# Supplementary material for: Nonlinearities between inhibition and T-type calcium channel activity bidirectionally regulate thalamic oscillations
Source: eLife. 2020 Sep 9;9:e59548. doi: 10.7554/eLife.59548 (PMC7529462; doi:10.7554/eLife.59548)
Supplement: Figure 1—source data 1. — Oscillation durations for each slice that was perfused with control, NO-711 (GAT1 blockade), SNAP-5114 (GAT3 blockade) or combined NO-711+ SNAP-5114 (dual blockade) (Figure 1D). Oscillation periods for each slice that was perfused with control, NO-711 or SNAP-5114 (Figure 1E). Oscillation durations for each slice that was perfused with combined NO-711+ SNAP-5114 for 60 min (Figure 1F). Phase 1 is baseline and phase 2 is drug perfusion. [file elife-59548-fig1-data1.zip]

Archive with 8 entries (8 files):
- Figure1D-control-oscDurationSec.csv
- Figure1D-dual-oscDurationSec.csv
- Figure1D-no711-oscDurationSec.csv
- Figure1D-snap5114-oscDurationSec.csv
- Figure1E-control-oscPeriod2Ms.csv
- Figure1E-no711-oscPeriod2Ms.csv
- Figure1E-snap5114-oscPeriod2Ms.csv
- Figure1F-dual-60min-oscDurationSec.csv
