# Supplementary material for: Nonlinearities between inhibition and T-type calcium channel activity bidirectionally regulate thalamic oscillations
Source: eLife. 2020 Sep 9;9:e59548. doi: 10.7554/eLife.59548 (PMC7529462; doi:10.7554/eLife.59548)
Supplement: Figure 1—source data 1. — Oscillation durations for each slice that was perfused with control, NO-711 (GAT1 blockade), SNAP-5114 (GAT3 blockade) or combined NO-711+ SNAP-5114 (dual blockade) (Figure 1D). Oscillation periods for each slice that was perfused with control, NO-711 or SNAP-5114 (Figure 1E). Oscillation durations for each slice that was perfused with combined NO-711+ SNAP-5114 for 60 min (Figure 1F). Phase 1 is baseline and phase 2 is drug perfusion. [file elife-59548-fig1-data1.zip › Figure1D-dual-oscDurationSec.csv]

phaseNumber	oscDurationSec_20190406_slice1	oscDurationSec_20190406_slice2	oscDurationSec_20190406_slice4	oscDurationSec_20190518_slice7	oscDurationSec_20200216_slice1	oscDurationSec_20200216_slice2	oscDurationSec_20200216_slice3	oscDurationSec_20200216_slice5	oscDurationSec_20200216_slice6
1	11.666	4.066	7.098	9.136	9.952	8.296	7.816	3.418	8.074
2	2.476	0.86	0.29	3.036	7.06	8.404	0.102	5.926	8.28
