# Supplementary material for: Nonlinearities between inhibition and T-type calcium channel activity bidirectionally regulate thalamic oscillations
Source: eLife. 2020 Sep 9;9:e59548. doi: 10.7554/eLife.59548 (PMC7529462; doi:10.7554/eLife.59548)
Supplement: Figure 1—source data 1. — Oscillation durations for each slice that was perfused with control, NO-711 (GAT1 blockade), SNAP-5114 (GAT3 blockade) or combined NO-711+ SNAP-5114 (dual blockade) (Figure 1D). Oscillation periods for each slice that was perfused with control, NO-711 or SNAP-5114 (Figure 1E). Oscillation durations for each slice that was perfused with combined NO-711+ SNAP-5114 for 60 min (Figure 1F). Phase 1 is baseline and phase 2 is drug perfusion. [file elife-59548-fig1-data1.zip › Figure1D-no711-oscDurationSec.csv]

phaseNumber	oscDurationSec_20190422_slice1	oscDurationSec_20190425_slice2	oscDurationSec_20190427_slice5	oscDurationSec_20190427_slice6	oscDurationSec_20190427_slice8	oscDurationSec_20190429_slice13	oscDurationSec_20190429_slice16	oscDurationSec_20190502_slice1
1	5.954	10.568	8.752	12.758	3.022	5.044	3.896	3.16
2	8.814	13.734	11.276	17.196	3.634	8.702	5.274	3.46
