# Supplementary material for: Nonlinearities between inhibition and T-type calcium channel activity bidirectionally regulate thalamic oscillations
Source: eLife. 2020 Sep 9;9:e59548. doi: 10.7554/eLife.59548 (PMC7529462; doi:10.7554/eLife.59548)
Supplement: Figure 1—source data 1. — Oscillation durations for each slice that was perfused with control, NO-711 (GAT1 blockade), SNAP-5114 (GAT3 blockade) or combined NO-711+ SNAP-5114 (dual blockade) (Figure 1D). Oscillation periods for each slice that was perfused with control, NO-711 or SNAP-5114 (Figure 1E). Oscillation durations for each slice that was perfused with combined NO-711+ SNAP-5114 for 60 min (Figure 1F). Phase 1 is baseline and phase 2 is drug perfusion. [file elife-59548-fig1-data1.zip › Figure1D-snap5114-oscDurationSec.csv]

phaseNumber	oscDurationSec_20190506_slice1	oscDurationSec_20190506_slice8	oscDurationSec_20190516_slice2	oscDurationSec_20190516_slice4	oscDurationSec_20190525_slice4	oscDurationSec_20190526_slice7	oscDurationSec_20190526_slice9
1	9.228	3.246	6.314	6.144	3.7	3.614	1.97
2	11.944	6.606	7.84	8.868	9.724	14.488	8.464
