# Supplementary material for: Nonlinearities between inhibition and T-type calcium channel activity bidirectionally regulate thalamic oscillations
Source: eLife. 2020 Sep 9;9:e59548. doi: 10.7554/eLife.59548 (PMC7529462; doi:10.7554/eLife.59548)
Supplement: Figure 1—source data 1. — Oscillation durations for each slice that was perfused with control, NO-711 (GAT1 blockade), SNAP-5114 (GAT3 blockade) or combined NO-711+ SNAP-5114 (dual blockade) (Figure 1D). Oscillation periods for each slice that was perfused with control, NO-711 or SNAP-5114 (Figure 1E). Oscillation durations for each slice that was perfused with combined NO-711+ SNAP-5114 for 60 min (Figure 1F). Phase 1 is baseline and phase 2 is drug perfusion. [file elife-59548-fig1-data1.zip › Figure1E-control-oscPeriod2Ms.csv]

phaseNumber	oscPeriod2Ms_20200212_slice1	oscPeriod2Ms_20200212_slice2	oscPeriod2Ms_20200213_slice1	oscPeriod2Ms_20200213_slice4	oscPeriod2Ms_20200214_slice1	oscPeriod2Ms_20200214_slice2
1	452.927889941238	454.52772729556	511.433368612424	424.782180880884	400.504054257619	465.344575987977
2	461.181978238632	473.990406335404	511.40000667719	423.540902642544	415.393261845311	506.619773514844
