# Supplementary material for: Nonlinearities between inhibition and T-type calcium channel activity bidirectionally regulate thalamic oscillations
Source: eLife. 2020 Sep 9;9:e59548. doi: 10.7554/eLife.59548 (PMC7529462; doi:10.7554/eLife.59548)
Supplement: Figure 1—source data 1. — Oscillation durations for each slice that was perfused with control, NO-711 (GAT1 blockade), SNAP-5114 (GAT3 blockade) or combined NO-711+ SNAP-5114 (dual blockade) (Figure 1D). Oscillation periods for each slice that was perfused with control, NO-711 or SNAP-5114 (Figure 1E). Oscillation durations for each slice that was perfused with combined NO-711+ SNAP-5114 for 60 min (Figure 1F). Phase 1 is baseline and phase 2 is drug perfusion. [file elife-59548-fig1-data1.zip › Figure1E-no711-oscPeriod2Ms.csv]

phaseNumber	oscPeriod2Ms_20190422_slice1	oscPeriod2Ms_20190425_slice2	oscPeriod2Ms_20190427_slice5	oscPeriod2Ms_20190427_slice6	oscPeriod2Ms_20190427_slice8	oscPeriod2Ms_20190429_slice13	oscPeriod2Ms_20190429_slice16	oscPeriod2Ms_20190502_slice1
1	537.247562157075	491.972173711588	428.798533199222	527.016622833306	443.999970397297	509.736612863045	523.909543636197	540.33331604942
2	589.024988325985	532.044371326183	526.10406828516	592.779422855723	445.166682311631	577.26614672594	596.149984269309	675.600034620836
