# Supplementary material for: Nonlinearities between inhibition and T-type calcium channel activity bidirectionally regulate thalamic oscillations
Source: eLife. 2020 Sep 9;9:e59548. doi: 10.7554/eLife.59548 (PMC7529462; doi:10.7554/eLife.59548)
Supplement: Figure 1—source data 1. — Oscillation durations for each slice that was perfused with control, NO-711 (GAT1 blockade), SNAP-5114 (GAT3 blockade) or combined NO-711+ SNAP-5114 (dual blockade) (Figure 1D). Oscillation periods for each slice that was perfused with control, NO-711 or SNAP-5114 (Figure 1E). Oscillation durations for each slice that was perfused with combined NO-711+ SNAP-5114 for 60 min (Figure 1F). Phase 1 is baseline and phase 2 is drug perfusion. [file elife-59548-fig1-data1.zip › Figure1E-snap5114-oscPeriod2Ms.csv]

phaseNumber	oscPeriod2Ms_20190506_slice1	oscPeriod2Ms_20190506_slice8	oscPeriod2Ms_20190516_slice2	oscPeriod2Ms_20190516_slice4	oscPeriod2Ms_20190525_slice4	oscPeriod2Ms_20190526_slice7	oscPeriod2Ms_20190526_slice9
1	467.248548489478	440.064134540569	519.415943113414	527.722225898017	629.299827170453	641.016545572469	552.000069713664
2	514.352216623427	540.951448178071	656.004798655517	727.699848606975	883.414079500465	991.15563701658	657.934758975522
