# Supplementary material for: Nonlinearities between inhibition and T-type calcium channel activity bidirectionally regulate thalamic oscillations
Source: eLife. 2020 Sep 9;9:e59548. doi: 10.7554/eLife.59548 (PMC7529462; doi:10.7554/eLife.59548)
Supplement: Figure 2—source data 1. — Analyzed LTS and burst features for each recorded IPSC response. Averaged LTS and burst features for each neuron, for dynIPSCs scaled by 200% (Figure 2D, Figure 2—figure supplement 1B). Averaged LTS and burst features for each neuron, for dynIPSCs across all conductance amplitude scales (Figure 2E, Figure 2—figure supplement 1C). [file elife-59548-fig2-data1.zip]

Archive with 3 entries (3 files):
- dclampdatalog_take4.csv
- pharm_1-4_gincr_200_stats.mat
- pharm_1-4_gincr_all_stats.mat
