# Supplementary material for: Nonlinearities between inhibition and T-type calcium channel activity bidirectionally regulate thalamic oscillations
Source: eLife. 2020 Sep 9;9:e59548. doi: 10.7554/eLife.59548 (PMC7529462; doi:10.7554/eLife.59548)
Supplement: Figure 2—source data 1. — Analyzed LTS and burst features for each recorded IPSC response. Averaged LTS and burst features for each neuron, for dynIPSCs scaled by 200% (Figure 2D, Figure 2—figure supplement 1B). Averaged LTS and burst features for each neuron, for dynIPSCs across all conductance amplitude scales (Figure 2E, Figure 2—figure supplement 1C). [file elife-59548-fig2-data1.zip › dclampdatalog_take4.csv]

Data filename	Cell ID #	Pharm condition	Vhold (mV)	GABAB IPSC G incr (%)	Within condition sweep #	GABAB IPSC G amp (nS)	GABAB IPSC G Trise (ms)	GABAB IPSC G TfallFast (ms)	GABAB IPSC G TfallSlow (ms)	GABAB IPSC G w	Current pulse amplitude (pA)	Rinput (MOhm)	IPSC offset (obsolete) (ms)	IPSC peak time (ms)	IPSC peak amplitude (pA)	Actual Ihold (pA)	Actual Vhold (mV)	Maximum noise (mV)	Peak time (ms)	Peak 2nd derivative (V^2/s^2)	Peak prominence (mV)	Peak width at half-prom (ms)	Peak class #	Spikes per peak	LTS onset time (ms)	LTS amplitude (mV)	LTS maximum slope time (ms)	LTS maximum slope amplitude (V/s)	Burst onset time (ms)	Spikes per burst	Spike threshold (mV)	First spike time (ms)	Last spike time (ms)	Maximum spike amplitude (mV)	Minimum spike amplitude (mV)	Spike frequency (Hz)	Spike adaptation (%)
fnrow	cellidrow	prow	vrow	grow	swpnrow	gabab_amp	gabab_Trise	gabab_TfallFast	gabab_TfallSlow	gabab_w	currpulse	Rin	ioffset_old	imint	imin	actIhold	actVhold	maxnoise	peaktime	peak2ndder	peakprom	peakwidth	peakclass	spikesperpeak	ltspeaktime	ltspeakval	maxslopetime	maxslopeval	bursttime	spikesperburst	spikethreshold	firstspiketime	lastspiketime	maxspikeamp	minspikeamp	spikefrequency	spikeadaptation
D091710_0011_1.mat	1	1	-60	25	1	4	52	90.1	1073.2	0.952	-50.6104	115.703	29.3	154.2	-30.5664	200	-61.1002	1.33745	3310.6	-0.00122888	1.59912	203.1	2	0	NaN	NaN	NaN	NaN	NaN	NaN	NaN	NaN	NaN	NaN	NaN	NaN	NaN
D091710_0011_2.mat	1	1	-60	50	1	8	52	90.1	1073.2	0.952	-50.6055	115.703	29.3	155.8	-57.2632	199.583	-61.3507	1.65783	5671.1	-0.000979692	1.76086	716.7	2	0	NaN	NaN	NaN	NaN	NaN	NaN	NaN	NaN	NaN	NaN	NaN	NaN	NaN
D091710_0011_3.mat	1	1	-60	100	1	16	52	90.1	1073.2	0.952	-50.5981	115.703	29.3	145.9	-102.82	199.167	-60.7998	1.23843	3801.1	-0.00934292	7.16553	101.762	4	2	NaN	NaN	NaN	NaN	NaN	NaN	NaN	NaN	NaN	NaN	NaN	NaN	NaN
D091710_0011_4.mat	1	1	-60	200	1	32	52	90.1	1073.2	0.952	-50.6226	115.703	29.3	146.9	-172.668	198.75	-60.3394	1.3219	6760.4	-0.00133812	1.4801	133.28	2	0	NaN	NaN	NaN	NaN	NaN	NaN	NaN	NaN	NaN	NaN	NaN	NaN	NaN
D091710_0011_5.mat	1	1	-60	400	1	64	52	90.1	1073.2	0.952	-50.6348	115.703	29.3	127.7	-257.312	198.333	-60.7314	1.05903	4015.6	-0.00111282	1.25732	178.3	2	0	NaN	NaN	NaN	NaN	NaN	NaN	NaN	NaN	NaN	NaN	NaN	NaN	NaN
D091710_0011_6.mat	1	1	-60	25	2	4	52	90.1	1073.2	0.952	-50.6067	115.703	29.3	149.8	-30.4321	197.917	-60.2226	2.13003	3339	-0.000860217	2.88086	344.333	2	0	NaN	NaN	NaN	NaN	NaN	NaN	NaN	NaN	NaN	NaN	NaN	NaN	NaN
D091710_0011_7.mat	1	1	-60	50	2	8	52	90.1	1073.2	0.952	-50.6104	115.703	29.3	145.9	-58.1177	197.5	-59.2197	2.04118	3823	-0.00104796	2.59705	387.4	2	0	NaN	NaN	NaN	NaN	NaN	NaN	NaN	NaN	NaN	NaN	NaN	NaN	NaN
D091710_0011_8.mat	1	1	-60	100	2	16	52	90.1	1073.2	0.952	-50.5981	115.703	29.3	149.5	-102.075	197.083	-60.9569	0.852326	3529.4	-0.00109917	1.43433	163	2	0	NaN	NaN	NaN	NaN	NaN	NaN	NaN	NaN	NaN	NaN	NaN	NaN	NaN
D091710_0011_9.mat	1	1	-60	200	2	32	52	90.1	1073.2	0.952	-50.6018	115.703	29.3	142.9	-170.959	196.667	-61.7291	1.52653	5537.3	-0.00158389	1.11694	48.6	1	0	NaN	NaN	NaN	NaN	NaN	NaN	NaN	NaN	NaN	NaN	NaN	NaN	NaN
D091710_0011_10.mat	1	1	-60	400	2	64	52	90.1	1073.2	0.952	-50.6104	115.703	29.3	136.7	-250.427	196.25	-62.623	1.30327	6656.3	-0.000771465	1.42517	153.025	2	0	NaN	NaN	NaN	NaN	NaN	NaN	NaN	NaN	NaN	NaN	NaN	NaN	NaN
D091710_0011_11.mat	1	1	-60	25	3	4	52	90.1	1073.2	0.952	-50.6104	115.703	29.3	154.1	-29.5532	195.833	-63.4958	0.979954	4265.1	-0.00122205	1.50757	310.2	2	0	NaN	NaN	NaN	NaN	NaN	NaN	NaN	NaN	NaN	NaN	NaN	NaN	NaN
D091710_0011_12.mat	1	1	-60	50	3	8	52	90.1	1073.2	0.952	-50.6213	115.703	29.3	152.4	-56.7993	195.417	-62.2037	1.15053	3926.9	-0.00127326	1.61743	230.6	2	0	NaN	NaN	NaN	NaN	NaN	NaN	NaN	NaN	NaN	NaN	NaN	NaN	NaN
D091710_0011_13.mat	1	1	-60	100	3	16	52	90.1	1073.2	0.952	-50.5994	115.703	29.3	150	-103.015	195	-61.4272	1.90295	5053.7	-0.000867044	2.55127	541.7	2	0	NaN	NaN	NaN	NaN	NaN	NaN	NaN	NaN	NaN	NaN	NaN	NaN	NaN
D091710_0011_14.mat	1	1	-60	200	3	32	52	90.1	1073.2	0.952	-50.6128	115.703	29.3	148.8	-171.313	194.583	-61.8005	1.56945	3378.5	-0.000870458	1.66626	317.81	2	0	NaN	NaN	NaN	NaN	NaN	NaN	NaN	NaN	NaN	NaN	NaN	NaN	NaN
D091710_0011_15.mat	1	1	-60	400	3	64	52	90.1	1073.2	0.952	-50.6042	115.703	29.3	135.7	-253.247	194.167	-61.7171	0.853583	6338.5	-0.00103431	1.12915	134.2	2	0	NaN	NaN	NaN	NaN	NaN	NaN	NaN	NaN	NaN	NaN	NaN	NaN	NaN
D091710_0011_16.mat	1	1	-60	25	4	4	52	90.1	1073.2	0.952	-50.5981	115.703	29.3	153.6	-30.5054	193.75	-61.8443	1.17167	6007	-0.00188087	2.36206	499.7	2	0	NaN	NaN	NaN	NaN	NaN	NaN	NaN	NaN	NaN	NaN	NaN	NaN	NaN
D091710_0011_17.mat	1	1	-60	50	4	8	52	90.1	1073.2	0.952	-50.6104	115.703	29.3	147.9	-57.5073	193.333	-60.2956	1.10805	3336.5	-0.00110258	1.91956	333.092	2	0	NaN	NaN	NaN	NaN	NaN	NaN	NaN	NaN	NaN	NaN	NaN	NaN	NaN
D091710_0011_18.mat	1	1	-60	100	4	16	52	90.1	1073.2	0.952	-50.575	115.703	29.3	152.7	-104.126	192.917	-61.2038	1.25357	6642.4	-0.00166923	2.52686	199.8	2	0	NaN	NaN	NaN	NaN	NaN	NaN	NaN	NaN	NaN	NaN	NaN	NaN	NaN
D091710_0011_19.mat	1	1	-60	200	4	32	52	90.1	1073.2	0.952	-50.5981	115.703	29.3	148.9	-171.008	192.5	-61.5332	1.12745	4700.8	-0.00104796	1.33057	303.5	2	0	NaN	NaN	NaN	NaN	NaN	NaN	NaN	NaN	NaN	NaN	NaN	NaN	NaN
D091710_0011_20.mat	1	1	-60	400	4	64	52	90.1	1073.2	0.952	-50.6104	115.703	29.3	125.7	-253.284	192.083	-61.6059	1.12356	6074.9	-0.000771465	1.46179	235.9	2	0	NaN	NaN	NaN	NaN	NaN	NaN	NaN	NaN	NaN	NaN	NaN	NaN	NaN
D091710_0011_21.mat	1	1	-60	25	5	4	52	90.1	1073.2	0.952	-50.6213	115.703	29.3	151.4	-30.3589	191.667	-60.8573	0.97522	3372.7	-0.00200035	2.50854	169	2	0	NaN	NaN	NaN	NaN	NaN	NaN	NaN	NaN	NaN	NaN	NaN	NaN	NaN
D091710_0011_22.mat	1	1	-60	50	5	8	52	90.1	1073.2	0.952	-50.6348	115.703	29.3	152.8	-57.2754	191.25	-60.7225	1.34347	2090.6	-0.00146783	1.87988	151.15	2	0	NaN	NaN	NaN	NaN	NaN	NaN	NaN	NaN	NaN	NaN	NaN	NaN	NaN
D091710_0011_23.mat	1	1	-60	100	5	16	52	90.1	1073.2	0.952	-50.6042	115.703	29.3	147.5	-102.612	190.833	-61.526	1.70584	4194.9	-0.00085339	1.82495	525.125	2	0	NaN	NaN	NaN	NaN	NaN	NaN	NaN	NaN	NaN	NaN	NaN	NaN	NaN
D091710_0011_24.mat	1	1	-60	200	5	32	52	90.1	1073.2	0.952	-50.5981	115.703	29.3	139.7	-171.594	190.417	-60.979	1.47574	5875.8	-0.00234853	1.81885	68.4286	4	0	NaN	NaN	NaN	NaN	NaN	NaN	NaN	NaN	NaN	NaN	NaN	NaN	NaN
D091710_0011_25.mat	1	1	-60	400	5	64	52	90.1	1073.2	0.952	-50.6104	115.703	29.3	136.7	-254.59	190	-60.9981	1.14489	4678.8	-0.00137225	1.77002	263.9	2	0	NaN	NaN	NaN	NaN	NaN	NaN	NaN	NaN	NaN	NaN	NaN	NaN	NaN
D091710_0012_1.mat	1	2	-60	25	1	6	52	90.1	1073.2	0.952	-50.5981	129.53	27	148	-44.6655	187	-61.0926	1.48872	5178.4	-0.00147466	2.46582	145.25	2	0	NaN	NaN	NaN	NaN	NaN	NaN	NaN	NaN	NaN	NaN	NaN	NaN	NaN
D091710_0012_2.mat	1	2	-60	50	1	12	52	90.1	1073.2	0.952	-50.6104	129.53	27	152	-83.2397	187	-59.9934	0.889696	1958.4	-0.00110599	1.7334	256.4	2	0	NaN	NaN	NaN	NaN	NaN	NaN	NaN	NaN	NaN	NaN	NaN	NaN	NaN
D091710_0012_3.mat	1	2	-60	100	1	24	52	90.1	1073.2	0.952	-50.5859	129.53	27	144.8	-141.077	187	-60.1757	1.6622	3296	-0.0010309	0.90332	93.95	1	0	NaN	NaN	NaN	NaN	NaN	NaN	NaN	NaN	NaN	NaN	NaN	NaN	NaN
D091710_0012_4.mat	1	2	-60	200	1	48	52	90.1	1073.2	0.952	-50.6189	129.53	27	141.7	-219.666	187	-61.4174	1.39609	3205.5	-0.001461	0.848389	43.15	1	0	NaN	NaN	NaN	NaN	NaN	NaN	NaN	NaN	NaN	NaN	NaN	NaN	NaN
D091710_0012_5.mat	1	2	-60	400	1	96	52	90.1	1073.2	0.952	-50.6067	129.53	27	115.6	-305.615	187	-61.6404	1.22615	891.3	-0.00145076	0.146484	40.2	1	0	NaN	NaN	NaN	NaN	NaN	NaN	NaN	NaN	NaN	NaN	NaN	NaN	NaN
D091710_0012_6.mat	1	2	-60	25	2	6	52	90.1	1073.2	0.952	-50.5981	129.53	27	149.4	-43.9697	187	-61.6643	1.78332	5121.6	-0.00150197	1.33972	61.1	1	0	NaN	NaN	NaN	NaN	NaN	NaN	NaN	NaN	NaN	NaN	NaN	NaN	NaN
D091710_0012_7.mat	1	2	-60	50	2	12	52	90.1	1073.2	0.952	-50.647	129.53	27	152.8	-81.543	187	-61.2802	1.62863	4389.4	-0.00054617	1.74255	656.575	2	0	NaN	NaN	NaN	NaN	NaN	NaN	NaN	NaN	NaN	NaN	NaN	NaN	NaN
D091710_0012_8.mat	1	2	-60	100	2	24	52	90.1	1073.2	0.952	-50.6104	129.53	27	150.9	-141.321	187	-61.5785	1.19429	3041	-0.00114013	1.28479	186.265	2	0	NaN	NaN	NaN	NaN	NaN	NaN	NaN	NaN	NaN	NaN	NaN	NaN	NaN
D091710_0012_9.mat	1	2	-60	200	2	48	52	90.1	1073.2	0.952	-50.6104	129.53	27	136.7	-221.082	187	-61.0337	1.79047	5794.5	-0.00119816	1.18408	95.9333	1	0	NaN	NaN	NaN	NaN	NaN	NaN	NaN	NaN	NaN	NaN	NaN	NaN	NaN
D091710_0012_10.mat	1	2	-60	400	2	96	52	90.1	1073.2	0.952	-50.6104	129.53	27	119.7	-306.763	187	-60.071	0.91242	5386.4	-0.00154976	1.16272	56.78	2	0	NaN	NaN	NaN	NaN	NaN	NaN	NaN	NaN	NaN	NaN	NaN	NaN	NaN
D091710_0012_11.mat	1	2	-60	25	3	6	52	90.1	1073.2	0.952	-50.6189	129.53	27	153	-44.8242	187	-61.515	0.791145	6787.3	-0.00174433	0.994873	45.7	2	0	NaN	NaN	NaN	NaN	NaN	NaN	NaN	NaN	NaN	NaN	NaN	NaN	NaN
D091710_0012_12.mat	1	2	-60	50	3	12	52	90.1	1073.2	0.952	-50.6226	129.53	27	148.8	-81.5796	187	-60.209	1.19576	6184.2	-0.00210275	1.76392	71.65	2	0	NaN	NaN	NaN	NaN	NaN	NaN	NaN	NaN	NaN	NaN	NaN	NaN	NaN
D091710_0012_13.mat	1	2	-60	100	3	24	52	90.1	1073.2	0.952	-50.614	129.53	27	146.9	-142.493	187	-59.8176	1.44621	3120.2	-0.0021642	2.15454	405.1	2	0	NaN	NaN	NaN	NaN	NaN	NaN	NaN	NaN	NaN	NaN	NaN	NaN	NaN
D091710_0012_14.mat	1	2	-60	200	3	48	52	90.1	1073.2	0.952	-50.6226	129.53	27	139.7	-221.912	187	-59.5112	1.32841	3469.8	-0.00136884	1.79443	143.167	2	0	NaN	NaN	NaN	NaN	NaN	NaN	NaN	NaN	NaN	NaN	NaN	NaN	NaN
D091710_0012_15.mat	1	2	-60	400	3	96	52	90.1	1073.2	0.952	-50.6091	129.53	27	121.7	-305.994	187	-60.2379	1.42411	5846.3	-0.00152928	1.87073	123.6	2	0	NaN	NaN	NaN	NaN	NaN	NaN	NaN	NaN	NaN	NaN	NaN	NaN	NaN
D091710_0012_16.mat	1	2	-60	25	4	6	52	90.1	1073.2	0.952	-50.6055	129.53	27	152.8	-45.1416	187	-60.6195	1.19848	2317.1	-0.00141321	2.6001	456	2	0	NaN	NaN	NaN	NaN	NaN	NaN	NaN	NaN	NaN	NaN	NaN	NaN	NaN
D091710_0012_17.mat	1	2	-60	50	4	12	52	90.1	1073.2	0.952	-50.6104	129.53	27	153.4	-82.373	187	-60.6953	1.03074	5024.2	-0.00163168	1.92261	118.367	2	0	NaN	NaN	NaN	NaN	NaN	NaN	NaN	NaN	NaN	NaN	NaN	NaN	NaN
D091710_0012_18.mat	1	2	-60	100	4	24	52	90.1	1073.2	0.952	-50.5981	129.53	27	151.9	-142.236	187	-60.8398	1.25933	4219.7	-0.00138591	1.8219	258.8	2	0	NaN	NaN	NaN	NaN	NaN	NaN	NaN	NaN	NaN	NaN	NaN	NaN	NaN
D091710_0012_19.mat	1	2	-60	200	4	48	52	90.1	1073.2	0.952	-50.6042	129.53	27	136.7	-221.094	187	-61.7745	1.2273	4531.3	-0.00162486	1.47705	161.1	2	0	NaN	NaN	NaN	NaN	NaN	NaN	NaN	NaN	NaN	NaN	NaN	NaN	NaN
D091710_0012_20.mat	1	2	-60	400	4	96	52	90.1	1073.2	0.952	-50.6177	129.53	27	117.7	-301.331	187	-61.4247	1.5442	856.3	-0.00112648	0.00305176	0.1	1	0	NaN	NaN	NaN	NaN	NaN	NaN	NaN	NaN	NaN	NaN	NaN	NaN	NaN
D091710_0012_21.mat	1	2	-60	25	5	6	52	90.1	1073.2	0.952	-50.6091	129.53	27	160.6	-43.7012	187	-62.1223	1.18492	4607	-0.00225295	1.52893	74.18	2	0	NaN	NaN	NaN	NaN	NaN	NaN	NaN	NaN	NaN	NaN	NaN	NaN	NaN
D091710_0012_22.mat	1	2	-60	50	5	12	52	90.1	1073.2	0.952	-50.5859	129.53	27	154.6	-81.2378	187	-60.6606	1.24774	2127	-0.00106503	1.59302	226.8	2	0	NaN	NaN	NaN	NaN	NaN	NaN	NaN	NaN	NaN	NaN	NaN	NaN	NaN
D091710_0012_23.mat	1	2	-60	100	5	24	52	90.1	1073.2	0.952	-50.5981	129.53	27	147.8	-142.151	187	-61.0552	1.12052	4171.6	-0.00122888	1.30615	96.7	2	0	NaN	NaN	NaN	NaN	NaN	NaN	NaN	NaN	NaN	NaN	NaN	NaN	NaN
D091710_0012_24.mat	1	2	-60	200	5	48	52	90.1	1073.2	0.952	-50.5981	129.53	27	140.7	-222.632	187	-61.0267	1.69351	6121.8	-0.000809014	1.88599	390	2	0	NaN	NaN	NaN	NaN	NaN	NaN	NaN	NaN	NaN	NaN	NaN	NaN	NaN
D091710_0012_25.mat	1	2	-60	400	5	96	52	90.1	1073.2	0.952	-50.6104	129.53	27	128.7	-305.42	187	-60.7963	1.65226	5457.4	-0.00112989	1.88599	321	2	0	NaN	NaN	NaN	NaN	NaN	NaN	NaN	NaN	NaN	NaN	NaN	NaN	NaN
D091710_0013_1.mat	1	3	-60	25	1	2.22	38.63	273.4	1022	0.775	-50.6104	99.2658	22.8	164.2	-62.7563	187	-60.4803	1.62072	4788	-0.00227002	2.49634	140.85	2	0	NaN	NaN	NaN	NaN	NaN	NaN	NaN	NaN	NaN	NaN	NaN	NaN	NaN
D091710_0013_2.mat	1	3	-60	50	1	4.44	38.63	273.4	1022	0.775	-50.6091	99.2658	22.8	171.8	-111.731	187	-60.5528	1.72674	4190.1	-0.00110258	2.15454	179.3	2	0	NaN	NaN	NaN	NaN	NaN	NaN	NaN	NaN	NaN	NaN	NaN	NaN	NaN
D091710_0013_3.mat	1	3	-60	100	1	8.88	38.63	273.4	1022	0.775	-50.6104	99.2658	22.8	168.2	-181.506	187	-60.561	1.34897	4452	-0.00119816	2.02026	320.45	2	0	NaN	NaN	NaN	NaN	NaN	NaN	NaN	NaN	NaN	NaN	NaN	NaN	NaN
D091710_0013_4.mat	1	3	-60	200	1	17.76	38.63	273.4	1022	0.775	-50.6104	99.2658	22.8	135.7	-265.112	187	-59.7374	0.946039	3853.3	-0.00123571	1.25122	121.333	2	0	NaN	NaN	NaN	NaN	NaN	NaN	NaN	NaN	NaN	NaN	NaN	NaN	NaN
D091710_0013_5.mat	1	3	-60	400	1	35.52	38.63	273.4	1022	0.775	-50.5981	99.2658	22.8	108.6	-342.7	187	-59.4309	1.19181	5793.7	-0.0010309	1.62964	153.633	2	0	NaN	NaN	NaN	NaN	NaN	NaN	NaN	NaN	NaN	NaN	NaN	NaN	NaN
D091710_0013_6.mat	1	3	-60	25	2	2.22	38.63	273.4	1022	0.775	-50.6104	99.2658	22.8	167.4	-62.6343	187	-60.8134	1.12375	2878.4	-0.00192183	2.71301	617.625	2	0	NaN	NaN	NaN	NaN	NaN	NaN	NaN	NaN	NaN	NaN	NaN	NaN	NaN
D091710_0013_7.mat	1	3	-60	50	2	4.44	38.63	273.4	1022	0.775	-50.6104	99.2658	22.8	157.8	-110.889	187	-61.0188	1.94912	2281.6	-0.00178188	2.33459	134.8	2	0	NaN	NaN	NaN	NaN	NaN	NaN	NaN	NaN	NaN	NaN	NaN	NaN	NaN
D091710_0013_8.mat	1	3	-60	100	2	8.88	38.63	273.4	1022	0.775	-50.5981	99.2658	22.8	145.8	-181.604	187	-60.5315	1.91814	4802.2	-0.00181601	2.6001	236.7	2	0	NaN	NaN	NaN	NaN	NaN	NaN	NaN	NaN	NaN	NaN	NaN	NaN	NaN
D091710_0013_9.mat	1	3	-60	200	2	17.76	38.63	273.4	1022	0.775	-50.5981	99.2658	22.8	126.8	-266.809	187	-59.3114	1.33525	4840.6	-0.00134494	1.42212	65.0667	2	0	NaN	NaN	NaN	NaN	NaN	NaN	NaN	NaN	NaN	NaN	NaN	NaN	NaN
D091710_0013_10.mat	1	3	-60	400	2	35.52	38.63	273.4	1022	0.775	-50.6104	99.2658	22.8	105.6	-340.637	187	-60.8565	1.38944	6584.6	-0.00122888	0.50354	28.7179	1	0	NaN	NaN	NaN	NaN	NaN	NaN	NaN	NaN	NaN	NaN	NaN	NaN	NaN
D091710_0013_11.mat	1	3	-60	25	3	2.22	38.63	273.4	1022	0.775	-50.6042	99.2658	22.8	165.2	-61.9995	187	-60.495	1.80761	4913.1	-0.00159755	2.48413	236.6	2	0	NaN	NaN	NaN	NaN	NaN	NaN	NaN	NaN	NaN	NaN	NaN	NaN	NaN
D091710_0013_12.mat	1	3	-60	50	3	4.44	38.63	273.4	1022	0.775	-50.6213	99.2658	22.8	159.2	-111.731	187	-60.6291	0.83253	5574.4	-0.00144394	1.45264	134.7	2	0	NaN	NaN	NaN	NaN	NaN	NaN	NaN	NaN	NaN	NaN	NaN	NaN	NaN
D091710_0013_13.mat	1	3	-60	100	3	8.88	38.63	273.4	1022	0.775	-50.6091	99.2658	22.8	152.2	-182.434	187	-59.5759	2.93009	6650.7	-0.0016112	1.20544	52.375	1	0	NaN	NaN	NaN	NaN	NaN	NaN	NaN	NaN	NaN	NaN	NaN	NaN	NaN
D091710_0013_14.mat	1	3	-60	200	3	17.76	38.63	273.4	1022	0.775	-50.6104	99.2658	22.8	138.8	-267.7	187	-60.1545	0.850704	6115	-0.00138591	1.15051	121.838	2	0	NaN	NaN	NaN	NaN	NaN	NaN	NaN	NaN	NaN	NaN	NaN	NaN	NaN
D091710_0013_15.mat	1	3	-60	400	3	35.52	38.63	273.4	1022	0.775	-50.6104	99.2658	22.8	102.6	-339.673	187	-60.0902	1.62206	6604.6	-0.00169995	1.31836	52.9625	1	0	NaN	NaN	NaN	NaN	NaN	NaN	NaN	NaN	NaN	NaN	NaN	NaN	NaN
D091710_0013_16.mat	1	3	-60	25	4	2.22	38.63	273.4	1022	0.775	-50.6091	99.2658	22.8	166	-63.0493	187	-60.7287	1.30478	5430.3	-0.000935316	1.84326	129.75	2	0	NaN	NaN	NaN	NaN	NaN	NaN	NaN	NaN	NaN	NaN	NaN	NaN	NaN
D091710_0013_17.mat	1	3	-60	50	4	4.44	38.63	273.4	1022	0.775	-50.6165	99.2658	22.8	159.4	-110.767	187	-60.0027	1.21086	4855.6	-0.00229391	1.84937	120.5	2	0	NaN	NaN	NaN	NaN	NaN	NaN	NaN	NaN	NaN	NaN	NaN	NaN	NaN
D091710_0013_18.mat	1	3	-60	100	4	8.88	38.63	273.4	1022	0.775	-50.6189	99.2658	22.8	148.8	-182.91	187	-60.9608	1.64173	3960	-0.000638336	1.51062	146.075	2	0	NaN	NaN	NaN	NaN	NaN	NaN	NaN	NaN	NaN	NaN	NaN	NaN	NaN
D091710_0013_19.mat	1	3	-60	200	4	17.76	38.63	273.4	1022	0.775	-50.6091	99.2658	22.8	135.7	-262.219	187	-60.6042	1.2139	4680	-0.00109917	2.20032	636.467	2	0	NaN	NaN	NaN	NaN	NaN	NaN	NaN	NaN	NaN	NaN	NaN	NaN	NaN
D091710_0013_20.mat	1	3	-60	400	4	35.52	38.63	273.4	1022	0.775	-50.6104	99.2658	22.8	109.6	-341.748	187	-60.7752	1.90226	3093.1	-0.00192183	0.921631	45	1	0	NaN	NaN	NaN	NaN	NaN	NaN	NaN	NaN	NaN	NaN	NaN	NaN	NaN
D091710_0013_21.mat	1	3	-60	25	5	2.22	38.63	273.4	1022	0.775	-50.6018	99.2658	22.8	166.1	-62.5488	187	-60.0615	1.25901	6040.9	-0.00195597	1.98975	73.7333	2	0	NaN	NaN	NaN	NaN	NaN	NaN	NaN	NaN	NaN	NaN	NaN	NaN	NaN
D091710_0013_22.mat	1	3	-60	50	5	4.44	38.63	273.4	1022	0.775	-50.6091	99.2658	22.8	159.9	-111.316	187	-60.5956	1.32562	4884.6	-0.00130398	2.50854	463.78	2	0	NaN	NaN	NaN	NaN	NaN	NaN	NaN	NaN	NaN	NaN	NaN	NaN	NaN
D091710_0013_23.mat	1	3	-60	100	5	8.88	38.63	273.4	1022	0.775	-50.6213	99.2658	22.8	152.9	-182.935	187	-60.3204	1.76039	6082.3	-0.000703194	1.97144	175.5	2	0	NaN	NaN	NaN	NaN	NaN	NaN	NaN	NaN	NaN	NaN	NaN	NaN	NaN
D091710_0013_24.mat	1	3	-60	200	5	17.76	38.63	273.4	1022	0.775	-50.6104	99.2658	22.8	140.6	-267.493	187	-59.9798	1.51861	5732.5	-0.000908007	1.7334	288.88	2	0	NaN	NaN	NaN	NaN	NaN	NaN	NaN	NaN	NaN	NaN	NaN	NaN	NaN
D091710_0013_25.mat	1	3	-60	400	5	35.52	38.63	273.4	1022	0.775	-50.6042	99.2658	22.8	102.6	-333.289	187	-60.2107	1.13803	3941.5	-0.0013586	1.23901	69.9	2	0	NaN	NaN	NaN	NaN	NaN	NaN	NaN	NaN	NaN	NaN	NaN	NaN	NaN
D091710_0010_1.mat	1	4	-60	25	1	1.58	39.88	65.8	2600	0.629	-50.6335	116.758	25.8	179.9	-30.3955	200	-60.4567	1.5044	2028.2	-0.00134494	1.28479	126.763	1	0	NaN	NaN	NaN	NaN	NaN	NaN	NaN	NaN	NaN	NaN	NaN	NaN	NaN
D091710_0010_2.mat	1	4	-60	50	1	3.16	39.88	65.8	2600	0.629	-50.6104	116.758	25.8	177.9	-57.0801	200	-60.8553	1.45229	5647.8	-0.000621268	0.640869	90.05	2	0	NaN	NaN	NaN	NaN	NaN	NaN	NaN	NaN	NaN	NaN	NaN	NaN	NaN
D091710_0010_3.mat	1	4	-60	100	1	6.32	39.88	65.8	2600	0.629	-50.5859	116.758	25.8	183.3	-102.234	200	-61.042	1.08753	6739.8	-0.00109917	0.802612	181.3	1	0	NaN	NaN	NaN	NaN	NaN	NaN	NaN	NaN	NaN	NaN	NaN	NaN	NaN
D091710_0010_4.mat	1	4	-60	200	1	12.64	39.88	65.8	2600	0.629	-50.5798	116.758	25.8	167	-167.151	200	-61.9561	1.92714	3531.4	-0.00094897	0.354004	56.5	1	0	NaN	NaN	NaN	NaN	NaN	NaN	NaN	NaN	NaN	NaN	NaN	NaN	NaN
D091710_0010_5.mat	1	4	-60	400	1	25.28	39.88	65.8	2600	0.629	-50.6104	116.758	25.8	154	-248.108	200	-61.7616	0.852046	6277.7	-0.000983106	0.567627	45.8364	1	0	NaN	NaN	NaN	NaN	NaN	NaN	NaN	NaN	NaN	NaN	NaN	NaN	NaN
D091710_0010_6.mat	1	4	-60	25	2	1.58	39.88	65.8	2600	0.629	-50.5981	116.758	25.8	190	-30.2124	200	-61.562	1.37226	4981.2	-0.00054617	1.58691	648.1	2	0	NaN	NaN	NaN	NaN	NaN	NaN	NaN	NaN	NaN	NaN	NaN	NaN	NaN
D091710_0010_7.mat	1	4	-60	50	2	3.16	39.88	65.8	2600	0.629	-50.6226	116.758	25.8	184.9	-57.2998	200	-61.5257	1.17862	6156.3	-0.00111282	1.28784	461.3	2	0	NaN	NaN	NaN	NaN	NaN	NaN	NaN	NaN	NaN	NaN	NaN	NaN	NaN
D091710_0010_8.mat	1	4	-60	100	2	6.32	39.88	65.8	2600	0.629	-50.5981	116.758	25.8	175.6	-103.162	200	-60.4155	1.88646	4445.9	-0.000914834	0.140381	47.6	1	0	NaN	NaN	NaN	NaN	NaN	NaN	NaN	NaN	NaN	NaN	NaN	NaN	NaN
D091710_0010_9.mat	1	4	-60	200	2	12.64	39.88	65.8	2600	0.629	-50.6104	116.758	25.8	172.3	-167.798	200	-61.6432	1.26286	5821.9	-0.0010309	0.357056	41.4	1	0	NaN	NaN	NaN	NaN	NaN	NaN	NaN	NaN	NaN	NaN	NaN	NaN	NaN
D091710_0010_10.mat	1	4	-60	400	2	25.28	39.88	65.8	2600	0.629	-50.5981	116.758	25.8	158.9	-245.74	200	-61.3186	1.44589	5837.8	-0.00090118	0.408936	45.2	1	0	NaN	NaN	NaN	NaN	NaN	NaN	NaN	NaN	NaN	NaN	NaN	NaN	NaN
D091710_0010_11.mat	1	4	-60	25	3	1.58	39.88	65.8	2600	0.629	-50.5994	116.758	25.8	183.3	-30.3589	200	-60.9008	1.22854	3074.8	-0.0013586	1.59912	178.5	2	0	NaN	NaN	NaN	NaN	NaN	NaN	NaN	NaN	NaN	NaN	NaN	NaN	NaN
D091710_0010_12.mat	1	4	-60	50	3	3.16	39.88	65.8	2600	0.629	-50.6104	116.758	25.8	191.5	-57.5562	200	-60.6814	1.53898	5924.3	-0.000887526	1.92261	205.4	2	0	NaN	NaN	NaN	NaN	NaN	NaN	NaN	NaN	NaN	NaN	NaN	NaN	NaN
D091710_0010_13.mat	1	4	-60	100	3	6.32	39.88	65.8	2600	0.629	-50.5981	116.758	25.8	184.9	-103.625	200	-60.852	2.29238	4744.9	-0.00107869	0.732422	52.3	1	0	NaN	NaN	NaN	NaN	NaN	NaN	NaN	NaN	NaN	NaN	NaN	NaN	NaN
D091710_0010_14.mat	1	4	-60	200	3	12.64	39.88	65.8	2600	0.629	-50.6104	116.758	25.8	178.5	-169.275	200	-60.9169	0.921416	4561.7	-0.000737329	0.0976562	18.65	1	0	NaN	NaN	NaN	NaN	NaN	NaN	NaN	NaN	NaN	NaN	NaN	NaN	NaN
D091710_0010_15.mat	1	4	-60	400	3	25.28	39.88	65.8	2600	0.629	-50.6104	116.758	25.8	176.1	-251.514	200	-60.7197	1.51282	6410.2	-0.000764638	0.476074	57.45	1	0	NaN	NaN	NaN	NaN	NaN	NaN	NaN	NaN	NaN	NaN	NaN	NaN	NaN
D091710_0010_16.mat	1	4	-60	25	4	1.58	39.88	65.8	2600	0.629	-50.5981	116.758	25.8	197.9	-30.4565	200	-60.5717	1.40699	4805.6	-0.00127326	0.506592	31	1	0	NaN	NaN	NaN	NaN	NaN	NaN	NaN	NaN	NaN	NaN	NaN	NaN	NaN
D091710_0010_17.mat	1	4	-60	50	4	3.16	39.88	65.8	2600	0.629	-50.6104	116.758	25.8	184.2	-57.8003	200	-60.6662	1.94266	4873.2	-0.00124595	0.997925	66.3	1	0	NaN	NaN	NaN	NaN	NaN	NaN	NaN	NaN	NaN	NaN	NaN	NaN	NaN
D091710_0010_18.mat	1	4	-60	100	4	6.32	39.88	65.8	2600	0.629	-50.6104	116.758	25.8	193.4	-103.638	200	-58.4255	2.00756	4661.9	-0.00118792	0.601196	31.6533	1	0	NaN	NaN	NaN	NaN	NaN	NaN	NaN	NaN	NaN	NaN	NaN	NaN	NaN
D091710_0010_19.mat	1	4	-60	200	4	12.64	39.88	65.8	2600	0.629	-50.5981	116.758	25.8	178.9	-169.312	200	-61.0076	1.02794	3121.1	-0.000877285	0.518799	46.25	1	0	NaN	NaN	NaN	NaN	NaN	NaN	NaN	NaN	NaN	NaN	NaN	NaN	NaN
D091710_0010_20.mat	1	4	-60	400	4	25.28	39.88	65.8	2600	0.629	-50.6104	116.758	25.8	165.1	-246.46	200	-60.8399	1.07232	3341	-0.000942143	0.283813	26.975	1	0	NaN	NaN	NaN	NaN	NaN	NaN	NaN	NaN	NaN	NaN	NaN	NaN	NaN
D091710_0010_21.mat	1	4	-60	25	5	1.58	39.88	65.8	2600	0.629	-50.6042	116.758	25.8	186	-30.7495	200	-60.3429	1.75082	5775.9	-0.00157707	2.1759	198.5	2	0	NaN	NaN	NaN	NaN	NaN	NaN	NaN	NaN	NaN	NaN	NaN	NaN	NaN
D091710_0010_22.mat	1	4	-60	50	5	3.16	39.88	65.8	2600	0.629	-50.6104	116.758	25.8	188.6	-58.606	200	-58.8339	2.47951	5249.6	-0.00108551	0.805664	49.6	1	0	NaN	NaN	NaN	NaN	NaN	NaN	NaN	NaN	NaN	NaN	NaN	NaN	NaN
D091710_0010_23.mat	1	4	-60	100	5	6.32	39.88	65.8	2600	0.629	-50.5981	116.758	25.8	213.8	-104.199	200	-59.0446	2.3124	5856.7	-0.000873872	0.888061	94.7	1	0	NaN	NaN	NaN	NaN	NaN	NaN	NaN	NaN	NaN	NaN	NaN	NaN	NaN
D091710_0010_24.mat	1	4	-60	200	5	12.64	39.88	65.8	2600	0.629	-50.6177	116.758	25.8	166.9	-169.055	200	-60.5797	1.56214	5131.8	-0.00094897	0.723267	172.525	1	0	NaN	NaN	NaN	NaN	NaN	NaN	NaN	NaN	NaN	NaN	NaN	NaN	NaN
D091710_0010_25.mat	1	4	-60	400	5	25.28	39.88	65.8	2600	0.629	-50.6067	116.758	25.8	160	-248.279	200	-59.7416	0.92518	6032.6	-0.00094897	0.622559	49.3	1	0	NaN	NaN	NaN	NaN	NaN	NaN	NaN	NaN	NaN	NaN	NaN	NaN	NaN
D091710_0004_1.mat	1	1	-65	25	1	4	52	90.1	1073.2	0.952	-50.6201	84.2545	29.8	150.9	-27.6978	104	-66.9407	0.688371	4838.6	-0.000774878	2.49023	1557.8	2	0	NaN	NaN	NaN	NaN	NaN	NaN	NaN	NaN	NaN	NaN	NaN	NaN	NaN
D091710_0004_2.mat	1	1	-65	50	1	8	52	90.1	1073.2	0.952	-50.6104	84.2545	29.8	150.4	-52.1851	104.167	-66.6062	1.11612	1183.2	-0.000617855	1.48315	460.7	2	0	NaN	NaN	NaN	NaN	NaN	NaN	NaN	NaN	NaN	NaN	NaN	NaN	NaN
D091710_0004_3.mat	1	1	-65	100	1	16	52	90.1	1073.2	0.952	-50.6104	84.2545	29.8	149.5	-94.397	104.333	-67.4767	0.728042	3276.9	-0.000863631	1.48926	200	2	0	NaN	NaN	NaN	NaN	NaN	NaN	NaN	NaN	NaN	NaN	NaN	NaN	NaN
D091710_0004_4.mat	1	1	-65	200	1	32	52	90.1	1073.2	0.952	-50.6189	84.2545	29.8	140.8	-153.296	104.5	-66.8798	1.42335	5573	-0.000232122	0.219727	48.9	2	0	NaN	NaN	NaN	NaN	NaN	NaN	NaN	NaN	NaN	NaN	NaN	NaN	NaN
D091710_0004_5.mat	1	1	-65	400	1	64	52	90.1	1073.2	0.952	-50.5896	84.2545	29.8	129.7	-224.67	104.667	-66.4176	1.08922	442.7	-0.0339137	18.277	36.8276	9	2	442.7	-56.402	438.8	2.17597	438.2	2	-64.1565	440.6	444.2	-1.65649	-3.82935	277.778	NaN
D091710_0004_6.mat	1	1	-65	25	2	4	52	90.1	1073.2	0.952	-50.6213	84.2545	29.8	154.3	-27.2827	104.833	-67.1382	0.918809	1012	-0.000590546	1.16272	121.2	2	0	NaN	NaN	NaN	NaN	NaN	NaN	NaN	NaN	NaN	NaN	NaN	NaN	NaN
D091710_0004_7.mat	1	1	-65	50	2	8	52	90.1	1073.2	0.952	-50.6165	84.2545	29.8	147.2	-51.709	105	-67.3139	0.808099	5667.5	-0.00118109	1.28479	227	2	0	NaN	NaN	NaN	NaN	NaN	NaN	NaN	NaN	NaN	NaN	NaN	NaN	NaN
D091710_0004_8.mat	1	1	-65	100	2	16	52	90.1	1073.2	0.952	-50.6067	84.2545	29.8	143.9	-91.8335	105.167	-67.3403	1.20261	2015.8	-0.000573478	1.63879	447.7	2	0	NaN	NaN	NaN	NaN	NaN	NaN	NaN	NaN	NaN	NaN	NaN	NaN	NaN
D091710_0004_9.mat	1	1	-65	200	2	32	52	90.1	1073.2	0.952	-50.6104	84.2545	29.8	140.8	-152.454	105.333	-67.8516	1.15996	3284.4	-0.000716848	1.65405	597.3	2	0	NaN	NaN	NaN	NaN	NaN	NaN	NaN	NaN	NaN	NaN	NaN	NaN	NaN
D091710_0004_10.mat	1	1	-65	400	2	64	52	90.1	1073.2	0.952	-50.6226	84.2545	29.8	135.8	-225.647	105.5	-67.2123	0.96218	442.4	-0.0346886	18.4143	34.8238	9	1	442.4	-56.7773	440.3	2.21924	438.6	1	-65.1819	441.5	441.5	-1.77246	-1.77246	NaN	NaN
D091710_0004_11.mat	1	1	-65	25	3	4	52	90.1	1073.2	0.952	-50.6067	84.2545	29.8	154.7	-27.2949	105.667	-67.9714	1.34725	2908	-0.000791946	1.95312	692.1	2	0	NaN	NaN	NaN	NaN	NaN	NaN	NaN	NaN	NaN	NaN	NaN	NaN	NaN
D091710_0004_12.mat	1	1	-65	50	3	8	52	90.1	1073.2	0.952	-50.6213	84.2545	29.8	150.1	-51.8921	105.833	-67.3828	0.806173	2734.4	-0.000955797	0.958252	88.9	2	0	NaN	NaN	NaN	NaN	NaN	NaN	NaN	NaN	NaN	NaN	NaN	NaN	NaN
D091710_0004_13.mat	1	1	-65	100	3	16	52	90.1	1073.2	0.952	-50.6104	84.2545	29.8	147.8	-93.6401	106	-67.2199	1.22074	2361.7	-0.000512034	1.60522	274.35	2	0	NaN	NaN	NaN	NaN	NaN	NaN	NaN	NaN	NaN	NaN	NaN	NaN	NaN
D091710_0004_14.mat	1	1	-65	200	3	32	52	90.1	1073.2	0.952	-50.6104	84.2545	29.8	139	-153.04	106.167	-66.8943	0.862046	2919.1	-0.000662231	1.47095	420.7	2	0	NaN	NaN	NaN	NaN	NaN	NaN	NaN	NaN	NaN	NaN	NaN	NaN	NaN
D091710_0004_15.mat	1	1	-65	400	3	64	52	90.1	1073.2	0.952	-50.5981	84.2545	29.8	131.7	-224.109	106.333	-67.6323	0.948207	454.2	-0.0335792	18.4052	35.2134	9	1	454.2	-56.9147	452.1	2.05604	451	1	-63.2349	453.4	453.4	-2.04102	-2.04102	NaN	NaN
D091710_0004_16.mat	1	1	-65	25	4	4	52	90.1	1073.2	0.952	-50.6104	84.2545	29.8	149.4	-26.8921	106.5	-68.0424	1.11242	3066.6	-0.000819255	2.93884	1628.68	2	0	NaN	NaN	NaN	NaN	NaN	NaN	NaN	NaN	NaN	NaN	NaN	NaN	NaN
D091710_0004_17.mat	1	1	-65	50	4	8	52	90.1	1073.2	0.952	-50.6104	84.2545	29.8	152.8	-51.4282	106.667	-66.9991	1.34128	5487.2	-0.000757811	0.256348	25.5	1	0	NaN	NaN	NaN	NaN	NaN	NaN	NaN	NaN	NaN	NaN	NaN	NaN	NaN
D091710_0004_18.mat	1	1	-65	100	4	16	52	90.1	1073.2	0.952	-50.6104	84.2545	29.8	148.8	-92.5293	106.833	-67.9114	0.868639	5431.3	-0.000587132	1.98364	1156.9	2	0	NaN	NaN	NaN	NaN	NaN	NaN	NaN	NaN	NaN	NaN	NaN	NaN	NaN
D091710_0004_19.mat	1	1	-65	200	4	32	52	90.1	1073.2	0.952	-50.5981	84.2545	29.8	139.8	-153.271	107	-68.6958	1.64505	4529.7	-0.000914834	0.500488	41.9	1	0	NaN	NaN	NaN	NaN	NaN	NaN	NaN	NaN	NaN	NaN	NaN	NaN	NaN
D091710_0004_20.mat	1	1	-65	400	4	64	52	90.1	1073.2	0.952	-50.6104	84.2545	29.8	139.1	-229.126	107.167	-68.0133	1.12588	465.8	-0.0299642	17.0258	35.2267	9	1	465.8	-58.6298	463.2	1.54528	139.4	1	-91.7383	465.6	465.6	-2.10815	-2.10815	NaN	NaN
D091710_0004_21.mat	1	1	-65	25	5	4	52	90.1	1073.2	0.952	-50.6104	84.2545	29.8	153.1	-26.8677	107.333	-68.2427	0.616979	3138.7	-0.00101041	2.54517	1120.4	2	0	NaN	NaN	NaN	NaN	NaN	NaN	NaN	NaN	NaN	NaN	NaN	NaN	NaN
D091710_0004_22.mat	1	1	-65	50	5	8	52	90.1	1073.2	0.952	-50.5981	84.2545	29.8	149.8	-51.0498	107.5	-68.1679	0.669947	2794.1	-0.000539343	0.848389	215.6	2	0	NaN	NaN	NaN	NaN	NaN	NaN	NaN	NaN	NaN	NaN	NaN	NaN	NaN
D091710_0004_23.mat	1	1	-65	100	5	16	52	90.1	1073.2	0.952	-50.6104	84.2545	29.8	147	-92.3706	107.667	-67.621	0.683975	6472.2	-0.00104796	1.87988	422.6	2	0	NaN	NaN	NaN	NaN	NaN	NaN	NaN	NaN	NaN	NaN	NaN	NaN	NaN
D091710_0004_24.mat	1	1	-65	200	5	32	52	90.1	1073.2	0.952	-50.5994	84.2545	29.8	139.7	-155.371	107.833	-67.0702	0.983453	3414.2	-0.000447176	1.40076	456.5	2	0	NaN	NaN	NaN	NaN	NaN	NaN	NaN	NaN	NaN	NaN	NaN	NaN	NaN
D091710_0004_25.mat	1	1	-65	400	5	64	52	90.1	1073.2	0.952	-50.5859	84.2545	29.8	129.7	-227.209	108	-67.8095	0.906295	446.5	-0.0293361	16.217	35.319	9	1	446.5	-59.2676	444	1.57655	443.7	1	-63.2776	446.8	446.8	-4.92188	-4.92188	NaN	NaN
D091710_0008_1.mat	1	2	-65	25	1	6	52	90.1	1073.2	0.952	-50.6104	102.801	27.8	154	-39.3677	160	-67.405	0.860908	5253.7	-0.000989933	1.47095	232.2	2	0	NaN	NaN	NaN	NaN	NaN	NaN	NaN	NaN	NaN	NaN	NaN	NaN	NaN
D091710_0008_2.mat	1	2	-65	50	1	12	52	90.1	1073.2	0.952	-50.6335	102.801	27.8	148.5	-73.0469	160	-67.5818	1.01825	4372.6	-0.000614441	1.51062	861.742	2	0	NaN	NaN	NaN	NaN	NaN	NaN	NaN	NaN	NaN	NaN	NaN	NaN	NaN
D091710_0008_3.mat	1	2	-65	100	1	24	52	90.1	1073.2	0.952	-50.6104	102.801	27.8	145.2	-127.075	160	-66.6892	0.631249	5015.3	-0.00209934	2.35596	120.95	2	0	NaN	NaN	NaN	NaN	NaN	NaN	NaN	NaN	NaN	NaN	NaN	NaN	NaN
D091710_0008_4.mat	1	2	-65	200	1	48	52	90.1	1073.2	0.952	-50.6104	102.801	27.8	136.7	-195.215	160	-66.7488	0.590348	4497.9	-0.0098686	12.6129	91.3536	4	2	NaN	NaN	NaN	NaN	NaN	NaN	NaN	NaN	NaN	NaN	NaN	NaN	NaN
D091710_0008_5.mat	1	2	-65	400	1	96	52	90.1	1073.2	0.952	-50.6104	102.801	27.8	119.7	-275.83	160	-66.3519	1.1155	4415	-0.000771465	1.36719	502.5	2	0	NaN	NaN	NaN	NaN	NaN	NaN	NaN	NaN	NaN	NaN	NaN	NaN	NaN
D091710_0008_6.mat	1	2	-65	25	2	6	52	90.1	1073.2	0.952	-50.6104	102.801	27.8	147.1	-40.0391	160	-66.7395	1.23438	4785.5	-0.000703194	1.26953	186	2	0	NaN	NaN	NaN	NaN	NaN	NaN	NaN	NaN	NaN	NaN	NaN	NaN	NaN
D091710_0008_7.mat	1	2	-65	50	2	12	52	90.1	1073.2	0.952	-50.6226	102.801	27.8	150.3	-75.5371	160	-65.5864	1.2289	4550.8	-0.000518861	1.33667	444.3	2	0	NaN	NaN	NaN	NaN	NaN	NaN	NaN	NaN	NaN	NaN	NaN	NaN	NaN
D091710_0008_8.mat	1	2	-65	100	2	24	52	90.1	1073.2	0.952	-50.6104	102.801	27.8	142	-128.735	160	-66.6919	0.926373	3141.3	-0.000696366	1.45569	855.2	2	0	NaN	NaN	NaN	NaN	NaN	NaN	NaN	NaN	NaN	NaN	NaN	NaN	NaN
D091710_0008_9.mat	1	2	-65	200	2	48	52	90.1	1073.2	0.952	-50.6213	102.801	27.8	134.7	-194.934	160	-67.1806	0.952054	4436.8	-0.00059396	1.17798	389.6	2	0	NaN	NaN	NaN	NaN	NaN	NaN	NaN	NaN	NaN	NaN	NaN	NaN	NaN
D091710_0008_10.mat	1	2	-65	400	2	96	52	90.1	1073.2	0.952	-50.6042	102.801	27.8	123.8	-274.194	160	-66.0131	0.850133	4012.6	-0.00084315	2.47192	296.7	2	0	NaN	NaN	NaN	NaN	NaN	NaN	NaN	NaN	NaN	NaN	NaN	NaN	NaN
D091710_0008_11.mat	1	2	-65	25	3	6	52	90.1	1073.2	0.952	-50.6104	102.801	27.8	153.6	-40.3687	160	-66.8166	0.927317	4602.9	-0.000716848	1.01318	212.4	2	0	NaN	NaN	NaN	NaN	NaN	NaN	NaN	NaN	NaN	NaN	NaN	NaN	NaN
D091710_0008_12.mat	1	2	-65	50	3	12	52	90.1	1073.2	0.952	-50.6104	102.801	27.8	153.4	-75.4517	160	-66.0523	0.75375	2790.6	-0.00065199	0.921631	143.02	2	0	NaN	NaN	NaN	NaN	NaN	NaN	NaN	NaN	NaN	NaN	NaN	NaN	NaN
D091710_0008_13.mat	1	2	-65	100	3	24	52	90.1	1073.2	0.952	-50.5896	102.801	27.8	143.1	-129.211	160	-66.1087	1.33831	2216.4	-0.000976278	0.668335	145.533	1	0	NaN	NaN	NaN	NaN	NaN	NaN	NaN	NaN	NaN	NaN	NaN	NaN	NaN
D091710_0008_14.mat	1	2	-65	200	3	48	52	90.1	1073.2	0.952	-50.6348	102.801	27.8	140.7	-198.535	160	-66.9485	1.35008	3200.4	-0.0010309	1.59302	710.6	2	0	NaN	NaN	NaN	NaN	NaN	NaN	NaN	NaN	NaN	NaN	NaN	NaN	NaN
D091710_0008_15.mat	1	2	-65	400	3	96	52	90.1	1073.2	0.952	-50.6152	102.801	27.8	129.7	-272.302	160	-65.9242	1.72466	604.3	-0.0012835	0.0793457	22.3	1	0	NaN	NaN	NaN	NaN	NaN	NaN	NaN	NaN	NaN	NaN	NaN	NaN	NaN
D091710_0008_16.mat	1	2	-65	25	4	6	52	90.1	1073.2	0.952	-50.6104	102.801	27.8	152.2	-40.8203	160	-65.9041	1.12798	4031.5	-0.000525688	0.811768	161.2	2	0	NaN	NaN	NaN	NaN	NaN	NaN	NaN	NaN	NaN	NaN	NaN	NaN	NaN
D091710_0008_17.mat	1	2	-65	50	4	12	52	90.1	1073.2	0.952	-50.5859	102.801	27.8	150.2	-74.7681	160	-66.5438	1.01072	5015.9	-0.000580305	1.87378	183.4	2	0	NaN	NaN	NaN	NaN	NaN	NaN	NaN	NaN	NaN	NaN	NaN	NaN	NaN
D091710_0008_18.mat	1	2	-65	100	4	24	52	90.1	1073.2	0.952	-50.6104	102.801	27.8	141.7	-129.15	160	-66.4411	0.722936	3118.6	-0.000863631	0.909424	77.4	2	0	NaN	NaN	NaN	NaN	NaN	NaN	NaN	NaN	NaN	NaN	NaN	NaN	NaN
D091710_0008_19.mat	1	2	-65	200	4	48	52	90.1	1073.2	0.952	-50.5981	102.801	27.8	134.8	-197.766	160	-66.606	1.03823	6377.3	-0.000962624	1.13525	361.9	2	0	NaN	NaN	NaN	NaN	NaN	NaN	NaN	NaN	NaN	NaN	NaN	NaN	NaN
D091710_0008_20.mat	1	2	-65	400	4	96	52	90.1	1073.2	0.952	-50.5981	102.801	27.8	130.5	-271.741	160	-66.9836	1.5102	712.9	-0.00120157	0.469971	33.7	1	0	NaN	NaN	NaN	NaN	NaN	NaN	NaN	NaN	NaN	NaN	NaN	NaN	NaN
D091710_0008_21.mat	1	2	-65	25	5	6	52	90.1	1073.2	0.952	-50.603	102.801	27.8	151.9	-40.918	160	-65.9821	0.746156	3357.1	-0.000880699	0.924683	265.8	2	0	NaN	NaN	NaN	NaN	NaN	NaN	NaN	NaN	NaN	NaN	NaN	NaN	NaN
D091710_0008_22.mat	1	2	-65	50	5	12	52	90.1	1073.2	0.952	-50.5981	102.801	27.8	147.9	-74.7559	160	-67.0502	0.888772	4819.2	-0.00090118	1.17187	120.4	2	0	NaN	NaN	NaN	NaN	NaN	NaN	NaN	NaN	NaN	NaN	NaN	NaN	NaN
D091710_0008_23.mat	1	2	-65	100	5	24	52	90.1	1073.2	0.952	-50.5981	102.801	27.8	145.2	-129.553	160	-65.9782	0.818354	5342.9	-0.00079536	1.37939	89.4	2	0	NaN	NaN	NaN	NaN	NaN	NaN	NaN	NaN	NaN	NaN	NaN	NaN	NaN
D091710_0008_24.mat	1	2	-65	200	5	48	52	90.1	1073.2	0.952	-50.5981	102.801	27.8	135.8	-198.95	160	-66.9539	1.14703	4831.7	-0.000710021	1.69983	351	2	0	NaN	NaN	NaN	NaN	NaN	NaN	NaN	NaN	NaN	NaN	NaN	NaN	NaN
D091710_0008_25.mat	1	2	-65	400	5	96	52	90.1	1073.2	0.952	-50.5945	102.801	27.8	114.6	-272.485	160	-65.7724	0.922548	4350.4	-0.000447176	1.2085	222.375	2	0	NaN	NaN	NaN	NaN	NaN	NaN	NaN	NaN	NaN	NaN	NaN	NaN	NaN
D091710_0007_1.mat	1	3	-65	25	1	2.22	38.63	273.4	1022	0.775	-50.603	91.4191	22.8	157.8	-55.835	160	-67.419	0.846392	1400.4	-0.00069978	1.05896	194.938	2	0	NaN	NaN	NaN	NaN	NaN	NaN	NaN	NaN	NaN	NaN	NaN	NaN	NaN
D091710_0007_2.mat	1	3	-65	50	1	4.44	38.63	273.4	1022	0.775	-50.6104	91.4191	22.8	160.8	-98.1812	160	-67.5215	1.1286	6011.1	-0.000573478	0.00305176	0.1	2	0	NaN	NaN	NaN	NaN	NaN	NaN	NaN	NaN	NaN	NaN	NaN	NaN	NaN
D091710_0007_3.mat	1	3	-65	100	1	8.88	38.63	273.4	1022	0.775	-50.6226	91.4191	22.8	139	-161.06	160	-66.86	0.764821	5413	-0.000791946	1.68457	318.1	2	0	NaN	NaN	NaN	NaN	NaN	NaN	NaN	NaN	NaN	NaN	NaN	NaN	NaN
D091710_0007_4.mat	1	3	-65	200	1	17.76	38.63	273.4	1022	0.775	-50.5981	91.4191	22.8	147.9	-234.607	160	-67.1273	0.978661	5956.6	-0.000631509	1.22681	76	2	0	NaN	NaN	NaN	NaN	NaN	NaN	NaN	NaN	NaN	NaN	NaN	NaN	NaN
D091710_0007_5.mat	1	3	-65	400	1	35.52	38.63	273.4	1022	0.775	-50.6104	91.4191	22.8	103.6	-299.341	160	-66.824	1.42872	901.1	-0.00162144	1.19019	52.6	1	0	NaN	NaN	NaN	NaN	NaN	NaN	NaN	NaN	NaN	NaN	NaN	NaN	NaN
D091710_0007_6.mat	1	3	-65	25	2	2.22	38.63	273.4	1022	0.775	-50.6226	91.4191	22.8	168.3	-55.9937	160	-67.6811	1.17098	4445.1	-0.000580305	1.52588	856	2	0	NaN	NaN	NaN	NaN	NaN	NaN	NaN	NaN	NaN	NaN	NaN	NaN	NaN
D091710_0007_7.mat	1	3	-65	50	2	4.44	38.63	273.4	1022	0.775	-50.5994	91.4191	22.8	154.8	-100.208	160	-66.6684	0.962304	2069.1	-0.00129715	1.22681	96.7	2	0	NaN	NaN	NaN	NaN	NaN	NaN	NaN	NaN	NaN	NaN	NaN	NaN	NaN
D091710_0007_8.mat	1	3	-65	100	2	8.88	38.63	273.4	1022	0.775	-50.6226	91.4191	22.8	146.9	-163.953	160	-66.4749	1.06625	3792.9	-0.000218468	0.00305176	0.2	2	0	NaN	NaN	NaN	NaN	NaN	NaN	NaN	NaN	NaN	NaN	NaN	NaN	NaN
D091710_0007_9.mat	1	3	-65	200	2	17.76	38.63	273.4	1022	0.775	-50.6104	91.4191	22.8	131.7	-234.399	160	-67.0659	1.57769	652	-0.00130739	0.0671387	22.1	1	0	NaN	NaN	NaN	NaN	NaN	NaN	NaN	NaN	NaN	NaN	NaN	NaN	NaN
D091710_0007_10.mat	1	3	-65	400	2	35.52	38.63	273.4	1022	0.775	-50.6042	91.4191	22.8	105.6	-298.962	160	-67.6205	1.26444	3812.9	-0.00181601	1.23291	60.1	1	0	NaN	NaN	NaN	NaN	NaN	NaN	NaN	NaN	NaN	NaN	NaN	NaN	NaN
D091710_0007_11.mat	1	3	-65	25	3	2.22	38.63	273.4	1022	0.775	-50.5981	91.4191	22.8	164.2	-55.957	160	-67.1089	0.876952	3391.5	-0.000733916	1.2085	159.05	2	0	NaN	NaN	NaN	NaN	NaN	NaN	NaN	NaN	NaN	NaN	NaN	NaN	NaN
D091710_0007_12.mat	1	3	-65	50	3	4.44	38.63	273.4	1022	0.775	-50.6104	91.4191	22.8	161.7	-98.7061	160	-67.0623	1.1188	2893.3	-0.000894353	1.79443	483.3	2	0	NaN	NaN	NaN	NaN	NaN	NaN	NaN	NaN	NaN	NaN	NaN	NaN	NaN
D091710_0007_13.mat	1	3	-65	100	3	8.88	38.63	273.4	1022	0.775	-50.5994	91.4191	22.8	150.4	-158.997	160	-67.8992	0.983506	4264.1	-0.000983106	1.48315	674.5	2	0	NaN	NaN	NaN	NaN	NaN	NaN	NaN	NaN	NaN	NaN	NaN	NaN	NaN
D091710_0007_14.mat	1	3	-65	200	3	17.76	38.63	273.4	1022	0.775	-50.6042	91.4191	22.8	132.7	-231.604	160	-67.6494	0.872059	5113	-0.000730502	1.01929	178.85	2	0	NaN	NaN	NaN	NaN	NaN	NaN	NaN	NaN	NaN	NaN	NaN	NaN	NaN
D091710_0007_15.mat	1	3	-65	400	3	35.52	38.63	273.4	1022	0.775	-50.6104	91.4191	22.8	101.6	-291.589	160	-67.8116	1.01723	860.1	-0.0253286	14.9719	35.8864	8	0	860.1	-67.4402	857.3	1.09449	NaN	NaN	NaN	NaN	NaN	NaN	NaN	NaN	NaN
D091710_0007_16.mat	1	3	-65	25	4	2.22	38.63	273.4	1022	0.775	-50.6152	91.4191	22.8	157.4	-54.6875	160	-68.0764	1.00162	2730.3	-0.000669058	1.71509	451.1	2	0	NaN	NaN	NaN	NaN	NaN	NaN	NaN	NaN	NaN	NaN	NaN	NaN	NaN
D091710_0007_17.mat	1	3	-65	50	4	4.44	38.63	273.4	1022	0.775	-50.5859	91.4191	22.8	160.8	-98.7183	160	-67.3514	1.27253	4309.9	-0.0010309	1.36719	246.2	2	0	NaN	NaN	NaN	NaN	NaN	NaN	NaN	NaN	NaN	NaN	NaN	NaN	NaN
D091710_0007_18.mat	1	3	-65	100	4	8.88	38.63	273.4	1022	0.775	-50.6116	91.4191	22.8	144.5	-161.584	160	-67.5759	0.976307	3665.7	-0.000327702	1.36719	506.9	2	0	NaN	NaN	NaN	NaN	NaN	NaN	NaN	NaN	NaN	NaN	NaN	NaN	NaN
D091710_0007_19.mat	1	3	-65	200	4	17.76	38.63	273.4	1022	0.775	-50.6348	91.4191	22.8	134.9	-232.507	160	-66.9904	0.947262	4410	-0.000894353	1.14441	355.7	2	0	NaN	NaN	NaN	NaN	NaN	NaN	NaN	NaN	NaN	NaN	NaN	NaN	NaN
D091710_0007_20.mat	1	3	-65	400	4	35.52	38.63	273.4	1022	0.775	-50.6189	91.4191	22.8	106.6	-295.679	160	-67.772	0.932647	6484.7	-0.00101041	0.00305176	6.8	2	0	NaN	NaN	NaN	NaN	NaN	NaN	NaN	NaN	NaN	NaN	NaN	NaN	NaN
D091710_0007_21.mat	1	3	-65	25	5	2.22	38.63	273.4	1022	0.775	-50.6213	91.4191	22.8	162.5	-55.542	160	-67.0334	0.88996	2198.6	-0.00065199	0.979614	164.2	2	0	NaN	NaN	NaN	NaN	NaN	NaN	NaN	NaN	NaN	NaN	NaN	NaN	NaN
D091710_0007_22.mat	1	3	-65	50	5	4.44	38.63	273.4	1022	0.775	-50.6104	91.4191	22.8	163.1	-99.1211	160	-67.216	1.07562	3933	-0.000689539	1.72729	256.6	2	0	NaN	NaN	NaN	NaN	NaN	NaN	NaN	NaN	NaN	NaN	NaN	NaN	NaN
D091710_0007_23.mat	1	3	-65	100	5	8.88	38.63	273.4	1022	0.775	-50.6226	91.4191	22.8	139.9	-160.461	160	-67.0761	0.964181	5388.3	-0.000634922	1.12305	150.8	2	0	NaN	NaN	NaN	NaN	NaN	NaN	NaN	NaN	NaN	NaN	NaN	NaN	NaN
D091710_0007_24.mat	1	3	-65	200	5	17.76	38.63	273.4	1022	0.775	-50.5774	91.4191	22.8	139.8	-233.398	160	-66.9291	0.810049	4066.3	-0.000484726	0.949097	130	2	0	NaN	NaN	NaN	NaN	NaN	NaN	NaN	NaN	NaN	NaN	NaN	NaN	NaN
D091710_0007_25.mat	1	3	-65	400	5	35.52	38.63	273.4	1022	0.775	-50.6104	91.4191	22.8	143.3	-300.085	160	-66.6696	0.665893	5060.4	-0.00054617	1.13525	447.6	2	0	NaN	NaN	NaN	NaN	NaN	NaN	NaN	NaN	NaN	NaN	NaN	NaN	NaN
D091710_0009_1.mat	1	4	-65	25	1	1.58	39.88	65.8	2600	0.629	-50.592	93.9635	26.8	197.4	-27.8931	160	-65.8667	0.962306	4153.8	-0.000771465	1.01318	134.4	2	0	NaN	NaN	NaN	NaN	NaN	NaN	NaN	NaN	NaN	NaN	NaN	NaN	NaN
D091710_0009_2.mat	1	4	-65	50	1	3.16	39.88	65.8	2600	0.629	-50.5981	93.9635	26.8	184.6	-52.478	160	-65.939	0.884482	5391.5	-0.000532516	1.32141	255	2	0	NaN	NaN	NaN	NaN	NaN	NaN	NaN	NaN	NaN	NaN	NaN	NaN	NaN
D091710_0009_3.mat	1	4	-65	100	1	6.32	39.88	65.8	2600	0.629	-50.6104	93.9635	26.8	194	-93.9087	160	-66.6836	1.19289	5996.7	-0.000914834	0.646973	55.6333	1	0	NaN	NaN	NaN	NaN	NaN	NaN	NaN	NaN	NaN	NaN	NaN	NaN	NaN
D091710_0009_4.mat	1	4	-65	200	1	12.64	39.88	65.8	2600	0.629	-50.6104	93.9635	26.8	160.8	-154.126	160	-65.701	1.2077	5422	-0.000686126	0.170898	42.65	1	0	NaN	NaN	NaN	NaN	NaN	NaN	NaN	NaN	NaN	NaN	NaN	NaN	NaN
D091710_0009_5.mat	1	4	-65	400	1	25.28	39.88	65.8	2600	0.629	-50.6189	93.9635	26.8	163.2	-229.456	160	-64.9665	1.19527	4840.2	-0.000703194	0.250244	32.3333	1	0	NaN	NaN	NaN	NaN	NaN	NaN	NaN	NaN	NaN	NaN	NaN	NaN	NaN
D091710_0009_6.mat	1	4	-65	25	2	1.58	39.88	65.8	2600	0.629	-50.6226	93.9635	26.8	198.3	-27.7588	160	-65.9425	0.832859	289.1	-0.000757811	1.03149	81.1	2	0	NaN	NaN	NaN	NaN	NaN	NaN	NaN	NaN	NaN	NaN	NaN	NaN	NaN
D091710_0009_7.mat	1	4	-65	50	2	3.16	39.88	65.8	2600	0.629	-50.6042	93.9635	26.8	197.6	-52.417	160	-65.6125	0.640845	2174.8	-0.000566651	0.662231	94.2	2	0	NaN	NaN	NaN	NaN	NaN	NaN	NaN	NaN	NaN	NaN	NaN	NaN	NaN
D091710_0009_8.mat	1	4	-65	100	2	6.32	39.88	65.8	2600	0.629	-50.6128	93.9635	26.8	168.2	-93.9941	160	-65.0765	1.01955	265.9	-0.000867044	0.146484	19.7	1	0	NaN	NaN	NaN	NaN	NaN	NaN	NaN	NaN	NaN	NaN	NaN	NaN	NaN
D091710_0009_9.mat	1	4	-65	200	2	12.64	39.88	65.8	2600	0.629	-50.6104	93.9635	26.8	177.9	-154.639	160	-65.9655	0.597051	5858.3	-0.000580305	0.732422	105.7	2	0	NaN	NaN	NaN	NaN	NaN	NaN	NaN	NaN	NaN	NaN	NaN	NaN	NaN
D091710_0009_10.mat	1	4	-65	400	2	25.28	39.88	65.8	2600	0.629	-50.6226	93.9635	26.8	146.9	-225.537	160	-64.7035	1.02745	1407.4	-0.000785119	0.128174	27.56	1	0	NaN	NaN	NaN	NaN	NaN	NaN	NaN	NaN	NaN	NaN	NaN	NaN	NaN
D091710_0009_11.mat	1	4	-65	25	3	1.58	39.88	65.8	2600	0.629	-50.6104	93.9635	26.8	198.6	-28.2593	160	-65.7177	0.783792	3648.9	-0.00104114	0.952148	73.0667	2	0	NaN	NaN	NaN	NaN	NaN	NaN	NaN	NaN	NaN	NaN	NaN	NaN	NaN
D091710_0009_12.mat	1	4	-65	50	3	3.16	39.88	65.8	2600	0.629	-50.6104	93.9635	26.8	176	-52.4292	160	-65.8031	1.3197	3907.6	-0.00102407	0.567627	30.4714	1	0	NaN	NaN	NaN	NaN	NaN	NaN	NaN	NaN	NaN	NaN	NaN	NaN	NaN
D091710_0009_13.mat	1	4	-65	100	3	6.32	39.88	65.8	2600	0.629	-50.6091	93.9635	26.8	176.9	-93.4326	160	-66.2487	1.00871	1445.3	-0.000839736	0.22583	32.75	1	0	NaN	NaN	NaN	NaN	NaN	NaN	NaN	NaN	NaN	NaN	NaN	NaN	NaN
D091710_0009_14.mat	1	4	-65	200	3	12.64	39.88	65.8	2600	0.629	-50.6104	93.9635	26.8	172.4	-155.713	160	-66.063	1.00523	2074.8	-0.000928489	0.280762	36.6	1	0	NaN	NaN	NaN	NaN	NaN	NaN	NaN	NaN	NaN	NaN	NaN	NaN	NaN
D091710_0009_15.mat	1	4	-65	400	3	25.28	39.88	65.8	2600	0.629	-50.6348	93.9635	26.8	141.7	-220.813	160	-66.2193	0.983623	444.9	-0.000740743	0.15564	41.6778	1	0	NaN	NaN	NaN	NaN	NaN	NaN	NaN	NaN	NaN	NaN	NaN	NaN	NaN
D091710_0009_16.mat	1	4	-65	25	4	1.58	39.88	65.8	2600	0.629	-50.6104	93.9635	26.8	199.6	-27.9663	160	-65.9653	1.14499	3735.8	-0.000269671	1.24512	364.867	2	0	NaN	NaN	NaN	NaN	NaN	NaN	NaN	NaN	NaN	NaN	NaN	NaN	NaN
D091710_0009_17.mat	1	4	-65	50	4	3.16	39.88	65.8	2600	0.629	-50.6116	93.9635	26.8	193.3	-53.1494	160	-66.0265	0.826401	4639.4	-0.000744156	1.16577	215.2	2	0	NaN	NaN	NaN	NaN	NaN	NaN	NaN	NaN	NaN	NaN	NaN	NaN	NaN
D091710_0009_18.mat	1	4	-65	100	4	6.32	39.88	65.8	2600	0.629	-50.5847	93.9635	26.8	199.3	-93.4814	160	-66.1871	0.959593	5939.6	-0.000867044	0.488281	41.55	1	0	NaN	NaN	NaN	NaN	NaN	NaN	NaN	NaN	NaN	NaN	NaN	NaN	NaN
D091710_0009_19.mat	1	4	-65	200	4	12.64	39.88	65.8	2600	0.629	-50.5981	93.9635	26.8	165	-153.662	160	-65.5582	0.759286	6630.9	-0.000826082	0.445557	38.85	1	0	NaN	NaN	NaN	NaN	NaN	NaN	NaN	NaN	NaN	NaN	NaN	NaN	NaN
D091710_0009_20.mat	1	4	-65	400	4	25.28	39.88	65.8	2600	0.629	-50.6189	93.9635	26.8	156.8	-222.717	160	-66.4725	1.13238	1550.3	-0.00157365	0.616455	44.2	1	0	NaN	NaN	NaN	NaN	NaN	NaN	NaN	NaN	NaN	NaN	NaN	NaN	NaN
D091710_0009_21.mat	1	4	-65	25	5	1.58	39.88	65.8	2600	0.629	-50.6091	93.9635	26.8	183.9	-27.832	160	-66.3375	0.607252	5185	-0.000839736	1.05591	233.95	2	0	NaN	NaN	NaN	NaN	NaN	NaN	NaN	NaN	NaN	NaN	NaN	NaN	NaN
D091710_0009_22.mat	1	4	-65	50	5	3.16	39.88	65.8	2600	0.629	-50.5859	93.9635	26.8	177.1	-52.4658	160	-66.3402	0.684334	2708.1	-0.000819255	0.799561	73.2	2	0	NaN	NaN	NaN	NaN	NaN	NaN	NaN	NaN	NaN	NaN	NaN	NaN	NaN
D091710_0009_23.mat	1	4	-65	100	5	6.32	39.88	65.8	2600	0.629	-50.6104	93.9635	26.8	187	-94.0308	160	-65.3774	0.776777	3329.2	-0.000942143	0.476074	39.05	1	0	NaN	NaN	NaN	NaN	NaN	NaN	NaN	NaN	NaN	NaN	NaN	NaN	NaN
D091710_0009_24.mat	1	4	-65	200	5	12.64	39.88	65.8	2600	0.629	-50.6104	93.9635	26.8	160.8	-153.857	160	-66.177	0.959439	5619.7	-0.000826082	0.634766	53.7	1	0	NaN	NaN	NaN	NaN	NaN	NaN	NaN	NaN	NaN	NaN	NaN	NaN	NaN
D091710_0009_25.mat	1	4	-65	400	5	25.28	39.88	65.8	2600	0.629	-50.6104	93.9635	26.8	173.5	-222.424	160	-66.9252	0.478249	5827.8	-0.000778292	0.598145	57.25	2	0	NaN	NaN	NaN	NaN	NaN	NaN	NaN	NaN	NaN	NaN	NaN	NaN	NaN
D091710_0002_1.mat	1	1	-70	25	1	4	52	90.1	1073.2	0.952	-50.6104	141.985	30.8	149.9	-24.3652	38	-71.1216	1.09474	795.6	-0.000549583	1.33362	162.825	2	0	NaN	NaN	NaN	NaN	NaN	NaN	NaN	NaN	NaN	NaN	NaN	NaN	NaN
D091710_0002_2.mat	1	1	-70	50	1	8	52	90.1	1073.2	0.952	-50.6067	141.985	30.8	147.1	-46.8872	37.875	-71.1942	1.18225	6069.4	-0.000566651	1.34888	208.8	2	0	NaN	NaN	NaN	NaN	NaN	NaN	NaN	NaN	NaN	NaN	NaN	NaN	NaN
D091710_0002_3.mat	1	1	-70	100	1	16	52	90.1	1073.2	0.952	-50.5737	141.985	30.8	144.8	-81.665	37.75	-71.5725	1.10357	4377.4	-0.000529102	1.23291	150.4	2	0	NaN	NaN	NaN	NaN	NaN	NaN	NaN	NaN	NaN	NaN	NaN	NaN	NaN
D091710_0002_4.mat	1	1	-70	200	1	32	52	90.1	1073.2	0.952	-50.5994	141.985	30.8	134.7	-134.058	37.625	-70.8067	0.842914	529.2	-0.0237755	16.3544	43.85	8	0	529.2	-58.2697	526.2	0.985763	NaN	NaN	NaN	NaN	NaN	NaN	NaN	NaN	NaN
D091710_0002_5.mat	1	1	-70	400	1	64	52	90.1	1073.2	0.952	-50.6104	141.985	30.8	131	-194.568	37.5	-71.339	0.893613	584.6	-0.0414509	25.4761	39.5122	9	2	584.6	-52.6697	580.9	2.94841	580.3	2	-63.4241	582.1	585	-4.50684	-8.30322	344.828	NaN
D091710_0002_6.mat	1	1	-70	25	2	4	52	90.1	1073.2	0.952	-50.6042	141.985	30.8	147.5	-24.7925	37.375	-71.1104	0.775218	3226.1	-0.00111965	0.939941	107.5	2	0	NaN	NaN	NaN	NaN	NaN	NaN	NaN	NaN	NaN	NaN	NaN	NaN	NaN
D091710_0002_7.mat	1	1	-70	50	2	8	52	90.1	1073.2	0.952	-50.5981	141.985	30.8	149.2	-46.9849	37.25	-70.6233	0.967107	2110.5	-0.000791946	1.46484	663.15	2	0	NaN	NaN	NaN	NaN	NaN	NaN	NaN	NaN	NaN	NaN	NaN	NaN	NaN
D091710_0002_8.mat	1	1	-70	100	2	16	52	90.1	1073.2	0.952	-50.6018	141.985	30.8	146.9	-80.603	37.125	-71.6636	1.06752	4857.6	-0.000423282	1.62964	723.9	2	0	NaN	NaN	NaN	NaN	NaN	NaN	NaN	NaN	NaN	NaN	NaN	NaN	NaN
D091710_0002_9.mat	1	1	-70	200	2	32	52	90.1	1073.2	0.952	-50.6104	141.985	30.8	141	-133.032	37	-71.5802	1.10874	531.1	-0.00116061	1.33972	88.8	2	0	NaN	NaN	NaN	NaN	NaN	NaN	NaN	NaN	NaN	NaN	NaN	NaN	NaN
D091710_0002_10.mat	1	1	-70	400	2	64	52	90.1	1073.2	0.952	-50.614	141.985	30.8	141.7	-198.437	36.875	-71.7554	1.15569	687.4	-0.0355522	23.5413	41.58	9	2	687.4	-54.8303	683.4	2.12429	683.6	2	-60.4211	685.2	688.6	-3.67065	-5.68481	294.118	NaN
D091710_0002_11.mat	1	1	-70	25	3	4	52	90.1	1073.2	0.952	-50.6104	141.985	30.8	152.7	-24.9634	36.75	-71.0217	1.52517	2112	-0.00059396	2.0874	1096.7	2	0	NaN	NaN	NaN	NaN	NaN	NaN	NaN	NaN	NaN	NaN	NaN	NaN	NaN
D091710_0002_12.mat	1	1	-70	50	3	8	52	90.1	1073.2	0.952	-50.6116	141.985	30.8	150.3	-46.2402	36.625	-71.6384	0.853186	1747.5	-0.000512034	0.878906	527.6	2	0	NaN	NaN	NaN	NaN	NaN	NaN	NaN	NaN	NaN	NaN	NaN	NaN	NaN
D091710_0002_13.mat	1	1	-70	100	3	16	52	90.1	1073.2	0.952	-50.6226	141.985	30.8	147.8	-82.6294	36.5	-71.5955	1.67026	2150.8	-0.000535929	2.06909	1109.8	2	0	NaN	NaN	NaN	NaN	NaN	NaN	NaN	NaN	NaN	NaN	NaN	NaN	NaN
D091710_0002_14.mat	1	1	-70	200	3	32	52	90.1	1073.2	0.952	-50.6104	141.985	30.8	138.8	-131.897	36.375	-71.6804	1.19433	553.7	-0.0262435	18.7866	45.2667	8	0	553.7	-57.1863	551.1	1.17435	NaN	NaN	NaN	NaN	NaN	NaN	NaN	NaN	NaN
D091710_0002_15.mat	1	1	-70	400	3	64	52	90.1	1073.2	0.952	-50.6104	141.985	30.8	132.8	-195.691	36.25	-71.606	0.787668	708.9	-0.036962	23.7305	41.4505	9	2	708.9	-53.6096	704.7	2.29883	704	2	-62.7466	706.3	709.5	-3.13965	-6.19141	312.5	NaN
D091710_0002_16.mat	1	1	-70	25	4	4	52	90.1	1073.2	0.952	-50.6042	141.985	30.8	149	-24.292	36.125	-72.1769	0.880601	3751.5	-0.000491553	1.01929	66.4667	2	0	NaN	NaN	NaN	NaN	NaN	NaN	NaN	NaN	NaN	NaN	NaN	NaN	NaN
D091710_0002_17.mat	1	1	-70	50	4	8	52	90.1	1073.2	0.952	-50.5945	141.985	30.8	147.2	-45.6055	36	-71.5427	0.727955	3478	-0.000559824	1.45264	684.9	2	0	NaN	NaN	NaN	NaN	NaN	NaN	NaN	NaN	NaN	NaN	NaN	NaN	NaN
D091710_0002_18.mat	1	1	-70	100	4	16	52	90.1	1073.2	0.952	-50.5859	141.985	30.8	144.1	-81.8359	35.875	-71.2089	1.19018	3041.5	-0.000682712	1.30005	379.8	2	0	NaN	NaN	NaN	NaN	NaN	NaN	NaN	NaN	NaN	NaN	NaN	NaN	NaN
D091710_0002_19.mat	1	1	-70	200	4	32	52	90.1	1073.2	0.952	-50.6018	141.985	30.8	136.7	-133.484	35.75	-71.2715	0.574478	595.8	-0.0106606	12.1521	76.925	8	0	595.8	-63.1189	587.4	0.214237	NaN	NaN	NaN	NaN	NaN	NaN	NaN	NaN	NaN
D091710_0002_20.mat	1	1	-70	400	4	64	52	90.1	1073.2	0.952	-50.6189	141.985	30.8	133.7	-197.766	35.625	-71.8475	0.871948	649.5	-0.0375423	23.877	40.751	9	3	649.5	-54.0613	645	2.5908	644	3	-63.9978	646.3	654	-3.84766	-7.44263	259.74	156.667
D091710_0002_21.mat	1	1	-70	25	5	4	52	90.1	1073.2	0.952	-50.5774	141.985	30.8	151.8	-24.9268	35.5	-71.5128	1.07198	3073.5	-0.000771465	1.51367	385.7	2	0	NaN	NaN	NaN	NaN	NaN	NaN	NaN	NaN	NaN	NaN	NaN	NaN	NaN
D091710_0002_22.mat	1	1	-70	50	5	8	52	90.1	1073.2	0.952	-50.6042	141.985	30.8	151.1	-45.5078	35.375	-71.8662	1.03877	1551.5	-0.00059396	1.37634	446.9	2	0	NaN	NaN	NaN	NaN	NaN	NaN	NaN	NaN	NaN	NaN	NaN	NaN	NaN
D091710_0002_23.mat	1	1	-70	100	5	16	52	90.1	1073.2	0.952	-50.6104	141.985	30.8	144.9	-81.5674	35.25	-72.1569	0.660444	3907.6	-0.000634922	0.811768	112.5	2	0	NaN	NaN	NaN	NaN	NaN	NaN	NaN	NaN	NaN	NaN	NaN	NaN	NaN
D091710_0002_24.mat	1	1	-70	200	5	32	52	90.1	1073.2	0.952	-50.5981	141.985	30.8	143.8	-131.616	35.125	-72.5517	1.07398	4546.9	-0.00099676	1.68457	479.75	2	0	NaN	NaN	NaN	NaN	NaN	NaN	NaN	NaN	NaN	NaN	NaN	NaN	NaN
D091710_0002_25.mat	1	1	-70	400	5	64	52	90.1	1073.2	0.952	-50.6104	141.985	30.8	135.7	-198.523	35	-71.2507	1.07392	648	-0.0394027	24.9512	39.8	9	2	648	-53.1091	644.3	2.51837	643.8	2	-62.2095	645.7	648.6	-4.21387	-6.91772	344.828	NaN
D091710_0001_1.mat	1	2	-70	25	1	6	52	90.1	1073.2	0.952	-50.603	119.355	27.8	149.8	-35.2783	52	-72.3188	1.1961	4402	-0.000621268	1.14746	155.6	1	0	NaN	NaN	NaN	NaN	NaN	NaN	NaN	NaN	NaN	NaN	NaN	NaN	NaN
D091710_0001_2.mat	1	2	-70	50	1	12	52	90.1	1073.2	0.952	-50.6226	119.355	27.8	148.9	-66.1743	51.4167	-71.5419	0.92554	4952	-0.000552997	1.44653	224.4	2	0	NaN	NaN	NaN	NaN	NaN	NaN	NaN	NaN	NaN	NaN	NaN	NaN	NaN
D091710_0001_3.mat	1	2	-70	100	1	24	52	90.1	1073.2	0.952	-50.6177	119.355	27.8	137.9	-109.998	50.8333	-71.7151	0.621213	528	-0.000669058	1.14136	158.1	2	0	NaN	NaN	NaN	NaN	NaN	NaN	NaN	NaN	NaN	NaN	NaN	NaN	NaN
D091710_0001_4.mat	1	2	-70	200	1	48	52	90.1	1073.2	0.952	-50.6104	119.355	27.8	127.7	-163.696	50.25	-72.065	1.33128	506.8	-0.0351358	21.8292	40.875	9	1	506.8	-56.1334	504.8	2.19081	502.6	1	-65.4749	505.6	505.6	0.119628	0.119628	NaN	NaN
D091710_0001_5.mat	1	2	-70	400	1	96	52	90.1	1073.2	0.952	-50.6104	119.355	27.8	119.8	-235.681	49.6667	-71.4395	1.07771	671.4	-0.0417376	25.8179	39.8919	9	2	671.4	-54.4336	667.4	2.62936	666.3	2	-66.3843	668.8	671.9	-1.3269	-7.08252	322.581	NaN
D091710_0001_6.mat	1	2	-70	25	2	6	52	90.1	1073.2	0.952	-50.6177	119.355	27.8	152.7	-36.3525	49.0833	-71.1935	0.909495	6278.2	-0.000389146	1.14136	246.35	2	0	NaN	NaN	NaN	NaN	NaN	NaN	NaN	NaN	NaN	NaN	NaN	NaN	NaN
D091710_0001_7.mat	1	2	-70	50	2	12	52	90.1	1073.2	0.952	-50.6042	119.355	27.8	149.4	-64.917	48.5	-71.5112	0.951063	1550.5	-0.000819255	1.18408	288	2	0	NaN	NaN	NaN	NaN	NaN	NaN	NaN	NaN	NaN	NaN	NaN	NaN	NaN
D091710_0001_8.mat	1	2	-70	100	2	24	52	90.1	1073.2	0.952	-50.6079	119.355	27.8	138.8	-109.692	47.9167	-71.5581	1.17322	559	-0.000942143	1.0437	84.4	1	0	NaN	NaN	NaN	NaN	NaN	NaN	NaN	NaN	NaN	NaN	NaN	NaN	NaN
D091710_0001_9.mat	1	2	-70	200	2	48	52	90.1	1073.2	0.952	-50.6104	119.355	27.8	136.7	-171.79	47.3333	-71.1062	1.3157	497.9	-0.0336475	19.6899	38.0619	9	1	497.9	-56.4111	495.8	1.98351	493.1	1	-65.8899	496.8	496.8	-0.692139	-0.692139	NaN	NaN
D091710_0001_10.mat	1	2	-70	400	2	96	52	90.1	1073.2	0.952	-50.5994	119.355	27.8	120.7	-236.169	46.75	-70.4911	0.904628	657.2	-0.0400377	25.2899	41.7771	9	3	657.2	-54.6991	652.3	2.91216	651.3	3	-65.6396	653.5	660.7	-1.68091	-7.55249	277.778	148.276
D091710_0001_11.mat	1	2	-70	25	3	6	52	90.1	1073.2	0.952	-50.6079	119.355	27.8	152.5	-37.4023	46.1667	-70.3141	1.37356	6080.8	-0.000791946	0.393677	42	1	0	NaN	NaN	NaN	NaN	NaN	NaN	NaN	NaN	NaN	NaN	NaN	NaN	NaN
D091710_0001_12.mat	1	2	-70	50	3	12	52	90.1	1073.2	0.952	-50.6226	119.355	27.8	148.4	-66.8701	45.5833	-70.105	1.19742	5450.2	-0.000361837	1.27869	365.2	2	0	NaN	NaN	NaN	NaN	NaN	NaN	NaN	NaN	NaN	NaN	NaN	NaN	NaN
D091710_0001_13.mat	1	2	-70	100	3	24	52	90.1	1073.2	0.952	-50.6104	119.355	27.8	138.8	-115.613	45	-69.7285	0.908469	4009.6	-0.000539343	1.26343	281.7	2	0	NaN	NaN	NaN	NaN	NaN	NaN	NaN	NaN	NaN	NaN	NaN	NaN	NaN
D091710_0001_14.mat	1	2	-70	200	3	48	52	90.1	1073.2	0.952	-50.6213	119.355	27.8	136.8	-175.781	44.4167	-70.3413	0.58606	536.7	-0.0321592	19.9188	40.0983	9	1	536.7	-56.3715	534.5	1.81086	532.9	1	-63.125	535.8	535.8	-0.234375	-0.234375	NaN	NaN
D091710_0001_15.mat	1	2	-70	400	3	96	52	90.1	1073.2	0.952	-50.6104	119.355	27.8	140.8	-244.312	43.8333	-70.4798	1.12822	668.1	-0.0423589	25.8606	39.0049	9	2	668.1	-53.4326	664.3	2.87566	141.2	2	-99.2944	665.5	668.4	-1.55884	-6.89941	344.828	NaN
D091710_0001_16.mat	1	2	-70	25	4	6	52	90.1	1073.2	0.952	-50.6042	119.355	27.8	152.8	-36.2671	43.25	-71.0928	1.12628	2454.5	-0.000525688	0.00305176	0.3	2	0	NaN	NaN	NaN	NaN	NaN	NaN	NaN	NaN	NaN	NaN	NaN	NaN	NaN
D091710_0001_17.mat	1	2	-70	50	4	12	52	90.1	1073.2	0.952	-50.6104	119.355	27.8	142.8	-65.6982	42.6667	-70.9956	0.816398	4865.6	-0.000484726	1.75781	504.3	2	0	NaN	NaN	NaN	NaN	NaN	NaN	NaN	NaN	NaN	NaN	NaN	NaN	NaN
D091710_0001_18.mat	1	2	-70	100	4	24	52	90.1	1073.2	0.952	-50.5981	119.355	27.8	139.7	-112.708	42.0833	-70.2625	1.15643	3054.2	-0.000641749	2.005	311.5	2	0	NaN	NaN	NaN	NaN	NaN	NaN	NaN	NaN	NaN	NaN	NaN	NaN	NaN
D091710_0001_19.mat	1	2	-70	200	4	48	52	90.1	1073.2	0.952	-50.5981	119.355	27.8	132.8	-173.547	41.5	-70.4453	0.803165	498.4	-0.0333437	19.809	39.0808	9	2	498.4	-56.1456	494	2.04766	493.4	2	-64.2541	496.1	499.8	-2.0166	-4.23218	270.27	NaN
D091710_0001_20.mat	1	2	-70	400	4	96	52	90.1	1073.2	0.952	-50.5981	119.355	27.8	129.8	-240.796	40.9167	-70.5808	0.619009	666.3	-0.0431099	26.7975	39.6477	9	2	666.3	-52.8131	662.6	2.9668	661.7	2	-64.4983	663.7	666.5	-2.77954	-8.29712	357.143	NaN
D091710_0001_21.mat	1	2	-70	25	5	6	52	90.1	1073.2	0.952	-50.6128	119.355	27.8	149.5	-36.792	40.3333	-70.3643	1.51471	1223.7	-0.000621268	2.35291	946.1	2	0	NaN	NaN	NaN	NaN	NaN	NaN	NaN	NaN	NaN	NaN	NaN	NaN	NaN
D091710_0001_22.mat	1	2	-70	50	5	12	52	90.1	1073.2	0.952	-50.6091	119.355	27.8	147.2	-68.1396	39.75	-70.0056	1.34672	4098.9	-0.000600787	1.87683	682.5	2	0	NaN	NaN	NaN	NaN	NaN	NaN	NaN	NaN	NaN	NaN	NaN	NaN	NaN
D091710_0001_23.mat	1	2	-70	100	5	24	52	90.1	1073.2	0.952	-50.5981	119.355	27.8	144.1	-111.707	39.1667	-71.4111	1.52462	1095.9	-0.000826082	0.231934	39.1	1	0	NaN	NaN	NaN	NaN	NaN	NaN	NaN	NaN	NaN	NaN	NaN	NaN	NaN
D091710_0001_24.mat	1	2	-70	200	5	48	52	90.1	1073.2	0.952	-50.6104	119.355	27.8	131.7	-166.516	38.5833	-72.0732	1.14121	575.4	-0.0337123	21.6095	41.4581	9	2	575.4	-55.7428	571.3	1.97715	570.7	2	-63.418	573.4	577	-2.0105	-4.57397	277.778	NaN
D091710_0001_25.mat	1	2	-70	400	5	96	52	90.1	1073.2	0.952	-50.6104	119.355	27.8	125.4	-232.874	38	-72.327	1.1209	3466.2	-0.000382319	1.43433	994.2	2	0	NaN	NaN	NaN	NaN	NaN	NaN	NaN	NaN	NaN	NaN	NaN	NaN	NaN
D091710_0003_1.mat	1	3	-70	25	1	2.22	38.63	273.4	1022	0.775	-50.6189	132.412	23.8	164.2	-49.0967	35	-71.9203	1.23951	3894.3	-0.000416454	1.5564	867.1	2	0	NaN	NaN	NaN	NaN	NaN	NaN	NaN	NaN	NaN	NaN	NaN	NaN	NaN
D091710_0003_2.mat	1	3	-70	50	1	4.44	38.63	273.4	1022	0.775	-50.6104	132.412	23.8	153.1	-86.084	35	-71.5271	1.397	1835.9	-0.00085339	1.71509	321.5	2	0	NaN	NaN	NaN	NaN	NaN	NaN	NaN	NaN	NaN	NaN	NaN	NaN	NaN
D091710_0003_3.mat	1	3	-70	100	1	8.88	38.63	273.4	1022	0.775	-50.6104	132.412	23.8	144.8	-138.257	35	-72.1511	1.05634	5437.4	-0.000757811	1.33057	261.9	2	0	NaN	NaN	NaN	NaN	NaN	NaN	NaN	NaN	NaN	NaN	NaN	NaN	NaN
D091710_0003_4.mat	1	3	-70	200	1	17.76	38.63	273.4	1022	0.775	-50.6104	132.412	23.8	146.9	-204.651	35	-71.0593	1.71808	976.6	-0.0386279	24.3317	40.4689	9	3	976.6	-53.7714	971.9	2.61305	971.2	3	-63.0395	973.2	980.5	-3.85376	-7.29614	273.973	151.724
D091710_0003_5.mat	1	3	-70	400	1	35.52	38.63	273.4	1022	0.775	-50.5859	132.412	23.8	192.3	-282.593	35	-72.4582	0.960282	4423.5	-0.000686126	1.3916	474.5	2	0	NaN	NaN	NaN	NaN	NaN	NaN	NaN	NaN	NaN	NaN	NaN	NaN	NaN
D091710_0003_6.mat	1	3	-70	25	2	2.22	38.63	273.4	1022	0.775	-50.5994	132.412	23.8	158.8	-48.8403	35	-72.6418	1.14143	3960.5	-0.000689539	1.5564	532.6	2	0	NaN	NaN	NaN	NaN	NaN	NaN	NaN	NaN	NaN	NaN	NaN	NaN	NaN
D091710_0003_7.mat	1	3	-70	50	2	4.44	38.63	273.4	1022	0.775	-50.6055	132.412	23.8	162.6	-85.6812	35	-72.0892	0.870816	2060.3	-0.000737329	1.09253	403.3	2	0	NaN	NaN	NaN	NaN	NaN	NaN	NaN	NaN	NaN	NaN	NaN	NaN	NaN
D091710_0003_8.mat	1	3	-70	100	2	8.88	38.63	273.4	1022	0.775	-50.6104	132.412	23.8	156.4	-136.401	35	-72.4377	0.81428	3638.1	-0.000641749	1.27563	158.5	2	0	NaN	NaN	NaN	NaN	NaN	NaN	NaN	NaN	NaN	NaN	NaN	NaN	NaN
D091710_0003_9.mat	1	3	-70	200	2	17.76	38.63	273.4	1022	0.775	-50.5981	132.412	23.8	149.8	-202.722	35	-71.5398	0.741974	1027.3	-0.0388122	24.6368	40.2228	9	2	1027.3	-53.3685	1023.3	2.30677	1022.3	2	-63.3813	1024.7	1027.8	-2.85889	-6.22803	322.581	NaN
D091710_0003_10.mat	1	3	-70	400	2	35.52	38.63	273.4	1022	0.775	-50.6104	132.412	23.8	175.6	-282.117	35	-71.8899	1.45097	887.2	-0.0012835	0.00610352	14.6	1	0	NaN	NaN	NaN	NaN	NaN	NaN	NaN	NaN	NaN	NaN	NaN	NaN	NaN
D091710_0003_11.mat	1	3	-70	25	3	2.22	38.63	273.4	1022	0.775	-50.6104	132.412	23.8	161.9	-49.4141	35	-71.137	1.22206	1682	-0.00055641	1.50146	316.4	2	0	NaN	NaN	NaN	NaN	NaN	NaN	NaN	NaN	NaN	NaN	NaN	NaN	NaN
D091710_0003_12.mat	1	3	-70	50	3	4.44	38.63	273.4	1022	0.775	-50.5615	132.412	23.8	153.9	-84.7778	35	-72.3809	1.10574	2382.4	-0.000955797	0.799561	66.5	1	0	NaN	NaN	NaN	NaN	NaN	NaN	NaN	NaN	NaN	NaN	NaN	NaN	NaN
D091710_0003_13.mat	1	3	-70	100	3	8.88	38.63	273.4	1022	0.775	-50.5981	132.412	23.8	151.9	-137.976	35	-72.6017	1.50682	4111.7	-0.00049838	1.78223	330.8	2	0	NaN	NaN	NaN	NaN	NaN	NaN	NaN	NaN	NaN	NaN	NaN	NaN	NaN
D091710_0003_14.mat	1	3	-70	200	3	17.76	38.63	273.4	1022	0.775	-50.5981	132.412	23.8	177.7	-205.945	35	-71.6722	1.73089	1024.2	-0.0378974	24.1852	40.3305	9	2	1024.2	-53.3685	1019.7	2.19365	1018.7	2	-63.5889	1021.4	1024.7	-1.57105	-4.95239	303.03	NaN
D091710_0003_15.mat	1	3	-70	400	3	35.52	38.63	273.4	1022	0.775	-50.6104	132.412	23.8	200	-286.938	35	-72.4718	1.74543	885.2	-0.00175798	0.0671387	17.3158	1	0	NaN	NaN	NaN	NaN	NaN	NaN	NaN	NaN	NaN	NaN	NaN	NaN	NaN
D091710_0003_16.mat	1	3	-70	25	4	2.22	38.63	273.4	1022	0.775	-50.6116	132.412	23.8	158.5	-49.0967	35	-72.2889	0.524989	5304.8	-0.000928489	2.06909	414.5	2	0	NaN	NaN	NaN	NaN	NaN	NaN	NaN	NaN	NaN	NaN	NaN	NaN	NaN
D091710_0003_17.mat	1	3	-70	50	4	4.44	38.63	273.4	1022	0.775	-50.6226	132.412	23.8	155.1	-85.3149	35	-72.6714	0.669236	1958.9	-0.00104114	1.72729	237.9	2	0	NaN	NaN	NaN	NaN	NaN	NaN	NaN	NaN	NaN	NaN	NaN	NaN	NaN
D091710_0003_18.mat	1	3	-70	100	4	8.88	38.63	273.4	1022	0.775	-50.6104	132.412	23.8	156.9	-138.965	35	-72.5847	0.881154	5507.8	-0.000382319	1.2207	402.1	2	0	NaN	NaN	NaN	NaN	NaN	NaN	NaN	NaN	NaN	NaN	NaN	NaN	NaN
D091710_0003_19.mat	1	3	-70	200	4	17.76	38.63	273.4	1022	0.775	-50.6104	132.412	23.8	150.1	-206.25	35	-71.846	1.22963	1031.3	-0.00111282	0.518799	65.8	1	0	NaN	NaN	NaN	NaN	NaN	NaN	NaN	NaN	NaN	NaN	NaN	NaN	NaN
D091710_0003_20.mat	1	3	-70	400	4	35.52	38.63	273.4	1022	0.775	-50.6213	132.412	23.8	181.2	-284.155	35	-72.1213	0.961256	3034.3	-0.000628095	1.26953	149.7	2	0	NaN	NaN	NaN	NaN	NaN	NaN	NaN	NaN	NaN	NaN	NaN	NaN	NaN
D091710_0003_21.mat	1	3	-70	25	5	2.22	38.63	273.4	1022	0.775	-50.6226	132.412	23.8	164.5	-48.3643	35	-73.2693	1.26574	3418.6	-0.000768051	0.15564	24.175	1	0	NaN	NaN	NaN	NaN	NaN	NaN	NaN	NaN	NaN	NaN	NaN	NaN	NaN
D091710_0003_22.mat	1	3	-70	50	5	4.44	38.63	273.4	1022	0.775	-50.6104	132.412	23.8	157.7	-85.9131	35	-71.4928	0.749129	4608.1	-0.000665644	1.19019	339.2	2	0	NaN	NaN	NaN	NaN	NaN	NaN	NaN	NaN	NaN	NaN	NaN	NaN	NaN
D091710_0003_23.mat	1	3	-70	100	5	8.88	38.63	273.4	1022	0.775	-50.6104	132.412	23.8	154.9	-136.646	35	-72.8205	0.782455	5978.2	-0.000716848	1.15967	300.4	2	0	NaN	NaN	NaN	NaN	NaN	NaN	NaN	NaN	NaN	NaN	NaN	NaN	NaN
D091710_0003_24.mat	1	3	-70	200	5	17.76	38.63	273.4	1022	0.775	-50.6226	132.412	23.8	150.8	-202.515	35	-72.6141	1.47689	3104.5	-0.000887526	1.40991	108.45	1	0	NaN	NaN	NaN	NaN	NaN	NaN	NaN	NaN	NaN	NaN	NaN	NaN	NaN
D091710_0003_25.mat	1	3	-70	400	5	35.52	38.63	273.4	1022	0.775	-50.5981	132.412	23.8	201.2	-281.86	35	-72.4401	0.691056	1470.5	-0.0332925	22.3083	41.8739	9	1	1470.5	-55.3857	1468.2	1.70306	919.5	1	-84.0112	1469.4	1469.4	-0.466309	-0.466309	NaN	NaN
D091710_0000_1.mat	1	4	-70	25	1	1.58	39.88	65.8	2600	0.629	-50.6116	134.453	27.6	182	-24.6704	47	-71.9172	0.47571	1211.9	-0.00111282	1.08032	74.5	2	0	NaN	NaN	NaN	NaN	NaN	NaN	NaN	NaN	NaN	NaN	NaN	NaN	NaN
D091710_0000_2.mat	1	4	-70	50	1	3.16	39.88	65.8	2600	0.629	-50.6006	134.453	27.6	193.1	-45.8496	47	-71.1953	0.824917	3094.5	-0.000631509	0.616455	108.2	1	0	NaN	NaN	NaN	NaN	NaN	NaN	NaN	NaN	NaN	NaN	NaN	NaN	NaN
D091710_0000_3.mat	1	4	-70	100	1	6.32	39.88	65.8	2600	0.629	-50.5981	134.453	27.6	163.2	-77.417	47	-72.4165	1.06278	5593.5	-0.000720261	0.405884	47.4667	1	0	NaN	NaN	NaN	NaN	NaN	NaN	NaN	NaN	NaN	NaN	NaN	NaN	NaN
D091710_0000_4.mat	1	4	-70	200	1	12.64	39.88	65.8	2600	0.629	-50.6104	134.453	27.6	151.8	-122.485	47	-72.588	0.667996	5927.5	-0.000730502	0.933838	89.7	2	0	NaN	NaN	NaN	NaN	NaN	NaN	NaN	NaN	NaN	NaN	NaN	NaN	NaN
D091710_0000_5.mat	1	4	-70	400	1	25.28	39.88	65.8	2600	0.629	-50.6042	134.453	27.6	257.6	-183.813	47	-73.1226	0.668933	718.3	-0.00065199	0.0274658	15.9	1	0	NaN	NaN	NaN	NaN	NaN	NaN	NaN	NaN	NaN	NaN	NaN	NaN	NaN
D091710_0000_6.mat	1	4	-70	25	2	1.58	39.88	65.8	2600	0.629	-50.6104	134.453	27.6	200.9	-24.4263	47	-72.5148	0.567321	3776.1	-0.000559824	1.05591	386	2	0	NaN	NaN	NaN	NaN	NaN	NaN	NaN	NaN	NaN	NaN	NaN	NaN	NaN
D091710_0000_7.mat	1	4	-70	50	2	3.16	39.88	65.8	2600	0.629	-50.6091	134.453	27.6	183	-44.1528	47	-73.0557	0.625225	5732.7	-0.000730502	1.0376	167	2	0	NaN	NaN	NaN	NaN	NaN	NaN	NaN	NaN	NaN	NaN	NaN	NaN	NaN
D091710_0000_8.mat	1	4	-70	100	2	6.32	39.88	65.8	2600	0.629	-50.6104	134.453	27.6	165.1	-76.6846	47	-72.9942	0.662052	996.4	-0.000884112	0.402832	44.8	1	0	NaN	NaN	NaN	NaN	NaN	NaN	NaN	NaN	NaN	NaN	NaN	NaN	NaN
D091710_0000_9.mat	1	4	-70	200	2	12.64	39.88	65.8	2600	0.629	-50.5981	134.453	27.6	196.7	-122.803	47	-73.3651	0.695829	5309.2	-0.000675885	0.305176	59.9167	1	0	NaN	NaN	NaN	NaN	NaN	NaN	NaN	NaN	NaN	NaN	NaN	NaN	NaN
D091710_0000_10.mat	1	4	-70	400	2	25.28	39.88	65.8	2600	0.629	-50.6104	134.453	27.6	191.7	-184.143	47	-72.4232	0.87299	743.4	-0.000573478	0.00610352	0.4	1	0	NaN	NaN	NaN	NaN	NaN	NaN	NaN	NaN	NaN	NaN	NaN	NaN	NaN
D091710_0000_11.mat	1	4	-70	25	3	1.58	39.88	65.8	2600	0.629	-50.6104	134.453	27.6	184.9	-24.231	47	-72.6778	0.752059	3025.4	-0.000494966	0.866699	136.7	2	0	NaN	NaN	NaN	NaN	NaN	NaN	NaN	NaN	NaN	NaN	NaN	NaN	NaN
D091710_0000_12.mat	1	4	-70	50	3	3.16	39.88	65.8	2600	0.629	-50.5981	134.453	27.6	215.2	-45.1294	47	-72.4447	0.637188	2589.2	-0.000539343	1.13525	137.3	2	0	NaN	NaN	NaN	NaN	NaN	NaN	NaN	NaN	NaN	NaN	NaN	NaN	NaN
D091710_0000_13.mat	1	4	-70	100	3	6.32	39.88	65.8	2600	0.629	-50.6006	134.453	27.6	172.1	-77.0996	47	-72.9788	0.782411	4400	-0.000471071	0.814819	95	2	0	NaN	NaN	NaN	NaN	NaN	NaN	NaN	NaN	NaN	NaN	NaN	NaN	NaN
D091710_0000_14.mat	1	4	-70	200	3	12.64	39.88	65.8	2600	0.629	-50.5981	134.453	27.6	168.5	-124.731	47	-73.2077	0.701278	6637.2	-0.000682712	1.25732	118	2	0	NaN	NaN	NaN	NaN	NaN	NaN	NaN	NaN	NaN	NaN	NaN	NaN	NaN
D091710_0000_15.mat	1	4	-70	400	3	25.28	39.88	65.8	2600	0.629	-50.6104	134.453	27.6	258.8	-186.548	47	-72.384	0.882135	5318.8	-0.000549583	1.0376	120.883	2	0	NaN	NaN	NaN	NaN	NaN	NaN	NaN	NaN	NaN	NaN	NaN	NaN	NaN
D091710_0000_16.mat	1	4	-70	25	4	1.58	39.88	65.8	2600	0.629	-50.6104	134.453	27.6	193.2	-24.6094	47	-71.6042	0.956176	2246.4	-0.000559824	1.45874	245.2	2	0	NaN	NaN	NaN	NaN	NaN	NaN	NaN	NaN	NaN	NaN	NaN	NaN	NaN
D091710_0000_17.mat	1	4	-70	50	4	3.16	39.88	65.8	2600	0.629	-50.5981	134.453	27.6	204.6	-45.1416	47	-71.9258	0.781045	5243.8	-0.000529102	1.12305	522	2	0	NaN	NaN	NaN	NaN	NaN	NaN	NaN	NaN	NaN	NaN	NaN	NaN	NaN
D091710_0000_18.mat	1	4	-70	100	4	6.32	39.88	65.8	2600	0.629	-50.6128	134.453	27.6	175.9	-77.2339	47	-72.2027	0.546017	2595	-0.00059396	0.634766	65.45	2	0	NaN	NaN	NaN	NaN	NaN	NaN	NaN	NaN	NaN	NaN	NaN	NaN	NaN
D091710_0000_19.mat	1	4	-70	200	4	12.64	39.88	65.8	2600	0.629	-50.5981	134.453	27.6	182.5	-127.258	47	-71.884	0.643096	1924.6	-0.000665644	0.701904	80.2667	2	0	NaN	NaN	NaN	NaN	NaN	NaN	NaN	NaN	NaN	NaN	NaN	NaN	NaN
D091710_0000_20.mat	1	4	-70	400	4	25.28	39.88	65.8	2600	0.629	-50.614	134.453	27.6	193.1	-187.939	47	-72.3069	0.827982	4096.4	-0.00065199	0.0335693	17.7	1	0	NaN	NaN	NaN	NaN	NaN	NaN	NaN	NaN	NaN	NaN	NaN	NaN	NaN
D091710_0000_21.mat	1	4	-70	25	5	1.58	39.88	65.8	2600	0.629	-50.6091	134.453	27.6	186.4	-24.7314	47	-71.9417	0.47345	865.7	-0.000655404	0.567627	61.3333	2	0	NaN	NaN	NaN	NaN	NaN	NaN	NaN	NaN	NaN	NaN	NaN	NaN	NaN
D091710_0000_22.mat	1	4	-70	50	5	3.16	39.88	65.8	2600	0.629	-50.6104	134.453	27.6	178.7	-45.0195	47	-72.0924	0.465407	2150.8	-0.000730502	0.67749	71.7333	2	0	NaN	NaN	NaN	NaN	NaN	NaN	NaN	NaN	NaN	NaN	NaN	NaN	NaN
D091710_0000_23.mat	1	4	-70	100	5	6.32	39.88	65.8	2600	0.629	-50.6104	134.453	27.6	172.9	-78.418	47	-72.8115	0.700029	6128.3	-0.000413041	0.857544	236.788	2	0	NaN	NaN	NaN	NaN	NaN	NaN	NaN	NaN	NaN	NaN	NaN	NaN	NaN
D091710_0000_24.mat	1	4	-70	200	5	12.64	39.88	65.8	2600	0.629	-50.5981	134.453	27.6	166.8	-125.293	47	-72.9785	1.97627	3711.4	-0.000798773	0.366211	35.1	1	0	NaN	NaN	NaN	NaN	NaN	NaN	NaN	NaN	NaN	NaN	NaN	NaN	NaN
D091710_0000_25.mat	1	4	-70	400	5	25.28	39.88	65.8	2600	0.629	-50.6165	134.453	27.6	243.4	-190.576	47	-71.1754	0.877108	3625.1	-0.000549583	0.292969	49.7	1	0	NaN	NaN	NaN	NaN	NaN	NaN	NaN	NaN	NaN	NaN	NaN	NaN	NaN
E091710_0000_1.mat	2	1	-70	25	1	4	52	90.1	1073.2	0.952	-50.6226	156.872	30.8	147.2	-24.4507	-9	-71.1232	1.24405	4286.5	-0.000867044	2.4231	386.6	2	0	NaN	NaN	NaN	NaN	NaN	NaN	NaN	NaN	NaN	NaN	NaN	NaN	NaN
E091710_0000_2.mat	2	1	-70	50	1	8	52	90.1	1073.2	0.952	-50.6104	156.872	30.8	141.9	-42.6025	-7.33333	-73.3798	0.710019	5232.9	-0.000491553	0.830078	133.5	2	0	NaN	NaN	NaN	NaN	NaN	NaN	NaN	NaN	NaN	NaN	NaN	NaN	NaN
E091710_0000_3.mat	2	1	-70	100	1	16	52	90.1	1073.2	0.952	-50.6152	156.872	30.8	134	-74.939	-5.66667	-72.5114	1.3541	5241.2	-0.000621268	2.05078	174.2	2	0	NaN	NaN	NaN	NaN	NaN	NaN	NaN	NaN	NaN	NaN	NaN	NaN	NaN
E091710_0000_4.mat	2	1	-70	200	1	32	52	90.1	1073.2	0.952	-50.6152	156.872	30.8	119.7	-115.833	-4	-72.8904	1.25492	424.8	-0.0278103	16.1621	46.4244	9	1	424.8	-61.6174	422.6	1.65295	418	1	-71.5723	423.5	423.5	7.8772	7.8772	NaN	NaN
E091710_0000_5.mat	2	1	-70	400	1	64	52	90.1	1073.2	0.952	-50.6104	156.872	30.8	113.6	-162.073	-2.33333	-73.5569	1.06997	491.3	-0.0373717	24.0112	50.0848	9	3	491.3	-58.819	484.9	2.21995	483	3	-73.6597	486.4	492.3	4.37988	-3.48755	338.983	126.923
E091710_0000_6.mat	2	1	-70	25	2	4	52	90.1	1073.2	0.952	-50.6104	156.872	30.8	157.3	-23.6694	-0.666667	-73.1442	0.558211	6862.7	-0.000894353	0.610352	49.9615	2	0	NaN	NaN	NaN	NaN	NaN	NaN	NaN	NaN	NaN	NaN	NaN	NaN	NaN
E091710_0000_7.mat	2	1	-70	50	2	8	52	90.1	1073.2	0.952	-50.625	156.872	30.8	145.8	-44.9463	1	-71.9553	1.12801	3124.4	-0.000368665	1.5564	589.45	2	0	NaN	NaN	NaN	NaN	NaN	NaN	NaN	NaN	NaN	NaN	NaN	NaN	NaN
E091710_0000_8.mat	2	1	-70	100	2	16	52	90.1	1073.2	0.952	-50.6104	156.872	30.8	136.7	-76.5381	2.66667	-72.0982	1.08299	4362.2	-0.000525688	2.14844	1075.5	2	0	NaN	NaN	NaN	NaN	NaN	NaN	NaN	NaN	NaN	NaN	NaN	NaN	NaN
E091710_0000_9.mat	2	1	-70	200	2	32	52	90.1	1073.2	0.952	-50.6311	156.872	30.8	120.7	-117.2	4.33333	-73.064	1.24864	419.3	-0.027684	15.3229	45.15	8	0	419.3	-62.5543	417.5	2.10896	NaN	NaN	NaN	NaN	NaN	NaN	NaN	NaN	NaN
E091710_0000_10.mat	2	1	-70	400	2	64	52	90.1	1073.2	0.952	-50.6128	156.872	30.8	108.7	-165.442	6	-73.2825	0.81724	482.7	-0.0366685	22.2504	46.7555	9	3	482.7	-60.2533	476.2	2.00624	474.6	3	-74.2395	477.9	483.8	7.10205	-1.24146	338.983	126.923
E091710_0000_11.mat	2	1	-70	25	3	4	52	90.1	1073.2	0.952	-50.6226	156.872	30.8	152	-23.0835	7.66667	-74.0039	1.70197	1558.3	-0.000512034	1.80054	518.3	2	0	NaN	NaN	NaN	NaN	NaN	NaN	NaN	NaN	NaN	NaN	NaN	NaN	NaN
E091710_0000_12.mat	2	1	-70	50	3	8	52	90.1	1073.2	0.952	-50.6348	156.872	30.8	147.9	-43.0054	9.33333	-74.0332	0.871311	5433.3	-0.000361837	1.33667	83.45	2	0	NaN	NaN	NaN	NaN	NaN	NaN	NaN	NaN	NaN	NaN	NaN	NaN	NaN
E091710_0000_13.mat	2	1	-70	100	3	16	52	90.1	1073.2	0.952	-50.6213	156.872	30.8	136.6	-78.2959	11	-73.2932	1.41798	2091.8	-0.00099676	1.65405	169.4	2	0	NaN	NaN	NaN	NaN	NaN	NaN	NaN	NaN	NaN	NaN	NaN	NaN	NaN
E091710_0000_14.mat	2	1	-70	200	3	32	52	90.1	1073.2	0.952	-50.6226	156.872	30.8	124.8	-119.336	12.6667	-73.304	1.32144	418.6	-0.0240963	14.389	44.7123	8	0	418.6	-64.48	416.3	1.44393	NaN	NaN	NaN	NaN	NaN	NaN	NaN	NaN	NaN
E091710_0000_15.mat	2	1	-70	400	3	64	52	90.1	1073.2	0.952	-50.5969	156.872	30.8	109.6	-167.786	14.3333	-74.0146	1.164	468.3	-0.0360848	21.1975	44.6512	9	3	468.3	-61.0132	461.5	1.87871	460.5	3	-73.3118	463.4	469.3	5.4602	-0.661622	338.983	126.923
E091710_0000_16.mat	2	1	-70	25	4	4	52	90.1	1073.2	0.952	-50.614	156.872	30.8	154.5	-23.7915	16	-72.9937	1.09601	5533.7	-0.00104114	2.22778	369.5	2	0	NaN	NaN	NaN	NaN	NaN	NaN	NaN	NaN	NaN	NaN	NaN	NaN	NaN
E091710_0000_17.mat	2	1	-70	50	4	8	52	90.1	1073.2	0.952	-50.6311	156.872	30.8	151.5	-47.3877	17.6667	-70.2192	3.97574	1066.9	-0.0029698	5.5603	169.6	4	0	NaN	NaN	NaN	NaN	NaN	NaN	NaN	NaN	NaN	NaN	NaN	NaN	NaN
E091710_0000_18.mat	2	1	-70	100	4	16	52	90.1	1073.2	0.952	-50.6226	156.872	30.8	140.7	-74.8901	19.3333	-74.2809	1.46749	4160.4	-0.000607614	2.1637	879.3	2	0	NaN	NaN	NaN	NaN	NaN	NaN	NaN	NaN	NaN	NaN	NaN	NaN	NaN
E091710_0000_19.mat	2	1	-70	200	4	32	52	90.1	1073.2	0.952	-50.6104	156.872	30.8	126.9	-120.691	21	-73.2583	1.20735	407.2	-0.0233556	13.2355	45.0043	8	0	407.2	-64.3915	404.8	1.40183	NaN	NaN	NaN	NaN	NaN	NaN	NaN	NaN	NaN
E091710_0000_20.mat	2	1	-70	400	4	64	52	90.1	1073.2	0.952	-50.6238	156.872	30.8	109.7	-178.381	22.6667	-72.3682	0.952076	453.3	-0.0337396	19.931	46.04	9	3	453.3	-61.6693	446.7	1.78669	445.7	3	-72.5122	448.5	454.8	3.7085	-1.54663	317.46	133.333
E091710_0000_21.mat	2	1	-70	25	5	4	52	90.1	1073.2	0.952	-50.6177	156.872	30.8	152.7	-23.6328	24.3333	-73.4422	1.55256	808.6	-0.000750983	1.60217	273.5	2	0	NaN	NaN	NaN	NaN	NaN	NaN	NaN	NaN	NaN	NaN	NaN	NaN	NaN
E091710_0000_22.mat	2	1	-70	50	5	8	52	90.1	1073.2	0.952	-50.6226	156.872	30.8	146.8	-44.7754	26	-72.4369	0.85441	4387.6	-0.000600787	1.5686	472.7	2	0	NaN	NaN	NaN	NaN	NaN	NaN	NaN	NaN	NaN	NaN	NaN	NaN	NaN
E091710_0000_23.mat	2	1	-70	100	5	16	52	90.1	1073.2	0.952	-50.614	156.872	30.8	139.9	-75.4395	27.6667	-73.525	1.15127	6613	-0.000832909	1.40381	250.9	2	0	NaN	NaN	NaN	NaN	NaN	NaN	NaN	NaN	NaN	NaN	NaN	NaN	NaN
E091710_0000_24.mat	2	1	-70	200	5	32	52	90.1	1073.2	0.952	-50.6348	156.872	30.8	119.7	-120.52	29.3333	-72.6382	1.02993	405	-0.0288309	16.7511	45.3233	8	0	405	-61.9379	403.2	2.27729	NaN	NaN	NaN	NaN	NaN	NaN	NaN	NaN	NaN
E091710_0000_25.mat	2	1	-70	400	5	64	52	90.1	1073.2	0.952	-50.6213	156.872	30.8	109.6	-169.495	31	-72.8658	1.08092	471.8	-0.0348115	20.6055	47.7551	9	4	471.8	-60.4913	464.3	2.17379	462.4	4	-74.3066	465.8	474.9	3.93433	-2.07764	329.67	162.5
E091710_0001_1.mat	2	2	-70	25	1	6	52	90.1	1073.2	0.952	-50.6311	142.34	27.8	147.8	-34.7168	34	-72.5704	1.43168	3639.5	-0.000778292	1.84326	270	2	0	NaN	NaN	NaN	NaN	NaN	NaN	NaN	NaN	NaN	NaN	NaN	NaN	NaN
E091710_0001_2.mat	2	2	-70	50	1	12	52	90.1	1073.2	0.952	-50.6226	142.34	27.8	142.4	-62.7686	33.7917	-72.5472	1.1911	5675.8	-0.000836322	1.46484	442	2	0	NaN	NaN	NaN	NaN	NaN	NaN	NaN	NaN	NaN	NaN	NaN	NaN	NaN
E091710_0001_3.mat	2	2	-70	100	1	24	52	90.1	1073.2	0.952	-50.6262	142.34	27.8	128.7	-101.367	33.5833	-72.2284	2.36614	408	-0.0196177	10.7697	43.8387	8	0	408	-65.0507	404.9	0.91038	NaN	NaN	NaN	NaN	NaN	NaN	NaN	NaN	NaN
E091710_0001_4.mat	2	2	-70	200	1	48	52	90.1	1073.2	0.952	-50.6165	142.34	27.8	114.6	-148.45	33.375	-72.3657	0.945484	417.4	-0.0344428	18.2892	44.6131	9	3	417.4	-59.9756	410.9	1.86971	410	3	-71.5417	412.6	418.1	3.04321	-2.1936	363.636	120
E091710_0001_5.mat	2	2	-70	400	1	96	52	90.1	1073.2	0.952	-50.6042	142.34	27.8	94.6	-208.032	33.1667	-71.0934	0.999222	502.1	-0.0409457	25.5463	47.0862	9	4	502.1	-58.2819	495.9	2.84337	494.4	4	-73.7146	497	504.7	5.02685	-5.88013	389.61	136.364
E091710_0001_6.mat	2	2	-70	25	2	6	52	90.1	1073.2	0.952	-50.6104	142.34	27.8	148.1	-35.7666	32.9583	-71.3803	1.8108	6141.5	-0.000983106	0.0488281	19.95	1	0	NaN	NaN	NaN	NaN	NaN	NaN	NaN	NaN	NaN	NaN	NaN	NaN	NaN
E091710_0001_7.mat	2	2	-70	50	2	12	52	90.1	1073.2	0.952	-50.6226	142.34	27.8	140.7	-64.563	32.75	-70.8598	1.15498	6585.9	-0.000846563	1.66321	469.8	2	0	NaN	NaN	NaN	NaN	NaN	NaN	NaN	NaN	NaN	NaN	NaN	NaN	NaN
E091710_0001_8.mat	2	2	-70	100	2	24	52	90.1	1073.2	0.952	-50.6104	142.34	27.8	127.7	-101.501	32.5417	-72.5801	2.0827	393	-0.0218468	11.9385	43.7899	8	0	393	-63.8788	390.3	1.16505	NaN	NaN	NaN	NaN	NaN	NaN	NaN	NaN	NaN
E091710_0001_9.mat	2	2	-70	200	2	48	52	90.1	1073.2	0.952	-50.6226	142.34	27.8	107.6	-152.002	32.3333	-70.7714	0.523944	420.1	-0.0356239	18.985	43.7579	9	3	420.1	-59.0265	414	2.06942	412.3	3	-73.0249	415.5	421	5.61279	-1.86401	363.636	120
E091710_0001_10.mat	2	2	-70	400	2	96	52	90.1	1073.2	0.952	-50.6116	142.34	27.8	94.6	-208.691	32.125	-70.776	1.53092	525.3	-0.0422974	25.4669	44.8059	9	4	525.3	-57.4335	518.8	2.83229	517.9	4	-71.2305	519.9	527.9	5.57007	-4.89136	375	150
E091710_0001_11.mat	2	2	-70	25	3	6	52	90.1	1073.2	0.952	-50.6152	142.34	27.8	147	-35.5835	31.9167	-71.3787	0.70828	1652.8	-0.000744156	1.39771	462.3	2	0	NaN	NaN	NaN	NaN	NaN	NaN	NaN	NaN	NaN	NaN	NaN	NaN	NaN
E091710_0001_12.mat	2	2	-70	50	3	12	52	90.1	1073.2	0.952	-50.6226	142.34	27.8	139.8	-64.27	31.7083	-71.5113	0.823505	4701.9	-0.000682712	1.23291	270.4	2	0	NaN	NaN	NaN	NaN	NaN	NaN	NaN	NaN	NaN	NaN	NaN	NaN	NaN
E091710_0001_13.mat	2	2	-70	100	3	24	52	90.1	1073.2	0.952	-50.6104	142.34	27.8	128.7	-100.818	31.5	-71.6041	0.846292	390.3	-0.02411	13.269	45.2483	8	0	390.3	-62.6428	388	1.53169	NaN	NaN	NaN	NaN	NaN	NaN	NaN	NaN	NaN
E091710_0001_14.mat	2	2	-70	200	3	48	52	90.1	1073.2	0.952	-50.6165	142.34	27.8	111.7	-151.88	31.2917	-70.6714	1.46293	436.9	-0.0363135	19.9799	44.0835	9	3	436.9	-58.6176	430.9	2.1034	429.2	3	-72.793	432.4	437.8	5.75928	-1.4856	370.37	116
E091710_0001_15.mat	2	2	-70	400	3	96	52	90.1	1073.2	0.952	-50.6116	142.34	27.8	95.5	-201.501	31.0833	-71.8273	1.66271	521.9	-0.0427105	26.7548	46.0683	9	4	521.9	-56.933	515.5	2.99165	513.9	4	-73.1287	516.6	524.2	3.69629	-5.72144	394.737	147.619
E091710_0001_16.mat	2	2	-70	25	4	6	52	90.1	1073.2	0.952	-50.6104	142.34	27.8	149.5	-35.2417	30.875	-71.7912	0.79731	3419.3	-0.000641749	1.01929	108.9	2	0	NaN	NaN	NaN	NaN	NaN	NaN	NaN	NaN	NaN	NaN	NaN	NaN	NaN
E091710_0001_17.mat	2	2	-70	50	4	12	52	90.1	1073.2	0.952	-50.6226	142.34	27.8	141.8	-64.0503	30.6667	-72.0928	1.18438	786	-0.000686126	1.26953	195.8	2	0	NaN	NaN	NaN	NaN	NaN	NaN	NaN	NaN	NaN	NaN	NaN	NaN	NaN
E091710_0001_18.mat	2	2	-70	100	4	24	52	90.1	1073.2	0.952	-50.6128	142.34	27.8	127.7	-104.639	30.4583	-71.2158	0.919825	391.1	-0.024564	12.2101	39.8452	8	0	391.1	-62.1576	388.8	1.57833	NaN	NaN	NaN	NaN	NaN	NaN	NaN	NaN	NaN
E091710_0001_19.mat	2	2	-70	200	4	48	52	90.1	1073.2	0.952	-50.6177	142.34	27.8	108.6	-152.527	30.25	-70.8251	1.29155	430.3	-0.0352416	18.6096	44.5835	9	4	430.3	-58.9014	422.8	2.23991	421.2	4	-72.2803	424.1	432.9	6.25976	-3.4021	340.909	154.167
E091710_0001_20.mat	2	2	-70	400	4	96	52	90.1	1073.2	0.952	-50.6104	142.34	27.8	96.6	-201.917	30.0417	-71.0539	1.4021	527	-0.0434888	27.2308	46.6759	9	4	527	-56.0846	520.6	3.09032	520.2	4	-68.4778	521.8	529.2	2.24365	-7.13135	405.405	145
E091710_0001_21.mat	2	2	-70	25	5	6	52	90.1	1073.2	0.952	-50.5981	142.34	27.8	149.3	-36.4868	29.8333	-71.0789	1.53383	4783.6	-0.000327702	1.62354	632.85	2	0	NaN	NaN	NaN	NaN	NaN	NaN	NaN	NaN	NaN	NaN	NaN	NaN	NaN
E091710_0001_22.mat	2	2	-70	50	5	12	52	90.1	1073.2	0.952	-50.6104	142.34	27.8	141.8	-65.2954	29.625	-70.2078	1.30719	4059.9	-0.000505207	3.125	3690.6	2	0	NaN	NaN	NaN	NaN	NaN	NaN	NaN	NaN	NaN	NaN	NaN	NaN	NaN
E091710_0001_23.mat	2	2	-70	100	5	24	52	90.1	1073.2	0.952	-50.6226	142.34	27.8	124.7	-100.549	29.4167	-70.8319	1.12443	394.4	-0.0281448	15.4266	45.8702	9	2	394.4	-60.4913	392.2	1.3918	386.7	2	-70.4248	391	394.4	1.93848	1.85303	294.118	NaN
E091710_0001_24.mat	2	2	-70	200	5	48	52	90.1	1073.2	0.952	-50.6226	142.34	27.8	113.7	-141.113	29.2083	-71.3878	1.67496	449.2	-0.039157	22.5525	48.6748	9	4	449.2	-56.3196	442.1	2.88635	440.7	4	-71.7798	443.3	451.2	-3.82935	-11.1963	379.747	145.455
E091710_0001_25.mat	2	2	-70	400	5	96	52	90.1	1073.2	0.952	-50.6104	142.34	27.8	97.6	-185.059	29	-72.634	1.67302	580.4	-0.0413246	27.5787	49.3094	9	5	580.4	-57.1954	573.1	3.38562	572.1	5	-71.4258	574.2	585	-5.91675	-17.1045	370.37	176.19
E091710_0002_1.mat	2	3	-70	25	1	2.22	38.63	273.4	1022	0.775	-50.6226	138.482	23.8	155.8	-44.2993	50	-74.5181	2.09749	551.3	-0.00103772	0.134277	26.9	1	0	NaN	NaN	NaN	NaN	NaN	NaN	NaN	NaN	NaN	NaN	NaN	NaN	NaN
E091710_0002_2.mat	2	3	-70	50	1	4.44	38.63	273.4	1022	0.775	-50.6201	138.482	23.8	142.8	-76.9897	50.25	-72.8493	1.29098	587.3	-0.00724699	8.41675	77.8467	6	0	587.3	-68.0994	573.4	0.168043	NaN	NaN	NaN	NaN	NaN	NaN	NaN	NaN	NaN
E091710_0002_3.mat	2	3	-70	100	1	8.88	38.63	273.4	1022	0.775	-50.6104	138.482	23.8	131.7	-117.187	50.5	-73.1503	2.33099	635	-0.0334222	20.7642	44.8456	9	3	635	-59.3408	628.6	2.01324	132	3	-92.3608	630.4	636.4	-13.2043	-17.4219	333.333	122.222
E091710_0002_4.mat	2	3	-70	200	1	17.76	38.63	273.4	1022	0.775	-50.6226	138.482	23.8	176.8	-171.692	50.75	-73.8866	1.17915	772.2	-0.0378393	24.7406	46.0328	9	4	772.2	-58.4344	765.8	2.68508	764.5	4	-71.4502	767	775.2	-13.8208	-21.8042	365.854	154.545
E091710_0002_5.mat	2	3	-70	400	1	35.52	38.63	273.4	1022	0.775	-50.6104	138.482	23.8	198.5	-246.411	51	-73.0466	1.28187	1009.1	-0.0397543	25.2655	42.895	9	4	1009.1	-58.5748	1003	2.75417	1001.6	4	-71.6638	1004	1012.2	-14.7485	-22.6892	365.854	139.13
E091710_0002_6.mat	2	3	-70	25	2	2.22	38.63	273.4	1022	0.775	-50.6238	138.482	23.8	150.9	-46.106	51.25	-73.1277	1.28467	4411.2	-0.00100359	2.0813	263.8	2	0	NaN	NaN	NaN	NaN	NaN	NaN	NaN	NaN	NaN	NaN	NaN	NaN	NaN
E091710_0002_7.mat	2	3	-70	50	2	4.44	38.63	273.4	1022	0.775	-50.6226	138.482	23.8	143.8	-80.7739	51.5	-71.4774	1.1703	1736.8	-0.00126302	2.08435	162	2	0	NaN	NaN	NaN	NaN	NaN	NaN	NaN	NaN	NaN	NaN	NaN	NaN	NaN
E091710_0002_8.mat	2	3	-70	100	2	8.88	38.63	273.4	1022	0.775	-50.6042	138.482	23.8	131.3	-123.218	51.75	-71.7328	1.65585	620.7	-0.031258	19.0277	44.3674	9	2	620.7	-59.6796	615.1	1.70207	614.4	2	-69.198	617.4	620.4	-17.7942	-18.8379	333.333	NaN
E091710_0002_9.mat	2	3	-70	200	2	17.76	38.63	273.4	1022	0.775	-50.5835	138.482	23.8	192.8	-180.2	52	-72.4635	1.45051	764.3	-0.0373546	22.8485	43.6256	9	4	764.3	-58.5199	757.9	2.69924	756.6	4	-71.1694	759	767.5	-14.8035	-23.2202	352.941	152.174
E091710_0002_10.mat	2	3	-70	400	2	35.52	38.63	273.4	1022	0.775	-50.6213	138.482	23.8	219.8	-252.014	52.25	-71.5113	1.52839	954.1	-0.0403517	25.0092	41.4183	9	4	954.1	-58.7518	948.2	2.85418	947.9	4	-68.0383	949.1	957.1	-17.7026	-25.4419	375	139.13
E091710_0002_11.mat	2	3	-70	25	3	2.22	38.63	273.4	1022	0.775	-50.6226	138.482	23.8	151.9	-48.2056	52.5	-71.9646	1.10409	6260.9	-0.00102065	1.89819	396.9	2	0	NaN	NaN	NaN	NaN	NaN	NaN	NaN	NaN	NaN	NaN	NaN	NaN	NaN
E091710_0002_12.mat	2	3	-70	50	3	4.44	38.63	273.4	1022	0.775	-50.6348	138.482	23.8	146.8	-82.5317	52.75	-71.0657	1.78139	712.8	-0.0010309	0.598145	61.9	1	0	NaN	NaN	NaN	NaN	NaN	NaN	NaN	NaN	NaN	NaN	NaN	NaN	NaN
E091710_0002_13.mat	2	3	-70	100	3	8.88	38.63	273.4	1022	0.775	-50.6348	138.482	23.8	139	-126.99	53	-71.8018	1.27427	606.1	-0.0285613	17.3248	42.8361	9	2	606.1	-60.9552	600.4	1.48082	600.4	2	-67.6599	603	606.5	-20.3699	-21.7371	285.714	NaN
E091710_0002_14.mat	2	3	-70	200	3	17.76	38.63	273.4	1022	0.775	-50.6213	138.482	23.8	170.2	-185.498	53.25	-72.736	1.24433	692	-0.0371088	22.6196	43.0857	9	4	692	-59.2737	685.9	2.78117	685	4	-70.4919	686.9	695.2	-19.2407	-27.6575	361.446	147.826
E091710_0002_15.mat	2	3	-70	400	3	35.52	38.63	273.4	1022	0.775	-50.6262	138.482	23.8	213.6	-257.825	53.5	-71.4959	0.971704	972.7	-0.0377028	23.5382	41.1681	9	4	972.7	-59.9756	966.9	2.6586	965.9	4	-71.0352	967.9	976.7	-20.1379	-28.9941	340.909	165.217
E091710_0002_16.mat	2	3	-70	25	4	2.22	38.63	273.4	1022	0.775	-50.6226	138.482	23.8	157.9	-49.8535	53.75	-70.7197	1.78292	6507.2	-0.00134153	2.53296	191.636	2	0	NaN	NaN	NaN	NaN	NaN	NaN	NaN	NaN	NaN	NaN	NaN	NaN	NaN
E091710_0002_17.mat	2	3	-70	50	4	4.44	38.63	273.4	1022	0.775	-50.6226	138.482	23.8	151.1	-84.9854	54	-70.7532	1.01075	4879.2	-0.00166582	2.52686	226.5	2	0	NaN	NaN	NaN	NaN	NaN	NaN	NaN	NaN	NaN	NaN	NaN	NaN	NaN
E091710_0002_18.mat	2	3	-70	100	4	8.88	38.63	273.4	1022	0.775	-50.614	138.482	23.8	134.7	-131.812	54.25	-71.3547	1.3098	602.4	-0.0274996	16.9983	43.1256	9	1	602.4	-60.9949	599.9	1.53573	598.2	1	-67.2693	601.5	601.5	-24.2212	-24.2212	NaN	NaN
E091710_0002_19.mat	2	3	-70	200	4	17.76	38.63	273.4	1022	0.775	-50.614	138.482	23.8	159.1	-192.053	54.5	-71.5378	1.73328	736.3	-0.034122	20.1477	41.0785	9	4	736.3	-59.9237	730.6	2.48087	729.4	4	-70.4858	731.7	740.5	-21.2	-29.3848	340.909	154.167
E091710_0002_20.mat	2	3	-70	400	4	35.52	38.63	273.4	1022	0.775	-50.6226	138.482	23.8	190.8	-264.526	54.75	-70.984	0.816194	959.4	-0.039966	23.2147	38.1646	9	5	959.4	-59.0326	954.8	3.37814	953.5	5	-72.1948	955.7	967.7	-17.0251	-27.9565	333.333	190.909
E091710_0002_21.mat	2	3	-70	25	5	2.22	38.63	273.4	1022	0.775	-50.6213	138.482	23.8	165.3	-49.6216	55	-70.5386	1.68306	1407	-0.0008056	0.549316	99.06	1	0	NaN	NaN	NaN	NaN	NaN	NaN	NaN	NaN	NaN	NaN	NaN	NaN	NaN
E091710_0002_22.mat	2	3	-70	50	5	4.44	38.63	273.4	1022	0.775	-50.6335	138.482	23.8	147.1	-86.6821	55.25	-68.6262	1.79617	564.8	-0.00101724	0.20752	38.7	1	0	NaN	NaN	NaN	NaN	NaN	NaN	NaN	NaN	NaN	NaN	NaN	NaN	NaN
E091710_0002_23.mat	2	3	-70	100	5	8.88	38.63	273.4	1022	0.775	-50.6238	138.482	23.8	159.8	-132.043	55.5	-70.7789	1.16623	585.6	-0.0291552	17.1082	41.1944	9	2	585.6	-59.9268	580.3	1.70954	580.8	2	-65.9326	582.8	585.9	-20.8948	-23.0066	322.581	NaN
E091710_0002_24.mat	2	3	-70	200	5	17.76	38.63	273.4	1022	0.775	-50.6165	138.482	23.8	159.6	-182.996	55.75	-71.4208	1.29468	735.4	-0.0403039	23.6603	39.7146	9	4	735.4	-57.3602	729.7	3.36073	728.8	4	-69.7229	730.6	738.4	-18.5937	-25.9363	384.615	140.909
E091710_0002_25.mat	2	3	-70	400	5	35.52	38.63	273.4	1022	0.775	-50.5981	138.482	23.8	209.7	-250.623	56	-70.9492	1.77638	1009.2	-0.0382865	24.0723	41.1326	9	5	1009.2	-59.5117	1004.1	3.22199	1002.8	5	-72.0361	1005.2	1017.6	-16.543	-27.6819	322.581	223.81
E091710_0003_1.mat	2	4	-70	25	1	1.58	39.88	65.8	2600	0.629	-50.6348	187.515	26.8	194.2	-23.3887	56	-71.7379	0.944309	6311.1	-0.000832909	0.00305176	0.2	2	0	NaN	NaN	NaN	NaN	NaN	NaN	NaN	NaN	NaN	NaN	NaN	NaN	NaN
E091710_0003_2.mat	2	4	-70	50	1	3.16	39.88	65.8	2600	0.629	-50.6189	187.515	26.8	175	-42.9932	55.75	-71.7567	1.78229	851.5	-0.00577233	5.07202	78.0222	4	0	NaN	NaN	NaN	NaN	NaN	NaN	NaN	NaN	NaN	NaN	NaN	NaN	NaN
E091710_0003_3.mat	2	4	-70	100	1	6.32	39.88	65.8	2600	0.629	-50.6189	187.515	26.8	163.9	-73.4009	55.5	-71.734	1.12302	6790.2	-0.00126302	1.33362	71.7636	2	0	NaN	NaN	NaN	NaN	NaN	NaN	NaN	NaN	NaN	NaN	NaN	NaN	NaN
E091710_0003_4.mat	2	4	-70	200	1	12.64	39.88	65.8	2600	0.629	-50.6213	187.515	26.8	183	-115.784	55.25	-70.7174	1.01943	1664.9	-0.0367948	24.1913	47.8229	4	3	NaN	NaN	NaN	NaN	NaN	NaN	NaN	NaN	NaN	NaN	NaN	NaN	NaN
E091710_0003_5.mat	2	4	-70	400	1	25.28	39.88	65.8	2600	0.629	-50.6348	187.515	26.8	227.6	-170.312	55	-70.9817	2.14813	6012.7	-0.000873872	0.67749	209.4	1	0	NaN	NaN	NaN	NaN	NaN	NaN	NaN	NaN	NaN	NaN	NaN	NaN	NaN
E091710_0003_6.mat	2	4	-70	25	2	1.58	39.88	65.8	2600	0.629	-50.6323	187.515	26.8	183.9	-24.585	54.75	-70.6529	0.812477	6845.9	-0.00189794	1.00098	47.28	2	0	NaN	NaN	NaN	NaN	NaN	NaN	NaN	NaN	NaN	NaN	NaN	NaN	NaN
E091710_0003_7.mat	2	4	-70	50	2	3.16	39.88	65.8	2600	0.629	-50.6104	187.515	26.8	179	-43.1274	54.5	-72.3557	2.96834	576.5	-0.00103772	0.375366	39.125	1	0	NaN	NaN	NaN	NaN	NaN	NaN	NaN	NaN	NaN	NaN	NaN	NaN	NaN
E091710_0003_8.mat	2	4	-70	100	2	6.32	39.88	65.8	2600	0.629	-50.6104	187.515	26.8	165.1	-73.6816	54.25	-70.9895	1.77196	2353.7	-0.00103772	0.491333	43.5	1	0	NaN	NaN	NaN	NaN	NaN	NaN	NaN	NaN	NaN	NaN	NaN	NaN	NaN
E091710_0003_9.mat	2	4	-70	200	2	12.64	39.88	65.8	2600	0.629	-50.6201	187.515	26.8	165	-114.148	54	-70.4749	2.7781	5491.8	-0.00132446	0.866699	62.18	1	0	NaN	NaN	NaN	NaN	NaN	NaN	NaN	NaN	NaN	NaN	NaN	NaN	NaN
E091710_0003_10.mat	2	4	-70	400	2	25.28	39.88	65.8	2600	0.629	-50.6128	187.515	26.8	300	-172.229	53.75	-69.8323	1.55701	4089.1	-0.00209251	2.46582	92.6	2	0	NaN	NaN	NaN	NaN	NaN	NaN	NaN	NaN	NaN	NaN	NaN	NaN	NaN
E091710_0003_11.mat	2	4	-70	25	3	1.58	39.88	65.8	2600	0.629	-50.6226	187.515	26.8	179.1	-24.5361	53.5	-70.1929	1.8439	4507.3	-0.000976278	2.09961	369.6	2	0	NaN	NaN	NaN	NaN	NaN	NaN	NaN	NaN	NaN	NaN	NaN	NaN	NaN
E091710_0003_12.mat	2	4	-70	50	3	3.16	39.88	65.8	2600	0.629	-50.5981	187.515	26.8	175.6	-43.0664	53.25	-71.2507	1.35606	3939.9	-0.00111282	1.74561	173.7	2	0	NaN	NaN	NaN	NaN	NaN	NaN	NaN	NaN	NaN	NaN	NaN	NaN	NaN
E091710_0003_13.mat	2	4	-70	100	3	6.32	39.88	65.8	2600	0.629	-50.614	187.515	26.8	159.9	-73.1445	53	-70.61	1.16008	5454.9	-0.000518861	2.05078	465.8	2	0	NaN	NaN	NaN	NaN	NaN	NaN	NaN	NaN	NaN	NaN	NaN	NaN	NaN
E091710_0003_14.mat	2	4	-70	200	3	12.64	39.88	65.8	2600	0.629	-50.6104	187.515	26.8	263.8	-114.905	52.75	-70.835	1.29565	4025.9	-0.00101041	0.494385	107.7	1	0	NaN	NaN	NaN	NaN	NaN	NaN	NaN	NaN	NaN	NaN	NaN	NaN	NaN
E091710_0003_15.mat	2	4	-70	400	3	25.28	39.88	65.8	2600	0.629	-50.6177	187.515	26.8	291.8	-173.108	52.5	-70.6988	1.10526	4798.6	-0.000921661	0.640869	51.0219	1	0	NaN	NaN	NaN	NaN	NaN	NaN	NaN	NaN	NaN	NaN	NaN	NaN	NaN
E091710_0003_16.mat	2	4	-70	25	4	1.58	39.88	65.8	2600	0.629	-50.6104	187.515	26.8	187.4	-24.8657	52.25	-70.2109	0.853659	2667.1	-0.0022154	1.66016	185.85	2	0	NaN	NaN	NaN	NaN	NaN	NaN	NaN	NaN	NaN	NaN	NaN	NaN	NaN
E091710_0003_17.mat	2	4	-70	50	4	3.16	39.88	65.8	2600	0.629	-50.6213	187.515	26.8	178.9	-44.2017	52	-70.0279	2.80999	984.9	-0.00120157	0.463867	35.2	1	0	NaN	NaN	NaN	NaN	NaN	NaN	NaN	NaN	NaN	NaN	NaN	NaN	NaN
E091710_0003_18.mat	2	4	-70	100	4	6.32	39.88	65.8	2600	0.629	-50.6226	187.515	26.8	161.1	-74.7803	51.75	-69.9449	1.66458	4105.3	-0.00104796	0.830078	62.6	1	0	NaN	NaN	NaN	NaN	NaN	NaN	NaN	NaN	NaN	NaN	NaN	NaN	NaN
E091710_0003_19.mat	2	4	-70	200	4	12.64	39.88	65.8	2600	0.629	-50.6226	187.515	26.8	274.8	-115.869	51.5	-69.2331	1.50316	3729	-0.00746204	6.93054	82.1926	4	0	NaN	NaN	NaN	NaN	NaN	NaN	NaN	NaN	NaN	NaN	NaN	NaN	NaN
E091710_0003_20.mat	2	4	-70	400	4	25.28	39.88	65.8	2600	0.629	-50.6104	187.515	26.8	298.9	-173.169	51.25	-69.3654	1.27411	4466	-0.00101724	0.396728	46.4	1	0	NaN	NaN	NaN	NaN	NaN	NaN	NaN	NaN	NaN	NaN	NaN	NaN	NaN
E091710_0003_21.mat	2	4	-70	25	5	1.58	39.88	65.8	2600	0.629	-50.6152	187.515	26.8	167.8	-25.6348	51	-68.7458	1.71581	5451.2	-0.000894353	1.77612	221	2	0	NaN	NaN	NaN	NaN	NaN	NaN	NaN	NaN	NaN	NaN	NaN	NaN	NaN
E091710_0003_22.mat	2	4	-70	50	5	3.16	39.88	65.8	2600	0.629	-50.6226	187.515	26.8	172.9	-43.7622	50.75	-69.9912	1.14392	4156.8	-0.00100359	1.39771	442.7	2	0	NaN	NaN	NaN	NaN	NaN	NaN	NaN	NaN	NaN	NaN	NaN	NaN	NaN
E091710_0003_23.mat	2	4	-70	100	5	6.32	39.88	65.8	2600	0.629	-50.625	187.515	26.8	174.9	-74.0601	50.5	-69.3178	1.87612	2295.7	-0.00252262	4.1687	173	4	0	NaN	NaN	NaN	NaN	NaN	NaN	NaN	NaN	NaN	NaN	NaN	NaN	NaN
E091710_0003_24.mat	2	4	-70	200	5	12.64	39.88	65.8	2600	0.629	-50.6055	187.515	26.8	176.4	-116.272	50.25	-68.6312	1.48244	5770.9	-0.000839736	1.19019	106.8	1	0	NaN	NaN	NaN	NaN	NaN	NaN	NaN	NaN	NaN	NaN	NaN	NaN	NaN
E091710_0003_25.mat	2	4	-70	400	5	25.28	39.88	65.8	2600	0.629	-50.6226	187.515	26.8	281	-172.595	50	-67.5446	1.73874	5641.8	-0.00109917	1.41602	80.7	1	0	NaN	NaN	NaN	NaN	NaN	NaN	NaN	NaN	NaN	NaN	NaN	NaN	NaN
B091810_0006_1.mat	3	1	-65	25	1	4	52	90.1	1073.2	0.952	-50.6104	172.498	29.8	148	-27.0874	-46	-66.794	0.93482	4157.4	-0.00185015	2.35596	91.4	2	0	NaN	NaN	NaN	NaN	NaN	NaN	NaN	NaN	NaN	NaN	NaN	NaN	NaN
B091810_0006_2.mat	3	1	-65	50	1	8	52	90.1	1073.2	0.952	-50.6018	172.498	29.8	151.8	-49.4019	-46.1667	-67.1253	0.753779	6229.1	-0.000761224	0.976562	146.705	2	0	NaN	NaN	NaN	NaN	NaN	NaN	NaN	NaN	NaN	NaN	NaN	NaN	NaN
B091810_0006_3.mat	3	1	-65	100	1	16	52	90.1	1073.2	0.952	-50.6226	172.498	29.8	145.2	-85.8154	-46.3333	-67.2297	0.774362	629.7	-0.000822668	1.16577	168.1	2	0	NaN	NaN	NaN	NaN	NaN	NaN	NaN	NaN	NaN	NaN	NaN	NaN	NaN
B091810_0006_4.mat	3	1	-65	200	1	32	52	90.1	1073.2	0.952	-50.6226	172.498	29.8	147.8	-136.365	-46.5	-67.299	0.719697	598.5	-0.0408194	24.7833	40.0618	9	5	598.5	-47.3688	592.5	3.63543	591.3	5	-61.532	593.6	608.8	-19.5276	-32.7295	263.158	207.692
B091810_0006_5.mat	3	1	-65	400	1	64	52	90.1	1073.2	0.952	-50.6104	172.498	29.8	140.9	-199.78	-46.6667	-67.3356	1.1619	899	-0.0457895	28.8177	40.8303	9	6	899	-45.4034	889.7	3.91235	888.4	6	-62.0508	890.6	911	-18.8623	-33.3582	245.098	240
B091810_0006_6.mat	3	1	-65	25	2	4	52	90.1	1073.2	0.952	-50.6104	172.498	29.8	153.5	-26.6968	-46.8333	-67.4385	0.691259	6557.9	-0.00090118	0.946045	146.7	2	0	NaN	NaN	NaN	NaN	NaN	NaN	NaN	NaN	NaN	NaN	NaN	NaN	NaN
B091810_0006_7.mat	3	1	-65	50	2	8	52	90.1	1073.2	0.952	-50.6104	172.498	29.8	152.7	-49.2676	-47	-67.1201	0.71523	3026.2	-0.000703194	1.17798	825	2	0	NaN	NaN	NaN	NaN	NaN	NaN	NaN	NaN	NaN	NaN	NaN	NaN	NaN
B091810_0006_8.mat	3	1	-65	100	2	16	52	90.1	1073.2	0.952	-50.6104	172.498	29.8	149.1	-86.0718	-47.1667	-66.9307	1.3611	6112.7	-0.000382319	1.46484	523.6	2	0	NaN	NaN	NaN	NaN	NaN	NaN	NaN	NaN	NaN	NaN	NaN	NaN	NaN
B091810_0006_9.mat	3	1	-65	200	2	32	52	90.1	1073.2	0.952	-50.6226	172.498	29.8	141.8	-136.938	-47.3333	-66.9179	1.42179	553.4	-0.0425876	26.062	40.32	9	5	553.4	-46.2885	548.5	4.07979	547	5	-61.5259	549.2	564.1	-19.375	-33.2849	268.456	224
B091810_0006_10.mat	3	1	-65	400	2	64	52	90.1	1073.2	0.952	-50.6104	172.498	29.8	137.2	-198.145	-47.5	-67.3139	1.43355	967	-0.0463869	29.7943	42.2304	9	6	967	-44.2194	956.6	3.98734	955.6	6	-61.2512	957.7	979.1	-18.8989	-33.1445	233.645	257.692
B091810_0006_11.mat	3	1	-65	25	3	4	52	90.1	1073.2	0.952	-50.6104	172.498	29.8	152.2	-26.9897	-47.6667	-66.3835	1.0809	2222.9	-0.000382319	1.36719	742.6	2	0	NaN	NaN	NaN	NaN	NaN	NaN	NaN	NaN	NaN	NaN	NaN	NaN	NaN
B091810_0006_12.mat	3	1	-65	50	3	8	52	90.1	1073.2	0.952	-50.6104	172.498	29.8	149.3	-49.353	-47.8333	-66.9299	0.850987	556.1	-0.000672472	1.23291	225.35	2	0	NaN	NaN	NaN	NaN	NaN	NaN	NaN	NaN	NaN	NaN	NaN	NaN	NaN
B091810_0006_13.mat	3	1	-65	100	3	16	52	90.1	1073.2	0.952	-50.6104	172.498	29.8	147	-89.2334	-48	-65.499	0.770919	599.5	-0.000774878	1.89209	108.4	2	0	NaN	NaN	NaN	NaN	NaN	NaN	NaN	NaN	NaN	NaN	NaN	NaN	NaN
B091810_0006_14.mat	3	1	-65	200	3	32	52	90.1	1073.2	0.952	-50.6213	172.498	29.8	139.8	-151.086	-48.1667	-62.0683	0.631802	615.6	-0.0436185	26.9135	40.5036	9	5	615.6	-40.5572	610.1	4.00094	608.6	5	-56.405	610.8	625.3	-14.9194	-28.4143	275.862	196.154
B091810_0006_15.mat	3	1	-65	400	3	64	52	90.1	1073.2	0.952	-50.6104	172.498	29.8	142.8	-223.975	-48.3333	-61.8089	0.417854	1739.4	-0.000750983	1.12305	109.05	2	0	NaN	NaN	NaN	NaN	NaN	NaN	NaN	NaN	NaN	NaN	NaN	NaN	NaN
B091810_0006_16.mat	3	1	-65	25	4	4	52	90.1	1073.2	0.952	-50.6226	172.498	29.8	152.9	-29.7241	-48.5	-62.0067	1.2571	4315.3	-0.000778292	1.28784	275.65	1	0	NaN	NaN	NaN	NaN	NaN	NaN	NaN	NaN	NaN	NaN	NaN	NaN	NaN
B091810_0006_17.mat	3	1	-65	50	4	8	52	90.1	1073.2	0.952	-50.6079	172.498	29.8	153.4	-54.6997	-48.6667	-61.509	0.917221	2446.8	-0.000375492	1.42212	907	2	0	NaN	NaN	NaN	NaN	NaN	NaN	NaN	NaN	NaN	NaN	NaN	NaN	NaN
B091810_0006_18.mat	3	1	-65	100	4	16	52	90.1	1073.2	0.952	-50.6189	172.498	29.8	145.9	-94.4946	-48.8333	-62.0202	0.535719	571.9	-0.0226285	16.6351	47.269	8	0	571.9	-48.8428	568.6	0.849643	NaN	NaN	NaN	NaN	NaN	NaN	NaN	NaN	NaN
B091810_0006_19.mat	3	1	-65	200	4	32	52	90.1	1073.2	0.952	-50.6177	172.498	29.8	144.9	-166.345	-49	-60.4771	1.1085	638.1	-0.048138	29.953	41.2158	9	6	638.1	-34.0112	627.9	4.58957	626.6	6	-51.5955	628.6	650.3	-7.89429	-23.3362	230.415	304
B091810_0006_20.mat	3	1	-65	400	4	64	52	90.1	1073.2	0.952	-50.6226	172.498	29.8	143.8	-241.174	-49.1667	-59.0575	1.04788	1165.7	-0.0408672	26.1383	41.2802	9	5	1165.7	-39.2328	1157.8	3.02057	1156.4	5	-53.2678	1158.9	1176.7	-11.8677	-25.2832	224.719	244.828
B091810_0006_21.mat	3	1	-65	25	5	4	52	90.1	1073.2	0.952	-50.6189	172.498	29.8	153.3	-29.4556	-49.3333	-61.6319	1.21849	2833.8	-0.000474485	1.54419	955.4	2	0	NaN	NaN	NaN	NaN	NaN	NaN	NaN	NaN	NaN	NaN	NaN	NaN	NaN
B091810_0006_22.mat	3	1	-65	50	5	8	52	90.1	1073.2	0.952	-50.6018	172.498	29.8	147.5	-52.2339	-49.5	-64.2426	0.987826	3189.3	-0.00045059	1.35498	302.7	2	0	NaN	NaN	NaN	NaN	NaN	NaN	NaN	NaN	NaN	NaN	NaN	NaN	NaN
B091810_0006_23.mat	3	1	-65	100	5	16	52	90.1	1073.2	0.952	-50.5981	172.498	29.8	144.9	-97.0459	-49.6667	-60.3061	4.01042	584.4	-0.000979692	3.52173	149.45	1	0	NaN	NaN	NaN	NaN	NaN	NaN	NaN	NaN	NaN	NaN	NaN	NaN	NaN
B091810_0006_24.mat	3	1	-65	200	5	32	52	90.1	1073.2	0.952	-50.6067	172.498	29.8	141.7	-146.802	-49.8333	-64.9864	0.967216	648.5	-0.0409525	25.4578	39.0638	9	4	648.5	-44.729	642.7	3.29977	641.2	4	-58.6694	643.7	654.1	-20.4675	-30.8801	288.462	153.571
B091810_0006_25.mat	3	1	-65	400	5	64	52	90.1	1073.2	0.952	-50.6104	172.498	29.8	132.8	-203.748	-50	-66.9233	0.721197	5996.5	-0.000549583	0.805664	94.7	2	0	NaN	NaN	NaN	NaN	NaN	NaN	NaN	NaN	NaN	NaN	NaN	NaN	NaN
B091810_0005_1.mat	3	2	-65	25	1	6	52	90.1	1073.2	0.952	-50.6213	156.607	27.8	147.9	-39.0991	-30	-66.4629	0.473487	5352.9	-0.000716848	0.717163	96.1	2	0	NaN	NaN	NaN	NaN	NaN	NaN	NaN	NaN	NaN	NaN	NaN	NaN	NaN
B091810_0005_2.mat	3	2	-65	50	1	12	52	90.1	1073.2	0.952	-50.6104	156.607	27.8	149.8	-70.4956	-30.6667	-66.4698	0.518653	3119.9	-0.0010582	1.3855	197.04	2	0	NaN	NaN	NaN	NaN	NaN	NaN	NaN	NaN	NaN	NaN	NaN	NaN	NaN
B091810_0005_3.mat	3	2	-65	100	1	24	52	90.1	1073.2	0.952	-50.6226	156.607	27.8	148.1	-119.434	-31.3333	-65.9849	0.469879	547.6	-0.0288343	18.3197	40.0991	9	2	547.6	-51.5405	544.3	1.71786	543.3	2	-58.7915	546.5	550.2	-24.8254	-27.8833	270.27	NaN
B091810_0005_4.mat	3	2	-65	200	1	48	52	90.1	1073.2	0.952	-50.6104	156.607	27.8	138.9	-182.837	-32	-66.4355	0.790535	657.4	-0.0432805	25.8606	38.3734	9	5	657.4	-46.6394	653.3	3.94295	651.9	5	-61.477	654.1	668.4	-18.4045	-30.7214	279.72	204
B091810_0005_5.mat	3	2	-65	400	1	96	52	90.1	1073.2	0.952	-50.6104	156.607	27.8	150.8	-257.617	-32.6667	-65.935	1.09048	1216.9	-0.0347569	22.937	41.2143	9	4	1216.9	-49.9292	1211.3	2.2644	1209.8	4	-60.8362	1212.7	1226.9	-19.5642	-30.3796	211.268	235.484
B091810_0005_6.mat	3	2	-65	25	2	6	52	90.1	1073.2	0.952	-50.5981	156.607	27.8	152.8	-39.9414	-33.3333	-65.8576	0.688321	1428.9	-0.000771465	1.30615	201.7	2	0	NaN	NaN	NaN	NaN	NaN	NaN	NaN	NaN	NaN	NaN	NaN	NaN	NaN
B091810_0005_7.mat	3	2	-65	50	2	12	52	90.1	1073.2	0.952	-50.5994	156.607	27.8	145.8	-71.228	-34	-65.8542	0.57875	2941.8	-0.000675885	1.11694	116	2	0	NaN	NaN	NaN	NaN	NaN	NaN	NaN	NaN	NaN	NaN	NaN	NaN	NaN
B091810_0005_8.mat	3	2	-65	100	2	24	52	90.1	1073.2	0.952	-50.5872	156.607	27.8	145	-120.959	-34.6667	-65.07	0.74371	535.2	-0.0275679	17.6941	39.7423	9	2	535.2	-51.6565	532.1	1.5069	531.1	2	-58.5596	534.6	538.8	-24.9231	-28.103	238.095	NaN
B091810_0005_9.mat	3	2	-65	200	2	48	52	90.1	1073.2	0.952	-50.6091	156.607	27.8	139.8	-185.315	-35.3333	-65.107	0.721926	612	-0.0434205	25.6134	38.3461	9	5	612	-46.0809	608	4.00061	606.5	5	-61.2268	608.7	622.6	-18.6304	-31.344	287.77	196
B091810_0005_10.mat	3	2	-65	400	2	96	52	90.1	1073.2	0.952	-50.6213	156.607	27.8	143	-263.184	-36	-65.0023	1.11647	950.1	-0.000720261	0.134277	47.3	1	0	NaN	NaN	NaN	NaN	NaN	NaN	NaN	NaN	NaN	NaN	NaN	NaN	NaN
B091810_0005_11.mat	3	2	-65	25	3	6	52	90.1	1073.2	0.952	-50.6104	156.607	27.8	153.7	-40.2344	-36.6667	-65.0619	0.83184	6099.7	-0.000696366	1.09253	216.8	2	0	NaN	NaN	NaN	NaN	NaN	NaN	NaN	NaN	NaN	NaN	NaN	NaN	NaN
B091810_0005_12.mat	3	2	-65	50	3	12	52	90.1	1073.2	0.952	-50.6018	156.607	27.8	147.1	-72.7661	-37.3333	-65.246	0.68628	4274.5	-0.000525688	1.16577	206.35	2	0	NaN	NaN	NaN	NaN	NaN	NaN	NaN	NaN	NaN	NaN	NaN	NaN	NaN
B091810_0005_13.mat	3	2	-65	100	3	24	52	90.1	1073.2	0.952	-50.6104	156.607	27.8	144.3	-121.252	-38	-65.0601	0.771218	483.5	-0.0315276	19.046	38.3467	9	3	483.5	-50.4083	480.9	2.1338	479.8	3	-59.0967	482.7	490.6	-22.4878	-29.397	253.165	132.353
B091810_0005_14.mat	3	2	-65	200	3	48	52	90.1	1073.2	0.952	-50.6213	156.607	27.8	142.2	-187.036	-38.6667	-65.103	1.20358	701.6	-0.0418127	25.5096	38.0815	9	5	701.6	-46.4166	696.8	3.5938	695.5	5	-60.3906	697.8	712.9	-18.0505	-30.8862	264.901	232
B091810_0005_15.mat	3	2	-65	400	3	96	52	90.1	1073.2	0.952	-50.6104	156.607	27.8	146	-269.507	-39.3333	-64.846	0.468534	1707.5	-0.000774878	0.640869	129.5	2	0	NaN	NaN	NaN	NaN	NaN	NaN	NaN	NaN	NaN	NaN	NaN	NaN	NaN
B091810_0005_16.mat	3	2	-65	25	4	6	52	90.1	1073.2	0.952	-50.6067	156.607	27.8	154.4	-40.0635	-40	-65.6682	0.806546	2542.6	-0.000648577	1.26038	229.225	2	0	NaN	NaN	NaN	NaN	NaN	NaN	NaN	NaN	NaN	NaN	NaN	NaN	NaN
B091810_0005_17.mat	3	2	-65	50	4	12	52	90.1	1073.2	0.952	-50.6006	156.607	27.8	146.9	-70.7275	-40.6667	-66.2587	0.917702	2551.7	-0.000665644	0.994873	343.45	2	0	NaN	NaN	NaN	NaN	NaN	NaN	NaN	NaN	NaN	NaN	NaN	NaN	NaN
B091810_0005_18.mat	3	2	-65	100	4	24	52	90.1	1073.2	0.952	-50.6018	156.607	27.8	147.9	-116.162	-41.3333	-66.3913	0.644443	4547	-0.000935316	1.31836	764.1	2	0	NaN	NaN	NaN	NaN	NaN	NaN	NaN	NaN	NaN	NaN	NaN	NaN	NaN
B091810_0005_19.mat	3	2	-65	200	4	48	52	90.1	1073.2	0.952	-50.6262	156.607	27.8	134.9	-176.16	-42	-66.9689	1.15283	754.8	-0.0417308	26.1993	39.8769	9	5	754.8	-47.1796	748.7	3.49614	747.2	5	-61.3489	749.5	765.2	-18.7463	-31.8201	254.777	223.077
B091810_0005_20.mat	3	2	-65	400	4	96	52	90.1	1073.2	0.952	-50.6104	156.607	27.8	144.8	-248.95	-42.6667	-67.2068	1.14444	5297.8	-0.00065199	1.27563	128.8	2	0	NaN	NaN	NaN	NaN	NaN	NaN	NaN	NaN	NaN	NaN	NaN	NaN	NaN
B091810_0005_21.mat	3	2	-65	25	5	6	52	90.1	1073.2	0.952	-50.6104	156.607	27.8	149.3	-38.3423	-43.3333	-67.2024	0.643786	2397.2	-0.0019628	2.33459	84.2125	2	0	NaN	NaN	NaN	NaN	NaN	NaN	NaN	NaN	NaN	NaN	NaN	NaN	NaN
B091810_0005_22.mat	3	2	-65	50	5	12	52	90.1	1073.2	0.952	-50.5981	156.607	27.8	149.2	-69.2871	-44	-67.2038	0.662716	870	-0.000860217	0.927734	201.5	2	0	NaN	NaN	NaN	NaN	NaN	NaN	NaN	NaN	NaN	NaN	NaN	NaN	NaN
B091810_0005_23.mat	3	2	-65	100	5	24	52	90.1	1073.2	0.952	-50.6226	156.607	27.8	141.8	-117.81	-44.6667	-67.1807	0.703494	613.9	-0.0284418	18.7012	40.8231	9	2	613.9	-52.3096	610.7	1.53902	607.1	2	-61.9409	613.3	617.3	-25.979	-29.165	250	NaN
B091810_0005_24.mat	3	2	-65	200	5	48	52	90.1	1073.2	0.952	-50.6226	156.607	27.8	134.9	-172.668	-45.3333	-66.8496	1.28898	874.8	-0.0381875	24.5666	40.3817	9	4	874.8	-48.623	869.4	2.8485	868.2	4	-61.0193	870.7	881.7	-21.4807	-31.5881	272.727	158.621
B091810_0005_25.mat	3	2	-65	400	5	96	52	90.1	1073.2	0.952	-50.6104	156.607	27.8	145.2	-242.664	-46	-67.025	1.08926	6517.4	-0.000764638	1.19324	420.8	2	0	NaN	NaN	NaN	NaN	NaN	NaN	NaN	NaN	NaN	NaN	NaN	NaN	NaN
B091810_0004_1.mat	3	3	-65	25	1	2.22	38.63	273.4	1022	0.775	-50.5615	142.838	22.8	159.8	-55.1758	-21	-65.1732	1.28822	6868.9	-0.000733916	0.408936	24.75	1	0	NaN	NaN	NaN	NaN	NaN	NaN	NaN	NaN	NaN	NaN	NaN	NaN	NaN
B091810_0004_2.mat	3	3	-65	50	1	4.44	38.63	273.4	1022	0.775	-50.5676	142.838	22.8	155.2	-97.0703	-21.375	-66.0413	0.617795	3333.2	-0.000423282	0.796509	182.638	2	0	NaN	NaN	NaN	NaN	NaN	NaN	NaN	NaN	NaN	NaN	NaN	NaN	NaN
B091810_0004_3.mat	3	3	-65	100	1	8.88	38.63	273.4	1022	0.775	-50.6262	142.838	22.8	145.1	-157.874	-21.75	-65.7561	0.584394	748.3	-0.0358526	21.0022	36.5012	9	4	748.3	-50.3137	745	2.65157	743.5	4	-61.1658	746.1	756.4	-18.7158	-27.0837	291.262	159.259
B091810_0004_4.mat	3	3	-65	200	1	17.76	38.63	273.4	1022	0.775	-50.5981	142.838	22.8	154.9	-230.981	-22.125	-65.6782	0.501207	1013	-0.0415157	24.1913	36.4973	9	5	1013	-48.382	1009.2	3.29687	1007.5	5	-62.1118	1009.9	1023.8	-17.4768	-28.2495	287.77	216.667
B091810_0004_5.mat	3	3	-65	400	1	35.52	38.63	273.4	1022	0.775	-50.6091	142.838	22.8	168.1	-320.496	-22.5	-65.4369	1.29396	1312.9	-0.0423691	24.823	36.5761	9	5	1312.9	-48.7268	1308.2	3.46179	1306.7	5	-62.5269	1309	1322.6	-18.4473	-28.7439	294.118	208.333
B091810_0004_6.mat	3	3	-65	25	2	2.22	38.63	273.4	1022	0.775	-50.6104	142.838	22.8	163.1	-55.8472	-22.875	-65.6283	0.832394	542.2	-0.000812428	0.12207	31.35	1	0	NaN	NaN	NaN	NaN	NaN	NaN	NaN	NaN	NaN	NaN	NaN	NaN	NaN
B091810_0004_7.mat	3	3	-65	50	2	4.44	38.63	273.4	1022	0.775	-50.6189	142.838	22.8	148.4	-97.0215	-23.25	-65.5767	0.96929	4161.5	-0.000348183	1.31226	1525.2	2	0	NaN	NaN	NaN	NaN	NaN	NaN	NaN	NaN	NaN	NaN	NaN	NaN	NaN
B091810_0004_8.mat	3	3	-65	100	2	8.88	38.63	273.4	1022	0.775	-50.6226	142.838	22.8	153.1	-154.883	-23.625	-65.8978	1.21642	951.3	-0.0345179	21.4752	37.8601	9	3	951.3	-49.5355	948.1	2.21969	946.6	3	-59.2554	949.4	956	-19.967	-25.5151	303.03	127.586
B091810_0004_9.mat	3	3	-65	200	2	17.76	38.63	273.4	1022	0.775	-50.614	142.838	22.8	146.8	-224.243	-24	-66.2062	0.795583	1090.5	-0.0423657	25.354	38.6362	9	5	1090.5	-47.3779	1085.3	3.52595	1083.9	5	-61.4343	1086.2	1100.1	-16.5918	-27.7551	287.77	208.333
B091810_0004_10.mat	3	3	-65	400	2	35.52	38.63	273.4	1022	0.775	-50.6348	142.838	22.8	171.5	-307.178	-24.375	-66.5743	0.840667	1434.3	-0.0419458	25.5341	38.0589	9	5	1434.3	-48.3087	1428.6	3.12009	1427.1	5	-61.9226	1429.5	1443.5	-18.4412	-28.9819	285.714	196
B091810_0004_11.mat	3	3	-65	25	3	2.22	38.63	273.4	1022	0.775	-50.6177	142.838	22.8	153.9	-55.2368	-24.75	-66.1967	0.741433	2423.3	-0.000518861	1.58081	196.4	2	0	NaN	NaN	NaN	NaN	NaN	NaN	NaN	NaN	NaN	NaN	NaN	NaN	NaN
B091810_0004_12.mat	3	3	-65	50	3	4.44	38.63	273.4	1022	0.775	-50.6018	142.838	22.8	158.6	-95.4224	-25.125	-66.4283	1.37473	723.3	-0.000692953	0.128174	59	1	0	NaN	NaN	NaN	NaN	NaN	NaN	NaN	NaN	NaN	NaN	NaN	NaN	NaN
B091810_0004_13.mat	3	3	-65	100	3	8.88	38.63	273.4	1022	0.775	-50.5859	142.838	22.8	145.9	-152.71	-25.5	-65.9513	0.571084	813.4	-0.041031	24.2889	37.8892	9	5	813.4	-47.1674	808	3.37188	806.6	5	-60.4395	808.9	825	-15.8716	-27.9138	248.447	276
B091810_0004_14.mat	3	3	-65	200	3	17.76	38.63	273.4	1022	0.775	-50.6226	142.838	22.8	155.3	-223.828	-25.875	-66.6304	0.849453	1032.5	-0.0469979	27.8259	38.3614	9	6	1032.5	-45.022	1025.1	4.34614	1023.7	6	-61.8799	1025.8	1044.4	-16.4087	-29.4458	268.817	260.87
B091810_0004_15.mat	3	3	-65	400	3	35.52	38.63	273.4	1022	0.775	-50.6189	142.838	22.8	176.2	-314.697	-26.25	-65.5372	0.963581	1653	-0.0305343	20.8984	40.9385	9	2	1653	-51.2598	1650.2	1.51072	1649.3	2	-57.2534	1651.8	1655.4	-23.9526	-26.4307	277.778	NaN
B091810_0004_16.mat	3	3	-65	25	4	2.22	38.63	273.4	1022	0.775	-50.6201	142.838	22.8	159.1	-55.6396	-26.625	-64.7021	1.13932	1968.7	-0.000791946	1.63269	813.775	2	0	NaN	NaN	NaN	NaN	NaN	NaN	NaN	NaN	NaN	NaN	NaN	NaN	NaN
B091810_0004_17.mat	3	3	-65	50	4	4.44	38.63	273.4	1022	0.775	-50.5872	142.838	22.8	164.2	-95.7275	-27	-66.0469	1.3417	856.6	-0.000682712	0.598145	4.8	1	0	NaN	NaN	NaN	NaN	NaN	NaN	NaN	NaN	NaN	NaN	NaN	NaN	NaN
B091810_0004_18.mat	3	3	-65	100	4	8.88	38.63	273.4	1022	0.775	-50.5981	142.838	22.8	159.8	-153.064	-27.375	-65.7358	0.700834	889.4	-0.0389487	23.2422	37.0468	9	4	889.4	-47.6343	885.3	2.92216	883.7	4	-60.0366	886.2	896	-18.96	-28.0176	306.122	148.148
B091810_0004_19.mat	3	3	-65	200	4	17.76	38.63	273.4	1022	0.775	-50.5457	142.838	22.8	149.6	-225.073	-27.75	-66.1649	0.794497	1052	-0.0466736	27.2736	37.745	9	6	1052	-45.4584	1044.6	4.15719	1043.3	6	-61.8066	1045.4	1063.8	-16.8542	-29.8486	271.739	233.333
B091810_0004_20.mat	3	3	-65	400	4	35.52	38.63	273.4	1022	0.775	-50.6104	142.838	22.8	163.7	-314.001	-28.125	-65.3688	0.633663	1470.9	-0.0434239	25.5402	37.0184	9	5	1470.9	-47.0148	1465.1	3.41523	1463.6	5	-61.3916	1466	1479.8	-18.783	-30.1904	289.855	192
B091810_0004_21.mat	3	3	-65	25	5	2.22	38.63	273.4	1022	0.775	-50.5615	142.838	22.8	163.1	-55.7983	-28.5	-65.0215	0.635085	4654.9	-0.000409627	0.881958	324.1	2	0	NaN	NaN	NaN	NaN	NaN	NaN	NaN	NaN	NaN	NaN	NaN	NaN	NaN
B091810_0004_22.mat	3	3	-65	50	5	4.44	38.63	273.4	1022	0.775	-50.647	142.838	22.8	153.8	-95.4224	-28.875	-66.1605	0.658666	1155.2	-0.000611027	0.90332	14.8	2	0	NaN	NaN	NaN	NaN	NaN	NaN	NaN	NaN	NaN	NaN	NaN	NaN	NaN
B091810_0004_23.mat	3	3	-65	100	5	8.88	38.63	273.4	1022	0.775	-50.6116	142.838	22.8	150.8	-152.356	-29.25	-65.6552	0.851293	889.6	-0.0392047	23.4802	37.8171	9	4	889.6	-47.1338	885.1	3.16758	883.6	4	-59.823	886.1	895.7	-19.0149	-28.3411	312.5	150
B091810_0004_24.mat	3	3	-65	200	5	17.76	38.63	273.4	1022	0.775	-50.5981	142.838	22.8	157.4	-224.731	-29.625	-65.5823	0.575629	1142.4	-0.0454584	26.8829	37.8723	9	5	1142.4	-44.8358	1136.6	3.922	1135	5	-60.6897	1137.2	1150.5	-17.4707	-29.0491	300.752	180
B091810_0004_25.mat	3	3	-65	400	5	35.52	38.63	273.4	1022	0.775	-50.6104	142.838	22.8	183.7	-307.422	-30	-64.941	0.686653	1496.5	-0.0423862	25.6592	38.7906	9	5	1496.5	-46.9263	1490.6	3.28447	1489	5	-61.0315	1491.3	1505.4	-18.7585	-29.873	283.688	180.769
B091810_0007_1.mat	3	4	-65	25	1	1.58	39.88	65.8	2600	0.629	-50.6104	134.827	26.8	184	-26.8799	-25	-67.6834	0.845531	4154.5	-0.000395973	0.924683	159.1	2	0	NaN	NaN	NaN	NaN	NaN	NaN	NaN	NaN	NaN	NaN	NaN	NaN	NaN
B091810_0007_2.mat	3	4	-65	50	1	3.16	39.88	65.8	2600	0.629	-50.6104	134.827	26.8	219	-48.7305	-24.6667	-67.6465	0.872039	5757.2	-0.000552997	1.25122	244.2	2	0	NaN	NaN	NaN	NaN	NaN	NaN	NaN	NaN	NaN	NaN	NaN	NaN	NaN
B091810_0007_3.mat	3	4	-65	100	1	6.32	39.88	65.8	2600	0.629	-50.6104	134.827	26.8	182.3	-83.1909	-24.3333	-68.6388	0.852074	1782.3	-0.000880699	0.390625	40.4	1	0	NaN	NaN	NaN	NaN	NaN	NaN	NaN	NaN	NaN	NaN	NaN	NaN	NaN
B091810_0007_4.mat	3	4	-65	200	1	12.64	39.88	65.8	2600	0.629	-50.6213	134.827	26.8	175.5	-133.35	-24	-68.6503	0.55107	5621.7	-0.000819255	0.518799	53.7	1	0	NaN	NaN	NaN	NaN	NaN	NaN	NaN	NaN	NaN	NaN	NaN	NaN	NaN
B091810_0007_5.mat	3	4	-65	400	1	25.28	39.88	65.8	2600	0.629	-50.6104	134.827	26.8	172.1	-196.851	-23.6667	-68.6385	0.828739	2091.3	-0.000778292	0.323486	29.2114	1	0	NaN	NaN	NaN	NaN	NaN	NaN	NaN	NaN	NaN	NaN	NaN	NaN	NaN
B091810_0007_6.mat	3	4	-65	25	2	1.58	39.88	65.8	2600	0.629	-50.5981	134.827	26.8	199.3	-26.5015	-23.3333	-68.6376	0.917658	5610.4	-0.000413041	1.08337	368.633	2	0	NaN	NaN	NaN	NaN	NaN	NaN	NaN	NaN	NaN	NaN	NaN	NaN	NaN
B091810_0007_7.mat	3	4	-65	50	2	3.16	39.88	65.8	2600	0.629	-50.6104	134.827	26.8	201.1	-47.2656	-23	-69.7214	0.545765	2875.5	-0.000682712	0.653076	121.1	2	0	NaN	NaN	NaN	NaN	NaN	NaN	NaN	NaN	NaN	NaN	NaN	NaN	NaN
B091810_0007_8.mat	3	4	-65	100	2	6.32	39.88	65.8	2600	0.629	-50.6104	134.827	26.8	175.9	-85.5103	-22.6667	-68.05	0.601806	6621.9	-0.000645163	0.744629	83	2	0	NaN	NaN	NaN	NaN	NaN	NaN	NaN	NaN	NaN	NaN	NaN	NaN	NaN
B091810_0007_9.mat	3	4	-65	200	2	12.64	39.88	65.8	2600	0.629	-50.5957	134.827	26.8	166.6	-138.745	-22.3333	-67.4021	1.20881	3134.4	-0.000566651	0.537109	114.8	1	0	NaN	NaN	NaN	NaN	NaN	NaN	NaN	NaN	NaN	NaN	NaN	NaN	NaN
B091810_0007_10.mat	3	4	-65	400	2	25.28	39.88	65.8	2600	0.629	-50.6104	134.827	26.8	183.1	-209.912	-22	-66.4927	0.934396	2094.7	-0.000921661	0.219727	25.849	1	0	NaN	NaN	NaN	NaN	NaN	NaN	NaN	NaN	NaN	NaN	NaN	NaN	NaN
B091810_0007_11.mat	3	4	-65	25	3	1.58	39.88	65.8	2600	0.629	-50.5981	134.827	26.8	196.5	-27.6978	-21.6667	-66.0356	0.568099	5704.8	-0.000648577	0.915527	300.9	2	0	NaN	NaN	NaN	NaN	NaN	NaN	NaN	NaN	NaN	NaN	NaN	NaN	NaN
B091810_0007_12.mat	3	4	-65	50	3	3.16	39.88	65.8	2600	0.629	-50.6165	134.827	26.8	190.2	-50.6592	-21.3333	-66.4105	0.773571	1891.6	-0.000525688	0.830078	230.6	2	0	NaN	NaN	NaN	NaN	NaN	NaN	NaN	NaN	NaN	NaN	NaN	NaN	NaN
B091810_0007_13.mat	3	4	-65	100	3	6.32	39.88	65.8	2600	0.629	-50.6104	134.827	26.8	184	-87.9639	-21	-66.7565	0.608958	6207.8	-0.000710021	0.866699	331.4	2	0	NaN	NaN	NaN	NaN	NaN	NaN	NaN	NaN	NaN	NaN	NaN	NaN	NaN
B091810_0007_14.mat	3	4	-65	200	3	12.64	39.88	65.8	2600	0.629	-50.6104	134.827	26.8	177.8	-141.821	-20.6667	-66.5504	0.86871	6599.2	-0.000443763	1.13525	295.4	2	0	NaN	NaN	NaN	NaN	NaN	NaN	NaN	NaN	NaN	NaN	NaN	NaN	NaN
B091810_0007_15.mat	3	4	-65	400	3	25.28	39.88	65.8	2600	0.629	-50.6165	134.827	26.8	220.6	-211.902	-20.3333	-66.6309	1.04535	2101.5	-0.000607614	0.0732422	22.5	1	0	NaN	NaN	NaN	NaN	NaN	NaN	NaN	NaN	NaN	NaN	NaN	NaN	NaN
B091810_0007_16.mat	3	4	-65	25	4	1.58	39.88	65.8	2600	0.629	-50.6226	134.827	26.8	200	-27.7832	-20	-66.1333	0.682921	3556.6	-0.000621268	0.78125	110.767	2	0	NaN	NaN	NaN	NaN	NaN	NaN	NaN	NaN	NaN	NaN	NaN	NaN	NaN
B091810_0007_17.mat	3	4	-65	50	4	3.16	39.88	65.8	2600	0.629	-50.6116	134.827	26.8	183.9	-50.5859	-19.6667	-66.3553	0.558003	3660.5	-0.000481312	0.799561	187	2	0	NaN	NaN	NaN	NaN	NaN	NaN	NaN	NaN	NaN	NaN	NaN	NaN	NaN
B091810_0007_18.mat	3	4	-65	100	4	6.32	39.88	65.8	2600	0.629	-50.6238	134.827	26.8	223.7	-88.0981	-19.3333	-66.5814	0.863624	5587.3	-0.000621268	0.305176	33.4	1	0	NaN	NaN	NaN	NaN	NaN	NaN	NaN	NaN	NaN	NaN	NaN	NaN	NaN
B091810_0007_19.mat	3	4	-65	200	4	12.64	39.88	65.8	2600	0.629	-50.6104	134.827	26.8	173.7	-142.358	-19	-66.9908	0.799988	2098.7	-0.000716848	0.231934	29.0341	1	0	NaN	NaN	NaN	NaN	NaN	NaN	NaN	NaN	NaN	NaN	NaN	NaN	NaN
B091810_0007_20.mat	3	4	-65	400	4	25.28	39.88	65.8	2600	0.629	-50.6128	134.827	26.8	188.3	-209.241	-18.6667	-66.5473	0.864713	1561.4	-0.000744156	0.128174	21.04	1	0	NaN	NaN	NaN	NaN	NaN	NaN	NaN	NaN	NaN	NaN	NaN	NaN	NaN
B091810_0007_21.mat	3	4	-65	25	5	1.58	39.88	65.8	2600	0.629	-50.6104	134.827	26.8	199.3	-27.4048	-18.3333	-66.4103	1.11789	6736.1	-0.000890939	0.848389	110.35	1	0	NaN	NaN	NaN	NaN	NaN	NaN	NaN	NaN	NaN	NaN	NaN	NaN	NaN
B091810_0007_22.mat	3	4	-65	50	5	3.16	39.88	65.8	2600	0.629	-50.6104	134.827	26.8	176	-50.1831	-18	-67.1003	0.790569	4677.8	-0.0010309	0.982666	115.9	2	0	NaN	NaN	NaN	NaN	NaN	NaN	NaN	NaN	NaN	NaN	NaN	NaN	NaN
B091810_0007_23.mat	3	4	-65	100	5	6.32	39.88	65.8	2600	0.629	-50.6104	134.827	26.8	202.5	-87.439	-17.6667	-67.3135	0.482723	4573.5	-0.00069978	0.65918	240.9	2	0	NaN	NaN	NaN	NaN	NaN	NaN	NaN	NaN	NaN	NaN	NaN	NaN	NaN
B091810_0007_24.mat	3	4	-65	200	5	12.64	39.88	65.8	2600	0.629	-50.6165	134.827	26.8	183.7	-141.638	-17.3333	-66.7538	0.84185	5023.6	-0.00069978	0.0915527	21.475	1	0	NaN	NaN	NaN	NaN	NaN	NaN	NaN	NaN	NaN	NaN	NaN	NaN	NaN
B091810_0007_25.mat	3	4	-65	400	5	25.28	39.88	65.8	2600	0.629	-50.6116	134.827	26.8	186.3	-210.803	-17	-66.738	0.619399	2094.6	-0.000778292	0.20752	27.2545	1	0	NaN	NaN	NaN	NaN	NaN	NaN	NaN	NaN	NaN	NaN	NaN	NaN	NaN
D091810_0011_1.mat	4	1	-60	25	1	4	52	90.1	1073.2	0.952	-50.6067	128.528	29.2	153	-29.1138	157	-64.2265	2.02774	3992	-0.00175116	3.21655	223.3	2	0	NaN	NaN	NaN	NaN	NaN	NaN	NaN	NaN	NaN	NaN	NaN	NaN	NaN
D091810_0011_2.mat	4	1	-60	50	1	8	52	90.1	1073.2	0.952	-50.5981	128.528	29.2	154.3	-54.6143	157	-63.8651	3.1365	5159.2	-0.00137225	1.23901	93	1	0	NaN	NaN	NaN	NaN	NaN	NaN	NaN	NaN	NaN	NaN	NaN	NaN	NaN
D091810_0011_3.mat	4	1	-60	100	1	16	52	90.1	1073.2	0.952	-50.6226	128.528	29.2	149.8	-99.9878	157	-61.4969	2.12637	2193.9	-0.00152586	1.61743	151.6	1	0	NaN	NaN	NaN	NaN	NaN	NaN	NaN	NaN	NaN	NaN	NaN	NaN	NaN
D091810_0011_4.mat	4	1	-60	200	1	32	52	90.1	1073.2	0.952	-50.6287	128.528	29.2	138.8	-162.463	157	-62.9914	1.65104	3926.3	-0.00108893	0.634766	47.9	1	0	NaN	NaN	NaN	NaN	NaN	NaN	NaN	NaN	NaN	NaN	NaN	NaN	NaN
D091810_0011_5.mat	4	1	-60	400	1	64	52	90.1	1073.2	0.952	-50.6189	128.528	29.2	121.7	-239.856	157	-63.2487	0.925593	4807.9	-0.0019389	2.81372	140.2	2	0	NaN	NaN	NaN	NaN	NaN	NaN	NaN	NaN	NaN	NaN	NaN	NaN	NaN
D091810_0011_6.mat	4	1	-60	25	2	4	52	90.1	1073.2	0.952	-50.6189	128.528	29.2	153.8	-29.4189	157	-63.2092	1.84034	6200.2	-0.000696366	2.09351	684.6	2	0	NaN	NaN	NaN	NaN	NaN	NaN	NaN	NaN	NaN	NaN	NaN	NaN	NaN
D091810_0011_7.mat	4	1	-60	50	2	8	52	90.1	1073.2	0.952	-50.6104	128.528	29.2	149.2	-55.957	157	-62.2152	1.78343	3456.8	-0.000993346	1.94397	259.9	2	0	NaN	NaN	NaN	NaN	NaN	NaN	NaN	NaN	NaN	NaN	NaN	NaN	NaN
D091810_0011_8.mat	4	1	-60	100	2	16	52	90.1	1073.2	0.952	-50.6079	128.528	29.2	146.8	-100.732	157	-62.5604	1.9073	5609.3	-0.00128009	2.57874	234.138	2	0	NaN	NaN	NaN	NaN	NaN	NaN	NaN	NaN	NaN	NaN	NaN	NaN	NaN
D091810_0011_9.mat	4	1	-60	200	2	32	52	90.1	1073.2	0.952	-50.6091	128.528	29.2	138.3	-165.625	157	-62.5573	1.4195	5922.6	-0.00085339	2.76184	336.2	2	0	NaN	NaN	NaN	NaN	NaN	NaN	NaN	NaN	NaN	NaN	NaN	NaN	NaN
D091810_0011_10.mat	4	1	-60	400	2	64	52	90.1	1073.2	0.952	-50.6055	128.528	29.2	118.7	-237.451	157	-63.5581	1.45234	4373.2	-0.000682712	1.79749	414.725	2	0	NaN	NaN	NaN	NaN	NaN	NaN	NaN	NaN	NaN	NaN	NaN	NaN	NaN
D091810_0011_11.mat	4	1	-60	25	3	4	52	90.1	1073.2	0.952	-50.6226	128.528	29.2	156.6	-28.7964	157	-63.4655	1.53408	3514.8	-0.00110599	3.09143	280.238	2	0	NaN	NaN	NaN	NaN	NaN	NaN	NaN	NaN	NaN	NaN	NaN	NaN	NaN
D091810_0011_12.mat	4	1	-60	50	3	8	52	90.1	1073.2	0.952	-50.6104	128.528	29.2	150	-55.3345	157	-63.8181	1.59996	5487.8	-0.00141321	2.48413	232.05	2	0	NaN	NaN	NaN	NaN	NaN	NaN	NaN	NaN	NaN	NaN	NaN	NaN	NaN
D091810_0011_13.mat	4	1	-60	100	3	16	52	90.1	1073.2	0.952	-50.6116	128.528	29.2	144.4	-100.403	157	-62.6268	1.4697	6147.2	-0.00156341	1.88904	84.5	2	0	NaN	NaN	NaN	NaN	NaN	NaN	NaN	NaN	NaN	NaN	NaN	NaN	NaN
D091810_0011_14.mat	4	1	-60	200	3	32	52	90.1	1073.2	0.952	-50.5981	128.528	29.2	140.7	-163.525	157	-62.1039	1.3538	4209	-0.00144052	1.49536	78	2	0	NaN	NaN	NaN	NaN	NaN	NaN	NaN	NaN	NaN	NaN	NaN	NaN	NaN
D091810_0011_15.mat	4	1	-60	400	3	64	52	90.1	1073.2	0.952	-50.6213	128.528	29.2	124.7	-237.415	157	-62.0453	1.15021	6660.6	-0.000986519	1.2146	208.6	2	0	NaN	NaN	NaN	NaN	NaN	NaN	NaN	NaN	NaN	NaN	NaN	NaN	NaN
D091810_0011_16.mat	4	1	-60	25	4	4	52	90.1	1073.2	0.952	-50.5981	128.528	29.2	152.8	-28.9551	157	-64.1926	1.83351	6156.3	-0.00204472	2.17895	118.091	2	0	NaN	NaN	NaN	NaN	NaN	NaN	NaN	NaN	NaN	NaN	NaN	NaN	NaN
D091810_0011_17.mat	4	1	-60	50	4	8	52	90.1	1073.2	0.952	-50.6104	128.528	29.2	150.9	-54.2847	157	-63.9668	1.95277	6172.3	-0.00131081	2.30713	224.55	2	0	NaN	NaN	NaN	NaN	NaN	NaN	NaN	NaN	NaN	NaN	NaN	NaN	NaN
D091810_0011_18.mat	4	1	-60	100	4	16	52	90.1	1073.2	0.952	-50.6104	128.528	29.2	144.8	-97.6562	157	-63.5773	1.36475	2751.2	-0.00102748	1.651	8.6	2	0	NaN	NaN	NaN	NaN	NaN	NaN	NaN	NaN	NaN	NaN	NaN	NaN	NaN
D091810_0011_19.mat	4	1	-60	200	4	32	52	90.1	1073.2	0.952	-50.6213	128.528	29.2	138.8	-167.725	157	-61.0237	2.64467	4819	-0.00130739	3.58276	468.45	2	0	NaN	NaN	NaN	NaN	NaN	NaN	NaN	NaN	NaN	NaN	NaN	NaN	NaN
D091810_0011_20.mat	4	1	-60	400	4	64	52	90.1	1073.2	0.952	-50.6213	128.528	29.2	125.7	-250.208	157	-61.0896	3.53919	5864.9	-0.00183991	1.0498	67.2833	1	0	NaN	NaN	NaN	NaN	NaN	NaN	NaN	NaN	NaN	NaN	NaN	NaN	NaN
D091810_0011_21.mat	4	1	-60	25	5	4	52	90.1	1073.2	0.952	-50.6189	128.528	29.2	152.1	-29.1138	157	-63.6939	1.44708	3600.4	-0.00109234	1.87988	348.25	2	0	NaN	NaN	NaN	NaN	NaN	NaN	NaN	NaN	NaN	NaN	NaN	NaN	NaN
D091810_0011_22.mat	4	1	-60	50	5	8	52	90.1	1073.2	0.952	-50.6226	128.528	29.2	152	-56.6162	157	-60.054	3.54236	4090	-0.00191842	1.60522	57.7417	1	0	NaN	NaN	NaN	NaN	NaN	NaN	NaN	NaN	NaN	NaN	NaN	NaN	NaN
D091810_0011_23.mat	4	1	-60	100	5	16	52	90.1	1073.2	0.952	-50.5981	128.528	29.2	144.8	-100.94	157	-61.6009	1.6499	3904.1	-0.00108551	2.53296	343.288	2	0	NaN	NaN	NaN	NaN	NaN	NaN	NaN	NaN	NaN	NaN	NaN	NaN	NaN
D091810_0011_24.mat	4	1	-60	200	5	32	52	90.1	1073.2	0.952	-50.6226	128.528	29.2	139.7	-164.636	157	-63.4722	1.47372	4741.1	-0.000976278	1.53809	326.6	2	0	NaN	NaN	NaN	NaN	NaN	NaN	NaN	NaN	NaN	NaN	NaN	NaN	NaN
D091810_0011_25.mat	4	1	-60	400	5	64	52	90.1	1073.2	0.952	-50.6104	128.528	29.2	123.9	-240.979	157	-62.4623	1.60601	4458.2	-0.00114696	1.70288	298.6	2	0	NaN	NaN	NaN	NaN	NaN	NaN	NaN	NaN	NaN	NaN	NaN	NaN	NaN
D091810_0010_1.mat	4	2	-60	25	1	6	52	90.1	1073.2	0.952	-50.614	153.818	26.9	153	-42.3462	178	-62.14	2.26146	5738.7	-0.00124595	2.61536	356.4	2	0	NaN	NaN	NaN	NaN	NaN	NaN	NaN	NaN	NaN	NaN	NaN	NaN	NaN
D091810_0010_2.mat	4	2	-60	50	1	12	52	90.1	1073.2	0.952	-50.6213	153.818	26.9	146.8	-78.8086	177.917	-62.5022	1.51179	2156.3	-0.00176481	3.50037	139.338	2	0	NaN	NaN	NaN	NaN	NaN	NaN	NaN	NaN	NaN	NaN	NaN	NaN	NaN
D091810_0010_3.mat	4	2	-60	100	1	24	52	90.1	1073.2	0.952	-50.6226	153.818	26.9	141.7	-135.999	177.833	-61.6176	1.83654	6362.7	-0.00130398	2.53296	273.2	2	0	NaN	NaN	NaN	NaN	NaN	NaN	NaN	NaN	NaN	NaN	NaN	NaN	NaN
D091810_0010_4.mat	4	2	-60	200	1	48	52	90.1	1073.2	0.952	-50.6213	153.818	26.9	133.7	-207.141	177.75	-62.5211	1.34535	6222.8	-0.0015361	2.31934	406.983	2	0	NaN	NaN	NaN	NaN	NaN	NaN	NaN	NaN	NaN	NaN	NaN	NaN	NaN
D091810_0010_5.mat	4	2	-60	400	1	96	52	90.1	1073.2	0.952	-50.6104	153.818	26.9	109.6	-287.134	177.667	-60.2411	1.9953	466.9	-0.0257007	13.7299	34.78	8	0	466.9	-62.8046	464.1	1.16172	NaN	NaN	NaN	NaN	NaN	NaN	NaN	NaN	NaN
D091810_0010_6.mat	4	2	-60	25	2	6	52	90.1	1073.2	0.952	-50.6128	153.818	26.9	152.7	-43.5181	177.583	-63.1197	2.15702	6353.8	-0.00165899	2.41089	338.8	2	0	NaN	NaN	NaN	NaN	NaN	NaN	NaN	NaN	NaN	NaN	NaN	NaN	NaN
D091810_0010_7.mat	4	2	-60	50	2	12	52	90.1	1073.2	0.952	-50.6104	153.818	26.9	152.8	-79.9805	177.5	-59.5486	3.24414	4636.6	-0.00119475	3.77808	288.5	2	0	NaN	NaN	NaN	NaN	NaN	NaN	NaN	NaN	NaN	NaN	NaN	NaN	NaN
D091810_0010_8.mat	4	2	-60	100	2	24	52	90.1	1073.2	0.952	-50.6201	153.818	26.9	141	-134.692	177.417	-62.7743	2.13884	5115.2	-0.00158048	2.12097	125.1	1	0	NaN	NaN	NaN	NaN	NaN	NaN	NaN	NaN	NaN	NaN	NaN	NaN	NaN
D091810_0010_9.mat	4	2	-60	200	2	48	52	90.1	1073.2	0.952	-50.6104	153.818	26.9	127.7	-208.679	177.333	-61.4998	2.71908	573.3	-0.0013347	0.170898	22.5	1	0	NaN	NaN	NaN	NaN	NaN	NaN	NaN	NaN	NaN	NaN	NaN	NaN	NaN
D091810_0010_10.mat	4	2	-60	400	2	96	52	90.1	1073.2	0.952	-50.5981	153.818	26.9	110.6	-287.683	177.25	-63.6042	1.37333	491.2	-0.0210856	12.4237	38.6104	8	0	491.2	-64.4281	487.8	0.754272	NaN	NaN	NaN	NaN	NaN	NaN	NaN	NaN	NaN
D091810_0010_11.mat	4	2	-60	25	3	6	52	90.1	1073.2	0.952	-50.6104	153.818	26.9	154.9	-42.4683	177.167	-63.0587	2.04351	4504.5	-0.00137225	2.31934	540.9	2	0	NaN	NaN	NaN	NaN	NaN	NaN	NaN	NaN	NaN	NaN	NaN	NaN	NaN
D091810_0010_12.mat	4	2	-60	50	3	12	52	90.1	1073.2	0.952	-50.6104	153.818	26.9	148.4	-78.6743	177.083	-63.1252	1.97908	6044	-0.00189111	2.10571	175.55	2	0	NaN	NaN	NaN	NaN	NaN	NaN	NaN	NaN	NaN	NaN	NaN	NaN	NaN
D091810_0010_13.mat	4	2	-60	100	3	24	52	90.1	1073.2	0.952	-50.614	153.818	26.9	142.3	-136.328	177	-62.3107	2.83937	5590.8	-0.00282301	4.22363	107.98	4	0	NaN	NaN	NaN	NaN	NaN	NaN	NaN	NaN	NaN	NaN	NaN	NaN	NaN
D091810_0010_14.mat	4	2	-60	200	3	48	52	90.1	1073.2	0.952	-50.6104	153.818	26.9	135.7	-226.355	176.917	-60.0837	2.89072	3203	-0.00248849	5.54504	362.7	4	0	NaN	NaN	NaN	NaN	NaN	NaN	NaN	NaN	NaN	NaN	NaN	NaN	NaN
D091810_0010_15.mat	4	2	-60	400	3	96	52	90.1	1073.2	0.952	-50.6104	153.818	26.9	107.7	-295.996	176.833	-58.691	2.59334	495.9	-0.00585767	4.04663	51.2	4	0	NaN	NaN	NaN	NaN	NaN	NaN	NaN	NaN	NaN	NaN	NaN	NaN	NaN
D091810_0010_16.mat	4	2	-60	25	4	6	52	90.1	1073.2	0.952	-50.6226	153.818	26.9	152.1	-42.8955	176.75	-63.313	1.49471	3663.1	-0.00138591	2.18506	271.85	2	0	NaN	NaN	NaN	NaN	NaN	NaN	NaN	NaN	NaN	NaN	NaN	NaN	NaN
D091810_0010_17.mat	4	2	-60	50	4	12	52	90.1	1073.2	0.952	-50.6104	153.818	26.9	148.9	-81.7871	176.667	-59.0741	1.77223	5971.5	-0.00111282	2.33765	208.15	2	0	NaN	NaN	NaN	NaN	NaN	NaN	NaN	NaN	NaN	NaN	NaN	NaN	NaN
D091810_0010_18.mat	4	2	-60	100	4	24	52	90.1	1073.2	0.952	-50.6238	153.818	26.9	142.8	-138.196	176.583	-63.1785	1.96845	4992.6	-0.000887526	0.00610352	8.7	2	0	NaN	NaN	NaN	NaN	NaN	NaN	NaN	NaN	NaN	NaN	NaN	NaN	NaN
D091810_0010_19.mat	4	2	-60	200	4	48	52	90.1	1073.2	0.952	-50.6042	153.818	26.9	132.7	-210.071	176.5	-62.9283	1.81065	4512.1	-0.00114696	2.4231	114.7	2	0	NaN	NaN	NaN	NaN	NaN	NaN	NaN	NaN	NaN	NaN	NaN	NaN	NaN
D091810_0010_20.mat	4	2	-60	400	4	96	52	90.1	1073.2	0.952	-50.6104	153.818	26.9	110.6	-287.939	176.417	-63.1345	1.49086	463.8	-0.0233214	12.3322	35.4313	8	0	463.8	-64.1351	460.9	1.04462	NaN	NaN	NaN	NaN	NaN	NaN	NaN	NaN	NaN
D091810_0010_21.mat	4	2	-60	25	5	6	52	90.1	1073.2	0.952	-50.6104	153.818	26.9	156.6	-42.8345	176.333	-62.3428	2.05984	6684.4	-0.00181943	3.01819	222.275	2	0	NaN	NaN	NaN	NaN	NaN	NaN	NaN	NaN	NaN	NaN	NaN	NaN	NaN
D091810_0010_22.mat	4	2	-60	50	5	12	52	90.1	1073.2	0.952	-50.6018	153.818	26.9	150.2	-81.311	176.25	-60.438	1.99451	2196.9	-0.00277181	4.37012	453.725	4	0	NaN	NaN	NaN	NaN	NaN	NaN	NaN	NaN	NaN	NaN	NaN	NaN	NaN
D091810_0010_23.mat	4	2	-60	100	5	24	52	90.1	1073.2	0.952	-50.6189	153.818	26.9	141.7	-138.342	176.167	-60.8166	1.85256	5729.8	-0.0010582	1.92261	139	2	0	NaN	NaN	NaN	NaN	NaN	NaN	NaN	NaN	NaN	NaN	NaN	NaN	NaN
D091810_0010_24.mat	4	2	-60	200	5	48	52	90.1	1073.2	0.952	-50.6226	153.818	26.9	125.7	-209.241	176.083	-62.4338	2.74921	545.2	-0.00152928	0.213623	35.2227	1	0	NaN	NaN	NaN	NaN	NaN	NaN	NaN	NaN	NaN	NaN	NaN	NaN	NaN
D091810_0010_25.mat	4	2	-60	400	5	96	52	90.1	1073.2	0.952	-50.6104	153.818	26.9	108.6	-287.341	176	-62.7296	1.91265	478.1	-0.0164568	9.91211	39.9973	8	0	478.1	-66.781	473.4	0.456065	NaN	NaN	NaN	NaN	NaN	NaN	NaN	NaN	NaN
D091810_0009_1.mat	4	3	-60	25	1	2.22	38.63	273.4	1022	0.775	-50.6116	145.298	22.8	160.3	-58.5693	175	-61.5304	3.49543	3638.1	-0.00171361	0.808716	41.9	1	0	NaN	NaN	NaN	NaN	NaN	NaN	NaN	NaN	NaN	NaN	NaN	NaN	NaN
D091810_0009_2.mat	4	3	-60	50	1	4.44	38.63	273.4	1022	0.775	-50.6287	145.298	22.8	153.9	-103.149	175.125	-63.7209	1.56717	5646.7	-0.00156341	3.03345	339.5	2	0	NaN	NaN	NaN	NaN	NaN	NaN	NaN	NaN	NaN	NaN	NaN	NaN	NaN
D091810_0009_3.mat	4	3	-60	100	1	8.88	38.63	273.4	1022	0.775	-50.6226	145.298	22.8	133.7	-169.58	175.25	-63.2245	1.30127	5643.3	-0.00118792	2.14844	219.2	2	0	NaN	NaN	NaN	NaN	NaN	NaN	NaN	NaN	NaN	NaN	NaN	NaN	NaN
D091810_0009_4.mat	4	3	-60	200	1	17.76	38.63	273.4	1022	0.775	-50.6104	145.298	22.8	124.7	-239.27	175.375	-64.4701	1.12724	4550.8	-0.000856804	2.16675	145.9	2	0	NaN	NaN	NaN	NaN	NaN	NaN	NaN	NaN	NaN	NaN	NaN	NaN	NaN
D091810_0009_5.mat	4	3	-60	400	1	35.52	38.63	273.4	1022	0.775	-50.6226	145.298	22.8	114.7	-318.323	175.5	-62.8388	1.19837	900.4	-0.031473	18.4479	37.5768	9	1	900.4	-61.3031	897.7	1.40997	894.7	1	-69.2346	899.4	899.4	3.60474	3.60474	NaN	NaN
D091810_0009_6.mat	4	3	-60	25	2	2.22	38.63	273.4	1022	0.775	-50.6104	145.298	22.8	161.5	-58.8501	175.625	-63.5777	0.929664	6042.9	-0.00167264	3.52478	551.267	2	0	NaN	NaN	NaN	NaN	NaN	NaN	NaN	NaN	NaN	NaN	NaN	NaN	NaN
D091810_0009_7.mat	4	3	-60	50	2	4.44	38.63	273.4	1022	0.775	-50.6177	145.298	22.8	154.8	-104.675	175.75	-62.0656	3.11309	6652.3	-0.00144394	0.88501	40.1	1	0	NaN	NaN	NaN	NaN	NaN	NaN	NaN	NaN	NaN	NaN	NaN	NaN	NaN
D091810_0009_8.mat	4	3	-60	100	2	8.88	38.63	273.4	1022	0.775	-50.6226	145.298	22.8	148.6	-170.312	175.875	-62.5651	1.43378	5402.1	-0.00206179	3.41797	281.5	2	0	NaN	NaN	NaN	NaN	NaN	NaN	NaN	NaN	NaN	NaN	NaN	NaN	NaN
D091810_0009_9.mat	4	3	-60	200	2	17.76	38.63	273.4	1022	0.775	-50.6104	145.298	22.8	116.7	-243.14	176	-61.4008	1.69931	5891.1	-0.0012596	2.2583	422.888	2	0	NaN	NaN	NaN	NaN	NaN	NaN	NaN	NaN	NaN	NaN	NaN	NaN	NaN
D091810_0009_10.mat	4	3	-60	400	2	35.52	38.63	273.4	1022	0.775	-50.6104	145.298	22.8	94.6	-319.666	176.125	-62.5259	1.5207	877.6	-0.0304353	17.5232	36.7342	9	1	877.6	-62.179	874.7	1.38	871.6	1	-70.2356	877.1	877.1	2.31079	2.31079	NaN	NaN
D091810_0009_11.mat	4	3	-60	25	3	2.22	38.63	273.4	1022	0.775	-50.6104	145.298	22.8	162.4	-59.6436	176.25	-64.0436	1.24352	5951.2	-0.00224612	4.91028	210.45	2	0	NaN	NaN	NaN	NaN	NaN	NaN	NaN	NaN	NaN	NaN	NaN	NaN	NaN
D091810_0009_12.mat	4	3	-60	50	3	4.44	38.63	273.4	1022	0.775	-50.6104	145.298	22.8	147.8	-105.2	176.375	-62.1663	2.06485	5732.8	-0.00136542	1.96228	152.333	1	0	NaN	NaN	NaN	NaN	NaN	NaN	NaN	NaN	NaN	NaN	NaN	NaN	NaN
D091810_0009_13.mat	4	3	-60	100	3	8.88	38.63	273.4	1022	0.775	-50.6213	145.298	22.8	132.7	-170.789	176.5	-62.312	6.43396	6637.8	-0.00180236	2.2644	259.367	1	0	NaN	NaN	NaN	NaN	NaN	NaN	NaN	NaN	NaN	NaN	NaN	NaN	NaN
D091810_0009_14.mat	4	3	-60	200	3	17.76	38.63	273.4	1022	0.775	-50.6104	145.298	22.8	121.7	-243.579	176.625	-61.121	2.29614	5582	-0.00130398	1.29395	83.6095	1	0	NaN	NaN	NaN	NaN	NaN	NaN	NaN	NaN	NaN	NaN	NaN	NaN	NaN
D091810_0009_15.mat	4	3	-60	400	3	35.52	38.63	273.4	1022	0.775	-50.6104	145.298	22.8	90.6	-321.741	176.75	-60.972	2.09651	918.8	-0.0331832	18.9026	36.3589	8	0	918.8	-60.0244	916.8	1.95157	NaN	NaN	NaN	NaN	NaN	NaN	NaN	NaN	NaN
D091810_0009_16.mat	4	3	-60	25	4	2.22	38.63	273.4	1022	0.775	-50.614	145.298	22.8	163	-60.3882	176.875	-61.9446	2.75855	3510.2	-0.00146783	3.69873	258.4	2	0	NaN	NaN	NaN	NaN	NaN	NaN	NaN	NaN	NaN	NaN	NaN	NaN	NaN
D091810_0009_17.mat	4	3	-60	50	4	4.44	38.63	273.4	1022	0.775	-50.6116	145.298	22.8	156	-105.688	177	-62.5395	1.72158	6274.7	-0.00135518	2.89307	309.9	2	0	NaN	NaN	NaN	NaN	NaN	NaN	NaN	NaN	NaN	NaN	NaN	NaN	NaN
D091810_0009_18.mat	4	3	-60	100	4	8.88	38.63	273.4	1022	0.775	-50.6128	145.298	22.8	144.8	-170.483	177.125	-61.7474	2.23111	5642.9	-0.000774878	0.0701904	10.9	2	0	NaN	NaN	NaN	NaN	NaN	NaN	NaN	NaN	NaN	NaN	NaN	NaN	NaN
D091810_0009_19.mat	4	3	-60	200	4	17.76	38.63	273.4	1022	0.775	-50.6116	145.298	22.8	121.7	-244.873	177.25	-62.5671	2.33701	4017.5	-0.00140297	0.662231	34.3292	1	0	NaN	NaN	NaN	NaN	NaN	NaN	NaN	NaN	NaN	NaN	NaN	NaN	NaN
D091810_0009_20.mat	4	3	-60	400	4	35.52	38.63	273.4	1022	0.775	-50.6116	145.298	22.8	96.6	-315.564	177.375	-64.2472	1.75569	931.4	-0.0317325	18.5089	37.381	8	0	931.4	-60.4852	929.3	1.82118	NaN	NaN	NaN	NaN	NaN	NaN	NaN	NaN	NaN
D091810_0009_21.mat	4	3	-60	25	5	2.22	38.63	273.4	1022	0.775	-50.6189	145.298	22.8	163.1	-59.6313	177.5	-62.287	2.25779	2347.1	-0.00106162	3.35083	87.7	2	0	NaN	NaN	NaN	NaN	NaN	NaN	NaN	NaN	NaN	NaN	NaN	NaN	NaN
D091810_0009_22.mat	4	3	-60	50	5	4.44	38.63	273.4	1022	0.775	-50.6226	145.298	22.8	154.9	-106.238	177.625	-60.9837	2.38737	4570.7	-0.00124254	4.31213	432.733	2	0	NaN	NaN	NaN	NaN	NaN	NaN	NaN	NaN	NaN	NaN	NaN	NaN	NaN
D091810_0009_23.mat	4	3	-60	100	5	8.88	38.63	273.4	1022	0.775	-50.6104	145.298	22.8	140.7	-169.666	177.75	-61.2642	2.02659	4360.4	-0.00175457	1.34888	57.6	1	0	NaN	NaN	NaN	NaN	NaN	NaN	NaN	NaN	NaN	NaN	NaN	NaN	NaN
D091810_0009_24.mat	4	3	-60	200	5	17.76	38.63	273.4	1022	0.775	-50.6226	145.298	22.8	118.7	-244.702	177.875	-60.9841	4.0388	738.9	-0.00131422	0.320435	56.975	1	0	NaN	NaN	NaN	NaN	NaN	NaN	NaN	NaN	NaN	NaN	NaN	NaN	NaN
D091810_0009_25.mat	4	3	-60	400	5	35.52	38.63	273.4	1022	0.775	-50.6116	145.298	22.8	95.5	-322.351	178	-62.1627	2.83259	914.1	-0.031555	18.5669	37.3193	8	0	914.1	-60.8545	912	1.75841	NaN	NaN	NaN	NaN	NaN	NaN	NaN	NaN	NaN
D091810_0012_1.mat	4	4	-60	25	1	1.58	39.88	65.8	2600	0.629	-50.5994	250.356	25.8	189.5	-29.5776	157	-61.8643	1.01239	2588.7	-0.000832909	1.5625	236	2	0	NaN	NaN	NaN	NaN	NaN	NaN	NaN	NaN	NaN	NaN	NaN	NaN	NaN
D091810_0012_2.mat	4	4	-60	50	1	3.16	39.88	65.8	2600	0.629	-50.614	250.356	25.8	190.2	-55.835	157	-61.2008	2.61834	6248.4	-0.00102407	1.40076	168.9	1	0	NaN	NaN	NaN	NaN	NaN	NaN	NaN	NaN	NaN	NaN	NaN	NaN	NaN
D091810_0012_3.mat	4	4	-60	100	1	6.32	39.88	65.8	2600	0.629	-50.6213	250.356	25.8	187.1	-98.0225	157	-63.1862	1.57307	5771.9	-0.00121864	0.9552	117.1	1	0	NaN	NaN	NaN	NaN	NaN	NaN	NaN	NaN	NaN	NaN	NaN	NaN	NaN
D091810_0012_4.mat	4	4	-60	200	1	12.64	39.88	65.8	2600	0.629	-50.6226	250.356	25.8	144.5	-165.137	157	-62.9816	1.5978	6917.6	-0.000955797	0.482178	44.4	1	0	NaN	NaN	NaN	NaN	NaN	NaN	NaN	NaN	NaN	NaN	NaN	NaN	NaN
D091810_0012_5.mat	4	4	-60	400	1	25.28	39.88	65.8	2600	0.629	-50.5981	250.356	25.8	143.8	-246.289	157	-62.9012	0.998154	1482.3	-0.000863631	0.311279	37.8294	1	0	NaN	NaN	NaN	NaN	NaN	NaN	NaN	NaN	NaN	NaN	NaN	NaN	NaN
D091810_0012_6.mat	4	4	-60	25	2	1.58	39.88	65.8	2600	0.629	-50.6165	250.356	25.8	200.9	-29.0283	157	-63.2284	0.99381	2799.2	-0.00101041	1.35193	94.6	2	0	NaN	NaN	NaN	NaN	NaN	NaN	NaN	NaN	NaN	NaN	NaN	NaN	NaN
D091810_0012_7.mat	4	4	-60	50	2	3.16	39.88	65.8	2600	0.629	-50.6104	250.356	25.8	183.1	-56.7871	157	-60.6595	1.23137	6542.9	-0.00140639	1.60522	91.55	2	0	NaN	NaN	NaN	NaN	NaN	NaN	NaN	NaN	NaN	NaN	NaN	NaN	NaN
D091810_0012_8.mat	4	4	-60	100	2	6.32	39.88	65.8	2600	0.629	-50.6104	250.356	25.8	164.9	-100.159	157	-59.4669	1.57669	5671	-0.00143028	1.09253	58.6667	1	0	NaN	NaN	NaN	NaN	NaN	NaN	NaN	NaN	NaN	NaN	NaN	NaN	NaN
D091810_0012_9.mat	4	4	-60	200	2	12.64	39.88	65.8	2600	0.629	-50.6104	250.356	25.8	143.8	-165.845	157	-61.8332	1.80402	5074.4	-0.00106844	0.576782	38.9	1	0	NaN	NaN	NaN	NaN	NaN	NaN	NaN	NaN	NaN	NaN	NaN	NaN	NaN
D091810_0012_10.mat	4	4	-60	400	2	25.28	39.88	65.8	2600	0.629	-50.6104	250.356	25.8	143.8	-247.693	157	-61.5932	2.33059	1482.2	-0.000969451	0.372314	28.6638	1	0	NaN	NaN	NaN	NaN	NaN	NaN	NaN	NaN	NaN	NaN	NaN	NaN	NaN
D091810_0012_11.mat	4	4	-60	25	3	1.58	39.88	65.8	2600	0.629	-50.6128	250.356	25.8	199.3	-29.6021	157	-62.7136	1.54139	4811.1	-0.00175116	3.34473	526.2	2	0	NaN	NaN	NaN	NaN	NaN	NaN	NaN	NaN	NaN	NaN	NaN	NaN	NaN
D091810_0012_12.mat	4	4	-60	50	3	3.16	39.88	65.8	2600	0.629	-50.6079	250.356	25.8	178.6	-56.3354	157	-60.2686	2.9208	4281.6	-0.00126984	1.67236	153.1	1	0	NaN	NaN	NaN	NaN	NaN	NaN	NaN	NaN	NaN	NaN	NaN	NaN	NaN
D091810_0012_13.mat	4	4	-60	100	3	6.32	39.88	65.8	2600	0.629	-50.5981	250.356	25.8	171.6	-99.6094	157	-58.8711	2.71929	6172.2	-0.00119475	0.695801	58.9333	1	0	NaN	NaN	NaN	NaN	NaN	NaN	NaN	NaN	NaN	NaN	NaN	NaN	NaN
D091810_0012_14.mat	4	4	-60	200	3	12.64	39.88	65.8	2600	0.629	-50.6104	250.356	25.8	143.8	-166.638	157	-60.0703	3.7566	6880.7	-0.00111282	0.653076	36.75	1	0	NaN	NaN	NaN	NaN	NaN	NaN	NaN	NaN	NaN	NaN	NaN	NaN	NaN
D091810_0012_15.mat	4	4	-60	400	3	25.28	39.88	65.8	2600	0.629	-50.6104	250.356	25.8	143.8	-250.452	157	-59.0872	2.23851	6877.8	-0.00094897	0.469971	37.02	1	0	NaN	NaN	NaN	NaN	NaN	NaN	NaN	NaN	NaN	NaN	NaN	NaN	NaN
D091810_0012_16.mat	4	4	-60	25	4	1.58	39.88	65.8	2600	0.629	-50.6104	250.356	25.8	186.1	-30.4077	157	-61.3224	2.40082	4372.9	-0.00150538	2.70996	149.925	2	0	NaN	NaN	NaN	NaN	NaN	NaN	NaN	NaN	NaN	NaN	NaN	NaN	NaN
D091810_0012_17.mat	4	4	-60	50	4	3.16	39.88	65.8	2600	0.629	-50.6091	250.356	25.8	185.5	-56.5552	157	-58.0844	2.12396	3272.8	-0.00101383	2.27661	267.85	2	0	NaN	NaN	NaN	NaN	NaN	NaN	NaN	NaN	NaN	NaN	NaN	NaN	NaN
D091810_0012_18.mat	4	4	-60	100	4	6.32	39.88	65.8	2600	0.629	-50.6226	250.356	25.8	172.8	-101.05	157	-58.4996	3.42011	4907.3	-0.00199352	1.43433	56.25	1	0	NaN	NaN	NaN	NaN	NaN	NaN	NaN	NaN	NaN	NaN	NaN	NaN	NaN
D091810_0012_19.mat	4	4	-60	200	4	12.64	39.88	65.8	2600	0.629	-50.6018	250.356	25.8	143.8	-166.577	157	-60.2995	3.28188	6932.6	-0.00109917	0.387573	38.725	1	0	NaN	NaN	NaN	NaN	NaN	NaN	NaN	NaN	NaN	NaN	NaN	NaN	NaN
D091810_0012_20.mat	4	4	-60	400	4	25.28	39.88	65.8	2600	0.629	-50.6177	250.356	25.8	143.8	-249.329	157	-60.5033	2.29632	6356.5	-0.00101724	0.799561	61	1	0	NaN	NaN	NaN	NaN	NaN	NaN	NaN	NaN	NaN	NaN	NaN	NaN	NaN
D091810_0012_21.mat	4	4	-60	25	5	1.58	39.88	65.8	2600	0.629	-50.6116	250.356	25.8	187.1	-30.1636	157	-61.9404	1.42081	2777.7	-0.00142004	2.09351	251.5	2	0	NaN	NaN	NaN	NaN	NaN	NaN	NaN	NaN	NaN	NaN	NaN	NaN	NaN
D091810_0012_22.mat	4	4	-60	50	5	3.16	39.88	65.8	2600	0.629	-50.6104	250.356	25.8	190.1	-57.7148	157	-59.2315	1.85538	5241.6	-0.00134494	3.74145	870.5	2	0	NaN	NaN	NaN	NaN	NaN	NaN	NaN	NaN	NaN	NaN	NaN	NaN	NaN
D091810_0012_23.mat	4	4	-60	100	5	6.32	39.88	65.8	2600	0.629	-50.6226	250.356	25.8	174	-102.771	157	-57.811	2.73361	6883.9	-0.00205496	1.37939	53.86	1	0	NaN	NaN	NaN	NaN	NaN	NaN	NaN	NaN	NaN	NaN	NaN	NaN	NaN
D091810_0012_24.mat	4	4	-60	200	5	12.64	39.88	65.8	2600	0.629	-50.6226	250.356	25.8	143.8	-167.224	157	-58.8714	1.6877	4981.7	-0.00114354	1.10779	220.675	1	0	NaN	NaN	NaN	NaN	NaN	NaN	NaN	NaN	NaN	NaN	NaN	NaN	NaN
D091810_0012_25.mat	4	4	-60	400	5	25.28	39.88	65.8	2600	0.629	-50.614	250.356	25.8	143.8	-252.075	157	-59.3201	2.07123	1482.8	-0.000928489	0.112915	17.8125	1	0	NaN	NaN	NaN	NaN	NaN	NaN	NaN	NaN	NaN	NaN	NaN	NaN	NaN
D091810_0005_1.mat	4	1	-65	25	1	4	52	90.1	1073.2	0.952	-50.6128	122.228	29.8	152.4	-27.0386	123	-67.5488	0.790123	2787.1	-0.001007	1.07422	76.025	2	0	NaN	NaN	NaN	NaN	NaN	NaN	NaN	NaN	NaN	NaN	NaN	NaN	NaN
D091810_0005_2.mat	4	1	-65	50	1	8	52	90.1	1073.2	0.952	-50.6287	122.228	29.8	151	-50.708	123.5	-67.5064	1.60196	1584.4	-0.00117426	1.95312	155.4	2	0	NaN	NaN	NaN	NaN	NaN	NaN	NaN	NaN	NaN	NaN	NaN	NaN	NaN
D091810_0005_3.mat	4	1	-65	100	1	16	52	90.1	1073.2	0.952	-50.6104	122.228	29.8	148.8	-91.7847	124	-66.8707	1.72417	2859.5	-0.0010309	2.50854	485.9	2	0	NaN	NaN	NaN	NaN	NaN	NaN	NaN	NaN	NaN	NaN	NaN	NaN	NaN
D091810_0005_4.mat	4	1	-65	200	1	32	52	90.1	1073.2	0.952	-50.6104	122.228	29.8	141.7	-149.414	124.5	-66.7465	1.19245	2471.4	-0.0012835	2.07825	619.2	2	0	NaN	NaN	NaN	NaN	NaN	NaN	NaN	NaN	NaN	NaN	NaN	NaN	NaN
D091810_0005_5.mat	4	1	-65	400	1	64	52	90.1	1073.2	0.952	-50.6104	122.228	29.8	126.7	-216.98	125	-68.9301	1.66678	485.8	-0.0321387	19.3024	40.2934	9	2	485.8	-57.7447	479.7	1.40549	478.1	2	-66.6406	481.8	485.8	7.25464	-1.33301	250	NaN
D091810_0005_6.mat	4	1	-65	25	2	4	52	90.1	1073.2	0.952	-50.6091	122.228	29.8	150.7	-26.8677	125.5	-68.5782	1.96852	3853.9	-0.00074757	2.03247	651.588	2	0	NaN	NaN	NaN	NaN	NaN	NaN	NaN	NaN	NaN	NaN	NaN	NaN	NaN
D091810_0005_7.mat	4	1	-65	50	2	8	52	90.1	1073.2	0.952	-50.6104	122.228	29.8	144.9	-50.5249	126	-67.6129	1.15643	2414.8	-0.00127667	2.33459	974.1	2	0	NaN	NaN	NaN	NaN	NaN	NaN	NaN	NaN	NaN	NaN	NaN	NaN	NaN
D091810_0005_8.mat	4	1	-65	100	2	16	52	90.1	1073.2	0.952	-50.5981	122.228	29.8	148	-87.6831	126.5	-68.3426	1.35354	4378.1	-0.000822668	1.83411	160.867	2	0	NaN	NaN	NaN	NaN	NaN	NaN	NaN	NaN	NaN	NaN	NaN	NaN	NaN
D091810_0005_9.mat	4	1	-65	200	2	32	52	90.1	1073.2	0.952	-50.6091	122.228	29.8	138.8	-143.799	127	-67.4765	1.25558	931.4	-0.00146442	1.34888	62.5	2	0	NaN	NaN	NaN	NaN	NaN	NaN	NaN	NaN	NaN	NaN	NaN	NaN	NaN
D091810_0005_10.mat	4	1	-65	400	2	64	52	90.1	1073.2	0.952	-50.6226	122.228	29.8	119.7	-210.059	127.5	-69.7556	0.690022	499.6	-0.031374	18.6371	39.9731	9	2	499.6	-58.1689	493.4	1.41309	492.2	2	-66.5369	495.7	499.9	8.41431	-2.26074	238.095	NaN
D091810_0005_11.mat	4	1	-65	25	3	4	52	90.1	1073.2	0.952	-50.6104	122.228	29.8	147.3	-26.5625	128	-68.0858	1.90555	5267.1	-0.000634922	2.16675	380.3	2	0	NaN	NaN	NaN	NaN	NaN	NaN	NaN	NaN	NaN	NaN	NaN	NaN	NaN
D091810_0005_12.mat	4	1	-65	50	3	8	52	90.1	1073.2	0.952	-50.6104	122.228	29.8	148.1	-49.9878	128.5	-68.8057	2.54184	2222.8	-0.00131422	0.88501	50.75	1	0	NaN	NaN	NaN	NaN	NaN	NaN	NaN	NaN	NaN	NaN	NaN	NaN	NaN
D091810_0005_13.mat	4	1	-65	100	3	16	52	90.1	1073.2	0.952	-50.6104	122.228	29.8	144.8	-88.6841	129	-68.2467	2.04283	5532.9	-0.00116744	1.17798	88.6	1	0	NaN	NaN	NaN	NaN	NaN	NaN	NaN	NaN	NaN	NaN	NaN	NaN	NaN
D091810_0005_14.mat	4	1	-65	200	3	32	52	90.1	1073.2	0.952	-50.6226	122.228	29.8	137.8	-144.763	129.5	-67.9728	1.10117	5973.7	-0.000791946	1.2207	476.3	2	0	NaN	NaN	NaN	NaN	NaN	NaN	NaN	NaN	NaN	NaN	NaN	NaN	NaN
D091810_0005_15.mat	4	1	-65	400	3	64	52	90.1	1073.2	0.952	-50.6116	122.228	29.8	132	-210.828	130	-68.7027	0.747319	511.4	-0.0294659	17.4835	40.4465	9	2	511.4	-58.7396	505.7	1.34421	504.7	2	-65.7617	507.9	512.6	7.44385	-1.22314	212.766	NaN
D091810_0005_16.mat	4	1	-65	25	4	4	52	90.1	1073.2	0.952	-50.6104	122.228	29.8	147.3	-26.6846	130.5	-68.314	1.24033	1384.3	-0.000908007	1.32751	249.125	2	0	NaN	NaN	NaN	NaN	NaN	NaN	NaN	NaN	NaN	NaN	NaN	NaN	NaN
D091810_0005_17.mat	4	1	-65	50	4	8	52	90.1	1073.2	0.952	-50.6104	122.228	29.8	148.8	-50.1831	131	-67.7649	0.597806	2481.7	-0.00100017	0.67749	51.8	2	0	NaN	NaN	NaN	NaN	NaN	NaN	NaN	NaN	NaN	NaN	NaN	NaN	NaN
D091810_0005_18.mat	4	1	-65	100	4	16	52	90.1	1073.2	0.952	-50.6104	122.228	29.8	146	-89.4287	131.5	-68.7861	0.797976	4940.9	-0.000860217	0.891113	76	2	0	NaN	NaN	NaN	NaN	NaN	NaN	NaN	NaN	NaN	NaN	NaN	NaN	NaN
D091810_0005_19.mat	4	1	-65	200	4	32	52	90.1	1073.2	0.952	-50.6189	122.228	29.8	138.8	-146.399	132	-68.1527	1.1623	5743.7	-0.00132446	1.59302	147.6	2	0	NaN	NaN	NaN	NaN	NaN	NaN	NaN	NaN	NaN	NaN	NaN	NaN	NaN
D091810_0005_20.mat	4	1	-65	400	4	64	52	90.1	1073.2	0.952	-50.6104	122.228	29.8	128.7	-215.771	132.5	-67.2846	1.78071	502.1	-0.0269603	16.2537	41.1758	9	2	502.1	-60.0366	496.3	1.19565	495	2	-66.6345	499.3	504.5	7.3584	0.443115	192.308	NaN
D091810_0005_21.mat	4	1	-65	25	5	4	52	90.1	1073.2	0.952	-50.5981	122.228	29.8	147.7	-26.6724	133	-68.217	1.04614	5495.5	-0.000641749	1.34277	199.5	2	0	NaN	NaN	NaN	NaN	NaN	NaN	NaN	NaN	NaN	NaN	NaN	NaN	NaN
D091810_0005_22.mat	4	1	-65	50	5	8	52	90.1	1073.2	0.952	-50.6042	122.228	29.8	145.1	-50.1953	133.5	-68.5697	1.46185	3181.1	-0.000539343	2.81372	756.9	2	0	NaN	NaN	NaN	NaN	NaN	NaN	NaN	NaN	NaN	NaN	NaN	NaN	NaN
D091810_0005_23.mat	4	1	-65	100	5	16	52	90.1	1073.2	0.952	-50.6213	122.228	29.8	148	-87.1582	134	-68.7572	1.09974	1669.2	-0.000819255	1.20239	149.95	2	0	NaN	NaN	NaN	NaN	NaN	NaN	NaN	NaN	NaN	NaN	NaN	NaN	NaN
D091810_0005_24.mat	4	1	-65	200	5	32	52	90.1	1073.2	0.952	-50.6104	122.228	29.8	133.7	-145.3	134.5	-67.8459	1.38039	3995.5	-0.000559824	1.8158	473.767	2	0	NaN	NaN	NaN	NaN	NaN	NaN	NaN	NaN	NaN	NaN	NaN	NaN	NaN
D091810_0005_25.mat	4	1	-65	400	5	64	52	90.1	1073.2	0.952	-50.6226	122.228	29.8	138.8	-211.536	135	-68.7954	1.12055	525	-0.0302612	18.4387	41.0531	9	1	525	-58.0347	522.4	1.30059	139.8	1	-93.905	522.9	522.9	7.26074	7.26074	NaN	NaN
D091810_0006_1.mat	4	2	-65	25	1	6	52	90.1	1073.2	0.952	-50.6104	162.836	27.8	151.6	-39.0015	140	-67.9909	1.04684	3477.9	-0.00108551	1.36108	248.3	2	0	NaN	NaN	NaN	NaN	NaN	NaN	NaN	NaN	NaN	NaN	NaN	NaN	NaN
D091810_0006_2.mat	4	2	-65	50	1	12	52	90.1	1073.2	0.952	-50.6104	162.836	27.8	147.9	-70.9229	140.167	-68.5316	0.826533	2984.5	-0.00100017	1.27563	80.95	2	0	NaN	NaN	NaN	NaN	NaN	NaN	NaN	NaN	NaN	NaN	NaN	NaN	NaN
D091810_0006_3.mat	4	2	-65	100	1	24	52	90.1	1073.2	0.952	-50.6104	162.836	27.8	141.7	-118.835	140.333	-68.4597	2.13365	500.6	-0.00112648	0.201416	34.65	1	0	NaN	NaN	NaN	NaN	NaN	NaN	NaN	NaN	NaN	NaN	NaN	NaN	NaN
D091810_0006_4.mat	4	2	-65	200	1	48	52	90.1	1073.2	0.952	-50.6104	162.836	27.8	127.7	-188.025	140.5	-67.4674	1.06286	514.3	-0.00393242	4.20227	68.8	6	0	514.3	-69.0485	483.1	0.0897996	NaN	NaN	NaN	NaN	NaN	NaN	NaN	NaN	NaN
D091810_0006_5.mat	4	2	-65	400	1	96	52	90.1	1073.2	0.952	-50.6104	162.836	27.8	127.7	-253.54	140.667	-67.7561	0.725815	581.7	-0.0351904	21.402	40.4681	9	2	581.7	-57.4091	576.6	1.80834	574.8	2	-67.959	578.3	582.2	7.22412	-5.12329	256.41	NaN
D091810_0006_6.mat	4	2	-65	25	2	6	52	90.1	1073.2	0.952	-50.6018	162.836	27.8	148.8	-39.4531	140.833	-67.7851	2.16364	5206.4	-0.00109234	0.0488281	17.6	1	0	NaN	NaN	NaN	NaN	NaN	NaN	NaN	NaN	NaN	NaN	NaN	NaN	NaN
D091810_0006_7.mat	4	2	-65	50	2	12	52	90.1	1073.2	0.952	-50.6226	162.836	27.8	144	-72.8882	141	-66.669	1.20315	5645.9	-0.00110599	1.52588	144.8	2	0	NaN	NaN	NaN	NaN	NaN	NaN	NaN	NaN	NaN	NaN	NaN	NaN	NaN
D091810_0006_8.mat	4	2	-65	100	2	24	52	90.1	1073.2	0.952	-50.6104	162.836	27.8	139.8	-122.156	141.167	-67.1745	1.46106	4608.3	-0.00116402	1.42822	103.3	1	0	NaN	NaN	NaN	NaN	NaN	NaN	NaN	NaN	NaN	NaN	NaN	NaN	NaN
D091810_0006_9.mat	4	2	-65	200	2	48	52	90.1	1073.2	0.952	-50.6213	162.836	27.8	125.7	-185.315	141.333	-68.0861	1.67774	469.2	-0.022649	14.0747	40.1229	8	0	469.2	-60.2624	465.9	0.897217	NaN	NaN	NaN	NaN	NaN	NaN	NaN	NaN	NaN
D091810_0006_10.mat	4	2	-65	400	2	96	52	90.1	1073.2	0.952	-50.6165	162.836	27.8	114.6	-252.295	141.5	-67.8731	0.871878	580.1	-0.0360506	22.0093	40.2664	9	2	580.1	-57.3145	574.9	1.81403	574.1	2	-65.8716	576.7	580.5	5.8081	-4.83643	263.158	NaN
D091810_0006_11.mat	4	2	-65	25	3	6	52	90.1	1073.2	0.952	-50.6104	162.836	27.8	152.9	-38.562	141.667	-68.4852	1.73101	1855.4	-0.000860217	1.83716	430	2	0	NaN	NaN	NaN	NaN	NaN	NaN	NaN	NaN	NaN	NaN	NaN	NaN	NaN
D091810_0006_12.mat	4	2	-65	50	3	12	52	90.1	1073.2	0.952	-50.6104	162.836	27.8	151.3	-70.8374	141.833	-68.832	1.48461	5439.1	-0.000832909	2.00195	565.3	2	0	NaN	NaN	NaN	NaN	NaN	NaN	NaN	NaN	NaN	NaN	NaN	NaN	NaN
D091810_0006_13.mat	4	2	-65	100	3	24	52	90.1	1073.2	0.952	-50.6091	162.836	27.8	139.9	-118.567	142	-68.5121	0.732106	5067.3	-0.000972865	0.915527	78.35	2	0	NaN	NaN	NaN	NaN	NaN	NaN	NaN	NaN	NaN	NaN	NaN	NaN	NaN
D091810_0006_14.mat	4	2	-65	200	3	48	52	90.1	1073.2	0.952	-50.6311	162.836	27.8	132.7	-181.36	142.167	-68.6723	0.890404	480.2	-0.0245674	15.2649	40.4935	8	0	480.2	-59.8413	477.4	1.03004	NaN	NaN	NaN	NaN	NaN	NaN	NaN	NaN	NaN
D091810_0006_15.mat	4	2	-65	400	3	96	52	90.1	1073.2	0.952	-50.6226	162.836	27.8	119.1	-251.782	142.333	-67.4086	1.5055	554.2	-0.0361257	21.756	39.5593	9	2	554.2	-57.464	549.3	1.93119	547.7	2	-67.7942	550.7	554.6	6.1499	-6.12427	256.41	NaN
D091810_0006_16.mat	4	2	-65	25	4	6	52	90.1	1073.2	0.952	-50.6104	162.836	27.8	147.5	-39.0869	142.5	-68.106	1.78652	4665.6	-0.000522275	2.2644	256.25	2	0	NaN	NaN	NaN	NaN	NaN	NaN	NaN	NaN	NaN	NaN	NaN	NaN	NaN
D091810_0006_17.mat	4	2	-65	50	4	12	52	90.1	1073.2	0.952	-50.5859	162.836	27.8	149.8	-72.0215	142.667	-68.4346	1.22082	5240.4	-0.000935316	1.34277	96.7	2	0	NaN	NaN	NaN	NaN	NaN	NaN	NaN	NaN	NaN	NaN	NaN	NaN	NaN
D091810_0006_18.mat	4	2	-65	100	4	24	52	90.1	1073.2	0.952	-50.614	162.836	27.8	140.7	-120.496	142.833	-68.1342	1.25968	518.4	-0.00240997	1.52588	132.293	4	0	NaN	NaN	NaN	NaN	NaN	NaN	NaN	NaN	NaN	NaN	NaN	NaN	NaN
D091810_0006_19.mat	4	2	-65	200	4	48	52	90.1	1073.2	0.952	-50.6104	162.836	27.8	127.7	-185.681	143	-68.1954	0.840666	525.1	-0.00310975	4.19617	78.8	6	0	525.1	-70.5164	491.7	0.0847105	NaN	NaN	NaN	NaN	NaN	NaN	NaN	NaN	NaN
D091810_0006_20.mat	4	2	-65	400	4	96	52	90.1	1073.2	0.952	-50.6104	162.836	27.8	121.7	-257.08	143.167	-67.2742	0.967449	563.6	-0.035385	21.579	40.4476	9	2	563.6	-57.9034	558.5	1.77483	557.5	2	-66.4514	560.1	564	6.07056	-4.7998	256.41	NaN
D091810_0006_21.mat	4	2	-65	25	5	6	52	90.1	1073.2	0.952	-50.6128	162.836	27.8	148	-39.3311	143.333	-67.6048	1.06533	6471.8	-0.00129374	1.41602	199.4	2	0	NaN	NaN	NaN	NaN	NaN	NaN	NaN	NaN	NaN	NaN	NaN	NaN	NaN
D091810_0006_22.mat	4	2	-65	50	5	12	52	90.1	1073.2	0.952	-50.6104	162.836	27.8	147.5	-71.2891	143.5	-67.7892	1.85864	4164.4	-0.000750983	2.19727	1339.05	2	0	NaN	NaN	NaN	NaN	NaN	NaN	NaN	NaN	NaN	NaN	NaN	NaN	NaN
D091810_0006_23.mat	4	2	-65	100	5	24	52	90.1	1073.2	0.952	-50.6104	162.836	27.8	135.7	-119.69	143.667	-68.7513	1.20954	4077.3	-0.000744156	2.23999	656.8	2	0	NaN	NaN	NaN	NaN	NaN	NaN	NaN	NaN	NaN	NaN	NaN	NaN	NaN
D091810_0006_24.mat	4	2	-65	200	5	48	52	90.1	1073.2	0.952	-50.6104	162.836	27.8	129.7	-183.655	143.833	-68.5952	0.900362	508.3	-0.0109029	9.48791	58.8833	8	0	508.3	-65.4199	501.1	0.242023	NaN	NaN	NaN	NaN	NaN	NaN	NaN	NaN	NaN
D091810_0006_25.mat	4	2	-65	400	5	96	52	90.1	1073.2	0.952	-50.592	162.836	27.8	116.7	-251.208	144	-69.3489	1.06338	619.8	-0.0313126	20.0104	41.3015	9	2	619.8	-59.8016	614.2	1.41446	612.6	2	-68.0017	616.6	621.1	6.99219	-2.73682	222.222	NaN
D091810_0007_1.mat	4	3	-65	25	1	2.22	38.63	273.4	1022	0.775	-50.6287	106.346	23.4	168.5	-54.1382	151	-68.7235	1.15141	1977.8	-0.00122888	1.71509	84.9	2	0	NaN	NaN	NaN	NaN	NaN	NaN	NaN	NaN	NaN	NaN	NaN	NaN	NaN
D091810_0007_2.mat	4	3	-65	50	1	4.44	38.63	273.4	1022	0.775	-50.6226	106.346	23.4	153.8	-94.6777	151.167	-68.8648	0.620513	4050.1	-0.00121523	1.11694	149.15	2	0	NaN	NaN	NaN	NaN	NaN	NaN	NaN	NaN	NaN	NaN	NaN	NaN	NaN
D091810_0007_3.mat	4	3	-65	100	1	8.88	38.63	273.4	1022	0.775	-50.5969	106.346	23.4	142.8	-150.684	151.333	-68.4271	1.68235	753.3	-0.00134836	0.219727	18.55	1	0	NaN	NaN	NaN	NaN	NaN	NaN	NaN	NaN	NaN	NaN	NaN	NaN	NaN
D091810_0007_4.mat	4	3	-65	200	1	17.76	38.63	273.4	1022	0.775	-50.6104	106.346	23.4	128.7	-217.48	151.5	-69.7873	1.55385	861.8	-0.024977	15.7928	41.3255	9	1	861.8	-60.8759	858.3	0.891536	392.8	1	-89.9927	861.7	861.7	6.73584	6.73584	NaN	NaN
D091810_0007_5.mat	4	3	-65	400	1	35.52	38.63	273.4	1022	0.775	-50.6116	106.346	23.4	168.3	-292.615	151.667	-68.7543	0.878131	1154.4	-0.0325824	20.6848	41.1	9	1	1154.4	-58.407	1151.5	1.3919	393.5	1	-97.3047	1152.4	1152.4	6.8396	6.8396	NaN	NaN
D091810_0007_6.mat	4	3	-65	25	2	2.22	38.63	273.4	1022	0.775	-50.6104	106.346	23.4	159.1	-54.2969	151.833	-68.7336	1.1167	5375.8	-0.000740743	1.33057	171	2	0	NaN	NaN	NaN	NaN	NaN	NaN	NaN	NaN	NaN	NaN	NaN	NaN	NaN
D091810_0007_7.mat	4	3	-65	50	2	4.44	38.63	273.4	1022	0.775	-50.6104	106.346	23.4	155.1	-95.2759	152	-68.4543	1.49753	4596.1	-0.000617855	2.79541	1294.6	2	0	NaN	NaN	NaN	NaN	NaN	NaN	NaN	NaN	NaN	NaN	NaN	NaN	NaN
D091810_0007_8.mat	4	3	-65	100	2	8.88	38.63	273.4	1022	0.775	-50.6104	106.346	23.4	139.7	-152.295	152.167	-68.4303	1.57956	764.7	-0.000979692	0.213623	28.8	1	0	NaN	NaN	NaN	NaN	NaN	NaN	NaN	NaN	NaN	NaN	NaN	NaN	NaN
D091810_0007_9.mat	4	3	-65	200	2	17.76	38.63	273.4	1022	0.775	-50.6165	106.346	23.4	123.7	-218.066	152.333	-68.8607	2.00812	809.9	-0.025018	16.3879	41.4674	9	1	809.9	-61.1963	806.3	0.879216	392.6	1	-89.4556	810.4	810.4	7.38281	7.38281	NaN	NaN
D091810_0007_10.mat	4	3	-65	400	2	35.52	38.63	273.4	1022	0.775	-50.6104	106.346	23.4	152.3	-292.798	152.5	-68.1863	1.33252	1118.9	-0.0336816	21.1334	40.1586	9	1	1118.9	-58.2574	1116.5	1.49424	398.8	1	-96.1877	1116.8	1116.8	5.70434	5.70434	NaN	NaN
D091810_0007_11.mat	4	3	-65	25	3	2.22	38.63	273.4	1022	0.775	-50.6104	106.346	23.4	159	-53.5645	152.667	-68.5724	0.97466	4151.6	-0.0012084	1.41602	299.7	2	0	NaN	NaN	NaN	NaN	NaN	NaN	NaN	NaN	NaN	NaN	NaN	NaN	NaN
D091810_0007_12.mat	4	3	-65	50	3	4.44	38.63	273.4	1022	0.775	-50.6152	106.346	23.4	157.9	-94.0918	152.833	-68.7953	1.15675	4933.2	-0.000580305	2.61536	1110.8	2	0	NaN	NaN	NaN	NaN	NaN	NaN	NaN	NaN	NaN	NaN	NaN	NaN	NaN
D091810_0007_13.mat	4	3	-65	100	3	8.88	38.63	273.4	1022	0.775	-50.6226	106.346	23.4	137.2	-151.855	153	-69.3097	1.2213	850.7	-0.00109575	0.115967	32.4	1	0	NaN	NaN	NaN	NaN	NaN	NaN	NaN	NaN	NaN	NaN	NaN	NaN	NaN
D091810_0007_14.mat	4	3	-65	200	3	17.76	38.63	273.4	1022	0.775	-50.6226	106.346	23.4	130.7	-222.62	153.167	-68.3248	1.20788	877.2	-0.0230996	15.8813	44.4298	8	0	877.2	-60.4272	873.8	0.76804	NaN	NaN	NaN	NaN	NaN	NaN	NaN	NaN	NaN
D091810_0007_15.mat	4	3	-65	400	3	35.52	38.63	273.4	1022	0.775	-50.6189	106.346	23.4	154.9	-297.571	153.333	-68.3171	0.908525	1250.8	-0.0225602	16.1865	46.6673	8	0	1250.8	-60.9277	1247.1	0.72288	NaN	NaN	NaN	NaN	NaN	NaN	NaN	NaN	NaN
D091810_0007_16.mat	4	3	-65	25	4	2.22	38.63	273.4	1022	0.775	-50.6104	106.346	23.4	168.7	-54.3213	153.5	-68.3453	1.21106	3501.8	-0.000607614	1.70593	469.875	2	0	NaN	NaN	NaN	NaN	NaN	NaN	NaN	NaN	NaN	NaN	NaN	NaN	NaN
D091810_0007_17.mat	4	3	-65	50	4	4.44	38.63	273.4	1022	0.775	-50.6189	106.346	23.4	158.1	-94.5435	153.667	-68.252	1.20461	2758.1	-0.00074757	1.77612	282.6	2	0	NaN	NaN	NaN	NaN	NaN	NaN	NaN	NaN	NaN	NaN	NaN	NaN	NaN
D091810_0007_18.mat	4	3	-65	100	4	8.88	38.63	273.4	1022	0.775	-50.6226	106.346	23.4	145.9	-155.981	153.833	-68.5071	1.44274	4250.3	-0.000791946	2.0874	523.2	2	0	NaN	NaN	NaN	NaN	NaN	NaN	NaN	NaN	NaN	NaN	NaN	NaN	NaN
D091810_0007_19.mat	4	3	-65	200	4	17.76	38.63	273.4	1022	0.775	-50.6128	106.346	23.4	134.9	-226.16	154	-67.0346	1.23178	862.6	-0.00308927	3.83911	86.6667	6	0	862.6	-72.4634	810.4	0.0555203	NaN	NaN	NaN	NaN	NaN	NaN	NaN	NaN	NaN
D091810_0007_20.mat	4	3	-65	400	4	35.52	38.63	273.4	1022	0.775	-50.6104	106.346	23.4	156.3	-302.82	154.167	-67.8127	2.16624	1052.8	-0.0350812	21.6278	40.231	9	1	1052.8	-57.9523	1050.5	1.64009	156.6	1	-102.413	1050.7	1050.7	7.20581	7.20581	NaN	NaN
D091810_0007_21.mat	4	3	-65	25	5	2.22	38.63	273.4	1022	0.775	-50.6104	106.346	23.4	166.1	-54.1382	154.333	-68.0465	0.882804	1668.1	-0.00126984	0.942993	90.9	2	0	NaN	NaN	NaN	NaN	NaN	NaN	NaN	NaN	NaN	NaN	NaN	NaN	NaN
D091810_0007_22.mat	4	3	-65	50	5	4.44	38.63	273.4	1022	0.775	-50.6104	106.346	23.4	149.8	-97.9614	154.5	-67.283	1.2197	5439.5	-0.000791946	1.70288	105.7	2	0	NaN	NaN	NaN	NaN	NaN	NaN	NaN	NaN	NaN	NaN	NaN	NaN	NaN
D091810_0007_23.mat	4	3	-65	100	5	8.88	38.63	273.4	1022	0.775	-50.6104	106.346	23.4	136.8	-158.191	154.667	-66.9703	1.05508	2884.9	-0.000750983	1.30615	186	2	0	NaN	NaN	NaN	NaN	NaN	NaN	NaN	NaN	NaN	NaN	NaN	NaN	NaN
D091810_0007_24.mat	4	3	-65	200	5	17.76	38.63	273.4	1022	0.775	-50.6067	106.346	23.4	139.8	-225.22	154.833	-67.5142	0.960439	5207.1	-0.0008056	1.01929	269.9	2	0	NaN	NaN	NaN	NaN	NaN	NaN	NaN	NaN	NaN	NaN	NaN	NaN	NaN
D091810_0007_25.mat	4	3	-65	400	5	35.52	38.63	273.4	1022	0.775	-50.6226	106.346	23.4	147.9	-301.306	155	-66.3908	0.804084	1147.6	-0.0259123	16.7908	41.9182	9	1	1147.6	-61.3672	1144.2	0.938063	392.8	1	-96.7248	1148	1148	7.12646	7.12646	NaN	NaN
D091810_0008_1.mat	4	4	-65	25	1	1.58	39.88	65.8	2600	0.629	-50.6104	224.292	26.8	199.7	-27.4658	155	-67.169	1.01047	4949.1	-0.000839736	1.84326	1263.55	2	0	NaN	NaN	NaN	NaN	NaN	NaN	NaN	NaN	NaN	NaN	NaN	NaN	NaN
D091810_0008_2.mat	4	4	-65	50	1	3.16	39.88	65.8	2600	0.629	-50.6104	224.292	26.8	203.7	-50.7202	155	-67.4344	1.38924	3354.7	-0.000867044	0.616455	67.5333	1	0	NaN	NaN	NaN	NaN	NaN	NaN	NaN	NaN	NaN	NaN	NaN	NaN	NaN
D091810_0008_3.mat	4	4	-65	100	1	6.32	39.88	65.8	2600	0.629	-50.6226	224.292	26.8	174.1	-91.0278	155	-67.4716	0.642114	4278.3	-0.000880699	0.952148	119.8	2	0	NaN	NaN	NaN	NaN	NaN	NaN	NaN	NaN	NaN	NaN	NaN	NaN	NaN
D091810_0008_4.mat	4	4	-65	200	1	12.64	39.88	65.8	2600	0.629	-50.6116	224.292	26.8	164.9	-147.278	155	-66.728	1.58403	1404.3	-0.000935316	0.421143	32.3357	1	0	NaN	NaN	NaN	NaN	NaN	NaN	NaN	NaN	NaN	NaN	NaN	NaN	NaN
D091810_0008_5.mat	4	4	-65	400	1	25.28	39.88	65.8	2600	0.629	-50.6104	224.292	26.8	171.4	-216.638	155	-67.0141	1.21065	4822.2	-0.00112648	0.994873	134.7	1	0	NaN	NaN	NaN	NaN	NaN	NaN	NaN	NaN	NaN	NaN	NaN	NaN	NaN
D091810_0008_6.mat	4	4	-65	25	2	1.58	39.88	65.8	2600	0.629	-50.6055	224.292	26.8	182.3	-27.5879	155	-66.46	1.95479	5385.6	-0.00146783	1.79443	108.5	1	0	NaN	NaN	NaN	NaN	NaN	NaN	NaN	NaN	NaN	NaN	NaN	NaN	NaN
D091810_0008_7.mat	4	4	-65	50	2	3.16	39.88	65.8	2600	0.629	-50.6226	224.292	26.8	175	-52.3193	155	-65.2297	1.60599	4719.3	-0.00121864	1.64185	91	1	0	NaN	NaN	NaN	NaN	NaN	NaN	NaN	NaN	NaN	NaN	NaN	NaN	NaN
D091810_0008_8.mat	4	4	-65	100	2	6.32	39.88	65.8	2600	0.629	-50.6226	224.292	26.8	176.5	-92.4683	155	-66.1251	1.22424	6048.6	-0.00102748	0.793457	58.95	1	0	NaN	NaN	NaN	NaN	NaN	NaN	NaN	NaN	NaN	NaN	NaN	NaN	NaN
D091810_0008_9.mat	4	4	-65	200	2	12.64	39.88	65.8	2600	0.629	-50.6165	224.292	26.8	154.8	-149.512	155	-66.3649	1.0464	5467.3	-0.000935316	0.982666	220.6	1	0	NaN	NaN	NaN	NaN	NaN	NaN	NaN	NaN	NaN	NaN	NaN	NaN	NaN
D091810_0008_10.mat	4	4	-65	400	2	25.28	39.88	65.8	2600	0.629	-50.6104	224.292	26.8	173.9	-217.285	155	-67.1525	1.13428	2146.7	-0.000887526	0.244141	21.7514	1	0	NaN	NaN	NaN	NaN	NaN	NaN	NaN	NaN	NaN	NaN	NaN	NaN	NaN
D091810_0008_11.mat	4	4	-65	25	3	1.58	39.88	65.8	2600	0.629	-50.6104	224.292	26.8	198.5	-27.9907	155	-66.135	1.37962	5715.3	-0.000600787	1.98669	250	2	0	NaN	NaN	NaN	NaN	NaN	NaN	NaN	NaN	NaN	NaN	NaN	NaN	NaN
D091810_0008_12.mat	4	4	-65	50	3	3.16	39.88	65.8	2600	0.629	-50.6226	224.292	26.8	194.1	-51.8311	155	-67.4499	2.09543	6845.2	-0.00104796	0.445557	44.0714	1	0	NaN	NaN	NaN	NaN	NaN	NaN	NaN	NaN	NaN	NaN	NaN	NaN	NaN
D091810_0008_13.mat	4	4	-65	100	3	6.32	39.88	65.8	2600	0.629	-50.6104	224.292	26.8	186.8	-91.7725	155	-66.2313	1.56954	1679.5	-0.0008056	0.115967	19.3	1	0	NaN	NaN	NaN	NaN	NaN	NaN	NaN	NaN	NaN	NaN	NaN	NaN	NaN
D091810_0008_14.mat	4	4	-65	200	3	12.64	39.88	65.8	2600	0.629	-50.6104	224.292	26.8	158	-152.93	155	-66.8257	2.77441	6370.7	-0.00090118	0.714111	50.2	1	0	NaN	NaN	NaN	NaN	NaN	NaN	NaN	NaN	NaN	NaN	NaN	NaN	NaN
D091810_0008_15.mat	4	4	-65	400	3	25.28	39.88	65.8	2600	0.629	-50.6238	224.292	26.8	147.8	-221.313	155	-65.7325	1.66231	2146	-0.00139273	0.460815	24.4163	1	0	NaN	NaN	NaN	NaN	NaN	NaN	NaN	NaN	NaN	NaN	NaN	NaN	NaN
D091810_0008_16.mat	4	4	-65	25	4	1.58	39.88	65.8	2600	0.629	-50.6042	224.292	26.8	189.2	-28.1372	155	-65.5248	1.31097	6343	-0.000918248	1.49536	149.05	2	0	NaN	NaN	NaN	NaN	NaN	NaN	NaN	NaN	NaN	NaN	NaN	NaN	NaN
D091810_0008_17.mat	4	4	-65	50	4	3.16	39.88	65.8	2600	0.629	-50.6104	224.292	26.8	193.7	-52.1362	155	-65.4304	1.46621	4528.5	-0.00117426	2.82593	600.15	2	0	NaN	NaN	NaN	NaN	NaN	NaN	NaN	NaN	NaN	NaN	NaN	NaN	NaN
D091810_0008_18.mat	4	4	-65	100	4	6.32	39.88	65.8	2600	0.629	-50.6104	224.292	26.8	169	-91.1865	155	-66.6069	1.46086	2850.6	-0.00114696	0.738525	53	1	0	NaN	NaN	NaN	NaN	NaN	NaN	NaN	NaN	NaN	NaN	NaN	NaN	NaN
D091810_0008_19.mat	4	4	-65	200	4	12.64	39.88	65.8	2600	0.629	-50.6104	224.292	26.8	155.2	-148.743	155	-67.0451	2.27751	6681.1	-0.00127326	1.24512	206.9	1	0	NaN	NaN	NaN	NaN	NaN	NaN	NaN	NaN	NaN	NaN	NaN	NaN	NaN
D091810_0008_20.mat	4	4	-65	400	4	25.28	39.88	65.8	2600	0.629	-50.6104	224.292	26.8	153.4	-219.092	155	-66.3379	1.66021	1836.2	-0.00238608	0.88501	36.15	1	0	NaN	NaN	NaN	NaN	NaN	NaN	NaN	NaN	NaN	NaN	NaN	NaN	NaN
D091810_0008_21.mat	4	4	-65	25	5	1.58	39.88	65.8	2600	0.629	-50.6128	224.292	26.8	184.7	-28.2227	155	-65.1736	2.20028	3336.3	-0.000812428	2.28882	315.2	2	0	NaN	NaN	NaN	NaN	NaN	NaN	NaN	NaN	NaN	NaN	NaN	NaN	NaN
D091810_0008_22.mat	4	4	-65	50	5	3.16	39.88	65.8	2600	0.629	-50.6189	224.292	26.8	198	-52.4292	155	-64.8214	2.53099	4959.6	-0.00152245	1.39771	77.9	1	0	NaN	NaN	NaN	NaN	NaN	NaN	NaN	NaN	NaN	NaN	NaN	NaN	NaN
D091810_0008_23.mat	4	4	-65	100	5	6.32	39.88	65.8	2600	0.629	-50.6104	224.292	26.8	173.4	-94.0674	155	-64.5441	2.17805	4600.2	-0.00142345	3.51562	341.488	2	0	NaN	NaN	NaN	NaN	NaN	NaN	NaN	NaN	NaN	NaN	NaN	NaN	NaN
D091810_0008_24.mat	4	4	-65	200	5	12.64	39.88	65.8	2600	0.629	-50.6409	224.292	26.8	148.8	-159.668	155	-62.9716	2.80731	1108	-0.00147807	1.64185	115.467	1	0	NaN	NaN	NaN	NaN	NaN	NaN	NaN	NaN	NaN	NaN	NaN	NaN	NaN
D091810_0008_25.mat	4	4	-65	400	5	25.28	39.88	65.8	2600	0.629	-50.6104	224.292	26.8	171	-216.418	155	-66.0466	0.792679	3465.3	-0.00234853	1.27563	105.6	4	0	NaN	NaN	NaN	NaN	NaN	NaN	NaN	NaN	NaN	NaN	NaN	NaN	NaN
D091810_0001_1.mat	4	1	-70	25	1	4	52	90.1	1073.2	0.952	-50.6104	171.366	30.8	147.3	-23.6572	18	-72.6769	1.0812	1469.9	-0.000600787	1.86157	826.7	2	0	NaN	NaN	NaN	NaN	NaN	NaN	NaN	NaN	NaN	NaN	NaN	NaN	NaN
D091810_0001_2.mat	4	1	-70	50	1	8	52	90.1	1073.2	0.952	-50.6067	171.366	30.8	140.7	-43.8599	18.9583	-71.6389	1.46353	3481.3	-0.00137567	4.67529	922.2	2	0	NaN	NaN	NaN	NaN	NaN	NaN	NaN	NaN	NaN	NaN	NaN	NaN	NaN
D091810_0001_3.mat	4	1	-70	100	1	16	52	90.1	1073.2	0.952	-50.6226	171.366	30.8	138.9	-72.2656	19.9167	-74.0125	1.02105	3475.3	-0.000621268	1.41296	244.475	2	0	NaN	NaN	NaN	NaN	NaN	NaN	NaN	NaN	NaN	NaN	NaN	NaN	NaN
D091810_0001_4.mat	4	1	-70	200	1	32	52	90.1	1073.2	0.952	-50.6042	171.366	30.8	140.8	-114.185	20.875	-74.5112	1.94001	651.5	-0.0214542	18.689	61.5471	8	0	651.5	-61.0498	648	0.821606	NaN	NaN	NaN	NaN	NaN	NaN	NaN	NaN	NaN
D091810_0001_5.mat	4	1	-70	400	1	64	52	90.1	1073.2	0.952	-50.6104	171.366	30.8	126.7	-177.246	21.8333	-73.7351	1.12948	856.5	-0.0307767	22.9095	54.7777	9	2	856.5	-57.702	847.9	1.39621	845.7	2	-68.4717	850.4	855.5	14.8779	6.41846	196.078	NaN
D091810_0001_6.mat	4	1	-70	25	2	4	52	90.1	1073.2	0.952	-50.6104	171.366	30.8	152.7	-23.4131	22.7917	-74.0867	1.2233	807.7	-0.000600787	1.61133	261.9	2	0	NaN	NaN	NaN	NaN	NaN	NaN	NaN	NaN	NaN	NaN	NaN	NaN	NaN
D091810_0001_7.mat	4	1	-70	50	2	8	52	90.1	1073.2	0.952	-50.6177	171.366	30.8	146.9	-44.751	23.75	-72.1125	1.23549	1369.8	-0.00140639	1.82495	126.3	2	0	NaN	NaN	NaN	NaN	NaN	NaN	NaN	NaN	NaN	NaN	NaN	NaN	NaN
D091810_0001_8.mat	4	1	-70	100	2	16	52	90.1	1073.2	0.952	-50.6226	171.366	30.8	135	-79.2969	24.7083	-72.4953	1.40187	4436.9	-0.000621268	1.49841	263.025	2	0	NaN	NaN	NaN	NaN	NaN	NaN	NaN	NaN	NaN	NaN	NaN	NaN	NaN
D091810_0001_9.mat	4	1	-70	200	2	32	52	90.1	1073.2	0.952	-50.6104	171.366	30.8	132.4	-119.434	25.6667	-73.5276	1.4232	643.9	-0.00749959	10.1074	86.14	6	0	643.9	-68.1604	628.7	0.15885	NaN	NaN	NaN	NaN	NaN	NaN	NaN	NaN	NaN
D091810_0001_10.mat	4	1	-70	400	2	64	52	90.1	1073.2	0.952	-50.6165	171.366	30.8	147	-181.042	26.625	-72.2769	2.19106	624.7	-0.0342346	23.7366	51.1222	9	2	624.7	-57.2778	617.7	1.7139	616.2	2	-68.4595	619.6	623.8	14.4812	4.67285	238.095	NaN
D091810_0001_11.mat	4	1	-70	25	3	4	52	90.1	1073.2	0.952	-50.6104	171.366	30.8	148.3	-23.7671	27.5833	-72.7422	1.875	1913.3	-0.000477899	2.35901	1197	2	0	NaN	NaN	NaN	NaN	NaN	NaN	NaN	NaN	NaN	NaN	NaN	NaN	NaN
D091810_0001_12.mat	4	1	-70	50	3	8	52	90.1	1073.2	0.952	-50.6104	171.366	30.8	141.9	-44.6533	28.5417	-72.3681	2.10032	6259.5	-0.00124936	0.720215	47.75	1	0	NaN	NaN	NaN	NaN	NaN	NaN	NaN	NaN	NaN	NaN	NaN	NaN	NaN
D091810_0001_13.mat	4	1	-70	100	3	16	52	90.1	1073.2	0.952	-50.6226	171.366	30.8	140.7	-74.5361	29.5	-74.5441	0.957842	5160.7	-0.000880699	1.11084	167.75	2	0	NaN	NaN	NaN	NaN	NaN	NaN	NaN	NaN	NaN	NaN	NaN	NaN	NaN
D091810_0001_14.mat	4	1	-70	200	3	32	52	90.1	1073.2	0.952	-50.6104	171.366	30.8	132.8	-118.994	30.4583	-74.2705	0.994584	601	-0.00680323	8.80737	81.8222	6	0	601	-68.4961	588	0.141506	NaN	NaN	NaN	NaN	NaN	NaN	NaN	NaN	NaN
D091810_0001_15.mat	4	1	-70	400	3	64	52	90.1	1073.2	0.952	-50.6226	171.366	30.8	135.7	-174.207	31.4167	-75.4156	0.897621	749.3	-0.0307869	22.8577	51.35	9	2	749.3	-59.0723	741.6	1.37398	136	2	-97.8662	744.1	749.1	13.6572	5.83862	200	NaN
D091810_0001_16.mat	4	1	-70	25	4	4	52	90.1	1073.2	0.952	-50.5981	171.366	30.8	149.5	-23.7183	32.375	-74.2258	1.63665	2261.4	-0.000477899	1.75476	443.55	2	0	NaN	NaN	NaN	NaN	NaN	NaN	NaN	NaN	NaN	NaN	NaN	NaN	NaN
D091810_0001_17.mat	4	1	-70	50	4	8	52	90.1	1073.2	0.952	-50.614	171.366	30.8	151.9	-43.042	33.3333	-73.5621	1.16609	5512.2	-0.000819255	1.25732	293.9	2	0	NaN	NaN	NaN	NaN	NaN	NaN	NaN	NaN	NaN	NaN	NaN	NaN	NaN
D091810_0001_18.mat	4	1	-70	100	4	16	52	90.1	1073.2	0.952	-50.6104	171.366	30.8	142.8	-74.4995	34.2917	-74.4629	0.889542	2373.5	-0.000938729	0.979614	150.375	2	0	NaN	NaN	NaN	NaN	NaN	NaN	NaN	NaN	NaN	NaN	NaN	NaN	NaN
D091810_0001_19.mat	4	1	-70	200	4	32	52	90.1	1073.2	0.952	-50.6104	171.366	30.8	129.8	-122.693	35.25	-73.0697	1.12014	600.7	-0.00244752	5.33447	112.167	6	0	600.7	-72.5915	562.6	0.0602321	NaN	NaN	NaN	NaN	NaN	NaN	NaN	NaN	NaN
D091810_0001_20.mat	4	1	-70	400	4	64	52	90.1	1073.2	0.952	-50.6104	171.366	30.8	129.7	-178.198	36.2083	-72.666	0.94032	619.4	-0.0334324	22.8455	48.9315	9	3	619.4	-58.1628	610.9	1.78697	609.2	3	-69.1248	612.7	621.5	10.1843	0.638427	227.273	125.641
D091810_0001_21.mat	4	1	-70	25	5	4	52	90.1	1073.2	0.952	-50.6226	171.366	30.8	150.3	-24.1821	37.1667	-72.1366	0.75409	2174.1	-0.000621268	0.988769	328	2	0	NaN	NaN	NaN	NaN	NaN	NaN	NaN	NaN	NaN	NaN	NaN	NaN	NaN
D091810_0001_22.mat	4	1	-70	50	5	8	52	90.1	1073.2	0.952	-50.6091	171.366	30.8	144.3	-44.6411	38.125	-72.2241	1.47778	2775.7	-0.000290153	1.95923	1057.4	2	0	NaN	NaN	NaN	NaN	NaN	NaN	NaN	NaN	NaN	NaN	NaN	NaN	NaN
D091810_0001_23.mat	4	1	-70	100	5	16	52	90.1	1073.2	0.952	-50.6165	171.366	30.8	137.8	-77.002	39.0833	-72.7976	2.21249	531.3	-0.000764638	0.109863	26.4	1	0	NaN	NaN	NaN	NaN	NaN	NaN	NaN	NaN	NaN	NaN	NaN	NaN	NaN
D091810_0001_24.mat	4	1	-70	200	5	32	52	90.1	1073.2	0.952	-50.5737	171.366	30.8	134.8	-121.838	40.0417	-72.222	0.935868	522.8	-0.024407	17.0227	48.7959	8	0	522.8	-59.7803	520	1.14756	NaN	NaN	NaN	NaN	NaN	NaN	NaN	NaN	NaN
D091810_0001_25.mat	4	1	-70	400	5	64	52	90.1	1073.2	0.952	-50.6226	171.366	30.8	121.7	-173.193	41	-71.6538	1.19381	657.2	-0.0328385	22.5342	51.4379	9	4	657.2	-57.9248	650.7	1.93112	649.8	4	-66.7932	652.1	669.8	8.69507	-1.02783	169.492	266.667
D091810_0002_1.mat	4	2	-70	25	1	6	52	90.1	1073.2	0.952	-50.6104	196.884	27.8	149.9	-35.3516	41	-71.8161	1.98977	5470	-0.000641749	2.14844	328.5	2	0	NaN	NaN	NaN	NaN	NaN	NaN	NaN	NaN	NaN	NaN	NaN	NaN	NaN
D091810_0002_2.mat	4	2	-70	50	1	12	52	90.1	1073.2	0.952	-50.6104	196.884	27.8	138.8	-62.5977	40.375	-72.3343	0.828012	4222	-0.000723675	1.14136	277.2	2	0	NaN	NaN	NaN	NaN	NaN	NaN	NaN	NaN	NaN	NaN	NaN	NaN	NaN
D091810_0002_3.mat	4	2	-70	100	1	24	52	90.1	1073.2	0.952	-50.6079	196.884	27.8	133.7	-100.903	39.75	-72.7772	0.686729	569.8	-0.00361155	5.55725	95.5825	6	0	569.8	-69.6649	542.3	0.0991365	NaN	NaN	NaN	NaN	NaN	NaN	NaN	NaN	NaN
D091810_0002_4.mat	4	2	-70	200	1	48	52	90.1	1073.2	0.952	-50.5981	196.884	27.8	117.7	-152.209	39.125	-70.9531	0.809849	537.4	-0.0312307	20.752	50.6333	9	4	537.4	-58.3765	531.6	1.90352	530.8	4	-66.4209	533.1	549.9	8.87207	-1.52832	178.571	254.286
D091810_0002_5.mat	4	2	-70	400	1	96	52	90.1	1073.2	0.952	-50.6226	196.884	27.8	141	-201.636	38.5	-71.5728	1.3495	786.7	-0.0355591	26.0315	54.4043	9	4	786.7	-56.0754	778.1	2.46206	776.5	4	-68.3069	779.2	792.4	8.38989	-4.72046	227.273	178.788
D091810_0002_6.mat	4	2	-70	25	2	6	52	90.1	1073.2	0.952	-50.5981	196.884	27.8	147.8	-35.1562	37.875	-70.9935	1.48249	5874.8	-0.0010309	1.45874	300.2	1	0	NaN	NaN	NaN	NaN	NaN	NaN	NaN	NaN	NaN	NaN	NaN	NaN	NaN
D091810_0002_7.mat	4	2	-70	50	2	12	52	90.1	1073.2	0.952	-50.6104	196.884	27.8	141.7	-63.3911	37.25	-70.0851	0.917025	2204.1	-0.00106503	3.54004	224.63	2	0	NaN	NaN	NaN	NaN	NaN	NaN	NaN	NaN	NaN	NaN	NaN	NaN	NaN
D091810_0002_8.mat	4	2	-70	100	2	24	52	90.1	1073.2	0.952	-50.6104	196.884	27.8	129.7	-101.379	36.625	-71.1728	1.20976	498.5	-0.0202629	15.448	56.932	8	0	498.5	-59.4995	494.6	0.807495	NaN	NaN	NaN	NaN	NaN	NaN	NaN	NaN	NaN
D091810_0002_9.mat	4	2	-70	200	2	48	52	90.1	1073.2	0.952	-50.5859	196.884	27.8	114.7	-146.228	36	-71.7291	0.962285	562	-0.0318451	21.9391	55.8795	9	4	562	-56.817	553.1	2.16161	551.2	4	-68.5632	554.5	568.1	9.54956	-2.44385	220.588	182.353
D091810_0002_10.mat	4	2	-70	400	2	96	52	90.1	1073.2	0.952	-50.6104	196.884	27.8	124.8	-199.536	35.375	-71.5805	1.72857	929.3	-0.0347842	25.0641	52.8585	9	4	929.3	-55.8099	920.1	2.09462	919.4	4	-65.1636	921.4	934.1	9.74487	-2.63306	236.22	145.714
D091810_0002_11.mat	4	2	-70	25	3	6	52	90.1	1073.2	0.952	-50.6201	196.884	27.8	151.7	-34.2041	34.75	-72.5137	1.09683	4238	-0.000877285	2.18506	543.9	2	0	NaN	NaN	NaN	NaN	NaN	NaN	NaN	NaN	NaN	NaN	NaN	NaN	NaN
D091810_0002_12.mat	4	2	-70	50	3	12	52	90.1	1073.2	0.952	-50.6104	196.884	27.8	145.2	-60.2417	34.125	-72.508	0.754219	6167.5	-0.000781705	1.34583	120.8	2	0	NaN	NaN	NaN	NaN	NaN	NaN	NaN	NaN	NaN	NaN	NaN	NaN	NaN
D091810_0002_13.mat	4	2	-70	100	3	24	52	90.1	1073.2	0.952	-50.6091	196.884	27.8	130.8	-99.1089	33.5	-71.139	1.74748	485	-0.0244752	17.0959	52.3836	9	1	485	-58.8098	482.1	0.935872	475	1	-67.5989	482.6	482.6	12.0215	12.0215	NaN	NaN
D091810_0002_14.mat	4	2	-70	200	3	48	52	90.1	1073.2	0.952	-50.6104	196.884	27.8	115.6	-144.336	32.875	-71.8223	1.04641	599.6	-0.031613	22.5281	54.7757	9	4	599.6	-57.0032	590.5	2.02587	589.9	4	-65.188	591.9	605.5	10.5017	-2.1875	220.588	182.353
D091810_0002_15.mat	4	2	-70	400	3	96	52	90.1	1073.2	0.952	-50.6152	196.884	27.8	136.8	-195.984	32.25	-71.9959	1.57472	983.5	-0.0330091	25.4395	57.0731	9	4	983.5	-55.929	973.9	1.96867	137.5	4	-102.889	975.4	989.1	10.9656	-1.47949	218.978	174.286
D091810_0002_16.mat	4	2	-70	25	4	6	52	90.1	1073.2	0.952	-50.6116	196.884	27.8	147.6	-37.6709	31.625	-68.0384	1.67412	1499.9	-0.000669058	1.79443	599	2	0	NaN	NaN	NaN	NaN	NaN	NaN	NaN	NaN	NaN	NaN	NaN	NaN	NaN
D091810_0002_17.mat	4	2	-70	50	4	12	52	90.1	1073.2	0.952	-50.5981	196.884	27.8	141.7	-64.0869	31	-70.2701	1.17794	5043.8	-0.00055641	3.39355	693.8	2	0	NaN	NaN	NaN	NaN	NaN	NaN	NaN	NaN	NaN	NaN	NaN	NaN	NaN
D091810_0002_18.mat	4	2	-70	100	4	24	52	90.1	1073.2	0.952	-50.6079	196.884	27.8	128.7	-106.238	30.375	-68.8168	1.54207	459.6	-0.0162622	11.264	51.8978	9	1	459.6	-61.8158	450.3	0.589725	453.3	1	-64.1565	463.1	463.1	11.0693	11.0693	NaN	NaN
D091810_0002_19.mat	4	2	-70	200	4	48	52	90.1	1073.2	0.952	-50.6226	196.884	27.8	113.6	-150.879	29.75	-71.1291	1.17926	565	-0.031968	21.933	53.2137	9	4	565	-56.6522	556.4	2.0319	555.5	4	-65.2795	557.8	570.8	10.0989	-2.5415	230.769	172.727
D091810_0002_20.mat	4	2	-70	400	4	96	52	90.1	1073.2	0.952	-50.6189	196.884	27.8	143.4	-205.53	29.125	-70.4682	1.08153	871.3	-0.0342141	25.2319	53.3186	9	4	871.3	-55.8313	862.5	2.19272	861.8	4	-64.4311	863.8	877.4	9.95239	-3.90869	220.588	187.879
D091810_0002_21.mat	4	2	-70	25	5	6	52	90.1	1073.2	0.952	-50.6226	196.884	27.8	148.8	-35.9253	28.5	-70.7279	0.662273	2548.3	-0.00109234	1.94092	453.4	2	0	NaN	NaN	NaN	NaN	NaN	NaN	NaN	NaN	NaN	NaN	NaN	NaN	NaN
D091810_0002_22.mat	4	2	-70	50	5	12	52	90.1	1073.2	0.952	-50.6177	196.884	27.8	143.8	-62.2314	27.875	-71.7102	1.8435	4290.6	-0.000549583	2.16675	1361.33	2	0	NaN	NaN	NaN	NaN	NaN	NaN	NaN	NaN	NaN	NaN	NaN	NaN	NaN
D091810_0002_23.mat	4	2	-70	100	5	24	52	90.1	1073.2	0.952	-50.614	196.884	27.8	135.5	-100.439	27.25	-71.3227	1.40815	509.6	-0.0243558	17.9138	55.0557	9	1	509.6	-57.9797	506.9	0.952814	501.2	1	-65.5603	507.2	507.2	10.459	10.459	NaN	NaN
D091810_0002_24.mat	4	2	-70	200	5	48	52	90.1	1073.2	0.952	-50.6104	196.884	27.8	121.7	-147.961	26.625	-71.8779	1.19498	574.1	-0.0309747	21.4478	54.0651	9	4	574.1	-57.0398	566.2	2.05908	565.1	4	-65.9082	567.7	581.8	8.07861	-3.14575	212.766	180
D091810_0002_25.mat	4	2	-70	400	5	96	52	90.1	1073.2	0.952	-50.614	196.884	27.8	134.7	-201.318	26	-72.3093	1.4016	968	-0.0331047	24.9695	55.03	9	4	968	-55.874	959.6	2.05696	958.5	4	-65.4749	960.9	974.6	9.40308	-3.45703	218.978	179.412
D091810_0003_1.mat	4	3	-70	25	1	2.22	38.63	273.4	1022	0.775	-50.6104	202.77	23.8	149.9	-48.0225	24	-70.7068	1.24752	1448.6	-0.000757811	1.95923	227.3	2	0	NaN	NaN	NaN	NaN	NaN	NaN	NaN	NaN	NaN	NaN	NaN	NaN	NaN
D091810_0003_2.mat	4	3	-70	50	1	4.44	38.63	273.4	1022	0.775	-50.6104	202.77	23.8	143.8	-78.7231	24	-71.6725	1.80581	5236.6	-0.000443763	1.96533	485.567	2	0	NaN	NaN	NaN	NaN	NaN	NaN	NaN	NaN	NaN	NaN	NaN	NaN	NaN
D091810_0003_3.mat	4	3	-70	100	1	8.88	38.63	273.4	1022	0.775	-50.6104	202.77	23.8	132.7	-118.799	24	-71.7062	0.684026	812.8	-0.0341663	22.9523	51.5045	9	3	812.8	-54.3939	803.5	1.78729	802.1	3	-66.2317	805.1	812.7	10.1477	-1.38794	263.158	117.143
D091810_0003_4.mat	4	3	-70	200	1	17.76	38.63	273.4	1022	0.775	-50.6104	202.77	23.8	151	-170.312	24	-71.7381	1.10588	976.5	-0.0385323	27.1698	52.6446	9	4	976.5	-53.3685	966.8	2.51778	965.4	4	-66.3171	967.7	979.4	8.83545	-6.66138	256.41	150
D091810_0003_5.mat	4	3	-70	400	1	35.52	38.63	273.4	1022	0.775	-50.6213	202.77	23.8	184.2	-240.784	24	-71.1864	2.16071	1351.3	-0.0340776	24.8169	52.3905	9	4	1351.3	-55.7703	1343.4	2.17931	1341.8	4	-66.7261	1344.8	1359.6	8.19458	-4.72046	202.703	224.242
D091810_0003_6.mat	4	3	-70	25	2	2.22	38.63	273.4	1022	0.775	-50.6104	202.77	23.8	158.9	-46.9482	24	-72.3503	1.32259	4220.9	-0.000750983	1.69678	141.2	2	0	NaN	NaN	NaN	NaN	NaN	NaN	NaN	NaN	NaN	NaN	NaN	NaN	NaN
D091810_0003_7.mat	4	3	-70	50	2	4.44	38.63	273.4	1022	0.775	-50.5981	202.77	23.8	150.9	-78.0151	24	-72.6782	1.81634	5264.4	-0.00059396	2.70386	962.9	2	0	NaN	NaN	NaN	NaN	NaN	NaN	NaN	NaN	NaN	NaN	NaN	NaN	NaN
D091810_0003_8.mat	4	3	-70	100	2	8.88	38.63	273.4	1022	0.775	-50.6189	202.77	23.8	124.7	-122.632	24	-70.9875	2.34837	794.6	-0.0305104	21.3837	51.4798	9	3	794.6	-56.2891	786	1.5899	785.2	3	-64.8584	788	796.5	9.76318	-1.27197	235.294	129.73
D091810_0003_9.mat	4	3	-70	200	2	17.76	38.63	273.4	1022	0.775	-50.6213	202.77	23.8	164.4	-173.608	24	-72.3141	0.979109	1004.8	-0.0381602	25.8026	50.3905	9	4	1004.8	-53.6554	996	2.48512	994.7	4	-65.8655	997	1008.9	8.12744	-6.22192	252.101	161.29
D091810_0003_10.mat	4	3	-70	400	2	35.52	38.63	273.4	1022	0.775	-50.6177	202.77	23.8	169.8	-242.163	24	-72.5597	1.18878	1356.5	-0.0357024	26.123	51.6486	9	4	1356.5	-54.7449	1347.3	2.13891	1345.7	4	-66.4148	1348.6	1362	8.14575	-4.70215	223.881	187.5
D091810_0003_11.mat	4	3	-70	25	3	2.22	38.63	273.4	1022	0.775	-50.6226	202.77	23.8	151.3	-47.2656	24	-71.8363	0.722238	6507.3	-0.000761224	1.48315	188.6	2	0	NaN	NaN	NaN	NaN	NaN	NaN	NaN	NaN	NaN	NaN	NaN	NaN	NaN
D091810_0003_12.mat	4	3	-70	50	3	4.44	38.63	273.4	1022	0.775	-50.6042	202.77	23.8	140	-79.5654	24	-72.4855	1.2008	862.8	-0.00111965	2.69165	134.35	2	0	NaN	NaN	NaN	NaN	NaN	NaN	NaN	NaN	NaN	NaN	NaN	NaN	NaN
D091810_0003_13.mat	4	3	-70	100	3	8.88	38.63	273.4	1022	0.775	-50.6226	202.77	23.8	129.7	-122.461	24	-72.1058	1.55426	779.8	-0.0336133	22.5159	50.4175	9	3	779.8	-54.7754	771	1.75114	770.4	3	-64.718	772.8	780.9	10.5383	-1.21094	246.914	131.429
D091810_0003_14.mat	4	3	-70	200	3	17.76	38.63	273.4	1022	0.775	-50.6226	202.77	23.8	148.9	-174.109	24	-72.0246	1.11835	962	-0.0387951	26.7853	51.0737	9	4	962	-53.4723	953.6	2.62872	952.8	4	-64.1077	954.4	966.3	7.76123	-6.67358	252.101	156.25
D091810_0003_15.mat	4	3	-70	400	3	35.52	38.63	273.4	1022	0.775	-50.6006	202.77	23.8	158.8	-249.023	24	-71.8662	1.42237	1368.1	-0.0340605	25.0549	52.758	9	4	1368.1	-55.6116	1359.7	2.11898	1359	4	-64.1382	1361	1375.4	9.17725	-4.7876	208.333	215.152
D091810_0003_16.mat	4	3	-70	25	4	2.22	38.63	273.4	1022	0.775	-50.5981	202.77	23.8	157.9	-46.6431	24	-73.3337	1.14219	4506.9	-0.00148149	1.49841	310.7	2	0	NaN	NaN	NaN	NaN	NaN	NaN	NaN	NaN	NaN	NaN	NaN	NaN	NaN
D091810_0003_17.mat	4	3	-70	50	4	4.44	38.63	273.4	1022	0.775	-50.6177	202.77	23.8	145.8	-79.4434	24	-71.8237	1.53086	3735.9	-0.000525688	2.40479	627.9	2	0	NaN	NaN	NaN	NaN	NaN	NaN	NaN	NaN	NaN	NaN	NaN	NaN	NaN
D091810_0003_18.mat	4	3	-70	100	4	8.88	38.63	273.4	1022	0.775	-50.6104	202.77	23.8	138.8	-122.925	24	-71.9606	1.91085	797.6	-0.035501	23.0774	47.1329	9	2	797.6	-53.808	791.3	1.67899	139.3	2	-91.8848	792.8	796.4	9.34814	-1.47339	277.778	NaN
D091810_0003_19.mat	4	3	-70	200	4	17.76	38.63	273.4	1022	0.775	-50.5859	202.77	23.8	177.8	-175.537	24	-73.4883	1.2871	969.9	-0.037655	25.6134	49.6897	9	4	969.9	-54.1254	961.2	2.51324	960.3	4	-64.6753	962.2	974.5	8.30444	-6.8811	243.902	165.625
D091810_0003_20.mat	4	3	-70	400	4	35.52	38.63	273.4	1022	0.775	-50.6067	202.77	23.8	172.2	-249.414	24	-73.0333	1.50599	1370.5	-0.0363851	25.592	48.9722	9	4	1370.5	-55.0195	1362.1	2.143	1360.9	4	-65.6519	1363.3	1376.3	7.66968	-5.05615	230.769	172.727
D091810_0003_21.mat	4	3	-70	25	5	2.22	38.63	273.4	1022	0.775	-50.6128	202.77	23.8	153.2	-46.2524	24	-73.2834	0.90141	6621.9	-0.00106162	1.34277	222.5	2	0	NaN	NaN	NaN	NaN	NaN	NaN	NaN	NaN	NaN	NaN	NaN	NaN	NaN
D091810_0003_22.mat	4	3	-70	50	5	4.44	38.63	273.4	1022	0.775	-50.5981	202.77	23.8	152.8	-78.2715	24	-72.8301	1.00961	4020.3	-0.000955797	1.2146	138.1	2	0	NaN	NaN	NaN	NaN	NaN	NaN	NaN	NaN	NaN	NaN	NaN	NaN	NaN
D091810_0003_23.mat	4	3	-70	100	5	8.88	38.63	273.4	1022	0.775	-50.6104	202.77	23.8	136.7	-128.589	24	-72.7223	1.95045	816.4	-0.030466	20.3491	46.9342	9	2	816.4	-56.228	809.3	1.2965	137.3	2	-90.4626	811.6	815.9	9.16504	0.876464	232.558	NaN
D091810_0003_24.mat	4	3	-70	200	5	17.76	38.63	273.4	1022	0.775	-50.647	202.77	23.8	137.5	-183.679	24	-72.8285	1.35441	1014.2	-0.0330057	22.8149	49.8982	9	4	1014.2	-56.5027	1007	2.1583	137.8	4	-98.2996	1008.1	1023.2	9.104	-5.45288	198.675	239.394
D091810_0003_25.mat	4	3	-70	400	5	35.52	38.63	273.4	1022	0.775	-50.6165	202.77	23.8	161.8	-253.552	24	-73.8239	1.26516	1257.6	-0.0368733	25.4761	47.4346	9	4	1257.6	-55.6604	1250.5	2.36407	1250	4	-63.1494	1251.6	1265.3	7.74292	-6.61865	218.978	203.125
D091810_0004_1.mat	4	4	-70	25	1	1.58	39.88	65.8	2600	0.629	-50.6104	173.702	27.4	195.1	-23.7793	32	-72.1367	2.23016	2599	-0.0010821	0.946045	113.2	1	0	NaN	NaN	NaN	NaN	NaN	NaN	NaN	NaN	NaN	NaN	NaN	NaN	NaN
D091810_0004_2.mat	4	4	-70	50	1	3.16	39.88	65.8	2600	0.629	-50.6104	173.702	27.4	168.9	-43.5791	32	-73.3829	1.22681	4331.3	-0.00101383	1.53809	96.4	2	0	NaN	NaN	NaN	NaN	NaN	NaN	NaN	NaN	NaN	NaN	NaN	NaN	NaN
D091810_0004_3.mat	4	4	-70	100	1	6.32	39.88	65.8	2600	0.629	-50.6104	173.702	27.4	179.1	-73.4985	32	-73.502	1.4547	5777.3	-0.000621268	1.61743	171.2	2	0	NaN	NaN	NaN	NaN	NaN	NaN	NaN	NaN	NaN	NaN	NaN	NaN	NaN
D091810_0004_4.mat	4	4	-70	200	1	12.64	39.88	65.8	2600	0.629	-50.6104	173.702	27.4	138.8	-116.345	32	-73.2075	1.63631	4133.4	-0.00151562	1.51978	133.133	1	0	NaN	NaN	NaN	NaN	NaN	NaN	NaN	NaN	NaN	NaN	NaN	NaN	NaN
D091810_0004_5.mat	4	4	-70	400	1	25.28	39.88	65.8	2600	0.629	-50.6104	173.702	27.4	249.2	-173.645	32	-73.4221	1.08703	5898.1	-0.000863631	0.790405	111.544	1	0	NaN	NaN	NaN	NaN	NaN	NaN	NaN	NaN	NaN	NaN	NaN	NaN	NaN
D091810_0004_6.mat	4	4	-70	25	2	1.58	39.88	65.8	2600	0.629	-50.6055	173.702	27.4	192.8	-23.9624	32	-71.8777	1.47297	1873.6	-0.000935316	1.60522	121	2	0	NaN	NaN	NaN	NaN	NaN	NaN	NaN	NaN	NaN	NaN	NaN	NaN	NaN
D091810_0004_7.mat	4	4	-70	50	2	3.16	39.88	65.8	2600	0.629	-50.6152	173.702	27.4	169.6	-42.8955	32	-73.7187	1.29268	4708.2	-0.000675885	1.60217	210.2	2	0	NaN	NaN	NaN	NaN	NaN	NaN	NaN	NaN	NaN	NaN	NaN	NaN	NaN
D091810_0004_8.mat	4	4	-70	100	2	6.32	39.88	65.8	2600	0.629	-50.6104	173.702	27.4	190.2	-72.2046	32	-73.8717	1.70143	5932.1	-0.000778292	1.78833	254.2	2	0	NaN	NaN	NaN	NaN	NaN	NaN	NaN	NaN	NaN	NaN	NaN	NaN	NaN
D091810_0004_9.mat	4	4	-70	200	2	12.64	39.88	65.8	2600	0.629	-50.6226	173.702	27.4	222.9	-117.554	32	-73.4943	1.83828	4647.7	-0.00158731	0.683594	35.15	1	0	NaN	NaN	NaN	NaN	NaN	NaN	NaN	NaN	NaN	NaN	NaN	NaN	NaN
D091810_0004_10.mat	4	4	-70	400	2	25.28	39.88	65.8	2600	0.629	-50.6116	173.702	27.4	229	-180.078	32	-72.4759	1.33843	3208.4	-0.00118109	0.299072	25.15	1	0	NaN	NaN	NaN	NaN	NaN	NaN	NaN	NaN	NaN	NaN	NaN	NaN	NaN
D091810_0004_11.mat	4	4	-70	25	3	1.58	39.88	65.8	2600	0.629	-50.603	173.702	27.4	209.5	-23.938	32	-73.1957	0.916669	2436.7	-0.000689539	1.33057	106.9	2	0	NaN	NaN	NaN	NaN	NaN	NaN	NaN	NaN	NaN	NaN	NaN	NaN	NaN
D091810_0004_12.mat	4	4	-70	50	3	3.16	39.88	65.8	2600	0.629	-50.6104	173.702	27.4	172.9	-43.9209	32	-72.8874	1.52708	4737.5	-0.000976278	2.02026	197.1	2	0	NaN	NaN	NaN	NaN	NaN	NaN	NaN	NaN	NaN	NaN	NaN	NaN	NaN
D091810_0004_13.mat	4	4	-70	100	3	6.32	39.88	65.8	2600	0.629	-50.5994	173.702	27.4	163	-73.3154	32	-73.8395	1.37524	6127.3	-0.0012323	1.32446	231.5	1	0	NaN	NaN	NaN	NaN	NaN	NaN	NaN	NaN	NaN	NaN	NaN	NaN	NaN
D091810_0004_14.mat	4	4	-70	200	3	12.64	39.88	65.8	2600	0.629	-50.6104	173.702	27.4	173.9	-116.675	32	-73.5905	1.44828	5324.8	-0.000559824	1.58691	318.7	2	0	NaN	NaN	NaN	NaN	NaN	NaN	NaN	NaN	NaN	NaN	NaN	NaN	NaN
D091810_0004_15.mat	4	4	-70	400	3	25.28	39.88	65.8	2600	0.629	-50.6165	173.702	27.4	297.5	-176.636	32	-73.1025	1.453	3590.8	-0.000812428	0.384521	46.4	1	0	NaN	NaN	NaN	NaN	NaN	NaN	NaN	NaN	NaN	NaN	NaN	NaN	NaN
D091810_0004_16.mat	4	4	-70	25	4	1.58	39.88	65.8	2600	0.629	-50.6104	173.702	27.4	184.5	-23.9014	32	-72.9028	2.19249	4362.1	-0.00119816	0.982666	56.975	1	0	NaN	NaN	NaN	NaN	NaN	NaN	NaN	NaN	NaN	NaN	NaN	NaN	NaN
D091810_0004_17.mat	4	4	-70	50	4	3.16	39.88	65.8	2600	0.629	-50.6104	173.702	27.4	204.2	-43.3105	32	-73.4043	1.93583	4176.2	-0.00134494	1.84937	193.9	1	0	NaN	NaN	NaN	NaN	NaN	NaN	NaN	NaN	NaN	NaN	NaN	NaN	NaN
D091810_0004_18.mat	4	4	-70	100	4	6.32	39.88	65.8	2600	0.629	-50.5994	173.702	27.4	163.9	-75.0977	32	-73.4603	1.5402	5521.7	-0.000925075	0.531006	43.65	1	0	NaN	NaN	NaN	NaN	NaN	NaN	NaN	NaN	NaN	NaN	NaN	NaN	NaN
D091810_0004_19.mat	4	4	-70	200	4	12.64	39.88	65.8	2600	0.629	-50.6104	173.702	27.4	168.3	-117.627	32	-74.0787	1.2861	4181.9	-0.00117085	1.61133	187.933	2	0	NaN	NaN	NaN	NaN	NaN	NaN	NaN	NaN	NaN	NaN	NaN	NaN	NaN
D091810_0004_20.mat	4	4	-70	400	4	25.28	39.88	65.8	2600	0.629	-50.6104	173.702	27.4	230	-182.08	32	-73.4358	1.63839	3153.3	-0.00191159	1.17187	38.9	1	0	NaN	NaN	NaN	NaN	NaN	NaN	NaN	NaN	NaN	NaN	NaN	NaN	NaN
D091810_0004_21.mat	4	4	-70	25	5	1.58	39.88	65.8	2600	0.629	-50.5981	173.702	27.4	179.1	-23.7305	32	-72.8319	1.74722	3246.2	-0.00137567	4.0863	468.425	2	0	NaN	NaN	NaN	NaN	NaN	NaN	NaN	NaN	NaN	NaN	NaN	NaN	NaN
D091810_0004_22.mat	4	4	-70	50	5	3.16	39.88	65.8	2600	0.629	-50.6226	173.702	27.4	186.1	-41.5283	32	-74.351	1.69371	5968.3	-0.000662231	1.78223	195.55	2	0	NaN	NaN	NaN	NaN	NaN	NaN	NaN	NaN	NaN	NaN	NaN	NaN	NaN
D091810_0004_23.mat	4	4	-70	100	5	6.32	39.88	65.8	2600	0.629	-50.6104	173.702	27.4	164.5	-73.5474	32	-75.7058	1.17363	4216.8	-0.00123571	1.5686	136.2	2	0	NaN	NaN	NaN	NaN	NaN	NaN	NaN	NaN	NaN	NaN	NaN	NaN	NaN
D091810_0004_24.mat	4	4	-70	200	5	12.64	39.88	65.8	2600	0.629	-50.5859	173.702	27.4	200.4	-117.126	32	-75.8631	1.80546	2471.3	-0.00156341	2.31934	186	2	0	NaN	NaN	NaN	NaN	NaN	NaN	NaN	NaN	NaN	NaN	NaN	NaN	NaN
D091810_0004_25.mat	4	4	-70	400	5	25.28	39.88	65.8	2600	0.629	-50.6104	173.702	27.4	284.8	-180.701	32	-75.3614	1.19189	6787.3	-0.0008056	0.012207	3.9	1	0	NaN	NaN	NaN	NaN	NaN	NaN	NaN	NaN	NaN	NaN	NaN	NaN	NaN
E091810_0001_1.mat	5	1	-70	25	1	4	52	90.1	1073.2	0.952	-50.6226	102.573	30.8	154	-24.707	70	-72.2445	0.333764	6426.2	-0.000512034	0.62561	103.5	2	0	NaN	NaN	NaN	NaN	NaN	NaN	NaN	NaN	NaN	NaN	NaN	NaN	NaN
E091810_0001_2.mat	5	1	-70	50	1	8	52	90.1	1073.2	0.952	-50.6213	102.573	30.8	152.1	-46.6431	70.7917	-72.2289	0.345839	1492.4	-0.0004028	0.408936	122.1	2	0	NaN	NaN	NaN	NaN	NaN	NaN	NaN	NaN	NaN	NaN	NaN	NaN	NaN
E091810_0001_3.mat	5	1	-70	100	1	16	52	90.1	1073.2	0.952	-50.5823	102.573	30.8	146	-83.5571	71.5833	-72.0214	0.321517	4789.8	-0.000525688	0.726318	229.5	2	0	NaN	NaN	NaN	NaN	NaN	NaN	NaN	NaN	NaN	NaN	NaN	NaN	NaN
E091810_0001_4.mat	5	1	-70	200	1	32	52	90.1	1073.2	0.952	-50.6226	102.573	30.8	139.7	-136.707	72.375	-72.9215	0.523746	4729.3	-0.000662231	0.750732	115.9	2	0	NaN	NaN	NaN	NaN	NaN	NaN	NaN	NaN	NaN	NaN	NaN	NaN	NaN
E091810_0001_5.mat	5	1	-70	400	1	64	52	90.1	1073.2	0.952	-50.6104	102.573	30.8	132.9	-205.103	73.1667	-72.4039	0.599	466.4	-0.034023	19.5709	40.8265	9	2	466.4	-59.8138	460	1.60125	459	2	-69.4788	462.4	466.5	14.2554	6.36963	243.902	NaN
E091810_0001_6.mat	5	1	-70	25	2	4	52	90.1	1073.2	0.952	-50.6104	102.573	30.8	146.9	-24.8901	73.9583	-72.6213	0.421311	4141.1	-0.000406214	0.500488	148	2	0	NaN	NaN	NaN	NaN	NaN	NaN	NaN	NaN	NaN	NaN	NaN	NaN	NaN
E091810_0001_7.mat	5	1	-70	50	2	8	52	90.1	1073.2	0.952	-50.6104	102.573	30.8	153.6	-46.167	74.75	-72.7624	0.291979	3343.2	-0.000464244	1.18408	1595.4	2	0	NaN	NaN	NaN	NaN	NaN	NaN	NaN	NaN	NaN	NaN	NaN	NaN	NaN
E091810_0001_8.mat	5	1	-70	100	2	16	52	90.1	1073.2	0.952	-50.6335	102.573	30.8	146.9	-83.4106	75.5417	-72.5923	0.513389	2067.4	-0.00054617	0.665283	218.72	2	0	NaN	NaN	NaN	NaN	NaN	NaN	NaN	NaN	NaN	NaN	NaN	NaN	NaN
E091810_0001_9.mat	5	1	-70	200	2	32	52	90.1	1073.2	0.952	-50.6104	102.573	30.8	137.2	-137.671	76.3333	-72.8049	0.405255	3197.4	-0.000631509	0.579834	92.1	2	0	NaN	NaN	NaN	NaN	NaN	NaN	NaN	NaN	NaN	NaN	NaN	NaN	NaN
E091810_0001_10.mat	5	1	-70	400	2	64	52	90.1	1073.2	0.952	-50.6104	102.573	30.8	131.2	-206.702	77.125	-72.8607	0.323167	452.4	-0.034023	19.165	40.7073	9	2	452.4	-59.823	445.9	1.5977	444.5	2	-70.2234	448.2	452.3	14.0234	6.00342	243.902	NaN
E091810_0001_11.mat	5	1	-70	25	3	4	52	90.1	1073.2	0.952	-50.5859	102.573	30.8	154.9	-24.5972	77.9167	-72.2611	0.644648	2041.6	-0.000730502	0.915527	160.367	2	0	NaN	NaN	NaN	NaN	NaN	NaN	NaN	NaN	NaN	NaN	NaN	NaN	NaN
E091810_0001_12.mat	5	1	-70	50	3	8	52	90.1	1073.2	0.952	-50.6091	102.573	30.8	151.2	-46.1304	78.7083	-72.5174	0.47308	4360	-0.000641749	0.860596	119.8	2	0	NaN	NaN	NaN	NaN	NaN	NaN	NaN	NaN	NaN	NaN	NaN	NaN	NaN
E091810_0001_13.mat	5	1	-70	100	3	16	52	90.1	1073.2	0.952	-50.6104	102.573	30.8	146.8	-83.2153	79.5	-72.9516	0.475521	3195.8	-0.000682712	1.18713	412	2	0	NaN	NaN	NaN	NaN	NaN	NaN	NaN	NaN	NaN	NaN	NaN	NaN	NaN
E091810_0001_14.mat	5	1	-70	200	3	32	52	90.1	1073.2	0.952	-50.614	102.573	30.8	134.9	-137.708	80.2917	-72.7589	0.429575	543.9	-0.000897767	0.454712	89.7	2	0	NaN	NaN	NaN	NaN	NaN	NaN	NaN	NaN	NaN	NaN	NaN	NaN	NaN
E091810_0001_15.mat	5	1	-70	400	3	64	52	90.1	1073.2	0.952	-50.6226	102.573	30.8	127.7	-204.419	81.0833	-72.8748	0.721643	454.2	-0.0319373	18.2312	41.1853	9	2	454.2	-61.3	447.8	1.50289	446.9	2	-69.5825	450.5	454.9	13.3643	6.47339	227.273	NaN
E091810_0001_16.mat	5	1	-70	25	4	4	52	90.1	1073.2	0.952	-50.6104	102.573	30.8	154.4	-24.3774	81.875	-73.1391	1.07418	777.3	-0.000481312	0.390625	58.9	1	0	NaN	NaN	NaN	NaN	NaN	NaN	NaN	NaN	NaN	NaN	NaN	NaN	NaN
E091810_0001_17.mat	5	1	-70	50	4	8	52	90.1	1073.2	0.952	-50.6226	102.573	30.8	148.5	-46.3257	82.6667	-72.902	1.45777	1959.5	-0.000682712	0.631714	89.7	1	0	NaN	NaN	NaN	NaN	NaN	NaN	NaN	NaN	NaN	NaN	NaN	NaN	NaN
E091810_0001_18.mat	5	1	-70	100	4	16	52	90.1	1073.2	0.952	-50.6226	102.573	30.8	143	-83.4473	83.4583	-73.1651	0.988199	495.9	-0.000648577	0.0549316	22.6	1	0	NaN	NaN	NaN	NaN	NaN	NaN	NaN	NaN	NaN	NaN	NaN	NaN	NaN
E091810_0001_19.mat	5	1	-70	200	4	32	52	90.1	1073.2	0.952	-50.5725	102.573	30.8	136.7	-140.54	84.25	-72.5839	0.764578	5580.5	-0.000314048	0.854492	244.8	2	0	NaN	NaN	NaN	NaN	NaN	NaN	NaN	NaN	NaN	NaN	NaN	NaN	NaN
E091810_0001_20.mat	5	1	-70	400	4	64	52	90.1	1073.2	0.952	-50.6226	102.573	30.8	125.7	-207.617	85.0417	-72.8189	0.877902	446.7	-0.0312341	17.8131	40.5506	9	2	446.7	-61.3763	440.2	1.43874	439.1	2	-69.9487	442.9	447.5	11.5698	6.89453	217.391	NaN
E091810_0001_21.mat	5	1	-70	25	5	4	52	90.1	1073.2	0.952	-50.6177	102.573	30.8	150	-24.4995	85.8333	-72.7744	0.650106	5416.5	-0.000621268	0.695801	171.2	2	0	NaN	NaN	NaN	NaN	NaN	NaN	NaN	NaN	NaN	NaN	NaN	NaN	NaN
E091810_0001_22.mat	5	1	-70	50	5	8	52	90.1	1073.2	0.952	-50.6226	102.573	30.8	152.7	-45.4712	86.625	-74.021	0.596675	3091.7	-0.000197987	1.34583	862.3	2	0	NaN	NaN	NaN	NaN	NaN	NaN	NaN	NaN	NaN	NaN	NaN	NaN	NaN
E091810_0001_23.mat	5	1	-70	100	5	16	52	90.1	1073.2	0.952	-50.6104	102.573	30.8	145.2	-81.8481	87.4167	-74.4293	0.345593	4532.2	-0.000675885	0.891113	98.65	2	0	NaN	NaN	NaN	NaN	NaN	NaN	NaN	NaN	NaN	NaN	NaN	NaN	NaN
E091810_0001_24.mat	5	1	-70	200	5	32	52	90.1	1073.2	0.952	-50.6104	102.573	30.8	146.8	-138.33	88.2083	-74.4279	0.512243	6141.1	-0.000583719	0.543213	120.6	2	0	NaN	NaN	NaN	NaN	NaN	NaN	NaN	NaN	NaN	NaN	NaN	NaN	NaN
E091810_0001_25.mat	5	1	-70	400	5	64	52	90.1	1073.2	0.952	-50.6104	102.573	30.8	145.8	-210.4	89	-74.5646	0.678629	503.1	-0.0285135	17.6514	38.9958	8	0	503.1	-62.7222	500.6	1.37806	NaN	NaN	NaN	NaN	NaN	NaN	NaN	NaN	NaN
E091810_0002_1.mat	5	2	-70	25	1	6	52	90.1	1073.2	0.952	-50.5981	98.2134	28	152.3	-35.1562	118	-74.0386	0.686653	3003.6	-0.000621268	0.762939	80.22	2	0	NaN	NaN	NaN	NaN	NaN	NaN	NaN	NaN	NaN	NaN	NaN	NaN	NaN
E091810_0002_2.mat	5	2	-70	50	1	12	52	90.1	1073.2	0.952	-50.6165	98.2134	28	151	-67.7734	118	-72.6584	0.559904	1879.5	-0.000566651	0.842285	233.8	2	0	NaN	NaN	NaN	NaN	NaN	NaN	NaN	NaN	NaN	NaN	NaN	NaN	NaN
E091810_0002_3.mat	5	2	-70	100	1	24	52	90.1	1073.2	0.952	-50.6104	98.2134	28	143.9	-119.238	118	-72.6899	0.421443	6179.2	-0.00054617	0.592041	158	2	0	NaN	NaN	NaN	NaN	NaN	NaN	NaN	NaN	NaN	NaN	NaN	NaN	NaN
E091810_0002_4.mat	5	2	-70	200	1	48	52	90.1	1073.2	0.952	-50.5994	98.2134	28	134.7	-189.819	118	-72.7936	0.863332	581.3	-0.0014337	0.00305176	1.3	1	0	NaN	NaN	NaN	NaN	NaN	NaN	NaN	NaN	NaN	NaN	NaN	NaN	NaN
E091810_0002_5.mat	5	2	-70	400	1	96	52	90.1	1073.2	0.952	-50.6104	98.2134	28	123.7	-270.691	118	-72.4048	0.725952	470.4	-0.0332105	18.7561	37.8507	9	2	470.4	-62.4841	464.9	1.59912	463.6	2	-70.791	467.5	472.2	12.2412	5.271	212.766	NaN
E091810_0002_6.mat	5	2	-70	25	2	6	52	90.1	1073.2	0.952	-50.6104	98.2134	28	153.7	-36.731	118	-72.6015	0.467395	2555.6	-0.000877285	1.03149	121.221	2	0	NaN	NaN	NaN	NaN	NaN	NaN	NaN	NaN	NaN	NaN	NaN	NaN	NaN
E091810_0002_7.mat	5	2	-70	50	2	12	52	90.1	1073.2	0.952	-50.5774	98.2134	28	149	-69.1528	118	-71.5884	1.11009	4998	-0.000286739	1.15967	273.2	2	0	NaN	NaN	NaN	NaN	NaN	NaN	NaN	NaN	NaN	NaN	NaN	NaN	NaN
E091810_0002_8.mat	5	2	-70	100	2	24	52	90.1	1073.2	0.952	-50.6226	98.2134	28	142.8	-120.105	118	-71.7281	0.668554	4078.3	-0.000696366	1.18408	534.9	2	0	NaN	NaN	NaN	NaN	NaN	NaN	NaN	NaN	NaN	NaN	NaN	NaN	NaN
E091810_0002_9.mat	5	2	-70	200	2	48	52	90.1	1073.2	0.952	-50.6079	98.2134	28	131.9	-188.293	118	-72.679	0.740923	5468.2	-0.000832909	1.19019	279.367	2	0	NaN	NaN	NaN	NaN	NaN	NaN	NaN	NaN	NaN	NaN	NaN	NaN	NaN
E091810_0002_10.mat	5	2	-70	400	2	96	52	90.1	1073.2	0.952	-50.5994	98.2134	28	125.7	-264.6	118	-72.6917	0.827935	471.5	-0.0373683	20.578	36.19	9	1	471.5	-60.9064	469.2	1.86945	466.4	1	-70.6506	470	470	11.8262	11.8262	NaN	NaN
E091810_0002_11.mat	5	2	-70	25	3	6	52	90.1	1073.2	0.952	-50.6104	98.2134	28	148.4	-36.6211	118	-71.9026	1.32996	3250.5	-0.000812428	0.354004	38.41	1	0	NaN	NaN	NaN	NaN	NaN	NaN	NaN	NaN	NaN	NaN	NaN	NaN	NaN
E091810_0002_12.mat	5	2	-70	50	3	12	52	90.1	1073.2	0.952	-50.6091	98.2134	28	151	-67.8955	118	-72.6945	0.490508	6448.4	-0.000566651	0.55542	68.15	2	0	NaN	NaN	NaN	NaN	NaN	NaN	NaN	NaN	NaN	NaN	NaN	NaN	NaN
E091810_0002_13.mat	5	2	-70	100	3	24	52	90.1	1073.2	0.952	-50.6104	98.2134	28	140.9	-117.578	118	-73.0894	0.994167	435.7	-0.00112989	0.0274658	21.2	1	0	NaN	NaN	NaN	NaN	NaN	NaN	NaN	NaN	NaN	NaN	NaN	NaN	NaN
E091810_0002_14.mat	5	2	-70	200	3	48	52	90.1	1073.2	0.952	-50.6104	98.2134	28	134.8	-186.792	118	-72.1442	0.992497	464.1	-0.00133812	0.15564	28.1583	1	0	NaN	NaN	NaN	NaN	NaN	NaN	NaN	NaN	NaN	NaN	NaN	NaN	NaN
E091810_0002_15.mat	5	2	-70	400	3	96	52	90.1	1073.2	0.952	-50.6189	98.2134	28	117.8	-261.084	118	-72.6751	0.624915	463	-0.0345521	19.2657	38.1133	9	2	463	-62.2003	457.4	1.72011	455.8	2	-72.0239	459.6	464.5	11.3074	4.21509	204.082	NaN
E091810_0002_16.mat	5	2	-70	25	4	6	52	90.1	1073.2	0.952	-50.614	98.2134	28	154.7	-36.3281	118	-72.6063	0.827804	1807.3	-0.000525688	0.906372	212.533	2	0	NaN	NaN	NaN	NaN	NaN	NaN	NaN	NaN	NaN	NaN	NaN	NaN	NaN
E091810_0002_17.mat	5	2	-70	50	4	12	52	90.1	1073.2	0.952	-50.6104	98.2134	28	153.7	-68.7256	118	-72.1173	1.16685	5456.4	-0.000314048	1.61743	764.9	2	0	NaN	NaN	NaN	NaN	NaN	NaN	NaN	NaN	NaN	NaN	NaN	NaN	NaN
E091810_0002_18.mat	5	2	-70	100	4	24	52	90.1	1073.2	0.952	-50.6116	98.2134	28	141.9	-118.982	118	-71.7746	0.776357	4742.3	-0.000395973	1.29395	589.9	2	0	NaN	NaN	NaN	NaN	NaN	NaN	NaN	NaN	NaN	NaN	NaN	NaN	NaN
E091810_0002_19.mat	5	2	-70	200	4	48	52	90.1	1073.2	0.952	-50.6104	98.2134	28	128.9	-187.415	118	-71.6412	1.09833	5773.8	-0.000631509	1.15356	333.3	2	0	NaN	NaN	NaN	NaN	NaN	NaN	NaN	NaN	NaN	NaN	NaN	NaN	NaN
E091810_0002_20.mat	5	2	-70	400	4	96	52	90.1	1073.2	0.952	-50.6104	98.2134	28	115.6	-254.285	118	-72.5046	0.846939	463.1	-0.0372966	20.4437	37.6263	9	2	463.1	-61.3092	457.9	1.98342	456.6	2	-71.5845	459.9	464.2	9.41528	2.47559	232.558	NaN
E091810_0002_21.mat	5	2	-70	25	5	6	52	90.1	1073.2	0.952	-50.6104	98.2134	28	153.9	-36.2915	118	-72.88	1.08254	3788.1	-0.000764638	0.848389	73.75	1	0	NaN	NaN	NaN	NaN	NaN	NaN	NaN	NaN	NaN	NaN	NaN	NaN	NaN
E091810_0002_22.mat	5	2	-70	50	5	12	52	90.1	1073.2	0.952	-50.6104	98.2134	28	151	-66.272	118	-73.2407	0.939936	5060.9	-0.000399387	1.18408	306.1	2	0	NaN	NaN	NaN	NaN	NaN	NaN	NaN	NaN	NaN	NaN	NaN	NaN	NaN
E091810_0002_23.mat	5	2	-70	100	5	24	52	90.1	1073.2	0.952	-50.6104	98.2134	28	143.8	-116.064	118	-72.681	1.72735	757.3	-0.000928489	0.512695	38.1	1	0	NaN	NaN	NaN	NaN	NaN	NaN	NaN	NaN	NaN	NaN	NaN	NaN	NaN
E091810_0002_24.mat	5	2	-70	200	5	48	52	90.1	1073.2	0.952	-50.6104	98.2134	28	130.2	-180.53	118	-72.5454	0.78039	474.9	-0.00409286	4.34875	70.5	6	0	474.9	-73.0676	442.8	0.0991771	NaN	NaN	NaN	NaN	NaN	NaN	NaN	NaN	NaN
E091810_0002_25.mat	5	2	-70	400	5	96	52	90.1	1073.2	0.952	-50.6104	98.2134	28	108.6	-250.549	118	-72.5366	0.826217	465	-0.0385767	21.3165	37.9867	9	2	465	-60.9308	460	2.1061	459.1	2	-70.8582	461.8	465.7	8.35937	0.540771	256.41	NaN
E091810_0003_1.mat	5	3	-70	25	1	2.22	38.63	273.4	1022	0.775	-50.6116	78.8104	23.8	161.9	-49.2432	123	-73.358	0.713645	3723.3	-0.000757811	0.848389	247.9	2	0	NaN	NaN	NaN	NaN	NaN	NaN	NaN	NaN	NaN	NaN	NaN	NaN	NaN
E091810_0003_2.mat	5	3	-70	50	1	4.44	38.63	273.4	1022	0.775	-50.6104	78.8104	23.8	158.7	-90.9668	123	-72.9398	1.0078	590.6	-0.00123571	0.125122	63.1	1	0	NaN	NaN	NaN	NaN	NaN	NaN	NaN	NaN	NaN	NaN	NaN	NaN	NaN
E091810_0003_3.mat	5	3	-70	100	1	8.88	38.63	273.4	1022	0.775	-50.6226	78.8104	23.8	137.4	-149.658	123	-72.1313	0.831335	5987.9	-0.00079536	1.77612	306.6	2	0	NaN	NaN	NaN	NaN	NaN	NaN	NaN	NaN	NaN	NaN	NaN	NaN	NaN
E091810_0003_4.mat	5	3	-70	200	1	17.76	38.63	273.4	1022	0.775	-50.614	78.8104	23.8	112.7	-212.329	123	-72.5602	0.650794	641.5	-0.0343814	19.5312	37.5768	9	1	641.5	-61.9836	639.6	1.79484	636.3	1	-71.2976	640	640	8.80493	8.80493	NaN	NaN
E091810_0003_5.mat	5	3	-70	400	1	35.52	38.63	273.4	1022	0.775	-50.5981	78.8104	23.8	91.6	-279.053	123	-72.5136	0.892342	821.3	-0.0449771	26.0468	39.4351	9	3	821.3	-59.3744	815.7	3.04173	815.1	3	-69.7107	816.9	824.8	7.13257	-5.45288	253.165	132.353
E091810_0003_6.mat	5	3	-70	25	2	2.22	38.63	273.4	1022	0.775	-50.6177	78.8104	23.8	161.5	-50.9399	123	-72.7386	2.54042	3559.7	-0.00137908	1.77002	192.72	1	0	NaN	NaN	NaN	NaN	NaN	NaN	NaN	NaN	NaN	NaN	NaN	NaN	NaN
E091810_0003_7.mat	5	3	-70	50	2	4.44	38.63	273.4	1022	0.775	-50.6165	78.8104	23.8	151.9	-91.5649	123	-72.0414	1.61509	1531.9	-0.000904594	0.262451	29.6	1	0	NaN	NaN	NaN	NaN	NaN	NaN	NaN	NaN	NaN	NaN	NaN	NaN	NaN
E091810_0003_8.mat	5	3	-70	100	2	8.88	38.63	273.4	1022	0.775	-50.6226	78.8104	23.8	136.8	-149.182	123	-72.5134	1.46057	6467.5	-0.00045059	1.59302	291.6	2	0	NaN	NaN	NaN	NaN	NaN	NaN	NaN	NaN	NaN	NaN	NaN	NaN	NaN
E091810_0003_9.mat	5	3	-70	200	2	17.76	38.63	273.4	1022	0.775	-50.6104	78.8104	23.8	112.7	-215.649	123	-72.9	1.84873	683.3	-0.029541	17.2577	37.8466	9	1	683.3	-63.8361	680.7	1.33883	677.2	1	-71.9995	682.6	682.6	8.50586	8.50586	NaN	NaN
E091810_0003_10.mat	5	3	-70	400	2	35.52	38.63	273.4	1022	0.775	-50.6152	78.8104	23.8	93	-282.166	123	-72.8624	1.05605	823.2	-0.0442398	25.0061	39.2036	9	3	823.2	-59.7314	817.5	2.95741	816.9	3	-69.6863	818.7	826.8	5.98511	-4.15894	246.914	131.429
E091810_0003_11.mat	5	3	-70	25	3	2.22	38.63	273.4	1022	0.775	-50.6213	78.8104	23.8	164.1	-51.6235	123	-72.2233	1.01479	4296	-0.000867044	1.33057	527.65	2	0	NaN	NaN	NaN	NaN	NaN	NaN	NaN	NaN	NaN	NaN	NaN	NaN	NaN
E091810_0003_12.mat	5	3	-70	50	3	4.44	38.63	273.4	1022	0.775	-50.6104	78.8104	23.8	150.8	-90.4541	123	-72.8593	1.45693	3153.4	-0.000856804	1.51978	570.357	2	0	NaN	NaN	NaN	NaN	NaN	NaN	NaN	NaN	NaN	NaN	NaN	NaN	NaN
E091810_0003_13.mat	5	3	-70	100	3	8.88	38.63	273.4	1022	0.775	-50.6226	78.8104	23.8	145.8	-147.937	123	-72.6092	0.927023	4866.4	-0.000641749	1.5564	257.4	2	0	NaN	NaN	NaN	NaN	NaN	NaN	NaN	NaN	NaN	NaN	NaN	NaN	NaN
E091810_0003_14.mat	5	3	-70	200	3	17.76	38.63	273.4	1022	0.775	-50.6177	78.8104	23.8	116.7	-214.673	123	-72.5146	1.25184	675	-0.0307459	17.7856	37.6362	9	1	675	-63.4637	672.3	1.43433	669	1	-71.8774	674.4	674.4	8.396	8.396	NaN	NaN
E091810_0003_15.mat	5	3	-70	400	3	35.52	38.63	273.4	1022	0.775	-50.6226	78.8104	23.8	93.6	-280.994	123	-73.0052	1.33226	792.9	-0.0507358	28.4485	36.4219	9	1	792.9	-57.0947	791.7	3.70296	788.7	1	-72.8723	791.3	791.3	7.73682	7.73682	NaN	NaN
E091810_0003_16.mat	5	3	-70	25	4	2.22	38.63	273.4	1022	0.775	-50.603	78.8104	23.8	159.7	-49.4873	123	-73.1447	0.871344	3281.3	-0.000757811	1.02539	208.6	2	0	NaN	NaN	NaN	NaN	NaN	NaN	NaN	NaN	NaN	NaN	NaN	NaN	NaN
E091810_0003_17.mat	5	3	-70	50	4	4.44	38.63	273.4	1022	0.775	-50.6018	78.8104	23.8	154.8	-91.5405	123	-72.2012	1.09367	2365.9	-0.000436936	1.71204	1204.6	2	0	NaN	NaN	NaN	NaN	NaN	NaN	NaN	NaN	NaN	NaN	NaN	NaN	NaN
E091810_0003_18.mat	5	3	-70	100	4	8.88	38.63	273.4	1022	0.775	-50.6104	78.8104	23.8	140.8	-147.656	123	-72.3455	0.673335	6792.7	-0.000846563	0.88501	80.8	2	0	NaN	NaN	NaN	NaN	NaN	NaN	NaN	NaN	NaN	NaN	NaN	NaN	NaN
E091810_0003_19.mat	5	3	-70	200	4	17.76	38.63	273.4	1022	0.775	-50.6189	78.8104	23.8	113.7	-216.187	123	-71.8687	1.39162	677.4	-0.0296775	17.7856	38.4944	9	1	677.4	-63.6011	674.7	1.32452	672.2	1	-70.3332	677.2	677.2	9.80591	9.80591	NaN	NaN
E091810_0003_20.mat	5	3	-70	400	4	35.52	38.63	273.4	1022	0.775	-50.6067	78.8104	23.8	94.6	-287.097	123	-72.7288	0.592754	803.7	-0.0456359	26.0468	38.44	9	2	803.7	-59.1119	799.3	2.83901	798	2	-72.2009	800.5	804.4	6.8396	-3.37158	256.41	NaN
E091810_0003_21.mat	5	3	-70	25	5	2.22	38.63	273.4	1022	0.775	-50.6104	78.8104	23.8	167	-51.062	123	-72.1951	1.24939	6069.3	-0.000826082	1.49536	230.9	2	0	NaN	NaN	NaN	NaN	NaN	NaN	NaN	NaN	NaN	NaN	NaN	NaN	NaN
E091810_0003_22.mat	5	3	-70	50	5	4.44	38.63	273.4	1022	0.775	-50.6006	78.8104	23.8	158	-91.04	123	-72.2917	0.720892	1130.9	-0.00118792	1.11694	89.7667	2	0	NaN	NaN	NaN	NaN	NaN	NaN	NaN	NaN	NaN	NaN	NaN	NaN	NaN
E091810_0003_23.mat	5	3	-70	100	5	8.88	38.63	273.4	1022	0.775	-50.6226	78.8104	23.8	140.7	-148.352	123	-72.25	1.07021	825.9	-0.00104114	0.0457764	23.4	1	0	NaN	NaN	NaN	NaN	NaN	NaN	NaN	NaN	NaN	NaN	NaN	NaN	NaN
E091810_0003_24.mat	5	3	-70	200	5	17.76	38.63	273.4	1022	0.775	-50.6104	78.8104	23.8	113.7	-217.212	123	-71.9886	1.42049	658.6	-0.0295136	17.3431	37.9897	9	1	658.6	-64.0253	655.9	1.32118	653.7	1	-70.2722	658.7	658.7	9.11011	9.11011	NaN	NaN
E091810_0003_25.mat	5	3	-70	400	5	35.52	38.63	273.4	1022	0.775	-50.6104	78.8104	23.8	92.6	-285.669	123	-72.8582	1.01816	721.5	-0.0502374	26.7517	35.3626	9	1	721.5	-58.1445	720.1	3.66073	718.1	1	-71.0352	720.1	720.1	6.65649	6.65649	NaN	NaN
E091810_0004_1.mat	5	4	-70	25	1	1.58	39.88	65.8	2600	0.629	-50.6104	114.088	26.8	183.7	-24.4751	123	-72.9205	0.63273	4730.8	-0.000436936	0.854492	287	2	0	NaN	NaN	NaN	NaN	NaN	NaN	NaN	NaN	NaN	NaN	NaN	NaN	NaN
E091810_0004_2.mat	5	4	-70	50	1	3.16	39.88	65.8	2600	0.629	-50.6165	114.088	26.8	185.5	-46.5454	123	-73.1102	0.977268	899.5	-0.000378905	1.13525	191.85	2	0	NaN	NaN	NaN	NaN	NaN	NaN	NaN	NaN	NaN	NaN	NaN	NaN	NaN
E091810_0004_3.mat	5	4	-70	100	1	6.32	39.88	65.8	2600	0.629	-50.5859	114.088	26.8	170.6	-85.2295	123	-72.4672	0.767313	4883.6	-0.000501793	0.811768	159.2	2	0	NaN	NaN	NaN	NaN	NaN	NaN	NaN	NaN	NaN	NaN	NaN	NaN	NaN
E091810_0004_4.mat	5	4	-70	200	1	12.64	39.88	65.8	2600	0.629	-50.6104	114.088	26.8	163.7	-140.71	123	-72.3092	0.941647	6156.1	-0.00132788	1.33667	117.9	2	0	NaN	NaN	NaN	NaN	NaN	NaN	NaN	NaN	NaN	NaN	NaN	NaN	NaN
E091810_0004_5.mat	5	4	-70	400	1	25.28	39.88	65.8	2600	0.629	-50.6104	114.088	26.8	124.6	-207.153	123	-71.4966	1.32587	2908.1	-0.000802187	0.604248	56.5	1	0	NaN	NaN	NaN	NaN	NaN	NaN	NaN	NaN	NaN	NaN	NaN	NaN	NaN
E091810_0004_6.mat	5	4	-70	25	2	1.58	39.88	65.8	2600	0.629	-50.6104	114.088	26.8	191.1	-25.0488	123	-71.7474	0.881601	5145.7	-0.000812428	1.14746	324.8	2	0	NaN	NaN	NaN	NaN	NaN	NaN	NaN	NaN	NaN	NaN	NaN	NaN	NaN
E091810_0004_7.mat	5	4	-70	50	2	3.16	39.88	65.8	2600	0.629	-50.6189	114.088	26.8	184.9	-47.4976	123	-71.7107	0.79401	6396.7	-0.000908007	0.335693	38	1	0	NaN	NaN	NaN	NaN	NaN	NaN	NaN	NaN	NaN	NaN	NaN	NaN	NaN
E091810_0004_8.mat	5	4	-70	100	2	6.32	39.88	65.8	2600	0.629	-50.6104	114.088	26.8	174.9	-84.2773	123	-72.996	1.07037	5716.7	-0.000761224	0.762939	149.4	1	0	NaN	NaN	NaN	NaN	NaN	NaN	NaN	NaN	NaN	NaN	NaN	NaN	NaN
E091810_0004_9.mat	5	4	-70	200	2	12.64	39.88	65.8	2600	0.629	-50.6055	114.088	26.8	165.1	-138.879	123	-72.3723	0.845648	6501.3	-0.00105138	0.292969	31.95	1	0	NaN	NaN	NaN	NaN	NaN	NaN	NaN	NaN	NaN	NaN	NaN	NaN	NaN
E091810_0004_10.mat	5	4	-70	400	2	25.28	39.88	65.8	2600	0.629	-50.6128	114.088	26.8	141.7	-208.85	123	-72.219	0.839144	4236.4	-0.000737329	0.0854492	20.6	1	0	NaN	NaN	NaN	NaN	NaN	NaN	NaN	NaN	NaN	NaN	NaN	NaN	NaN
E091810_0004_11.mat	5	4	-70	25	3	1.58	39.88	65.8	2600	0.629	-50.6116	114.088	26.8	202.1	-24.939	123	-72.1658	1.10787	3824.5	-0.000737329	0.213623	30.45	1	0	NaN	NaN	NaN	NaN	NaN	NaN	NaN	NaN	NaN	NaN	NaN	NaN	NaN
E091810_0004_12.mat	5	4	-70	50	3	3.16	39.88	65.8	2600	0.629	-50.6104	114.088	26.8	195.2	-47.998	123	-71.9055	1.65327	828.1	-0.000931902	0.231934	23.65	1	0	NaN	NaN	NaN	NaN	NaN	NaN	NaN	NaN	NaN	NaN	NaN	NaN	NaN
E091810_0004_13.mat	5	4	-70	100	3	6.32	39.88	65.8	2600	0.629	-50.6226	114.088	26.8	177.8	-86.1206	123	-71.5071	0.950807	1668.7	-0.000983106	0.640869	53.05	1	0	NaN	NaN	NaN	NaN	NaN	NaN	NaN	NaN	NaN	NaN	NaN	NaN	NaN
E091810_0004_14.mat	5	4	-70	200	3	12.64	39.88	65.8	2600	0.629	-50.6104	114.088	26.8	166.1	-142.542	123	-71.5591	1.47827	3548.8	-0.000904594	0.27771	28.8159	1	0	NaN	NaN	NaN	NaN	NaN	NaN	NaN	NaN	NaN	NaN	NaN	NaN	NaN
E091810_0004_15.mat	5	4	-70	400	3	25.28	39.88	65.8	2600	0.629	-50.6128	114.088	26.8	149.8	-210.706	123	-71.7011	1.0467	6242.5	-0.000641749	0.10376	32	1	0	NaN	NaN	NaN	NaN	NaN	NaN	NaN	NaN	NaN	NaN	NaN	NaN	NaN
E091810_0004_16.mat	5	4	-70	25	4	1.58	39.88	65.8	2600	0.629	-50.603	114.088	26.8	189.1	-25.5127	123	-70.8145	1.18716	4634.1	-0.000525688	1.30005	150.4	2	0	NaN	NaN	NaN	NaN	NaN	NaN	NaN	NaN	NaN	NaN	NaN	NaN	NaN
E091810_0004_17.mat	5	4	-70	50	4	3.16	39.88	65.8	2600	0.629	-50.6104	114.088	26.8	189.9	-47.5098	123	-71.6015	1.11305	1102.3	-0.000617855	0.506592	68.2	1	0	NaN	NaN	NaN	NaN	NaN	NaN	NaN	NaN	NaN	NaN	NaN	NaN	NaN
E091810_0004_18.mat	5	4	-70	100	4	6.32	39.88	65.8	2600	0.629	-50.6226	114.088	26.8	176.3	-84.6191	123	-72.4366	1.1759	3086.3	-0.000908007	1.33667	116.5	2	0	NaN	NaN	NaN	NaN	NaN	NaN	NaN	NaN	NaN	NaN	NaN	NaN	NaN
E091810_0004_19.mat	5	4	-70	200	4	12.64	39.88	65.8	2600	0.629	-50.592	114.088	26.8	157	-142.261	123	-71.5697	1.07575	2519.3	-0.00104796	0.570679	33.1	1	0	NaN	NaN	NaN	NaN	NaN	NaN	NaN	NaN	NaN	NaN	NaN	NaN	NaN
E091810_0004_20.mat	5	4	-70	400	4	25.28	39.88	65.8	2600	0.629	-50.5896	114.088	26.8	129.8	-211.597	123	-71.8329	1.22296	1120.9	-0.00106162	0.29602	25.2036	1	0	NaN	NaN	NaN	NaN	NaN	NaN	NaN	NaN	NaN	NaN	NaN	NaN	NaN
E091810_0004_21.mat	5	4	-70	25	5	1.58	39.88	65.8	2600	0.629	-50.6091	114.088	26.8	203.6	-25.6592	123	-70.9394	0.929421	4086.1	-0.000757811	1.21155	387.025	2	0	NaN	NaN	NaN	NaN	NaN	NaN	NaN	NaN	NaN	NaN	NaN	NaN	NaN
E091810_0004_22.mat	5	4	-70	50	5	3.16	39.88	65.8	2600	0.629	-50.6104	114.088	26.8	205.1	-48.1812	123	-70.5732	1.97418	4969.8	-0.000839736	1.26953	753.8	1	0	NaN	NaN	NaN	NaN	NaN	NaN	NaN	NaN	NaN	NaN	NaN	NaN	NaN
E091810_0004_23.mat	5	4	-70	100	5	6.32	39.88	65.8	2600	0.629	-50.6104	114.088	26.8	167.3	-87.1826	123	-70.6709	1.1214	4996.8	-0.000809014	1.21765	106.367	2	0	NaN	NaN	NaN	NaN	NaN	NaN	NaN	NaN	NaN	NaN	NaN	NaN	NaN
E091810_0004_24.mat	5	4	-70	200	5	12.64	39.88	65.8	2600	0.629	-50.6226	114.088	26.8	163.1	-143.958	123	-71.1129	1.08034	2319.4	-0.00099676	0.518799	51.0857	1	0	NaN	NaN	NaN	NaN	NaN	NaN	NaN	NaN	NaN	NaN	NaN	NaN	NaN
E091810_0004_25.mat	5	4	-70	400	5	25.28	39.88	65.8	2600	0.629	-50.5994	114.088	26.8	130.7	-212.28	123	-70.9919	0.754656	955	-0.000737329	0.344849	32.475	1	0	NaN	NaN	NaN	NaN	NaN	NaN	NaN	NaN	NaN	NaN	NaN	NaN	NaN
F091810_0012_1.mat	6	1	-60	25	1	4	52	90.1	1073.2	0.952	-50.5981	99.2137	29	158.2	-30.7617	213	-62.1042	0.540059	1054.8	-0.00030722	1.2207	289.1	2	0	NaN	NaN	NaN	NaN	NaN	NaN	NaN	NaN	NaN	NaN	NaN	NaN	NaN
F091810_0012_2.mat	6	1	-60	50	1	8	52	90.1	1073.2	0.952	-50.6104	99.2137	29	150.4	-58.7036	213	-61.1945	0.862937	3434.7	-0.000539343	1.19629	275.15	2	0	NaN	NaN	NaN	NaN	NaN	NaN	NaN	NaN	NaN	NaN	NaN	NaN	NaN
F091810_0012_3.mat	6	1	-60	100	1	16	52	90.1	1073.2	0.952	-50.6104	99.2137	29	147.8	-106.128	213	-61.5191	1.38636	3305.4	-0.000764638	0.445557	60.1	1	0	NaN	NaN	NaN	NaN	NaN	NaN	NaN	NaN	NaN	NaN	NaN	NaN	NaN
F091810_0012_4.mat	6	1	-60	200	1	32	52	90.1	1073.2	0.952	-50.6238	99.2137	29	138.8	-178.394	213	-60.5477	0.936734	5033.8	-0.000416454	1.54419	416.8	2	0	NaN	NaN	NaN	NaN	NaN	NaN	NaN	NaN	NaN	NaN	NaN	NaN	NaN
F091810_0012_5.mat	6	1	-60	400	1	64	52	90.1	1073.2	0.952	-50.5981	99.2137	29	123.7	-257.349	213	-61.3338	0.548072	419.5	-0.0302271	14.7919	37.5463	9	4	419.5	-54.9615	413.1	1.94423	411.7	4	-64.0832	414.9	425.9	2.78686	-3.90869	272.727	171.429
F091810_0012_6.mat	6	1	-60	25	2	4	52	90.1	1073.2	0.952	-50.6104	99.2137	29	154.6	-30.8838	213	-61.0543	0.662365	3364.8	-0.000477899	1.39771	760.4	2	0	NaN	NaN	NaN	NaN	NaN	NaN	NaN	NaN	NaN	NaN	NaN	NaN	NaN
F091810_0012_7.mat	6	1	-60	50	2	8	52	90.1	1073.2	0.952	-50.6042	99.2137	29	152.7	-58.5571	213	-61.6345	0.433834	3349.3	-0.000491553	0.537109	187.2	2	0	NaN	NaN	NaN	NaN	NaN	NaN	NaN	NaN	NaN	NaN	NaN	NaN	NaN
F091810_0012_8.mat	6	1	-60	100	2	16	52	90.1	1073.2	0.952	-50.5981	99.2137	29	147.8	-103.894	213	-61.9863	0.597003	3831.5	-0.000580305	0.726318	82.6	2	0	NaN	NaN	NaN	NaN	NaN	NaN	NaN	NaN	NaN	NaN	NaN	NaN	NaN
F091810_0012_9.mat	6	1	-60	200	2	32	52	90.1	1073.2	0.952	-50.6104	99.2137	29	138.8	-174.988	213	-61.5237	0.59793	3648.9	-0.000334529	0.891113	331.7	2	0	NaN	NaN	NaN	NaN	NaN	NaN	NaN	NaN	NaN	NaN	NaN	NaN	NaN
F091810_0012_10.mat	6	1	-60	400	2	64	52	90.1	1073.2	0.952	-50.6116	99.2137	29	125.7	-255.273	213	-62.4585	0.492591	421.1	-0.0310634	15.3778	37.1125	9	4	421.1	-54.9829	414.3	1.94027	412.8	4	-64.4739	416	427.1	3.87329	-2.09595	270.27	175
F091810_0012_11.mat	6	1	-60	25	3	4	52	90.1	1073.2	0.952	-50.6104	99.2137	29	155.7	-30.4321	213	-62.4123	0.560039	6507.6	-0.000744156	0.683594	86.8	2	0	NaN	NaN	NaN	NaN	NaN	NaN	NaN	NaN	NaN	NaN	NaN	NaN	NaN
F091810_0012_12.mat	6	1	-60	50	3	8	52	90.1	1073.2	0.952	-50.6177	99.2137	29	148.2	-58.1055	213	-61.8298	0.793617	3405.4	-0.000491553	1.13525	712.5	2	0	NaN	NaN	NaN	NaN	NaN	NaN	NaN	NaN	NaN	NaN	NaN	NaN	NaN
F091810_0012_13.mat	6	1	-60	100	3	16	52	90.1	1073.2	0.952	-50.6104	99.2137	29	149	-104.797	213	-62.2301	0.527262	4305.6	-0.000409627	0.646973	92.2	2	0	NaN	NaN	NaN	NaN	NaN	NaN	NaN	NaN	NaN	NaN	NaN	NaN	NaN
F091810_0012_14.mat	6	1	-60	200	3	32	52	90.1	1073.2	0.952	-50.6189	99.2137	29	139.7	-173.34	213	-63.3808	1.22308	422.1	-0.00166582	0.22583	29.3333	1	0	NaN	NaN	NaN	NaN	NaN	NaN	NaN	NaN	NaN	NaN	NaN	NaN	NaN
F091810_0012_15.mat	6	1	-60	400	3	64	52	90.1	1073.2	0.952	-50.5981	99.2137	29	122.7	-256.97	213	-62.0032	0.664987	413.4	-0.0277898	13.8702	38.4523	9	4	413.4	-56.5057	407.3	1.72795	406.4	4	-63.6743	409.2	421.9	5.85693	-0.386963	236.22	203.333
F091810_0012_16.mat	6	1	-60	25	4	4	52	90.1	1073.2	0.952	-50.6226	99.2137	29	153	-30.5786	213	-61.9011	0.701924	6454.7	-0.000559824	0.744629	182.8	2	0	NaN	NaN	NaN	NaN	NaN	NaN	NaN	NaN	NaN	NaN	NaN	NaN	NaN
F091810_0012_17.mat	6	1	-60	50	4	8	52	90.1	1073.2	0.952	-50.6165	99.2137	29	152.1	-57.605	213	-62.6381	0.484326	1168.9	-0.000518861	0.616455	84.3	2	0	NaN	NaN	NaN	NaN	NaN	NaN	NaN	NaN	NaN	NaN	NaN	NaN	NaN
F091810_0012_18.mat	6	1	-60	100	4	16	52	90.1	1073.2	0.952	-50.6042	99.2137	29	147.8	-106.018	213	-61.3042	0.633892	6156.6	-0.00045059	0.872803	460.4	2	0	NaN	NaN	NaN	NaN	NaN	NaN	NaN	NaN	NaN	NaN	NaN	NaN	NaN
F091810_0012_19.mat	6	1	-60	200	4	32	52	90.1	1073.2	0.952	-50.603	99.2137	29	139.7	-174.426	213	-61.9601	0.373572	3853.4	-0.000430109	0.683594	271.3	2	0	NaN	NaN	NaN	NaN	NaN	NaN	NaN	NaN	NaN	NaN	NaN	NaN	NaN
F091810_0012_20.mat	6	1	-60	400	4	64	52	90.1	1073.2	0.952	-50.5981	99.2137	29	128.7	-254.041	213	-63.0935	0.570642	416.7	-0.0314594	15.5762	35.618	9	3	416.7	-55.4132	409.8	1.65782	408.9	3	-64.5166	412.1	419.1	0.583496	-1.81519	285.714	125.806
F091810_0012_21.mat	6	1	-60	25	5	4	52	90.1	1073.2	0.952	-50.6104	99.2137	29	156.2	-30.1392	213	-63.1946	0.899336	3647.7	-0.000361837	1.0437	691.2	2	0	NaN	NaN	NaN	NaN	NaN	NaN	NaN	NaN	NaN	NaN	NaN	NaN	NaN
F091810_0012_22.mat	6	1	-60	50	5	8	52	90.1	1073.2	0.952	-50.5737	99.2137	29	150.6	-57.4707	213	-62.6441	0.583635	6649	-0.000525688	0.695801	157.5	2	0	NaN	NaN	NaN	NaN	NaN	NaN	NaN	NaN	NaN	NaN	NaN	NaN	NaN
F091810_0012_23.mat	6	1	-60	100	5	16	52	90.1	1073.2	0.952	-50.5981	99.2137	29	146.9	-104.932	213	-62.4828	0.971742	5323.1	-0.000218468	1.14136	629.8	2	0	NaN	NaN	NaN	NaN	NaN	NaN	NaN	NaN	NaN	NaN	NaN	NaN	NaN
F091810_0012_24.mat	6	1	-60	200	5	32	52	90.1	1073.2	0.952	-50.6104	99.2137	29	136.7	-174.719	213	-62.8935	0.510612	4013.2	-0.000491553	1.02539	722.1	2	0	NaN	NaN	NaN	NaN	NaN	NaN	NaN	NaN	NaN	NaN	NaN	NaN	NaN
F091810_0012_25.mat	6	1	-60	400	5	64	52	90.1	1073.2	0.952	-50.6079	99.2137	29	126.7	-256.006	213	-62.6633	0.611915	410.3	-0.0283735	13.7299	36.3435	9	3	410.3	-57.11	403.3	1.47322	402.1	3	-65.4382	406	414.2	0.644531	-2.39502	243.902	134.286
F091810_0011_1.mat	6	2	-60	25	1	6	52	90.1	1073.2	0.952	-50.6104	92.2366	26.8	150.8	-44.104	213	-62.3556	0.56695	2717.8	-0.0004028	1.06201	405.6	2	0	NaN	NaN	NaN	NaN	NaN	NaN	NaN	NaN	NaN	NaN	NaN	NaN	NaN
F091810_0011_2.mat	6	2	-60	50	1	12	52	90.1	1073.2	0.952	-50.5981	92.2366	26.8	147.9	-81.9092	213	-61.9865	0.602899	2394.4	-0.000375492	0.695801	247.5	2	0	NaN	NaN	NaN	NaN	NaN	NaN	NaN	NaN	NaN	NaN	NaN	NaN	NaN
F091810_0011_3.mat	6	2	-60	100	1	24	52	90.1	1073.2	0.952	-50.6104	92.2366	26.8	141.7	-141.638	213	-62.4834	0.606288	5466.3	-0.000580305	0.790405	172.7	2	0	NaN	NaN	NaN	NaN	NaN	NaN	NaN	NaN	NaN	NaN	NaN	NaN	NaN
F091810_0011_4.mat	6	2	-60	200	1	48	52	90.1	1073.2	0.952	-50.6116	92.2366	26.8	134.7	-220.459	213	-62.7196	0.606568	415	-0.0271276	14.0503	36.5928	9	2	415	-54.7754	408.3	1.15301	407.3	2	-62.594	411.7	415.5	-1.09497	-1.35742	263.158	NaN
F091810_0011_5.mat	6	2	-60	400	1	96	52	90.1	1073.2	0.952	-50.5981	92.2366	26.8	128.4	-308.948	213	-62.1098	0.478829	508.8	-0.0367197	19.6167	36.0089	9	5	508.8	-53.2617	505.1	2.82548	504.2	5	-62.6306	506.1	521.6	1.9751	-7.50977	258.065	279.167
F091810_0011_6.mat	6	2	-60	25	2	6	52	90.1	1073.2	0.952	-50.5981	92.2366	26.8	154.6	-44.0552	213	-62.7681	0.998864	2903.2	-0.000430109	1.12915	713.9	2	0	NaN	NaN	NaN	NaN	NaN	NaN	NaN	NaN	NaN	NaN	NaN	NaN	NaN
F091810_0011_7.mat	6	2	-60	50	2	12	52	90.1	1073.2	0.952	-50.6067	92.2366	26.8	148	-82.2021	213	-61.9551	0.399465	2379.3	-0.000512034	0.531006	121.7	2	0	NaN	NaN	NaN	NaN	NaN	NaN	NaN	NaN	NaN	NaN	NaN	NaN	NaN
F091810_0011_8.mat	6	2	-60	100	2	24	52	90.1	1073.2	0.952	-50.6189	92.2366	26.8	141.9	-142.493	213	-62.3946	0.43269	6556.3	-0.000607614	0.744629	79	2	0	NaN	NaN	NaN	NaN	NaN	NaN	NaN	NaN	NaN	NaN	NaN	NaN	NaN
F091810_0011_9.mat	6	2	-60	200	2	48	52	90.1	1073.2	0.952	-50.6042	92.2366	26.8	135.7	-220.129	213	-61.7959	1.05205	401	-0.0270798	13.7238	36.2754	9	2	401	-54.9646	394.3	1.16777	393.4	2	-62.6184	397.6	401.4	-1.52832	-1.82739	263.158	NaN
F091810_0011_10.mat	6	2	-60	400	2	96	52	90.1	1073.2	0.952	-50.6226	92.2366	26.8	125.8	-305.444	213	-61.901	0.866516	494.3	-0.0361769	19.5801	37.4375	9	5	494.3	-53.3533	491.6	2.90207	490.7	5	-62.8137	492.6	506.7	0.321044	-8.14453	283.688	220.833
F091810_0011_11.mat	6	2	-60	25	3	6	52	90.1	1073.2	0.952	-50.6104	92.2366	26.8	147.8	-44.2505	213	-61.8856	0.455825	5353.9	-0.000675885	1.49231	544.1	2	0	NaN	NaN	NaN	NaN	NaN	NaN	NaN	NaN	NaN	NaN	NaN	NaN	NaN
F091810_0011_12.mat	6	2	-60	50	3	12	52	90.1	1073.2	0.952	-50.6226	92.2366	26.8	149.8	-83.1055	213	-61.2142	0.519756	4771.3	-0.000389146	0.610352	190.1	2	0	NaN	NaN	NaN	NaN	NaN	NaN	NaN	NaN	NaN	NaN	NaN	NaN	NaN
F091810_0011_13.mat	6	2	-60	100	3	24	52	90.1	1073.2	0.952	-50.6226	92.2366	26.8	142.8	-143.054	213	-61.8795	0.638807	536.2	-0.000938729	0.12207	47.8	1	0	NaN	NaN	NaN	NaN	NaN	NaN	NaN	NaN	NaN	NaN	NaN	NaN	NaN
F091810_0011_14.mat	6	2	-60	200	3	48	52	90.1	1073.2	0.952	-50.5981	92.2366	26.8	135.7	-221.338	213	-61.8163	0.733721	406.6	-0.0263834	13.5223	37.1292	9	2	406.6	-55.2484	399.6	1.13292	399.8	2	-61.3733	403.2	407.3	-1.63818	-2.68189	243.902	NaN
F091810_0011_15.mat	6	2	-60	400	3	96	52	90.1	1073.2	0.952	-50.6104	92.2366	26.8	117.7	-304.358	213	-61.5025	0.830207	502.4	-0.0358629	19.046	37.0883	9	5	502.4	-53.7103	497.6	2.86307	496.7	5	-62.9114	498.6	512.8	0.388183	-8.45581	281.69	212
F091810_0011_16.mat	6	2	-60	25	4	6	52	90.1	1073.2	0.952	-50.614	92.2366	26.8	152.8	-44.6045	213	-61.6221	0.565577	2189.4	-0.000689539	0.726318	79	2	0	NaN	NaN	NaN	NaN	NaN	NaN	NaN	NaN	NaN	NaN	NaN	NaN	NaN
F091810_0011_17.mat	6	2	-60	50	4	12	52	90.1	1073.2	0.952	-50.6067	92.2366	26.8	150.2	-82.2632	213	-62.3539	0.637514	2608.4	-0.000334529	0.762939	359.1	2	0	NaN	NaN	NaN	NaN	NaN	NaN	NaN	NaN	NaN	NaN	NaN	NaN	NaN
F091810_0011_18.mat	6	2	-60	100	4	24	52	90.1	1073.2	0.952	-50.6226	92.2366	26.8	141.7	-142.346	213	-62.3695	0.479345	6122.7	-0.000600787	0.598145	475.5	2	0	NaN	NaN	NaN	NaN	NaN	NaN	NaN	NaN	NaN	NaN	NaN	NaN	NaN
F091810_0011_19.mat	6	2	-60	200	4	48	52	90.1	1073.2	0.952	-50.6226	92.2366	26.8	132.7	-219.922	213	-61.5305	0.701795	399.1	-0.0251067	12.5214	37.6598	9	3	399.1	-55.9747	391.7	1.26546	390.9	3	-62.5696	394.8	403.6	-0.063477	-3.26782	227.273	151.429
F091810_0011_20.mat	6	2	-60	400	4	96	52	90.1	1073.2	0.952	-50.6104	92.2366	26.8	113.6	-305.823	213	-61.0536	0.583262	489.1	-0.0357707	19.0552	37.7782	9	5	489.1	-53.4753	486.6	2.9183	485.7	5	-62.8076	487.6	501.4	-0.252686	-9.38965	289.855	212.5
F091810_0011_21.mat	6	2	-60	25	5	6	52	90.1	1073.2	0.952	-50.5896	92.2366	26.8	157.3	-45.1538	213	-61.0774	0.641862	5282.3	-0.000361837	1.17798	416.4	2	0	NaN	NaN	NaN	NaN	NaN	NaN	NaN	NaN	NaN	NaN	NaN	NaN	NaN
F091810_0011_22.mat	6	2	-60	50	5	12	52	90.1	1073.2	0.952	-50.6213	92.2366	26.8	152.8	-83.9355	213	-60.9659	0.710421	6119.9	-0.000467658	1.06201	280.8	2	0	NaN	NaN	NaN	NaN	NaN	NaN	NaN	NaN	NaN	NaN	NaN	NaN	NaN
F091810_0011_23.mat	6	2	-60	100	5	24	52	90.1	1073.2	0.952	-50.6104	92.2366	26.8	143.8	-145.349	213	-60.6283	0.681992	4497.8	-0.000505207	0.732422	107.9	2	0	NaN	NaN	NaN	NaN	NaN	NaN	NaN	NaN	NaN	NaN	NaN	NaN	NaN
F091810_0011_24.mat	6	2	-60	200	5	48	52	90.1	1073.2	0.952	-50.6104	92.2366	26.8	135.7	-221.912	213	-60.9368	0.529153	400.7	-0.0235297	11.7157	38.9798	9	3	400.7	-56.4264	393.5	1.20958	392.9	3	-62.5269	396.8	406.1	0.15625	-3.82935	215.054	151.351
F091810_0011_25.mat	6	2	-60	400	5	96	52	90.1	1073.2	0.952	-50.6104	92.2366	26.8	113.6	-303.284	213	-61.29	0.91492	491.2	-0.0358356	19.3329	38.3495	9	5	491.2	-53.3563	488.7	2.91711	487.7	5	-63.1006	489.7	503.8	-0.618897	-9.59717	283.688	212
F091810_0009_1.mat	6	3	-60	25	1	2.22	38.63	273.4	1022	0.775	-50.6226	82.504	22.8	163	-61.3403	219	-62.723	0.884115	5410	-0.000505207	0.988769	183.7	2	0	NaN	NaN	NaN	NaN	NaN	NaN	NaN	NaN	NaN	NaN	NaN	NaN	NaN
F091810_0009_2.mat	6	3	-60	50	1	4.44	38.63	273.4	1022	0.775	-50.6104	82.504	22.8	164.9	-112.488	219.208	-62.1025	0.843819	4931.1	-0.000286739	1.0376	366.25	2	0	NaN	NaN	NaN	NaN	NaN	NaN	NaN	NaN	NaN	NaN	NaN	NaN	NaN
F091810_0009_3.mat	6	3	-60	100	1	8.88	38.63	273.4	1022	0.775	-50.6165	82.504	22.8	146	-181.897	219.417	-62.5301	1.17897	5450.2	-0.000955797	1.19019	98.6	1	0	NaN	NaN	NaN	NaN	NaN	NaN	NaN	NaN	NaN	NaN	NaN	NaN	NaN
F091810_0009_4.mat	6	3	-60	200	1	17.76	38.63	273.4	1022	0.775	-50.6104	82.504	22.8	136.8	-272.412	219.625	-62.2288	0.921807	659.1	-0.0328009	17.9138	38.1447	9	4	659.1	-54.0948	652	1.89787	650.4	4	-64.0955	653.6	664.7	6.08276	-0.753174	270.27	171.429
F091810_0009_5.mat	6	3	-60	400	1	35.52	38.63	273.4	1022	0.775	-50.6213	82.504	22.8	157.9	-379.651	219.833	-62.7122	0.670892	930.5	-0.0389795	21.7224	37.4367	9	5	930.5	-52.8192	926.1	2.64014	924.6	5	-63.9612	927	943.1	7.42554	-1.76636	248.447	237.037
F091810_0009_6.mat	6	3	-60	25	2	2.22	38.63	273.4	1022	0.775	-50.6006	82.504	22.8	156.8	-61.7065	220.042	-62.5191	0.59922	2176.2	-0.000443763	1.12305	296.3	2	0	NaN	NaN	NaN	NaN	NaN	NaN	NaN	NaN	NaN	NaN	NaN	NaN	NaN
F091810_0009_7.mat	6	3	-60	50	2	4.44	38.63	273.4	1022	0.775	-50.6091	82.504	22.8	158.2	-112.622	220.25	-62.1219	0.660087	3619	-0.000522275	0.750732	665.6	2	0	NaN	NaN	NaN	NaN	NaN	NaN	NaN	NaN	NaN	NaN	NaN	NaN	NaN
F091810_0009_8.mat	6	3	-60	100	2	8.88	38.63	273.4	1022	0.775	-50.6177	82.504	22.8	144.9	-185.913	220.458	-62.1687	1.21519	5889.3	-0.000614441	0.372314	39.65	1	0	NaN	NaN	NaN	NaN	NaN	NaN	NaN	NaN	NaN	NaN	NaN	NaN	NaN
F091810_0009_9.mat	6	3	-60	200	2	17.76	38.63	273.4	1022	0.775	-50.6091	82.504	22.8	136.8	-274.866	220.667	-61.9899	0.625767	666.7	-0.0315993	17.3737	37.8627	9	4	666.7	-54.7662	660.6	1.82937	659.6	4	-62.5818	662.1	673.8	4.65454	-1.37573	256.41	170
F091810_0009_10.mat	6	3	-60	400	2	35.52	38.63	273.4	1022	0.775	-50.6091	82.504	22.8	142	-380.688	220.875	-61.0567	0.807428	919.5	-0.0394096	21.6644	36.4351	9	5	919.5	-52.7277	915.1	2.72909	142.3	5	-97.8967	915.9	932.2	7.51709	-1.94946	245.399	244.444
F091810_0009_11.mat	6	3	-60	25	3	2.22	38.63	273.4	1022	0.775	-50.5981	82.504	22.8	161.5	-62.7563	221.083	-61.8444	0.873167	3376	-0.000552997	0.582886	110.7	1	0	NaN	NaN	NaN	NaN	NaN	NaN	NaN	NaN	NaN	NaN	NaN	NaN	NaN
F091810_0009_12.mat	6	3	-60	50	3	4.44	38.63	273.4	1022	0.775	-50.6104	82.504	22.8	161.3	-110.754	221.292	-62.8714	0.460225	2478.1	-0.000416454	0.738525	180.9	2	0	NaN	NaN	NaN	NaN	NaN	NaN	NaN	NaN	NaN	NaN	NaN	NaN	NaN
F091810_0009_13.mat	6	3	-60	100	3	8.88	38.63	273.4	1022	0.775	-50.6104	82.504	22.8	152.2	-182.703	221.5	-62.8186	0.461918	5216.1	-0.000535929	0.598145	239.5	2	0	NaN	NaN	NaN	NaN	NaN	NaN	NaN	NaN	NaN	NaN	NaN	NaN	NaN
F091810_0009_14.mat	6	3	-60	200	3	17.76	38.63	273.4	1022	0.775	-50.6165	82.504	22.8	145.2	-273.193	221.708	-62.1905	0.546101	685.5	-0.0308586	17.3157	39.0388	9	4	685.5	-55.0317	679.4	1.82298	679.3	4	-60.5554	681	692.8	3.85498	-1.69312	254.237	182.759
F091810_0009_15.mat	6	3	-60	400	3	35.52	38.63	273.4	1022	0.775	-50.6116	82.504	22.8	156.8	-380.823	221.917	-61.9495	0.783163	954.6	-0.0396451	21.875	36.8952	9	5	954.6	-52.4866	949.6	2.65302	949.5	5	-59.2798	950.5	967.3	6.30249	-2.8894	238.095	255.556
F091810_0009_16.mat	6	3	-60	25	4	2.22	38.63	273.4	1022	0.775	-50.6226	82.504	22.8	162.1	-61.8164	222.125	-62.652	0.665471	3519.8	-0.000744156	1.48926	683.3	2	0	NaN	NaN	NaN	NaN	NaN	NaN	NaN	NaN	NaN	NaN	NaN	NaN	NaN
F091810_0009_17.mat	6	3	-60	50	4	4.44	38.63	273.4	1022	0.775	-50.6226	82.504	22.8	157.2	-114.819	222.333	-61.4503	0.710941	6380.8	-0.000710021	0.939941	114.4	2	0	NaN	NaN	NaN	NaN	NaN	NaN	NaN	NaN	NaN	NaN	NaN	NaN	NaN
F091810_0009_18.mat	6	3	-60	100	4	8.88	38.63	273.4	1022	0.775	-50.5981	82.504	22.8	141.7	-184.338	222.542	-61.3739	0.649574	2963.9	-0.000491553	0.836182	201.2	2	0	NaN	NaN	NaN	NaN	NaN	NaN	NaN	NaN	NaN	NaN	NaN	NaN	NaN
F091810_0009_19.mat	6	3	-60	200	4	17.76	38.63	273.4	1022	0.775	-50.6226	82.504	22.8	130.7	-275.378	222.75	-60.1931	0.759643	658.5	-0.0322445	17.807	40.0852	9	4	658.5	-53.3075	650.6	2.00598	649.4	4	-63.363	652.2	662.8	2.21924	-2.68189	283.019	160.714
F091810_0009_20.mat	6	3	-60	400	4	35.52	38.63	273.4	1022	0.775	-50.6104	82.504	22.8	160.2	-379.749	222.958	-61.0327	1.27889	915.8	-0.0391194	21.3989	36.1743	9	5	915.8	-52.3614	911.3	2.71993	910.2	5	-62.8198	912.3	928.5	6.6748	-2.84058	246.914	253.846
F091810_0009_21.mat	6	3	-60	25	5	2.22	38.63	273.4	1022	0.775	-50.6042	82.504	22.8	158	-63.3667	223.167	-61.4195	0.606756	2455.5	-0.000614441	0.915527	454.4	2	0	NaN	NaN	NaN	NaN	NaN	NaN	NaN	NaN	NaN	NaN	NaN	NaN	NaN
F091810_0009_22.mat	6	3	-60	50	5	4.44	38.63	273.4	1022	0.775	-50.6104	82.504	22.8	158.9	-113.684	223.375	-61.0238	1.61602	815.3	-0.000682712	0.00305176	0.2	1	0	NaN	NaN	NaN	NaN	NaN	NaN	NaN	NaN	NaN	NaN	NaN	NaN	NaN
F091810_0009_23.mat	6	3	-60	100	5	8.88	38.63	273.4	1022	0.775	-50.6104	82.504	22.8	146	-184.729	223.583	-61.3631	0.828692	4439.9	-0.000716848	1.69678	1114.5	2	0	NaN	NaN	NaN	NaN	NaN	NaN	NaN	NaN	NaN	NaN	NaN	NaN	NaN
F091810_0009_24.mat	6	3	-60	200	5	17.76	38.63	273.4	1022	0.775	-50.6226	82.504	22.8	123.7	-269.421	223.792	-61.3483	0.667218	648.3	-0.0349856	19.0979	37.8642	9	4	648.3	-53.1396	641.4	2.16295	640.2	4	-63.2593	642.8	653.1	1.49292	-4.46411	291.262	159.259
F091810_0009_25.mat	6	3	-60	400	5	35.52	38.63	273.4	1022	0.775	-50.6165	82.504	22.8	160	-372.18	224	-60.8502	0.935437	893.1	-0.0386654	21.4508	37.0441	9	5	893.1	-52.6605	889.5	2.89813	888.5	5	-62.6184	890.4	905.7	5.78369	-3.73779	261.438	240
F091810_0013_1.mat	6	4	-60	25	1	1.58	39.88	65.8	2600	0.629	-50.6104	100.045	25.8	191	-30.4443	213	-61.6525	0.654971	6662.1	-0.000873872	0.714111	54.75	2	0	NaN	NaN	NaN	NaN	NaN	NaN	NaN	NaN	NaN	NaN	NaN	NaN	NaN
F091810_0013_2.mat	6	4	-60	50	1	3.16	39.88	65.8	2600	0.629	-50.6104	100.045	25.8	184.8	-56.9336	210.917	-62.1627	0.615482	6687.2	-0.000648577	0.671387	177.1	2	0	NaN	NaN	NaN	NaN	NaN	NaN	NaN	NaN	NaN	NaN	NaN	NaN	NaN
F091810_0013_3.mat	6	4	-60	100	1	6.32	39.88	65.8	2600	0.629	-50.6104	100.045	25.8	177.9	-102.527	208.833	-62.6643	0.513032	4417.5	-0.000505207	0.67749	331.1	2	0	NaN	NaN	NaN	NaN	NaN	NaN	NaN	NaN	NaN	NaN	NaN	NaN	NaN
F091810_0013_4.mat	6	4	-60	200	1	12.64	39.88	65.8	2600	0.629	-50.6104	100.045	25.8	160.8	-168.738	206.75	-61.9187	0.984645	3089.4	-0.000624682	0.302124	63.5	1	0	NaN	NaN	NaN	NaN	NaN	NaN	NaN	NaN	NaN	NaN	NaN	NaN	NaN
F091810_0013_5.mat	6	4	-60	400	1	25.28	39.88	65.8	2600	0.629	-50.6067	100.045	25.8	152.9	-245.276	204.667	-61.2883	0.398529	6059	-0.000634922	0.317383	38.6	1	0	NaN	NaN	NaN	NaN	NaN	NaN	NaN	NaN	NaN	NaN	NaN	NaN	NaN
F091810_0013_6.mat	6	4	-60	25	2	1.58	39.88	65.8	2600	0.629	-50.603	100.045	25.8	191.6	-30.8105	202.583	-60.9293	0.72143	1633.8	-0.000566651	0.811768	178.5	2	0	NaN	NaN	NaN	NaN	NaN	NaN	NaN	NaN	NaN	NaN	NaN	NaN	NaN
F091810_0013_7.mat	6	4	-60	50	2	3.16	39.88	65.8	2600	0.629	-50.6226	100.045	25.8	200.7	-59.2407	200.5	-59.7648	0.803904	1389.4	-0.000607614	0.183105	35	1	0	NaN	NaN	NaN	NaN	NaN	NaN	NaN	NaN	NaN	NaN	NaN	NaN	NaN
F091810_0013_8.mat	6	4	-60	100	2	6.32	39.88	65.8	2600	0.629	-50.6067	100.045	25.8	186.6	-104.675	198.417	-60.246	0.717599	1027.8	-0.000576892	0.216675	36.8	1	0	NaN	NaN	NaN	NaN	NaN	NaN	NaN	NaN	NaN	NaN	NaN	NaN	NaN
F091810_0013_9.mat	6	4	-60	200	2	12.64	39.88	65.8	2600	0.629	-50.6201	100.045	25.8	160.8	-170.032	196.333	-60.1208	0.492539	6607.7	-0.000170678	0.518799	143.1	2	0	NaN	NaN	NaN	NaN	NaN	NaN	NaN	NaN	NaN	NaN	NaN	NaN	NaN
F091810_0013_10.mat	6	4	-60	400	2	25.28	39.88	65.8	2600	0.629	-50.5823	100.045	25.8	155.2	-247.778	194.25	-59.8967	0.93986	4492.6	-0.000484726	0.442505	66.9	1	0	NaN	NaN	NaN	NaN	NaN	NaN	NaN	NaN	NaN	NaN	NaN	NaN	NaN
F091810_0013_11.mat	6	4	-60	25	3	1.58	39.88	65.8	2600	0.629	-50.6018	100.045	25.8	191.7	-31.5796	192.167	-59.5239	0.787692	5116	-0.00157024	0.00305176	0.1	2	0	NaN	NaN	NaN	NaN	NaN	NaN	NaN	NaN	NaN	NaN	NaN	NaN	NaN
F091810_0013_12.mat	6	4	-60	50	3	3.16	39.88	65.8	2600	0.629	-50.6226	100.045	25.8	185.8	-59.8022	190.083	-58.8445	0.500919	5427.6	-0.000279912	3.15552	1302.1	2	0	NaN	NaN	NaN	NaN	NaN	NaN	NaN	NaN	NaN	NaN	NaN	NaN	NaN
F091810_0013_13.mat	6	4	-60	100	3	6.32	39.88	65.8	2600	0.629	-50.5981	100.045	25.8	195.9	-102.319	188	-60.5001	0.771435	1213.7	-0.000884112	0.506592	51.36	1	0	NaN	NaN	NaN	NaN	NaN	NaN	NaN	NaN	NaN	NaN	NaN	NaN	NaN
F091810_0013_14.mat	6	4	-60	200	3	12.64	39.88	65.8	2600	0.629	-50.6104	100.045	25.8	164	-163.306	185.917	-60.2334	1.04426	6439.1	-0.000710021	0.469971	46.7	1	0	NaN	NaN	NaN	NaN	NaN	NaN	NaN	NaN	NaN	NaN	NaN	NaN	NaN
F091810_0013_15.mat	6	4	-60	400	3	25.28	39.88	65.8	2600	0.629	-50.6104	100.045	25.8	166.1	-239.185	183.833	-59.6218	0.543018	6260.1	-0.000778292	0.665283	82.125	2	0	NaN	NaN	NaN	NaN	NaN	NaN	NaN	NaN	NaN	NaN	NaN	NaN	NaN
F091810_0013_16.mat	6	4	-60	25	4	1.58	39.88	65.8	2600	0.629	-50.5981	100.045	25.8	192.9	-31.0669	181.75	-60.294	0.423893	3090.7	-0.00101724	1.13525	243.5	2	0	NaN	NaN	NaN	NaN	NaN	NaN	NaN	NaN	NaN	NaN	NaN	NaN	NaN
F091810_0013_17.mat	6	4	-60	50	4	3.16	39.88	65.8	2600	0.629	-50.6152	100.045	25.8	189.8	-58.2275	179.667	-59.6129	1.00132	3890.4	-0.000617855	0.720215	104.888	1	0	NaN	NaN	NaN	NaN	NaN	NaN	NaN	NaN	NaN	NaN	NaN	NaN	NaN
F091810_0013_18.mat	6	4	-60	100	4	6.32	39.88	65.8	2600	0.629	-50.6104	100.045	25.8	171	-102.625	177.583	-59.8467	0.935939	6447.3	-0.000716848	0.177002	26.8	1	0	NaN	NaN	NaN	NaN	NaN	NaN	NaN	NaN	NaN	NaN	NaN	NaN	NaN
F091810_0013_19.mat	6	4	-60	200	4	12.64	39.88	65.8	2600	0.629	-50.6165	100.045	25.8	175.9	-162.769	175.5	-60.5141	0.850344	3089.9	-0.00108893	0.256348	31.3667	1	0	NaN	NaN	NaN	NaN	NaN	NaN	NaN	NaN	NaN	NaN	NaN	NaN	NaN
F091810_0013_20.mat	6	4	-60	400	4	25.28	39.88	65.8	2600	0.629	-50.6116	100.045	25.8	190.8	-238.074	173.417	-59.7571	0.971843	4737.9	-0.000846563	0.244141	27.4	1	0	NaN	NaN	NaN	NaN	NaN	NaN	NaN	NaN	NaN	NaN	NaN	NaN	NaN
F091810_0013_21.mat	6	4	-60	25	5	1.58	39.88	65.8	2600	0.629	-50.6226	100.045	25.8	210.5	-30.9326	171.333	-60.0136	0.796478	501	-0.000662231	0.88501	140.3	2	0	NaN	NaN	NaN	NaN	NaN	NaN	NaN	NaN	NaN	NaN	NaN	NaN	NaN
F091810_0013_22.mat	6	4	-60	50	5	3.16	39.88	65.8	2600	0.629	-50.6226	100.045	25.8	183.9	-58.374	169.25	-59.1416	0.845497	1867.9	-0.00128691	0.888061	55.0167	2	0	NaN	NaN	NaN	NaN	NaN	NaN	NaN	NaN	NaN	NaN	NaN	NaN	NaN
F091810_0013_23.mat	6	4	-60	100	5	6.32	39.88	65.8	2600	0.629	-50.647	100.045	25.8	180.4	-103.601	167.167	-58.0895	0.410588	6202.7	-0.00192525	0.445557	37.7	2	0	NaN	NaN	NaN	NaN	NaN	NaN	NaN	NaN	NaN	NaN	NaN	NaN	NaN
F091810_0013_24.mat	6	4	-60	200	5	12.64	39.88	65.8	2600	0.629	-50.6091	100.045	25.8	157.9	-156.287	165.083	-60.6858	0.820569	4875.2	-0.000785119	0.622559	55.55	1	0	NaN	NaN	NaN	NaN	NaN	NaN	NaN	NaN	NaN	NaN	NaN	NaN	NaN
F091810_0013_25.mat	6	4	-60	400	5	25.28	39.88	65.8	2600	0.629	-50.6226	100.045	25.8	188.6	-225.83	163	-60.4062	1.01041	6704.5	-0.000713434	0.445557	50.2	1	0	NaN	NaN	NaN	NaN	NaN	NaN	NaN	NaN	NaN	NaN	NaN	NaN	NaN
F091810_0005_1.mat	6	1	-65	25	1	4	52	90.1	1073.2	0.952	-50.6104	92.9195	29.8	153.8	-27.9297	117	-67.4347	0.558341	6395.4	-0.000989933	0.67749	62.65	2	0	NaN	NaN	NaN	NaN	NaN	NaN	NaN	NaN	NaN	NaN	NaN	NaN	NaN
F091810_0005_2.mat	6	1	-65	50	1	8	52	90.1	1073.2	0.952	-50.6104	92.9195	29.8	150.1	-52.5757	117.167	-67.0997	0.555346	3772	-0.00094897	1.0498	107.3	2	0	NaN	NaN	NaN	NaN	NaN	NaN	NaN	NaN	NaN	NaN	NaN	NaN	NaN
F091810_0005_3.mat	6	1	-65	100	1	16	52	90.1	1073.2	0.952	-50.6226	92.9195	29.8	145.9	-93.7378	117.333	-67.9731	0.834384	4502.1	-0.000382319	0.946045	308.45	2	0	NaN	NaN	NaN	NaN	NaN	NaN	NaN	NaN	NaN	NaN	NaN	NaN	NaN
F091810_0005_4.mat	6	1	-65	200	1	32	52	90.1	1073.2	0.952	-50.6189	92.9195	29.8	141.7	-156.384	117.5	-67.6298	0.813623	452.3	-0.0223008	14.0839	41.6925	9	1	452.3	-56.8048	448.7	0.739772	445	1	-62.1362	452.6	452.6	16.8249	16.8249	NaN	NaN
F091810_0005_5.mat	6	1	-65	400	1	64	52	90.1	1073.2	0.952	-50.5908	92.9195	29.8	128.8	-236.133	117.667	-67.6401	0.914431	523.1	-0.0388839	22.8027	38.9814	9	4	523.1	-51.449	516	2.31509	514.8	4	-63.0701	517.3	526.9	13.5046	6.42456	312.5	150
F091810_0005_6.mat	6	1	-65	25	2	4	52	90.1	1073.2	0.952	-50.6104	92.9195	29.8	154.3	-27.8442	117.833	-66.8795	1.04301	3640.2	-0.0011333	1.11084	67.25	2	0	NaN	NaN	NaN	NaN	NaN	NaN	NaN	NaN	NaN	NaN	NaN	NaN	NaN
F091810_0005_7.mat	6	1	-65	50	2	8	52	90.1	1073.2	0.952	-50.6104	92.9195	29.8	152.8	-53.8696	118	-66.0295	2.17554	2735.6	-0.00107869	0.195312	45.1875	1	0	NaN	NaN	NaN	NaN	NaN	NaN	NaN	NaN	NaN	NaN	NaN	NaN	NaN
F091810_0005_8.mat	6	1	-65	100	2	16	52	90.1	1073.2	0.952	-50.6226	92.9195	29.8	147.6	-97.6196	118.167	-66.2486	0.545668	1140.9	-0.00132446	1.87073	94.7	2	0	NaN	NaN	NaN	NaN	NaN	NaN	NaN	NaN	NaN	NaN	NaN	NaN	NaN
F091810_0005_9.mat	6	1	-65	200	2	32	52	90.1	1073.2	0.952	-50.6116	92.9195	29.8	138.8	-156.055	118.333	-67.4886	0.60227	437.1	-0.0252399	15.2771	40.4674	9	1	437.1	-55.5933	434.3	0.960903	429.6	1	-62.5085	436	436	16.4709	16.4709	NaN	NaN
F091810_0005_10.mat	6	1	-65	400	2	64	52	90.1	1073.2	0.952	-50.6104	92.9195	29.8	127.7	-233.252	118.5	-66.5153	0.978569	495.8	-0.0349822	20.5597	41.0961	9	5	495.8	-53.3502	492.3	2.43161	490.6	5	-63.5645	493.1	508	13.9258	4.2334	268.456	215.385
F091810_0005_11.mat	6	1	-65	25	3	4	52	90.1	1073.2	0.952	-50.5981	92.9195	29.8	155.1	-27.71	118.667	-66.9065	0.385354	4204.9	-0.00147466	0.488281	33.45	2	0	NaN	NaN	NaN	NaN	NaN	NaN	NaN	NaN	NaN	NaN	NaN	NaN	NaN
F091810_0005_12.mat	6	1	-65	50	3	8	52	90.1	1073.2	0.952	-50.6104	92.9195	29.8	149.9	-51.9531	118.833	-67.3036	1.32339	1645.5	-0.00126302	1.39771	827.15	2	0	NaN	NaN	NaN	NaN	NaN	NaN	NaN	NaN	NaN	NaN	NaN	NaN	NaN
F091810_0005_13.mat	6	1	-65	100	3	16	52	90.1	1073.2	0.952	-50.5994	92.9195	29.8	146.8	-93.5181	119	-67.3618	2.04475	5508.1	-0.00130398	1.48315	79.85	1	0	NaN	NaN	NaN	NaN	NaN	NaN	NaN	NaN	NaN	NaN	NaN	NaN	NaN
F091810_0005_14.mat	6	1	-65	200	3	32	52	90.1	1073.2	0.952	-50.6104	92.9195	29.8	140.8	-154.114	119.167	-67.2453	0.580181	455.7	-0.026421	16.3727	40.9698	9	1	455.7	-55.1324	453.1	1.05637	448.5	1	-62.5818	454.3	454.3	16.2146	16.2146	NaN	NaN
F091810_0005_15.mat	6	1	-65	400	3	64	52	90.1	1073.2	0.952	-50.5994	92.9195	29.8	128.7	-228.271	119.333	-66.6048	1.69301	530.7	-0.0351972	20.9564	41.1612	9	5	530.7	-53.1732	527.1	2.40365	525.1	5	-64.2175	528.1	543.2	14.353	5.12451	264.901	236
F091810_0005_16.mat	6	1	-65	25	4	4	52	90.1	1073.2	0.952	-50.6091	92.9195	29.8	151.3	-27.3926	119.5	-67.2655	0.685722	2514.9	-0.000361837	0.90332	251.6	2	0	NaN	NaN	NaN	NaN	NaN	NaN	NaN	NaN	NaN	NaN	NaN	NaN	NaN
F091810_0005_17.mat	6	1	-65	50	4	8	52	90.1	1073.2	0.952	-50.5981	92.9195	29.8	148.9	-51.6113	119.667	-67.2781	0.77124	5150.9	-0.000327702	0.994873	427.1	2	0	NaN	NaN	NaN	NaN	NaN	NaN	NaN	NaN	NaN	NaN	NaN	NaN	NaN
F091810_0005_18.mat	6	1	-65	100	4	16	52	90.1	1073.2	0.952	-50.6177	92.9195	29.8	142.8	-94.0674	119.833	-66.986	1.09703	3484.5	-0.000989933	1.34583	179.6	2	0	NaN	NaN	NaN	NaN	NaN	NaN	NaN	NaN	NaN	NaN	NaN	NaN	NaN
F091810_0005_19.mat	6	1	-65	200	4	32	52	90.1	1073.2	0.952	-50.614	92.9195	29.8	124.9	-155.261	120	-67.8024	1.10797	463.1	-0.0233283	14.6393	42.9928	9	2	463.1	-56.7072	455.3	0.845431	453.9	2	-63.7415	460.6	465.4	15.9277	12.9248	208.333	NaN
F091810_0005_20.mat	6	1	-65	400	4	64	52	90.1	1073.2	0.952	-50.6226	92.9195	29.8	134.7	-227.783	120.167	-67.3785	0.798523	532.3	-0.0364876	20.5811	38.9166	9	5	532.3	-52.7246	528.3	2.47746	526.4	5	-64.1687	529.3	544.6	14.7864	4.99023	261.438	252
F091810_0005_21.mat	6	1	-65	25	5	4	52	90.1	1073.2	0.952	-50.6104	92.9195	29.8	157.3	-27.5391	120.333	-67.2877	2.26737	2781	-0.000628095	0.610352	115.4	1	0	NaN	NaN	NaN	NaN	NaN	NaN	NaN	NaN	NaN	NaN	NaN	NaN	NaN
F091810_0005_22.mat	6	1	-65	50	5	8	52	90.1	1073.2	0.952	-50.6104	92.9195	29.8	149.8	-51.6602	120.5	-67.557	0.552466	4607.1	-0.000600787	0.67749	472.8	2	0	NaN	NaN	NaN	NaN	NaN	NaN	NaN	NaN	NaN	NaN	NaN	NaN	NaN
F091810_0005_23.mat	6	1	-65	100	5	16	52	90.1	1073.2	0.952	-50.6189	92.9195	29.8	143.8	-93.2617	120.667	-67.3019	0.465902	1936.7	-0.000976278	0.564575	45.275	2	0	NaN	NaN	NaN	NaN	NaN	NaN	NaN	NaN	NaN	NaN	NaN	NaN	NaN
F091810_0005_24.mat	6	1	-65	200	5	32	52	90.1	1073.2	0.952	-50.6226	92.9195	29.8	137.4	-153.113	120.833	-67.5776	0.751065	449.9	-0.0232122	14.3127	42.4915	9	2	449.9	-56.7957	441.9	0.842376	442.1	2	-62.0813	447.4	453.4	15.5371	15.0244	166.667	NaN
F091810_0005_25.mat	6	1	-65	400	5	64	52	90.1	1073.2	0.952	-50.6165	92.9195	29.8	132.7	-228.015	121	-66.948	0.569062	510.2	-0.0377233	22.1283	40.852	9	5	510.2	-51.7328	503.7	2.63129	502.1	5	-63.6621	504.6	518.6	14.8596	3.69629	285.714	208
F091810_0006_1.mat	6	2	-65	25	1	6	52	90.1	1073.2	0.952	-50.6116	92.8068	27.8	154.5	-40.4175	121	-66.6485	0.870868	2509.7	-0.00110941	1.25732	72.1	2	0	NaN	NaN	NaN	NaN	NaN	NaN	NaN	NaN	NaN	NaN	NaN	NaN	NaN
F091810_0006_2.mat	6	2	-65	50	1	12	52	90.1	1073.2	0.952	-50.6226	92.8068	27.8	152.1	-76.8921	121.25	-66.0038	1.54654	519.4	-0.00084315	0.0152588	16.1	1	0	NaN	NaN	NaN	NaN	NaN	NaN	NaN	NaN	NaN	NaN	NaN	NaN	NaN
F091810_0006_3.mat	6	2	-65	100	1	24	52	90.1	1073.2	0.952	-50.6104	92.8068	27.8	140.7	-126.257	121.5	-66.9911	0.59069	476	-0.00620585	6.82373	72.1125	6	0	476	-63.54	458.3	0.122155	NaN	NaN	NaN	NaN	NaN	NaN	NaN	NaN	NaN
F091810_0006_4.mat	6	2	-65	200	1	48	52	90.1	1073.2	0.952	-50.6226	92.8068	27.8	132.8	-200.171	121.75	-67.8776	2.62587	457.1	-0.030903	17.2089	40.0986	9	4	457.1	-54.2841	450	1.73869	133.6	4	-86.9775	451.5	462.8	15.0671	7.10205	265.487	172.414
F091810_0006_5.mat	6	2	-65	400	1	96	52	90.1	1073.2	0.952	-50.6226	92.8068	27.8	127.7	-285.254	122	-66.1509	0.876631	617.6	-0.0386552	23.1873	40.6345	9	5	617.6	-52.0044	611.5	2.68994	610.1	5	-62.9114	612.2	626	14.6399	2.79297	289.855	200
F091810_0006_6.mat	6	2	-65	25	2	6	52	90.1	1073.2	0.952	-50.6226	92.8068	27.8	153.2	-40.1001	122.25	-67.1777	0.62933	5220.5	-0.000662231	0.994873	191.1	2	0	NaN	NaN	NaN	NaN	NaN	NaN	NaN	NaN	NaN	NaN	NaN	NaN	NaN
F091810_0006_7.mat	6	2	-65	50	2	12	52	90.1	1073.2	0.952	-50.6226	92.8068	27.8	149.2	-74.6704	122.5	-66.9848	0.791453	3886.1	-0.000812428	1.11084	287.75	2	0	NaN	NaN	NaN	NaN	NaN	NaN	NaN	NaN	NaN	NaN	NaN	NaN	NaN
F091810_0006_8.mat	6	2	-65	100	2	24	52	90.1	1073.2	0.952	-50.6213	92.8068	27.8	142.9	-128.772	122.75	-67.1567	1.05764	469.4	-0.00107527	1.62354	86.2	2	0	NaN	NaN	NaN	NaN	NaN	NaN	NaN	NaN	NaN	NaN	NaN	NaN	NaN
F091810_0006_9.mat	6	2	-65	200	2	48	52	90.1	1073.2	0.952	-50.6226	92.8068	27.8	132.7	-201.599	123	-66.8034	0.578978	455.6	-0.0292337	16.8091	41.3649	9	4	455.6	-55.4895	449.1	1.62736	448.6	4	-61.4465	450.8	462.8	13.352	7.83447	250	189.655
F091810_0006_10.mat	6	2	-65	400	2	96	52	90.1	1073.2	0.952	-50.6104	92.8068	27.8	127.7	-287.671	123.25	-67.4487	0.540403	646.6	-0.0366446	22.5677	40.8728	9	5	646.6	-53.2648	643.2	2.48136	641.3	5	-64.4128	644.2	659.3	12.9431	3.73901	264.901	236
F091810_0006_11.mat	6	2	-65	25	3	6	52	90.1	1073.2	0.952	-50.6226	92.8068	27.8	152.2	-40.1245	123.5	-67.3538	0.5925	2055.1	-0.000423282	1.86157	521.7	2	0	NaN	NaN	NaN	NaN	NaN	NaN	NaN	NaN	NaN	NaN	NaN	NaN	NaN
F091810_0006_12.mat	6	2	-65	50	3	12	52	90.1	1073.2	0.952	-50.6226	92.8068	27.8	145.9	-74.2554	123.75	-67.4816	0.476158	1556.6	-0.000710021	0.787353	98	2	0	NaN	NaN	NaN	NaN	NaN	NaN	NaN	NaN	NaN	NaN	NaN	NaN	NaN
F091810_0006_13.mat	6	2	-65	100	3	24	52	90.1	1073.2	0.952	-50.6104	92.8068	27.8	146	-128.992	124	-67.4744	0.634436	6677.7	-0.000464244	0.683594	151.3	2	0	NaN	NaN	NaN	NaN	NaN	NaN	NaN	NaN	NaN	NaN	NaN	NaN	NaN
F091810_0006_14.mat	6	2	-65	200	3	48	52	90.1	1073.2	0.952	-50.6104	92.8068	27.8	127.7	-202.295	124.25	-67.0128	0.485243	454.5	-0.0295136	16.6992	40.6152	9	4	454.5	-55.5017	448	1.65453	446.6	4	-64.0832	450.1	462	14.2798	6.93115	252.101	176.667
F091810_0006_15.mat	6	2	-65	400	3	96	52	90.1	1073.2	0.952	-50.6226	92.8068	27.8	136.7	-283.74	124.5	-67.1627	0.752381	623.6	-0.0382899	23.2208	40.9269	9	5	623.6	-52.4499	617.2	2.60709	615.3	5	-64.4311	618.1	632.2	12.699	2.19482	283.688	212.5
F091810_0006_16.mat	6	2	-65	25	4	6	52	90.1	1073.2	0.952	-50.6104	92.8068	27.8	152.8	-40.4907	124.75	-67.0963	0.760375	2625.2	-0.000443763	1.26343	314.8	2	0	NaN	NaN	NaN	NaN	NaN	NaN	NaN	NaN	NaN	NaN	NaN	NaN	NaN
F091810_0006_17.mat	6	2	-65	50	4	12	52	90.1	1073.2	0.952	-50.6226	92.8068	27.8	146.9	-73.5352	125	-67.5248	0.442826	1334.9	-0.000481312	0.750732	142.5	2	0	NaN	NaN	NaN	NaN	NaN	NaN	NaN	NaN	NaN	NaN	NaN	NaN	NaN
F091810_0006_18.mat	6	2	-65	100	4	24	52	90.1	1073.2	0.952	-50.6104	92.8068	27.8	143.6	-128.345	125.25	-67.0018	0.514218	453.9	-0.00125278	1.21765	114.7	2	0	NaN	NaN	NaN	NaN	NaN	NaN	NaN	NaN	NaN	NaN	NaN	NaN	NaN
F091810_0006_19.mat	6	2	-65	200	4	48	52	90.1	1073.2	0.952	-50.6104	92.8068	27.8	133.7	-198.193	125.5	-68.2807	0.658141	476.5	-0.0306367	17.7429	40.385	9	4	476.5	-55.166	469.8	1.68044	467.8	4	-64.2969	471.4	483.1	13.4253	7.43774	256.41	179.31
F091810_0006_20.mat	6	2	-65	400	4	96	52	90.1	1073.2	0.952	-50.6213	92.8068	27.8	134.7	-287.476	125.75	-67.4875	0.883343	654.9	-0.0370064	22.6807	40.4341	9	5	654.9	-53.2617	651.8	2.46532	650	5	-63.6438	652.5	667.4	12.5952	3.42773	268.456	215.385
F091810_0006_21.mat	6	2	-65	25	5	6	52	90.1	1073.2	0.952	-50.6226	92.8068	27.8	152.9	-39.8437	126	-67.7699	0.54654	3209.5	-0.000518861	0.579834	103.3	2	0	NaN	NaN	NaN	NaN	NaN	NaN	NaN	NaN	NaN	NaN	NaN	NaN	NaN
F091810_0006_22.mat	6	2	-65	50	5	12	52	90.1	1073.2	0.952	-50.6213	92.8068	27.8	147.8	-73.584	126.25	-67.7056	0.579534	5701	-0.000870458	1.00708	88	2	0	NaN	NaN	NaN	NaN	NaN	NaN	NaN	NaN	NaN	NaN	NaN	NaN	NaN
F091810_0006_23.mat	6	2	-65	100	5	24	52	90.1	1073.2	0.952	-50.6104	92.8068	27.8	141.7	-129.077	126.5	-67.1974	0.5965	485	-0.000809014	0.817871	39.8	2	0	NaN	NaN	NaN	NaN	NaN	NaN	NaN	NaN	NaN	NaN	NaN	NaN	NaN
F091810_0006_24.mat	6	2	-65	200	5	48	52	90.1	1073.2	0.952	-50.6104	92.8068	27.8	134.7	-203.333	126.75	-66.7321	0.599683	467.2	-0.0280322	16.6565	41.597	9	4	467.2	-56.0876	462.8	1.51989	461	4	-64.0955	464.8	480.3	14.4873	8.17627	193.548	274.194
F091810_0006_25.mat	6	2	-65	400	5	96	52	90.1	1073.2	0.952	-50.6104	92.8068	27.8	136.4	-287.39	127	-67.2651	0.770524	604.8	-0.0371498	22.5281	40.5823	9	5	604.8	-53.103	601.8	2.55638	600.4	5	-62.8442	602.5	617.1	13.8159	3.25684	273.973	224
F091810_0007_1.mat	6	3	-65	25	1	2.22	38.63	273.4	1022	0.775	-50.6104	81.7857	22.9	164.4	-56.1157	131	-67.169	0.651066	5991.6	-0.000300393	0.00610352	5	2	0	NaN	NaN	NaN	NaN	NaN	NaN	NaN	NaN	NaN	NaN	NaN	NaN	NaN
F091810_0007_2.mat	6	3	-65	50	1	4.44	38.63	273.4	1022	0.775	-50.6189	81.7857	22.9	158	-100.94	131.208	-66.9577	0.529561	3595.4	-0.000447176	0.878906	227.3	2	0	NaN	NaN	NaN	NaN	NaN	NaN	NaN	NaN	NaN	NaN	NaN	NaN	NaN
F091810_0007_3.mat	6	3	-65	100	1	8.88	38.63	273.4	1022	0.775	-50.6348	81.7857	22.9	144.8	-163.696	131.417	-66.6767	0.514874	661.2	-0.0246937	15.8203	42.3563	9	2	661.2	-56.5759	655.3	0.845994	652.3	2	-63.8269	658.2	662.7	14.0784	11.3867	222.222	NaN
F091810_0007_4.mat	6	3	-65	200	1	17.76	38.63	273.4	1022	0.775	-50.6104	81.7857	22.9	134.7	-240.967	131.625	-66.8762	0.668281	792.2	-0.0353065	20.9076	40.5865	9	5	792.2	-53.6493	788.5	2.34755	786.3	5	-64.8645	789.3	804.7	12.8638	3.7085	259.74	230.769
F091810_0007_5.mat	6	3	-65	400	1	35.52	38.63	273.4	1022	0.775	-50.6104	81.7857	22.9	170.9	-336.609	131.833	-66.8506	0.452357	1075.8	-0.0402493	23.6664	38.9091	9	5	1075.8	-51.9708	1069.5	2.61826	1069	5	-59.8718	1070.2	1084	12.6868	2.30469	289.855	196
F091810_0007_6.mat	6	3	-65	25	2	2.22	38.63	273.4	1022	0.775	-50.6116	81.7857	22.9	163	-56.6528	132.042	-66.9992	0.511568	4649.4	-0.000634922	0.964355	169.2	2	0	NaN	NaN	NaN	NaN	NaN	NaN	NaN	NaN	NaN	NaN	NaN	NaN	NaN
F091810_0007_7.mat	6	3	-65	50	2	4.44	38.63	273.4	1022	0.775	-50.6128	81.7857	22.9	158.3	-99.9512	132.25	-66.9199	0.595746	5415.8	-0.000573478	0.88501	169.9	2	0	NaN	NaN	NaN	NaN	NaN	NaN	NaN	NaN	NaN	NaN	NaN	NaN	NaN
F091810_0007_8.mat	6	3	-65	100	2	8.88	38.63	273.4	1022	0.775	-50.6104	81.7857	22.9	140.4	-164.185	132.458	-66.8876	0.700086	664.3	-0.0271412	17.4011	41.2443	9	1	664.3	-55.1233	661.7	1.07262	652.7	1	-65.7007	662.8	662.8	13.4192	13.4192	NaN	NaN
F091810_0007_9.mat	6	3	-65	200	2	17.76	38.63	273.4	1022	0.775	-50.6226	81.7857	22.9	127.7	-239.88	132.667	-67.033	0.75402	776.5	-0.0358868	21.2311	40.6663	9	5	776.5	-53.4967	770.9	2.41217	769.4	5	-63.1311	771.6	786.2	11.8628	3.51318	273.973	203.846
F091810_0007_10.mat	6	3	-65	400	2	35.52	38.63	273.4	1022	0.775	-50.6226	81.7857	22.9	185.2	-339.453	132.875	-67.54	0.899723	1080.9	-0.0386859	23.3398	39.9741	9	5	1080.9	-52.9932	1074.6	2.48406	1074.3	5	-60	1075.6	1090.2	12.8333	2.78686	273.973	216
F091810_0007_11.mat	6	3	-65	25	3	2.22	38.63	273.4	1022	0.775	-50.5872	81.7857	22.9	165.8	-55.542	133.083	-67.8389	0.604553	2702.2	-0.000682712	1.03149	216.1	2	0	NaN	NaN	NaN	NaN	NaN	NaN	NaN	NaN	NaN	NaN	NaN	NaN	NaN
F091810_0007_12.mat	6	3	-65	50	3	4.44	38.63	273.4	1022	0.775	-50.6104	81.7857	22.9	159	-100.769	133.292	-66.6942	0.540929	3858.5	-0.000583719	0.842285	205.8	2	0	NaN	NaN	NaN	NaN	NaN	NaN	NaN	NaN	NaN	NaN	NaN	NaN	NaN
F091810_0007_13.mat	6	3	-65	100	3	8.88	38.63	273.4	1022	0.775	-50.6104	81.7857	22.9	152.9	-161.902	133.5	-67.655	1.00472	661.8	-0.0244718	15.4785	42.0437	9	2	661.8	-56.7834	656.2	0.797283	153.3	2	-84.7131	658.7	663.4	15.4639	12.2046	212.766	NaN
F091810_0007_14.mat	6	3	-65	200	3	17.76	38.63	273.4	1022	0.775	-50.5859	81.7857	22.9	139.7	-243.53	133.708	-67.3933	0.437536	752.5	-0.0351426	20.5841	39.9293	9	5	752.5	-54.2841	749	2.35141	747.5	5	-63.7781	749.9	765	13.1567	4.74609	264.901	232
F091810_0007_15.mat	6	3	-65	400	3	35.52	38.63	273.4	1022	0.775	-50.6152	81.7857	22.9	171.1	-342.212	133.917	-67.5422	0.641729	1041.3	-0.0384265	22.9584	39.3509	9	5	1041.3	-53.2404	1035.4	2.48009	1033.9	5	-63.6255	1036.2	1050.3	14.4812	3.86108	283.688	204
F091810_0007_16.mat	6	3	-65	25	4	2.22	38.63	273.4	1022	0.775	-50.6104	81.7857	22.9	166.2	-55.8105	134.125	-67.1961	0.579632	5416.1	-0.000518861	0.946045	323.2	2	0	NaN	NaN	NaN	NaN	NaN	NaN	NaN	NaN	NaN	NaN	NaN	NaN	NaN
F091810_0007_17.mat	6	3	-65	50	4	4.44	38.63	273.4	1022	0.775	-50.6226	81.7857	22.9	151	-99.9878	134.333	-67.2676	0.493239	3403.6	-0.00045059	0.994873	422.2	2	0	NaN	NaN	NaN	NaN	NaN	NaN	NaN	NaN	NaN	NaN	NaN	NaN	NaN
F091810_0007_18.mat	6	3	-65	100	4	8.88	38.63	273.4	1022	0.775	-50.6226	81.7857	22.9	141.9	-164.392	134.542	-67.1132	1.01813	611.6	-0.0226865	14.0442	41.8773	9	2	611.6	-57.9431	603.4	0.768183	601.9	2	-64.8767	609.2	614.7	15.4944	13.6389	181.818	NaN
F091810_0007_19.mat	6	3	-65	200	4	17.76	38.63	273.4	1022	0.775	-50.6116	81.7857	22.9	147.1	-246.021	134.75	-67.0143	0.661613	762.6	-0.0377198	21.7651	38.4161	9	5	762.6	-52.981	757	2.29577	756.5	5	-60.7019	758	775.6	15.5981	5.30151	227.273	307.692
F091810_0007_20.mat	6	3	-65	400	4	35.52	38.63	273.4	1022	0.775	-50.6189	81.7857	22.9	165.6	-346.985	134.958	-66.9649	0.851295	1022.5	-0.0389726	23.2483	39.4142	9	5	1022.5	-53.0481	1017.3	2.56724	1016.3	5	-61.355	1017.9	1032.3	13.8953	3.11645	277.778	216
F091810_0007_21.mat	6	3	-65	25	5	2.22	38.63	273.4	1022	0.775	-50.6104	81.7857	22.9	167.3	-57.5928	135.167	-66.6431	0.770388	4081.9	-0.000341356	1.01929	113.2	2	0	NaN	NaN	NaN	NaN	NaN	NaN	NaN	NaN	NaN	NaN	NaN	NaN	NaN
F091810_0007_22.mat	6	3	-65	50	5	4.44	38.63	273.4	1022	0.775	-50.614	81.7857	22.9	157.1	-101.685	135.375	-66.9132	0.521201	6464.5	-0.000512034	0.939941	299.1	2	0	NaN	NaN	NaN	NaN	NaN	NaN	NaN	NaN	NaN	NaN	NaN	NaN	NaN
F091810_0007_23.mat	6	3	-65	100	5	8.88	38.63	273.4	1022	0.775	-50.6104	81.7857	22.9	137.9	-166.443	135.583	-67.0865	0.315013	616.2	-0.0255061	15.9607	40.6618	9	1	616.2	-56.0266	613.3	0.995123	606.5	1	-64.9316	614.8	614.8	15.5493	15.5493	NaN	NaN
F091810_0007_24.mat	6	3	-65	200	5	17.76	38.63	273.4	1022	0.775	-50.6042	81.7857	22.9	150	-244.348	135.792	-67.0511	0.519239	785.2	-0.0370918	21.6003	38.9615	9	5	785.2	-53.0237	780.1	2.28896	778.7	5	-63.1189	781	798.1	15.2624	4.94141	233.918	292.308
F091810_0007_25.mat	6	3	-65	400	5	35.52	38.63	273.4	1022	0.775	-50.6213	81.7857	22.9	174.8	-348.95	136	-67.2833	0.641993	1072.4	-0.0373512	22.3755	39.4712	9	5	1072.4	-53.2678	1068.8	2.3385	1067.3	5	-63.302	1069.7	1085	15.1221	3.73901	261.438	236
F091810_0008_1.mat	6	4	-65	25	1	1.58	39.88	65.8	2600	0.629	-50.6238	157.45	26.8	204.4	-27.3926	136	-67.0073	1.00119	2332.3	-0.000580305	0.469971	57	1	0	NaN	NaN	NaN	NaN	NaN	NaN	NaN	NaN	NaN	NaN	NaN	NaN	NaN
F091810_0008_2.mat	6	4	-65	50	1	3.16	39.88	65.8	2600	0.629	-50.614	157.45	26.8	184.6	-51.4893	136	-67.271	0.780748	5217.5	-0.00054617	0.891113	114.7	2	0	NaN	NaN	NaN	NaN	NaN	NaN	NaN	NaN	NaN	NaN	NaN	NaN	NaN
F091810_0008_3.mat	6	4	-65	100	1	6.32	39.88	65.8	2600	0.629	-50.6348	157.45	26.8	185	-92.1997	136	-67.6165	0.713662	6320.6	-0.000334529	0.775146	387.5	2	0	NaN	NaN	NaN	NaN	NaN	NaN	NaN	NaN	NaN	NaN	NaN	NaN	NaN
F091810_0008_4.mat	6	4	-65	200	1	12.64	39.88	65.8	2600	0.629	-50.6128	157.45	26.8	167.8	-153.113	136	-67.0983	1.08129	5609.9	-0.00059396	0.494385	59.1	1	0	NaN	NaN	NaN	NaN	NaN	NaN	NaN	NaN	NaN	NaN	NaN	NaN	NaN
F091810_0008_5.mat	6	4	-65	400	1	25.28	39.88	65.8	2600	0.629	-50.6104	157.45	26.8	194.9	-228.931	136	-66.6761	0.688308	3238.2	-0.000477899	0.0610352	25.3	1	0	NaN	NaN	NaN	NaN	NaN	NaN	NaN	NaN	NaN	NaN	NaN	NaN	NaN
F091810_0008_6.mat	6	4	-65	25	2	1.58	39.88	65.8	2600	0.629	-50.6201	157.45	26.8	188.2	-28.0273	136	-66.7393	0.62149	3348.4	-0.0004028	0.775146	555.6	2	0	NaN	NaN	NaN	NaN	NaN	NaN	NaN	NaN	NaN	NaN	NaN	NaN	NaN
F091810_0008_7.mat	6	4	-65	50	2	3.16	39.88	65.8	2600	0.629	-50.6067	157.45	26.8	214.8	-52.1851	136	-66.7048	0.617145	1653.3	-0.000634922	0.219727	79.2	1	0	NaN	NaN	NaN	NaN	NaN	NaN	NaN	NaN	NaN	NaN	NaN	NaN	NaN
F091810_0008_8.mat	6	4	-65	100	2	6.32	39.88	65.8	2600	0.629	-50.614	157.45	26.8	186.1	-93.4448	136	-66.9819	0.583869	6118.9	-0.000679299	0.665283	84.04	2	0	NaN	NaN	NaN	NaN	NaN	NaN	NaN	NaN	NaN	NaN	NaN	NaN	NaN
F091810_0008_9.mat	6	4	-65	200	2	12.64	39.88	65.8	2600	0.629	-50.6226	157.45	26.8	159.8	-152.954	136	-66.871	0.477794	3773.6	-0.000989933	0.67749	36.5	2	0	NaN	NaN	NaN	NaN	NaN	NaN	NaN	NaN	NaN	NaN	NaN	NaN	NaN
F091810_0008_10.mat	6	4	-65	400	2	25.28	39.88	65.8	2600	0.629	-50.6104	157.45	26.8	196.2	-227.209	136	-66.8374	0.75407	6568.1	-0.000669058	0.518799	53.55	1	0	NaN	NaN	NaN	NaN	NaN	NaN	NaN	NaN	NaN	NaN	NaN	NaN	NaN
F091810_0008_11.mat	6	4	-65	25	3	1.58	39.88	65.8	2600	0.629	-50.6104	157.45	26.8	189.5	-28.3936	136	-65.9512	0.924541	3919.4	-0.000409627	0.964355	224.3	2	0	NaN	NaN	NaN	NaN	NaN	NaN	NaN	NaN	NaN	NaN	NaN	NaN	NaN
F091810_0008_12.mat	6	4	-65	50	3	3.16	39.88	65.8	2600	0.629	-50.6226	157.45	26.8	174.2	-51.9287	136	-66.5966	0.918321	5754.8	-0.000778292	0.665283	61.3	1	0	NaN	NaN	NaN	NaN	NaN	NaN	NaN	NaN	NaN	NaN	NaN	NaN	NaN
F091810_0008_13.mat	6	4	-65	100	3	6.32	39.88	65.8	2600	0.629	-50.6226	157.45	26.8	206	-93.9819	136	-66.9382	0.980138	5268.1	-0.000529102	0.500488	126.6	1	0	NaN	NaN	NaN	NaN	NaN	NaN	NaN	NaN	NaN	NaN	NaN	NaN	NaN
F091810_0008_14.mat	6	4	-65	200	3	12.64	39.88	65.8	2600	0.629	-50.6104	157.45	26.8	169.9	-153.21	136	-66.85	0.632802	3603.2	-0.000539343	1.05591	187.2	2	0	NaN	NaN	NaN	NaN	NaN	NaN	NaN	NaN	NaN	NaN	NaN	NaN	NaN
F091810_0008_15.mat	6	4	-65	400	3	25.28	39.88	65.8	2600	0.629	-50.6091	157.45	26.8	159.9	-229.102	136	-67.1585	0.485481	6749	-0.000430109	0.543213	74.4	2	0	NaN	NaN	NaN	NaN	NaN	NaN	NaN	NaN	NaN	NaN	NaN	NaN	NaN
F091810_0008_16.mat	6	4	-65	25	4	1.58	39.88	65.8	2600	0.629	-50.647	157.45	26.8	190.6	-27.3193	136	-67.5826	0.521468	4499.9	-0.000430109	1.2085	314.7	2	0	NaN	NaN	NaN	NaN	NaN	NaN	NaN	NaN	NaN	NaN	NaN	NaN	NaN
F091810_0008_17.mat	6	4	-65	50	4	3.16	39.88	65.8	2600	0.629	-50.6104	157.45	26.8	184	-51.2695	136	-68.3416	0.691886	4709.4	-0.000682712	0.799561	120.9	2	0	NaN	NaN	NaN	NaN	NaN	NaN	NaN	NaN	NaN	NaN	NaN	NaN	NaN
F091810_0008_18.mat	6	4	-65	100	4	6.32	39.88	65.8	2600	0.629	-50.6104	157.45	26.8	177.8	-91.7358	136	-68.1446	0.626877	5041.1	-0.000477899	0.744629	115.6	2	0	NaN	NaN	NaN	NaN	NaN	NaN	NaN	NaN	NaN	NaN	NaN	NaN	NaN
F091810_0008_19.mat	6	4	-65	200	4	12.64	39.88	65.8	2600	0.629	-50.6226	157.45	26.8	179.9	-151.599	136	-67.8141	0.697153	1124.9	-0.000611027	0.0488281	19.8	1	0	NaN	NaN	NaN	NaN	NaN	NaN	NaN	NaN	NaN	NaN	NaN	NaN	NaN
F091810_0008_20.mat	6	4	-65	400	4	25.28	39.88	65.8	2600	0.629	-50.6042	157.45	26.8	184.3	-229.98	136	-68.6627	0.966193	4472.4	-0.000972865	0.360107	31.225	1	0	NaN	NaN	NaN	NaN	NaN	NaN	NaN	NaN	NaN	NaN	NaN	NaN	NaN
F091810_0008_21.mat	6	4	-65	25	5	1.58	39.88	65.8	2600	0.629	-50.6067	157.45	26.8	191.4	-27.1729	136	-68.5232	0.831242	4131.9	-0.000587132	0.622559	82	1	0	NaN	NaN	NaN	NaN	NaN	NaN	NaN	NaN	NaN	NaN	NaN	NaN	NaN
F091810_0008_22.mat	6	4	-65	50	5	3.16	39.88	65.8	2600	0.629	-50.6104	157.45	26.8	184.9	-51.0254	136	-68.4003	0.631285	5261.1	-0.000409627	0.897217	472	2	0	NaN	NaN	NaN	NaN	NaN	NaN	NaN	NaN	NaN	NaN	NaN	NaN	NaN
F091810_0008_23.mat	6	4	-65	100	5	6.32	39.88	65.8	2600	0.629	-50.6213	157.45	26.8	189.6	-91.0767	136	-68.4943	0.460931	5251.8	-0.000559824	0.585937	126.6	2	0	NaN	NaN	NaN	NaN	NaN	NaN	NaN	NaN	NaN	NaN	NaN	NaN	NaN
F091810_0008_24.mat	6	4	-65	200	5	12.64	39.88	65.8	2600	0.629	-50.6104	157.45	26.8	172.3	-151.624	136	-68.8519	0.974903	3201.5	-0.000860217	0.3479	30.8556	1	0	NaN	NaN	NaN	NaN	NaN	NaN	NaN	NaN	NaN	NaN	NaN	NaN	NaN
F091810_0008_25.mat	6	4	-65	400	5	25.28	39.88	65.8	2600	0.629	-50.6104	157.45	26.8	250.4	-234.277	136	-68.3766	0.541762	4190.3	-0.000481312	0.189209	46.4	1	0	NaN	NaN	NaN	NaN	NaN	NaN	NaN	NaN	NaN	NaN	NaN	NaN	NaN
F091810_0001_1.mat	6	1	-70	25	1	4	52	90.1	1073.2	0.952	-50.6042	99.1539	30.8	156.2	-25.3662	89	-71.6213	0.568224	4625.9	-0.000423282	1.15051	659.8	2	0	NaN	NaN	NaN	NaN	NaN	NaN	NaN	NaN	NaN	NaN	NaN	NaN	NaN
F091810_0001_2.mat	6	1	-70	50	1	8	52	90.1	1073.2	0.952	-50.6091	99.1539	30.8	153.7	-47.3022	89	-71.6583	0.446852	1220.5	-0.000454004	0.67749	215.3	2	0	NaN	NaN	NaN	NaN	NaN	NaN	NaN	NaN	NaN	NaN	NaN	NaN	NaN
F091810_0001_3.mat	6	1	-70	100	1	16	52	90.1	1073.2	0.952	-50.5884	99.1539	30.8	144.9	-85.9619	89	-71.1996	0.937906	458.1	-0.000638336	0.170898	25.2	1	0	NaN	NaN	NaN	NaN	NaN	NaN	NaN	NaN	NaN	NaN	NaN	NaN	NaN
F091810_0001_4.mat	6	1	-70	200	1	32	52	90.1	1073.2	0.952	-50.6226	99.1539	30.8	139	-141.833	89	-71.6258	0.456646	481.5	-0.0085578	7.89185	63.5214	8	0	481.5	-66.7261	467.9	0.198346	NaN	NaN	NaN	NaN	NaN	NaN	NaN	NaN	NaN
F091810_0001_5.mat	6	1	-70	400	1	64	52	90.1	1073.2	0.952	-50.5981	99.1539	30.8	129.7	-213.464	89	-71.8152	0.423088	524.6	-0.0312887	19.5099	44.1488	9	3	524.6	-58.4833	516.2	1.43822	514.3	3	-69.7107	518.9	526.5	10.7397	7.11426	263.158	130.303
F091810_0001_6.mat	6	1	-70	25	2	4	52	90.1	1073.2	0.952	-50.6104	99.1539	30.8	152.7	-25.3906	89	-71.448	0.822667	2983.9	-0.000573478	0.793457	205.4	1	0	NaN	NaN	NaN	NaN	NaN	NaN	NaN	NaN	NaN	NaN	NaN	NaN	NaN
F091810_0001_7.mat	6	1	-70	50	2	8	52	90.1	1073.2	0.952	-50.5981	99.1539	30.8	149.8	-47.9004	89	-71.3306	0.684962	4517.4	-0.000361837	1.00098	687.2	2	0	NaN	NaN	NaN	NaN	NaN	NaN	NaN	NaN	NaN	NaN	NaN	NaN	NaN
F091810_0001_8.mat	6	1	-70	100	2	16	52	90.1	1073.2	0.952	-50.6018	99.1539	30.8	144	-84.6191	89	-72.1347	0.817406	4565.1	-0.000252604	0.942993	404.5	2	0	NaN	NaN	NaN	NaN	NaN	NaN	NaN	NaN	NaN	NaN	NaN	NaN	NaN
F091810_0001_9.mat	6	1	-70	200	2	32	52	90.1	1073.2	0.952	-50.6104	99.1539	30.8	137.8	-140.356	89	-72.5735	0.846025	543.6	-0.00450931	6.35376	85.45	6	0	543.6	-68.844	515.7	0.0982566	NaN	NaN	NaN	NaN	NaN	NaN	NaN	NaN	NaN
F091810_0001_10.mat	6	1	-70	400	2	64	52	90.1	1073.2	0.952	-50.6128	99.1539	30.8	132.7	-214.368	89	-71.6884	0.504251	554.8	-0.0320772	20.2972	44.3042	9	3	554.8	-57.6044	546.6	1.469	544.7	3	-69.1797	549.4	556.6	11.4111	7.0105	277.778	125
F091810_0001_11.mat	6	1	-70	25	3	4	52	90.1	1073.2	0.952	-50.5981	99.1539	30.8	157.1	-25.2441	89	-72.0232	0.449073	1450.9	-0.000505207	0.619507	187.7	2	0	NaN	NaN	NaN	NaN	NaN	NaN	NaN	NaN	NaN	NaN	NaN	NaN	NaN
F091810_0001_12.mat	6	1	-70	50	3	8	52	90.1	1073.2	0.952	-50.5981	99.1539	30.8	152.4	-47.1069	89	-72.1409	0.819596	3584.4	-0.000327702	0.930786	296.5	2	0	NaN	NaN	NaN	NaN	NaN	NaN	NaN	NaN	NaN	NaN	NaN	NaN	NaN
F091810_0001_13.mat	6	1	-70	100	3	16	52	90.1	1073.2	0.952	-50.5994	99.1539	30.8	144.2	-85.0586	89	-71.8801	0.744996	5275.1	-0.000259431	2.44141	1217.2	2	0	NaN	NaN	NaN	NaN	NaN	NaN	NaN	NaN	NaN	NaN	NaN	NaN	NaN
F091810_0001_14.mat	6	1	-70	200	3	32	52	90.1	1073.2	0.952	-50.6165	99.1539	30.8	140.9	-141.37	89	-71.4962	0.681597	508.7	-0.0204541	14.4409	46.1914	8	0	508.7	-60.5859	505	0.730361	NaN	NaN	NaN	NaN	NaN	NaN	NaN	NaN	NaN
F091810_0001_15.mat	6	1	-70	400	3	64	52	90.1	1073.2	0.952	-50.6226	99.1539	30.8	133.7	-214.636	89	-71.564	0.398089	549.9	-0.0305002	20.0317	46.5948	9	4	549.9	-57.8455	541.6	1.62995	541	4	-65.3772	543.5	555.1	11.1853	5.61279	258.621	170
F091810_0001_16.mat	6	1	-70	25	4	4	52	90.1	1073.2	0.952	-50.6226	99.1539	30.8	157.7	-25.1221	89	-71.9249	0.563496	6196.6	-0.000890939	2.29187	115.367	2	0	NaN	NaN	NaN	NaN	NaN	NaN	NaN	NaN	NaN	NaN	NaN	NaN	NaN
F091810_0001_17.mat	6	1	-70	50	4	8	52	90.1	1073.2	0.952	-50.6226	99.1539	30.8	151.5	-49.2798	89	-70.221	0.480621	717.5	-0.00118792	0.231934	68.0333	2	0	NaN	NaN	NaN	NaN	NaN	NaN	NaN	NaN	NaN	NaN	NaN	NaN	NaN
F091810_0001_18.mat	6	1	-70	100	4	16	52	90.1	1073.2	0.952	-50.6104	99.1539	30.8	146.9	-83.9722	89	-72.2348	0.675809	2336.2	-0.000573478	2.39868	2313.5	2	0	NaN	NaN	NaN	NaN	NaN	NaN	NaN	NaN	NaN	NaN	NaN	NaN	NaN
F091810_0001_19.mat	6	1	-70	200	4	32	52	90.1	1073.2	0.952	-50.6104	99.1539	30.8	137.8	-141.687	89	-71.3872	0.904476	506.7	-0.0238949	16.3086	44.0126	8	0	506.7	-58.5657	503.8	1.07182	NaN	NaN	NaN	NaN	NaN	NaN	NaN	NaN	NaN
F091810_0001_20.mat	6	1	-70	400	4	64	52	90.1	1073.2	0.952	-50.614	99.1539	30.8	134.7	-213.77	89	-71.7798	1.03354	567.2	-0.03347	21.521	44.6032	9	4	567.2	-55.9167	559.1	1.78575	557.6	4	-66.0852	560.6	571.2	13.5779	6.02173	283.019	160.714
F091810_0001_21.mat	6	1	-70	25	5	4	52	90.1	1073.2	0.952	-50.6104	99.1539	30.8	152.7	-25.293	89	-71.8669	1.19497	3950.8	-0.00059396	0.598145	221.8	1	0	NaN	NaN	NaN	NaN	NaN	NaN	NaN	NaN	NaN	NaN	NaN	NaN	NaN
F091810_0001_22.mat	6	1	-70	50	5	8	52	90.1	1073.2	0.952	-50.6213	99.1539	30.8	151.7	-47.5708	89	-71.3557	0.547568	3194.9	-0.000798773	0.219727	64.4	2	0	NaN	NaN	NaN	NaN	NaN	NaN	NaN	NaN	NaN	NaN	NaN	NaN	NaN
F091810_0001_23.mat	6	1	-70	100	5	16	52	90.1	1073.2	0.952	-50.6152	99.1539	30.8	143.9	-86.4258	89	-71.3632	3.46815	4725.7	-0.00103431	0.0854492	41.9	1	0	NaN	NaN	NaN	NaN	NaN	NaN	NaN	NaN	NaN	NaN	NaN	NaN	NaN
F091810_0001_24.mat	6	1	-70	200	5	32	52	90.1	1073.2	0.952	-50.603	99.1539	30.8	142.5	-143.005	89	-70.962	0.695817	500.1	-0.024523	16.5863	45.1354	9	1	500.1	-57.8668	497.3	0.936744	484.4	1	-69.198	500.1	500.1	13.9075	13.9075	NaN	NaN
F091810_0001_25.mat	6	1	-70	400	5	64	52	90.1	1073.2	0.952	-50.6104	99.1539	30.8	131.9	-216.138	89	-71.1336	0.526044	580.7	-0.0353781	22.5861	43.4216	9	4	580.7	-54.6686	572.9	1.89575	571.4	4	-65.5603	574.4	584.4	14.292	6.3147	300	142.857
F091810_0002_1.mat	6	2	-70	25	1	6	52	90.1	1073.2	0.952	-50.6104	90.1588	27.9	152.5	-36.9263	89	-71.3242	0.607979	5208.4	-0.000389146	0.787353	138.9	2	0	NaN	NaN	NaN	NaN	NaN	NaN	NaN	NaN	NaN	NaN	NaN	NaN	NaN
F091810_0002_2.mat	6	2	-70	50	1	12	52	90.1	1073.2	0.952	-50.6067	90.1588	27.9	151.5	-68.5181	89	-70.4075	1.27479	1300.9	-0.000600787	0.192261	31.2	1	0	NaN	NaN	NaN	NaN	NaN	NaN	NaN	NaN	NaN	NaN	NaN	NaN	NaN
F091810_0002_3.mat	6	2	-70	100	1	24	52	90.1	1073.2	0.952	-50.6104	90.1588	27.9	143.8	-116.956	89	-71.0993	0.641797	2536.4	-0.00030722	0.799561	279.433	2	0	NaN	NaN	NaN	NaN	NaN	NaN	NaN	NaN	NaN	NaN	NaN	NaN	NaN
F091810_0002_4.mat	6	2	-70	200	1	48	52	90.1	1073.2	0.952	-50.6226	90.1588	27.9	139.7	-195.618	89	-69.4131	0.57279	496.3	-0.0285032	17.9077	42.9617	9	3	496.3	-56.4813	489.2	1.20994	488.3	3	-63.3203	491.6	499.3	14.6094	11.2097	259.74	126.471
F091810_0002_5.mat	6	2	-70	400	1	96	52	90.1	1073.2	0.952	-50.6213	90.1588	27.9	137.8	-271.57	89	-71.2369	0.469369	887.3	-0.032381	21.8994	45.1673	9	4	887.3	-55.2148	879.7	1.63991	877.3	4	-65.7495	881.4	892.9	14.762	7.80395	260.87	175.862
F091810_0002_6.mat	6	2	-70	25	2	6	52	90.1	1073.2	0.952	-50.5981	90.1588	27.9	149.4	-36.9629	89	-70.7011	0.732498	2243	-0.000358424	1.30005	475.65	2	0	NaN	NaN	NaN	NaN	NaN	NaN	NaN	NaN	NaN	NaN	NaN	NaN	NaN
F091810_0002_7.mat	6	2	-70	50	2	12	52	90.1	1073.2	0.952	-50.6189	90.1588	27.9	152.6	-68.042	89	-71.212	1.11835	3041.4	-0.000416454	1.23901	682.3	2	0	NaN	NaN	NaN	NaN	NaN	NaN	NaN	NaN	NaN	NaN	NaN	NaN	NaN
F091810_0002_8.mat	6	2	-70	100	2	24	52	90.1	1073.2	0.952	-50.6104	90.1588	27.9	145.8	-117.395	89	-72.0292	0.656255	6076.5	-0.00109234	2.30103	2180.5	2	0	NaN	NaN	NaN	NaN	NaN	NaN	NaN	NaN	NaN	NaN	NaN	NaN	NaN
F091810_0002_9.mat	6	2	-70	200	2	48	52	90.1	1073.2	0.952	-50.6104	90.1588	27.9	140.8	-185.925	89	-71.803	0.330863	669.7	-0.0299506	20.3918	43.5917	9	2	669.7	-55.636	662.9	1.0766	661.9	2	-64.0894	666.4	670.1	16.4099	12.5769	270.27	NaN
F091810_0002_10.mat	6	2	-70	400	2	96	52	90.1	1073.2	0.952	-50.6104	90.1588	27.9	139.8	-275.989	89	-71.9333	0.537367	1038.1	-0.00172043	1.3092	118.1	2	0	NaN	NaN	NaN	NaN	NaN	NaN	NaN	NaN	NaN	NaN	NaN	NaN	NaN
F091810_0002_11.mat	6	2	-70	25	3	6	52	90.1	1073.2	0.952	-50.6104	90.1588	27.9	151.5	-36.4014	89	-71.7072	0.939717	3269.1	-0.000399387	2.44141	5076.7	2	0	NaN	NaN	NaN	NaN	NaN	NaN	NaN	NaN	NaN	NaN	NaN	NaN	NaN
F091810_0002_12.mat	6	2	-70	50	3	12	52	90.1	1073.2	0.952	-50.6079	90.1588	27.9	152.9	-66.2964	89	-72.2651	0.62075	5562.5	-0.00127667	1.16577	108.9	2	0	NaN	NaN	NaN	NaN	NaN	NaN	NaN	NaN	NaN	NaN	NaN	NaN	NaN
F091810_0002_13.mat	6	2	-70	100	3	24	52	90.1	1073.2	0.952	-50.5981	90.1588	27.9	147	-117.017	89	-72.3286	0.685277	2118.6	-0.00136542	1.13525	68.95	2	0	NaN	NaN	NaN	NaN	NaN	NaN	NaN	NaN	NaN	NaN	NaN	NaN	NaN
F091810_0002_14.mat	6	2	-70	200	3	48	52	90.1	1073.2	0.952	-50.6104	90.1588	27.9	143.5	-189.771	89	-72.1296	0.495623	6863.9	-0.000382319	0.537109	102.1	2	0	NaN	NaN	NaN	NaN	NaN	NaN	NaN	NaN	NaN	NaN	NaN	NaN	NaN
F091810_0002_15.mat	6	2	-70	400	3	96	52	90.1	1073.2	0.952	-50.6018	90.1588	27.9	143	-280.579	89	-72.2787	0.446135	6172.6	-0.000512034	0.848389	191.9	2	0	NaN	NaN	NaN	NaN	NaN	NaN	NaN	NaN	NaN	NaN	NaN	NaN	NaN
F091810_0002_16.mat	6	2	-70	25	4	6	52	90.1	1073.2	0.952	-50.6067	90.1588	27.9	152.8	-36.1572	89	-72.5053	1.02022	2096.4	-0.000710021	0.262451	35	1	0	NaN	NaN	NaN	NaN	NaN	NaN	NaN	NaN	NaN	NaN	NaN	NaN	NaN
F091810_0002_17.mat	6	2	-70	50	4	12	52	90.1	1073.2	0.952	-50.6226	90.1588	27.9	147.7	-67.334	89	-71.6637	0.440894	2199.8	-0.000549583	0.646973	93.1	2	0	NaN	NaN	NaN	NaN	NaN	NaN	NaN	NaN	NaN	NaN	NaN	NaN	NaN
F091810_0002_18.mat	6	2	-70	100	4	24	52	90.1	1073.2	0.952	-50.6104	90.1588	27.9	142.8	-118.433	89	-71.9427	1.04052	547.5	-0.000645163	0.0762939	47.525	1	0	NaN	NaN	NaN	NaN	NaN	NaN	NaN	NaN	NaN	NaN	NaN	NaN	NaN
F091810_0002_19.mat	6	2	-70	200	4	48	52	90.1	1073.2	0.952	-50.6104	90.1588	27.9	141.9	-190.698	89	-71.548	0.58099	690.1	-0.0292679	20.2332	43.7299	9	2	690.1	-55.3186	683.5	1.0407	681.7	2	-63.9673	687.1	690.9	17.3315	12.3206	263.158	NaN
F091810_0002_20.mat	6	2	-70	400	4	96	52	90.1	1073.2	0.952	-50.6104	90.1588	27.9	145	-282.129	89	-71.9657	0.507879	750.1	-0.00170678	0.628662	32.5	2	0	NaN	NaN	NaN	NaN	NaN	NaN	NaN	NaN	NaN	NaN	NaN	NaN	NaN
F091810_0002_21.mat	6	2	-70	25	5	6	52	90.1	1073.2	0.952	-50.6165	90.1588	27.9	152.9	-36.6699	89	-71.7303	1.24072	6822.7	-0.000512034	0.598145	126.6	1	0	NaN	NaN	NaN	NaN	NaN	NaN	NaN	NaN	NaN	NaN	NaN	NaN	NaN
F091810_0002_22.mat	6	2	-70	50	5	12	52	90.1	1073.2	0.952	-50.6055	90.1588	27.9	148.1	-68.1274	89	-71.1085	0.929656	5437.5	-0.000430109	1.11084	172.5	2	0	NaN	NaN	NaN	NaN	NaN	NaN	NaN	NaN	NaN	NaN	NaN	NaN	NaN
F091810_0002_23.mat	6	2	-70	100	5	24	52	90.1	1073.2	0.952	-50.5981	90.1588	27.9	146.9	-117.871	89	-71.7993	0.544652	4986.9	-0.000655404	0.640869	100.8	2	0	NaN	NaN	NaN	NaN	NaN	NaN	NaN	NaN	NaN	NaN	NaN	NaN	NaN
F091810_0002_24.mat	6	2	-70	200	5	48	52	90.1	1073.2	0.952	-50.6104	90.1588	27.9	138.9	-190.869	89	-71.5985	0.534525	737.7	-0.0293361	20.3918	44.1038	9	2	737.7	-54.8608	731.2	1.06067	729.8	2	-62.9236	734.7	738.5	17.5757	12.821	263.158	NaN
F091810_0002_25.mat	6	2	-70	400	5	96	52	90.1	1073.2	0.952	-50.6226	90.1588	27.9	143.8	-285.022	89	-71.9783	0.694181	2863.4	-0.000573478	0.854492	213.9	2	0	NaN	NaN	NaN	NaN	NaN	NaN	NaN	NaN	NaN	NaN	NaN	NaN	NaN
F091810_0003_1.mat	6	3	-70	25	1	2.22	38.63	273.4	1022	0.775	-50.6104	108.718	22.9	154.8	-51.0742	79	-70.8088	0.678743	1724.5	-0.000583719	0.854492	131.8	2	0	NaN	NaN	NaN	NaN	NaN	NaN	NaN	NaN	NaN	NaN	NaN	NaN	NaN
F091810_0003_2.mat	6	3	-70	50	1	4.44	38.63	273.4	1022	0.775	-50.6189	108.718	22.9	152.1	-92.981	78.0833	-70.3877	0.61289	2438.8	-0.000791946	0.714111	64.7	2	0	NaN	NaN	NaN	NaN	NaN	NaN	NaN	NaN	NaN	NaN	NaN	NaN	NaN
F091810_0003_3.mat	6	3	-70	100	1	8.88	38.63	273.4	1022	0.775	-50.614	108.718	22.9	152.9	-151.44	77.1667	-70.5049	0.63138	921.5	-0.0285374	19.7235	44.7828	9	3	921.5	-54.4427	915	1.21915	153.4	3	-86.8433	917.1	925.6	15.2686	10.3125	235.294	142.857
F091810_0003_4.mat	6	3	-70	200	1	17.76	38.63	273.4	1022	0.775	-50.6104	108.718	22.9	152	-229.297	76.25	-71.1162	0.814677	1126.3	-0.0359858	23.9014	43.0545	9	4	1126.3	-51.4795	1119	1.95699	1118.9	4	-58.8953	1120.6	1131	14.4873	6.81518	288.462	153.571
F091810_0003_5.mat	6	3	-70	400	1	35.52	38.63	273.4	1022	0.775	-50.6226	108.718	22.9	182.8	-331.152	75.3333	-71.1956	0.844455	1492.6	-0.032364	22.3541	44.4538	9	4	1492.6	-53.3075	1485.2	1.56308	1484.3	4	-61.6602	1487.4	1499.5	14.6643	8.71948	247.934	176.667
F091810_0003_6.mat	6	3	-70	25	2	2.22	38.63	273.4	1022	0.775	-50.6226	108.718	22.9	167.5	-51.6724	74.4167	-70.5088	0.898364	2978.7	-0.00112648	2.5238	578.562	2	0	NaN	NaN	NaN	NaN	NaN	NaN	NaN	NaN	NaN	NaN	NaN	NaN	NaN
F091810_0003_7.mat	6	3	-70	50	2	4.44	38.63	273.4	1022	0.775	-50.6165	108.718	22.9	160.2	-95.1904	73.5	-69.6138	0.896236	4776.3	-0.000454004	1.09863	260.5	2	0	NaN	NaN	NaN	NaN	NaN	NaN	NaN	NaN	NaN	NaN	NaN	NaN	NaN
F091810_0003_8.mat	6	3	-70	100	2	8.88	38.63	273.4	1022	0.775	-50.6128	108.718	22.9	147.2	-154.797	72.5833	-69.7967	0.635315	857.9	-0.0300701	19.5923	41.9	9	2	857.9	-53.8171	851.8	1.22048	850.9	2	-61.9897	854.9	858.5	13.0164	10.8069	277.778	NaN
F091810_0003_9.mat	6	3	-70	200	2	17.76	38.63	273.4	1022	0.775	-50.6213	108.718	22.9	141	-233.032	71.6667	-70.4659	0.554318	1025.2	-0.0378359	24.9664	41.786	9	4	1025.2	-51.7084	1018.3	2.08679	1018	4	-59.884	1019.8	1029.8	11.2341	5.81421	300	165.385
F091810_0003_10.mat	6	3	-70	400	2	35.52	38.63	273.4	1022	0.775	-50.6128	108.718	22.9	190.7	-334.595	70.75	-71.1241	0.423142	1473.7	-0.0337055	22.1985	41.8096	9	3	1473.7	-52.9626	1467.6	1.50637	1465.5	3	-62.6245	1469.2	1476.1	11.9849	7.94434	289.855	122.581
F091810_0003_11.mat	6	3	-70	25	3	2.22	38.63	273.4	1022	0.775	-50.6116	108.718	22.9	158.9	-51.9531	69.8333	-70.4731	0.442709	4264.9	-0.000518861	0.708008	429.1	2	0	NaN	NaN	NaN	NaN	NaN	NaN	NaN	NaN	NaN	NaN	NaN	NaN	NaN
F091810_0003_12.mat	6	3	-70	50	3	4.44	38.63	273.4	1022	0.775	-50.6091	108.718	22.9	152.9	-91.7236	68.9167	-70.5203	0.547875	3827.1	-0.0012084	0.787353	148.1	2	0	NaN	NaN	NaN	NaN	NaN	NaN	NaN	NaN	NaN	NaN	NaN	NaN	NaN
F091810_0003_13.mat	6	3	-70	100	3	8.88	38.63	273.4	1022	0.775	-50.6226	108.718	22.9	154.6	-144.629	68	-72.0812	0.4185	4231	-0.00182284	2.6062	90.04	2	0	NaN	NaN	NaN	NaN	NaN	NaN	NaN	NaN	NaN	NaN	NaN	NaN	NaN
F091810_0003_14.mat	6	3	-70	200	3	17.76	38.63	273.4	1022	0.775	-50.6104	108.718	22.9	162.4	-222.302	67.0833	-71.8082	0.51411	1246.3	-0.0320465	21.759	43.1244	9	3	1246.3	-53.3472	1239.3	1.38078	1237.4	3	-63.009	1241.8	1249	13.1995	8.98804	277.778	132.258
F091810_0003_15.mat	6	3	-70	400	3	35.52	38.63	273.4	1022	0.775	-50.6128	108.718	22.9	185.3	-322.839	66.1667	-71.8114	0.79546	2167.5	-0.00173409	2.4231	84.4667	2	0	NaN	NaN	NaN	NaN	NaN	NaN	NaN	NaN	NaN	NaN	NaN	NaN	NaN
F091810_0003_16.mat	6	3	-70	25	4	2.22	38.63	273.4	1022	0.775	-50.6104	108.718	22.9	158.9	-50.5737	65.25	-71.3992	1.97479	1871.2	-0.000689539	0.27771	30.2	1	0	NaN	NaN	NaN	NaN	NaN	NaN	NaN	NaN	NaN	NaN	NaN	NaN	NaN
F091810_0003_17.mat	6	3	-70	50	4	4.44	38.63	273.4	1022	0.775	-50.6201	108.718	22.9	152.2	-88.208	64.3333	-72.0981	0.67991	1109.3	-0.000505207	0.988769	138.9	2	0	NaN	NaN	NaN	NaN	NaN	NaN	NaN	NaN	NaN	NaN	NaN	NaN	NaN
F091810_0003_18.mat	6	3	-70	100	4	8.88	38.63	273.4	1022	0.775	-50.6226	108.718	22.9	146.8	-146.216	63.4167	-71.711	0.855576	771.2	-0.0355215	22.9889	42.1969	9	4	771.2	-52.8131	764.6	1.99761	763.4	4	-62.8686	766.3	776.8	13.9563	7.21802	285.714	166.667
F091810_0003_19.mat	6	3	-70	200	4	17.76	38.63	273.4	1022	0.775	-50.5981	108.718	22.9	157	-221.497	62.5	-71.0562	0.743696	1113.1	-0.0371498	23.7976	42.0385	9	4	1113.1	-51.3208	1105.6	2.02992	1103.9	4	-63.0273	1107	1117.1	13.4497	7.37671	297.03	155.556
F091810_0003_20.mat	6	3	-70	400	4	35.52	38.63	273.4	1022	0.775	-50.6226	108.718	22.9	180.9	-322.815	61.5833	-71.473	0.843282	1383.9	-0.037358	24.0814	41.3468	9	4	1383.9	-51.7999	1376.9	1.98798	1375.6	4	-62.5635	1378.3	1388.3	12.1924	6.16211	300	146.429
F091810_0003_21.mat	6	3	-70	25	5	2.22	38.63	273.4	1022	0.775	-50.6226	108.718	22.9	157.3	-50.4272	60.6667	-71.3848	0.954505	5579.5	-0.00157024	1.62048	70.125	2	0	NaN	NaN	NaN	NaN	NaN	NaN	NaN	NaN	NaN	NaN	NaN	NaN	NaN
F091810_0003_22.mat	6	3	-70	50	5	4.44	38.63	273.4	1022	0.775	-50.6165	108.718	22.9	152.8	-90.7227	59.75	-71.0722	1.1255	3705.5	-0.00181601	1.37024	64.725	2	0	NaN	NaN	NaN	NaN	NaN	NaN	NaN	NaN	NaN	NaN	NaN	NaN	NaN
F091810_0003_23.mat	6	3	-70	100	5	8.88	38.63	273.4	1022	0.775	-50.6104	108.718	22.9	143.9	-146.631	58.8333	-71.1867	0.819814	881.3	-0.0318349	20.8771	42.5261	9	3	881.3	-53.7714	874.5	1.44695	873	3	-63.1128	876.9	883.9	13.6267	9.23828	285.714	118.75
F091810_0003_24.mat	6	3	-70	200	5	17.76	38.63	273.4	1022	0.775	-50.614	108.718	22.9	150.1	-221.436	57.9167	-71.6073	0.64962	1097.3	-0.0367128	23.5992	41.9963	9	4	1097.3	-51.9281	1090.9	2.05159	1089.4	4	-62.0996	1091.9	1102	14.3713	6.46728	297.03	159.259
F091810_0003_25.mat	6	3	-70	400	5	35.52	38.63	273.4	1022	0.775	-50.6104	108.718	22.9	179.1	-321.375	57	-71.249	1.17357	1423.4	-0.0336543	22.5739	42.4395	9	4	1423.4	-53.7408	1417	1.66249	1415	4	-62.9724	1418.3	1429.5	13.8953	8.15796	267.857	165.517
F091810_0004_1.mat	6	4	-70	25	1	1.58	39.88	65.8	2600	0.629	-50.6226	104.15	26.8	203.8	-24.9023	37	-71.6743	1.35469	5143	-0.000314048	1.3916	571.1	2	0	NaN	NaN	NaN	NaN	NaN	NaN	NaN	NaN	NaN	NaN	NaN	NaN	NaN
F091810_0004_2.mat	6	4	-70	50	1	3.16	39.88	65.8	2600	0.629	-50.6165	104.15	26.8	183.9	-46.9971	37	-71.5267	0.829083	1960.1	-0.000539343	1.11084	199.9	2	0	NaN	NaN	NaN	NaN	NaN	NaN	NaN	NaN	NaN	NaN	NaN	NaN	NaN
F091810_0004_3.mat	6	4	-70	100	1	6.32	39.88	65.8	2600	0.629	-50.614	104.15	26.8	195.8	-83.2642	37	-71.315	0.755062	4821.3	-0.000331115	0.921631	255.2	2	0	NaN	NaN	NaN	NaN	NaN	NaN	NaN	NaN	NaN	NaN	NaN	NaN	NaN
F091810_0004_4.mat	6	4	-70	200	1	12.64	39.88	65.8	2600	0.629	-50.6104	104.15	26.8	161.9	-139.88	37	-71.4905	1.08238	2341.4	-0.000682712	0.323486	48.9	1	0	NaN	NaN	NaN	NaN	NaN	NaN	NaN	NaN	NaN	NaN	NaN	NaN	NaN
F091810_0004_5.mat	6	4	-70	400	1	25.28	39.88	65.8	2600	0.629	-50.5859	104.15	26.8	264.4	-220.361	37	-71.3061	0.593499	2343.3	-0.000761224	0.158691	27.6261	1	0	NaN	NaN	NaN	NaN	NaN	NaN	NaN	NaN	NaN	NaN	NaN	NaN	NaN
F091810_0004_6.mat	6	4	-70	25	2	1.58	39.88	65.8	2600	0.629	-50.6104	104.15	26.8	199.5	-25.5005	37	-70.7548	0.628363	4054.4	-0.000368665	1.16577	484	2	0	NaN	NaN	NaN	NaN	NaN	NaN	NaN	NaN	NaN	NaN	NaN	NaN	NaN
F091810_0004_7.mat	6	4	-70	50	2	3.16	39.88	65.8	2600	0.629	-50.6104	104.15	26.8	195.9	-46.3501	37	-72.1074	0.652707	4442.8	-0.0004028	0.872803	342.7	2	0	NaN	NaN	NaN	NaN	NaN	NaN	NaN	NaN	NaN	NaN	NaN	NaN	NaN
F091810_0004_8.mat	6	4	-70	100	2	6.32	39.88	65.8	2600	0.629	-50.6091	104.15	26.8	194.6	-83.5937	37	-72.3708	0.747208	5943.6	-0.000539343	2.2583	1807.6	2	0	NaN	NaN	NaN	NaN	NaN	NaN	NaN	NaN	NaN	NaN	NaN	NaN	NaN
F091810_0004_9.mat	6	4	-70	200	2	12.64	39.88	65.8	2600	0.629	-50.6104	104.15	26.8	193.3	-136.633	37	-73.8193	0.967901	5817.2	-0.000259431	1.01318	286.4	2	0	NaN	NaN	NaN	NaN	NaN	NaN	NaN	NaN	NaN	NaN	NaN	NaN	NaN
F091810_0004_10.mat	6	4	-70	400	2	25.28	39.88	65.8	2600	0.629	-50.6104	104.15	26.8	198.7	-217.639	37	-73.0473	0.894276	2342.7	-0.000587132	0.012207	13.6	1	0	NaN	NaN	NaN	NaN	NaN	NaN	NaN	NaN	NaN	NaN	NaN	NaN	NaN
F091810_0004_11.mat	6	4	-70	25	3	1.58	39.88	65.8	2600	0.629	-50.5981	104.15	26.8	192.3	-24.9146	37	-71.9186	0.614814	4762.9	-0.00103772	2.78931	1067.28	2	0	NaN	NaN	NaN	NaN	NaN	NaN	NaN	NaN	NaN	NaN	NaN	NaN	NaN
F091810_0004_12.mat	6	4	-70	50	3	3.16	39.88	65.8	2600	0.629	-50.6226	104.15	26.8	185.7	-45.813	37	-73.1011	0.981227	410.8	-0.000689539	0.39978	65.325	1	0	NaN	NaN	NaN	NaN	NaN	NaN	NaN	NaN	NaN	NaN	NaN	NaN	NaN
F091810_0004_13.mat	6	4	-70	100	3	6.32	39.88	65.8	2600	0.629	-50.6177	104.15	26.8	179.2	-82.1411	37	-73.1041	0.926062	2220.2	-0.000757811	0.463867	44	1	0	NaN	NaN	NaN	NaN	NaN	NaN	NaN	NaN	NaN	NaN	NaN	NaN	NaN
F091810_0004_14.mat	6	4	-70	200	3	12.64	39.88	65.8	2600	0.629	-50.6226	104.15	26.8	184.9	-138.538	37	-73.1806	0.821611	4480.2	-0.000754397	0.515747	92.225	1	0	NaN	NaN	NaN	NaN	NaN	NaN	NaN	NaN	NaN	NaN	NaN	NaN	NaN
F091810_0004_15.mat	6	4	-70	400	3	25.28	39.88	65.8	2600	0.629	-50.6177	104.15	26.8	188.4	-219.299	37	-72.5908	0.617905	6475.2	-0.000477899	0.78125	117	2	0	NaN	NaN	NaN	NaN	NaN	NaN	NaN	NaN	NaN	NaN	NaN	NaN	NaN
F091810_0004_16.mat	6	4	-70	25	4	1.58	39.88	65.8	2600	0.629	-50.6104	104.15	26.8	193.3	-25	37	-71.9332	0.515679	4837.8	-0.000723675	0.946045	137.6	2	0	NaN	NaN	NaN	NaN	NaN	NaN	NaN	NaN	NaN	NaN	NaN	NaN	NaN
F091810_0004_17.mat	6	4	-70	50	4	3.16	39.88	65.8	2600	0.629	-50.6226	104.15	26.8	198.7	-47.0825	37	-71.9581	0.618269	2341.2	-0.000334529	0.848389	238.1	2	0	NaN	NaN	NaN	NaN	NaN	NaN	NaN	NaN	NaN	NaN	NaN	NaN	NaN
F091810_0004_18.mat	6	4	-70	100	4	6.32	39.88	65.8	2600	0.629	-50.6104	104.15	26.8	180	-84.2163	37	-72.6394	0.90737	2767.7	-0.00126302	2.10571	59.1	2	0	NaN	NaN	NaN	NaN	NaN	NaN	NaN	NaN	NaN	NaN	NaN	NaN	NaN
F091810_0004_19.mat	6	4	-70	200	4	12.64	39.88	65.8	2600	0.629	-50.6177	104.15	26.8	183.2	-143.604	37	-72.5648	0.821177	2233.5	-0.000945556	1.62354	76.3	2	0	NaN	NaN	NaN	NaN	NaN	NaN	NaN	NaN	NaN	NaN	NaN	NaN	NaN
F091810_0004_20.mat	6	4	-70	400	4	25.28	39.88	65.8	2600	0.629	-50.6226	104.15	26.8	220.8	-221.265	37	-73.2576	0.545841	4907.1	-0.00149855	0.921631	52.6	2	0	NaN	NaN	NaN	NaN	NaN	NaN	NaN	NaN	NaN	NaN	NaN	NaN	NaN
F091810_0004_21.mat	6	4	-70	25	5	1.58	39.88	65.8	2600	0.629	-50.6042	104.15	26.8	194.3	-25.415	37	-71.2111	0.666084	829.3	-0.00132446	0.817871	572.05	2	0	NaN	NaN	NaN	NaN	NaN	NaN	NaN	NaN	NaN	NaN	NaN	NaN	NaN
F091810_0004_22.mat	6	4	-70	50	5	3.16	39.88	65.8	2600	0.629	-50.6104	104.15	26.8	188.2	-45.4712	37	-71.5675	0.968271	2984.7	-0.00217102	1.77612	60.3	2	0	NaN	NaN	NaN	NaN	NaN	NaN	NaN	NaN	NaN	NaN	NaN	NaN	NaN
F091810_0004_23.mat	6	4	-70	100	5	6.32	39.88	65.8	2600	0.629	-50.6055	104.15	26.8	188.6	-85.73	37	-71.1567	1.51196	423.5	-0.00143028	1.67236	124.08	2	0	NaN	NaN	NaN	NaN	NaN	NaN	NaN	NaN	NaN	NaN	NaN	NaN	NaN
F091810_0004_24.mat	6	4	-70	200	5	12.64	39.88	65.8	2600	0.629	-50.6104	104.15	26.8	178.8	-138.953	37	-73.1111	0.968845	5586	-0.00121181	1.20544	378.7	2	0	NaN	NaN	NaN	NaN	NaN	NaN	NaN	NaN	NaN	NaN	NaN	NaN	NaN
F091810_0004_25.mat	6	4	-70	400	5	25.28	39.88	65.8	2600	0.629	-50.5981	104.15	26.8	201.9	-217.224	37	-72.1849	0.775363	3454.6	-0.00203448	1.69983	62.215	2	0	NaN	NaN	NaN	NaN	NaN	NaN	NaN	NaN	NaN	NaN	NaN	NaN	NaN
G091810_0001_1.mat	7	2	-65	25	1	6	52	90.1	1073.2	0.952	-50.6104	138.018	27.8	149.8	-38.7451	70	-67.643	0.940714	5846.7	-0.00142687	2.70386	314.9	2	0	NaN	NaN	NaN	NaN	NaN	NaN	NaN	NaN	NaN	NaN	NaN	NaN	NaN
G091810_0001_2.mat	7	2	-65	50	1	12	52	90.1	1073.2	0.952	-50.5981	138.018	27.8	139.9	-67.3828	69.5417	-69.0537	1.95269	1540.8	-0.00127667	2.45361	153.983	2	0	NaN	NaN	NaN	NaN	NaN	NaN	NaN	NaN	NaN	NaN	NaN	NaN	NaN
G091810_0001_3.mat	7	2	-65	100	1	24	52	90.1	1073.2	0.952	-50.6104	138.018	27.8	137.9	-119.263	69.0833	-67.7312	1.75066	411.7	-0.00852366	6.57959	59.6352	8	0	411.7	-62.8015	387.5	0.20713	NaN	NaN	NaN	NaN	NaN	NaN	NaN	NaN	NaN
G091810_0001_4.mat	7	2	-65	200	1	48	52	90.1	1073.2	0.952	-50.6042	138.018	27.8	122.4	-177.002	68.625	-67.3405	1.10929	491.4	-0.0300769	18.0542	45.4052	9	4	491.4	-56.3074	482.8	1.78794	481	4	-66.427	484.4	496.5	-1.64429	-6.25244	247.934	159.375
G091810_0001_5.mat	7	2	-65	400	1	96	52	90.1	1073.2	0.952	-50.5872	138.018	27.8	94.6	-250.208	68.1667	-68.0945	1.62226	614.2	-0.0372556	24.3256	46.6055	9	5	614.2	-54.7479	606.2	2.77241	604.4	5	-66.9702	606.9	621.6	-4.64111	-12.1362	272.109	188.889
G091810_0001_6.mat	7	2	-65	25	2	6	52	90.1	1073.2	0.952	-50.6104	138.018	27.8	147.1	-39.2578	67.7083	-66.8106	1.5972	1267.2	-0.00111965	2.13013	135.8	2	0	NaN	NaN	NaN	NaN	NaN	NaN	NaN	NaN	NaN	NaN	NaN	NaN	NaN
G091810_0001_7.mat	7	2	-65	50	2	12	52	90.1	1073.2	0.952	-50.6177	138.018	27.8	146	-69.6045	67.25	-67.3458	1.85319	1137.2	-0.00124254	2.03247	134.4	2	0	NaN	NaN	NaN	NaN	NaN	NaN	NaN	NaN	NaN	NaN	NaN	NaN	NaN
G091810_0001_8.mat	7	2	-65	100	2	24	52	90.1	1073.2	0.952	-50.5859	138.018	27.8	133.8	-111.536	66.7917	-68.0299	1.34834	501.4	-0.0199113	14.1632	51.2756	9	1	501.4	-57.9645	494	0.633863	485.3	1	-67.1472	500	500	-1.4856	-1.4856	NaN	NaN
G091810_0001_9.mat	7	2	-65	200	2	48	52	90.1	1073.2	0.952	-50.6348	138.018	27.8	118.7	-180.249	66.3333	-66.8991	1.75793	462.5	-0.0292064	16.6504	44.0778	9	4	462.5	-56.6309	453.4	1.72343	451.9	4	-66.0913	455.3	467.8	-3.54248	-8.20557	240	163.636
G091810_0001_10.mat	7	2	-65	400	2	96	52	90.1	1073.2	0.952	-50.5994	138.018	27.8	94.6	-259.192	65.875	-66.552	1.70388	671.3	-0.0352109	22.821	46.3654	9	5	671.3	-55.0928	667.3	2.64818	666.2	5	-64.9133	668.1	683.5	-6.16699	-12.2766	259.74	207.407
G091810_0001_11.mat	7	2	-65	25	3	6	52	90.1	1073.2	0.952	-50.5994	138.018	27.8	147.9	-42.1021	65.4167	-63.2104	1.11089	6553.3	-0.00135177	1.79443	89.15	2	0	NaN	NaN	NaN	NaN	NaN	NaN	NaN	NaN	NaN	NaN	NaN	NaN	NaN
G091810_0001_12.mat	7	2	-65	50	3	12	52	90.1	1073.2	0.952	-50.5981	138.018	27.8	153.6	-76.4893	64.9583	-64.0787	0.782364	6373.5	-0.000935316	1.67236	155.3	2	0	NaN	NaN	NaN	NaN	NaN	NaN	NaN	NaN	NaN	NaN	NaN	NaN	NaN
G091810_0001_13.mat	7	2	-65	100	3	24	52	90.1	1073.2	0.952	-50.6104	138.018	27.8	142.8	-124.548	64.5	-66.5833	2.23188	4172.3	-0.000969451	3.32031	412.19	2	0	NaN	NaN	NaN	NaN	NaN	NaN	NaN	NaN	NaN	NaN	NaN	NaN	NaN
G091810_0001_14.mat	7	2	-65	200	3	48	52	90.1	1073.2	0.952	-50.614	138.018	27.8	139.7	-196.777	64.0417	-66.1442	2.11452	396.9	-0.0269944	17.3767	45.1994	9	2	396.9	-58.0896	389.3	1.12194	140.4	2	-88.1189	392.7	397	-8.0896	-9.01733	232.558	NaN
G091810_0001_15.mat	7	2	-65	400	3	96	52	90.1	1073.2	0.952	-50.6226	138.018	27.8	94.6	-277.124	63.5833	-65.7689	1.45778	523.8	-0.0366924	21.9879	41.809	9	5	523.8	-56.3104	519.5	2.71316	518.2	5	-66.4514	520.3	536.1	-10.2747	-17.3914	253.165	218.519
G091810_0001_16.mat	7	2	-65	25	4	6	52	90.1	1073.2	0.952	-50.6226	138.018	27.8	153.6	-38.3057	63.125	-69.3135	3.56744	3809.3	-0.00166582	4.39453	451.9	2	0	NaN	NaN	NaN	NaN	NaN	NaN	NaN	NaN	NaN	NaN	NaN	NaN	NaN
G091810_0001_17.mat	7	2	-65	50	4	12	52	90.1	1073.2	0.952	-50.6104	138.018	27.8	153.9	-69.0918	62.6667	-69.5506	2.14253	6417.7	-0.00136884	3.17993	103.9	2	0	NaN	NaN	NaN	NaN	NaN	NaN	NaN	NaN	NaN	NaN	NaN	NaN	NaN
G091810_0001_18.mat	7	2	-65	100	4	24	52	90.1	1073.2	0.952	-50.6104	138.018	27.8	134.7	-122.021	62.2083	-66.4958	1.54786	5919.7	-0.000846563	2.14233	175	2	0	NaN	NaN	NaN	NaN	NaN	NaN	NaN	NaN	NaN	NaN	NaN	NaN	NaN
G091810_0001_19.mat	7	2	-65	200	4	48	52	90.1	1073.2	0.952	-50.614	138.018	27.8	129.7	-181.03	61.75	-66.6707	2.38493	496	-0.0317393	18.5822	42.1622	9	3	496	-55.3735	487.8	1.65061	487.4	3	-63.8391	489.9	497.2	-10.0122	-12.1912	273.973	121.212
G091810_0001_20.mat	7	2	-65	400	4	96	52	90.1	1073.2	0.952	-50.592	138.018	27.8	94.6	-253.442	61.2917	-68.3299	1.48279	669.5	-0.0361735	22.9401	43.0638	9	5	669.5	-55.4926	664.8	2.64389	663.6	5	-65.8289	665.7	681.6	-10.3723	-17.3181	251.572	207.143
G091810_0001_21.mat	7	2	-65	25	5	6	52	90.1	1073.2	0.952	-50.6104	138.018	27.8	157.9	-38.6597	60.8333	-69.1045	2.48862	2256.8	-0.00101041	3.88489	1651.5	2	0	NaN	NaN	NaN	NaN	NaN	NaN	NaN	NaN	NaN	NaN	NaN	NaN	NaN
G091810_0001_22.mat	7	2	-65	50	5	12	52	90.1	1073.2	0.952	-50.6226	138.018	27.8	141.9	-71.8994	60.375	-66.3965	1.61175	6559.5	-0.00151562	2.16675	127.825	2	0	NaN	NaN	NaN	NaN	NaN	NaN	NaN	NaN	NaN	NaN	NaN	NaN	NaN
G091810_0001_23.mat	7	2	-65	100	5	24	52	90.1	1073.2	0.952	-50.6226	138.018	27.8	140.7	-114.563	59.9167	-69.2132	2.2176	559.3	-0.00165216	4.25415	172.967	2	0	NaN	NaN	NaN	NaN	NaN	NaN	NaN	NaN	NaN	NaN	NaN	NaN	NaN
G091810_0001_24.mat	7	2	-65	200	5	48	52	90.1	1073.2	0.952	-50.5737	138.018	27.8	127.7	-164.844	59.4583	-69.0109	2.28122	501.6	-0.035303	22.2687	44.0582	9	5	501.6	-54.5282	495.5	2.44978	494.6	5	-64.0771	496.6	514.1	-7.88208	-15.4504	228.571	253.571
G091810_0001_25.mat	7	2	-65	400	5	96	52	90.1	1073.2	0.952	-50.6091	138.018	27.8	94.6	-244.165	59	-69.6742	2.2763	812.7	-0.0374263	24.4385	43.8951	9	5	812.7	-53.6707	805.4	2.47535	805.6	5	-59.5483	806.3	825.3	-9.28589	-17.3669	210.526	310.714
G091810_0002_1.mat	7	3	-65	25	1	2.22	38.63	273.4	1022	0.775	-50.6104	150.167	23.5	157.8	-55.2979	67	-67.5179	3.32686	2332.9	-0.00145418	3.86353	510.8	2	0	NaN	NaN	NaN	NaN	NaN	NaN	NaN	NaN	NaN	NaN	NaN	NaN	NaN
G091810_0002_2.mat	7	3	-65	50	1	4.44	38.63	273.4	1022	0.775	-50.5981	150.167	23.5	152.8	-84.1309	67.4583	-70.6206	1.7673	713.9	-0.0189862	16.4154	58.0556	9	1	713.9	-58.1476	707.1	0.554721	153.3	1	-83.3948	714.9	714.9	-9.34082	-9.34082	NaN	NaN
G091810_0002_3.mat	7	3	-65	100	1	8.88	38.63	273.4	1022	0.775	-50.5798	150.167	23.5	133.7	-138	67.9167	-68.8347	2.00109	886.3	-0.027998	18.8263	46.0771	9	3	886.3	-55.3827	877.8	1.36264	878.2	3	-60.9766	880.4	888.6	-11.2634	-13.8147	243.902	121.622
G091810_0002_4.mat	7	3	-65	200	1	17.76	38.63	273.4	1022	0.775	-50.6226	150.167	23.5	121.7	-193.347	68.375	-68.5581	1.20732	873.2	-0.0398363	25.3387	44.6988	9	5	873.2	-52.6727	864.9	3.26194	863.2	5	-66.4087	865.6	879.8	-14.0344	-20.6445	281.69	188.462
G091810_0002_5.mat	7	3	-65	400	1	35.52	38.63	273.4	1022	0.775	-50.6104	150.167	23.5	124.7	-267.249	68.8333	-67.8473	2.53841	1093	-0.0410481	26.4832	44.0053	9	5	1093	-53.0786	1085.3	3.36444	1083.8	5	-66.7627	1086	1099.8	-15.658	-21.438	289.855	184.615
G091810_0002_6.mat	7	3	-65	25	2	2.22	38.63	273.4	1022	0.775	-50.6372	150.167	23.5	158	-53.9429	69.2917	-68.4221	0.952421	5443.6	-0.00217102	1.63879	58.1125	2	0	NaN	NaN	NaN	NaN	NaN	NaN	NaN	NaN	NaN	NaN	NaN	NaN	NaN
G091810_0002_7.mat	7	3	-65	50	2	4.44	38.63	273.4	1022	0.775	-50.6213	150.167	23.5	141.7	-92.8101	69.75	-66.4899	1.93458	5413.8	-0.00102407	2.05078	247.6	2	0	NaN	NaN	NaN	NaN	NaN	NaN	NaN	NaN	NaN	NaN	NaN	NaN	NaN
G091810_0002_8.mat	7	3	-65	100	2	8.88	38.63	273.4	1022	0.775	-50.6201	150.167	23.5	156.9	-144.69	70.2083	-67.2653	3.18976	598.2	-0.027247	18.1915	45.4352	9	3	598.2	-56.5424	590.7	1.34309	590.1	3	-63.3203	593.1	601.4	-11.5442	-14.0588	240.964	130.556
G091810_0002_9.mat	7	3	-65	200	2	17.76	38.63	273.4	1022	0.775	-50.6226	150.167	23.5	120.7	-196.814	70.6667	-68.3505	1.96813	797.2	-0.0375389	22.8271	42.8737	9	5	797.2	-53.9331	790.4	3.02995	788.9	5	-66.1707	791.3	806.2	-13.3752	-20.4858	268.456	200
G091810_0002_10.mat	7	3	-65	400	2	35.52	38.63	273.4	1022	0.775	-50.6104	150.167	23.5	183.9	-271.387	71.125	-67.0642	1.51352	1160.6	-0.0377574	23.0591	42.5378	9	5	1160.6	-54.043	1153	2.89582	1151.3	5	-66.5613	1153.8	1168.3	-15.4504	-21.0718	275.862	181.481
G091810_0002_11.mat	7	3	-65	25	3	2.22	38.63	273.4	1022	0.775	-50.6226	150.167	23.5	160.4	-51.8677	71.5833	-68.2205	1.09915	6140	-0.0016112	1.33057	170.275	2	0	NaN	NaN	NaN	NaN	NaN	NaN	NaN	NaN	NaN	NaN	NaN	NaN	NaN
G091810_0002_12.mat	7	3	-65	50	3	4.44	38.63	273.4	1022	0.775	-50.6226	150.167	23.5	152	-92.1265	72.0417	-69.0144	1.69579	622.2	-0.00295273	2.6001	82	4	0	NaN	NaN	NaN	NaN	NaN	NaN	NaN	NaN	NaN	NaN	NaN	NaN	NaN
G091810_0002_13.mat	7	3	-65	100	3	8.88	38.63	273.4	1022	0.775	-50.6226	150.167	23.5	136.7	-140.82	72.5	-69.2359	2.86641	845.6	-0.0300052	19.2505	44.5365	9	4	845.6	-54.7144	838.2	1.84763	837.6	4	-62.0813	839.8	852	-12.124	-17.4341	245.902	174.194
G091810_0002_14.mat	7	3	-65	200	3	17.76	38.63	273.4	1022	0.775	-50.6104	150.167	23.5	117.7	-192.896	72.9583	-70.1335	1.18578	1026.8	-0.0366787	24.0509	45.5131	9	5	1026.8	-52.9718	1020.3	2.90587	1018.8	5	-64.9011	1021.2	1036	-14.7791	-21.1755	270.27	188.889
G091810_0002_15.mat	7	3	-65	400	3	35.52	38.63	273.4	1022	0.775	-50.6226	150.167	23.5	203.1	-265.71	73.4167	-69.3061	1.02034	1255.3	-0.0386415	24.1333	42.8185	9	5	1255.3	-53.0969	1247.2	2.90423	1245.5	5	-66.1829	1248	1262.5	-14.834	-20.8276	275.862	192.308
G091810_0002_16.mat	7	3	-65	25	4	2.22	38.63	273.4	1022	0.775	-50.5994	150.167	23.5	150.8	-52.6733	73.875	-67.8087	2.162	5647.8	-0.00109917	0.488281	43.25	1	0	NaN	NaN	NaN	NaN	NaN	NaN	NaN	NaN	NaN	NaN	NaN	NaN	NaN
G091810_0002_17.mat	7	3	-65	50	4	4.44	38.63	273.4	1022	0.775	-50.6104	150.167	23.5	154.2	-91.8213	74.3333	-67.4851	1.61356	718.9	-0.00206862	2.72827	97.8333	2	0	NaN	NaN	NaN	NaN	NaN	NaN	NaN	NaN	NaN	NaN	NaN	NaN	NaN
G091810_0002_18.mat	7	3	-65	100	4	8.88	38.63	273.4	1022	0.775	-50.6104	150.167	23.5	148.4	-143.542	74.7917	-68.7624	2.92878	733.9	-0.0296707	18.454	42.2513	9	3	733.9	-54.6442	726.6	1.51621	725.4	3	-63.4546	728.7	736.2	-10.8362	-13.3386	266.667	127.273
G091810_0002_19.mat	7	3	-65	200	4	17.76	38.63	273.4	1022	0.775	-50.6104	150.167	23.5	153	-205.42	75.25	-68.6753	2.05555	865.6	-0.0360677	23.056	44.7836	9	5	865.6	-53.6432	861.7	2.82556	860	5	-65.4321	862.5	877.4	-11.9348	-18.374	268.456	200
G091810_0002_20.mat	7	3	-65	400	4	35.52	38.63	273.4	1022	0.775	-50.6226	150.167	23.5	157.1	-271.326	75.7083	-69.1263	1.00926	1130	-0.039867	25.5157	43.4317	9	5	1130	-53.277	1122.4	3.13337	1121.5	5	-64.7363	1123.2	1137.5	-14.7241	-20.376	279.72	192.308
G091810_0002_21.mat	7	3	-65	25	5	2.22	38.63	273.4	1022	0.775	-50.6018	150.167	23.5	147.1	-51.4648	76.1667	-69.378	1.81457	3561.5	-0.00205496	3.37524	358.567	2	0	NaN	NaN	NaN	NaN	NaN	NaN	NaN	NaN	NaN	NaN	NaN	NaN	NaN
G091810_0002_22.mat	7	3	-65	50	5	4.44	38.63	273.4	1022	0.775	-50.6152	150.167	23.5	154.8	-88.0249	76.625	-69.5284	1.9831	4724.4	-0.000607614	2.53296	234.033	2	0	NaN	NaN	NaN	NaN	NaN	NaN	NaN	NaN	NaN	NaN	NaN	NaN	NaN
G091810_0002_23.mat	7	3	-65	100	5	8.88	38.63	273.4	1022	0.775	-50.6104	150.167	23.5	132.7	-137.17	77.0833	-69.159	1.2651	852.2	-0.0304626	20.7825	45.6605	9	3	852.2	-54.3329	844.7	1.56094	844.1	3	-61.8921	846.5	854.2	-11.2207	-13.6743	259.74	126.471
G091810_0002_24.mat	7	3	-65	200	5	17.76	38.63	273.4	1022	0.775	-50.6104	150.167	23.5	175.5	-202.136	77.5417	-69.6508	3.19236	1150.2	-0.0297048	20.4895	46.0403	9	4	1150.2	-55.1508	1142.4	1.6153	1141.7	4	-62.5391	1144.1	1157	-9.71924	-14.6997	232.558	172.727
G091810_0002_25.mat	7	3	-65	400	5	35.52	38.63	273.4	1022	0.775	-50.614	150.167	23.5	150.8	-267.688	78	-69.1403	1.11555	1184.1	-0.0401981	24.527	42.1011	9	5	1184.1	-53.2281	1176.6	3.10489	1175	5	-66.2134	1177.3	1192.2	-14.2114	-21.0962	268.456	196.296
G091810_0003_1.mat	7	4	-65	25	1	1.58	39.88	65.8	2600	0.629	-50.6104	116.511	26.8	210.1	-25.9888	78	-68.889	1.51451	437.3	-0.00146783	3.32031	197.4	2	0	NaN	NaN	NaN	NaN	NaN	NaN	NaN	NaN	NaN	NaN	NaN	NaN	NaN
G091810_0003_2.mat	7	4	-65	50	1	3.16	39.88	65.8	2600	0.629	-50.6226	116.511	26.8	177.8	-47.4609	78	-69.1733	3.00088	2100.9	-0.00222223	2.50244	92.3	1	0	NaN	NaN	NaN	NaN	NaN	NaN	NaN	NaN	NaN	NaN	NaN	NaN	NaN
G091810_0003_3.mat	7	4	-65	100	1	6.32	39.88	65.8	2600	0.629	-50.5981	116.511	26.8	183.2	-80.6641	78	-70.412	1.1196	1573.2	-0.0018126	2.52686	119.8	2	0	NaN	NaN	NaN	NaN	NaN	NaN	NaN	NaN	NaN	NaN	NaN	NaN	NaN
G091810_0003_4.mat	7	4	-65	200	1	12.64	39.88	65.8	2600	0.629	-50.6226	116.511	26.8	157	-134.924	78	-68.1771	1.82843	6529.7	-0.000989933	1.24207	122.725	1	0	NaN	NaN	NaN	NaN	NaN	NaN	NaN	NaN	NaN	NaN	NaN	NaN	NaN
G091810_0003_5.mat	7	4	-65	400	1	25.28	39.88	65.8	2600	0.629	-50.5933	116.511	26.8	191.3	-197.009	78	-68.2693	1.03572	5326.9	-0.0012084	0.256348	23.15	1	0	NaN	NaN	NaN	NaN	NaN	NaN	NaN	NaN	NaN	NaN	NaN	NaN	NaN
G091810_0003_6.mat	7	4	-65	25	2	1.58	39.88	65.8	2600	0.629	-50.6104	116.511	26.8	194.2	-26.3184	78	-68.3546	0.763539	5889.9	-0.000928489	2.21558	182.267	2	0	NaN	NaN	NaN	NaN	NaN	NaN	NaN	NaN	NaN	NaN	NaN	NaN	NaN
G091810_0003_7.mat	7	4	-65	50	2	3.16	39.88	65.8	2600	0.629	-50.6226	116.511	26.8	190.1	-47.937	78	-69.5822	1.20937	331.5	-0.00147466	1.34888	65.5	2	0	NaN	NaN	NaN	NaN	NaN	NaN	NaN	NaN	NaN	NaN	NaN	NaN	NaN
G091810_0003_8.mat	7	4	-65	100	2	6.32	39.88	65.8	2600	0.629	-50.5737	116.511	26.8	181.2	-83.4961	78	-69.1208	1.54824	3547.1	-0.000873872	0.366211	43.3	1	0	NaN	NaN	NaN	NaN	NaN	NaN	NaN	NaN	NaN	NaN	NaN	NaN	NaN
G091810_0003_9.mat	7	4	-65	200	2	12.64	39.88	65.8	2600	0.629	-50.6226	116.511	26.8	178.1	-132.825	78	-68.532	0.902963	1644.4	-0.0013347	1.55029	217.4	2	0	NaN	NaN	NaN	NaN	NaN	NaN	NaN	NaN	NaN	NaN	NaN	NaN	NaN
G091810_0003_10.mat	7	4	-65	400	2	25.28	39.88	65.8	2600	0.629	-50.6165	116.511	26.8	163.3	-208.362	78	-68.1439	1.1577	3258.8	-0.00206179	2.66724	81.519	2	0	NaN	NaN	NaN	NaN	NaN	NaN	NaN	NaN	NaN	NaN	NaN	NaN	NaN
G091810_0003_11.mat	7	4	-65	25	3	1.58	39.88	65.8	2600	0.629	-50.5896	116.511	26.8	177.9	-27.6367	78	-66.6081	1.1853	3940	-0.000938729	2.61841	261.7	2	0	NaN	NaN	NaN	NaN	NaN	NaN	NaN	NaN	NaN	NaN	NaN	NaN	NaN
G091810_0003_12.mat	7	4	-65	50	3	3.16	39.88	65.8	2600	0.629	-50.6104	116.511	26.8	191.4	-52.9419	78	-66.0432	1.20021	4138.5	-0.00144394	1.74866	106.53	2	0	NaN	NaN	NaN	NaN	NaN	NaN	NaN	NaN	NaN	NaN	NaN	NaN	NaN
G091810_0003_13.mat	7	4	-65	100	3	6.32	39.88	65.8	2600	0.629	-50.5981	116.511	26.8	174.6	-88.6719	78	-65.8387	2.63532	331.3	-0.00159755	1.12915	80.6	1	0	NaN	NaN	NaN	NaN	NaN	NaN	NaN	NaN	NaN	NaN	NaN	NaN	NaN
G091810_0003_14.mat	7	4	-65	200	3	12.64	39.88	65.8	2600	0.629	-50.6104	116.511	26.8	168.9	-139.014	78	-67.6523	1.92148	574.8	-0.00261137	0.970459	36.825	1	0	NaN	NaN	NaN	NaN	NaN	NaN	NaN	NaN	NaN	NaN	NaN	NaN	NaN
G091810_0003_15.mat	7	4	-65	400	3	25.28	39.88	65.8	2600	0.629	-50.6238	116.511	26.8	175.9	-208.521	78	-67.0859	0.905701	6387.5	-0.00121864	1.11084	70.3	2	0	NaN	NaN	NaN	NaN	NaN	NaN	NaN	NaN	NaN	NaN	NaN	NaN	NaN
G091810_0003_16.mat	7	4	-65	25	4	1.58	39.88	65.8	2600	0.629	-50.6104	116.511	26.8	188.2	-27.3193	78	-67.1572	1.28971	1240.7	-0.000771465	0.00305176	0.1	2	0	NaN	NaN	NaN	NaN	NaN	NaN	NaN	NaN	NaN	NaN	NaN	NaN	NaN
G091810_0003_17.mat	7	4	-65	50	4	3.16	39.88	65.8	2600	0.629	-50.6104	116.511	26.8	185	-50.3662	78	-65.8004	2.44797	2714.3	-0.00137908	1.32446	82	1	0	NaN	NaN	NaN	NaN	NaN	NaN	NaN	NaN	NaN	NaN	NaN	NaN	NaN
G091810_0003_18.mat	7	4	-65	100	4	6.32	39.88	65.8	2600	0.629	-50.6104	116.511	26.8	174.3	-88.7817	78	-66.1281	1.14579	2021	-0.00171361	1.25122	54	2	0	NaN	NaN	NaN	NaN	NaN	NaN	NaN	NaN	NaN	NaN	NaN	NaN	NaN
G091810_0003_19.mat	7	4	-65	200	4	12.64	39.88	65.8	2600	0.629	-50.6104	116.511	26.8	190	-142.859	78	-67.7209	1.35926	4662	-0.00109234	1.64795	127.9	2	0	NaN	NaN	NaN	NaN	NaN	NaN	NaN	NaN	NaN	NaN	NaN	NaN	NaN
G091810_0003_20.mat	7	4	-65	400	4	25.28	39.88	65.8	2600	0.629	-50.5981	116.511	26.8	138.8	-199.548	78	-67.3193	1.76375	5109.2	-0.00107527	1.2207	79.4667	1	0	NaN	NaN	NaN	NaN	NaN	NaN	NaN	NaN	NaN	NaN	NaN	NaN	NaN
G091810_0003_21.mat	7	4	-65	25	5	1.58	39.88	65.8	2600	0.629	-50.6152	116.511	26.8	186	-27.0874	78	-67.2985	1.1477	5133.5	-0.00114354	2.00806	238.4	2	0	NaN	NaN	NaN	NaN	NaN	NaN	NaN	NaN	NaN	NaN	NaN	NaN	NaN
G091810_0003_22.mat	7	4	-65	50	5	3.16	39.88	65.8	2600	0.629	-50.6104	116.511	26.8	182.4	-48.8159	78	-68.1149	0.464021	3412.4	-0.00169313	2.36816	356.08	2	0	NaN	NaN	NaN	NaN	NaN	NaN	NaN	NaN	NaN	NaN	NaN	NaN	NaN
G091810_0003_23.mat	7	4	-65	100	5	6.32	39.88	65.8	2600	0.629	-50.5981	116.511	26.8	178.9	-85.9863	78	-68.1262	0.913854	2401.5	-0.00185698	1.88904	71.5	2	0	NaN	NaN	NaN	NaN	NaN	NaN	NaN	NaN	NaN	NaN	NaN	NaN	NaN
G091810_0003_24.mat	7	4	-65	200	5	12.64	39.88	65.8	2600	0.629	-50.6104	116.511	26.8	183.2	-138.806	78	-67.3982	0.641197	6002	-0.00079536	1.01318	100.6	2	0	NaN	NaN	NaN	NaN	NaN	NaN	NaN	NaN	NaN	NaN	NaN	NaN	NaN
G091810_0003_25.mat	7	4	-65	400	5	25.28	39.88	65.8	2600	0.629	-50.6104	116.511	26.8	172.8	-197.937	78	-67.3851	0.821037	5638.1	-0.00156341	1.66321	99.125	2	0	NaN	NaN	NaN	NaN	NaN	NaN	NaN	NaN	NaN	NaN	NaN	NaN	NaN
A092110_0012_1.mat	8	1	-60	25	1	4	52	90.1	1073.2	0.952	-50.6104	114.951	25.641	147.41	-28.9673	240	-63.4688	0.987572	5137.11	-0.0012006	1.36719	156.717	2	0	NaN	NaN	NaN	NaN	NaN	NaN	NaN	NaN	NaN	NaN	NaN	NaN	NaN
A092110_0012_2.mat	8	1	-60	50	1	8	52	90.1	1073.2	0.952	-50.6226	114.951	25.641	147.311	-56.0059	240	-63.3335	1.59089	844.965	-0.000942843	1.80054	347.886	2	0	NaN	NaN	NaN	NaN	NaN	NaN	NaN	NaN	NaN	NaN	NaN	NaN	NaN
A092110_0012_3.mat	8	1	-60	100	1	16	52	90.1	1073.2	0.952	-50.6104	114.951	25.641	143.351	-100.159	240	-62.3899	1.96888	2791.7	-0.000820748	2.89917	1553.71	2	0	NaN	NaN	NaN	NaN	NaN	NaN	NaN	NaN	NaN	NaN	NaN	NaN	NaN
A092110_0012_4.mat	8	1	-60	200	1	32	52	90.1	1073.2	0.952	-50.5981	114.951	25.641	137.411	-167.786	240	-63.5928	2.09721	2991.38	-0.00106494	1.2085	336.699	1	0	NaN	NaN	NaN	NaN	NaN	NaN	NaN	NaN	NaN	NaN	NaN	NaN	NaN
A092110_0012_5.mat	8	1	-60	400	1	64	52	90.1	1073.2	0.952	-50.6104	114.951	25.641	116.225	-247.852	240	-59.9803	4.11341	428.175	-0.0178733	10.498	41.4843	8	0	428.175	-61.9348	424.116	0.540933	NaN	NaN	NaN	NaN	NaN	NaN	NaN	NaN	NaN
A092110_0012_6.mat	8	1	-60	25	2	4	52	90.1	1073.2	0.952	-50.6055	114.951	25.641	148.598	-30.3467	240	-60.7295	1.97878	2282.54	-0.000990324	3.9978	721.71	2	0	NaN	NaN	NaN	NaN	NaN	NaN	NaN	NaN	NaN	NaN	NaN	NaN	NaN
A092110_0012_7.mat	8	1	-60	50	2	8	52	90.1	1073.2	0.952	-50.6226	114.951	25.641	142.262	-55.9692	240	-61.2381	1.1857	6408.37	-0.00142444	1.31226	93.2332	2	0	NaN	NaN	NaN	NaN	NaN	NaN	NaN	NaN	NaN	NaN	NaN	NaN	NaN
A092110_0012_8.mat	8	1	-60	100	2	16	52	90.1	1073.2	0.952	-50.6104	114.951	25.641	142.163	-102.124	240	-62.0202	1.56531	4222.25	-0.00149227	3.35083	502.227	2	0	NaN	NaN	NaN	NaN	NaN	NaN	NaN	NaN	NaN	NaN	NaN	NaN	NaN
A092110_0012_9.mat	8	1	-60	200	2	32	52	90.1	1073.2	0.952	-50.6226	114.951	25.641	134.243	-169.47	240	-59.9439	2.10748	5225.91	-0.00130234	3.90625	219.615	2	0	NaN	NaN	NaN	NaN	NaN	NaN	NaN	NaN	NaN	NaN	NaN	NaN	NaN
A092110_0012_10.mat	8	1	-60	400	2	64	52	90.1	1073.2	0.952	-50.6104	114.951	25.641	119.195	-244.763	240	-62.0889	1.58247	418.77	-0.0194877	10.376	38.3271	8	0	418.77	-61.6541	415.008	0.654297	NaN	NaN	NaN	NaN	NaN	NaN	NaN	NaN	NaN
A092110_0012_11.mat	8	1	-60	25	3	4	52	90.1	1073.2	0.952	-50.6104	114.951	25.641	149.39	-30.4077	240	-61.9164	2.67518	2648.15	-0.000793616	3.09448	439.659	2	0	NaN	NaN	NaN	NaN	NaN	NaN	NaN	NaN	NaN	NaN	NaN	NaN	NaN
A092110_0012_12.mat	8	1	-60	50	3	8	52	90.1	1073.2	0.952	-50.6104	114.951	25.641	143.252	-56.9458	240	-60.095	2.10728	802.692	-0.00105137	0.585937	42.471	1	0	NaN	NaN	NaN	NaN	NaN	NaN	NaN	NaN	NaN	NaN	NaN	NaN	NaN
A092110_0012_13.mat	8	1	-60	100	3	16	52	90.1	1073.2	0.952	-50.6104	114.951	25.641	145.43	-100.354	240	-62.491	2.34886	6374.61	-0.00115312	2.91138	247.376	2	0	NaN	NaN	NaN	NaN	NaN	NaN	NaN	NaN	NaN	NaN	NaN	NaN	NaN
A092110_0012_14.mat	8	1	-60	200	3	32	52	90.1	1073.2	0.952	-50.6104	114.951	25.641	136.124	-168.738	240	-61.8792	2.92428	3125.33	-0.00121416	1.37939	88.407	1	0	NaN	NaN	NaN	NaN	NaN	NaN	NaN	NaN	NaN	NaN	NaN	NaN	NaN
A092110_0012_15.mat	8	1	-60	400	3	64	52	90.1	1073.2	0.952	-50.6226	114.951	25.641	128.006	-243.225	240	-62.4617	1.69991	396.891	-0.0250226	12.7686	36.4705	8	0	396.891	-59.3774	394.218	1.12998	NaN	NaN	NaN	NaN	NaN	NaN	NaN	NaN	NaN
A092110_0012_16.mat	8	1	-60	25	4	4	52	90.1	1073.2	0.952	-50.6104	114.951	25.641	149.489	-29.5898	240	-62.7953	1.3364	950.301	-0.00110564	1.87378	174.768	2	0	NaN	NaN	NaN	NaN	NaN	NaN	NaN	NaN	NaN	NaN	NaN	NaN	NaN
A092110_0012_17.mat	8	1	-60	50	4	8	52	90.1	1073.2	0.952	-50.6226	114.951	25.641	142.361	-55.8472	240	-62.3048	1.71065	4612.41	-0.000956409	1.86768	168.465	2	0	NaN	NaN	NaN	NaN	NaN	NaN	NaN	NaN	NaN	NaN	NaN	NaN	NaN
A092110_0012_18.mat	8	1	-60	100	4	16	52	90.1	1073.2	0.952	-50.6274	114.951	25.641	146.42	-100.867	240	-62.0558	1.20389	3967.62	-0.00100389	4.96216	1004.95	2	0	NaN	NaN	NaN	NaN	NaN	NaN	NaN	NaN	NaN	NaN	NaN	NaN	NaN
A092110_0012_19.mat	8	1	-60	200	4	32	52	90.1	1073.2	0.952	-50.6348	114.951	25.641	134.243	-166.272	240	-62.2497	2.86252	2032.27	-0.00110564	0.775146	53.1878	1	0	NaN	NaN	NaN	NaN	NaN	NaN	NaN	NaN	NaN	NaN	NaN	NaN	NaN
A092110_0012_20.mat	8	1	-60	400	4	64	52	90.1	1073.2	0.952	-50.6152	114.951	25.641	117.215	-247.754	240	-61.1849	2.04599	410.256	-0.020634	11.0535	39.2017	8	0	410.256	-61.0681	406.494	0.75772	NaN	NaN	NaN	NaN	NaN	NaN	NaN	NaN	NaN
A092110_0012_21.mat	8	1	-60	25	5	4	52	90.1	1073.2	0.952	-50.6226	114.951	25.641	150.281	-29.7363	240	-62.3869	2.03508	4335.8	-0.00169576	3.69263	626.868	2	0	NaN	NaN	NaN	NaN	NaN	NaN	NaN	NaN	NaN	NaN	NaN	NaN	NaN
A092110_0012_22.mat	8	1	-60	50	5	8	52	90.1	1073.2	0.952	-50.6104	114.951	25.641	149.984	-57.2754	240	-61.7768	1.9628	3493.02	-0.00179751	4.87061	431.343	2	0	NaN	NaN	NaN	NaN	NaN	NaN	NaN	NaN	NaN	NaN	NaN	NaN	NaN
A092110_0012_23.mat	8	1	-60	100	5	16	52	90.1	1073.2	0.952	-50.6226	114.951	25.641	144.143	-101.196	240	-61.9332	1.44768	3746.56	-0.000976758	2.02637	260.427	2	0	NaN	NaN	NaN	NaN	NaN	NaN	NaN	NaN	NaN	NaN	NaN	NaN	NaN
A092110_0012_24.mat	8	1	-60	200	5	32	52	90.1	1073.2	0.952	-50.6226	114.951	25.641	140.183	-166.846	240	-63.2301	1.8667	5998.31	-0.00046803	2.44751	496.683	2	0	NaN	NaN	NaN	NaN	NaN	NaN	NaN	NaN	NaN	NaN	NaN	NaN	NaN
A092110_0012_25.mat	8	1	-60	400	5	64	52	90.1	1073.2	0.952	-50.6226	114.951	25.641	121.175	-246.301	240	-61.3345	1.20294	416.691	-0.0202202	10.9253	37.9536	8	0	416.691	-61.2329	412.632	0.699229	NaN	NaN	NaN	NaN	NaN	NaN	NaN	NaN	NaN
A092110_0013_1.mat	8	2	-60	25	1	6	52	90.1	1073.2	0.952	-50.6592	123.924	22.572	146.123	-42.5293	233	-62.7927	1.54071	2864.47	-0.00126843	2.20337	157.286	2	0	NaN	NaN	NaN	NaN	NaN	NaN	NaN	NaN	NaN	NaN	NaN	NaN	NaN
A092110_0013_2.mat	8	2	-60	50	1	12	52	90.1	1073.2	0.952	-50.6104	123.924	22.572	145.331	-79.773	233	-63.0339	2.12006	3727.15	-0.000997107	0.842285	69.201	1	0	NaN	NaN	NaN	NaN	NaN	NaN	NaN	NaN	NaN	NaN	NaN	NaN	NaN
A092110_0013_3.mat	8	2	-60	100	1	24	52	90.1	1073.2	0.952	-50.6104	123.924	22.572	139.193	-136.597	233	-62.337	1.87358	5740.42	-0.000820748	2.67944	659.959	2	0	NaN	NaN	NaN	NaN	NaN	NaN	NaN	NaN	NaN	NaN	NaN	NaN	NaN
A092110_0013_4.mat	8	2	-60	200	1	48	52	90.1	1073.2	0.952	-50.6104	123.924	22.572	124.244	-211.389	233	-63.1642	0.994222	5633.5	-0.00100389	2.32544	653.722	2	0	NaN	NaN	NaN	NaN	NaN	NaN	NaN	NaN	NaN	NaN	NaN	NaN	NaN
A092110_0013_5.mat	8	2	-60	400	1	96	52	90.1	1073.2	0.952	-50.6226	123.924	22.572	114.245	-289.27	233	-62.6015	1.16651	456.489	-0.0373881	19.5862	36.3267	9	1	456.489	-55.7214	454.509	2.18402	452.925	1	-63.0701	454.905	454.905	-11.2939	-11.2939	NaN	NaN
A092110_0013_6.mat	8	2	-60	25	2	6	52	90.1	1073.2	0.952	-50.6104	123.924	22.572	146.222	-43.2739	233	-62.3697	2.24934	4054.94	-0.000596908	2.74048	720.72	2	0	NaN	NaN	NaN	NaN	NaN	NaN	NaN	NaN	NaN	NaN	NaN	NaN	NaN
A092110_0013_7.mat	8	2	-60	50	2	12	52	90.1	1073.2	0.952	-50.6104	123.924	22.572	146.42	-79.8096	233	-62.8889	0.981123	4885.35	-0.000746134	1.26953	206.415	2	0	NaN	NaN	NaN	NaN	NaN	NaN	NaN	NaN	NaN	NaN	NaN	NaN	NaN
A092110_0013_8.mat	8	2	-60	100	2	24	52	90.1	1073.2	0.952	-50.6104	123.924	22.572	139.49	-136.926	233	-63.2004	1.96052	3627.95	-0.00093606	1.84937	368.123	1	0	NaN	NaN	NaN	NaN	NaN	NaN	NaN	NaN	NaN	NaN	NaN	NaN	NaN
A092110_0013_9.mat	8	2	-60	200	2	48	52	90.1	1073.2	0.952	-50.6226	123.924	22.572	133.253	-212.292	233	-62.5764	2.68262	476.091	-0.000976758	0.268555	33.7095	1	0	NaN	NaN	NaN	NaN	NaN	NaN	NaN	NaN	NaN	NaN	NaN	NaN	NaN
A092110_0013_10.mat	8	2	-60	400	2	96	52	90.1	1073.2	0.952	-50.6104	123.924	22.572	114.245	-292.175	233	-62.2289	1.1935	461.736	-0.0377951	20.1721	36.2782	9	1	461.736	-55.3918	459.657	2.18804	458.271	1	-62.3621	460.152	460.152	-10.3113	-10.3113	NaN	NaN
A092110_0013_11.mat	8	2	-60	25	3	6	52	90.1	1073.2	0.952	-50.6104	123.924	22.572	149.687	-44.0186	233	-61.8014	1.92367	6276.7	-0.000895361	2.16064	148.896	2	0	NaN	NaN	NaN	NaN	NaN	NaN	NaN	NaN	NaN	NaN	NaN	NaN	NaN
A092110_0013_12.mat	8	2	-60	50	3	12	52	90.1	1073.2	0.952	-50.6226	123.924	22.572	146.915	-80.603	233	-61.4367	1.46026	5848.33	-0.000386633	0.45166	74.0025	2	0	NaN	NaN	NaN	NaN	NaN	NaN	NaN	NaN	NaN	NaN	NaN	NaN	NaN
A092110_0013_13.mat	8	2	-60	100	3	24	52	90.1	1073.2	0.952	-50.6226	123.924	22.572	140.282	-135.742	233	-63.098	1.67103	4109.49	-0.000698653	2.67334	653.004	2	0	NaN	NaN	NaN	NaN	NaN	NaN	NaN	NaN	NaN	NaN	NaN	NaN	NaN
A092110_0013_14.mat	8	2	-60	200	3	48	52	90.1	1073.2	0.952	-50.6274	123.924	22.572	130.877	-211.499	233	-62.0963	3.27086	5429.16	-0.00118703	0.32959	31.581	1	0	NaN	NaN	NaN	NaN	NaN	NaN	NaN	NaN	NaN	NaN	NaN	NaN	NaN
A092110_0013_15.mat	8	2	-60	400	3	96	52	90.1	1073.2	0.952	-50.6348	123.924	22.572	114.245	-286.438	233	-62.8027	1.01349	459.261	-0.0380596	19.1528	34.5055	9	1	459.261	-55.8496	457.38	2.26589	455.796	1	-63.3081	457.776	457.776	-11.886	-11.886	NaN	NaN
A092110_0013_16.mat	8	2	-60	25	4	6	52	90.1	1073.2	0.952	-50.6104	123.924	22.572	145.43	-42.7124	233	-63.1274	1.03072	2521.83	-0.000698653	1.34888	152.599	2	0	NaN	NaN	NaN	NaN	NaN	NaN	NaN	NaN	NaN	NaN	NaN	NaN	NaN
A092110_0013_17.mat	8	2	-60	50	4	12	52	90.1	1073.2	0.952	-50.6104	123.924	22.572	148.103	-79.1016	233	-63.3532	1.97709	2843.38	-0.000834314	0.299072	43.956	1	0	NaN	NaN	NaN	NaN	NaN	NaN	NaN	NaN	NaN	NaN	NaN	NaN	NaN
A092110_0013_18.mat	8	2	-60	100	4	24	52	90.1	1073.2	0.952	-50.6201	123.924	22.572	140.183	-135.205	233	-63.1945	1.8601	5408.17	-0.000495162	2.09961	691.218	2	0	NaN	NaN	NaN	NaN	NaN	NaN	NaN	NaN	NaN	NaN	NaN	NaN	NaN
A092110_0013_19.mat	8	2	-60	200	4	48	52	90.1	1073.2	0.952	-50.6104	123.924	22.572	128.204	-210.254	233	-63.5102	1.58399	5560.93	-0.00101746	2.19727	352.044	2	0	NaN	NaN	NaN	NaN	NaN	NaN	NaN	NaN	NaN	NaN	NaN	NaN	NaN
A092110_0013_20.mat	8	2	-60	400	4	96	52	90.1	1073.2	0.952	-50.5737	123.924	22.572	114.245	-295.862	233	-60.975	1.27253	444.807	-0.0404744	20.6421	34.3571	9	1	444.807	-53.8904	443.124	2.73672	440.946	1	-65.0232	443.421	443.421	-12.5757	-12.5757	NaN	NaN
A092110_0013_21.mat	8	2	-60	25	5	6	52	90.1	1073.2	0.952	-50.6104	123.924	22.572	143.252	-43.457	233	-62.466	1.31265	960.3	-0.000725785	2.17285	388.377	2	0	NaN	NaN	NaN	NaN	NaN	NaN	NaN	NaN	NaN	NaN	NaN	NaN	NaN
A092110_0013_22.mat	8	2	-60	50	5	12	52	90.1	1073.2	0.952	-50.6152	123.924	22.572	145.133	-79.5532	233	-62.5314	1.1522	4039.3	-0.00100389	1.39771	491.139	2	0	NaN	NaN	NaN	NaN	NaN	NaN	NaN	NaN	NaN	NaN	NaN	NaN	NaN
A092110_0013_23.mat	8	2	-60	100	5	24	52	90.1	1073.2	0.952	-50.6226	123.924	22.572	142.262	-138.44	233	-62.9136	1.36371	3995.64	-0.000420548	1.64185	462.825	2	0	NaN	NaN	NaN	NaN	NaN	NaN	NaN	NaN	NaN	NaN	NaN	NaN	NaN
A092110_0013_24.mat	8	2	-60	200	5	48	52	90.1	1073.2	0.952	-50.6104	123.924	22.572	131.174	-211.401	233	-62.2354	1.26126	4899.91	-0.000725785	2.63672	2359.96	2	0	NaN	NaN	NaN	NaN	NaN	NaN	NaN	NaN	NaN	NaN	NaN	NaN	NaN
A092110_0013_25.mat	8	2	-60	400	5	96	52	90.1	1073.2	0.952	-50.6104	123.924	22.572	128.204	-293.384	233	-62.8595	0.932843	486.189	-0.040081	21.6309	35.4395	9	1	486.189	-53.5547	484.407	2.59384	482.328	1	-63.8696	484.704	484.704	-11.9287	-11.9287	NaN	NaN
A092110_0014_1.mat	8	3	-60	25	1	2.22	38.63	273.4	1022	0.775	-50.6104	143.635	18.612	161.369	-59.5581	233	-64.2678	1.52804	2615.68	-0.000671521	2.05078	632.511	2	0	NaN	NaN	NaN	NaN	NaN	NaN	NaN	NaN	NaN	NaN	NaN	NaN	NaN
A092110_0014_2.mat	8	3	-60	50	1	4.44	38.63	273.4	1022	0.775	-50.6079	143.635	18.612	159.983	-107.446	232.875	-63.839	1.13961	5281.55	-0.000732568	1.48926	283.437	2	0	NaN	NaN	NaN	NaN	NaN	NaN	NaN	NaN	NaN	NaN	NaN	NaN	NaN
A092110_0014_3.mat	8	3	-60	100	1	8.88	38.63	273.4	1022	0.775	-50.5981	143.635	18.612	144.341	-173.352	232.75	-62.6556	1.28095	5115.92	-0.000474813	2.11182	1360.76	2	0	NaN	NaN	NaN	NaN	NaN	NaN	NaN	NaN	NaN	NaN	NaN	NaN	NaN
A092110_0014_4.mat	8	3	-60	200	1	17.76	38.63	273.4	1022	0.775	-50.6104	143.635	18.612	139.193	-251.367	232.625	-63.0365	0.849215	733.392	-0.0301642	17.511	36.5612	8	0	733.392	-56.2524	731.016	1.55984	NaN	NaN	NaN	NaN	NaN	NaN	NaN	NaN	NaN
A092110_0014_5.mat	8	3	-60	400	1	35.52	38.63	273.4	1022	0.775	-50.6104	143.635	18.612	158.696	-339.697	232.5	-62.5794	1.10086	944.064	-0.0448155	24.8352	35.7884	9	1	944.064	-52.0227	942.48	3.06908	940.401	1	-63.833	942.48	942.48	-9.95728	-9.95728	NaN	NaN
A092110_0014_6.mat	8	3	-60	25	2	2.22	38.63	273.4	1022	0.775	-50.6104	143.635	18.612	158.102	-60.5103	232.375	-63.3271	0.967071	2779.03	-0.000339152	1.75171	629.541	2	0	NaN	NaN	NaN	NaN	NaN	NaN	NaN	NaN	NaN	NaN	NaN	NaN	NaN
A092110_0014_7.mat	8	3	-60	50	2	4.44	38.63	273.4	1022	0.775	-50.6104	143.635	18.612	158.795	-109.387	232.25	-62.7519	1.52383	4950.1	-0.00078005	2.30713	817.74	2	0	NaN	NaN	NaN	NaN	NaN	NaN	NaN	NaN	NaN	NaN	NaN	NaN	NaN
A092110_0014_8.mat	8	3	-60	100	2	8.88	38.63	273.4	1022	0.775	-50.6226	143.635	18.612	151.172	-176.489	232.125	-62.396	1.85875	2078.41	-0.000854663	0.610352	54.747	1	0	NaN	NaN	NaN	NaN	NaN	NaN	NaN	NaN	NaN	NaN	NaN	NaN	NaN
A092110_0014_9.mat	8	3	-60	200	2	17.76	38.63	273.4	1022	0.775	-50.6152	143.635	18.612	156.023	-250.818	232	-63.5111	1.38434	717.651	-0.0276138	15.5762	37.3936	9	1	717.651	-57.7051	712.602	1.24026	710.523	1	-66.189	718.74	718.74	-8.93799	-8.93799	NaN	NaN
A092110_0014_10.mat	8	3	-60	400	2	35.52	38.63	273.4	1022	0.775	-50.6226	143.635	18.612	155.627	-339.636	231.875	-63.3442	2.08608	952.182	-0.0402166	22.5952	37.3845	9	2	952.182	-54.22	947.925	2.65161	947.43	2	-63.4668	949.41	953.271	-9.44458	-9.59717	259	NaN
A092110_0014_11.mat	8	3	-60	25	3	2.22	38.63	273.4	1022	0.775	-50.6226	143.635	18.612	168.992	-59.8511	231.75	-63.345	0.969882	6330.85	-0.000786833	1.53809	740.421	2	0	NaN	NaN	NaN	NaN	NaN	NaN	NaN	NaN	NaN	NaN	NaN	NaN	NaN
A092110_0014_12.mat	8	3	-60	50	3	4.44	38.63	273.4	1022	0.775	-50.6201	143.635	18.612	158.498	-107.19	231.625	-63.4382	1.28819	4308.48	-0.00121416	1.45874	177.408	2	0	NaN	NaN	NaN	NaN	NaN	NaN	NaN	NaN	NaN	NaN	NaN	NaN	NaN
A092110_0014_13.mat	8	3	-60	100	3	8.88	38.63	273.4	1022	0.775	-50.6104	143.635	18.612	145.331	-176.514	231.5	-61.9669	1.34592	4098.11	-0.000373067	1.3916	379.467	2	0	NaN	NaN	NaN	NaN	NaN	NaN	NaN	NaN	NaN	NaN	NaN	NaN	NaN
A092110_0014_14.mat	8	3	-60	200	3	17.76	38.63	273.4	1022	0.775	-50.6226	143.635	18.612	145.331	-253.223	231.375	-61.2625	1.07025	677.556	-0.0292892	16.5344	36.4012	9	1	677.556	-57.5281	674.289	1.32291	672.705	1	-63.6438	677.556	677.556	-10.7019	-10.7019	NaN	NaN
A092110_0014_15.mat	8	3	-60	400	3	35.52	38.63	273.4	1022	0.775	-50.6104	143.635	18.612	157.607	-341.394	231.25	-61.5424	1.29637	925.65	-0.0445646	24.8413	36.6339	9	1	925.65	-51.9922	923.373	3.2347	922.284	1	-60.116	923.373	923.373	-9.88403	-9.88403	NaN	NaN
A092110_0014_16.mat	8	3	-60	25	4	2.22	38.63	273.4	1022	0.775	-50.5981	143.635	18.612	159.686	-61.499	231.125	-61.5368	1.28609	2437.58	-0.000929277	2.15454	581.625	2	0	NaN	NaN	NaN	NaN	NaN	NaN	NaN	NaN	NaN	NaN	NaN	NaN	NaN
A092110_0014_17.mat	8	3	-60	50	4	4.44	38.63	273.4	1022	0.775	-50.6104	143.635	18.612	157.409	-107.776	231	-62.2851	2.1019	6805.95	-0.000888578	1.60522	653.4	1	0	NaN	NaN	NaN	NaN	NaN	NaN	NaN	NaN	NaN	NaN	NaN	NaN	NaN
A092110_0014_18.mat	8	3	-60	100	4	8.88	38.63	273.4	1022	0.775	-50.6201	143.635	18.612	143.252	-174.561	230.875	-62.2418	1.02233	3736.06	-0.000875012	1.67236	160.182	2	0	NaN	NaN	NaN	NaN	NaN	NaN	NaN	NaN	NaN	NaN	NaN	NaN	NaN
A092110_0014_19.mat	8	3	-60	200	4	17.76	38.63	273.4	1022	0.775	-50.6079	143.635	18.612	121.175	-252.795	230.75	-61.3453	1.14957	662.607	-0.0295808	16.3757	36.7048	9	1	662.607	-57.4487	659.538	1.47014	658.449	1	-62.9968	662.211	662.211	-11.5747	-11.5747	NaN	NaN
A092110_0014_20.mat	8	3	-60	400	4	35.52	38.63	273.4	1022	0.775	-50.6079	143.635	18.612	159.488	-337.744	230.625	-61.7051	1.20964	905.058	-0.0480443	26.1291	35.6785	9	2	905.058	-51.1072	901.197	3.53219	899.712	2	-62.4597	901.197	917.829	0.906982	-10.9338	60.1251	NaN
A092110_0014_21.mat	8	3	-60	25	5	2.22	38.63	273.4	1022	0.775	-50.6226	143.635	18.612	159.29	-61.9629	230.5	-61.8712	1.5802	4241.85	-0.00110564	0.335693	27.2993	1	0	NaN	NaN	NaN	NaN	NaN	NaN	NaN	NaN	NaN	NaN	NaN	NaN	NaN
A092110_0014_22.mat	8	3	-60	50	5	4.44	38.63	273.4	1022	0.775	-50.6104	143.635	18.612	160.28	-108.179	230.375	-61.4308	0.931876	1667.06	-0.000759701	1.00708	122.067	2	0	NaN	NaN	NaN	NaN	NaN	NaN	NaN	NaN	NaN	NaN	NaN	NaN	NaN
A092110_0014_23.mat	8	3	-60	100	5	8.88	38.63	273.4	1022	0.775	-50.6104	143.635	18.612	144.143	-175.073	230.25	-61.3	2.40062	623.601	-0.00100389	0.0793457	17.919	1	0	NaN	NaN	NaN	NaN	NaN	NaN	NaN	NaN	NaN	NaN	NaN	NaN	NaN
A092110_0014_24.mat	8	3	-60	200	5	17.76	38.63	273.4	1022	0.775	-50.5981	143.635	18.612	144.341	-251.453	230.125	-62.0391	1.38692	693.396	-0.0305305	17.5537	35.9198	8	0	693.396	-56.6125	691.218	1.60868	NaN	NaN	NaN	NaN	NaN	NaN	NaN	NaN	NaN
A092110_0014_25.mat	8	3	-60	400	5	35.52	38.63	273.4	1022	0.775	-50.6104	143.635	18.612	151.172	-332.446	230	-61.9341	1.90532	905.355	-0.0441372	24.9512	36.8137	9	1	905.355	-52.9993	903.573	3.08145	901.791	1	-64.0955	903.672	903.672	-10.9766	-10.9766	NaN	NaN
A092110_0015_1.mat	8	4	-60	25	1	1.58	39.88	65.8	2600	0.629	-50.6104	104.011	21.582	185.228	-29.4922	230	-63.4178	0.737237	4561.33	-0.000664738	2.20337	652.707	2	0	NaN	NaN	NaN	NaN	NaN	NaN	NaN	NaN	NaN	NaN	NaN	NaN	NaN
A092110_0015_2.mat	8	4	-60	50	1	3.16	39.88	65.8	2600	0.629	-50.6055	104.011	21.582	189.782	-55.2734	230	-64.1143	1.17478	773.685	-0.000610474	0.00610352	8.019	1	0	NaN	NaN	NaN	NaN	NaN	NaN	NaN	NaN	NaN	NaN	NaN	NaN	NaN
A092110_0015_3.mat	8	4	-60	100	1	6.32	39.88	65.8	2600	0.629	-50.5859	104.011	21.582	172.358	-99.231	230	-62.8299	1.40916	754.479	-0.000793616	0.366211	35.937	1	0	NaN	NaN	NaN	NaN	NaN	NaN	NaN	NaN	NaN	NaN	NaN	NaN	NaN
A092110_0015_4.mat	8	4	-60	200	1	12.64	39.88	65.8	2600	0.629	-50.6006	104.011	21.582	161.27	-161.951	230	-61.6666	1.17066	1154.64	-0.000813965	0.22583	44.8099	1	0	NaN	NaN	NaN	NaN	NaN	NaN	NaN	NaN	NaN	NaN	NaN	NaN	NaN
A092110_0015_5.mat	8	4	-60	400	1	25.28	39.88	65.8	2600	0.629	-50.6226	104.011	21.582	153.152	-240.259	230	-62.4018	1.51767	6840.21	-0.000969975	0.634766	59.499	1	0	NaN	NaN	NaN	NaN	NaN	NaN	NaN	NaN	NaN	NaN	NaN	NaN	NaN
A092110_0015_6.mat	8	4	-60	25	2	1.58	39.88	65.8	2600	0.629	-50.6104	104.011	21.582	185.525	-29.8096	230	-62.6563	0.798707	3707.45	-0.000786833	1.48315	302.742	2	0	NaN	NaN	NaN	NaN	NaN	NaN	NaN	NaN	NaN	NaN	NaN	NaN	NaN
A092110_0015_7.mat	8	4	-60	50	2	3.16	39.88	65.8	2600	0.629	-50.6104	104.011	21.582	183.842	-55.7861	230	-61.679	1.32704	3842.19	-0.000406982	1.57471	231.66	2	0	NaN	NaN	NaN	NaN	NaN	NaN	NaN	NaN	NaN	NaN	NaN	NaN	NaN
A092110_0015_8.mat	8	4	-60	100	2	6.32	39.88	65.8	2600	0.629	-50.6104	104.011	21.582	182.258	-100.085	230	-61.8121	0.90227	4287.49	-0.000902144	1.15356	148.698	2	0	NaN	NaN	NaN	NaN	NaN	NaN	NaN	NaN	NaN	NaN	NaN	NaN	NaN
A092110_0015_9.mat	8	4	-60	200	2	12.64	39.88	65.8	2600	0.629	-50.6104	104.011	21.582	158.399	-161.353	230	-61.9149	1.3626	6329.86	-0.0010785	0.561523	41.5305	1	0	NaN	NaN	NaN	NaN	NaN	NaN	NaN	NaN	NaN	NaN	NaN	NaN	NaN
A092110_0015_10.mat	8	4	-60	400	2	25.28	39.88	65.8	2600	0.629	-50.5981	104.011	21.582	137.213	-233.228	230	-62.6955	1.38943	5467.97	-0.00101746	0.689697	43.164	1	0	NaN	NaN	NaN	NaN	NaN	NaN	NaN	NaN	NaN	NaN	NaN	NaN	NaN
A092110_0015_11.mat	8	4	-60	25	3	1.58	39.88	65.8	2600	0.629	-50.6104	104.011	21.582	174.437	-29.7852	230	-62.6476	0.976635	4547.17	-0.000861446	1.07422	109.098	2	0	NaN	NaN	NaN	NaN	NaN	NaN	NaN	NaN	NaN	NaN	NaN	NaN	NaN
A092110_0015_12.mat	8	4	-60	50	3	3.16	39.88	65.8	2600	0.629	-50.6104	104.011	21.582	190.574	-55.4565	230	-62.2569	1.1534	5689.63	-0.000902144	1.54419	126.938	2	0	NaN	NaN	NaN	NaN	NaN	NaN	NaN	NaN	NaN	NaN	NaN	NaN	NaN
A092110_0015_13.mat	8	4	-60	100	3	6.32	39.88	65.8	2600	0.629	-50.6128	104.011	21.582	173.348	-99.0601	230	-61.8492	0.823926	6663.79	-0.000766484	1.0498	375.705	2	0	NaN	NaN	NaN	NaN	NaN	NaN	NaN	NaN	NaN	NaN	NaN	NaN	NaN
A092110_0015_14.mat	8	4	-60	200	3	12.64	39.88	65.8	2600	0.629	-50.6226	104.011	21.582	167.21	-158.765	230	-63.6274	1.92512	762.993	-0.000963192	0.00610352	6.93	1	0	NaN	NaN	NaN	NaN	NaN	NaN	NaN	NaN	NaN	NaN	NaN	NaN	NaN
A092110_0015_15.mat	8	4	-60	400	3	25.28	39.88	65.8	2600	0.629	-50.6226	104.011	21.582	141.173	-227.649	230	-62.7383	1.63846	6032.86	-0.000807182	0.689697	91.773	1	0	NaN	NaN	NaN	NaN	NaN	NaN	NaN	NaN	NaN	NaN	NaN	NaN	NaN
A092110_0015_16.mat	8	4	-60	25	4	1.58	39.88	65.8	2600	0.629	-50.6152	104.011	21.582	187.505	-29.7363	230	-62.7252	1.903	2987.13	-0.000929277	0.897217	108.38	1	0	NaN	NaN	NaN	NaN	NaN	NaN	NaN	NaN	NaN	NaN	NaN	NaN	NaN
A092110_0015_17.mat	8	4	-60	50	4	3.16	39.88	65.8	2600	0.629	-50.6104	104.011	21.582	177.605	-55.0781	230	-62.592	1.29079	4997.42	-0.000576558	1.50757	112.538	2	0	NaN	NaN	NaN	NaN	NaN	NaN	NaN	NaN	NaN	NaN	NaN	NaN	NaN
A092110_0015_18.mat	8	4	-60	100	4	6.32	39.88	65.8	2600	0.629	-50.6104	104.011	21.582	171.269	-96.4233	230	-63.653	1.4899	3710.22	-0.000902144	0.90332	97.317	1	0	NaN	NaN	NaN	NaN	NaN	NaN	NaN	NaN	NaN	NaN	NaN	NaN	NaN
A092110_0015_19.mat	8	4	-60	200	4	12.64	39.88	65.8	2600	0.629	-50.6104	104.011	21.582	159.29	-157.8	230	-63.1753	1.33319	755.271	-0.00103781	0.140381	25.3073	1	0	NaN	NaN	NaN	NaN	NaN	NaN	NaN	NaN	NaN	NaN	NaN	NaN	NaN
A092110_0015_20.mat	8	4	-60	400	4	25.28	39.88	65.8	2600	0.629	-50.6104	104.011	21.582	159.587	-228.821	230	-63.4006	0.889784	2934.86	-0.00130234	0.506592	29.7281	1	0	NaN	NaN	NaN	NaN	NaN	NaN	NaN	NaN	NaN	NaN	NaN	NaN	NaN
A092110_0015_21.mat	8	4	-60	25	5	1.58	39.88	65.8	2600	0.629	-50.6104	104.011	21.582	171.17	-29.7974	230	-62.3085	3.08495	1085.44	-0.00108529	0.720215	45.54	1	0	NaN	NaN	NaN	NaN	NaN	NaN	NaN	NaN	NaN	NaN	NaN	NaN	NaN
A092110_0015_22.mat	8	4	-60	50	5	3.16	39.88	65.8	2600	0.629	-50.6226	104.011	21.582	183.347	-55.5786	230	-62.367	1.03189	6194.83	-0.000881795	1.12915	107.836	2	0	NaN	NaN	NaN	NaN	NaN	NaN	NaN	NaN	NaN	NaN	NaN	NaN	NaN
A092110_0015_23.mat	8	4	-60	100	5	6.32	39.88	65.8	2600	0.629	-50.6152	104.011	21.582	187.01	-97.2778	230	-63.9789	0.96216	4365.31	-0.000990324	1.05591	104.742	2	0	NaN	NaN	NaN	NaN	NaN	NaN	NaN	NaN	NaN	NaN	NaN	NaN	NaN
A092110_0015_24.mat	8	4	-60	200	5	12.64	39.88	65.8	2600	0.629	-50.6104	104.011	21.582	168.299	-160.168	230	-62.5379	0.909053	6098	-0.000956409	0.634766	44.055	1	0	NaN	NaN	NaN	NaN	NaN	NaN	NaN	NaN	NaN	NaN	NaN	NaN	NaN
A092110_0015_25.mat	8	4	-60	400	5	25.28	39.88	65.8	2600	0.629	-50.6104	104.011	21.582	128.897	-232.104	230	-62.9582	1.03776	5467.47	-0.00078005	0.360107	34.7667	1	0	NaN	NaN	NaN	NaN	NaN	NaN	NaN	NaN	NaN	NaN	NaN	NaN	NaN
A092110_0008_1.mat	8	1	-65	25	1	4	52	90.1	1073.2	0.952	-50.5981	138.95	25.641	145.529	-27.0386	113	-67.155	0.929874	3787.74	-0.000352718	1.06812	211.464	2	0	NaN	NaN	NaN	NaN	NaN	NaN	NaN	NaN	NaN	NaN	NaN	NaN	NaN
A092110_0008_2.mat	8	1	-65	50	1	8	52	90.1	1073.2	0.952	-50.6226	138.95	25.641	140.183	-50.3906	113.458	-67.2307	1.30964	4791.5	-0.000562992	1.80054	1657.46	2	0	NaN	NaN	NaN	NaN	NaN	NaN	NaN	NaN	NaN	NaN	NaN	NaN	NaN
A092110_0008_3.mat	8	1	-65	100	1	16	52	90.1	1073.2	0.952	-50.6079	138.95	25.641	138.203	-87.7197	113.917	-67.7195	0.522931	5005.74	-0.000678304	0.921631	36.5558	2	0	NaN	NaN	NaN	NaN	NaN	NaN	NaN	NaN	NaN	NaN	NaN	NaN	NaN
A092110_0008_4.mat	8	1	-65	200	1	32	52	90.1	1073.2	0.952	-50.6104	138.95	25.641	122.165	-138.525	114.375	-67.195	1.27455	422.631	-0.0296351	18.396	47.5365	9	1	422.631	-54.9219	420.453	1.43562	413.424	1	-66.8481	419.859	419.859	4.42871	4.42871	NaN	NaN
A092110_0008_5.mat	8	1	-65	400	1	64	52	90.1	1073.2	0.952	-50.603	138.95	25.641	115.235	-199.414	114.833	-67.3019	0.664142	507.474	-0.0438591	26.2329	44.4312	9	4	507.474	-50.5273	497.574	2.74414	496.881	4	-64.4495	498.861	510.543	1.12671	-6.49048	256.805	182.759
A092110_0008_6.mat	8	1	-65	25	2	4	52	90.1	1073.2	0.952	-50.6079	138.95	25.641	149.489	-27.3926	115.292	-67.0871	0.70679	3086.82	-0.000576558	2.19116	325.314	2	0	NaN	NaN	NaN	NaN	NaN	NaN	NaN	NaN	NaN	NaN	NaN	NaN	NaN
A092110_0008_7.mat	8	1	-65	50	2	8	52	90.1	1073.2	0.952	-50.6104	138.95	25.641	144.143	-51.9409	115.75	-66.4265	1.27633	3519.15	-0.000678304	1.5625	479.655	2	0	NaN	NaN	NaN	NaN	NaN	NaN	NaN	NaN	NaN	NaN	NaN	NaN	NaN
A092110_0008_8.mat	8	1	-65	100	2	16	52	90.1	1073.2	0.952	-50.6104	138.95	25.641	139.193	-89.6484	116.208	-66.9616	1.04457	5325.8	-0.000725785	1.3855	298.188	2	0	NaN	NaN	NaN	NaN	NaN	NaN	NaN	NaN	NaN	NaN	NaN	NaN	NaN
A092110_0008_9.mat	8	1	-65	200	2	32	52	90.1	1073.2	0.952	-50.6104	138.95	25.641	124.244	-140.356	116.667	-67.0074	1.10636	409.959	-0.0274984	16.3025	46.5829	9	1	409.959	-55.6299	406.593	1.18109	401.247	1	-65.0842	406.692	406.692	1.86523	1.86523	NaN	NaN
A092110_0008_10.mat	8	1	-65	400	2	64	52	90.1	1073.2	0.952	-50.6104	138.95	25.641	104.147	-200.867	117.125	-66.3263	1.35267	484.308	-0.048614	26.8433	41.1718	9	5	484.308	-48.6291	471.141	3.04723	469.953	5	-66.3293	472.131	497.277	1.52344	-8.46802	159.071	507.143
A092110_0008_11.mat	8	1	-65	25	3	4	52	90.1	1073.2	0.952	-50.6299	138.95	25.641	145.826	-27.2583	117.583	-66.2922	1.12624	6508.85	-0.000495162	1.37329	171.567	2	0	NaN	NaN	NaN	NaN	NaN	NaN	NaN	NaN	NaN	NaN	NaN	NaN	NaN
A092110_0008_12.mat	8	1	-65	50	3	8	52	90.1	1073.2	0.952	-50.6299	138.95	25.641	145.925	-49.8901	118.042	-66.8212	1.46457	5154.44	-0.00062404	3.13721	803.682	2	0	NaN	NaN	NaN	NaN	NaN	NaN	NaN	NaN	NaN	NaN	NaN	NaN	NaN
A092110_0008_13.mat	8	1	-65	100	3	16	52	90.1	1073.2	0.952	-50.6226	138.95	25.641	140.876	-87.6465	118.5	-68.0158	1.07394	1919.71	-0.000644389	1.23291	152.658	2	0	NaN	NaN	NaN	NaN	NaN	NaN	NaN	NaN	NaN	NaN	NaN	NaN	NaN
A092110_0008_14.mat	8	1	-65	200	3	32	52	90.1	1073.2	0.952	-50.6226	138.95	25.641	126.323	-138.318	118.958	-68.0259	1.01797	412.83	-0.031202	18.0786	44.4537	9	1	412.83	-54.3054	410.751	1.5469	404.514	1	-66.2866	409.86	409.86	0.797119	0.797119	NaN	NaN
A092110_0008_15.mat	8	1	-65	400	3	64	52	90.1	1073.2	0.952	-50.6226	138.95	25.641	108.206	-198.547	119.417	-67.373	1.31555	495.693	-0.0463621	26.1719	41.1374	9	5	495.693	-50.0452	485.991	3.07303	485.298	5	-64.9622	487.179	508.365	0.394287	-8.59009	188.804	392.593
A092110_0008_16.mat	8	1	-65	25	4	4	52	90.1	1073.2	0.952	-50.6348	138.95	25.641	147.113	-27.5391	119.875	-66.6673	1.0635	3796.85	-0.000705436	2.56348	1671.52	2	0	NaN	NaN	NaN	NaN	NaN	NaN	NaN	NaN	NaN	NaN	NaN	NaN	NaN
A092110_0008_17.mat	8	1	-65	50	4	8	52	90.1	1073.2	0.952	-50.6104	138.95	25.641	144.44	-50.3418	120.333	-67.166	1.15561	3925.94	-0.000244189	1.70898	336.303	2	0	NaN	NaN	NaN	NaN	NaN	NaN	NaN	NaN	NaN	NaN	NaN	NaN	NaN
A092110_0008_18.mat	8	1	-65	100	4	16	52	90.1	1073.2	0.952	-50.6104	138.95	25.641	137.411	-87.9028	120.792	-66.7153	0.40798	5377.38	-0.00078005	0.500488	54.45	2	0	NaN	NaN	NaN	NaN	NaN	NaN	NaN	NaN	NaN	NaN	NaN	NaN	NaN
A092110_0008_19.mat	8	1	-65	200	4	32	52	90.1	1073.2	0.952	-50.6226	138.95	25.641	123.155	-141.492	121.25	-66.463	1.60327	408.276	-0.0310595	17.8345	45.3115	9	1	408.276	-54.3176	406.296	1.57598	400.455	1	-65.6702	405.207	405.207	-0.716553	-0.716553	NaN	NaN
A092110_0008_20.mat	8	1	-65	400	4	64	52	90.1	1073.2	0.952	-50.6055	138.95	25.641	102.167	-198.767	121.708	-66.9957	1.06853	504.207	-0.0452836	25.8301	42.3033	9	5	504.207	-50.5457	495.099	3.07173	494.406	5	-64.5288	496.089	516.879	-0.25879	-9.53003	192.4	357.143
A092110_0008_21.mat	8	1	-65	25	5	4	52	90.1	1073.2	0.952	-50.6104	138.95	25.641	147.212	-27.3438	122.167	-67.4287	1.28872	4839.81	-0.000746134	2.4231	389.466	2	0	NaN	NaN	NaN	NaN	NaN	NaN	NaN	NaN	NaN	NaN	NaN	NaN	NaN
A092110_0008_22.mat	8	1	-65	50	5	8	52	90.1	1073.2	0.952	-50.6104	138.95	25.641	140.183	-49.9756	122.625	-67.3852	1.52805	2269.87	-0.000963192	0.57373	41.976	1	0	NaN	NaN	NaN	NaN	NaN	NaN	NaN	NaN	NaN	NaN	NaN	NaN	NaN
A092110_0008_23.mat	8	1	-65	100	5	16	52	90.1	1073.2	0.952	-50.5981	138.95	25.641	134.54	-89.2212	123.083	-67.0432	1.16768	2558.36	-0.000800399	1.29395	178.497	2	0	NaN	NaN	NaN	NaN	NaN	NaN	NaN	NaN	NaN	NaN	NaN	NaN	NaN
A092110_0008_24.mat	8	1	-65	200	5	32	52	90.1	1073.2	0.952	-50.6006	138.95	25.641	124.244	-140.771	123.542	-66.7109	1.58417	421.641	-0.0291739	17.7307	47.5227	9	1	421.641	-54.8486	419.166	1.34186	413.226	1	-65.4443	418.572	418.572	-0.667725	-0.667725	NaN	NaN
A092110_0008_25.mat	8	1	-65	400	5	64	52	90.1	1073.2	0.952	-50.6177	138.95	25.641	105.236	-197.583	124	-67.0212	0.953272	506.484	-0.0446799	25.5554	42.7241	9	5	506.484	-50.5945	498.663	3.16255	497.772	5	-65.1331	499.653	518.958	-1.57105	-10.3418	207.2	322.222
A092110_0009_1.mat	8	2	-65	25	1	6	52	90.1	1073.2	0.952	-50.6201	142.666	23.661	146.024	-39.4409	128	-67.516	1.37999	4611.02	-0.000990324	1.50146	406.098	2	0	NaN	NaN	NaN	NaN	NaN	NaN	NaN	NaN	NaN	NaN	NaN	NaN	NaN
A092110_0009_2.mat	8	2	-65	50	1	12	52	90.1	1073.2	0.952	-50.6226	142.666	23.661	139.193	-70.2026	129	-67.8756	1.57745	1423.82	-0.000556209	1.69067	328.977	2	0	NaN	NaN	NaN	NaN	NaN	NaN	NaN	NaN	NaN	NaN	NaN	NaN	NaN
A092110_0009_3.mat	8	2	-65	100	1	24	52	90.1	1073.2	0.952	-50.6226	142.666	23.661	131.174	-114.478	130	-67.6283	1.17219	455.004	-0.0053586	6.09741	78.1976	6	0	455.004	-65.5969	428.175	0.129862	NaN	NaN	NaN	NaN	NaN	NaN	NaN	NaN	NaN
A092110_0009_4.mat	8	2	-65	200	1	48	52	90.1	1073.2	0.952	-50.6104	142.666	23.661	116.225	-173.56	131	-67.0841	1.03097	448.47	-0.0355838	20.929	46.1239	9	4	448.47	-54.1406	441.441	2.28647	441.342	4	-62.4414	442.926	456.786	-1.00952	-7.76611	216.45	219.355
A092110_0009_5.mat	8	2	-65	400	1	96	52	90.1	1073.2	0.952	-50.5981	142.666	23.661	98.207	-237.793	132	-66.9976	1.25286	613.899	-0.0434657	26.77	46.3994	9	5	613.899	-51.4246	605.682	3.45977	604.494	5	-66.0669	606.474	623.502	-4.30542	-11.8921	234.907	251.852
A092110_0009_6.mat	8	2	-65	25	2	6	52	90.1	1073.2	0.952	-50.6104	142.666	23.661	147.113	-38.4033	133	-67.4922	1.00397	5900.99	-0.000685087	1.67236	281.457	2	0	NaN	NaN	NaN	NaN	NaN	NaN	NaN	NaN	NaN	NaN	NaN	NaN	NaN
A092110_0009_7.mat	8	2	-65	50	2	12	52	90.1	1073.2	0.952	-50.6104	142.666	23.661	140.282	-70.8618	134	-67.6247	0.959178	3649.04	-0.000651172	1.0376	719.136	2	0	NaN	NaN	NaN	NaN	NaN	NaN	NaN	NaN	NaN	NaN	NaN	NaN	NaN
A092110_0009_8.mat	8	2	-65	100	2	24	52	90.1	1073.2	0.952	-50.6226	142.666	23.661	133.352	-118.677	135	-66.926	1.51312	450.747	-0.00288279	3.74145	100.122	6	0	450.747	-67.7576	414.81	0.0900407	NaN	NaN	NaN	NaN	NaN	NaN	NaN	NaN	NaN
A092110_0009_9.mat	8	2	-65	200	2	48	52	90.1	1073.2	0.952	-50.5981	142.666	23.661	120.185	-174.89	136	-67.587	3.34453	441.54	-0.0366962	20.5872	43.8385	9	4	441.54	-53.5669	434.016	2.27364	433.323	4	-65.0598	435.699	449.163	0.186767	-6.22803	222.816	200
A092110_0009_10.mat	8	2	-65	400	2	96	52	90.1	1073.2	0.952	-50.6104	142.666	23.661	102.167	-236.084	137	-67.5212	1.01864	607.761	-0.0459958	27.2217	42.8412	9	5	607.761	-50.9363	599.544	3.4385	598.653	5	-65.2429	600.336	616.671	-3.37769	-10.5066	244.873	250
A092110_0009_11.mat	8	2	-65	25	3	6	52	90.1	1073.2	0.952	-50.6226	142.666	23.661	147.509	-39.0625	138	-67.0919	2.04091	4264.03	-0.000888578	0.695801	55.341	1	0	NaN	NaN	NaN	NaN	NaN	NaN	NaN	NaN	NaN	NaN	NaN	NaN	NaN
A092110_0009_12.mat	8	2	-65	50	3	12	52	90.1	1073.2	0.952	-50.6079	142.666	23.661	140.579	-70.3003	139	-67.9555	1.34445	1841.2	-0.000637606	1.99585	1680.72	2	0	NaN	NaN	NaN	NaN	NaN	NaN	NaN	NaN	NaN	NaN	NaN	NaN	NaN
A092110_0009_13.mat	8	2	-65	100	3	24	52	90.1	1073.2	0.952	-50.6104	142.666	23.661	133.253	-116.394	140	-68.0892	1.31169	453.618	-0.004721	4.8645	71.9532	6	0	453.618	-67.2327	428.868	0.111808	NaN	NaN	NaN	NaN	NaN	NaN	NaN	NaN	NaN
A092110_0009_14.mat	8	2	-65	200	3	48	52	90.1	1073.2	0.952	-50.6104	142.666	23.661	119.195	-173.706	139.333	-67.5062	1.76266	454.608	-0.0395383	22.7905	43.6943	9	3	454.608	-52.1204	445.005	2.1524	444.114	3	-65.7068	446.787	454.41	-0.795899	-5.04395	262.364	133.333
A092110_0009_15.mat	8	2	-65	400	3	96	52	90.1	1073.2	0.952	-50.6226	142.666	23.661	102.167	-237.146	138.667	-67.6702	0.727353	602.613	-0.0445103	27.6062	45.0208	9	5	602.613	-51.2781	596.475	3.35527	596.277	5	-60.9216	597.168	614.394	-2.7002	-9.54834	232.207	262.963
A092110_0009_16.mat	8	2	-65	25	4	6	52	90.1	1073.2	0.952	-50.6104	142.666	23.661	145.331	-39.8438	138	-67.1407	2.14518	3201.96	-0.000522294	2.52075	1111.57	2	0	NaN	NaN	NaN	NaN	NaN	NaN	NaN	NaN	NaN	NaN	NaN	NaN	NaN
A092110_0009_17.mat	8	2	-65	50	4	12	52	90.1	1073.2	0.952	-50.6226	142.666	23.661	139.292	-72.522	137.333	-66.7102	0.865721	2972.48	-0.00053586	1.63574	1071.18	2	0	NaN	NaN	NaN	NaN	NaN	NaN	NaN	NaN	NaN	NaN	NaN	NaN	NaN
A092110_0009_18.mat	8	2	-65	100	4	24	52	90.1	1073.2	0.952	-50.6104	142.666	23.661	128.204	-120.544	136.667	-65.8189	1.04666	441.144	-0.00221805	2.03857	148.401	2	0	NaN	NaN	NaN	NaN	NaN	NaN	NaN	NaN	NaN	NaN	NaN	NaN	NaN
A092110_0009_19.mat	8	2	-65	200	4	48	52	90.1	1073.2	0.952	-50.6104	142.666	23.661	113.156	-177.747	136	-65.8969	1.60292	434.808	-0.0364588	20.0745	45.328	9	4	434.808	-53.2129	425.898	2.31057	424.314	4	-67.1716	427.581	440.253	0.717773	-4.9707	236.742	196.667
A092110_0009_20.mat	8	2	-65	400	4	96	52	90.1	1073.2	0.952	-50.6104	142.666	23.661	95.237	-243.262	135.333	-66.3377	0.860872	583.803	-0.0453107	27.6245	44.9347	9	5	583.803	-50.6738	575.289	3.44664	574.596	5	-64.071	576.081	592.911	-1.56494	-9.32251	237.671	259.259
A092110_0009_21.mat	8	2	-65	25	5	6	52	90.1	1073.2	0.952	-50.6104	142.666	23.661	148.994	-41.0767	134.667	-65.2443	1.6279	4517.96	-0.000644389	4.09546	1851.62	2	0	NaN	NaN	NaN	NaN	NaN	NaN	NaN	NaN	NaN	NaN	NaN	NaN	NaN
A092110_0009_22.mat	8	2	-65	50	5	12	52	90.1	1073.2	0.952	-50.5981	142.666	23.661	142.262	-72.3022	134	-66.2065	2.53406	6450.64	-0.00116668	1.59302	177.408	1	0	NaN	NaN	NaN	NaN	NaN	NaN	NaN	NaN	NaN	NaN	NaN	NaN	NaN
A092110_0009_23.mat	8	2	-65	100	5	24	52	90.1	1073.2	0.952	-50.6104	142.666	23.661	127.214	-120.618	133.333	-65.5834	1.47755	414.216	-0.0160555	10.9985	56.5935	8	0	414.216	-58.9746	407.781	0.540048	NaN	NaN	NaN	NaN	NaN	NaN	NaN	NaN	NaN
A092110_0009_24.mat	8	2	-65	200	5	48	52	90.1	1073.2	0.952	-50.603	142.666	23.661	112.166	-176.648	132.667	-66.086	2.45474	440.451	-0.0374017	21.1487	46.295	9	4	440.451	-52.6819	431.739	2.47176	430.749	4	-65.6396	433.224	445.5	0.614013	-5.38574	244.379	190
A092110_0009_25.mat	8	2	-65	400	5	96	52	90.1	1073.2	0.952	-50.6226	142.666	23.661	96.227	-235.559	132	-66.491	1.3441	637.956	-0.0451343	27.4475	45.9036	9	5	637.956	-50.7959	628.947	3.35545	627.759	5	-66.7322	629.937	646.668	-2.3645	-9.33472	239.077	261.538
A092110_0010_1.mat	8	3	-65	25	1	2.22	38.63	273.4	1022	0.775	-50.6104	123.89	19.602	155.132	-53.7109	131.5	-68.0574	1.19895	4605.78	-0.000766484	1.89209	787.347	2	0	NaN	NaN	NaN	NaN	NaN	NaN	NaN	NaN	NaN	NaN	NaN	NaN	NaN
A092110_0010_2.mat	8	3	-65	50	1	4.44	38.63	273.4	1022	0.775	-50.5981	123.89	19.602	145.232	-88.1592	132.325	-69.8726	1.23298	6442.43	-0.000712219	1.53198	254.628	2	0	NaN	NaN	NaN	NaN	NaN	NaN	NaN	NaN	NaN	NaN	NaN	NaN	NaN
A092110_0010_3.mat	8	3	-65	100	1	8.88	38.63	273.4	1022	0.775	-50.6104	123.89	19.602	131.174	-139.624	133.15	-68.8616	1.88838	618.354	-0.0317785	19.9097	46.0322	9	2	618.354	-56.2707	610.038	1.3581	512.919	2	-80.7458	613.107	617.76	-0.417481	-2.10815	214.915	NaN
A092110_0010_4.mat	8	3	-65	200	1	17.76	38.63	273.4	1022	0.775	-50.5981	123.89	19.602	121.175	-193.982	133.975	-69.8273	1.2342	778.338	-0.0433097	26.6174	45.6412	9	5	778.338	-52.6086	770.616	2.97014	513.513	5	-88.7842	771.804	790.218	-2.86499	-9.83521	217.226	288.889
A092110_0010_5.mat	8	3	-65	400	1	35.52	38.63	273.4	1022	0.775	-50.6226	123.89	19.602	162.359	-261.523	134.8	-71.1472	1.05893	1141.17	-0.0460975	29.2603	45.8284	9	5	1141.17	-51.8579	1130.98	3.17383	513.612	5	-95.7849	1131.97	1149.19	-4.29932	-11.0559	232.207	259.259
A092110_0010_6.mat	8	3	-65	25	2	2.22	38.63	273.4	1022	0.775	-50.6104	123.89	19.602	168.893	-49.6094	135.625	-72.066	1.90001	3972.08	-0.000719002	1.95923	393.03	2	0	NaN	NaN	NaN	NaN	NaN	NaN	NaN	NaN	NaN	NaN	NaN	NaN	NaN
A092110_0010_7.mat	8	3	-65	50	2	4.44	38.63	273.4	1022	0.775	-50.6104	123.89	19.602	157.013	-86.6455	136.45	-71.1559	0.871768	2997.13	-0.00109885	1.37329	339.57	2	0	NaN	NaN	NaN	NaN	NaN	NaN	NaN	NaN	NaN	NaN	NaN	NaN	NaN
A092110_0010_8.mat	8	3	-65	100	2	8.88	38.63	273.4	1022	0.775	-50.5981	123.89	19.602	150.677	-135.706	137.275	-72.5812	2.24989	715.671	-0.0294927	19.0491	43.3009	9	1	715.671	-57.5952	713.493	1.24132	513.117	1	-82.2412	714.087	714.087	-0.966797	-0.966797	NaN	NaN
A092110_0010_9.mat	8	3	-65	200	2	17.76	38.63	273.4	1022	0.775	-50.6104	123.89	19.602	140.282	-198.535	138.1	-72.5336	1.06679	870.309	-0.041363	26.1353	44.312	9	4	870.309	-53.4998	861.993	2.53065	513.414	4	-88.6255	863.28	875.655	-3.42041	-8.79761	242.424	196.667
A092110_0010_10.mat	8	3	-65	400	2	35.52	38.63	273.4	1022	0.775	-50.6226	123.89	19.602	180.08	-278.394	138.925	-71.1861	1.73222	1230.47	-0.0485394	30.4016	43.4485	9	5	1230.47	-50.1062	1218.89	2.77155	1218.2	5	-65.8777	1220.17	1243.24	-2.23022	-10.1099	173.408	383.333
A092110_0010_11.mat	8	3	-65	25	3	2.22	38.63	273.4	1022	0.775	-50.6226	123.89	19.602	151.964	-49.7681	139.75	-71.7954	2.09588	2960.69	-0.000908927	1.00098	82.17	1	0	NaN	NaN	NaN	NaN	NaN	NaN	NaN	NaN	NaN	NaN	NaN	NaN	NaN
A092110_0010_12.mat	8	3	-65	50	3	4.44	38.63	273.4	1022	0.775	-50.6104	123.89	19.602	149.192	-88.3057	140.575	-71.1837	1.39186	891.891	-0.000841097	0.354004	41.382	1	0	NaN	NaN	NaN	NaN	NaN	NaN	NaN	NaN	NaN	NaN	NaN	NaN	NaN
A092110_0010_13.mat	8	3	-65	100	3	8.88	38.63	273.4	1022	0.775	-50.6104	123.89	19.602	135.134	-143.494	141.4	-69.2987	1.01186	702.603	-0.0297843	19.5557	44.0798	9	1	702.603	-55.7336	700.326	1.27923	512.721	1	-80.636	700.524	700.524	-0.783692	-0.783692	NaN	NaN
A092110_0010_14.mat	8	3	-65	200	3	17.76	38.63	273.4	1022	0.775	-50.6226	123.89	19.602	150.578	-207.422	138.533	-69.9838	1.23257	891.396	-0.0418446	25.8789	43.5786	9	4	891.396	-52.1082	883.377	2.56348	513.414	4	-87.7954	884.763	898.425	-1.87012	-8.36426	219.587	220
A092110_0010_15.mat	8	3	-65	400	3	35.52	38.63	273.4	1022	0.775	-50.6348	123.89	19.602	155.033	-285.486	135.667	-70.8166	1.12384	1213.05	-0.0461247	28.833	43.7263	9	4	1213.05	-50.5334	1203.25	2.84563	1202.65	4	-64.718	1204.53	1216.61	-4.4519	-9.90845	248.385	193.103
A092110_0010_16.mat	8	3	-65	25	4	2.22	38.63	273.4	1022	0.775	-50.6226	123.89	19.602	165.23	-49.9634	132.8	-70.7832	0.975661	6156.51	-0.000719002	1.25732	293.312	2	0	NaN	NaN	NaN	NaN	NaN	NaN	NaN	NaN	NaN	NaN	NaN	NaN	NaN
A092110_0010_17.mat	8	3	-65	50	4	4.44	38.63	273.4	1022	0.775	-50.6226	123.89	19.602	156.32	-88.5986	129.933	-70.1191	0.743217	3033.66	-0.00069187	1.7334	168.845	2	0	NaN	NaN	NaN	NaN	NaN	NaN	NaN	NaN	NaN	NaN	NaN	NaN	NaN
A092110_0010_18.mat	8	3	-65	100	4	8.88	38.63	273.4	1022	0.775	-50.6226	123.89	19.602	138.203	-142.603	127.067	-69.7745	1.3656	728.541	-0.030076	20.3186	46.1497	9	1	728.541	-55.0439	724.581	1.3344	512.721	1	-80.8252	726.561	726.561	-1.33911	-1.33911	NaN	NaN
A092110_0010_19.mat	8	3	-65	200	4	17.76	38.63	273.4	1022	0.775	-50.6104	123.89	19.602	162.458	-208.276	124.2	-70.1368	1.71407	977.724	-0.040393	25.4456	45.5704	9	4	977.724	-51.333	969.507	2.52273	513.414	4	-87.948	970.893	987.228	0.0463862	-7.71729	183.655	287.5
A092110_0010_20.mat	8	3	-65	400	4	35.52	38.63	273.4	1022	0.775	-50.6104	123.89	19.602	168.596	-284.155	121.333	-69.9211	0.69987	1338.48	-0.0432554	28.8025	47.1628	9	4	1338.48	-49.5386	1327.79	2.56801	513.513	4	-94.5032	1329.08	1343.03	-2.24243	-8.05908	214.915	209.375
A092110_0010_21.mat	8	3	-65	25	5	2.22	38.63	273.4	1022	0.775	-50.6226	123.89	19.602	159.785	-50.7813	118.467	-70.2793	1.48948	2051.48	-0.000244189	2.06299	721.314	2	0	NaN	NaN	NaN	NaN	NaN	NaN	NaN	NaN	NaN	NaN	NaN	NaN	NaN
A092110_0010_22.mat	8	3	-65	50	5	4.44	38.63	273.4	1022	0.775	-50.6104	123.89	19.602	142.262	-87.1094	115.6	-70.1362	1.17106	2609.64	-0.00069187	1.48926	488.664	2	0	NaN	NaN	NaN	NaN	NaN	NaN	NaN	NaN	NaN	NaN	NaN	NaN	NaN
A092110_0010_23.mat	8	3	-65	100	5	8.88	38.63	273.4	1022	0.775	-50.6104	123.89	19.602	152.657	-134.961	112.733	-71.0709	1.06792	739.332	-0.0340916	22.583	47.6192	9	2	739.332	-54.0124	732.699	1.74064	513.117	2	-82.4121	734.976	739.035	-4.36035	-5.59326	246.366	NaN
A092110_0010_24.mat	8	3	-65	200	5	17.76	38.63	273.4	1022	0.775	-50.6104	123.89	19.602	151.172	-197.693	109.867	-70.5818	1.39053	955.251	-0.0426246	27.4658	46.3509	9	4	955.251	-51.0034	946.737	2.94416	513.513	4	-89.0649	947.925	960.795	-3.15796	-9.85962	233.1	220.69
A092110_0010_25.mat	8	3	-65	400	5	35.52	38.63	273.4	1022	0.775	-50.6104	123.89	19.602	190.079	-277.673	107	-70.9582	1.21922	1426.99	-0.0422923	29.8279	49.1137	9	4	1426.99	-49.2151	1415.21	2.24049	517.176	4	-93.8806	1416.89	1439.86	0.125732	-7.69287	130.617	441.176
A092110_0011_1.mat	8	4	-65	25	1	1.58	39.88	65.8	2600	0.629	-50.6104	142.504	22.572	194.93	-23.7183	115	-73.1691	1.85452	4801.99	-0.000739351	2.03857	379.962	2	0	NaN	NaN	NaN	NaN	NaN	NaN	NaN	NaN	NaN	NaN	NaN	NaN	NaN
A092110_0011_2.mat	8	4	-65	50	1	3.16	39.88	65.8	2600	0.629	-50.6226	142.504	22.572	170.774	-44.2627	114.708	-72.6451	1.16096	1511.93	-0.000596908	1.40381	295.515	2	0	NaN	NaN	NaN	NaN	NaN	NaN	NaN	NaN	NaN	NaN	NaN	NaN	NaN
A092110_0011_3.mat	8	4	-65	100	1	6.32	39.88	65.8	2600	0.629	-50.6104	142.504	22.572	184.634	-77.4292	114.417	-72.5124	0.984271	6497.67	-0.000759701	0.830078	85.734	1	0	NaN	NaN	NaN	NaN	NaN	NaN	NaN	NaN	NaN	NaN	NaN	NaN	NaN
A092110_0011_4.mat	8	4	-65	200	1	12.64	39.88	65.8	2600	0.629	-50.6274	142.504	22.572	180.278	-126.892	114.125	-72.4559	1.49114	5606.77	-0.000854663	0.201416	29.931	1	0	NaN	NaN	NaN	NaN	NaN	NaN	NaN	NaN	NaN	NaN	NaN	NaN	NaN
A092110_0011_5.mat	8	4	-65	400	1	25.28	39.88	65.8	2600	0.629	-50.6104	142.504	22.572	168.992	-190.381	113.833	-71.8166	1.45642	4818.63	-0.000990324	1.12305	110.583	1	0	NaN	NaN	NaN	NaN	NaN	NaN	NaN	NaN	NaN	NaN	NaN	NaN	NaN
A092110_0011_6.mat	8	4	-65	25	2	1.58	39.88	65.8	2600	0.629	-50.6104	142.504	22.572	211.859	-24.9756	113.542	-70.7761	0.818011	3178.3	-0.000630823	1.23901	670.428	2	0	NaN	NaN	NaN	NaN	NaN	NaN	NaN	NaN	NaN	NaN	NaN	NaN	NaN
A092110_0011_7.mat	8	4	-65	50	2	3.16	39.88	65.8	2600	0.629	-50.5981	142.504	22.572	170.18	-46.8384	113.25	-69.6493	1.25798	3604	-0.000929277	1.80664	181.764	2	0	NaN	NaN	NaN	NaN	NaN	NaN	NaN	NaN	NaN	NaN	NaN	NaN	NaN
A092110_0011_8.mat	8	4	-65	100	2	6.32	39.88	65.8	2600	0.629	-50.6104	142.504	22.572	162.359	-80.9082	112.958	-70.0495	1.42474	6274.62	-0.000854663	0.732422	58.905	1	0	NaN	NaN	NaN	NaN	NaN	NaN	NaN	NaN	NaN	NaN	NaN	NaN	NaN
A092110_0011_9.mat	8	4	-65	200	2	12.64	39.88	65.8	2600	0.629	-50.6104	142.504	22.572	142.262	-128.833	112.667	-69.533	1.0938	3790.22	-0.000739351	0.964355	136.125	1	0	NaN	NaN	NaN	NaN	NaN	NaN	NaN	NaN	NaN	NaN	NaN	NaN	NaN
A092110_0011_10.mat	8	4	-65	400	2	25.28	39.88	65.8	2600	0.629	-50.603	142.504	22.572	169.19	-186.56	112.375	-69.8463	0.923084	6534.1	-0.000481596	0.946045	111.771	2	0	NaN	NaN	NaN	NaN	NaN	NaN	NaN	NaN	NaN	NaN	NaN	NaN	NaN
A092110_0011_11.mat	8	4	-65	25	3	1.58	39.88	65.8	2600	0.629	-50.5981	142.504	22.572	196.019	-25.3906	112.083	-70.022	1.89214	3036.03	-0.000630823	1.95923	1153.45	2	0	NaN	NaN	NaN	NaN	NaN	NaN	NaN	NaN	NaN	NaN	NaN	NaN	NaN
A092110_0011_12.mat	8	4	-65	50	3	3.16	39.88	65.8	2600	0.629	-50.6104	142.504	22.572	175.328	-46.8872	111.792	-70.2166	2.8457	1578.16	-0.000895361	0.262451	28.611	1	0	NaN	NaN	NaN	NaN	NaN	NaN	NaN	NaN	NaN	NaN	NaN	NaN	NaN
A092110_0011_13.mat	8	4	-65	100	3	6.32	39.88	65.8	2600	0.629	-50.6104	142.504	22.572	169.487	-79.5288	111.5	-70.6068	1.86729	5487.17	-0.000949626	1.0498	79.002	1	0	NaN	NaN	NaN	NaN	NaN	NaN	NaN	NaN	NaN	NaN	NaN	NaN	NaN
A092110_0011_14.mat	8	4	-65	200	3	12.64	39.88	65.8	2600	0.629	-50.6104	142.504	22.572	173.447	-123.315	111.208	-71.6166	0.982408	3473.61	-0.00069187	1.33057	104.544	2	0	NaN	NaN	NaN	NaN	NaN	NaN	NaN	NaN	NaN	NaN	NaN	NaN	NaN
A092110_0011_15.mat	8	4	-65	400	3	25.28	39.88	65.8	2600	0.629	-50.6104	142.504	22.572	170.279	-183.252	110.917	-72.1687	1.19138	5590.13	-0.000807182	0.793457	68.706	1	0	NaN	NaN	NaN	NaN	NaN	NaN	NaN	NaN	NaN	NaN	NaN	NaN	NaN
A092110_0011_16.mat	8	4	-65	25	4	1.58	39.88	65.8	2600	0.629	-50.6104	142.504	22.572	177.11	-23.7793	110.625	-72.9066	0.982119	4750.42	-0.000542643	1.02539	121.374	2	0	NaN	NaN	NaN	NaN	NaN	NaN	NaN	NaN	NaN	NaN	NaN	NaN	NaN
A092110_0011_17.mat	8	4	-65	50	4	3.16	39.88	65.8	2600	0.629	-50.6104	142.504	22.572	183.347	-44.165	110.333	-72.6787	1.25368	6194.73	-0.000983541	1.00708	74.5222	1	0	NaN	NaN	NaN	NaN	NaN	NaN	NaN	NaN	NaN	NaN	NaN	NaN	NaN
A092110_0011_18.mat	8	4	-65	100	4	6.32	39.88	65.8	2600	0.629	-50.5981	142.504	22.572	167.111	-74.6338	110.042	-73.4148	1.55244	6139.39	-0.000793616	1.61743	219.78	2	0	NaN	NaN	NaN	NaN	NaN	NaN	NaN	NaN	NaN	NaN	NaN	NaN	NaN
A092110_0011_19.mat	8	4	-65	200	4	12.64	39.88	65.8	2600	0.629	-50.6104	142.504	22.572	150.38	-118.433	109.75	-74.1253	2.35745	3622.91	-0.00118703	0.177002	33.561	1	0	NaN	NaN	NaN	NaN	NaN	NaN	NaN	NaN	NaN	NaN	NaN	NaN	NaN
A092110_0011_20.mat	8	4	-65	400	4	25.28	39.88	65.8	2600	0.629	-50.6226	142.504	22.572	167.507	-174.5	109.458	-73.313	1.64839	5549.35	-0.000719002	0.134277	24.6015	1	0	NaN	NaN	NaN	NaN	NaN	NaN	NaN	NaN	NaN	NaN	NaN	NaN	NaN
A092110_0011_21.mat	8	4	-65	25	5	1.58	39.88	65.8	2600	0.629	-50.6104	142.504	22.572	196.91	-23.3887	109.167	-73.8954	1.18718	2569.55	-0.000685087	1.22681	162.162	2	0	NaN	NaN	NaN	NaN	NaN	NaN	NaN	NaN	NaN	NaN	NaN	NaN	NaN
A092110_0011_22.mat	8	4	-65	50	5	3.16	39.88	65.8	2600	0.629	-50.6226	142.504	22.572	190.673	-43.6157	108.875	-73.3338	1.62388	5489.75	-0.00101746	1.19019	288.684	1	0	NaN	NaN	NaN	NaN	NaN	NaN	NaN	NaN	NaN	NaN	NaN	NaN	NaN
A092110_0011_23.mat	8	4	-65	100	5	6.32	39.88	65.8	2600	0.629	-50.6226	142.504	22.572	176.714	-75.3906	108.583	-73.6467	1.32856	1985.25	-0.00101067	0.836182	61.677	1	0	NaN	NaN	NaN	NaN	NaN	NaN	NaN	NaN	NaN	NaN	NaN	NaN	NaN
A092110_0011_24.mat	8	4	-65	200	5	12.64	39.88	65.8	2600	0.629	-50.6348	142.504	22.572	173.15	-119.348	108.292	-73.6391	1.76736	5552.51	-0.00115312	0.421143	104.544	1	0	NaN	NaN	NaN	NaN	NaN	NaN	NaN	NaN	NaN	NaN	NaN	NaN	NaN
A092110_0011_25.mat	8	4	-65	400	5	25.28	39.88	65.8	2600	0.629	-50.6226	142.504	22.572	177.011	-174.805	108	-73.7358	1.62825	5067.61	-0.00101746	0.585937	50.688	1	0	NaN	NaN	NaN	NaN	NaN	NaN	NaN	NaN	NaN	NaN	NaN	NaN	NaN
A092110_0004_1.mat	8	1	-70	25	1	4	52	90.1	1073.2	0.952	-50.6104	153.935	26.631	148.895	-24.6338	53	-72.0674	0.789684	3338.38	-0.000413765	0.988769	518.859	2	0	NaN	NaN	NaN	NaN	NaN	NaN	NaN	NaN	NaN	NaN	NaN	NaN	NaN
A092110_0004_2.mat	8	1	-70	50	1	8	52	90.1	1073.2	0.952	-50.6104	153.935	26.631	144.143	-47.229	53	-70.4376	1.021	4116.62	-0.000522294	1.42822	493.317	2	0	NaN	NaN	NaN	NaN	NaN	NaN	NaN	NaN	NaN	NaN	NaN	NaN	NaN
A092110_0004_3.mat	8	1	-70	100	1	16	52	90.1	1073.2	0.952	-50.6104	153.935	26.631	137.411	-81.4087	53	-70.9512	1.02654	565.29	-0.000529077	1.43433	178.596	2	0	NaN	NaN	NaN	NaN	NaN	NaN	NaN	NaN	NaN	NaN	NaN	NaN	NaN
A092110_0004_4.mat	8	1	-70	200	1	32	52	90.1	1073.2	0.952	-50.5981	153.935	26.631	129.194	-130.005	53	-71.018	1.17781	534.105	-0.0376594	24.9878	48.9422	9	3	534.105	-49.8437	524.502	1.85343	524.007	3	-61.7578	526.581	534.699	15.9399	7.70019	246.366	134.286
A092110_0004_5.mat	8	1	-70	400	1	64	52	90.1	1073.2	0.952	-50.6104	153.935	26.631	128.204	-190.833	53	-70.6114	0.6798	816.552	-0.0432554	29.8157	49.1442	9	4	816.552	-47.3047	806.553	2.36067	805.365	4	-62.7283	807.939	820.809	14.7314	4.22729	233.1	193.548
A092110_0004_6.mat	8	1	-70	25	2	4	52	90.1	1073.2	0.952	-50.5933	153.935	26.631	150.578	-25.0244	53	-70.4383	0.439351	4792	-0.000474813	0.665283	211.662	2	0	NaN	NaN	NaN	NaN	NaN	NaN	NaN	NaN	NaN	NaN	NaN	NaN	NaN
A092110_0004_7.mat	8	1	-70	50	2	8	52	90.1	1073.2	0.952	-50.6226	153.935	26.631	142.757	-46.0327	53	-70.3582	0.622858	4990.69	-0.000508728	0.799561	192.555	2	0	NaN	NaN	NaN	NaN	NaN	NaN	NaN	NaN	NaN	NaN	NaN	NaN	NaN
A092110_0004_8.mat	8	1	-70	100	2	16	52	90.1	1073.2	0.952	-50.6055	153.935	26.631	138.203	-81.604	53	-70.5709	1.43523	536.382	-0.00181785	4.73633	117.949	2	0	NaN	NaN	NaN	NaN	NaN	NaN	NaN	NaN	NaN	NaN	NaN	NaN	NaN
A092110_0004_9.mat	8	1	-70	200	2	32	52	90.1	1073.2	0.952	-50.6348	153.935	26.631	123.155	-131.677	53	-69.5917	0.970867	504.702	-0.036391	23.1079	49.3172	9	4	504.702	-50.3992	496.188	2.04703	495.198	4	-62.6306	497.871	512.127	17.2156	6.02783	210.438	229.032
A092110_0004_10.mat	8	1	-70	400	2	64	52	90.1	1073.2	0.952	-50.6104	153.935	26.631	112.265	-188.477	53	-69.4824	0.993773	687.654	-0.0456566	30.9753	49.4941	9	5	687.654	-46.2976	679.635	2.88326	678.645	5	-61.8738	680.625	699.831	17.1851	1.95679	208.268	289.286
A092110_0004_11.mat	8	1	-70	25	3	4	52	90.1	1073.2	0.952	-50.625	153.935	26.631	148.598	-26.0498	53	-68.9499	0.772386	1379.86	-0.000359501	0.860596	639.243	2	0	NaN	NaN	NaN	NaN	NaN	NaN	NaN	NaN	NaN	NaN	NaN	NaN	NaN
A092110_0004_12.mat	8	1	-70	50	3	8	52	90.1	1073.2	0.952	-50.6104	153.935	26.631	145.43	-47.3022	53	-69.6461	0.828074	3369.07	-0.000447681	0.921631	212.454	2	0	NaN	NaN	NaN	NaN	NaN	NaN	NaN	NaN	NaN	NaN	NaN	NaN	NaN
A092110_0004_13.mat	8	1	-70	100	3	16	52	90.1	1073.2	0.952	-50.6226	153.935	26.631	136.322	-81.7749	53	-69.0211	0.79483	484.308	-0.0206408	16.51	58.5276	8	0	484.308	-55.227	480.447	0.738161	NaN	NaN	NaN	NaN	NaN	NaN	NaN	NaN	NaN
A092110_0004_14.mat	8	1	-70	200	3	32	52	90.1	1073.2	0.952	-50.6104	153.935	26.631	119.195	-129.956	53	-68.9499	0.656946	491.931	-0.0378968	24.3103	50.6207	9	4	491.931	-49.9536	482.13	2.18489	480.744	4	-63.9795	483.615	496.782	16.2573	5.34424	227.842	203.226
A092110_0004_15.mat	8	1	-70	400	3	64	52	90.1	1073.2	0.952	-50.6104	153.935	26.631	104.147	-184.424	53	-69.1973	0.923924	696.96	-0.0439541	29.8584	50.9679	9	5	696.96	-47.8906	686.961	2.83813	686.07	5	-61.8249	687.852	705.969	14.8169	0.931396	220.787	277.778
A092110_0004_16.mat	8	1	-70	25	4	4	52	90.1	1073.2	0.952	-50.6104	153.935	26.631	146.123	-24.9634	53	-70.5243	0.884836	3789.32	-0.000366284	1.27563	1186.71	2	0	NaN	NaN	NaN	NaN	NaN	NaN	NaN	NaN	NaN	NaN	NaN	NaN	NaN
A092110_0004_17.mat	8	1	-70	50	4	8	52	90.1	1073.2	0.952	-50.5859	153.935	26.631	145.727	-45.7153	53	-71.5253	0.997504	3084.54	-0.000291671	2.0813	1857.64	2	0	NaN	NaN	NaN	NaN	NaN	NaN	NaN	NaN	NaN	NaN	NaN	NaN	NaN
A092110_0004_18.mat	8	1	-70	100	4	16	52	90.1	1073.2	0.952	-50.603	153.935	26.631	133.154	-78.4424	53	-70.8487	0.792702	491.139	-0.0213598	18.0298	62.0647	8	0	491.139	-56.1365	487.377	0.819655	NaN	NaN	NaN	NaN	NaN	NaN	NaN	NaN	NaN
A092110_0004_19.mat	8	1	-70	200	4	32	52	90.1	1073.2	0.952	-50.6128	153.935	26.631	123.155	-123.901	53	-71.8683	1.05888	521.73	-0.0386498	25.9094	52.837	9	4	521.73	-50.0818	511.929	2.18737	510.939	4	-64.4311	513.612	526.185	15.5493	4.22119	238.607	196.667
A092110_0004_20.mat	8	1	-70	400	4	64	52	90.1	1073.2	0.952	-50.6104	153.935	26.631	109.196	-179.224	53	-71.2357	0.808538	788.832	-0.0441915	30.6396	50.8936	9	5	788.832	-48.3484	777.942	2.68462	776.556	5	-64.8523	779.031	797.346	14.8413	1.82251	218.4	271.429
A092110_0004_21.mat	8	1	-70	25	5	4	52	90.1	1073.2	0.952	-50.5981	153.935	26.631	146.717	-24.3286	53	-71.6809	0.893	1692.9	-0.000386633	1.58081	317.394	2	0	NaN	NaN	NaN	NaN	NaN	NaN	NaN	NaN	NaN	NaN	NaN	NaN	NaN
A092110_0004_22.mat	8	1	-70	50	5	8	52	90.1	1073.2	0.952	-50.6104	153.935	26.631	146.519	-44.6777	53	-71.9108	0.700918	2041.38	-0.000813965	0.793457	109.148	2	0	NaN	NaN	NaN	NaN	NaN	NaN	NaN	NaN	NaN	NaN	NaN	NaN	NaN
A092110_0004_23.mat	8	1	-70	100	5	16	52	90.1	1073.2	0.952	-50.6104	153.935	26.631	139.886	-77.4902	53	-71.9219	0.905287	505.197	-0.0233879	19.1345	58.3654	8	0	505.197	-55.4956	501.633	0.913326	NaN	NaN	NaN	NaN	NaN	NaN	NaN	NaN	NaN
A092110_0004_24.mat	8	1	-70	200	5	32	52	90.1	1073.2	0.952	-50.6104	153.935	26.631	122.165	-123.755	53	-71.7956	0.800075	527.175	-0.039016	26.3611	50.5292	9	4	527.175	-50.5151	517.275	2.13986	516.681	4	-63.4058	519.057	531.828	15.1099	4.52637	234.907	200
A092110_0004_25.mat	8	1	-70	400	5	64	52	90.1	1073.2	0.952	-50.6104	153.935	26.631	111.275	-179.321	53	-71.4508	0.822388	747.945	-0.0450123	31.3354	51.5515	9	5	747.945	-48.0615	737.55	2.72827	736.758	5	-62.3865	738.54	756.36	14.884	0.986328	224.467	270.37
A092110_0005_1.mat	8	2	-70	25	1	6	52	90.1	1073.2	0.952	-50.6226	170.12	23.76	146.816	-35.73	53	-70.9029	0.924778	4411.84	-0.000325586	1.32446	297.693	2	0	NaN	NaN	NaN	NaN	NaN	NaN	NaN	NaN	NaN	NaN	NaN	NaN	NaN
A092110_0005_2.mat	8	2	-70	50	1	12	52	90.1	1073.2	0.952	-50.6104	170.12	23.76	139.292	-63.7939	52.9167	-71.1177	0.796293	525.294	-0.00137696	2.37427	107.349	5	0	525.294	-69.9976	345.807	0.0432776	NaN	NaN	NaN	NaN	NaN	NaN	NaN	NaN	NaN
A092110_0005_3.mat	8	2	-70	100	1	24	52	90.1	1073.2	0.952	-50.6104	170.12	23.76	128.204	-106.982	52.8333	-70.0773	0.93027	505.593	-0.0311681	21.7895	53.5036	9	3	505.593	-52.334	496.782	1.56209	495.495	3	-63.2959	499.257	508.761	16.239	9.66553	210.438	166.667
A092110_0005_4.mat	8	2	-70	200	1	48	52	90.1	1073.2	0.952	-50.6201	170.12	23.76	119.789	-160.742	52.75	-70.12	1.07106	640.332	-0.0431808	29.2419	49.8866	9	5	640.332	-47.5	632.709	2.72198	631.323	5	-63.5156	633.798	652.41	15.9827	2.77466	214.915	311.538
A092110_0005_5.mat	8	2	-70	400	1	96	52	90.1	1073.2	0.952	-50.6104	170.12	23.76	146.222	-225.562	52.6667	-70.1417	0.737625	1139.89	-0.0434725	30.9937	52.8026	9	5	1139.89	-46.5601	1127.91	2.33852	1126.32	5	-63.4546	1129.19	1147.9	14.1577	4.98413	213.778	264.286
A092110_0005_6.mat	8	2	-70	25	2	6	52	90.1	1073.2	0.952	-50.6226	170.12	23.76	142.955	-35.6201	52.5833	-70.4397	0.832577	5296.4	-0.000427332	1.12305	773.784	2	0	NaN	NaN	NaN	NaN	NaN	NaN	NaN	NaN	NaN	NaN	NaN	NaN	NaN
A092110_0005_7.mat	8	2	-70	50	2	12	52	90.1	1073.2	0.952	-50.6104	170.12	23.76	141.173	-64.209	52.5	-69.9265	1.18207	517.473	-0.000942843	2.51465	127.479	2	0	NaN	NaN	NaN	NaN	NaN	NaN	NaN	NaN	NaN	NaN	NaN	NaN	NaN
A092110_0005_8.mat	8	2	-70	100	2	24	52	90.1	1073.2	0.952	-50.5981	170.12	23.76	128.204	-105.615	52.4167	-70.3901	1.29356	508.662	-0.0342679	24.0295	54.648	9	3	508.662	-50.7837	498.564	1.70109	497.376	3	-63.4729	500.841	508.959	14.884	8.81714	246.366	141.176
A092110_0005_9.mat	8	2	-70	200	2	48	52	90.1	1073.2	0.952	-50.6104	170.12	23.76	121.175	-159.009	52.3333	-70.7903	1.05339	678.348	-0.0437506	29.4312	50.2634	9	5	678.348	-47.4023	668.943	2.67001	667.656	5	-63.6133	670.131	687.456	16.1719	3.45825	230.88	259.259
A092110_0005_10.mat	8	2	-70	400	2	96	52	90.1	1073.2	0.952	-50.6104	170.12	23.76	135.134	-226.233	52.25	-70.9829	0.959708	1186.02	-0.0416343	30.7556	52.497	9	5	1186.02	-46.908	1174.14	2.03177	1173.15	5	-62.3621	1175.82	1198.59	14.6216	6.27808	175.67	343.333
A092110_0005_11.mat	8	2	-70	25	3	6	52	90.1	1073.2	0.952	-50.6104	170.12	23.76	146.42	-35.2905	52.1667	-70.8864	0.660647	3556.58	-0.000590125	1.09253	274.131	2	0	NaN	NaN	NaN	NaN	NaN	NaN	NaN	NaN	NaN	NaN	NaN	NaN	NaN
A092110_0005_12.mat	8	2	-70	50	3	12	52	90.1	1073.2	0.952	-50.6104	170.12	23.76	136.619	-64.7949	52.0833	-70.1378	1.30471	530.937	-0.000759701	1.42822	165.429	2	0	NaN	NaN	NaN	NaN	NaN	NaN	NaN	NaN	NaN	NaN	NaN	NaN	NaN
A092110_0005_13.mat	8	2	-70	100	3	24	52	90.1	1073.2	0.952	-50.6104	170.12	23.76	129.392	-106.25	52	-70.9312	1.28436	501.732	-0.0306797	22.0032	53.8308	9	3	501.732	-53.1457	493.416	1.53796	492.525	3	-63.0823	495.891	505.692	15.8667	9.9646	204.061	160.526
A092110_0005_14.mat	8	2	-70	200	3	48	52	90.1	1073.2	0.952	-50.6226	170.12	23.76	121.175	-158.862	51.9167	-71.3765	1.11869	719.532	-0.0416953	29.1321	51.5667	9	5	719.532	-47.8418	710.622	2.41281	709.533	5	-63.1067	712.008	731.808	16.2268	4.30664	202.02	303.571
A092110_0005_15.mat	8	2	-70	400	3	96	52	90.1	1073.2	0.952	-50.6226	170.12	23.76	138.203	-235.095	51.8333	-70.481	1.54164	1536.38	-0.0320634	27.124	58.8431	9	2	1536.38	-49.1052	1524.3	1.17879	138.6	2	-100.167	1527.17	1532.42	17.6306	12.1558	190.585	NaN
A092110_0005_16.mat	8	2	-70	25	4	6	52	90.1	1073.2	0.952	-50.6104	170.12	23.76	144.341	-35.498	51.75	-70.9738	1.28916	2998.71	-0.000128878	1.81274	377.141	2	0	NaN	NaN	NaN	NaN	NaN	NaN	NaN	NaN	NaN	NaN	NaN	NaN	NaN
A092110_0005_17.mat	8	2	-70	50	4	12	52	90.1	1073.2	0.952	-50.6104	170.12	23.76	140.183	-63.6353	51.6667	-70.8502	0.430597	542.421	-0.00128878	3.74756	134.442	5	0	542.421	-69.082	467.28	0.0488175	NaN	NaN	NaN	NaN	NaN	NaN	NaN	NaN	NaN
A092110_0005_18.mat	8	2	-70	100	4	24	52	90.1	1073.2	0.952	-50.6104	170.12	23.76	132.164	-104.773	51.5833	-71.1086	0.801419	500.148	-0.0314733	22.5281	54.9838	9	3	500.148	-52.8467	491.238	1.57606	490.347	3	-63.2776	493.614	503.217	16.2512	9.59839	208.268	162.162
A092110_0005_19.mat	8	2	-70	200	4	48	52	90.1	1073.2	0.952	-50.6104	170.12	23.76	131.174	-161.829	51.5	-71.2226	0.92453	652.509	-0.045738	30.9387	48.2471	9	5	652.509	-46.7798	641.619	2.59677	640.827	5	-62.124	642.807	665.181	15.7812	3.70239	178.779	400
A092110_0005_20.mat	8	2	-70	400	4	96	52	90.1	1073.2	0.952	-50.6104	170.12	23.76	140.48	-228.967	51.4167	-71.584	0.688907	1621.12	-0.0293502	25.9094	61.2638	9	2	1621.12	-50.7349	1613.01	1.13142	140.679	2	-100.692	1613.01	1626.57	16.7456	16.5015	73.73	NaN
A092110_0005_21.mat	8	2	-70	25	5	6	52	90.1	1073.2	0.952	-50.6104	170.12	23.76	143.45	-34.7168	51.3333	-71.9312	1.2795	3132.36	-0.000298454	2.05078	2392.43	2	0	NaN	NaN	NaN	NaN	NaN	NaN	NaN	NaN	NaN	NaN	NaN	NaN	NaN
A092110_0005_22.mat	8	2	-70	50	5	12	52	90.1	1073.2	0.952	-50.6226	170.12	23.76	139.985	-62.1704	51.25	-72.2333	1.16266	544.698	-0.00105815	1.55029	143.253	2	0	NaN	NaN	NaN	NaN	NaN	NaN	NaN	NaN	NaN	NaN	NaN	NaN	NaN
A092110_0005_23.mat	8	2	-70	100	5	24	52	90.1	1073.2	0.952	-50.6226	170.12	23.76	137.213	-105.127	51.1667	-72.5688	1.2066	551.826	-0.0343968	24.6277	51.6706	9	2	551.826	-51.1011	543.411	1.40665	542.025	2	-63.8757	546.282	550.341	15.1953	10.3369	246.366	NaN
A092110_0005_24.mat	8	2	-70	200	5	48	52	90.1	1073.2	0.952	-50.6177	170.12	23.76	130.283	-161.23	51.0833	-72.3535	0.62173	783.189	-0.0413901	28.9551	50.008	9	4	783.189	-48.2996	772.299	2.09219	771.408	4	-62.3193	773.883	786.951	14.4202	5.93018	229.568	213.333
A092110_0005_25.mat	8	2	-70	400	5	96	52	90.1	1073.2	0.952	-50.6177	170.12	23.76	145.133	-236.951	51	-71.5306	0.795034	1281.26	-0.0424754	31.4941	53.1934	9	5	1281.26	-46.1755	1264.92	1.84953	1264.23	5	-61.8066	1266.9	1294.13	15.4822	7.39502	146.924	415.625
A092110_0006_1.mat	8	3	-70	25	1	2.22	38.63	273.4	1022	0.775	-50.5981	183.196	19.602	161.27	-47.0703	50.5	-71.9523	0.856902	1260.37	-0.000719002	1.37939	221.958	2	0	NaN	NaN	NaN	NaN	NaN	NaN	NaN	NaN	NaN	NaN	NaN	NaN	NaN
A092110_0006_2.mat	8	3	-70	50	1	4.44	38.63	273.4	1022	0.775	-50.6226	183.196	19.602	149.192	-82.312	51.1667	-72.4076	1.11176	860.013	-0.000529077	1.14746	134.442	2	0	NaN	NaN	NaN	NaN	NaN	NaN	NaN	NaN	NaN	NaN	NaN	NaN	NaN
A092110_0006_3.mat	8	3	-70	100	1	8.88	38.63	273.4	1022	0.775	-50.6104	183.196	19.602	151.568	-133.63	51.8333	-71.932	0.967689	972.378	-0.0381003	27.3499	52.0418	9	4	972.378	-48.623	960.894	1.76548	960.003	4	-61.5442	962.676	979.407	17.8625	7.65137	179.308	251.429
A092110_0006_4.mat	8	3	-70	200	1	17.76	38.63	273.4	1022	0.775	-50.6055	183.196	19.602	161.27	-202.283	52.5	-71.6998	0.490778	1165.03	-0.0445442	30.835	51.2044	9	5	1165.03	-46.3281	1151.57	2.41792	1149.79	5	-64.1077	1152.86	1172.36	17.3499	3.76953	205.097	263.333
A092110_0006_5.mat	8	3	-70	400	1	35.52	38.63	273.4	1022	0.775	-50.6421	183.196	19.602	155.429	-291.882	53.1667	-71.6965	0.680645	1531.63	-0.0449309	34.845	58.0807	9	6	1531.63	-43.5632	1504.6	2.38851	1504.01	6	-61.1108	1505.99	1545.59	16.6907	3.09204	126.263	700
A092110_0006_6.mat	8	3	-70	25	2	2.22	38.63	273.4	1022	0.775	-50.6226	183.196	19.602	155.132	-48.7915	53.8333	-71.5275	1.03461	2514.2	-0.00069187	1.14136	329.274	2	0	NaN	NaN	NaN	NaN	NaN	NaN	NaN	NaN	NaN	NaN	NaN	NaN	NaN
A092110_0006_7.mat	8	3	-70	50	2	4.44	38.63	273.4	1022	0.775	-50.6104	183.196	19.602	142.163	-83.728	54.5	-71.4521	0.646366	801.306	-0.0108596	13.5925	84.6636	8	0	801.306	-60.6958	789.921	0.237054	NaN	NaN	NaN	NaN	NaN	NaN	NaN	NaN	NaN
A092110_0006_8.mat	8	3	-70	100	2	8.88	38.63	273.4	1022	0.775	-50.6152	183.196	19.602	141.173	-130.139	55.1667	-72.2892	0.867448	818.136	-0.0400742	27.6001	51.6573	9	4	818.136	-49.3677	806.949	2.06942	804.969	4	-66.134	808.731	821.502	14.2615	4.19678	234.907	196.667
A092110_0006_9.mat	8	3	-70	200	2	17.76	38.63	273.4	1022	0.775	-50.6226	183.196	19.602	149.192	-188.733	55.8333	-71.5934	1.04715	1030	-0.0505472	33.7463	49.0575	9	6	1030	-45.321	1014.35	2.84286	1013.66	6	-62.3193	1015.34	1043.36	12.7112	0.0341792	178.463	407.407
A092110_0006_10.mat	8	3	-70	400	2	35.52	38.63	273.4	1022	0.775	-50.6104	183.196	19.602	181.664	-264.319	56.5	-71.0258	0.847978	1338.98	-0.0510899	34.552	47.8668	9	6	1338.98	-45.0769	1325.31	2.75426	1324.22	6	-63.5645	1326.2	1351.75	13.3704	0.302734	195.756	329.63
A092110_0006_11.mat	8	3	-70	25	3	2.22	38.63	273.4	1022	0.775	-50.6128	183.196	19.602	154.34	-48.1323	57.1667	-70.9704	0.743492	2438.67	-0.000461247	0.933838	61.4295	2	0	NaN	NaN	NaN	NaN	NaN	NaN	NaN	NaN	NaN	NaN	NaN	NaN	NaN
A092110_0006_12.mat	8	3	-70	50	3	4.44	38.63	273.4	1022	0.775	-50.6104	183.196	19.602	143.252	-84.1064	57.8333	-70.2877	0.548472	658.944	-0.0252804	18.7073	55.1554	9	1	658.944	-54.6045	654.192	0.982888	648.549	1	-63.6316	655.578	655.578	17.2522	17.2522	NaN	NaN
A092110_0006_13.mat	8	3	-70	100	3	8.88	38.63	273.4	1022	0.775	-50.6079	183.196	19.602	136.52	-128.296	58.5	-70.5935	0.442032	788.139	-0.041112	26.6174	49.7417	9	5	788.139	-48.9648	779.724	2.4299	778.833	5	-63.5156	781.11	799.92	15.946	3.64746	212.653	278.571
A092110_0006_14.mat	8	3	-70	200	3	17.76	38.63	273.4	1022	0.775	-50.6104	183.196	19.602	158.597	-183.655	57.9167	-71.3225	1.01458	1013.46	-0.0508118	33.7158	48.566	9	6	1013.46	-44.3506	1000.4	3.07386	999.504	6	-62.2278	1001.19	1026.23	15.6592	0.803222	199.625	353.846
A092110_0006_15.mat	8	3	-70	400	3	35.52	38.63	273.4	1022	0.775	-50.6104	183.196	19.602	166.121	-265.93	57.3333	-72.1078	0.929228	1410.85	-0.0506964	35.083	49.3478	9	6	1410.85	-44.3506	1395.01	2.60364	1394.12	6	-62.7466	1396.1	1423.82	15.293	2.01172	180.375	367.857
A092110_0006_16.mat	8	3	-70	25	4	2.22	38.63	273.4	1022	0.775	-50.6104	183.196	19.602	158.993	-48.5352	56.75	-71.7556	0.680722	5867.83	-0.000732568	0.738525	78.903	2	0	NaN	NaN	NaN	NaN	NaN	NaN	NaN	NaN	NaN	NaN	NaN	NaN	NaN
A092110_0006_17.mat	8	3	-70	50	4	4.44	38.63	273.4	1022	0.775	-50.6104	183.196	19.602	143.252	-81.665	56.1667	-71.4945	1.25711	756.855	-0.0256263	20.4895	56.9931	9	1	756.855	-54.812	752.499	0.93523	746.559	1	-63.5217	754.182	754.182	15.5676	15.5676	NaN	NaN
A092110_0006_18.mat	8	3	-70	100	4	8.88	38.63	273.4	1022	0.775	-50.6104	183.196	19.602	136.322	-129.016	55.5833	-71.3633	1.13913	810.018	-0.0417021	27.8748	50.3509	9	4	810.018	-48.2996	797.94	2.20372	796.653	4	-64.4922	799.425	811.305	15.8057	4.08081	252.525	186.207
A092110_0006_19.mat	8	3	-70	200	4	17.76	38.63	273.4	1022	0.775	-50.5981	183.196	19.602	147.311	-188.379	55	-71.9954	0.993885	1050.19	-0.0506422	33.3618	48.0746	9	6	1050.19	-44.6069	1034.45	2.81136	1033.56	6	-62.8686	1035.44	1063.36	15.0427	1.29761	179.096	414.815
A092110_0006_20.mat	8	3	-70	400	4	35.52	38.63	273.4	1022	0.775	-50.6055	183.196	19.602	163.547	-269.507	54.4167	-71.6766	1.58625	1350.16	-0.0504794	34.9121	48.783	9	6	1350.16	-45.1624	1336.9	2.76115	1336.2	6	-63.009	1338.08	1362.93	15.1831	1.09009	201.215	314.815
A092110_0006_21.mat	8	3	-70	25	5	2.22	38.63	273.4	1022	0.775	-50.6104	183.196	19.602	150.578	-47.7661	53.8333	-72.0197	0.836933	3147.11	-0.000508728	1.47095	293.535	2	0	NaN	NaN	NaN	NaN	NaN	NaN	NaN	NaN	NaN	NaN	NaN	NaN	NaN
A092110_0006_22.mat	8	3	-70	50	5	4.44	38.63	273.4	1022	0.775	-50.5981	183.196	19.602	154.142	-81.0669	53.25	-73.1514	1.56058	782.199	-0.0240594	18.9697	55.704	9	1	782.199	-55.8252	778.338	0.85039	154.44	1	-84.6338	780.219	780.219	16.6907	16.6907	NaN	NaN
A092110_0006_23.mat	8	3	-70	100	5	8.88	38.63	273.4	1022	0.775	-50.6226	183.196	19.602	145.925	-128.784	52.6667	-72.9599	1.24881	879.417	-0.0383717	26.9958	51.7701	9	4	879.417	-50.4236	868.131	1.9417	867.141	4	-64.4556	870.111	884.07	15.2563	5.41138	214.915	225.806
A092110_0006_24.mat	8	3	-70	200	5	17.76	38.63	273.4	1022	0.775	-50.6104	183.196	19.602	147.41	-191.748	52.0833	-73.3431	0.624073	1266.41	-0.0413765	29.6204	51.6347	9	5	1266.41	-48.0737	1254.13	1.8954	1252.35	5	-64.9072	1255.82	1278.88	15.0244	5.78979	173.408	325
A092110_0006_25.mat	8	3	-70	400	5	35.52	38.63	273.4	1022	0.775	-50.6104	183.196	19.602	179.486	-277.222	51.5	-73.2708	1.11481	1623.01	-0.0437506	32.7026	54.3913	9	5	1623.01	-46.1694	1601.72	1.81208	1599.94	5	-64.7913	1603.6	1635.98	15.7141	6.63208	123.56	563.636
A092110_0007_1.mat	8	4	-70	25	1	1.58	39.88	65.8	2600	0.629	-50.6104	151.057	22.572	184.04	-24.1211	57	-72.1866	0.629055	3750.42	-0.000413765	1.0437	149.985	2	0	NaN	NaN	NaN	NaN	NaN	NaN	NaN	NaN	NaN	NaN	NaN	NaN	NaN
A092110_0007_2.mat	8	4	-70	50	1	3.16	39.88	65.8	2600	0.629	-50.6104	151.057	22.572	177.209	-44.2017	57.375	-72.1962	1.6295	4644.39	-0.00062404	0.305176	39.105	1	0	NaN	NaN	NaN	NaN	NaN	NaN	NaN	NaN	NaN	NaN	NaN	NaN	NaN
A092110_0007_3.mat	8	4	-70	100	1	6.32	39.88	65.8	2600	0.629	-50.6104	151.057	22.572	154.241	-77.3438	57.75	-71.0859	1.22239	3363.72	-0.000698653	0.177002	30.4672	1	0	NaN	NaN	NaN	NaN	NaN	NaN	NaN	NaN	NaN	NaN	NaN	NaN	NaN
A092110_0007_4.mat	8	4	-70	200	1	12.64	39.88	65.8	2600	0.629	-50.6201	151.057	22.572	146.222	-121.594	58.125	-71.9733	0.48126	5679.53	-0.000617257	1.01318	114.246	2	0	NaN	NaN	NaN	NaN	NaN	NaN	NaN	NaN	NaN	NaN	NaN	NaN	NaN
A092110_0007_5.mat	8	4	-70	400	1	25.28	39.88	65.8	2600	0.629	-50.6104	151.057	22.572	224.333	-184.692	58.5	-72.4356	1.2306	5036.62	-0.000820748	0.793457	66.033	1	0	NaN	NaN	NaN	NaN	NaN	NaN	NaN	NaN	NaN	NaN	NaN	NaN	NaN
A092110_0007_6.mat	8	4	-70	25	2	1.58	39.88	65.8	2600	0.629	-50.6128	151.057	22.572	184.832	-24.5361	58.875	-71.3065	1.18855	3503.91	-0.000244189	1.37939	478.764	2	0	NaN	NaN	NaN	NaN	NaN	NaN	NaN	NaN	NaN	NaN	NaN	NaN	NaN
A092110_0007_7.mat	8	4	-70	50	2	3.16	39.88	65.8	2600	0.629	-50.6104	151.057	22.572	171.17	-44.3481	59.25	-72.1628	1.0448	4881.99	-0.000725785	1.03149	91.377	1	0	NaN	NaN	NaN	NaN	NaN	NaN	NaN	NaN	NaN	NaN	NaN	NaN	NaN
A092110_0007_8.mat	8	4	-70	100	2	6.32	39.88	65.8	2600	0.629	-50.6128	151.057	22.572	171.269	-76.6113	59.625	-72.2459	0.94918	6172.35	-0.000440898	0.994873	152.559	2	0	NaN	NaN	NaN	NaN	NaN	NaN	NaN	NaN	NaN	NaN	NaN	NaN	NaN
A092110_0007_9.mat	8	4	-70	200	2	12.64	39.88	65.8	2600	0.629	-50.6201	151.057	22.572	148.301	-121.79	60	-72.7363	0.808347	4241.85	-0.000671521	1.00098	311.949	2	0	NaN	NaN	NaN	NaN	NaN	NaN	NaN	NaN	NaN	NaN	NaN	NaN	NaN
A092110_0007_10.mat	8	4	-70	400	2	25.28	39.88	65.8	2600	0.629	-50.6104	151.057	22.572	241.658	-184.387	60.375	-72.2305	0.71322	5985.44	-0.000664738	1.0498	207.9	2	0	NaN	NaN	NaN	NaN	NaN	NaN	NaN	NaN	NaN	NaN	NaN	NaN	NaN
A092110_0007_11.mat	8	4	-70	25	3	1.58	39.88	65.8	2600	0.629	-50.6226	151.057	22.572	168.695	-24.6216	60.75	-71.5897	0.925247	3256.01	-0.000345935	1.19629	381.2	2	0	NaN	NaN	NaN	NaN	NaN	NaN	NaN	NaN	NaN	NaN	NaN	NaN	NaN
A092110_0007_12.mat	8	4	-70	50	3	3.16	39.88	65.8	2600	0.629	-50.6055	151.057	22.572	178.595	-44.4824	61.125	-71.889	1.3586	5581.03	-0.000610474	0.88501	96.129	1	0	NaN	NaN	NaN	NaN	NaN	NaN	NaN	NaN	NaN	NaN	NaN	NaN	NaN
A092110_0007_13.mat	8	4	-70	100	3	6.32	39.88	65.8	2600	0.629	-50.6152	151.057	22.572	172.556	-76.3428	61.5	-72.4988	1.36008	1220.27	-0.000617257	0.354004	42.075	1	0	NaN	NaN	NaN	NaN	NaN	NaN	NaN	NaN	NaN	NaN	NaN	NaN	NaN
A092110_0007_14.mat	8	4	-70	200	3	12.64	39.88	65.8	2600	0.629	-50.6104	151.057	22.572	151.271	-122.668	61.875	-72.1441	1.92562	4387.28	-0.000712219	0.22583	32.472	1	0	NaN	NaN	NaN	NaN	NaN	NaN	NaN	NaN	NaN	NaN	NaN	NaN	NaN
A092110_0007_15.mat	8	4	-70	400	3	25.28	39.88	65.8	2600	0.629	-50.6226	151.057	22.572	194.633	-184.741	62.25	-71.0944	1.22749	4964.26	-0.000569775	0.848389	277.596	1	0	NaN	NaN	NaN	NaN	NaN	NaN	NaN	NaN	NaN	NaN	NaN	NaN	NaN
A092110_0007_16.mat	8	4	-70	25	4	1.58	39.88	65.8	2600	0.629	-50.6226	151.057	22.572	169.685	-24.353	62.625	-71.7902	1.08012	4811.99	-0.000522294	1.72119	353.529	2	0	NaN	NaN	NaN	NaN	NaN	NaN	NaN	NaN	NaN	NaN	NaN	NaN	NaN
A092110_0007_17.mat	8	4	-70	50	4	3.16	39.88	65.8	2600	0.629	-50.6104	151.057	22.572	168.299	-43.9697	63	-72.9234	1.35058	634.095	-0.000841097	0.0305176	20.988	1	0	NaN	NaN	NaN	NaN	NaN	NaN	NaN	NaN	NaN	NaN	NaN	NaN	NaN
A092110_0007_18.mat	8	4	-70	100	4	6.32	39.88	65.8	2600	0.629	-50.5981	151.057	22.572	173.447	-74.4751	63.375	-73.453	1.02204	4948.22	-0.000345935	0.00610352	5.346	2	0	NaN	NaN	NaN	NaN	NaN	NaN	NaN	NaN	NaN	NaN	NaN	NaN	NaN
A092110_0007_19.mat	8	4	-70	200	4	12.64	39.88	65.8	2600	0.629	-50.6104	151.057	22.572	150.182	-117.786	63.75	-73.9037	0.896813	5144.14	-0.00031202	0.927734	363.503	2	0	NaN	NaN	NaN	NaN	NaN	NaN	NaN	NaN	NaN	NaN	NaN	NaN	NaN
A092110_0007_20.mat	8	4	-70	400	4	25.28	39.88	65.8	2600	0.629	-50.6226	151.057	22.572	198.395	-175.049	64.125	-74.505	1.35305	5477.97	-0.000318803	1.47095	322.591	2	0	NaN	NaN	NaN	NaN	NaN	NaN	NaN	NaN	NaN	NaN	NaN	NaN	NaN
A092110_0007_21.mat	8	4	-70	25	5	1.58	39.88	65.8	2600	0.629	-50.6104	151.057	22.572	186.713	-23.7061	64.5	-73.1435	0.948599	5644.78	-0.000569775	1.23291	328.779	2	0	NaN	NaN	NaN	NaN	NaN	NaN	NaN	NaN	NaN	NaN	NaN	NaN	NaN
A092110_0007_22.mat	8	4	-70	50	5	3.16	39.88	65.8	2600	0.629	-50.6226	151.057	22.572	179.585	-44.3604	64.875	-71.8601	1.35685	3741.11	-0.000386633	1.67236	576.18	2	0	NaN	NaN	NaN	NaN	NaN	NaN	NaN	NaN	NaN	NaN	NaN	NaN	NaN
A092110_0007_23.mat	8	4	-70	100	5	6.32	39.88	65.8	2600	0.629	-50.6104	151.057	22.572	149.39	-74.1333	65.25	-72.7575	0.560009	4429.06	-0.000739351	0.738525	100.683	2	0	NaN	NaN	NaN	NaN	NaN	NaN	NaN	NaN	NaN	NaN	NaN	NaN	NaN
A092110_0007_24.mat	8	4	-70	200	5	12.64	39.88	65.8	2600	0.629	-50.6104	151.057	22.572	133.451	-116.553	65.625	-72.8049	0.92944	3766.46	-0.000881795	0.537109	78.903	1	0	NaN	NaN	NaN	NaN	NaN	NaN	NaN	NaN	NaN	NaN	NaN	NaN	NaN
A092110_0007_25.mat	8	4	-70	400	5	25.28	39.88	65.8	2600	0.629	-50.6104	151.057	22.572	201.167	-170.288	66	-73.0359	0.833492	6767.15	-0.000766484	0.90332	160.776	2	0	NaN	NaN	NaN	NaN	NaN	NaN	NaN	NaN	NaN	NaN	NaN	NaN	NaN
C092110_0002_1.mat	9	1	-65	25	1	4	52	90.1	1073.2	0.952	-50.6226	87.0973	25.641	151.964	-27.6001	214	-66.8296	0.467836	4747.45	-0.000542643	0.598145	218.592	2	0	NaN	NaN	NaN	NaN	NaN	NaN	NaN	NaN	NaN	NaN	NaN	NaN	NaN
C092110_0002_2.mat	9	1	-65	50	1	8	52	90.1	1073.2	0.952	-50.6104	87.0973	25.641	145.43	-52.6489	212.792	-67.122	0.748578	4093.25	-0.000461247	1.2146	299.574	2	0	NaN	NaN	NaN	NaN	NaN	NaN	NaN	NaN	NaN	NaN	NaN	NaN	NaN
C092110_0002_3.mat	9	1	-65	100	1	16	52	90.1	1073.2	0.952	-50.6299	87.0973	25.641	140.282	-97.1313	211.583	-67.0687	0.786466	3830.41	-0.000189925	0.140381	70.191	2	0	NaN	NaN	NaN	NaN	NaN	NaN	NaN	NaN	NaN	NaN	NaN	NaN	NaN
C092110_0002_4.mat	9	1	-65	200	1	32	52	90.1	1073.2	0.952	-50.6104	87.0973	25.641	132.164	-163.794	210.375	-67.7612	0.668809	3392.14	-0.000576558	0.787353	480.15	2	0	NaN	NaN	NaN	NaN	NaN	NaN	NaN	NaN	NaN	NaN	NaN	NaN	NaN
C092110_0002_5.mat	9	1	-65	400	1	64	52	90.1	1073.2	0.952	-50.6104	87.0973	25.641	120.185	-244.971	209.167	-68.5489	1.03129	499.356	-0.0234625	15.4358	44.6403	8	0	499.356	-59.0478	495.99	0.906231	NaN	NaN	NaN	NaN	NaN	NaN	NaN	NaN	NaN
C092110_0002_6.mat	9	1	-65	25	2	4	52	90.1	1073.2	0.952	-50.6226	87.0973	25.641	151.964	-27.3071	207.958	-67.6717	0.957804	6300.66	-0.000542643	0.695801	118.478	1	0	NaN	NaN	NaN	NaN	NaN	NaN	NaN	NaN	NaN	NaN	NaN	NaN	NaN
C092110_0002_7.mat	9	1	-65	50	2	8	52	90.1	1073.2	0.952	-50.6104	87.0973	25.641	145.925	-52.5024	206.75	-67.4377	0.674121	5769.82	-0.000325586	0.708008	219.483	2	0	NaN	NaN	NaN	NaN	NaN	NaN	NaN	NaN	NaN	NaN	NaN	NaN	NaN
C092110_0002_8.mat	9	1	-65	100	2	16	52	90.1	1073.2	0.952	-50.6104	87.0973	25.641	141.173	-95.7153	205.542	-68.0228	0.496091	5811	-0.000427332	1.07422	511.335	2	0	NaN	NaN	NaN	NaN	NaN	NaN	NaN	NaN	NaN	NaN	NaN	NaN	NaN
C092110_0002_9.mat	9	1	-65	200	2	32	52	90.1	1073.2	0.952	-50.6226	87.0973	25.641	133.253	-163.037	204.333	-67.5483	0.805726	556.875	-0.000637606	0.00610352	0.297	1	0	NaN	NaN	NaN	NaN	NaN	NaN	NaN	NaN	NaN	NaN	NaN	NaN	NaN
C092110_0002_10.mat	9	1	-65	400	2	64	52	90.1	1073.2	0.952	-50.6104	87.0973	25.641	118.205	-245.19	203.125	-67.5883	0.682958	492.624	-0.0245885	15.5212	42.9355	8	0	492.624	-58.6145	489.852	1.0444	NaN	NaN	NaN	NaN	NaN	NaN	NaN	NaN	NaN
C092110_0002_11.mat	9	1	-65	25	3	4	52	90.1	1073.2	0.952	-50.6226	87.0973	25.641	146.321	-27.5757	201.917	-67.0142	0.533034	6017.22	-0.00031202	0.793457	322.344	2	0	NaN	NaN	NaN	NaN	NaN	NaN	NaN	NaN	NaN	NaN	NaN	NaN	NaN
C092110_0002_12.mat	9	1	-65	50	3	8	52	90.1	1073.2	0.952	-50.6226	87.0973	25.641	146.42	-53.0029	200.708	-66.7039	0.741906	6709.33	-0.000454464	0.836182	171.765	2	0	NaN	NaN	NaN	NaN	NaN	NaN	NaN	NaN	NaN	NaN	NaN	NaN	NaN
C092110_0002_13.mat	9	1	-65	100	3	16	52	90.1	1073.2	0.952	-50.6104	87.0973	25.641	139.886	-99.5605	199.5	-65.7665	0.602602	5367.98	-0.00031202	0.756836	128.898	2	0	NaN	NaN	NaN	NaN	NaN	NaN	NaN	NaN	NaN	NaN	NaN	NaN	NaN
C092110_0002_14.mat	9	1	-65	200	3	32	52	90.1	1073.2	0.952	-50.6104	87.0973	25.641	134.243	-169.678	198.292	-64.6816	0.578688	4362.93	-0.000237406	0.787353	266.013	2	0	NaN	NaN	NaN	NaN	NaN	NaN	NaN	NaN	NaN	NaN	NaN	NaN	NaN
C092110_0002_15.mat	9	1	-65	400	3	64	52	90.1	1073.2	0.952	-50.6104	87.0973	25.641	115.235	-255.591	197.083	-64.5629	0.913527	458.469	-0.0300217	16.9556	41.375	8	0	458.469	-54.7327	456.192	1.80274	NaN	NaN	NaN	NaN	NaN	NaN	NaN	NaN	NaN
C092110_0002_16.mat	9	1	-65	25	4	4	52	90.1	1073.2	0.952	-50.6104	87.0973	25.641	148.697	-28.4668	195.875	-65.3295	0.620704	6208.19	-0.000434115	0.891113	190.971	2	0	NaN	NaN	NaN	NaN	NaN	NaN	NaN	NaN	NaN	NaN	NaN	NaN	NaN
C092110_0002_17.mat	9	1	-65	50	4	8	52	90.1	1073.2	0.952	-50.6226	87.0973	25.641	146.816	-54.6753	194.667	-65.3692	0.602902	1932.58	-0.00053586	1.09253	428.67	2	0	NaN	NaN	NaN	NaN	NaN	NaN	NaN	NaN	NaN	NaN	NaN	NaN	NaN
C092110_0002_18.mat	9	1	-65	100	4	16	52	90.1	1073.2	0.952	-50.6104	87.0973	25.641	140.183	-98.2666	193.458	-65.76	0.558897	6166.41	-0.000529077	1.45264	201.96	2	0	NaN	NaN	NaN	NaN	NaN	NaN	NaN	NaN	NaN	NaN	NaN	NaN	NaN
C092110_0002_19.mat	9	1	-65	200	4	32	52	90.1	1073.2	0.952	-50.6104	87.0973	25.641	134.243	-163.098	192.25	-66.0056	0.931405	527.67	-0.000841097	0.183105	43.956	1	0	NaN	NaN	NaN	NaN	NaN	NaN	NaN	NaN	NaN	NaN	NaN	NaN	NaN
C092110_0002_20.mat	9	1	-65	400	4	64	52	90.1	1073.2	0.952	-50.6104	87.0973	25.641	114.245	-245.374	191.042	-65.7857	0.63143	486.387	-0.0347631	20.3613	42.8637	8	0	486.387	-52.157	484.407	2.52031	NaN	NaN	NaN	NaN	NaN	NaN	NaN	NaN	NaN
C092110_0002_21.mat	9	1	-65	25	5	4	52	90.1	1073.2	0.952	-50.5981	87.0973	25.641	149.687	-28.3936	189.833	-65.1744	0.885719	2757.84	-0.000284888	1.47095	796.851	2	0	NaN	NaN	NaN	NaN	NaN	NaN	NaN	NaN	NaN	NaN	NaN	NaN	NaN
C092110_0002_22.mat	9	1	-65	50	5	8	52	90.1	1073.2	0.952	-50.5859	87.0973	25.641	147.707	-53.1982	188.625	-66.2463	0.552545	1471.44	-0.000210274	0.592041	269.874	2	0	NaN	NaN	NaN	NaN	NaN	NaN	NaN	NaN	NaN	NaN	NaN	NaN	NaN
C092110_0002_23.mat	9	1	-65	100	5	16	52	90.1	1073.2	0.952	-50.6104	87.0973	25.641	139.985	-97.6074	187.417	-65.8785	0.878649	5311.75	-0.000332369	1.30005	464.706	2	0	NaN	NaN	NaN	NaN	NaN	NaN	NaN	NaN	NaN	NaN	NaN	NaN	NaN
C092110_0002_24.mat	9	1	-65	200	5	32	52	90.1	1073.2	0.952	-50.6152	87.0973	25.641	131.273	-164.221	186.208	-65.4821	1.10106	543.708	-0.000583341	0.427246	121.176	1	0	NaN	NaN	NaN	NaN	NaN	NaN	NaN	NaN	NaN	NaN	NaN	NaN	NaN
C092110_0002_25.mat	9	1	-65	400	5	64	52	90.1	1073.2	0.952	-50.6104	87.0973	25.641	116.225	-244.397	185	-65.536	0.695992	509.949	-0.0345935	20.9717	44.3058	8	0	509.949	-51.9006	507.177	2.53683	NaN	NaN	NaN	NaN	NaN	NaN	NaN	NaN	NaN
C092110_0004_1.mat	9	2	-65	25	1	6	52	90.1	1073.2	0.952	-50.6104	97.4842	23.661	146.222	-38.4644	135	-67.9126	1.3164	4310.06	-0.000630823	1.61743	506.484	2	0	NaN	NaN	NaN	NaN	NaN	NaN	NaN	NaN	NaN	NaN	NaN	NaN	NaN
C092110_0004_2.mat	9	2	-65	50	1	12	52	90.1	1073.2	0.952	-50.6104	97.4842	23.661	142.163	-71.521	140.333	-68.6846	0.971246	5700.91	-0.000332369	1.36108	150.728	2	0	NaN	NaN	NaN	NaN	NaN	NaN	NaN	NaN	NaN	NaN	NaN	NaN	NaN
C092110_0004_3.mat	9	2	-65	100	1	24	52	90.1	1073.2	0.952	-50.6226	97.4842	23.661	135.134	-119.446	145.667	-69.8513	1.36941	572.319	-0.000712219	0.0488281	20.691	1	0	NaN	NaN	NaN	NaN	NaN	NaN	NaN	NaN	NaN	NaN	NaN	NaN	NaN
C092110_0004_4.mat	9	2	-65	200	1	48	52	90.1	1073.2	0.952	-50.5981	97.4842	23.661	124.244	-193.677	151	-68.9159	0.637693	595.287	-0.0287601	20.3613	45.9071	8	0	595.287	-53.2434	592.812	1.41713	NaN	NaN	NaN	NaN	NaN	NaN	NaN	NaN	NaN
C092110_0004_5.mat	9	2	-65	400	1	96	52	90.1	1073.2	0.952	-50.5981	97.4842	23.661	112.166	-278.479	156.333	-69.1503	0.821157	4127.81	-0.00037985	1.00098	325.512	2	0	NaN	NaN	NaN	NaN	NaN	NaN	NaN	NaN	NaN	NaN	NaN	NaN	NaN
C092110_0004_6.mat	9	2	-65	25	2	6	52	90.1	1073.2	0.952	-50.6055	97.4842	23.661	149.39	-38.6719	161.667	-69.2232	0.770362	3619.44	-0.000406982	1.0437	385.704	2	0	NaN	NaN	NaN	NaN	NaN	NaN	NaN	NaN	NaN	NaN	NaN	NaN	NaN
C092110_0004_7.mat	9	2	-65	50	2	12	52	90.1	1073.2	0.952	-50.6226	97.4842	23.661	142.361	-71.8628	167	-68.8172	1.1623	4962.97	-0.00114633	0.396728	64.053	1	0	NaN	NaN	NaN	NaN	NaN	NaN	NaN	NaN	NaN	NaN	NaN	NaN	NaN
C092110_0004_8.mat	9	2	-65	100	2	24	52	90.1	1073.2	0.952	-50.6226	97.4842	23.661	140.282	-131.189	172.333	-67.1197	0.455233	4898.22	-0.000698653	1.19019	388.773	2	0	NaN	NaN	NaN	NaN	NaN	NaN	NaN	NaN	NaN	NaN	NaN	NaN	NaN
C092110_0004_9.mat	9	2	-65	200	2	48	52	90.1	1073.2	0.952	-50.6104	97.4842	23.661	129.293	-210.278	177.667	-66.8073	0.80684	608.652	-0.00170933	3.17993	107.415	2	0	NaN	NaN	NaN	NaN	NaN	NaN	NaN	NaN	NaN	NaN	NaN	NaN	NaN
C092110_0004_10.mat	9	2	-65	400	2	96	52	90.1	1073.2	0.952	-50.6104	97.4842	23.661	117.215	-307.104	183	-65.9721	0.65243	853.38	-0.0308561	21.7834	45.0265	8	0	853.38	-51.1011	851.004	1.55407	NaN	NaN	NaN	NaN	NaN	NaN	NaN	NaN	NaN
C092110_0004_11.mat	9	2	-65	25	3	6	52	90.1	1073.2	0.952	-50.6226	97.4842	23.661	149.489	-41.6016	188.333	-65.6136	0.902458	2122.46	-0.000434115	1.33667	1222.65	2	0	NaN	NaN	NaN	NaN	NaN	NaN	NaN	NaN	NaN	NaN	NaN	NaN	NaN
C092110_0004_12.mat	9	2	-65	50	3	12	52	90.1	1073.2	0.952	-50.6104	97.4842	23.661	142.856	-77.3315	193.667	-65.8575	0.705265	2972.08	-0.000264539	1.0376	278.091	2	0	NaN	NaN	NaN	NaN	NaN	NaN	NaN	NaN	NaN	NaN	NaN	NaN	NaN
C092110_0004_13.mat	9	2	-65	100	3	24	52	90.1	1073.2	0.952	-50.6226	97.4842	23.661	136.124	-134.448	199	-65.4575	1.0395	3980.59	-0.000942843	1.11694	300.366	2	0	NaN	NaN	NaN	NaN	NaN	NaN	NaN	NaN	NaN	NaN	NaN	NaN	NaN
C092110_0004_14.mat	9	2	-65	200	3	48	52	90.1	1073.2	0.952	-50.6104	97.4842	23.661	131.174	-214.404	197	-66.3832	0.927658	593.703	-0.000759701	1.57471	106.128	2	0	NaN	NaN	NaN	NaN	NaN	NaN	NaN	NaN	NaN	NaN	NaN	NaN	NaN
C092110_0004_15.mat	9	2	-65	400	3	96	52	90.1	1073.2	0.952	-50.6226	97.4842	23.661	122.165	-307.678	195	-65.5238	0.921784	795.465	-0.0340576	22.8943	43.7341	9	1	795.465	-50.2405	793.485	1.59237	789.228	1	-59.9573	794.574	794.574	14.4568	14.4568	NaN	NaN
C092110_0004_16.mat	9	2	-65	25	4	6	52	90.1	1073.2	0.952	-50.6055	97.4842	23.661	149.687	-42.6636	193	-64.3809	0.965178	5147.01	-0.000590125	1.09863	125.73	2	0	NaN	NaN	NaN	NaN	NaN	NaN	NaN	NaN	NaN	NaN	NaN	NaN	NaN
C092110_0004_17.mat	9	2	-65	50	4	12	52	90.1	1073.2	0.952	-50.5737	97.4842	23.661	143.351	-76.0132	191	-66.2922	0.931557	3134.54	-0.000298454	1.12305	717.948	2	0	NaN	NaN	NaN	NaN	NaN	NaN	NaN	NaN	NaN	NaN	NaN	NaN	NaN
C092110_0004_18.mat	9	2	-65	100	4	24	52	90.1	1073.2	0.952	-50.5981	97.4842	23.661	137.312	-131.628	189	-66.003	0.626812	4807.14	-0.000420548	1.47705	776.655	2	0	NaN	NaN	NaN	NaN	NaN	NaN	NaN	NaN	NaN	NaN	NaN	NaN	NaN
C092110_0004_19.mat	9	2	-65	200	4	48	52	90.1	1073.2	0.952	-50.6226	97.4842	23.661	127.214	-209.497	187	-65.6244	0.484474	633.204	-0.0214141	17.4866	53.39	8	0	633.204	-53.4937	629.442	0.727824	NaN	NaN	NaN	NaN	NaN	NaN	NaN	NaN	NaN
C092110_0004_20.mat	9	2	-65	400	4	96	52	90.1	1073.2	0.952	-50.5981	97.4842	23.661	115.235	-296.619	185	-65.5233	0.837754	4063.16	-0.000162793	0.933838	642.312	2	0	NaN	NaN	NaN	NaN	NaN	NaN	NaN	NaN	NaN	NaN	NaN	NaN	NaN
C092110_0004_21.mat	9	2	-65	25	5	6	52	90.1	1073.2	0.952	-50.6348	97.4842	23.661	150.083	-41.4917	183	-65.6719	1.13037	2874.96	-0.000488379	1.33667	1260.77	2	0	NaN	NaN	NaN	NaN	NaN	NaN	NaN	NaN	NaN	NaN	NaN	NaN	NaN
C092110_0004_22.mat	9	2	-65	50	5	12	52	90.1	1073.2	0.952	-50.5981	97.4842	23.661	143.648	-76.5503	181	-65.7151	0.469053	6551.92	-0.000508728	1.26343	192.852	2	0	NaN	NaN	NaN	NaN	NaN	NaN	NaN	NaN	NaN	NaN	NaN	NaN	NaN
C092110_0004_23.mat	9	2	-65	100	5	24	52	90.1	1073.2	0.952	-50.6226	97.4842	23.661	137.213	-134.033	179	-65.3579	1.09521	4472.32	-0.00062404	1.74561	1162.16	2	0	NaN	NaN	NaN	NaN	NaN	NaN	NaN	NaN	NaN	NaN	NaN	NaN	NaN
C092110_0004_24.mat	9	2	-65	200	5	48	52	90.1	1073.2	0.952	-50.6226	97.4842	23.661	127.313	-208.203	177	-66.0259	0.676842	685.971	-0.0150244	14.6118	66.4142	8	0	685.971	-56.0266	680.13	0.32641	NaN	NaN	NaN	NaN	NaN	NaN	NaN	NaN	NaN
C092110_0004_25.mat	9	2	-65	400	5	96	52	90.1	1073.2	0.952	-50.6104	97.4842	23.661	124.343	-298.462	175	-65.7717	0.981675	889.911	-0.000746134	0.262451	40.6753	1	0	NaN	NaN	NaN	NaN	NaN	NaN	NaN	NaN	NaN	NaN	NaN	NaN	NaN
C092110_0003_1.mat	9	3	-65	25	1	2.22	38.63	273.4	1022	0.775	-50.6104	200.728	19.602	156.716	-57.2998	175	-66.3244	0.718915	1427.09	-0.00046803	0.854492	136.224	2	0	NaN	NaN	NaN	NaN	NaN	NaN	NaN	NaN	NaN	NaN	NaN	NaN	NaN
C092110_0003_2.mat	9	3	-65	50	1	4.44	38.63	273.4	1022	0.775	-50.6177	200.728	19.602	152.261	-100.586	173.708	-66.7521	1.05299	3420.55	-0.000278105	1.10474	756.657	2	0	NaN	NaN	NaN	NaN	NaN	NaN	NaN	NaN	NaN	NaN	NaN	NaN	NaN
C092110_0003_3.mat	9	3	-65	100	1	8.88	38.63	273.4	1022	0.775	-50.6104	200.728	19.602	134.243	-163.684	172.417	-66.5516	0.466821	2581.03	-0.000617257	0.933838	362.34	2	0	NaN	NaN	NaN	NaN	NaN	NaN	NaN	NaN	NaN	NaN	NaN	NaN	NaN
C092110_0003_4.mat	9	3	-65	200	1	17.76	38.63	273.4	1022	0.775	-50.6104	200.728	19.602	115.037	-238.818	171.125	-66.649	0.694567	835.362	-0.0382021	23.9136	45.104	9	1	835.362	-50.2466	833.085	2.49978	828.432	1	-64.1626	832.689	832.689	14.9329	14.9329	NaN	NaN
C092110_0003_5.mat	9	3	-65	400	1	35.52	38.63	273.4	1022	0.775	-50.6226	200.728	19.602	93.158	-322.034	169.833	-66.4517	0.784803	1165.33	-0.0412951	26.7029	45.9657	9	1	1165.33	-49.1602	1161.86	2.84668	1157.31	1	-64.6753	1161.37	1161.37	13.8037	13.8037	NaN	NaN
C092110_0003_6.mat	9	3	-65	25	2	2.22	38.63	273.4	1022	0.775	-50.6104	200.728	19.602	156.815	-55.9082	168.542	-67.3423	0.648647	5197.3	-0.000393416	1.33667	628.056	2	0	NaN	NaN	NaN	NaN	NaN	NaN	NaN	NaN	NaN	NaN	NaN	NaN	NaN
C092110_0003_7.mat	9	3	-65	50	2	4.44	38.63	273.4	1022	0.775	-50.6104	200.728	19.602	149.291	-98.6206	167.25	-67.7294	0.4658	5615.97	-0.00148549	6.34155	4699.93	2	0	NaN	NaN	NaN	NaN	NaN	NaN	NaN	NaN	NaN	NaN	NaN	NaN	NaN
C092110_0003_8.mat	9	3	-65	100	2	8.88	38.63	273.4	1022	0.775	-50.6104	200.728	19.602	129.194	-163.879	165.958	-66.7287	0.992502	2949.21	-0.000189925	1.60522	591.773	2	0	NaN	NaN	NaN	NaN	NaN	NaN	NaN	NaN	NaN	NaN	NaN	NaN	NaN
C092110_0003_9.mat	9	3	-65	200	2	17.76	38.63	273.4	1022	0.775	-50.6226	200.728	19.602	113.156	-238.464	164.667	-66.2498	0.676014	842.193	-0.0388533	23.7976	44.1771	9	1	842.193	-49.8926	839.718	2.60637	834.867	1	-64.2664	839.124	839.124	14.53	14.53	NaN	NaN
C092110_0003_10.mat	9	3	-65	400	2	35.52	38.63	273.4	1022	0.775	-50.6226	200.728	19.602	92.168	-323.755	163.375	-66.247	1.06006	1125.04	-0.0436489	27.9724	46.1486	9	1	1125.04	-48.0249	1120.58	3.10632	1117.02	1	-63.1921	1119.99	1119.99	12.8577	12.8577	NaN	NaN
C092110_0003_11.mat	9	3	-65	25	3	2.22	38.63	273.4	1022	0.775	-50.6104	200.728	19.602	158.201	-56.6895	162.083	-66.3578	0.798223	5900.6	-0.000393416	0.927734	239.184	2	0	NaN	NaN	NaN	NaN	NaN	NaN	NaN	NaN	NaN	NaN	NaN	NaN	NaN
C092110_0003_12.mat	9	3	-65	50	3	4.44	38.63	273.4	1022	0.775	-50.6104	200.728	19.602	151.568	-102.051	160.792	-65.6231	0.66466	4455.89	-0.000474813	0.842285	172.458	2	0	NaN	NaN	NaN	NaN	NaN	NaN	NaN	NaN	NaN	NaN	NaN	NaN	NaN
C092110_0003_13.mat	9	3	-65	100	3	8.88	38.63	273.4	1022	0.775	-50.6104	200.728	19.602	128.402	-164.636	159.5	-65.9229	0.471432	740.025	-0.002001	2.90527	92.268	5	0	740.025	-66.7139	700.623	0.0611927	NaN	NaN	NaN	NaN	NaN	NaN	NaN	NaN	NaN
C092110_0003_14.mat	9	3	-65	200	3	17.76	38.63	273.4	1022	0.775	-50.6104	200.728	19.602	109.196	-237.524	158.208	-65.9666	0.778489	841.896	-0.0398775	24.6948	44.8005	9	1	841.896	-49.2456	838.629	2.66839	834.174	1	-63.9734	838.233	838.233	13.9319	13.9319	NaN	NaN
C092110_0003_15.mat	9	3	-65	400	3	35.52	38.63	273.4	1022	0.775	-50.6226	200.728	19.602	89.198	-323.584	156.917	-65.4633	0.94714	1158.3	-0.0420006	26.8555	46.1812	9	2	1158.3	-48.5376	1151.37	1.94999	1150.08	2	-63.4424	1153.45	1157.61	13.5107	5.22217	240.5	NaN
C092110_0003_16.mat	9	3	-65	25	4	2.22	38.63	273.4	1022	0.775	-50.6104	200.728	19.602	158.597	-56.3232	155.625	-66.2552	0.691774	3281.95	-0.000983541	1.34888	156.321	2	0	NaN	NaN	NaN	NaN	NaN	NaN	NaN	NaN	NaN	NaN	NaN	NaN	NaN
C092110_0003_17.mat	9	3	-65	50	4	4.44	38.63	273.4	1022	0.775	-50.5859	200.728	19.602	152.261	-101.563	154.333	-65.9901	0.951422	3848.62	-0.000461247	0.982666	309.87	2	0	NaN	NaN	NaN	NaN	NaN	NaN	NaN	NaN	NaN	NaN	NaN	NaN	NaN
C092110_0003_18.mat	9	3	-65	100	4	8.88	38.63	273.4	1022	0.775	-50.6104	200.728	19.602	132.164	-164.893	153.042	-65.6517	0.816535	713.79	-0.022228	16.095	49.0501	8	0	713.79	-54.4702	710.523	0.822062	NaN	NaN	NaN	NaN	NaN	NaN	NaN	NaN	NaN
C092110_0003_19.mat	9	3	-65	200	4	17.76	38.63	273.4	1022	0.775	-50.6226	200.728	19.602	106.226	-245.288	151.75	-65.0553	0.638082	836.451	-0.0392467	23.3093	43.6231	9	2	836.451	-48.9038	829.521	1.76705	827.838	2	-63.4302	831.897	835.857	13.6816	7.84058	252.525	NaN
C092110_0003_20.mat	9	3	-65	400	4	35.52	38.63	273.4	1022	0.775	-50.6201	200.728	19.602	92.168	-313.403	150.458	-66.8215	1.33129	1224.53	-0.0397283	26.1353	46.2058	9	2	1224.53	-48.3789	1217.6	1.85093	1215.92	2	-63.0823	1220.17	1224.33	13.5596	8.26172	240.5	NaN
C092110_0003_21.mat	9	3	-65	25	5	2.22	38.63	273.4	1022	0.775	-50.6104	200.728	19.602	168.2	-57.8003	149.167	-65.1377	0.902018	6488.16	-0.000488379	1.06812	304.326	2	0	NaN	NaN	NaN	NaN	NaN	NaN	NaN	NaN	NaN	NaN	NaN	NaN	NaN
C092110_0003_22.mat	9	3	-65	50	5	4.44	38.63	273.4	1022	0.775	-50.6226	200.728	19.602	148.202	-101.172	147.875	-65.5669	0.812761	4549.45	-0.000406982	1.65405	2800.91	2	0	NaN	NaN	NaN	NaN	NaN	NaN	NaN	NaN	NaN	NaN	NaN	NaN	NaN
C092110_0003_23.mat	9	3	-65	100	5	8.88	38.63	273.4	1022	0.775	-50.6104	200.728	19.602	130.184	-161.243	146.583	-65.8626	0.9572	711.315	-0.0306593	20.0378	45.558	8	0	711.315	-50.6494	709.038	1.83105	NaN	NaN	NaN	NaN	NaN	NaN	NaN	NaN	NaN
C092110_0003_24.mat	9	3	-65	200	5	17.76	38.63	273.4	1022	0.775	-50.5981	200.728	19.602	108.206	-237.366	145.292	-65.7024	0.695338	911.097	-0.0403523	25.3479	45.5233	9	1	911.097	-47.1155	908.424	2.82263	904.266	1	-61.6724	907.83	907.83	14.0051	14.0051	NaN	NaN
C092110_0003_25.mat	9	3	-65	400	5	35.52	38.63	273.4	1022	0.775	-50.6104	200.728	19.602	91.178	-315.735	144	-66.1482	0.80722	1212.65	-0.0415461	27.4109	46.9736	9	2	1212.65	-47.5366	1206.32	2.0389	1205.72	2	-60.415	1208.39	1212.35	13.9502	7.5354	252.525	NaN
C092110_0005_1.mat	9	4	-65	25	1	1.58	39.88	65.8	2600	0.629	-50.6226	160.268	22.572	203.048	-27.71	175	-66.7266	0.621675	5291.65	-0.000454464	0.982666	287.496	2	0	NaN	NaN	NaN	NaN	NaN	NaN	NaN	NaN	NaN	NaN	NaN	NaN	NaN
C092110_0005_2.mat	9	4	-65	50	1	3.16	39.88	65.8	2600	0.629	-50.6226	160.268	22.572	194.93	-51.3794	175.667	-67.5168	0.634946	2181.47	-0.000481596	1.19019	185.452	2	0	NaN	NaN	NaN	NaN	NaN	NaN	NaN	NaN	NaN	NaN	NaN	NaN	NaN
C092110_0005_3.mat	9	4	-65	100	1	6.32	39.88	65.8	2600	0.629	-50.5981	160.268	22.572	163.151	-93.7012	176.333	-66.6817	0.911774	4406.49	-0.000318803	0.952148	365.409	2	0	NaN	NaN	NaN	NaN	NaN	NaN	NaN	NaN	NaN	NaN	NaN	NaN	NaN
C092110_0005_4.mat	9	4	-65	200	1	12.64	39.88	65.8	2600	0.629	-50.5859	160.268	22.572	157.508	-154.639	177	-67.3821	1.02871	5493.71	-0.000556209	0.109863	35.244	1	0	NaN	NaN	NaN	NaN	NaN	NaN	NaN	NaN	NaN	NaN	NaN	NaN	NaN
C092110_0005_5.mat	9	4	-65	400	1	25.28	39.88	65.8	2600	0.629	-50.5981	160.268	22.572	177.308	-238.245	177.667	-68.2149	0.703926	2862.29	-0.00159401	1.51978	63.393	2	0	NaN	NaN	NaN	NaN	NaN	NaN	NaN	NaN	NaN	NaN	NaN	NaN	NaN
C092110_0005_6.mat	9	4	-65	25	2	1.58	39.88	65.8	2600	0.629	-50.6104	160.268	22.572	188.099	-27.5879	178.333	-67.5541	0.661323	1164.54	-0.00110564	1.08643	71.478	2	0	NaN	NaN	NaN	NaN	NaN	NaN	NaN	NaN	NaN	NaN	NaN	NaN	NaN
C092110_0005_7.mat	9	4	-65	50	2	3.16	39.88	65.8	2600	0.629	-50.5981	160.268	22.572	180.971	-51.3794	179	-67.6404	0.477836	1287.89	-0.000474813	0.585937	79.101	2	0	NaN	NaN	NaN	NaN	NaN	NaN	NaN	NaN	NaN	NaN	NaN	NaN	NaN
C092110_0005_8.mat	9	4	-65	100	2	6.32	39.88	65.8	2600	0.629	-50.6104	160.268	22.572	174.338	-93.6279	179.667	-67.6475	0.648036	5044.25	-0.000657955	0.817871	143.946	2	0	NaN	NaN	NaN	NaN	NaN	NaN	NaN	NaN	NaN	NaN	NaN	NaN	NaN
C092110_0005_9.mat	9	4	-65	200	2	12.64	39.88	65.8	2600	0.629	-50.5981	160.268	22.572	155.231	-156.042	180.333	-67.2927	0.87228	5464.9	-0.000908927	2.03247	155.463	2	0	NaN	NaN	NaN	NaN	NaN	NaN	NaN	NaN	NaN	NaN	NaN	NaN	NaN
C092110_0005_10.mat	9	4	-65	400	2	25.28	39.88	65.8	2600	0.629	-50.6177	160.268	22.572	194.732	-234.338	181	-67.8705	1.79258	2360.75	-0.000881795	0.866699	67.518	1	0	NaN	NaN	NaN	NaN	NaN	NaN	NaN	NaN	NaN	NaN	NaN	NaN	NaN
C092110_0005_11.mat	9	4	-65	25	3	1.58	39.88	65.8	2600	0.629	-50.6104	160.268	22.572	171.566	-27.5757	181.667	-67.1233	1.57052	1631.22	-0.00053586	2.09351	309.969	2	0	NaN	NaN	NaN	NaN	NaN	NaN	NaN	NaN	NaN	NaN	NaN	NaN	NaN
C092110_0005_12.mat	9	4	-65	50	3	3.16	39.88	65.8	2600	0.629	-50.5981	160.268	22.572	165.23	-51.6235	182.333	-67.1812	1.14605	954.261	-0.00105137	1.55029	108.9	2	0	NaN	NaN	NaN	NaN	NaN	NaN	NaN	NaN	NaN	NaN	NaN	NaN	NaN
C092110_0005_13.mat	9	4	-65	100	3	6.32	39.88	65.8	2600	0.629	-50.6226	160.268	22.572	175.625	-91.6016	183	-68.5441	0.611818	6529.45	-0.000596908	0.720215	123.453	2	0	NaN	NaN	NaN	NaN	NaN	NaN	NaN	NaN	NaN	NaN	NaN	NaN	NaN
C092110_0005_14.mat	9	4	-65	200	3	12.64	39.88	65.8	2600	0.629	-50.6104	160.268	22.572	169.19	-153.87	183.667	-67.2833	1.06809	6088.3	-0.000651172	0.88501	113.058	1	0	NaN	NaN	NaN	NaN	NaN	NaN	NaN	NaN	NaN	NaN	NaN	NaN	NaN
C092110_0005_15.mat	9	4	-65	400	3	25.28	39.88	65.8	2600	0.629	-50.5981	160.268	22.572	152.261	-233.594	184.333	-68.0984	0.741818	6813.38	-0.000318803	0.769043	162.657	2	0	NaN	NaN	NaN	NaN	NaN	NaN	NaN	NaN	NaN	NaN	NaN	NaN	NaN
C092110_0005_16.mat	9	4	-65	25	4	1.58	39.88	65.8	2600	0.629	-50.6104	160.268	22.572	188.891	-27.1729	185	-67.6517	1.1814	256.806	-0.000603691	0.305176	35.772	1	0	NaN	NaN	NaN	NaN	NaN	NaN	NaN	NaN	NaN	NaN	NaN	NaN	NaN
C092110_0005_17.mat	9	4	-65	50	4	3.16	39.88	65.8	2600	0.629	-50.6104	160.268	22.572	174.437	-50.5981	185.667	-67.8354	0.595938	985.545	-0.000515511	0.909424	171.864	2	0	NaN	NaN	NaN	NaN	NaN	NaN	NaN	NaN	NaN	NaN	NaN	NaN	NaN
C092110_0005_18.mat	9	4	-65	100	4	6.32	39.88	65.8	2600	0.629	-50.6104	160.268	22.572	161.369	-91.4429	186.333	-68.0899	0.77631	4732	-0.000400199	0.921631	243.342	2	0	NaN	NaN	NaN	NaN	NaN	NaN	NaN	NaN	NaN	NaN	NaN	NaN	NaN
C092110_0005_19.mat	9	4	-65	200	4	12.64	39.88	65.8	2600	0.629	-50.6226	160.268	22.572	169.487	-151.074	187	-68.881	0.541919	4783.98	-0.000868229	1.18408	369.567	2	0	NaN	NaN	NaN	NaN	NaN	NaN	NaN	NaN	NaN	NaN	NaN	NaN	NaN
C092110_0005_20.mat	9	4	-65	400	4	25.28	39.88	65.8	2600	0.629	-50.6104	160.268	22.572	150.875	-227.405	187.667	-68.6063	0.568348	6602.9	-0.000454464	1.00708	242.055	2	0	NaN	NaN	NaN	NaN	NaN	NaN	NaN	NaN	NaN	NaN	NaN	NaN	NaN
C092110_0005_21.mat	9	4	-65	25	5	1.58	39.88	65.8	2600	0.629	-50.5981	160.268	22.572	177.605	-26.5747	188.333	-69.5111	0.780371	6342.14	-0.000841097	1.0437	359.543	2	0	NaN	NaN	NaN	NaN	NaN	NaN	NaN	NaN	NaN	NaN	NaN	NaN	NaN
C092110_0005_22.mat	9	4	-65	50	5	3.16	39.88	65.8	2600	0.629	-50.6104	160.268	22.572	190.475	-49.6338	189	-69.0768	0.762233	540.54	-0.00093606	0.90332	63.36	2	0	NaN	NaN	NaN	NaN	NaN	NaN	NaN	NaN	NaN	NaN	NaN	NaN	NaN
C092110_0005_23.mat	9	4	-65	100	5	6.32	39.88	65.8	2600	0.629	-50.5981	160.268	22.572	192.851	-91.2354	189.667	-68.0026	1.1824	978.714	-0.000868229	0.512695	43.857	1	0	NaN	NaN	NaN	NaN	NaN	NaN	NaN	NaN	NaN	NaN	NaN	NaN	NaN
C092110_0005_24.mat	9	4	-65	200	5	12.64	39.88	65.8	2600	0.629	-50.6104	160.268	22.572	163.349	-153.821	190.333	-68.0545	1.00201	4903.67	-0.000298454	1.0437	536.481	2	0	NaN	NaN	NaN	NaN	NaN	NaN	NaN	NaN	NaN	NaN	NaN	NaN	NaN
C092110_0005_25.mat	9	4	-65	400	5	25.28	39.88	65.8	2600	0.629	-50.6104	160.268	22.572	146.222	-230.164	191	-67.9349	0.610541	6460.05	-0.000712219	0.793457	110.682	2	0	NaN	NaN	NaN	NaN	NaN	NaN	NaN	NaN	NaN	NaN	NaN	NaN	NaN
F092210_0006_1.mat	10	1	-65	25	1	4	52	90.1	1073.2	0.952	-50.4395	78.6361	25.839	149.093	-27.7222	60	-67.1949	1.12489	4547.96	-0.000732568	0.427246	47.223	1	0	NaN	NaN	NaN	NaN	NaN	NaN	NaN	NaN	NaN	NaN	NaN	NaN	NaN
F092210_0006_2.mat	10	1	-65	50	1	8	52	90.1	1073.2	0.952	-50.4077	78.6361	25.839	146.321	-53.3325	60	-66.1384	0.587727	5599.34	-0.000583341	0.738525	133.749	2	0	NaN	NaN	NaN	NaN	NaN	NaN	NaN	NaN	NaN	NaN	NaN	NaN	NaN
F092210_0006_3.mat	10	1	-65	100	1	16	52	90.1	1073.2	0.952	-50.4736	78.6361	25.839	147.608	-97.7661	60	-65.5786	0.767789	5596.97	-0.000529077	1.08643	70.983	2	0	NaN	NaN	NaN	NaN	NaN	NaN	NaN	NaN	NaN	NaN	NaN	NaN	NaN
F092210_0006_4.mat	10	1	-65	200	1	32	52	90.1	1073.2	0.952	-50.4517	78.6361	25.839	139.193	-169.556	60	-65.3759	0.785176	4067.42	-0.000406982	0.915527	52.965	2	0	NaN	NaN	NaN	NaN	NaN	NaN	NaN	NaN	NaN	NaN	NaN	NaN	NaN
F092210_0006_5.mat	10	1	-65	400	1	64	52	90.1	1073.2	0.952	-50.4468	78.6361	25.839	139.391	-259.631	60	-65.7817	0.583248	438.174	-0.0310053	17.2119	35.0658	9	2	438.174	-55.3125	434.907	2.00459	432.234	2	-66.0608	436.887	440.253	-16.1462	-17.2266	297.089	NaN
F092210_0006_6.mat	10	1	-65	25	2	4	52	90.1	1073.2	0.952	-50.52	78.6361	25.839	150.974	-28.1128	60	-66.423	1.29281	1092.47	-0.000345935	1.58691	1.485	2	0	NaN	NaN	NaN	NaN	NaN	NaN	NaN	NaN	NaN	NaN	NaN	NaN	NaN
F092210_0006_7.mat	10	1	-65	50	2	8	52	90.1	1073.2	0.952	-50.4639	78.6361	25.839	152.261	-52.7344	60	-66.7381	0.510424	2323.23	-0.000603691	0.933838	169.785	2	0	NaN	NaN	NaN	NaN	NaN	NaN	NaN	NaN	NaN	NaN	NaN	NaN	NaN
F092210_0006_8.mat	10	1	-65	100	2	16	52	90.1	1073.2	0.952	-50.4932	78.6361	25.839	145.43	-96.3013	60	-67.1953	0.714643	5883.27	-0.000759701	1.47705	1030.89	2	0	NaN	NaN	NaN	NaN	NaN	NaN	NaN	NaN	NaN	NaN	NaN	NaN	NaN
F092210_0006_9.mat	10	1	-65	200	2	32	52	90.1	1073.2	0.952	-50.4834	78.6361	25.839	138.5	-165.564	60	-66.9989	0.67912	4059.2	-0.000644389	0.854492	137.709	2	0	NaN	NaN	NaN	NaN	NaN	NaN	NaN	NaN	NaN	NaN	NaN	NaN	NaN
F092210_0006_10.mat	10	1	-65	400	2	64	52	90.1	1073.2	0.952	-50.5127	78.6361	25.839	139.193	-259.143	60	-65.861	0.67216	440.55	-0.0313919	17.1082	34.4747	9	1	440.55	-55.4163	438.075	2.04073	437.58	1	-61.6541	439.758	439.758	-17.2449	-17.2449	NaN	NaN
F092210_0006_11.mat	10	1	-65	25	3	4	52	90.1	1073.2	0.952	-50.4761	78.6361	25.839	151.766	-28.0151	60	-66.2114	0.523076	5139.78	-0.000596908	0.78125	118.998	2	0	NaN	NaN	NaN	NaN	NaN	NaN	NaN	NaN	NaN	NaN	NaN	NaN	NaN
F092210_0006_12.mat	10	1	-65	50	3	8	52	90.1	1073.2	0.952	-50.4517	78.6361	25.839	146.618	-53.9429	60	-66.3877	0.832014	1384.52	-0.000630823	1.01929	119.394	2	0	NaN	NaN	NaN	NaN	NaN	NaN	NaN	NaN	NaN	NaN	NaN	NaN	NaN
F092210_0006_13.mat	10	1	-65	100	3	16	52	90.1	1073.2	0.952	-50.5005	78.6361	25.839	144.143	-98.3154	60	-65.5733	0.841809	1215.72	-0.000366284	0.00610352	0.297	2	0	NaN	NaN	NaN	NaN	NaN	NaN	NaN	NaN	NaN	NaN	NaN	NaN	NaN
F092210_0006_14.mat	10	1	-65	200	3	32	52	90.1	1073.2	0.952	-50.4517	78.6361	25.839	144.341	-165.845	60	-65.8391	0.673919	4703.79	-0.000590125	0.00610352	1.584	2	0	NaN	NaN	NaN	NaN	NaN	NaN	NaN	NaN	NaN	NaN	NaN	NaN	NaN
F092210_0006_15.mat	10	1	-65	400	3	64	52	90.1	1073.2	0.952	-50.4419	78.6361	25.839	130.184	-253.125	60	-65.7415	1.00094	438.57	-0.0315615	16.7114	34.8262	9	2	438.57	-55.7275	434.709	2.13411	429.561	2	-69.2895	436.788	440.253	-16.6956	-18.5022	288.6	NaN
F092210_0006_16.mat	10	1	-65	25	4	4	52	90.1	1073.2	0.952	-50.4517	78.6361	25.839	149.687	-27.9419	60	-66.7168	0.903322	3686.46	-0.000515511	1.47705	225.522	2	0	NaN	NaN	NaN	NaN	NaN	NaN	NaN	NaN	NaN	NaN	NaN	NaN	NaN
F092210_0006_17.mat	10	1	-65	50	4	8	52	90.1	1073.2	0.952	-50.4883	78.6361	25.839	147.608	-52.3315	60	-67.2573	0.684656	1883.57	-0.000617257	0.994873	289.971	2	0	NaN	NaN	NaN	NaN	NaN	NaN	NaN	NaN	NaN	NaN	NaN	NaN	NaN
F092210_0006_18.mat	10	1	-65	100	4	16	52	90.1	1073.2	0.952	-50.5249	78.6361	25.839	141.173	-96.521	60	-66.0757	0.854514	4382.33	-0.000210274	0.00610352	0.198	2	0	NaN	NaN	NaN	NaN	NaN	NaN	NaN	NaN	NaN	NaN	NaN	NaN	NaN
F092210_0006_19.mat	10	1	-65	200	4	32	52	90.1	1073.2	0.952	-50.5005	78.6361	25.839	138.302	-161.792	60	-66.9686	0.680926	3380.55	-0.000664738	1.45874	411.444	2	0	NaN	NaN	NaN	NaN	NaN	NaN	NaN	NaN	NaN	NaN	NaN	NaN	NaN
F092210_0006_20.mat	10	1	-65	400	4	64	52	90.1	1073.2	0.952	-50.4761	78.6361	25.839	135.134	-244.275	60	-67.3091	1.72086	464.805	-0.0344511	18.7988	35.3425	9	2	464.805	-54.3054	461.142	2.51302	459.162	2	-66.4331	463.023	465.795	-19.1736	-19.8389	360.75	NaN
F092210_0006_21.mat	10	1	-65	25	5	4	52	90.1	1073.2	0.952	-50.4761	78.6361	25.839	150.083	-28.4058	60	-65.75	0.77508	5829.81	-0.000969975	0.927734	68.31	2	0	NaN	NaN	NaN	NaN	NaN	NaN	NaN	NaN	NaN	NaN	NaN	NaN	NaN
F092210_0006_22.mat	10	1	-65	50	5	8	52	90.1	1073.2	0.952	-50.4443	78.6361	25.839	148.697	-53.4668	60	-65.9115	0.759911	2336.3	-0.000895361	1.33667	640.827	2	0	NaN	NaN	NaN	NaN	NaN	NaN	NaN	NaN	NaN	NaN	NaN	NaN	NaN
F092210_0006_23.mat	10	1	-65	100	5	16	52	90.1	1073.2	0.952	-50.4565	78.6361	25.839	146.222	-96.582	60	-65.844	0.968489	4502.52	-0.000420548	1.33057	243.243	2	0	NaN	NaN	NaN	NaN	NaN	NaN	NaN	NaN	NaN	NaN	NaN	NaN	NaN
F092210_0006_24.mat	10	1	-65	200	5	32	52	90.1	1073.2	0.952	-50.5054	78.6361	25.839	138.401	-163.989	60	-65.949	0.813532	454.311	-0.00163471	1.67847	73.9447	2	0	NaN	NaN	NaN	NaN	NaN	NaN	NaN	NaN	NaN	NaN	NaN	NaN	NaN
F092210_0006_25.mat	10	1	-65	400	5	64	52	90.1	1073.2	0.952	-50.5127	78.6361	25.839	133.154	-245.654	60	-66.1156	0.436976	468.765	-0.0328096	18.2983	35.5482	9	3	468.765	-54.751	466.587	2.5327	465.498	3	-64.7485	468.369	475.596	-18.6121	-24.4958	276.74	151.724
F092210_0005_1.mat	10	2	-65	25	1	6	52	90.1	1073.2	0.952	-50.4761	64.8019	23.661	148.202	-42.1875	30	-64.4508	0.791426	1634.39	-0.000237406	1.01318	5.445	2	0	NaN	NaN	NaN	NaN	NaN	NaN	NaN	NaN	NaN	NaN	NaN	NaN	NaN
F092210_0005_2.mat	10	2	-65	50	1	12	52	90.1	1073.2	0.952	-50.4297	64.8019	23.661	149.687	-79.1138	30	-65.2666	0.518002	2199.68	-0.000461247	0.00610352	1.089	2	0	NaN	NaN	NaN	NaN	NaN	NaN	NaN	NaN	NaN	NaN	NaN	NaN	NaN
F092210_0005_3.mat	10	2	-65	100	1	24	52	90.1	1073.2	0.952	-50.4761	64.8019	23.661	152.954	-139.722	30	-65.4777	0.63803	5053.45	-0.000406982	0.915527	369.171	2	0	NaN	NaN	NaN	NaN	NaN	NaN	NaN	NaN	NaN	NaN	NaN	NaN	NaN
F092210_0005_4.mat	10	2	-65	200	1	48	52	90.1	1073.2	0.952	-50.4858	64.8019	23.661	140.183	-231.311	30	-65.0516	0.719475	3030.09	-0.000719002	0.90332	51.48	2	0	NaN	NaN	NaN	NaN	NaN	NaN	NaN	NaN	NaN	NaN	NaN	NaN	NaN
F092210_0005_5.mat	10	2	-65	400	1	96	52	90.1	1073.2	0.952	-50.4395	64.8019	23.661	126.224	-337.695	30	-65.2946	0.763393	4946.34	-0.000373067	1.01318	202.356	2	0	NaN	NaN	NaN	NaN	NaN	NaN	NaN	NaN	NaN	NaN	NaN	NaN	NaN
F092210_0005_6.mat	10	2	-65	25	2	6	52	90.1	1073.2	0.952	-50.4541	64.8019	23.661	148.598	-41.6016	30	-65.7199	0.716184	3123.55	-0.000657955	1.3855	1015.34	2	0	NaN	NaN	NaN	NaN	NaN	NaN	NaN	NaN	NaN	NaN	NaN	NaN	NaN
F092210_0005_7.mat	10	2	-65	50	2	12	52	90.1	1073.2	0.952	-50.4761	64.8019	23.661	145.133	-78.4424	30	-65.9662	0.536339	4950.3	-0.000386633	1.01318	6.138	2	0	NaN	NaN	NaN	NaN	NaN	NaN	NaN	NaN	NaN	NaN	NaN	NaN	NaN
F092210_0005_8.mat	10	2	-65	100	2	24	52	90.1	1073.2	0.952	-50.4907	64.8019	23.661	144.242	-138.293	30	-65.7883	1.1084	547.965	-0.00069187	0.0488281	9.306	1	0	NaN	NaN	NaN	NaN	NaN	NaN	NaN	NaN	NaN	NaN	NaN	NaN	NaN
F092210_0005_9.mat	10	2	-65	200	2	48	52	90.1	1073.2	0.952	-50.4712	64.8019	23.661	139.292	-223.889	30	-66.0998	0.56617	4707.85	-0.000230623	0.00610352	0.396	2	0	NaN	NaN	NaN	NaN	NaN	NaN	NaN	NaN	NaN	NaN	NaN	NaN	NaN
F092210_0005_10.mat	10	2	-65	400	2	96	52	90.1	1073.2	0.952	-50.415	64.8019	23.661	136.124	-327.405	30	-66.1068	0.708254	3526.18	-0.000481596	0.793457	272.448	2	0	NaN	NaN	NaN	NaN	NaN	NaN	NaN	NaN	NaN	NaN	NaN	NaN	NaN
F092210_0005_11.mat	10	2	-65	25	3	6	52	90.1	1073.2	0.952	-50.4736	64.8019	23.661	151.271	-41.2231	30	-66.347	0.676256	4670.62	-0.000318803	0.769043	278.685	2	0	NaN	NaN	NaN	NaN	NaN	NaN	NaN	NaN	NaN	NaN	NaN	NaN	NaN
F092210_0005_12.mat	10	2	-65	50	3	12	52	90.1	1073.2	0.952	-50.4614	64.8019	23.661	145.628	-76.6113	30	-66.5993	0.838307	2002.77	-0.000630823	1.06812	502.227	2	0	NaN	NaN	NaN	NaN	NaN	NaN	NaN	NaN	NaN	NaN	NaN	NaN	NaN
F092210_0005_13.mat	10	2	-65	100	3	24	52	90.1	1073.2	0.952	-50.4517	64.8019	23.661	142.262	-134.009	30	-66.8926	0.486136	4180.37	-0.000651172	1.40991	198.297	2	0	NaN	NaN	NaN	NaN	NaN	NaN	NaN	NaN	NaN	NaN	NaN	NaN	NaN
F092210_0005_14.mat	10	2	-65	200	3	48	52	90.1	1073.2	0.952	-50.4639	64.8019	23.661	145.133	-214.697	30	-67.1316	0.730331	549.054	-0.00105137	1.26343	81.015	2	0	NaN	NaN	NaN	NaN	NaN	NaN	NaN	NaN	NaN	NaN	NaN	NaN	NaN
F092210_0005_15.mat	10	2	-65	400	3	96	52	90.1	1073.2	0.952	-50.4883	64.8019	23.661	136.124	-311.67	30	-67.9181	0.668908	4080.68	-0.000644389	0.909424	299.277	2	0	NaN	NaN	NaN	NaN	NaN	NaN	NaN	NaN	NaN	NaN	NaN	NaN	NaN
F092210_0005_16.mat	10	2	-65	25	4	6	52	90.1	1073.2	0.952	-50.5078	64.8019	23.661	148.004	-40.271	30	-66.8758	0.693154	3552.71	-0.000413765	0.00610352	0.198	2	0	NaN	NaN	NaN	NaN	NaN	NaN	NaN	NaN	NaN	NaN	NaN	NaN	NaN
F092210_0005_17.mat	10	2	-65	50	4	12	52	90.1	1073.2	0.952	-50.4761	64.8019	23.661	146.024	-77.7832	30	-65.4952	1.29876	556.479	-0.000841097	0.396728	105.534	1	0	NaN	NaN	NaN	NaN	NaN	NaN	NaN	NaN	NaN	NaN	NaN	NaN	NaN
F092210_0005_18.mat	10	2	-65	100	4	24	52	90.1	1073.2	0.952	-50.4639	64.8019	23.661	143.846	-137.549	30	-65.4669	0.89018	4277.1	-0.000400199	1.3855	362.043	2	0	NaN	NaN	NaN	NaN	NaN	NaN	NaN	NaN	NaN	NaN	NaN	NaN	NaN
F092210_0005_19.mat	10	2	-65	200	4	48	52	90.1	1073.2	0.952	-50.4883	64.8019	23.661	137.213	-228.772	30	-64.7732	0.417596	4188.59	-0.00084788	0.78125	60.885	2	0	NaN	NaN	NaN	NaN	NaN	NaN	NaN	NaN	NaN	NaN	NaN	NaN	NaN
F092210_0005_20.mat	10	2	-65	400	4	96	52	90.1	1073.2	0.952	-50.4517	64.8019	23.661	127.214	-330.396	30	-64.3213	0.449814	602.811	-0.0366149	21.5942	38.2739	9	4	602.811	-51.2231	599.742	2.65828	598.158	4	-62.5513	600.93	613.404	-10.4211	-17.1533	240.5	196.667
F092210_0005_21.mat	10	2	-65	25	5	6	52	90.1	1073.2	0.952	-50.5127	64.8019	23.661	149.291	-42.4438	30	-64.1529	0.670232	4550.63	-0.000529077	0.390625	26.829	2	0	NaN	NaN	NaN	NaN	NaN	NaN	NaN	NaN	NaN	NaN	NaN	NaN	NaN
F092210_0005_22.mat	10	2	-65	50	5	12	52	90.1	1073.2	0.952	-50.5469	64.8019	23.661	147.212	-78.5034	30	-65.164	0.434734	3451.54	-0.000549426	1.01929	186.541	2	0	NaN	NaN	NaN	NaN	NaN	NaN	NaN	NaN	NaN	NaN	NaN	NaN	NaN
F092210_0005_23.mat	10	2	-65	100	5	24	52	90.1	1073.2	0.952	-50.4712	64.8019	23.661	141.173	-133.899	30	-66.9565	1.04048	2835.86	-0.000610474	1.2085	491.436	2	0	NaN	NaN	NaN	NaN	NaN	NaN	NaN	NaN	NaN	NaN	NaN	NaN	NaN
F092210_0005_24.mat	10	2	-65	200	5	48	52	90.1	1073.2	0.952	-50.437	64.8019	23.661	140.48	-214.722	30	-66.9788	0.930645	606.276	-0.00069187	1.06201	104.148	2	0	NaN	NaN	NaN	NaN	NaN	NaN	NaN	NaN	NaN	NaN	NaN	NaN	NaN
F092210_0005_25.mat	10	2	-65	400	5	96	52	90.1	1073.2	0.952	-50.4517	64.8019	23.661	129.293	-317.7	30	-67.3693	1.30225	793.584	-0.00116668	0.00610352	0.099	1	0	NaN	NaN	NaN	NaN	NaN	NaN	NaN	NaN	NaN	NaN	NaN	NaN	NaN
F092210_0004_1.mat	10	3	-65	25	1	2.22	38.63	273.4	1022	0.775	-50.5615	82.0731	19.602	166.319	-58.0933	30	-65.6389	0.700296	6242.05	-0.000501945	0.848389	205.524	2	0	NaN	NaN	NaN	NaN	NaN	NaN	NaN	NaN	NaN	NaN	NaN	NaN	NaN
F092210_0004_2.mat	10	3	-65	50	1	4.44	38.63	273.4	1022	0.775	-50.4272	82.0731	19.602	156.221	-104.321	29.1667	-65.5007	0.702715	5548.06	-0.000386633	1.11694	644.144	2	0	NaN	NaN	NaN	NaN	NaN	NaN	NaN	NaN	NaN	NaN	NaN	NaN	NaN
F092210_0004_3.mat	10	3	-65	100	1	8.88	38.63	273.4	1022	0.775	-50.4175	82.0731	19.602	155.231	-177.063	28.3333	-65.0427	0.493097	6475	-0.000373067	0.842285	510.84	2	0	NaN	NaN	NaN	NaN	NaN	NaN	NaN	NaN	NaN	NaN	NaN	NaN	NaN
F092210_0004_4.mat	10	3	-65	200	1	17.76	38.63	273.4	1022	0.775	-50.4761	82.0731	19.602	149.291	-273.389	27.5	-64.7803	0.735882	861.498	-0.0345189	20.4285	38.6188	9	3	861.498	-50.8997	856.152	2.20935	855.657	3	-59.6399	857.835	865.161	-15.957	-19.2834	273	124.242
F092210_0004_5.mat	10	3	-65	400	1	35.52	38.63	273.4	1022	0.775	-50.4687	82.0731	19.602	134.342	-368.164	26.6667	-65.3005	0.535107	1078.9	-0.0393552	23.2422	38.8989	9	4	1078.9	-50.5884	1073.36	3.05474	1071.87	4	-63.1799	1074.35	1085.04	-16.2866	-22.7197	280.584	160.714
F092210_0004_6.mat	10	3	-65	25	2	2.22	38.63	273.4	1022	0.775	-50.459	82.0731	19.602	164.438	-58.0322	25.8333	-65.9914	0.685445	6215.12	-0.000644389	0.830078	198.891	2	0	NaN	NaN	NaN	NaN	NaN	NaN	NaN	NaN	NaN	NaN	NaN	NaN	NaN
F092210_0004_7.mat	10	3	-65	50	2	4.44	38.63	273.4	1022	0.775	-50.5225	82.0731	19.602	160.478	-107.117	25	-64.809	0.811481	6657.75	-0.000644389	0.665283	84.5955	1	0	NaN	NaN	NaN	NaN	NaN	NaN	NaN	NaN	NaN	NaN	NaN	NaN	NaN
F092210_0004_8.mat	10	3	-65	100	2	8.88	38.63	273.4	1022	0.775	-50.5151	82.0731	19.602	159.29	-179.309	24.1667	-65.675	0.868426	2826.85	-0.000434115	0.00610352	1.683	2	0	NaN	NaN	NaN	NaN	NaN	NaN	NaN	NaN	NaN	NaN	NaN	NaN	NaN
F092210_0004_9.mat	10	3	-65	200	2	17.76	38.63	273.4	1022	0.775	-50.4907	82.0731	19.602	147.311	-274.78	23.3333	-65.4066	0.506489	957.33	-0.0284481	17.6331	38.5458	9	2	957.33	-53.1091	953.271	1.33018	952.875	2	-58.2788	955.548	960.003	-17.1594	-18.6304	224.467	NaN
F092210_0004_10.mat	10	3	-65	400	2	35.52	38.63	273.4	1022	0.775	-50.4272	82.0731	19.602	157.805	-387.537	22.5	-65.3415	0.52183	1269.18	-0.0339084	21.0449	39.7413	9	3	1269.18	-50.9302	1263.83	2.1257	1262.65	3	-60.9094	1265.62	1273.34	-16.3843	-19.7412	259	122.857
F092210_0004_11.mat	10	3	-65	25	3	2.22	38.63	273.4	1022	0.775	-50.3906	82.0731	19.602	168.101	-59.2407	21.6667	-65.2586	0.541443	4334.12	-0.000657955	0.683594	50.589	2	0	NaN	NaN	NaN	NaN	NaN	NaN	NaN	NaN	NaN	NaN	NaN	NaN	NaN
F092210_0004_12.mat	10	3	-65	50	3	4.44	38.63	273.4	1022	0.775	-50.4663	82.0731	19.602	166.22	-107.3	20.8333	-65.3942	0.775752	6641.22	-0.000637606	0.579834	138.204	1	0	NaN	NaN	NaN	NaN	NaN	NaN	NaN	NaN	NaN	NaN	NaN	NaN	NaN
F092210_0004_13.mat	10	3	-65	100	3	8.88	38.63	273.4	1022	0.775	-50.4614	82.0731	19.602	154.34	-184.741	20	-64.1923	0.529262	4312.04	-0.000562992	1.09863	290.565	2	0	NaN	NaN	NaN	NaN	NaN	NaN	NaN	NaN	NaN	NaN	NaN	NaN	NaN
F092210_0004_14.mat	10	3	-65	200	3	17.76	38.63	273.4	1022	0.775	-50.4883	82.0731	19.602	148.4	-284.448	19.1667	-64.4653	0.837709	824.373	-0.0340441	19.6289	36.531	9	2	824.373	-51.1194	820.512	2.09159	819.126	2	-60.9888	822.096	825.561	-20.3516	-21.4197	288.6	NaN
F092210_0004_15.mat	10	3	-65	400	3	35.52	38.63	273.4	1022	0.775	-50.481	82.0731	19.602	144.44	-384.778	18.3333	-64.9498	0.712575	1146.91	-0.0382563	22.5281	38.3261	9	4	1146.91	-49.9658	1142.26	2.83936	1141.17	4	-62.2461	1143.75	1155.23	-16.7261	-23.1958	261.233	163.333
F092210_0004_16.mat	10	3	-65	25	4	2.22	38.63	273.4	1022	0.775	-50.4199	82.0731	19.602	171.269	-59.8755	17.5	-64.3494	0.638319	2910.11	-0.000447681	0.726318	299.079	2	0	NaN	NaN	NaN	NaN	NaN	NaN	NaN	NaN	NaN	NaN	NaN	NaN	NaN
F092210_0004_17.mat	10	3	-65	50	4	4.44	38.63	273.4	1022	0.775	-50.4346	82.0731	19.602	162.161	-107.336	16.6667	-65.1934	0.617008	6306.5	-0.000719002	0.958252	125.73	2	0	NaN	NaN	NaN	NaN	NaN	NaN	NaN	NaN	NaN	NaN	NaN	NaN	NaN
F092210_0004_18.mat	10	3	-65	100	4	8.88	38.63	273.4	1022	0.775	-50.4761	82.0731	19.602	160.379	-185.73	15.8333	-65.5467	0.707317	4065.63	-0.000569775	0.946045	230.076	2	0	NaN	NaN	NaN	NaN	NaN	NaN	NaN	NaN	NaN	NaN	NaN	NaN	NaN
F092210_0004_19.mat	10	3	-65	200	4	17.76	38.63	273.4	1022	0.775	-50.4858	82.0731	19.602	146.42	-284.656	15	-65.4561	0.765109	1013.36	-0.0257688	16.8701	40.2911	9	1	1013.36	-53.3838	1009.31	1.13853	1008.12	1	-59.4751	1013.36	1013.36	-19.4421	-19.4421	NaN	NaN
F092210_0004_20.mat	10	3	-65	400	4	35.52	38.63	273.4	1022	0.775	-50.4639	82.0731	19.602	158.993	-398.914	14.1667	-64.5637	0.887823	1257	-0.000746134	0.616455	56.529	1	0	NaN	NaN	NaN	NaN	NaN	NaN	NaN	NaN	NaN	NaN	NaN	NaN	NaN
F092210_0004_21.mat	10	3	-65	25	5	2.22	38.63	273.4	1022	0.775	-50.4517	82.0731	19.602	161.27	-59.8755	13.3333	-64.0859	0.676894	6020.69	-0.00037985	0.988769	537.57	2	0	NaN	NaN	NaN	NaN	NaN	NaN	NaN	NaN	NaN	NaN	NaN	NaN	NaN
F092210_0004_22.mat	10	3	-65	50	5	4.44	38.63	273.4	1022	0.775	-50.4272	82.0731	19.602	162.359	-108.96	12.5	-64.4654	0.990174	515.79	-0.00100389	0.00610352	0.099	1	0	NaN	NaN	NaN	NaN	NaN	NaN	NaN	NaN	NaN	NaN	NaN	NaN	NaN
F092210_0004_23.mat	10	3	-65	100	5	8.88	38.63	273.4	1022	0.775	-50.4175	82.0731	19.602	161.072	-186.133	11.6667	-64.8316	0.965091	826.353	-0.000549426	0.0183105	13.0185	1	0	NaN	NaN	NaN	NaN	NaN	NaN	NaN	NaN	NaN	NaN	NaN	NaN	NaN
F092210_0004_24.mat	10	3	-65	200	5	17.76	38.63	273.4	1022	0.775	-50.4517	82.0731	19.602	158.201	-287.891	10.8333	-64.6855	0.540286	946.737	-0.0258569	16.2964	38.1763	9	2	946.737	-53.6462	943.173	1.12786	158.4	2	-87.9785	946.737	952.182	-16.8298	-19.0515	183.655	NaN
F092210_0004_25.mat	10	3	-65	400	5	35.52	38.63	273.4	1022	0.775	-50.459	82.0731	19.602	143.351	-399.744	10	-64.475	0.753826	1179.39	-0.0342883	20.3125	37.5293	9	2	1179.39	-51.7969	1175.23	2.13874	1173.84	2	-61.8921	1176.81	1180.18	-21.3647	-21.9324	297.089	NaN
F092210_0007_1.mat	10	4	-65	25	1	1.58	39.88	65.8	2600	0.629	-50.4614	92.8808	21.582	207.107	-26.9653	60	-68.0185	1.44428	3623.2	-0.00062404	1.74561	397.881	2	0	NaN	NaN	NaN	NaN	NaN	NaN	NaN	NaN	NaN	NaN	NaN	NaN	NaN
F092210_0007_2.mat	10	4	-65	50	1	3.16	39.88	65.8	2600	0.629	-50.5322	92.8808	21.582	190.376	-52.0508	60	-67.2133	0.577874	4117.21	-0.000542643	1.08032	680.328	2	0	NaN	NaN	NaN	NaN	NaN	NaN	NaN	NaN	NaN	NaN	NaN	NaN	NaN
F092210_0007_3.mat	10	4	-65	100	1	6.32	39.88	65.8	2600	0.629	-50.4883	92.8808	21.582	196.91	-91.5405	60	-68.6025	1.34007	4750.81	-0.000834314	0.439453	46.1835	1	0	NaN	NaN	NaN	NaN	NaN	NaN	NaN	NaN	NaN	NaN	NaN	NaN	NaN
F092210_0007_4.mat	10	4	-65	200	1	12.64	39.88	65.8	2600	0.629	-50.4932	92.8808	21.582	197.9	-148.145	60	-71.272	0.712694	3810.51	-0.000630823	0.195312	25.542	1	0	NaN	NaN	NaN	NaN	NaN	NaN	NaN	NaN	NaN	NaN	NaN	NaN	NaN
F092210_0007_5.mat	10	4	-65	400	1	25.28	39.88	65.8	2600	0.629	-50.415	92.8808	21.582	177.209	-229.7	60	-71.5718	1.00466	5308.97	-0.00069187	0.201416	31.185	1	0	NaN	NaN	NaN	NaN	NaN	NaN	NaN	NaN	NaN	NaN	NaN	NaN	NaN
F092210_0007_6.mat	10	4	-65	25	2	1.58	39.88	65.8	2600	0.629	-50.4517	92.8808	21.582	197.504	-24.9512	60	-71.2167	0.846811	6626.27	-0.000583341	1.06201	169.587	2	0	NaN	NaN	NaN	NaN	NaN	NaN	NaN	NaN	NaN	NaN	NaN	NaN	NaN
F092210_0007_7.mat	10	4	-65	50	2	3.16	39.88	65.8	2600	0.629	-50.4272	92.8808	21.582	183.941	-47.5464	60	-71.0589	1.33072	3949.41	-0.00349327	5.25513	139.046	4	0	NaN	NaN	NaN	NaN	NaN	NaN	NaN	NaN	NaN	NaN	NaN	NaN	NaN
F092210_0007_8.mat	10	4	-65	100	2	6.32	39.88	65.8	2600	0.629	-50.4517	92.8808	21.582	196.118	-87.7075	60	-75.9197	8.71077	2329.27	-0.00185177	4.60205	55.242	1	0	NaN	NaN	NaN	NaN	NaN	NaN	NaN	NaN	NaN	NaN	NaN	NaN	NaN
F092210_0007_9.mat	10	4	-65	200	2	12.64	39.88	65.8	2600	0.629	-50.4321	92.8808	21.582	167.408	-152.38	60	-70.2272	5.5697	2408.47	-0.00185177	4.00391	276.581	1	0	NaN	NaN	NaN	NaN	NaN	NaN	NaN	NaN	NaN	NaN	NaN	NaN	NaN
F092210_0007_10.mat	10	4	-65	400	2	25.28	39.88	65.8	2600	0.629	-50.4834	92.8808	21.582	156.32	-242.163	60	-67.7661	0.731644	3310.26	-0.000746134	0.476074	69.597	1	0	NaN	NaN	NaN	NaN	NaN	NaN	NaN	NaN	NaN	NaN	NaN	NaN	NaN
F092210_0007_11.mat	10	4	-65	25	3	1.58	39.88	65.8	2600	0.629	-50.5005	92.8808	21.582	187.307	-27.124	60	-67.8492	0.966327	2820.02	-0.000474813	1.61133	1086.43	2	0	NaN	NaN	NaN	NaN	NaN	NaN	NaN	NaN	NaN	NaN	NaN	NaN	NaN
F092210_0007_12.mat	10	4	-65	50	3	3.16	39.88	65.8	2600	0.629	-50.5249	92.8808	21.582	174.734	-50.5493	60	-67.8098	0.540197	1666.27	-0.000671521	0.665283	0.297	2	0	NaN	NaN	NaN	NaN	NaN	NaN	NaN	NaN	NaN	NaN	NaN	NaN	NaN
F092210_0007_13.mat	10	4	-65	100	3	6.32	39.88	65.8	2600	0.629	-50.4443	92.8808	21.582	181.565	-91.394	60	-68.0957	0.885504	3465.5	-0.000712219	0.00610352	0.396	1	0	NaN	NaN	NaN	NaN	NaN	NaN	NaN	NaN	NaN	NaN	NaN	NaN	NaN
F092210_0007_14.mat	10	4	-65	200	3	12.64	39.88	65.8	2600	0.629	-50.4126	92.8808	21.582	168.2	-154.59	60	-67.5099	0.665143	5439.26	-0.00091571	1.11084	118.602	2	0	NaN	NaN	NaN	NaN	NaN	NaN	NaN	NaN	NaN	NaN	NaN	NaN	NaN
F092210_0007_15.mat	10	4	-65	400	3	25.28	39.88	65.8	2600	0.629	-50.4883	92.8808	21.582	207.8	-231.75	60	-67.554	0.74359	3915.45	-0.000637606	0.00610352	0.792	1	0	NaN	NaN	NaN	NaN	NaN	NaN	NaN	NaN	NaN	NaN	NaN	NaN	NaN
F092210_0007_16.mat	10	4	-65	25	4	1.58	39.88	65.8	2600	0.629	-50.4419	92.8808	21.582	182.357	-27.124	60	-67.9231	0.935183	3020.59	-0.000576558	1.09253	112.91	2	0	NaN	NaN	NaN	NaN	NaN	NaN	NaN	NaN	NaN	NaN	NaN	NaN	NaN
F092210_0007_17.mat	10	4	-65	50	4	3.16	39.88	65.8	2600	0.629	-50.4712	92.8808	21.582	175.526	-51.4404	60	-67.4887	1.02299	3762.1	-0.00093606	1.09253	110.88	2	0	NaN	NaN	NaN	NaN	NaN	NaN	NaN	NaN	NaN	NaN	NaN	NaN	NaN
F092210_0007_18.mat	10	4	-65	100	4	6.32	39.88	65.8	2600	0.629	-50.4395	92.8808	21.582	193.94	-91.8579	60	-67.6134	0.714248	4981.68	-0.00101746	1.32446	129.591	2	0	NaN	NaN	NaN	NaN	NaN	NaN	NaN	NaN	NaN	NaN	NaN	NaN	NaN
F092210_0007_19.mat	10	4	-65	200	4	12.64	39.88	65.8	2600	0.629	-50.4614	92.8808	21.582	197.999	-151.038	60	-67.7326	1.02655	2126.92	-0.00114633	0.726318	54.285	1	0	NaN	NaN	NaN	NaN	NaN	NaN	NaN	NaN	NaN	NaN	NaN	NaN	NaN
F092210_0007_20.mat	10	4	-65	400	4	25.28	39.88	65.8	2600	0.629	-50.4517	92.8808	21.582	181.664	-236.414	60	-66.9848	0.925714	6536.08	-0.000881795	0.463867	37.818	1	0	NaN	NaN	NaN	NaN	NaN	NaN	NaN	NaN	NaN	NaN	NaN	NaN	NaN
F092210_0007_21.mat	10	4	-65	25	5	1.58	39.88	65.8	2600	0.629	-50.459	92.8808	21.582	186.515	-27.1606	60	-67.8254	0.944441	4760.02	-0.000773267	0.671387	98.505	1	0	NaN	NaN	NaN	NaN	NaN	NaN	NaN	NaN	NaN	NaN	NaN	NaN	NaN
F092210_0007_22.mat	10	4	-65	50	5	3.16	39.88	65.8	2600	0.629	-50.4883	92.8808	21.582	191.069	-51.6968	60	-66.8229	2.09672	579.942	-0.0011192	0.390625	28.314	1	0	NaN	NaN	NaN	NaN	NaN	NaN	NaN	NaN	NaN	NaN	NaN	NaN	NaN
F092210_0007_23.mat	10	4	-65	100	5	6.32	39.88	65.8	2600	0.629	-50.5176	92.8808	21.582	177.308	-94.104	60	-66.3016	0.808352	4084.54	-0.000501945	0.00610352	0.099	2	0	NaN	NaN	NaN	NaN	NaN	NaN	NaN	NaN	NaN	NaN	NaN	NaN	NaN
F092210_0007_24.mat	10	4	-65	200	5	12.64	39.88	65.8	2600	0.629	-50.5005	92.8808	21.582	175.823	-149.451	60	-67.4133	0.621962	3738.74	-0.000590125	0.933838	99.5445	2	0	NaN	NaN	NaN	NaN	NaN	NaN	NaN	NaN	NaN	NaN	NaN	NaN	NaN
F092210_0007_25.mat	10	4	-65	400	5	25.28	39.88	65.8	2600	0.629	-50.4541	92.8808	21.582	144.737	-219.812	60	-69.755	0.943707	5462.42	-0.000522294	1.31226	171.864	2	0	NaN	NaN	NaN	NaN	NaN	NaN	NaN	NaN	NaN	NaN	NaN	NaN	NaN
F092210_0002_1.mat	10	1	-70	25	1	4	52	90.1	1073.2	0.952	-50.4541	80.5353	26.631	148.4	-25.1343	-24	-70.8212	0.610981	3107.21	-0.000400199	0.00610352	0.198	2	0	NaN	NaN	NaN	NaN	NaN	NaN	NaN	NaN	NaN	NaN	NaN	NaN	NaN
F092210_0002_2.mat	10	1	-70	50	1	8	52	90.1	1073.2	0.952	-50.5127	80.5353	26.631	149.192	-47.7295	-24	-70.7585	0.631112	3387.98	-0.000610474	0.988769	228.69	2	0	NaN	NaN	NaN	NaN	NaN	NaN	NaN	NaN	NaN	NaN	NaN	NaN	NaN
F092210_0002_3.mat	10	1	-70	100	1	16	52	90.1	1073.2	0.952	-50.5078	80.5353	26.631	140.282	-86.0352	-24	-69.9879	0.543393	4037.22	-0.00046803	0.628662	318.681	2	0	NaN	NaN	NaN	NaN	NaN	NaN	NaN	NaN	NaN	NaN	NaN	NaN	NaN
F092210_0002_4.mat	10	1	-70	200	1	32	52	90.1	1073.2	0.952	-50.4858	80.5353	26.631	137.312	-143.103	-24	-70.0754	0.68669	606.474	-0.000657955	1.69067	132.784	2	0	NaN	NaN	NaN	NaN	NaN	NaN	NaN	NaN	NaN	NaN	NaN	NaN	NaN
F092210_0002_5.mat	10	1	-70	400	1	64	52	90.1	1073.2	0.952	-50.5249	80.5353	26.631	127.214	-210.889	-24	-70.6832	0.613145	4426.69	-0.000230623	0.750732	412.187	2	0	NaN	NaN	NaN	NaN	NaN	NaN	NaN	NaN	NaN	NaN	NaN	NaN	NaN
F092210_0002_6.mat	10	1	-70	25	2	4	52	90.1	1073.2	0.952	-50.4419	80.5353	26.631	146.915	-25.2808	-24	-70.5058	0.558753	3360.56	-0.000807182	0.872803	104.247	2	0	NaN	NaN	NaN	NaN	NaN	NaN	NaN	NaN	NaN	NaN	NaN	NaN	NaN
F092210_0002_7.mat	10	1	-70	50	2	8	52	90.1	1073.2	0.952	-50.4858	80.5353	26.631	147.014	-47.168	-24	-70.9554	0.327083	4727.94	-0.000549426	0.646973	0.891	2	0	NaN	NaN	NaN	NaN	NaN	NaN	NaN	NaN	NaN	NaN	NaN	NaN	NaN
F092210_0002_8.mat	10	1	-70	100	2	16	52	90.1	1073.2	0.952	-50.4541	80.5353	26.631	141.173	-83.9355	-24	-71.3961	0.764797	2740.52	-0.000284888	0.830078	170.676	2	0	NaN	NaN	NaN	NaN	NaN	NaN	NaN	NaN	NaN	NaN	NaN	NaN	NaN
F092210_0002_9.mat	10	1	-70	200	2	32	52	90.1	1073.2	0.952	-50.4077	80.5353	26.631	132.164	-142.273	-24	-70.6945	0.490282	680.427	-0.000637606	0.00610352	0.099	2	0	NaN	NaN	NaN	NaN	NaN	NaN	NaN	NaN	NaN	NaN	NaN	NaN	NaN
F092210_0002_10.mat	10	1	-70	400	2	64	52	90.1	1073.2	0.952	-50.4565	80.5353	26.631	121.175	-209.521	-24	-71.0939	0.566675	866.25	-0.000495162	1.28174	69.201	2	0	NaN	NaN	NaN	NaN	NaN	NaN	NaN	NaN	NaN	NaN	NaN	NaN	NaN
F092210_0002_11.mat	10	1	-70	25	3	4	52	90.1	1073.2	0.952	-50.4907	80.5353	26.631	145.529	-24.7314	-24	-71.4955	0.452669	1593.11	-0.000678304	1.13525	186.615	2	0	NaN	NaN	NaN	NaN	NaN	NaN	NaN	NaN	NaN	NaN	NaN	NaN	NaN
F092210_0002_12.mat	10	1	-70	50	3	8	52	90.1	1073.2	0.952	-50.4517	80.5353	26.631	148.4	-47.1069	-24	-70.9796	0.340387	1611.42	-0.000712219	0.634766	83.853	2	0	NaN	NaN	NaN	NaN	NaN	NaN	NaN	NaN	NaN	NaN	NaN	NaN	NaN
F092210_0002_13.mat	10	1	-70	100	3	16	52	90.1	1073.2	0.952	-50.4639	80.5353	26.631	142.064	-83.0933	-24	-71.4243	0.524898	6405.99	-0.000474813	0.00610352	3.465	2	0	NaN	NaN	NaN	NaN	NaN	NaN	NaN	NaN	NaN	NaN	NaN	NaN	NaN
F092210_0002_14.mat	10	1	-70	200	3	32	52	90.1	1073.2	0.952	-50.4248	80.5353	26.631	135.134	-137.17	-24	-71.2102	0.617192	726.858	-0.000420548	1.03149	173.349	2	0	NaN	NaN	NaN	NaN	NaN	NaN	NaN	NaN	NaN	NaN	NaN	NaN	NaN
F092210_0002_15.mat	10	1	-70	400	3	64	52	90.1	1073.2	0.952	-50.5127	80.5353	26.631	128.204	-202.783	-24	-71.8167	0.74505	5511.43	-0.000406982	0.817871	306.999	2	0	NaN	NaN	NaN	NaN	NaN	NaN	NaN	NaN	NaN	NaN	NaN	NaN	NaN
F092210_0002_16.mat	10	1	-70	25	4	4	52	90.1	1073.2	0.952	-50.4956	80.5353	26.631	150.479	-24.7803	-24	-71.3669	0.691048	1286.11	-0.000440898	0.817871	144.144	2	0	NaN	NaN	NaN	NaN	NaN	NaN	NaN	NaN	NaN	NaN	NaN	NaN	NaN
F092210_0002_17.mat	10	1	-70	50	4	8	52	90.1	1073.2	0.952	-50.5005	80.5353	26.631	142.46	-46.46	-24	-71.1905	0.986136	3436.19	-0.000305237	0.0183105	8.118	2	0	NaN	NaN	NaN	NaN	NaN	NaN	NaN	NaN	NaN	NaN	NaN	NaN	NaN
F092210_0002_18.mat	10	1	-70	100	4	16	52	90.1	1073.2	0.952	-50.4272	80.5353	26.631	146.717	-78.6865	-24	-80.6647	17.5257	2934.76	-0.00721037	11.7981	177.804	1	0	NaN	NaN	NaN	NaN	NaN	NaN	NaN	NaN	NaN	NaN	NaN	NaN	NaN
F092210_0002_19.mat	10	1	-70	200	4	32	52	90.1	1073.2	0.952	-50.4395	80.5353	26.631	139.985	-128.625	-24	-74.4911	7.7037	1881.3	-0.00202813	6.073	283.932	1	0	NaN	NaN	NaN	NaN	NaN	NaN	NaN	NaN	NaN	NaN	NaN	NaN	NaN
F092210_0002_20.mat	10	1	-70	400	4	64	52	90.1	1073.2	0.952	-50.4517	80.5353	26.631	141.569	-207.312	-24	-79.0372	6.08409	4607.46	-0.00128878	3.49121	224.169	1	0	NaN	NaN	NaN	NaN	NaN	NaN	NaN	NaN	NaN	NaN	NaN	NaN	NaN
F092210_0002_21.mat	10	1	-70	25	5	4	52	90.1	1073.2	0.952	-50.4248	80.5353	26.631	147.311	-22.5708	-24	-78.2326	4.09153	1693.69	-0.00140409	4.27246	294.575	2	0	NaN	NaN	NaN	NaN	NaN	NaN	NaN	NaN	NaN	NaN	NaN	NaN	NaN
F092210_0002_22.mat	10	1	-70	50	5	8	52	90.1	1073.2	0.952	-50.4956	80.5353	26.631	149.885	-43.1763	-24	-75.5262	1.27074	2833.78	-0.000603691	1.0376	558.657	1	0	NaN	NaN	NaN	NaN	NaN	NaN	NaN	NaN	NaN	NaN	NaN	NaN	NaN
F092210_0002_23.mat	10	1	-70	100	5	16	52	90.1	1073.2	0.952	-50.4639	80.5353	26.631	143.054	-78.7964	-24	-75.0092	0.607852	823.284	-0.000746134	0.762939	75.933	2	0	NaN	NaN	NaN	NaN	NaN	NaN	NaN	NaN	NaN	NaN	NaN	NaN	NaN
F092210_0002_24.mat	10	1	-70	200	5	32	52	90.1	1073.2	0.952	-50.4395	80.5353	26.631	141.272	-135.095	-24	-74.1433	1.51421	5218.39	-0.000705436	1.64795	129.294	2	0	NaN	NaN	NaN	NaN	NaN	NaN	NaN	NaN	NaN	NaN	NaN	NaN	NaN
F092210_0002_25.mat	10	1	-70	400	5	64	52	90.1	1073.2	0.952	-50.4541	80.5353	26.631	130.283	-207.385	-24	-73.8606	0.591784	4174.04	-0.000759701	1.0376	155.232	2	0	NaN	NaN	NaN	NaN	NaN	NaN	NaN	NaN	NaN	NaN	NaN	NaN	NaN
F092210_0001_1.mat	10	2	-70	25	1	6	52	90.1	1073.2	0.952	-50.4956	133.123	24.651	144.341	-36.7798	-10	-70.5845	0.480414	1491.04	-0.000291671	0.67749	208.791	2	0	NaN	NaN	NaN	NaN	NaN	NaN	NaN	NaN	NaN	NaN	NaN	NaN	NaN
F092210_0001_2.mat	10	2	-70	50	1	12	52	90.1	1073.2	0.952	-50.4321	133.123	24.651	144.143	-67.2485	-10.4167	-70.3593	0.626394	4400.75	-0.000278105	0.720215	763.686	2	0	NaN	NaN	NaN	NaN	NaN	NaN	NaN	NaN	NaN	NaN	NaN	NaN	NaN
F092210_0001_3.mat	10	2	-70	100	1	24	52	90.1	1073.2	0.952	-50.4028	133.123	24.651	134.243	-115.674	-10.8333	-70.4107	0.537627	614.097	-0.000461247	0.00610352	0.198	2	0	NaN	NaN	NaN	NaN	NaN	NaN	NaN	NaN	NaN	NaN	NaN	NaN	NaN
F092210_0001_4.mat	10	2	-70	200	1	48	52	90.1	1073.2	0.952	-50.4736	133.123	24.651	135.332	-181.982	-11.25	-70.4457	0.312627	585.387	-0.0385277	25.4944	44.2268	9	3	585.387	-50.5518	579.447	2.63642	578.556	3	-60.9644	580.437	587.367	-12.1179	-15.9631	288.6	125.806
F092210_0001_5.mat	10	2	-70	400	1	96	52	90.1	1073.2	0.952	-50.3955	133.123	24.651	113.948	-255.347	-11.6667	-70.1603	0.534932	1087.81	-0.000820748	1.5564	118.973	2	0	NaN	NaN	NaN	NaN	NaN	NaN	NaN	NaN	NaN	NaN	NaN	NaN	NaN
F092210_0001_6.mat	10	2	-70	25	2	6	52	90.1	1073.2	0.952	-50.4272	133.123	24.651	146.321	-37.5366	-12.0833	-69.8781	0.811139	4780.91	-0.000305237	0.00610352	0.396	2	0	NaN	NaN	NaN	NaN	NaN	NaN	NaN	NaN	NaN	NaN	NaN	NaN	NaN
F092210_0001_7.mat	10	2	-70	50	2	12	52	90.1	1073.2	0.952	-50.437	133.123	24.651	143.648	-67.041	-12.5	-70.7876	0.553917	2698.64	-0.000495162	0.830078	275.22	2	0	NaN	NaN	NaN	NaN	NaN	NaN	NaN	NaN	NaN	NaN	NaN	NaN	NaN
[truncated: 5,623 more rows]
