# Supplementary material for: Nonlinearities between inhibition and T-type calcium channel activity bidirectionally regulate thalamic oscillations
Source: eLife. 2020 Sep 9;9:e59548. doi: 10.7554/eLife.59548 (PMC7529462; doi:10.7554/eLife.59548)
Supplement: Figure 3—source data 1. — Final error values between simulated and recorded data for each of 33 model thalamocortical neurons (Figure 3E). Optimized parameter values for each model thalamocortical neuron (Figure 3F). [file elife-59548-fig3-data1.zip]

Archive with 34 entries (34 files):
- bestparams_20200207_manual_singleneuronfitting0-102/20191230T0657_B091810_aft_params.csv
- bestparams_20200207_manual_singleneuronfitting0-102/20191231T1445_F091810_aft_params.csv
- bestparams_20200207_manual_singleneuronfitting0-102/20200103T1022_A092110_aft_params.csv
- bestparams_20200207_manual_singleneuronfitting0-102/20200103T1022_A092910_aft_params.csv
- bestparams_20200207_manual_singleneuronfitting0-102/20200103T1022_B100110_aft_params.csv
- bestparams_20200207_manual_singleneuronfitting0-102/20200103T1022_B100810_aft_params.csv
- bestparams_20200207_manual_singleneuronfitting0-102/20200103T1022_C092710_aft_params.csv
- bestparams_20200207_manual_singleneuronfitting0-102/20200103T1022_C101210_aft_params.csv
- bestparams_20200207_manual_singleneuronfitting0-102/20200103T1022_E091810_aft_params.csv
- bestparams_20200207_manual_singleneuronfitting0-102/20200103T1022_E092910_aft_params.csv
- bestparams_20200207_manual_singleneuronfitting0-102/20200103T1022_E100110_aft_params.csv
- bestparams_20200207_manual_singleneuronfitting0-102/20200103T1022_E101310_aft_params.csv
- bestparams_20200207_manual_singleneuronfitting0-102/20200103T1022_M101210_aft_params.csv
- bestparams_20200207_manual_singleneuronfitting0-102/20200120T0540_C092110_aft_params.csv
- bestparams_20200207_manual_singleneuronfitting0-102/20200120T0540_F101210_aft_params.csv
- bestparams_20200207_manual_singleneuronfitting0-102/20200120T0540_H101310_aft_params.csv
- bestparams_20200207_manual_singleneuronfitting0-102/20200122T0722_D091810_aft_params.csv
- bestparams_20200207_manual_singleneuronfitting0-102/20200122T0722_E091710_aft_params.csv
- bestparams_20200207_manual_singleneuronfitting0-102/20200124T1434_A092810_aft_params.csv
- bestparams_20200207_manual_singleneuronfitting0-102/20200124T1434_A101210_aft_params.csv
- bestparams_20200207_manual_singleneuronfitting0-102/20200124T1434_C092810_aft_params.csv
- bestparams_20200207_manual_singleneuronfitting0-102/20200124T1434_D101310_aft_params.csv
- bestparams_20200207_manual_singleneuronfitting0-102/20200124T1434_E092710_aft_params.csv
- bestparams_20200207_manual_singleneuronfitting0-102/20200124T1434_F101310_aft_params.csv
- bestparams_20200207_manual_singleneuronfitting0-102/20200124T1434_G101310_aft_params.csv
- bestparams_20200207_manual_singleneuronfitting0-102/20200126T2236_C092910_aft_params.csv
- bestparams_20200207_manual_singleneuronfitting0-102/20200126T2236_K092810_aft_params.csv
- bestparams_20200207_manual_singleneuronfitting0-102/20200129T0844_A100810_aft_params.csv
- bestparams_20200207_manual_singleneuronfitting0-102/20200129T0844_B101310_aft_params.csv
- bestparams_20200207_manual_singleneuronfitting0-102/20200129T0844_D100810_aft_params.csv
- bestparams_20200207_manual_singleneuronfitting0-102/20200129T0844_D101210_aft_params.csv
- bestparams_20200207_manual_singleneuronfitting0-102/20200129T0844_E101210_aft_params.csv
- bestparams_20200207_manual_singleneuronfitting0-102/20200129T0844_I101210_aft_params.csv
- manual_singleneuronfitting0-102_ranked.csv
