# Supplementary material for: Nonlinearities between inhibition and T-type calcium channel activity bidirectionally regulate thalamic oscillations
Source: eLife. 2020 Sep 9;9:e59548. doi: 10.7554/eLife.59548 (PMC7529462; doi:10.7554/eLife.59548)
Supplement: Figure 3—source data 1. — Final error values between simulated and recorded data for each of 33 model thalamocortical neurons (Figure 3E). Optimized parameter values for each model thalamocortical neuron (Figure 3F). [file elife-59548-fig3-data1.zip › bestparams_20200207_manual_singleneuronfitting0-102/20191230T0657_B091810_aft_params.csv]

Row	Value	InitValue	LowerBound	UpperBound	Class	IsLog	IsPassive	UseAcrossTrials	UseAcrossCells	InUse
diamSoma	65.5709981126065	65.9626118710951	8	300	1	0	1	1	0	1
LDend	162.159390213537	164.917582892698	5	400	1	0	1	1	0	1
diamDend	5.61987379405575	5.57021868836122	1	100	1	0	1	1	0	1
cm	0.88	0.88	0.88	0.88	2	1	1	0	0	0
Ra	173	173	173	173	2	1	1	0	0	0
corrD	1	1	1	1	2	0	1	0	0	0
gpas	4.26242063136975e-05	4.28736004932538e-05	1e-06	0.0001	3	1	1	1	0	1
epas	-70	-70	-95	-45	3	0	1	0	0	0
pcabarITSoma	5.94319936819069e-05	6.00744370198457e-05	1e-09	0.1	4	1	0	1	0	1
pcabarITDend1	2.92471991981258e-05	2.55469891485868e-05	1e-09	0.1	4	1	0	1	0	1
pcabarITDend2	0.00122526768330192	0.00123152967645557	1e-09	0.1	4	1	0	1	0	1
shiftmIT	1	1	-30	30	4	0	0	0	1	0
shifthIT	1	1	-30	30	4	0	0	0	1	0
slopemIT	1	1	0.1	10	4	1	0	0	1	0
slopehIT	1	1	0.1	10	4	1	0	0	1	0
ghbarIhSoma	1.72580925616197e-08	1.72580925616197e-08	1e-09	0.01	5	1	0	1	0	0
ghbarIhDend1	2.11995716441293e-07	2.11995716441293e-07	1e-09	0.01	5	1	0	1	0	0
ghbarIhDend2	1.29992370094654e-09	1.29992370094654e-09	1e-09	0.01	5	1	0	1	0	0
ehIh	-28	-28	-32	-24	5	0	0	0	1	0
shiftmIh	0	0	-30	30	5	0	0	0	1	0
gkbarIKirSoma	2.24705197330929e-05	2.24705197330929e-05	1e-09	0.01	6	1	0	1	0	0
gkbarIKirDend1	4.30111537644304e-05	4.30111537644304e-05	1e-09	0.01	6	1	0	1	0	0
gkbarIKirDend2	0.000981924005702278	0.000981924005702278	1e-09	0.01	6	1	0	1	0	0
gkbarIASoma	0.00997809553423889	0.01	1e-09	0.1	7	1	0	1	0	1
gkbarIADend1	0.00935435292646398	0.01	1e-09	0.1	7	1	0	1	0	1
gkbarIADend2	0.0139680369484558	0.01	1e-09	0.1	7	1	0	1	0	1
gnabarINaPSoma	4.45882319546459e-06	4.45882319546459e-06	1e-09	0.01	8	1	0	1	0	0
gnabarINaPDend1	2.96848509552538e-06	2.96848509552538e-06	1e-09	0.01	8	1	0	1	0	0
gnabarINaPDend2	2.14031809106483e-05	2.14031809106483e-05	1e-09	0.01	8	1	0	1	0	0
