# Supplementary material for: Nonlinearities between inhibition and T-type calcium channel activity bidirectionally regulate thalamic oscillations
Source: eLife. 2020 Sep 9;9:e59548. doi: 10.7554/eLife.59548 (PMC7529462; doi:10.7554/eLife.59548)
Supplement: Figure 3—source data 1. — Final error values between simulated and recorded data for each of 33 model thalamocortical neurons (Figure 3E). Optimized parameter values for each model thalamocortical neuron (Figure 3F). [file elife-59548-fig3-data1.zip › bestparams_20200207_manual_singleneuronfitting0-102/20191231T1445_F091810_aft_params.csv]

Row	Value	InitValue	LowerBound	UpperBound	Class	IsLog	IsPassive	UseAcrossTrials	UseAcrossCells	InUse
diamSoma	157.231360122563	157.149182573193	8	300	1	0	1	1	0	1
LDend	159.319560023741	152.037126132242	5	400	1	0	1	1	0	1
diamDend	4.54599392971189	4.70094038380228	1	100	1	0	1	1	0	1
cm	0.88	0.88	0.88	0.88	2	1	1	0	0	0
Ra	173	173	173	173	2	1	1	0	0	0
corrD	1	1	1	1	2	0	1	0	0	0
gpas	9.76680537149014e-06	1.00308747901307e-05	1e-06	0.0001	3	1	1	1	0	1
epas	-70	-70	-95	-45	3	0	1	0	0	0
pcabarITSoma	1.49956918054659e-08	2.39453599053341e-09	1e-09	0.1	4	1	0	1	0	1
pcabarITDend1	0.00273987336969285	0.00270748842568016	1e-09	0.1	4	1	0	1	0	1
pcabarITDend2	0.00204620735404418	0.00225044627616612	1e-09	0.1	4	1	0	1	0	1
shiftmIT	1	1	-30	30	4	0	0	0	1	0
shifthIT	1	1	-30	30	4	0	0	0	1	0
slopemIT	1	1	0.1	10	4	1	0	0	1	0
slopehIT	1	1	0.1	10	4	1	0	0	1	0
ghbarIhSoma	3.45026880515488e-06	3.50853397514529e-06	1e-09	0.01	5	1	0	1	0	1
ghbarIhDend1	0.000330603212047067	0.000403494677432801	1e-09	0.01	5	1	0	1	0	1
ghbarIhDend2	1.1458586892301e-09	1e-09	1e-09	0.01	5	1	0	1	0	1
ehIh	-28	-28	-32	-24	5	0	0	0	1	0
shiftmIh	0	0	-30	30	5	0	0	0	1	0
gkbarIKirSoma	2.78478220732818e-05	2.61150778083339e-05	1e-09	0.01	6	1	0	1	0	1
gkbarIKirDend1	5.47629916117487e-05	4.18385167192752e-05	1e-09	0.01	6	1	0	1	0	1
gkbarIKirDend2	0.000464254296817333	0.000494822466920393	1e-09	0.01	6	1	0	1	0	1
gkbarIASoma	0.00830314872363376	0.009703146590983	1e-09	0.1	7	1	0	1	0	1
gkbarIADend1	0.010666220921267	0.0467488352652888	1e-09	0.1	7	1	0	1	0	1
gkbarIADend2	0.030350271625947	0.0264079920793042	1e-09	0.1	7	1	0	1	0	1
gnabarINaPSoma	2.59195847431201e-06	2.78693413713378e-06	1e-09	0.01	8	1	0	1	0	1
gnabarINaPDend1	9.39738365988692e-06	1.08014897642268e-05	1e-09	0.01	8	1	0	1	0	1
gnabarINaPDend2	6.51179105429958e-05	9.53887667110267e-06	1e-09	0.01	8	1	0	1	0	1
