# Supplementary material for: Nonlinearities between inhibition and T-type calcium channel activity bidirectionally regulate thalamic oscillations
Source: eLife. 2020 Sep 9;9:e59548. doi: 10.7554/eLife.59548 (PMC7529462; doi:10.7554/eLife.59548)
Supplement: Figure 3—source data 1. — Final error values between simulated and recorded data for each of 33 model thalamocortical neurons (Figure 3E). Optimized parameter values for each model thalamocortical neuron (Figure 3F). [file elife-59548-fig3-data1.zip › bestparams_20200207_manual_singleneuronfitting0-102/20200103T1022_A092110_aft_params.csv]

Row	Value	InitValue	LowerBound	UpperBound	Class	IsLog	IsPassive	UseAcrossTrials	UseAcrossCells	InUse
diamSoma	161.565086965493	158.355399274516	8	300	1	0	1	1	0	1
LDend	147.107880718973	149.791669699638	5	400	1	0	1	1	0	1
diamDend	5.66997617368408	5.56703829373204	1	100	1	0	1	1	0	1
cm	0.88	0.88	0.88	0.88	2	1	1	0	0	0
Ra	173	173	173	173	2	1	1	0	0	0
corrD	1	1	1	1	2	0	1	0	0	0
gpas	1.10406275567468e-05	1.01729571340703e-05	1e-06	0.0001	3	1	1	1	0	1
epas	-70	-70	-95	-45	3	0	1	0	0	0
pcabarITSoma	1.09452531089763e-09	1.30761910372996e-09	1e-09	0.1	4	1	0	1	0	1
pcabarITDend1	0.00135811877979287	0.00150980156165416	1e-09	0.1	4	1	0	1	0	1
pcabarITDend2	0.0032392882658611	0.00287339488963471	1e-09	0.1	4	1	0	1	0	1
shiftmIT	1	1	-30	30	4	0	0	0	1	0
shifthIT	1	1	-30	30	4	0	0	0	1	0
slopemIT	1	1	0.1	10	4	1	0	0	1	0
slopehIT	1	1	0.1	10	4	1	0	0	1	0
ghbarIhSoma	2.01365925393479e-06	1.99756774615394e-06	1e-09	0.01	5	1	0	1	0	1
ghbarIhDend1	0.000150297014955878	0.00014601274783827	1e-09	0.01	5	1	0	1	0	1
ghbarIhDend2	1.09568758745044e-09	1.31231044178558e-09	1e-09	0.01	5	1	0	1	0	1
ehIh	-28	-28	-32	-24	5	0	0	0	1	0
shiftmIh	0	0	-30	30	5	0	0	0	1	0
gkbarIKirSoma	2.57117037983283e-05	2.33163618096136e-05	1e-09	0.01	6	1	0	1	0	1
gkbarIKirDend1	4.4186518702217e-05	5.62620350696905e-05	1e-09	0.01	6	1	0	1	0	1
gkbarIKirDend2	0.000990024687699398	0.00113104781746832	1e-09	0.01	6	1	0	1	0	1
gkbarIASoma	0.00637167513550503	0.00668457711808652	1e-09	0.1	7	1	0	1	0	1
gkbarIADend1	0.08508701121963	0.0860671963130712	1e-09	0.1	7	1	0	1	0	1
gkbarIADend2	0.0237157794984269	0.0197772358753559	1e-09	0.1	7	1	0	1	0	1
gnabarINaPSoma	5.0881503112057e-06	4.74047706112564e-06	1e-09	0.01	8	1	0	1	0	1
gnabarINaPDend1	1.19328463334918e-05	1.29019599414199e-05	1e-09	0.01	8	1	0	1	0	1
gnabarINaPDend2	5.28322094788349e-05	1.65637717498229e-05	1e-09	0.01	8	1	0	1	0	1
