# Supplementary material for: Nonlinearities between inhibition and T-type calcium channel activity bidirectionally regulate thalamic oscillations
Source: eLife. 2020 Sep 9;9:e59548. doi: 10.7554/eLife.59548 (PMC7529462; doi:10.7554/eLife.59548)
Supplement: Figure 3—source data 1. — Final error values between simulated and recorded data for each of 33 model thalamocortical neurons (Figure 3E). Optimized parameter values for each model thalamocortical neuron (Figure 3F). [file elife-59548-fig3-data1.zip › bestparams_20200207_manual_singleneuronfitting0-102/20200103T1022_A092910_aft_params.csv]

Row	Value	InitValue	LowerBound	UpperBound	Class	IsLog	IsPassive	UseAcrossTrials	UseAcrossCells	InUse
diamSoma	155.862517140582	154.525243658191	8	300	1	0	1	1	0	1
LDend	152.36644625274	149.020587825487	5	400	1	0	1	1	0	1
diamDend	2.5546638803728	1.29634187954732	1	100	1	0	1	1	0	1
cm	0.88	0.88	0.88	0.88	2	1	1	0	0	0
Ra	173	173	173	173	2	1	1	0	0	0
corrD	1	1	1	1	2	0	1	0	0	0
gpas	8.79855246737143e-06	9.22981186926163e-06	1e-06	0.0001	3	1	1	1	0	1
epas	-70	-70	-95	-45	3	0	1	0	0	0
pcabarITSoma	1.54582213419987e-09	1.26950241358114e-09	1e-09	0.1	4	1	0	1	0	1
pcabarITDend1	0.00105963262699949	0.000816095892375488	1e-09	0.1	4	1	0	1	0	1
pcabarITDend2	0.0020337672516499	0.00201441454832289	1e-09	0.1	4	1	0	1	0	1
shiftmIT	1	1	-30	30	4	0	0	0	1	0
shifthIT	1	1	-30	30	4	0	0	0	1	0
slopemIT	1	1	0.1	10	4	1	0	0	1	0
slopehIT	1	1	0.1	10	4	1	0	0	1	0
ghbarIhSoma	4.51727440765935e-06	4.66566689374289e-06	1e-09	0.01	5	1	0	1	0	1
ghbarIhDend1	0.000438347149081041	0.000375698891197746	1e-09	0.01	5	1	0	1	0	1
ghbarIhDend2	2.39476767624228e-06	1.37430897052318e-09	1e-09	0.01	5	1	0	1	0	1
ehIh	-28	-28	-32	-24	5	0	0	0	1	0
shiftmIh	0	0	-30	30	5	0	0	0	1	0
gkbarIKirSoma	1.70878693132201e-05	1.5093988543026e-05	1e-09	0.01	6	1	0	1	0	1
gkbarIKirDend1	5.65017455010648e-05	4.06903991226662e-05	1e-09	0.01	6	1	0	1	0	1
gkbarIKirDend2	0.00174573413072327	0.00140035295452664	1e-09	0.01	6	1	0	1	0	1
gkbarIASoma	0.00370298203370781	0.00289756414065725	1e-09	0.1	7	1	0	1	0	1
gkbarIADend1	0.0490458780468767	0.0714682833524357	1e-09	0.1	7	1	0	1	0	1
gkbarIADend2	0.0486632883575852	0.0335519997299968	1e-09	0.1	7	1	0	1	0	1
gnabarINaPSoma	1.59320843772355e-06	2.79539399749007e-06	1e-09	0.01	8	1	0	1	0	1
gnabarINaPDend1	0.000129182044304872	1.84498878230159e-05	1e-09	0.01	8	1	0	1	0	1
gnabarINaPDend2	1.08950973067477e-05	8.12319984050152e-06	1e-09	0.01	8	1	0	1	0	1
