# Supplementary material for: Nonlinearities between inhibition and T-type calcium channel activity bidirectionally regulate thalamic oscillations
Source: eLife. 2020 Sep 9;9:e59548. doi: 10.7554/eLife.59548 (PMC7529462; doi:10.7554/eLife.59548)
Supplement: Figure 3—source data 1. — Final error values between simulated and recorded data for each of 33 model thalamocortical neurons (Figure 3E). Optimized parameter values for each model thalamocortical neuron (Figure 3F). [file elife-59548-fig3-data1.zip › bestparams_20200207_manual_singleneuronfitting0-102/20200103T1022_B100110_aft_params.csv]

Row	Value	InitValue	LowerBound	UpperBound	Class	IsLog	IsPassive	UseAcrossTrials	UseAcrossCells	InUse
diamSoma	165.821406892588	161.868702127485	8	300	1	0	1	1	0	1
LDend	165.86503838927	158.503465062142	5	400	1	0	1	1	0	1
diamDend	4.99691596230242	3.50483393402207	1	100	1	0	1	1	0	1
cm	0.88	0.88	0.88	0.88	2	1	1	0	0	0
Ra	173	173	173	173	2	1	1	0	0	0
corrD	1	1	1	1	2	0	1	0	0	0
gpas	1.06042660020759e-05	1.00705600436974e-05	1e-06	0.0001	3	1	1	1	0	1
epas	-70	-70	-95	-45	3	0	1	0	0	0
pcabarITSoma	2.45398775765277e-09	2.85543172397767e-09	1e-09	0.1	4	1	0	1	0	1
pcabarITDend1	0.000217010836054265	0.000198034632942046	1e-09	0.1	4	1	0	1	0	1
pcabarITDend2	0.00290135088819	0.00226446291162994	1e-09	0.1	4	1	0	1	0	1
shiftmIT	1	1	-30	30	4	0	0	0	1	0
shifthIT	1	1	-30	30	4	0	0	0	1	0
slopemIT	1	1	0.1	10	4	1	0	0	1	0
slopehIT	1	1	0.1	10	4	1	0	0	1	0
ghbarIhSoma	3.13654236310142e-06	3.45474455271079e-06	1e-09	0.01	5	1	0	1	0	1
ghbarIhDend1	0.000138124395174178	0.000137868730775791	1e-09	0.01	5	1	0	1	0	1
ghbarIhDend2	9.57256621196736e-09	5.24073216729213e-09	1e-09	0.01	5	1	0	1	0	1
ehIh	-28	-28	-32	-24	5	0	0	0	1	0
shiftmIh	0	0	-30	30	5	0	0	0	1	0
gkbarIKirSoma	4.0830275938732e-05	3.91248910857434e-05	1e-09	0.01	6	1	0	1	0	1
gkbarIKirDend1	4.84178419843274e-05	7.53363018001831e-05	1e-09	0.01	6	1	0	1	0	1
gkbarIKirDend2	0.00115988009302648	0.00145957834807987	1e-09	0.01	6	1	0	1	0	1
gkbarIASoma	0.0076472272220369	0.00636572561658157	1e-09	0.1	7	1	0	1	0	1
gkbarIADend1	0.0739701658356569	0.0875791954266561	1e-09	0.1	7	1	0	1	0	1
gkbarIADend2	0.0780643069153809	0.0380670991236913	1e-09	0.1	7	1	0	1	0	1
gnabarINaPSoma	1.05044343156646e-06	2.00343871200168e-06	1e-09	0.01	8	1	0	1	0	1
gnabarINaPDend1	1.04832361952145e-05	9.73784920853776e-06	1e-09	0.01	8	1	0	1	0	1
gnabarINaPDend2	1.05649487789942e-05	1.20686872575064e-05	1e-09	0.01	8	1	0	1	0	1
