# Supplementary material for: Nonlinearities between inhibition and T-type calcium channel activity bidirectionally regulate thalamic oscillations
Source: eLife. 2020 Sep 9;9:e59548. doi: 10.7554/eLife.59548 (PMC7529462; doi:10.7554/eLife.59548)
Supplement: Figure 3—source data 1. — Final error values between simulated and recorded data for each of 33 model thalamocortical neurons (Figure 3E). Optimized parameter values for each model thalamocortical neuron (Figure 3F). [file elife-59548-fig3-data1.zip › bestparams_20200207_manual_singleneuronfitting0-102/20200103T1022_B100810_aft_params.csv]

Row	Value	InitValue	LowerBound	UpperBound	Class	IsLog	IsPassive	UseAcrossTrials	UseAcrossCells	InUse
diamSoma	156.868254573333	154.925644116143	8	300	1	0	1	1	0	1
LDend	235.900683009488	230.414227777094	5	400	1	0	1	1	0	1
diamDend	2.02714925565009	2.54929119449184	1	100	1	0	1	1	0	1
cm	0.88	0.88	0.88	0.88	2	1	1	0	0	0
Ra	173	173	173	173	2	1	1	0	0	0
corrD	1	1	1	1	2	0	1	0	0	0
gpas	9.59649766119599e-06	1.02121425868371e-05	1e-06	0.0001	3	1	1	1	0	1
epas	-70	-70	-95	-45	3	0	1	0	0	0
pcabarITSoma	8.54955288148548e-09	5.23819759458516e-09	1e-09	0.1	4	1	0	1	0	1
pcabarITDend1	0.00254881358384096	0.00214021625624685	1e-09	0.1	4	1	0	1	0	1
pcabarITDend2	0.000968024244094073	0.00105187895144481	1e-09	0.1	4	1	0	1	0	1
shiftmIT	1	1	-30	30	4	0	0	0	1	0
shifthIT	1	1	-30	30	4	0	0	0	1	0
slopemIT	1	1	0.1	10	4	1	0	0	1	0
slopehIT	1	1	0.1	10	4	1	0	0	1	0
ghbarIhSoma	1.26643950056865e-05	1.46353225309242e-05	1e-09	0.01	5	1	0	1	0	1
ghbarIhDend1	0.000173210962348099	0.000182009686463409	1e-09	0.01	5	1	0	1	0	1
ghbarIhDend2	8.78394528119366e-09	5.82320293247145e-09	1e-09	0.01	5	1	0	1	0	1
ehIh	-28	-28	-32	-24	5	0	0	0	1	0
shiftmIh	0	0	-30	30	5	0	0	0	1	0
gkbarIKirSoma	5.54341684196902e-05	5.68399418173541e-05	1e-09	0.01	6	1	0	1	0	1
gkbarIKirDend1	0.000261036495986401	0.0002550121528744	1e-09	0.01	6	1	0	1	0	1
gkbarIKirDend2	0.000166859623194949	0.000184021357445953	1e-09	0.01	6	1	0	1	0	1
gkbarIASoma	0.00310135985602083	0.00308293865610875	1e-09	0.1	7	1	0	1	0	1
gkbarIADend1	0.00982731071341813	0.0062397597080491	1e-09	0.1	7	1	0	1	0	1
gkbarIADend2	0.0839398903134271	0.0556706465963072	1e-09	0.1	7	1	0	1	0	1
gnabarINaPSoma	5.05668083475171e-06	4.40257287762436e-06	1e-09	0.01	8	1	0	1	0	1
gnabarINaPDend1	8.62893642262348e-06	9.01252678348204e-06	1e-09	0.01	8	1	0	1	0	1
gnabarINaPDend2	2.00090381830467e-05	1.86109457622058e-05	1e-09	0.01	8	1	0	1	0	1
