# Supplementary material for: Nonlinearities between inhibition and T-type calcium channel activity bidirectionally regulate thalamic oscillations
Source: eLife. 2020 Sep 9;9:e59548. doi: 10.7554/eLife.59548 (PMC7529462; doi:10.7554/eLife.59548)
Supplement: Figure 3—source data 1. — Final error values between simulated and recorded data for each of 33 model thalamocortical neurons (Figure 3E). Optimized parameter values for each model thalamocortical neuron (Figure 3F). [file elife-59548-fig3-data1.zip › bestparams_20200207_manual_singleneuronfitting0-102/20200103T1022_C092710_aft_params.csv]

Row	Value	InitValue	LowerBound	UpperBound	Class	IsLog	IsPassive	UseAcrossTrials	UseAcrossCells	InUse
diamSoma	149.251449910041	149.191115855142	8	300	1	0	1	1	0	1
LDend	156.744112509819	156.086765775828	5	400	1	0	1	1	0	1
diamDend	1.94802260260753	1.927641098958	1	100	1	0	1	1	0	1
cm	0.88	0.88	0.88	0.88	2	1	1	0	0	0
Ra	173	173	173	173	2	1	1	0	0	0
corrD	1	1	1	1	2	0	1	0	0	0
gpas	1.29073938457943e-05	1.09143082272328e-05	1e-06	0.0001	3	1	1	1	0	1
epas	-70	-70	-95	-45	3	0	1	0	0	0
pcabarITSoma	2.58228371092863e-08	2.66730946165057e-08	1e-09	0.1	4	1	0	1	0	1
pcabarITDend1	0.00304509748677834	0.00292510839886723	1e-09	0.1	4	1	0	1	0	1
pcabarITDend2	0.00180066280849525	0.00173309265220157	1e-09	0.1	4	1	0	1	0	1
shiftmIT	1	1	-30	30	4	0	0	0	1	0
shifthIT	1	1	-30	30	4	0	0	0	1	0
slopemIT	1	1	0.1	10	4	1	0	0	1	0
slopehIT	1	1	0.1	10	4	1	0	0	1	0
ghbarIhSoma	4.38700020917321e-06	4.44157357969659e-06	1e-09	0.01	5	1	0	1	0	1
ghbarIhDend1	0.00121113802885335	0.00116457549336566	1e-09	0.01	5	1	0	1	0	1
ghbarIhDend2	1.78162441930964e-05	1.41435625350104e-09	1e-09	0.01	5	1	0	1	0	1
ehIh	-28	-28	-32	-24	5	0	0	0	1	0
shiftmIh	0	0	-30	30	5	0	0	0	1	0
gkbarIKirSoma	1.42161512224171e-05	1.4209917015899e-05	1e-09	0.01	6	1	0	1	0	1
gkbarIKirDend1	6.04191343868206e-05	5.87030888465861e-05	1e-09	0.01	6	1	0	1	0	1
gkbarIKirDend2	0.000305663620933966	0.000295575055260103	1e-09	0.01	6	1	0	1	0	1
gkbarIASoma	0.00287397172278103	0.00349261022406534	1e-09	0.1	7	1	0	1	0	1
gkbarIADend1	0.0847028694697897	0.0800154693145932	1e-09	0.1	7	1	0	1	0	1
gkbarIADend2	0.00797460557922148	0.00762926965123563	1e-09	0.1	7	1	0	1	0	1
gnabarINaPSoma	3.56683146254029e-06	3.5178558012057e-06	1e-09	0.01	8	1	0	1	0	1
gnabarINaPDend1	3.2004414968958e-05	3.63943483980844e-05	1e-09	0.01	8	1	0	1	0	1
gnabarINaPDend2	0.000369528241598332	0.000357085411589091	1e-09	0.01	8	1	0	1	0	1
