# Supplementary material for: Nonlinearities between inhibition and T-type calcium channel activity bidirectionally regulate thalamic oscillations
Source: eLife. 2020 Sep 9;9:e59548. doi: 10.7554/eLife.59548 (PMC7529462; doi:10.7554/eLife.59548)
Supplement: Figure 3—source data 1. — Final error values between simulated and recorded data for each of 33 model thalamocortical neurons (Figure 3E). Optimized parameter values for each model thalamocortical neuron (Figure 3F). [file elife-59548-fig3-data1.zip › bestparams_20200207_manual_singleneuronfitting0-102/20200103T1022_C101210_aft_params.csv]

Row	Value	InitValue	LowerBound	UpperBound	Class	IsLog	IsPassive	UseAcrossTrials	UseAcrossCells	InUse
diamSoma	150.680415141304	150.355660713903	8	300	1	0	1	1	0	1
LDend	210.84185704788	209.727358265606	5	400	1	0	1	1	0	1
diamDend	3.46543897548615	3.35084982111814	1	100	1	0	1	1	0	1
cm	0.88	0.88	0.88	0.88	2	1	1	0	0	0
Ra	173	173	173	173	2	1	1	0	0	0
corrD	1	1	1	1	2	0	1	0	0	0
gpas	1.03825786511723e-05	1.03794423015513e-05	1e-06	0.0001	3	1	1	1	0	1
epas	-70	-70	-95	-45	3	0	1	0	0	0
pcabarITSoma	2.35790498222425e-09	1.86498277473674e-09	1e-09	0.1	4	1	0	1	0	1
pcabarITDend1	0.00146979691782165	0.00134746521719947	1e-09	0.1	4	1	0	1	0	1
pcabarITDend2	0.00151197168336822	0.00164292921816363	1e-09	0.1	4	1	0	1	0	1
shiftmIT	1	1	-30	30	4	0	0	0	1	0
shifthIT	1	1	-30	30	4	0	0	0	1	0
slopemIT	1	1	0.1	10	4	1	0	0	1	0
slopehIT	1	1	0.1	10	4	1	0	0	1	0
ghbarIhSoma	4.2002100366041e-06	4.66057742473188e-06	1e-09	0.01	5	1	0	1	0	1
ghbarIhDend1	0.000657289150501013	0.000640738017605242	1e-09	0.01	5	1	0	1	0	1
ghbarIhDend2	1.51903374495021e-09	1.22645446118981e-09	1e-09	0.01	5	1	0	1	0	1
ehIh	-28	-28	-32	-24	5	0	0	0	1	0
shiftmIh	0	0	-30	30	5	0	0	0	1	0
gkbarIKirSoma	2.30435827944127e-05	2.30571234685672e-05	1e-09	0.01	6	1	0	1	0	1
gkbarIKirDend1	0.000124362712139252	5.95365014742816e-05	1e-09	0.01	6	1	0	1	0	1
gkbarIKirDend2	0.000281588117703792	0.000299732941749974	1e-09	0.01	6	1	0	1	0	1
gkbarIASoma	0.00284616000370201	0.00307676569101054	1e-09	0.1	7	1	0	1	0	1
gkbarIADend1	0.0964771593852329	0.0868445795959919	1e-09	0.1	7	1	0	1	0	1
gkbarIADend2	0.0396819447386871	0.0398446912140848	1e-09	0.1	7	1	0	1	0	1
gnabarINaPSoma	3.17826349514664e-06	3.26418414913583e-06	1e-09	0.01	8	1	0	1	0	1
gnabarINaPDend1	0.000142468818395915	0.000136065048311999	1e-09	0.01	8	1	0	1	0	1
gnabarINaPDend2	1.75333146541817e-05	1.68443150688437e-05	1e-09	0.01	8	1	0	1	0	1
