# Supplementary material for: Nonlinearities between inhibition and T-type calcium channel activity bidirectionally regulate thalamic oscillations
Source: eLife. 2020 Sep 9;9:e59548. doi: 10.7554/eLife.59548 (PMC7529462; doi:10.7554/eLife.59548)
Supplement: Figure 3—source data 1. — Final error values between simulated and recorded data for each of 33 model thalamocortical neurons (Figure 3E). Optimized parameter values for each model thalamocortical neuron (Figure 3F). [file elife-59548-fig3-data1.zip › bestparams_20200207_manual_singleneuronfitting0-102/20200103T1022_E091810_aft_params.csv]

Row	Value	InitValue	LowerBound	UpperBound	Class	IsLog	IsPassive	UseAcrossTrials	UseAcrossCells	InUse
diamSoma	172.312840173543	172.312840173543	8	300	1	0	1	1	0	1
LDend	107.760404359183	107.760404359183	5	400	1	0	1	1	0	1
diamDend	3.48726442566058	3.48726442566058	1	100	1	0	1	1	0	1
cm	0.88	0.88	0.88	0.88	2	1	1	0	0	0
Ra	173	173	173	173	2	1	1	0	0	0
corrD	1	1	1	1	2	0	1	0	0	0
gpas	1.25925984094307e-05	1.25925984094307e-05	1e-06	0.0001	3	1	1	1	0	1
epas	-70	-70	-95	-45	3	0	1	0	0	0
pcabarITSoma	9.01357947426287e-09	9.01357947426287e-09	1e-09	0.1	4	1	0	1	0	1
pcabarITDend1	0.00885537624307551	0.00885537624307551	1e-09	0.1	4	1	0	1	0	1
pcabarITDend2	0.00735020240684661	0.00735020240684662	1e-09	0.1	4	1	0	1	0	1
shiftmIT	1	1	-30	30	4	0	0	0	1	0
shifthIT	1	1	-30	30	4	0	0	0	1	0
slopemIT	1	1	0.1	10	4	1	0	0	1	0
slopehIT	1	1	0.1	10	4	1	0	0	1	0
ghbarIhSoma	7.90591918222771e-07	7.90591918222771e-07	1e-09	0.01	5	1	0	1	0	1
ghbarIhDend1	0.000104297476540209	0.000104297476540209	1e-09	0.01	5	1	0	1	0	1
ghbarIhDend2	3.83396808591936e-09	3.83396808591936e-09	1e-09	0.01	5	1	0	1	0	1
ehIh	-28	-28	-32	-24	5	0	0	0	1	0
shiftmIh	0	0	-30	30	5	0	0	0	1	0
gkbarIKirSoma	4.57639715120323e-05	4.57639715120323e-05	1e-09	0.01	6	1	0	1	0	1
gkbarIKirDend1	0.000105300769220838	0.000165434522114418	1e-09	0.01	6	1	0	1	0	1
gkbarIKirDend2	0.00471014659386123	0.00471014659386123	1e-09	0.01	6	1	0	1	0	1
gkbarIASoma	0.0509601890248459	0.0509601890248459	1e-09	0.1	7	1	0	1	0	1
gkbarIADend1	0.0269427160419297	0.0329475964465522	1e-09	0.1	7	1	0	1	0	1
gkbarIADend2	0.0590499344424129	0.0590499344424129	1e-09	0.1	7	1	0	1	0	1
gnabarINaPSoma	2.07579140733875e-06	2.07579140733875e-06	1e-09	0.01	8	1	0	1	0	1
gnabarINaPDend1	1.85442489266163e-05	1.85442489266163e-05	1e-09	0.01	8	1	0	1	0	1
gnabarINaPDend2	2.12527520407177e-05	2.12527520407177e-05	1e-09	0.01	8	1	0	1	0	1
