# Supplementary material for: Nonlinearities between inhibition and T-type calcium channel activity bidirectionally regulate thalamic oscillations
Source: eLife. 2020 Sep 9;9:e59548. doi: 10.7554/eLife.59548 (PMC7529462; doi:10.7554/eLife.59548)
Supplement: Figure 3—source data 1. — Final error values between simulated and recorded data for each of 33 model thalamocortical neurons (Figure 3E). Optimized parameter values for each model thalamocortical neuron (Figure 3F). [file elife-59548-fig3-data1.zip › bestparams_20200207_manual_singleneuronfitting0-102/20200103T1022_E092910_aft_params.csv]

Row	Value	InitValue	LowerBound	UpperBound	Class	IsLog	IsPassive	UseAcrossTrials	UseAcrossCells	InUse
diamSoma	173.433857236065	173.433857236065	8	300	1	0	1	1	0	1
LDend	140.095145145464	140.095145145464	5	400	1	0	1	1	0	1
diamDend	4.72224990257237	4.72224990257237	1	100	1	0	1	1	0	1
cm	0.88	0.88	0.88	0.88	2	1	1	0	0	0
Ra	173	173	173	173	2	1	1	0	0	0
corrD	1	1	1	1	2	0	1	0	0	0
gpas	1.07620311706547e-05	1.07620311706547e-05	1e-06	0.0001	3	1	1	1	0	1
epas	-70	-70	-95	-45	3	0	1	0	0	0
pcabarITSoma	1.0086512538959e-09	1.0086512538959e-09	1e-09	0.1	4	1	0	1	0	1
pcabarITDend1	4.49532075236516e-05	4.49532075236516e-05	1e-09	0.1	4	1	0	1	0	1
pcabarITDend2	0.00392010658597752	0.00392010658597752	1e-09	0.1	4	1	0	1	0	1
shiftmIT	1	1	-30	30	4	0	0	0	1	0
shifthIT	1	1	-30	30	4	0	0	0	1	0
slopemIT	1	1	0.1	10	4	1	0	0	1	0
slopehIT	1	1	0.1	10	4	1	0	0	1	0
ghbarIhSoma	3.95007172827284e-06	3.95007172827284e-06	1e-09	0.01	5	1	0	1	0	1
ghbarIhDend1	5.95842104294406e-06	0.000147846349645333	1e-09	0.01	5	1	0	1	0	1
ghbarIhDend2	3.412573874364e-09	3.412573874364e-09	1e-09	0.01	5	1	0	1	0	1
ehIh	-28	-28	-32	-24	5	0	0	0	1	0
shiftmIh	0	0	-30	30	5	0	0	0	1	0
gkbarIKirSoma	6.37680071741441e-05	6.37680071741441e-05	1e-09	0.01	6	1	0	1	0	1
gkbarIKirDend1	7.50472667161086e-05	7.50472667161086e-05	1e-09	0.01	6	1	0	1	0	1
gkbarIKirDend2	0.000398867210848219	0.000398867210848219	1e-09	0.01	6	1	0	1	0	1
gkbarIASoma	0.0102261655182899	0.0102261655182899	1e-09	0.1	7	1	0	1	0	1
gkbarIADend1	0.0244891621054981	0.0244891621054981	1e-09	0.1	7	1	0	1	0	1
gkbarIADend2	0.0391830003958954	0.0391830003958954	1e-09	0.1	7	1	0	1	0	1
gnabarINaPSoma	1.34537370692589e-06	1.34537370692589e-06	1e-09	0.01	8	1	0	1	0	1
gnabarINaPDend1	6.95179400588704e-06	6.95179400588704e-06	1e-09	0.01	8	1	0	1	0	1
gnabarINaPDend2	7.34343435475873e-06	7.34343435475873e-06	1e-09	0.01	8	1	0	1	0	1
