# Supplementary material for: Nonlinearities between inhibition and T-type calcium channel activity bidirectionally regulate thalamic oscillations
Source: eLife. 2020 Sep 9;9:e59548. doi: 10.7554/eLife.59548 (PMC7529462; doi:10.7554/eLife.59548)
Supplement: Figure 3—source data 1. — Final error values between simulated and recorded data for each of 33 model thalamocortical neurons (Figure 3E). Optimized parameter values for each model thalamocortical neuron (Figure 3F). [file elife-59548-fig3-data1.zip › bestparams_20200207_manual_singleneuronfitting0-102/20200103T1022_E100110_aft_params.csv]

Row	Value	InitValue	LowerBound	UpperBound	Class	IsLog	IsPassive	UseAcrossTrials	UseAcrossCells	InUse
diamSoma	156.83029321711	159.834139988142	8	300	1	0	1	1	0	1
LDend	159.085163896839	159.633026054979	5	400	1	0	1	1	0	1
diamDend	4.65809834517116	4.87088519120147	1	100	1	0	1	1	0	1
cm	0.88	0.88	0.88	0.88	2	1	1	0	0	0
Ra	173	173	173	173	2	1	1	0	0	0
corrD	1	1	1	1	2	0	1	0	0	0
gpas	1.43014012280865e-05	1.45965426254557e-05	1e-06	0.0001	3	1	1	1	0	1
epas	-70	-70	-95	-45	3	0	1	0	0	0
pcabarITSoma	3.69909755894035e-09	2.86018791760408e-09	1e-09	0.1	4	1	0	1	0	1
pcabarITDend1	0.00348918891004902	0.0033003302514797	1e-09	0.1	4	1	0	1	0	1
pcabarITDend2	0.00272071855877506	0.00252839446314089	1e-09	0.1	4	1	0	1	0	1
shiftmIT	1	1	-30	30	4	0	0	0	1	0
shifthIT	1	1	-30	30	4	0	0	0	1	0
slopemIT	1	1	0.1	10	4	1	0	0	1	0
slopehIT	1	1	0.1	10	4	1	0	0	1	0
ghbarIhSoma	3.00912186424992e-06	2.78551221904837e-06	1e-09	0.01	5	1	0	1	0	1
ghbarIhDend1	0.000966811566127931	0.000956499230623556	1e-09	0.01	5	1	0	1	0	1
ghbarIhDend2	1.28909029336749e-07	1.11068329239066e-07	1e-09	0.01	5	1	0	1	0	1
ehIh	-28	-28	-32	-24	5	0	0	0	1	0
shiftmIh	0	0	-30	30	5	0	0	0	1	0
gkbarIKirSoma	1.48545763818895e-05	1.62257028928998e-05	1e-09	0.01	6	1	0	1	0	1
gkbarIKirDend1	7.24202011596177e-05	4.28678901244975e-05	1e-09	0.01	6	1	0	1	0	1
gkbarIKirDend2	0.0006950701037209	0.000698396440863705	1e-09	0.01	6	1	0	1	0	1
gkbarIASoma	0.00948450518050715	0.00928109687722375	1e-09	0.1	7	1	0	1	0	1
gkbarIADend1	0.0985017676014481	0.0961610650440082	1e-09	0.1	7	1	0	1	0	1
gkbarIADend2	0.0846823887607785	0.0273470651694345	1e-09	0.1	7	1	0	1	0	1
gnabarINaPSoma	2.0631867847501e-06	1.98497544202592e-06	1e-09	0.01	8	1	0	1	0	1
gnabarINaPDend1	9.33968369454945e-06	9.95605496996139e-06	1e-09	0.01	8	1	0	1	0	1
gnabarINaPDend2	1.10194171891768e-05	8.24518475232347e-06	1e-09	0.01	8	1	0	1	0	1
