# Supplementary material for: Nonlinearities between inhibition and T-type calcium channel activity bidirectionally regulate thalamic oscillations
Source: eLife. 2020 Sep 9;9:e59548. doi: 10.7554/eLife.59548 (PMC7529462; doi:10.7554/eLife.59548)
Supplement: Figure 3—source data 1. — Final error values between simulated and recorded data for each of 33 model thalamocortical neurons (Figure 3E). Optimized parameter values for each model thalamocortical neuron (Figure 3F). [file elife-59548-fig3-data1.zip › bestparams_20200207_manual_singleneuronfitting0-102/20200103T1022_E101310_aft_params.csv]

Row	Value	InitValue	LowerBound	UpperBound	Class	IsLog	IsPassive	UseAcrossTrials	UseAcrossCells	InUse
diamSoma	185.280364472457	184.449097053831	8	300	1	0	1	1	0	1
LDend	140.085533512923	143.020625385041	5	400	1	0	1	1	0	1
diamDend	4.97414233140175	3.78952982394488	1	100	1	0	1	1	0	1
cm	0.88	0.88	0.88	0.88	2	1	1	0	0	0
Ra	173	173	173	173	2	1	1	0	0	0
corrD	1	1	1	1	2	0	1	0	0	0
gpas	9.68078907227221e-06	9.12206672424688e-06	1e-06	0.0001	3	1	1	1	0	1
epas	-70	-70	-95	-45	3	0	1	0	0	0
pcabarITSoma	1.40757115893659e-08	1.72337804882482e-08	1e-09	0.1	4	1	0	1	0	1
pcabarITDend1	0.00777116860001328	0.00799111400530113	1e-09	0.1	4	1	0	1	0	1
pcabarITDend2	0.000735913514623389	0.000725466530899411	1e-09	0.1	4	1	0	1	0	1
shiftmIT	1	1	-30	30	4	0	0	0	1	0
shifthIT	1	1	-30	30	4	0	0	0	1	0
slopemIT	1	1	0.1	10	4	1	0	0	1	0
slopehIT	1	1	0.1	10	4	1	0	0	1	0
ghbarIhSoma	1.84068545724012e-06	1.64542553143463e-06	1e-09	0.01	5	1	0	1	0	1
ghbarIhDend1	1.68038141522881e-05	0.000143483345680365	1e-09	0.01	5	1	0	1	0	1
ghbarIhDend2	5.12340145045976e-09	4.0454614053519e-09	1e-09	0.01	5	1	0	1	0	1
ehIh	-28	-28	-32	-24	5	0	0	0	1	0
shiftmIh	0	0	-30	30	5	0	0	0	1	0
gkbarIKirSoma	3.49841022660441e-05	2.86580924957296e-05	1e-09	0.01	6	1	0	1	0	1
gkbarIKirDend1	0.000118370029219418	9.98837220489419e-05	1e-09	0.01	6	1	0	1	0	1
gkbarIKirDend2	0.00193332607901287	0.00153701335611432	1e-09	0.01	6	1	0	1	0	1
gkbarIASoma	0.0175943427873873	0.0163743780038213	1e-09	0.1	7	1	0	1	0	1
gkbarIADend1	0.0545914781040976	0.0404494993325284	1e-09	0.1	7	1	0	1	0	1
gkbarIADend2	0.0986003124099582	0.0736259301517329	1e-09	0.1	7	1	0	1	0	1
gnabarINaPSoma	1.42944256551201e-06	2.53789025113366e-06	1e-09	0.01	8	1	0	1	0	1
gnabarINaPDend1	1.09486305453343e-05	9.39408385538168e-06	1e-09	0.01	8	1	0	1	0	1
gnabarINaPDend2	1.9156630357481e-05	1.72094469128333e-05	1e-09	0.01	8	1	0	1	0	1
