# Supplementary material for: Nonlinearities between inhibition and T-type calcium channel activity bidirectionally regulate thalamic oscillations
Source: eLife. 2020 Sep 9;9:e59548. doi: 10.7554/eLife.59548 (PMC7529462; doi:10.7554/eLife.59548)
Supplement: Figure 3—source data 1. — Final error values between simulated and recorded data for each of 33 model thalamocortical neurons (Figure 3E). Optimized parameter values for each model thalamocortical neuron (Figure 3F). [file elife-59548-fig3-data1.zip › bestparams_20200207_manual_singleneuronfitting0-102/20200103T1022_M101210_aft_params.csv]

Row	Value	InitValue	LowerBound	UpperBound	Class	IsLog	IsPassive	UseAcrossTrials	UseAcrossCells	InUse
diamSoma	151.988298246076	152.04364726265	8	300	1	0	1	1	0	1
LDend	161.59848196004	159.593358018244	5	400	1	0	1	1	0	1
diamDend	4.77254349952591	4.73716042389627	1	100	1	0	1	1	0	1
cm	0.88	0.88	0.88	0.88	2	1	1	0	0	0
Ra	173	173	173	173	2	1	1	0	0	0
corrD	1	1	1	1	2	0	1	0	0	0
gpas	9.72065912332801e-06	9.61609269805232e-06	1e-06	0.0001	3	1	1	1	0	1
epas	-70	-70	-95	-45	3	0	1	0	0	0
pcabarITSoma	7.5270094565563e-09	5.34187382413733e-09	1e-09	0.1	4	1	0	1	0	1
pcabarITDend1	0.00185296929584753	0.0023406280404978	1e-09	0.1	4	1	0	1	0	1
pcabarITDend2	0.00250681287535142	0.00256036446867521	1e-09	0.1	4	1	0	1	0	1
shiftmIT	1	1	-30	30	4	0	0	0	1	0
shifthIT	1	1	-30	30	4	0	0	0	1	0
slopemIT	1	1	0.1	10	4	1	0	0	1	0
slopehIT	1	1	0.1	10	4	1	0	0	1	0
ghbarIhSoma	2.64566706908492e-06	2.90812041207382e-06	1e-09	0.01	5	1	0	1	0	1
ghbarIhDend1	0.000911422254108129	0.000839623622221459	1e-09	0.01	5	1	0	1	0	1
ghbarIhDend2	5.30803612363382e-07	1.74297796812829e-09	1e-09	0.01	5	1	0	1	0	1
ehIh	-28	-28	-32	-24	5	0	0	0	1	0
shiftmIh	0	0	-30	30	5	0	0	0	1	0
gkbarIKirSoma	2.20633280391558e-05	2.30163153561501e-05	1e-09	0.01	6	1	0	1	0	1
gkbarIKirDend1	5.01400358438264e-05	4.48954368932957e-05	1e-09	0.01	6	1	0	1	0	1
gkbarIKirDend2	7.33936945262213e-05	6.5014454963852e-05	1e-09	0.01	6	1	0	1	0	1
gkbarIASoma	0.00935395541588944	0.0107256127301182	1e-09	0.1	7	1	0	1	0	1
gkbarIADend1	0.0945700599758211	0.0862125436364068	1e-09	0.1	7	1	0	1	0	1
gkbarIADend2	0.0679429872383208	0.0546073506442832	1e-09	0.1	7	1	0	1	0	1
gnabarINaPSoma	2.67867791579311e-06	2.77687337688526e-06	1e-09	0.01	8	1	0	1	0	1
gnabarINaPDend1	0.000106377652005093	3.30869369372033e-05	1e-09	0.01	8	1	0	1	0	1
gnabarINaPDend2	1.36531053572546e-05	1.27240818482802e-05	1e-09	0.01	8	1	0	1	0	1
