# Supplementary material for: Nonlinearities between inhibition and T-type calcium channel activity bidirectionally regulate thalamic oscillations
Source: eLife. 2020 Sep 9;9:e59548. doi: 10.7554/eLife.59548 (PMC7529462; doi:10.7554/eLife.59548)
Supplement: Figure 3—source data 1. — Final error values between simulated and recorded data for each of 33 model thalamocortical neurons (Figure 3E). Optimized parameter values for each model thalamocortical neuron (Figure 3F). [file elife-59548-fig3-data1.zip › bestparams_20200207_manual_singleneuronfitting0-102/20200120T0540_C092110_aft_params.csv]

Row	Value	InitValue	LowerBound	UpperBound	Class	IsLog	IsPassive	UseAcrossTrials	UseAcrossCells	InUse
diamSoma	155.576137027207	156.589654577739	8	300	1	0	1	1	0	1
LDend	156.66200044137	156.725188057592	5	400	1	0	1	1	0	1
diamDend	4.79128330252792	4.76919814760979	1	100	1	0	1	1	0	1
cm	0.88	0.88	0.88	0.88	2	1	1	0	0	0
Ra	173	173	173	173	2	1	1	0	0	0
corrD	1	1	1	1	2	0	1	0	0	0
gpas	9.72576296667095e-06	9.69178298490126e-06	1e-06	0.0001	3	1	1	1	0	1
epas	-70	-70	-95	-45	3	0	1	0	0	0
pcabarITSoma	3.61390161040174e-09	3.56819465405278e-09	1e-09	0.1	4	1	0	1	0	1
pcabarITDend1	0.00253121069568069	0.00247488845442591	1e-09	0.1	4	1	0	1	0	1
pcabarITDend2	0.00197053130814086	0.00192732537495088	1e-09	0.1	4	1	0	1	0	1
shiftmIT	1	1	-30	30	4	0	0	0	1	0
shifthIT	1	1	-30	30	4	0	0	0	1	0
slopemIT	1	1	0.1	10	4	1	0	0	1	0
slopehIT	1	1	0.1	10	4	1	0	0	1	0
ghbarIhSoma	2.67279110113095e-06	2.67931260559926e-06	1e-09	0.01	5	1	0	1	0	1
ghbarIhDend1	1.7478943654561e-05	7.29239601160653e-05	1e-09	0.01	5	1	0	1	0	1
ghbarIhDend2	1.4170611593182e-09	1.39979791804136e-09	1e-09	0.01	5	1	0	1	0	1
ehIh	-28	-28	-32	-24	5	0	0	0	1	0
shiftmIh	0	0	-30	30	5	0	0	0	1	0
gkbarIKirSoma	3.40060554045687e-05	3.43699750980701e-05	1e-09	0.01	6	1	0	1	0	1
gkbarIKirDend1	0.000543310622817525	0.000527281888194725	1e-09	0.01	6	1	0	1	0	1
gkbarIKirDend2	0.000523854745792298	0.000541414626300733	1e-09	0.01	6	1	0	1	0	1
gkbarIASoma	0.0083530133652691	0.00856383271974375	1e-09	0.1	7	1	0	1	0	1
gkbarIADend1	0.0822804291047856	0.0834317144671224	1e-09	0.1	7	1	0	1	0	1
gkbarIADend2	0.0337147784383169	0.0218538968008829	1e-09	0.1	7	1	0	1	0	1
gnabarINaPSoma	2.50432083662241e-06	2.40014822111181e-06	1e-09	0.01	8	1	0	1	0	1
gnabarINaPDend1	1.29040129308343e-05	1.28955407264103e-05	1e-09	0.01	8	1	0	1	0	1
gnabarINaPDend2	1.59470442673454e-05	1.59411597920983e-05	1e-09	0.01	8	1	0	1	0	1
