# Supplementary material for: Nonlinearities between inhibition and T-type calcium channel activity bidirectionally regulate thalamic oscillations
Source: eLife. 2020 Sep 9;9:e59548. doi: 10.7554/eLife.59548 (PMC7529462; doi:10.7554/eLife.59548)
Supplement: Figure 3—source data 1. — Final error values between simulated and recorded data for each of 33 model thalamocortical neurons (Figure 3E). Optimized parameter values for each model thalamocortical neuron (Figure 3F). [file elife-59548-fig3-data1.zip › bestparams_20200207_manual_singleneuronfitting0-102/20200120T0540_F101210_aft_params.csv]

Row	Value	InitValue	LowerBound	UpperBound	Class	IsLog	IsPassive	UseAcrossTrials	UseAcrossCells	InUse
diamSoma	130.887774561307	130.887774561307	8	300	1	0	1	1	0	1
LDend	137.462376900447	137.462376900447	5	400	1	0	1	1	0	1
diamDend	32.4468254444206	32.4468254444206	1	100	1	0	1	1	0	1
cm	0.88	0.88	0.88	0.88	2	1	1	0	0	0
Ra	173	173	173	173	2	1	1	0	0	0
corrD	1	1	1	1	2	0	1	0	0	0
gpas	4.67172931443599e-06	4.67172931443599e-06	1e-06	0.0001	3	1	1	1	0	1
epas	-70	-70	-95	-45	3	0	1	0	0	0
pcabarITSoma	9.72325385804364e-09	9.72325385804364e-09	1e-09	0.1	4	1	0	1	0	1
pcabarITDend1	0.000434954757027206	0.000434954757027206	1e-09	0.1	4	1	0	1	0	1
pcabarITDend2	0.000555190797263019	0.000555190797263019	1e-09	0.1	4	1	0	1	0	1
shiftmIT	1	1	-30	30	4	0	0	0	1	0
shifthIT	1	1	-30	30	4	0	0	0	1	0
slopemIT	1	1	0.1	10	4	1	0	0	1	0
slopehIT	1	1	0.1	10	4	1	0	0	1	0
ghbarIhSoma	4.12244773795868e-06	4.12244773795868e-06	1e-09	0.01	5	1	0	1	0	1
ghbarIhDend1	1.89909510925997e-09	1.89909510925997e-09	1e-09	0.01	5	1	0	1	0	1
ghbarIhDend2	1.22754647952207e-05	1.22754647952207e-05	1e-09	0.01	5	1	0	1	0	1
ehIh	-28	-28	-32	-24	5	0	0	0	1	0
shiftmIh	0	0	-30	30	5	0	0	0	1	0
gkbarIKirSoma	3.60217509517383e-05	3.60217509517383e-05	1e-09	0.01	6	1	0	1	0	1
gkbarIKirDend1	0.000199448423631237	0.000122080229403821	1e-09	0.01	6	1	0	1	0	1
gkbarIKirDend2	1.68683818585098e-08	1e-09	1e-09	0.01	6	1	0	1	0	1
gkbarIASoma	0.0164488487799389	0.0164488487799389	1e-09	0.1	7	1	0	1	0	1
gkbarIADend1	0.00956611931921319	0.00956611931921319	1e-09	0.1	7	1	0	1	0	1
gkbarIADend2	0.0113925143736805	0.0113925143736805	1e-09	0.1	7	1	0	1	0	1
gnabarINaPSoma	1.18598525971408e-09	1.18598525971408e-09	1e-09	0.01	8	1	0	1	0	1
gnabarINaPDend1	1.02962592028356e-08	1e-09	1e-09	0.01	8	1	0	1	0	1
gnabarINaPDend2	1.12523605513485e-05	1.12523605513485e-05	1e-09	0.01	8	1	0	1	0	1
