# Supplementary material for: Nonlinearities between inhibition and T-type calcium channel activity bidirectionally regulate thalamic oscillations
Source: eLife. 2020 Sep 9;9:e59548. doi: 10.7554/eLife.59548 (PMC7529462; doi:10.7554/eLife.59548)
Supplement: Figure 3—source data 1. — Final error values between simulated and recorded data for each of 33 model thalamocortical neurons (Figure 3E). Optimized parameter values for each model thalamocortical neuron (Figure 3F). [file elife-59548-fig3-data1.zip › bestparams_20200207_manual_singleneuronfitting0-102/20200120T0540_H101310_aft_params.csv]

Row	Value	InitValue	LowerBound	UpperBound	Class	IsLog	IsPassive	UseAcrossTrials	UseAcrossCells	InUse
diamSoma	157.963905526614	157.963905526614	8	300	1	0	1	1	0	1
LDend	133.231433070889	133.231433070889	5	400	1	0	1	1	0	1
diamDend	5.44760543364203	5.44760543364204	1	100	1	0	1	1	0	1
cm	0.88	0.88	0.88	0.88	2	1	1	0	0	0
Ra	173	173	173	173	2	1	1	0	0	0
corrD	1	1	1	1	2	0	1	0	0	0
gpas	9.79404529046478e-06	9.79404529046478e-06	1e-06	0.0001	3	1	1	1	0	1
epas	-70	-70	-95	-45	3	0	1	0	0	0
pcabarITSoma	9.0402054692457e-09	6.84345380057366e-09	1e-09	0.1	4	1	0	1	0	1
pcabarITDend1	0.003617070943719	0.00361707094371899	1e-09	0.1	4	1	0	1	0	1
pcabarITDend2	0.00143141454032523	0.00143141454032523	1e-09	0.1	4	1	0	1	0	1
shiftmIT	1	1	-30	30	4	0	0	0	1	0
shifthIT	1	1	-30	30	4	0	0	0	1	0
slopemIT	1	1	0.1	10	4	1	0	0	1	0
slopehIT	1	1	0.1	10	4	1	0	0	1	0
ghbarIhSoma	5.11027809583757e-06	5.11027809583757e-06	1e-09	0.01	5	1	0	1	0	1
ghbarIhDend1	0.000577367207973165	0.000577367207973165	1e-09	0.01	5	1	0	1	0	1
ghbarIhDend2	2.33500458487457e-07	1.83892753088605e-08	1e-09	0.01	5	1	0	1	0	1
ehIh	-28	-28	-32	-24	5	0	0	0	1	0
shiftmIh	0	0	-30	30	5	0	0	0	1	0
gkbarIKirSoma	2.78541433724616e-05	2.78541433724616e-05	1e-09	0.01	6	1	0	1	0	1
gkbarIKirDend1	3.65217616345948e-05	3.65217616345948e-05	1e-09	0.01	6	1	0	1	0	1
gkbarIKirDend2	0.000432624255217222	0.000432624255217222	1e-09	0.01	6	1	0	1	0	1
gkbarIASoma	0.00788204789798944	0.00788204789798944	1e-09	0.1	7	1	0	1	0	1
gkbarIADend1	0.0939473580105892	0.0939473580105892	1e-09	0.1	7	1	0	1	0	1
gkbarIADend2	0.00191114662372698	0.00191114662372698	1e-09	0.1	7	1	0	1	0	1
gnabarINaPSoma	2.34404259326206e-06	2.34404259326206e-06	1e-09	0.01	8	1	0	1	0	1
gnabarINaPDend1	9.98283363090987e-05	9.98283363090987e-05	1e-09	0.01	8	1	0	1	0	1
gnabarINaPDend2	1.11683718726885e-05	1.11683718726885e-05	1e-09	0.01	8	1	0	1	0	1
