# Supplementary material for: Nonlinearities between inhibition and T-type calcium channel activity bidirectionally regulate thalamic oscillations
Source: eLife. 2020 Sep 9;9:e59548. doi: 10.7554/eLife.59548 (PMC7529462; doi:10.7554/eLife.59548)
Supplement: Figure 3—source data 1. — Final error values between simulated and recorded data for each of 33 model thalamocortical neurons (Figure 3E). Optimized parameter values for each model thalamocortical neuron (Figure 3F). [file elife-59548-fig3-data1.zip › bestparams_20200207_manual_singleneuronfitting0-102/20200122T0722_D091810_aft_params.csv]

Row	Value	InitValue	LowerBound	UpperBound	Class	IsLog	IsPassive	UseAcrossTrials	UseAcrossCells	InUse
diamSoma	168.737684826153	163.28804983096	8	300	1	0	1	1	0	1
LDend	166.297568590896	167.797197909726	5	400	1	0	1	1	0	1
diamDend	5.4556431922392	5.27031261929153	1	100	1	0	1	1	0	1
cm	0.88	0.88	0.88	0.88	2	1	1	0	0	0
Ra	173	173	173	173	2	1	1	0	0	0
corrD	1	1	1	1	2	0	1	0	0	0
gpas	9.6453853796496e-06	9.5416473678674e-06	1e-06	0.0001	3	1	1	1	0	1
epas	-70	-70	-95	-45	3	0	1	0	0	0
pcabarITSoma	7.75129233974593e-09	6.2434856920949e-09	1e-09	0.1	4	1	0	1	0	1
pcabarITDend1	0.00211333522101934	0.0031869051787964	1e-09	0.1	4	1	0	1	0	1
pcabarITDend2	0.00251813641887343	0.00226374844089964	1e-09	0.1	4	1	0	1	0	1
shiftmIT	1	1	-30	30	4	0	0	0	1	0
shifthIT	1	1	-30	30	4	0	0	0	1	0
slopemIT	1	1	0.1	10	4	1	0	0	1	0
slopehIT	1	1	0.1	10	4	1	0	0	1	0
ghbarIhSoma	2.50653935279942e-06	2.4133877842924e-06	1e-09	0.01	5	1	0	1	0	1
ghbarIhDend1	0.000115112473971743	0.000110017816307751	1e-09	0.01	5	1	0	1	0	1
ghbarIhDend2	3.12831609163971e-09	2.46535037313271e-09	1e-09	0.01	5	1	0	1	0	1
ehIh	-28	-28	-32	-24	5	0	0	0	1	0
shiftmIh	0	0	-30	30	5	0	0	0	1	0
gkbarIKirSoma	2.19438322481098e-05	1.7806693219597e-05	1e-09	0.01	6	1	0	1	0	1
gkbarIKirDend1	9.10917041578142e-05	7.20638840565687e-05	1e-09	0.01	6	1	0	1	0	1
gkbarIKirDend2	0.000176071073739845	0.000717247960420899	1e-09	0.01	6	1	0	1	0	1
gkbarIASoma	0.00762658447295644	0.0100191422823117	1e-09	0.1	7	1	0	1	0	1
gkbarIADend1	0.0940842404286941	0.0863734240201029	1e-09	0.1	7	1	0	1	0	1
gkbarIADend2	0.0910309106289625	0.0835957699300875	1e-09	0.1	7	1	0	1	0	1
gnabarINaPSoma	2.51480405273862e-06	2.52847669844168e-06	1e-09	0.01	8	1	0	1	0	1
gnabarINaPDend1	2.30651986544053e-05	1.16067711039765e-05	1e-09	0.01	8	1	0	1	0	1
gnabarINaPDend2	9.13910423491436e-06	6.7917522520432e-06	1e-09	0.01	8	1	0	1	0	1
