# Supplementary material for: Nonlinearities between inhibition and T-type calcium channel activity bidirectionally regulate thalamic oscillations
Source: eLife. 2020 Sep 9;9:e59548. doi: 10.7554/eLife.59548 (PMC7529462; doi:10.7554/eLife.59548)
Supplement: Figure 3—source data 1. — Final error values between simulated and recorded data for each of 33 model thalamocortical neurons (Figure 3E). Optimized parameter values for each model thalamocortical neuron (Figure 3F). [file elife-59548-fig3-data1.zip › bestparams_20200207_manual_singleneuronfitting0-102/20200124T1434_A092810_aft_params.csv]

Row	Value	InitValue	LowerBound	UpperBound	Class	IsLog	IsPassive	UseAcrossTrials	UseAcrossCells	InUse
diamSoma	166.206583685046	166.174622825601	8	300	1	0	1	1	0	1
LDend	160.839435015795	159.802540113985	5	400	1	0	1	1	0	1
diamDend	4.36102362543996	4.43797504998465	1	100	1	0	1	1	0	1
cm	0.88	0.88	0.88	0.88	2	1	1	0	0	0
Ra	173	173	173	173	2	1	1	0	0	0
corrD	1	1	1	1	2	0	1	0	0	0
gpas	1.01844146070215e-05	1.02124543050051e-05	1e-06	0.0001	3	1	1	1	0	1
epas	-70	-70	-95	-45	3	0	1	0	0	0
pcabarITSoma	1.82180712569516e-07	1.77792364730826e-07	1e-09	0.1	4	1	0	1	0	1
pcabarITDend1	0.00254802113102725	0.00246474636575401	1e-09	0.1	4	1	0	1	0	1
pcabarITDend2	0.00265383830959269	0.00269285872248974	1e-09	0.1	4	1	0	1	0	1
shiftmIT	1	1	-30	30	4	0	0	0	1	0
shifthIT	1	1	-30	30	4	0	0	0	1	0
slopemIT	1	1	0.1	10	4	1	0	0	1	0
slopehIT	1	1	0.1	10	4	1	0	0	1	0
ghbarIhSoma	2.71161587370509e-06	2.77917061829167e-06	1e-09	0.01	5	1	0	1	0	1
ghbarIhDend1	0.00038568330455334	0.000367962077257597	1e-09	0.01	5	1	0	1	0	1
ghbarIhDend2	4.30387212256317e-08	1.96686741746191e-09	1e-09	0.01	5	1	0	1	0	1
ehIh	-28	-28	-32	-24	5	0	0	0	1	0
shiftmIh	0	0	-30	30	5	0	0	0	1	0
gkbarIKirSoma	2.19635451126821e-05	2.30489675000743e-05	1e-09	0.01	6	1	0	1	0	1
gkbarIKirDend1	1.75943628206027e-05	1.66246476348934e-05	1e-09	0.01	6	1	0	1	0	1
gkbarIKirDend2	0.000382697841914398	0.000374557352939499	1e-09	0.01	6	1	0	1	0	1
gkbarIASoma	0.00811340390491115	0.00835921310854019	1e-09	0.1	7	1	0	1	0	1
gkbarIADend1	0.0104591307402925	0.00998107472390503	1e-09	0.1	7	1	0	1	0	1
gkbarIADend2	0.0289313201943035	0.0269564784339084	1e-09	0.1	7	1	0	1	0	1
gnabarINaPSoma	3.34032572794204e-06	3.29641132531769e-06	1e-09	0.01	8	1	0	1	0	1
gnabarINaPDend1	1.02993944135733e-05	1.0382014424811e-05	1e-09	0.01	8	1	0	1	0	1
gnabarINaPDend2	5.9844169107541e-05	6.06501705614768e-05	1e-09	0.01	8	1	0	1	0	1
