# Supplementary material for: Nonlinearities between inhibition and T-type calcium channel activity bidirectionally regulate thalamic oscillations
Source: eLife. 2020 Sep 9;9:e59548. doi: 10.7554/eLife.59548 (PMC7529462; doi:10.7554/eLife.59548)
Supplement: Figure 3—source data 1. — Final error values between simulated and recorded data for each of 33 model thalamocortical neurons (Figure 3E). Optimized parameter values for each model thalamocortical neuron (Figure 3F). [file elife-59548-fig3-data1.zip › bestparams_20200207_manual_singleneuronfitting0-102/20200124T1434_A101210_aft_params.csv]

Row	Value	InitValue	LowerBound	UpperBound	Class	IsLog	IsPassive	UseAcrossTrials	UseAcrossCells	InUse
diamSoma	160.045566516745	159.623616798773	8	300	1	0	1	1	0	1
LDend	181.453671439562	180.616532296942	5	400	1	0	1	1	0	1
diamDend	4.92894038564122	4.78493166539625	1	100	1	0	1	1	0	1
cm	0.88	0.88	0.88	0.88	2	1	1	0	0	0
Ra	173	173	173	173	2	1	1	0	0	0
corrD	1	1	1	1	2	0	1	0	0	0
gpas	1.26659459716253e-05	1.22428519954172e-05	1e-06	0.0001	3	1	1	1	0	1
epas	-70	-70	-95	-45	3	0	1	0	0	0
pcabarITSoma	6.88234665445039e-09	7.30272527548722e-09	1e-09	0.1	4	1	0	1	0	1
pcabarITDend1	0.00439183827005069	0.00437485657008809	1e-09	0.1	4	1	0	1	0	1
pcabarITDend2	0.000955841718108436	0.000926958167350193	1e-09	0.1	4	1	0	1	0	1
shiftmIT	1	1	-30	30	4	0	0	0	1	0
shifthIT	1	1	-30	30	4	0	0	0	1	0
slopemIT	1	1	0.1	10	4	1	0	0	1	0
slopehIT	1	1	0.1	10	4	1	0	0	1	0
ghbarIhSoma	7.00752529350584e-06	7.26664904105555e-06	1e-09	0.01	5	1	0	1	0	1
ghbarIhDend1	6.37430199826972e-05	5.93158395396388e-05	1e-09	0.01	5	1	0	1	0	1
ghbarIhDend2	2.55755541304591e-05	3.04498982805907e-09	1e-09	0.01	5	1	0	1	0	1
ehIh	-28	-28	-32	-24	5	0	0	0	1	0
shiftmIh	0	0	-30	30	5	0	0	0	1	0
gkbarIKirSoma	3.48450180053968e-05	3.385488920048e-05	1e-09	0.01	6	1	0	1	0	1
gkbarIKirDend1	0.000130771280589882	0.000121124249413513	1e-09	0.01	6	1	0	1	0	1
gkbarIKirDend2	0.0018721866503894	0.00130976775985426	1e-09	0.01	6	1	0	1	0	1
gkbarIASoma	0.0224077342660186	0.0210790016650666	1e-09	0.1	7	1	0	1	0	1
gkbarIADend1	0.0687912982589725	0.0695350032961058	1e-09	0.1	7	1	0	1	0	1
gkbarIADend2	0.024041968747902	0.0232925656036632	1e-09	0.1	7	1	0	1	0	1
gnabarINaPSoma	1.56015959001841e-06	1.61303040951468e-06	1e-09	0.01	8	1	0	1	0	1
gnabarINaPDend1	9.94500242295632e-06	1.0034448342114e-05	1e-09	0.01	8	1	0	1	0	1
gnabarINaPDend2	7.31575517757398e-06	6.77462349740307e-06	1e-09	0.01	8	1	0	1	0	1
