# Supplementary material for: Nonlinearities between inhibition and T-type calcium channel activity bidirectionally regulate thalamic oscillations
Source: eLife. 2020 Sep 9;9:e59548. doi: 10.7554/eLife.59548 (PMC7529462; doi:10.7554/eLife.59548)
Supplement: Figure 3—source data 1. — Final error values between simulated and recorded data for each of 33 model thalamocortical neurons (Figure 3E). Optimized parameter values for each model thalamocortical neuron (Figure 3F). [file elife-59548-fig3-data1.zip › bestparams_20200207_manual_singleneuronfitting0-102/20200124T1434_C092810_aft_params.csv]

Row	Value	InitValue	LowerBound	UpperBound	Class	IsLog	IsPassive	UseAcrossTrials	UseAcrossCells	InUse
diamSoma	155.601012008351	156.09490856537	8	300	1	0	1	1	0	1
LDend	198.118687716582	198.715967622434	5	400	1	0	1	1	0	1
diamDend	4.102911103864	4.36174386519979	1	100	1	0	1	1	0	1
cm	0.88	0.88	0.88	0.88	2	1	1	0	0	0
Ra	173	173	173	173	2	1	1	0	0	0
corrD	1	1	1	1	2	0	1	0	0	0
gpas	1.05393610959766e-05	1.03485983318812e-05	1e-06	0.0001	3	1	1	1	0	1
epas	-70	-70	-95	-45	3	0	1	0	0	0
pcabarITSoma	1.64787610477939e-08	4.7221048886801e-09	1e-09	0.1	4	1	0	1	0	1
pcabarITDend1	0.00213121958039185	0.00203591643352514	1e-09	0.1	4	1	0	1	0	1
pcabarITDend2	0.00168295774843325	0.001709936724771	1e-09	0.1	4	1	0	1	0	1
shiftmIT	1	1	-30	30	4	0	0	0	1	0
shifthIT	1	1	-30	30	4	0	0	0	1	0
slopemIT	1	1	0.1	10	4	1	0	0	1	0
slopehIT	1	1	0.1	10	4	1	0	0	1	0
ghbarIhSoma	3.66171934641241e-06	3.32932427077013e-06	1e-09	0.01	5	1	0	1	0	1
ghbarIhDend1	0.000315030957934823	0.000327584073057495	1e-09	0.01	5	1	0	1	0	1
ghbarIhDend2	6.01729327927918e-06	2.12240927624164e-08	1e-09	0.01	5	1	0	1	0	1
ehIh	-28	-28	-32	-24	5	0	0	0	1	0
shiftmIh	0	0	-30	30	5	0	0	0	1	0
gkbarIKirSoma	2.84590822825976e-05	2.84271739136943e-05	1e-09	0.01	6	1	0	1	0	1
gkbarIKirDend1	0.000964239407054372	0.00108399529146517	1e-09	0.01	6	1	0	1	0	1
gkbarIKirDend2	0.00069393966523679	0.00073436855951395	1e-09	0.01	6	1	0	1	0	1
gkbarIASoma	0.00742392513624031	0.00786101136343425	1e-09	0.1	7	1	0	1	0	1
gkbarIADend1	3.67017739079511e-05	3.12479064770478e-05	1e-09	0.1	7	1	0	1	0	1
gkbarIADend2	0.00596938737434933	0.00747755789942431	1e-09	0.1	7	1	0	1	0	1
gnabarINaPSoma	3.60666381389692e-06	3.6123644322142e-06	1e-09	0.01	8	1	0	1	0	1
gnabarINaPDend1	1.46440564834932e-05	1.32922586794973e-05	1e-09	0.01	8	1	0	1	0	1
gnabarINaPDend2	1.30477023117169e-05	1.13063037269412e-05	1e-09	0.01	8	1	0	1	0	1
