# Supplementary material for: Nonlinearities between inhibition and T-type calcium channel activity bidirectionally regulate thalamic oscillations
Source: eLife. 2020 Sep 9;9:e59548. doi: 10.7554/eLife.59548 (PMC7529462; doi:10.7554/eLife.59548)
Supplement: Figure 3—source data 1. — Final error values between simulated and recorded data for each of 33 model thalamocortical neurons (Figure 3E). Optimized parameter values for each model thalamocortical neuron (Figure 3F). [file elife-59548-fig3-data1.zip › bestparams_20200207_manual_singleneuronfitting0-102/20200124T1434_E092710_aft_params.csv]

Row	Value	InitValue	LowerBound	UpperBound	Class	IsLog	IsPassive	UseAcrossTrials	UseAcrossCells	InUse
diamSoma	163.381414977915	164.808769060532	8	300	1	0	1	1	0	1
LDend	159.343617503458	158.36409097762	5	400	1	0	1	1	0	1
diamDend	2.70876356181712	2.63071262836704	1	100	1	0	1	1	0	1
cm	0.88	0.88	0.88	0.88	2	1	1	0	0	0
Ra	173	173	173	173	2	1	1	0	0	0
corrD	1	1	1	1	2	0	1	0	0	0
gpas	1.04601490811851e-05	1.0502455447207e-05	1e-06	0.0001	3	1	1	1	0	1
epas	-70	-70	-95	-45	3	0	1	0	0	0
pcabarITSoma	1.26245526730704e-08	1.57837784917048e-08	1e-09	0.1	4	1	0	1	0	1
pcabarITDend1	0.00203015847188432	0.00225703024945264	1e-09	0.1	4	1	0	1	0	1
pcabarITDend2	0.0016985789740479	0.00178461914315583	1e-09	0.1	4	1	0	1	0	1
shiftmIT	1	1	-30	30	4	0	0	0	1	0
shifthIT	1	1	-30	30	4	0	0	0	1	0
slopemIT	1	1	0.1	10	4	1	0	0	1	0
slopehIT	1	1	0.1	10	4	1	0	0	1	0
ghbarIhSoma	4.68908956975031e-06	4.80953301740236e-06	1e-09	0.01	5	1	0	1	0	1
ghbarIhDend1	0.000577873536774961	0.00045592514565836	1e-09	0.01	5	1	0	1	0	1
ghbarIhDend2	1.19889903197655e-05	1.17163441286877e-06	1e-09	0.01	5	1	0	1	0	1
ehIh	-28	-28	-32	-24	5	0	0	0	1	0
shiftmIh	0	0	-30	30	5	0	0	0	1	0
gkbarIKirSoma	1.42476798536016e-05	1.43741065781838e-05	1e-09	0.01	6	1	0	1	0	1
gkbarIKirDend1	0.000715058855007984	6.9775902122816e-05	1e-09	0.01	6	1	0	1	0	1
gkbarIKirDend2	0.000288577686701626	0.000351095544529068	1e-09	0.01	6	1	0	1	0	1
gkbarIASoma	0.00654194876674609	0.00700352740142353	1e-09	0.1	7	1	0	1	0	1
gkbarIADend1	0.00122678151034329	0.000835991639342042	1e-09	0.1	7	1	0	1	0	1
gkbarIADend2	0.000200052762395039	0.0636396220962415	1e-09	0.1	7	1	0	1	0	1
gnabarINaPSoma	2.16131964439245e-06	2.0201175871545e-06	1e-09	0.01	8	1	0	1	0	1
gnabarINaPDend1	1.29228865553412e-05	1.16358299297779e-05	1e-09	0.01	8	1	0	1	0	1
gnabarINaPDend2	0.000348952346465591	0.000377933578054235	1e-09	0.01	8	1	0	1	0	1
