# Supplementary material for: Nonlinearities between inhibition and T-type calcium channel activity bidirectionally regulate thalamic oscillations
Source: eLife. 2020 Sep 9;9:e59548. doi: 10.7554/eLife.59548 (PMC7529462; doi:10.7554/eLife.59548)
Supplement: Figure 3—source data 1. — Final error values between simulated and recorded data for each of 33 model thalamocortical neurons (Figure 3E). Optimized parameter values for each model thalamocortical neuron (Figure 3F). [file elife-59548-fig3-data1.zip › bestparams_20200207_manual_singleneuronfitting0-102/20200124T1434_F101310_aft_params.csv]

Row	Value	InitValue	LowerBound	UpperBound	Class	IsLog	IsPassive	UseAcrossTrials	UseAcrossCells	InUse
diamSoma	160.792982480314	159.312081716074	8	300	1	0	1	1	0	1
LDend	143.235407585909	147.503653101494	5	400	1	0	1	1	0	1
diamDend	2.30331301846596	2.11709250323061	1	100	1	0	1	1	0	1
cm	0.88	0.88	0.88	0.88	2	1	1	0	0	0
Ra	173	173	173	173	2	1	1	0	0	0
corrD	1	1	1	1	2	0	1	0	0	0
gpas	1.68872369045918e-05	1.14511725500742e-05	1e-06	0.0001	3	1	1	1	0	1
epas	-70	-70	-95	-45	3	0	1	0	0	0
pcabarITSoma	7.05546233456893e-09	5.22560892351733e-09	1e-09	0.1	4	1	0	1	0	1
pcabarITDend1	0.00417532941032924	0.00416406091655575	1e-09	0.1	4	1	0	1	0	1
pcabarITDend2	0.00190013107271928	0.00137452044645213	1e-09	0.1	4	1	0	1	0	1
shiftmIT	1	1	-30	30	4	0	0	0	1	0
shifthIT	1	1	-30	30	4	0	0	0	1	0
slopemIT	1	1	0.1	10	4	1	0	0	1	0
slopehIT	1	1	0.1	10	4	1	0	0	1	0
ghbarIhSoma	6.38745496234105e-06	4.41530695792883e-06	1e-09	0.01	5	1	0	1	0	1
ghbarIhDend1	0.00389019001002442	0.00250109390184208	1e-09	0.01	5	1	0	1	0	1
ghbarIhDend2	1.61196616801446e-09	1.65111693670336e-09	1e-09	0.01	5	1	0	1	0	1
ehIh	-28	-28	-32	-24	5	0	0	0	1	0
shiftmIh	0	0	-30	30	5	0	0	0	1	0
gkbarIKirSoma	4.64794319868296e-05	3.81751551067678e-05	1e-09	0.01	6	1	0	1	0	1
gkbarIKirDend1	3.82915130512044e-05	5.48169231147294e-05	1e-09	0.01	6	1	0	1	0	1
gkbarIKirDend2	0.000177195264575425	0.0001852202928915	1e-09	0.01	6	1	0	1	0	1
gkbarIASoma	0.00533039326080808	0.00565413515321351	1e-09	0.1	7	1	0	1	0	1
gkbarIADend1	0.049777051087148	0.0619170462162792	1e-09	0.1	7	1	0	1	0	1
gkbarIADend2	0.019990215889373	0.0177254516300079	1e-09	0.1	7	1	0	1	0	1
gnabarINaPSoma	2.62587310026385e-06	2.54382835430655e-06	1e-09	0.01	8	1	0	1	0	1
gnabarINaPDend1	3.66309423004381e-06	7.94717173011743e-06	1e-09	0.01	8	1	0	1	0	1
gnabarINaPDend2	1.32059284400717e-05	1.13581236985844e-05	1e-09	0.01	8	1	0	1	0	1
