# Supplementary material for: Nonlinearities between inhibition and T-type calcium channel activity bidirectionally regulate thalamic oscillations
Source: eLife. 2020 Sep 9;9:e59548. doi: 10.7554/eLife.59548 (PMC7529462; doi:10.7554/eLife.59548)
Supplement: Figure 3—source data 1. — Final error values between simulated and recorded data for each of 33 model thalamocortical neurons (Figure 3E). Optimized parameter values for each model thalamocortical neuron (Figure 3F). [file elife-59548-fig3-data1.zip › bestparams_20200207_manual_singleneuronfitting0-102/20200124T1434_G101310_aft_params.csv]

Row	Value	InitValue	LowerBound	UpperBound	Class	IsLog	IsPassive	UseAcrossTrials	UseAcrossCells	InUse
diamSoma	157.391501222195	152.533261095817	8	300	1	0	1	1	0	1
LDend	164.386540976197	162.995043230238	5	400	1	0	1	1	0	1
diamDend	2.04449457717948	1.81690434566117	1	100	1	0	1	1	0	1
cm	0.88	0.88	0.88	0.88	2	1	1	0	0	0
Ra	173	173	173	173	2	1	1	0	0	0
corrD	1	1	1	1	2	0	1	0	0	0
gpas	8.65810922463409e-06	8.73389972894801e-06	1e-06	0.0001	3	1	1	1	0	1
epas	-70	-70	-95	-45	3	0	1	0	0	0
pcabarITSoma	2.74384693152794e-06	2.89181014394136e-06	1e-09	0.1	4	1	0	1	0	1
pcabarITDend1	0.00170738068786191	0.00161869514341554	1e-09	0.1	4	1	0	1	0	1
pcabarITDend2	0.00296464696820493	0.00284765122530646	1e-09	0.1	4	1	0	1	0	1
shiftmIT	1	1	-30	30	4	0	0	0	1	0
shifthIT	1	1	-30	30	4	0	0	0	1	0
slopemIT	1	1	0.1	10	4	1	0	0	1	0
slopehIT	1	1	0.1	10	4	1	0	0	1	0
ghbarIhSoma	4.33541039972025e-06	4.41430258228068e-06	1e-09	0.01	5	1	0	1	0	1
ghbarIhDend1	0.000581646584529175	0.000573269995418168	1e-09	0.01	5	1	0	1	0	1
ghbarIhDend2	6.6010620655269e-08	6.02049995932819e-08	1e-09	0.01	5	1	0	1	0	1
ehIh	-28	-28	-32	-24	5	0	0	0	1	0
shiftmIh	0	0	-30	30	5	0	0	0	1	0
gkbarIKirSoma	1.89435377703019e-05	1.96594986327864e-05	1e-09	0.01	6	1	0	1	0	1
gkbarIKirDend1	0.0020178202106773	0.00184413319436751	1e-09	0.01	6	1	0	1	0	1
gkbarIKirDend2	0.00102246274446036	0.000972746861341429	1e-09	0.01	6	1	0	1	0	1
gkbarIASoma	0.0053962568335796	0.00576330015007998	1e-09	0.1	7	1	0	1	0	1
gkbarIADend1	0.000683766353431163	4.26642059189016e-05	1e-09	0.1	7	1	0	1	0	1
gkbarIADend2	0.0708752870191568	0.0671427053278199	1e-09	0.1	7	1	0	1	0	1
gnabarINaPSoma	1.75802941047818e-06	1.8301484964477e-06	1e-09	0.01	8	1	0	1	0	1
gnabarINaPDend1	5.31235683028493e-06	5.45336662118349e-06	1e-09	0.01	8	1	0	1	0	1
gnabarINaPDend2	1.45907615346144e-05	1.36469225398398e-05	1e-09	0.01	8	1	0	1	0	1
