# Supplementary material for: Nonlinearities between inhibition and T-type calcium channel activity bidirectionally regulate thalamic oscillations
Source: eLife. 2020 Sep 9;9:e59548. doi: 10.7554/eLife.59548 (PMC7529462; doi:10.7554/eLife.59548)
Supplement: Figure 3—source data 1. — Final error values between simulated and recorded data for each of 33 model thalamocortical neurons (Figure 3E). Optimized parameter values for each model thalamocortical neuron (Figure 3F). [file elife-59548-fig3-data1.zip › bestparams_20200207_manual_singleneuronfitting0-102/20200126T2236_C092910_aft_params.csv]

Row	Value	InitValue	LowerBound	UpperBound	Class	IsLog	IsPassive	UseAcrossTrials	UseAcrossCells	InUse
diamSoma	224.624119705016	229.690470499891	8	300	1	0	1	1	0	1
LDend	262.975285785881	253.029326131572	5	400	1	0	1	1	0	1
diamDend	11.4934741182194	14.5643905716243	1	100	1	0	1	1	0	1
cm	0.88	0.88	0.88	0.88	2	1	1	0	0	0
Ra	173	173	173	173	2	1	1	0	0	0
corrD	1	1	1	1	2	0	1	0	0	0
gpas	4.14104002117213e-06	2.67926662455903e-06	1e-06	0.0001	3	1	1	1	0	1
epas	-70	-70	-95	-45	3	0	1	0	0	0
pcabarITSoma	1.83001799736057e-09	1.61431690793616e-09	1e-09	0.1	4	1	0	1	0	1
pcabarITDend1	0.000370830386748835	0.000500196525309307	1e-09	0.1	4	1	0	1	0	1
pcabarITDend2	0.00159484194306181	0.00173362574151356	1e-09	0.1	4	1	0	1	0	1
shiftmIT	1	1	-30	30	4	0	0	0	1	0
shifthIT	1	1	-30	30	4	0	0	0	1	0
slopemIT	1	1	0.1	10	4	1	0	0	1	0
slopehIT	1	1	0.1	10	4	1	0	0	1	0
ghbarIhSoma	3.33197958837977e-06	5.30421231021341e-06	1e-09	0.01	5	1	0	1	0	1
ghbarIhDend1	6.67960404794496e-05	4.46169846337369e-05	1e-09	0.01	5	1	0	1	0	1
ghbarIhDend2	5.20245932219873e-05	6.56478672146083e-05	1e-09	0.01	5	1	0	1	0	1
ehIh	-28	-28	-32	-24	5	0	0	0	1	0
shiftmIh	0	0	-30	30	5	0	0	0	1	0
gkbarIKirSoma	7.57474748393419e-09	4.64617526896418e-09	1e-09	0.01	6	1	0	1	0	1
gkbarIKirDend1	6.71382286560952e-07	4.74101421277744e-07	1e-09	0.01	6	1	0	1	0	1
gkbarIKirDend2	5.18486938982436e-05	0.000127667072327889	1e-09	0.01	6	1	0	1	0	1
gkbarIASoma	0.00804191529150064	0.0104547412763186	1e-09	0.1	7	1	0	1	0	1
gkbarIADend1	4.41340006884291e-08	3.23155471189748e-08	1e-09	0.1	7	1	0	1	0	1
gkbarIADend2	2.23175947987346e-09	1.76688128866503e-09	1e-09	0.1	7	1	0	1	0	1
gnabarINaPSoma	2.47444063602444e-06	2.23180592443806e-06	1e-09	0.01	8	1	0	1	0	1
gnabarINaPDend1	1.27509955908041e-08	1.00938637785802e-08	1e-09	0.01	8	1	0	1	0	1
gnabarINaPDend2	3.2907053632806e-09	2.75582289341237e-09	1e-09	0.01	8	1	0	1	0	1
