# Supplementary material for: Nonlinearities between inhibition and T-type calcium channel activity bidirectionally regulate thalamic oscillations
Source: eLife. 2020 Sep 9;9:e59548. doi: 10.7554/eLife.59548 (PMC7529462; doi:10.7554/eLife.59548)
Supplement: Figure 3—source data 1. — Final error values between simulated and recorded data for each of 33 model thalamocortical neurons (Figure 3E). Optimized parameter values for each model thalamocortical neuron (Figure 3F). [file elife-59548-fig3-data1.zip › bestparams_20200207_manual_singleneuronfitting0-102/20200129T0844_A100810_aft_params.csv]

Row	Value	InitValue	LowerBound	UpperBound	Class	IsLog	IsPassive	UseAcrossTrials	UseAcrossCells	InUse
diamSoma	201.610021805835	204.664831095441	8	300	1	0	1	1	0	1
LDend	270.066278203081	269.160552284689	5	400	1	0	1	1	0	1
diamDend	12.3377224642117	13.3749986036923	1	100	1	0	1	1	0	1
cm	0.88	0.88	0.88	0.88	2	1	1	0	0	0
Ra	173	173	173	173	2	1	1	0	0	0
corrD	1	1	1	1	2	0	1	0	0	0
gpas	2.65632076343722e-06	2.62691270099707e-06	1e-06	0.0001	3	1	1	1	0	1
epas	-70	-70	-95	-45	3	0	1	0	0	0
pcabarITSoma	8.64979526193342e-09	1.91723271819513e-09	1e-09	0.1	4	1	0	1	0	1
pcabarITDend1	0.000504418683649384	0.000483341775851962	1e-09	0.1	4	1	0	1	0	1
pcabarITDend2	0.00196859205209001	0.0020388448255834	1e-09	0.1	4	1	0	1	0	1
shiftmIT	1	1	-30	30	4	0	0	0	1	0
shifthIT	1	1	-30	30	4	0	0	0	1	0
slopemIT	1	1	0.1	10	4	1	0	0	1	0
slopehIT	1	1	0.1	10	4	1	0	0	1	0
ghbarIhSoma	7.8485453434409e-06	5.47253193800039e-06	1e-09	0.01	5	1	0	1	0	1
ghbarIhDend1	4.46168490868608e-05	4.41647142132842e-05	1e-09	0.01	5	1	0	1	0	1
ghbarIhDend2	5.68999775198828e-05	6.49397945115102e-05	1e-09	0.01	5	1	0	1	0	1
ehIh	-28	-28	-32	-24	5	0	0	0	1	0
shiftmIh	0	0	-30	30	5	0	0	0	1	0
gkbarIKirSoma	5.05359743422291e-09	4.45383887904677e-09	1e-09	0.01	6	1	0	1	0	1
gkbarIKirDend1	5.8422860978357e-07	5.39286847093879e-07	1e-09	0.01	6	1	0	1	0	1
gkbarIKirDend2	0.000124740562275015	0.000122163178628472	1e-09	0.01	6	1	0	1	0	1
gkbarIASoma	0.010280688543076	0.0109623986903768	1e-09	0.1	7	1	0	1	0	1
gkbarIADend1	3.8786784118218e-08	3.44033315589319e-08	1e-09	0.1	7	1	0	1	0	1
gkbarIADend2	4.77782384734776e-08	2.05729041399332e-09	1e-09	0.1	7	1	0	1	0	1
gnabarINaPSoma	1.94745940770702e-06	1.81822656352041e-06	1e-09	0.01	8	1	0	1	0	1
gnabarINaPDend1	9.58826086350654e-08	8.75161508178605e-08	1e-09	0.01	8	1	0	1	0	1
gnabarINaPDend2	2.9102860584869e-07	3.27914440928274e-09	1e-09	0.01	8	1	0	1	0	1
