# Supplementary material for: Nonlinearities between inhibition and T-type calcium channel activity bidirectionally regulate thalamic oscillations
Source: eLife. 2020 Sep 9;9:e59548. doi: 10.7554/eLife.59548 (PMC7529462; doi:10.7554/eLife.59548)
Supplement: Figure 3—source data 1. — Final error values between simulated and recorded data for each of 33 model thalamocortical neurons (Figure 3E). Optimized parameter values for each model thalamocortical neuron (Figure 3F). [file elife-59548-fig3-data1.zip › bestparams_20200207_manual_singleneuronfitting0-102/20200129T0844_B101310_aft_params.csv]

Row	Value	InitValue	LowerBound	UpperBound	Class	IsLog	IsPassive	UseAcrossTrials	UseAcrossCells	InUse
diamSoma	229.690470499891	229.690470499891	8	300	1	0	1	1	0	1
LDend	253.029326131572	253.029326131572	5	400	1	0	1	1	0	1
diamDend	14.5643905716243	14.5643905716243	1	100	1	0	1	1	0	1
cm	0.88	0.88	0.88	0.88	2	1	1	0	0	0
Ra	173	173	173	173	2	1	1	0	0	0
corrD	1	1	1	1	2	0	1	0	0	0
gpas	2.67926662455903e-06	2.67926662455903e-06	1e-06	0.0001	3	1	1	1	0	1
epas	-70	-70	-95	-45	3	0	1	0	0	0
pcabarITSoma	1.61431690793616e-09	1.61431690793616e-09	1e-09	0.1	4	1	0	1	0	1
pcabarITDend1	0.000500196525309307	0.000500196525309307	1e-09	0.1	4	1	0	1	0	1
pcabarITDend2	0.00173362574151356	0.00173362574151356	1e-09	0.1	4	1	0	1	0	1
shiftmIT	1	1	-30	30	4	0	0	0	1	0
shifthIT	1	1	-30	30	4	0	0	0	1	0
slopemIT	1	1	0.1	10	4	1	0	0	1	0
slopehIT	1	1	0.1	10	4	1	0	0	1	0
ghbarIhSoma	5.30421231021341e-06	5.30421231021341e-06	1e-09	0.01	5	1	0	1	0	1
ghbarIhDend1	4.46169846337369e-05	4.46169846337369e-05	1e-09	0.01	5	1	0	1	0	1
ghbarIhDend2	6.56478672146083e-05	6.56478672146083e-05	1e-09	0.01	5	1	0	1	0	1
ehIh	-28	-28	-32	-24	5	0	0	0	1	0
shiftmIh	0	0	-30	30	5	0	0	0	1	0
gkbarIKirSoma	1.42577931339435e-08	4.64617526896418e-09	1e-09	0.01	6	1	0	1	0	1
gkbarIKirDend1	4.48246888331423e-06	4.48246888331423e-06	1e-09	0.01	6	1	0	1	0	1
gkbarIKirDend2	0.000127667072327889	0.000127667072327889	1e-09	0.01	6	1	0	1	0	1
gkbarIASoma	0.0104547412763186	0.0104547412763186	1e-09	0.1	7	1	0	1	0	1
gkbarIADend1	3.23155471189748e-08	3.23155471189748e-08	1e-09	0.1	7	1	0	1	0	1
gkbarIADend2	1.76688128866503e-09	1.76688128866503e-09	1e-09	0.1	7	1	0	1	0	1
gnabarINaPSoma	2.23180592443806e-06	2.23180592443806e-06	1e-09	0.01	8	1	0	1	0	1
gnabarINaPDend1	5.54358435364755e-08	5.54358435364755e-08	1e-09	0.01	8	1	0	1	0	1
gnabarINaPDend2	1.11629699314994e-08	1.11629699314994e-08	1e-09	0.01	8	1	0	1	0	1
