# Supplementary material for: Nonlinearities between inhibition and T-type calcium channel activity bidirectionally regulate thalamic oscillations
Source: eLife. 2020 Sep 9;9:e59548. doi: 10.7554/eLife.59548 (PMC7529462; doi:10.7554/eLife.59548)
Supplement: Figure 3—source data 1. — Final error values between simulated and recorded data for each of 33 model thalamocortical neurons (Figure 3E). Optimized parameter values for each model thalamocortical neuron (Figure 3F). [file elife-59548-fig3-data1.zip › bestparams_20200207_manual_singleneuronfitting0-102/20200129T0844_D100810_aft_params.csv]

Row	Value	InitValue	LowerBound	UpperBound	Class	IsLog	IsPassive	UseAcrossTrials	UseAcrossCells	InUse
diamSoma	273.180796466677	248.254243603155	8	300	1	0	1	1	0	1
LDend	292.07993030182	257.203960773028	5	400	1	0	1	1	0	1
diamDend	4.1180982772471	7.18757534193804	1	100	1	0	1	1	0	1
cm	0.88	0.88	0.88	0.88	2	1	1	0	0	0
Ra	173	173	173	173	2	1	1	0	0	0
corrD	1	1	1	1	2	0	1	0	0	0
gpas	2.83415924021295e-06	3.39570607814644e-06	1e-06	0.0001	3	1	1	1	0	1
epas	-70	-70	-95	-45	3	0	1	0	0	0
pcabarITSoma	1.94699536134464e-08	2.95014095283935e-09	1e-09	0.1	4	1	0	1	0	1
pcabarITDend1	0.00186070978945655	0.00229413529991242	1e-09	0.1	4	1	0	1	0	1
pcabarITDend2	0.000835012202927997	0.000684594314694129	1e-09	0.1	4	1	0	1	0	1
shiftmIT	1	1	-30	30	4	0	0	0	1	0
shifthIT	1	1	-30	30	4	0	0	0	1	0
slopemIT	1	1	0.1	10	4	1	0	0	1	0
slopehIT	1	1	0.1	10	4	1	0	0	1	0
ghbarIhSoma	4.81473836709099e-06	6.87736489937933e-06	1e-09	0.01	5	1	0	1	0	1
ghbarIhDend1	0.000544601882433828	0.000414762089682539	1e-09	0.01	5	1	0	1	0	1
ghbarIhDend2	2.97458275901407e-05	0.000494577474097769	1e-09	0.01	5	1	0	1	0	1
ehIh	-28	-28	-32	-24	5	0	0	0	1	0
shiftmIh	0	0	-30	30	5	0	0	0	1	0
gkbarIKirSoma	1.54300527173221e-08	7.16711882914624e-09	1e-09	0.01	6	1	0	1	0	1
gkbarIKirDend1	1.97167667593243e-06	7.11013475252912e-07	1e-09	0.01	6	1	0	1	0	1
gkbarIKirDend2	0.000173051289144111	0.000134698204746666	1e-09	0.01	6	1	0	1	0	1
gkbarIASoma	0.00277486614174832	0.00969960287175929	1e-09	0.1	7	1	0	1	0	1
gkbarIADend1	1.57799604937669e-08	1.5950922815698e-08	1e-09	0.1	7	1	0	1	0	1
gkbarIADend2	3.14670386679888e-09	3.95864427204274e-09	1e-09	0.1	7	1	0	1	0	1
gnabarINaPSoma	1.45245708620764e-06	3.77104547811024e-06	1e-09	0.01	8	1	0	1	0	1
gnabarINaPDend1	1.34287226910486e-08	5.66324972668713e-09	1e-09	0.01	8	1	0	1	0	1
gnabarINaPDend2	1.3230377203538e-09	1.05900864071266e-09	1e-09	0.01	8	1	0	1	0	1
