# Supplementary material for: Nonlinearities between inhibition and T-type calcium channel activity bidirectionally regulate thalamic oscillations
Source: eLife. 2020 Sep 9;9:e59548. doi: 10.7554/eLife.59548 (PMC7529462; doi:10.7554/eLife.59548)
Supplement: Figure 3—source data 1. — Final error values between simulated and recorded data for each of 33 model thalamocortical neurons (Figure 3E). Optimized parameter values for each model thalamocortical neuron (Figure 3F). [file elife-59548-fig3-data1.zip › bestparams_20200207_manual_singleneuronfitting0-102/20200129T0844_D101210_aft_params.csv]

Row	Value	InitValue	LowerBound	UpperBound	Class	IsLog	IsPassive	UseAcrossTrials	UseAcrossCells	InUse
diamSoma	200.655926194934	202.724433169747	8	300	1	0	1	1	0	1
LDend	241.685491102574	244.314641645391	5	400	1	0	1	1	0	1
diamDend	3.58208477486504	3.6360492114789	1	100	1	0	1	1	0	1
cm	0.88	0.88	0.88	0.88	2	1	1	0	0	0
Ra	173	173	173	173	2	1	1	0	0	0
corrD	1	1	1	1	2	0	1	0	0	0
gpas	2.7148496032482e-06	2.7469873502743e-06	1e-06	0.0001	3	1	1	1	0	1
epas	-70	-70	-95	-45	3	0	1	0	0	0
pcabarITSoma	1.4695879076081e-09	1.37879513669807e-09	1e-09	0.1	4	1	0	1	0	1
pcabarITDend1	0.000497595903111512	0.000568972010578245	1e-09	0.1	4	1	0	1	0	1
pcabarITDend2	0.00201892420773995	0.00200104854596111	1e-09	0.1	4	1	0	1	0	1
shiftmIT	1	1	-30	30	4	0	0	0	1	0
shifthIT	1	1	-30	30	4	0	0	0	1	0
slopemIT	1	1	0.1	10	4	1	0	0	1	0
slopehIT	1	1	0.1	10	4	1	0	0	1	0
ghbarIhSoma	5.85248581744557e-06	6.01986183516346e-06	1e-09	0.01	5	1	0	1	0	1
ghbarIhDend1	0.000136627884033694	4.9166194630323e-05	1e-09	0.01	5	1	0	1	0	1
ghbarIhDend2	8.89547581974617e-05	8.88023165677976e-05	1e-09	0.01	5	1	0	1	0	1
ehIh	-28	-28	-32	-24	5	0	0	0	1	0
shiftmIh	0	0	-30	30	5	0	0	0	1	0
gkbarIKirSoma	4.8622234466147e-09	3.91206112228313e-09	1e-09	0.01	6	1	0	1	0	1
gkbarIKirDend1	5.92659995123252e-07	5.132693238899e-07	1e-09	0.01	6	1	0	1	0	1
gkbarIKirDend2	8.67115182479524e-05	9.19846877121473e-05	1e-09	0.01	6	1	0	1	0	1
gkbarIASoma	0.00281192671983883	0.00284323977057189	1e-09	0.1	7	1	0	1	0	1
gkbarIADend1	3.24037047149804e-08	2.66383239438712e-08	1e-09	0.1	7	1	0	1	0	1
gkbarIADend2	5.27926868081791e-09	3.70668544597149e-09	1e-09	0.1	7	1	0	1	0	1
gnabarINaPSoma	2.55551423149721e-06	2.54151894770102e-06	1e-09	0.01	8	1	0	1	0	1
gnabarINaPDend1	1.36162952925877e-08	1.39612975081167e-08	1e-09	0.01	8	1	0	1	0	1
gnabarINaPDend2	1.89183046732757e-09	2.0368381201391e-09	1e-09	0.01	8	1	0	1	0	1
