# Supplementary material for: Nonlinearities between inhibition and T-type calcium channel activity bidirectionally regulate thalamic oscillations
Source: eLife. 2020 Sep 9;9:e59548. doi: 10.7554/eLife.59548 (PMC7529462; doi:10.7554/eLife.59548)
Supplement: Figure 3—source data 1. — Final error values between simulated and recorded data for each of 33 model thalamocortical neurons (Figure 3E). Optimized parameter values for each model thalamocortical neuron (Figure 3F). [file elife-59548-fig3-data1.zip › bestparams_20200207_manual_singleneuronfitting0-102/20200129T0844_E101210_aft_params.csv]

Row	Value	InitValue	LowerBound	UpperBound	Class	IsLog	IsPassive	UseAcrossTrials	UseAcrossCells	InUse
diamSoma	231.553293420661	234.261830911678	8	300	1	0	1	1	0	1
LDend	250.848564883842	255.140966670897	5	400	1	0	1	1	0	1
diamDend	11.5796100432606	14.0893033046965	1	100	1	0	1	1	0	1
cm	0.88	0.88	0.88	0.88	2	1	1	0	0	0
Ra	173	173	173	173	2	1	1	0	0	0
corrD	1	1	1	1	2	0	1	0	0	0
gpas	2.44727988755102e-06	2.43228104263101e-06	1e-06	0.0001	3	1	1	1	0	1
epas	-70	-70	-95	-45	3	0	1	0	0	0
pcabarITSoma	1.23504671300066e-09	1.28363819322922e-09	1e-09	0.1	4	1	0	1	0	1
pcabarITDend1	0.00047375907432872	0.000401724116323723	1e-09	0.1	4	1	0	1	0	1
pcabarITDend2	0.00168395046833498	0.00162752899376059	1e-09	0.1	4	1	0	1	0	1
shiftmIT	1	1	-30	30	4	0	0	0	1	0
shifthIT	1	1	-30	30	4	0	0	0	1	0
slopemIT	1	1	0.1	10	4	1	0	0	1	0
slopehIT	1	1	0.1	10	4	1	0	0	1	0
ghbarIhSoma	4.04841205201422e-06	3.59539183288585e-06	1e-09	0.01	5	1	0	1	0	1
ghbarIhDend1	4.37705707612535e-05	3.6100830460587e-05	1e-09	0.01	5	1	0	1	0	1
ghbarIhDend2	7.56277217635133e-05	6.48789468073793e-05	1e-09	0.01	5	1	0	1	0	1
ehIh	-28	-28	-32	-24	5	0	0	0	1	0
shiftmIh	0	0	-30	30	5	0	0	0	1	0
gkbarIKirSoma	3.42242677764887e-09	4.09453102523293e-09	1e-09	0.01	6	1	0	1	0	1
gkbarIKirDend1	4.19112792427255e-07	5.43870109777352e-07	1e-09	0.01	6	1	0	1	0	1
gkbarIKirDend2	0.000168721398102316	0.000134542032526066	1e-09	0.01	6	1	0	1	0	1
gkbarIASoma	0.00817064457889489	0.00910582303583834	1e-09	0.1	7	1	0	1	0	1
gkbarIADend1	4.87909265081072e-08	2.77110686653299e-08	1e-09	0.1	7	1	0	1	0	1
gkbarIADend2	1.63239201345164e-09	2.34969366115844e-09	1e-09	0.1	7	1	0	1	0	1
gnabarINaPSoma	2.92438745780052e-06	2.67249829406668e-06	1e-09	0.01	8	1	0	1	0	1
gnabarINaPDend1	2.90398054714082e-08	3.17215977109226e-08	1e-09	0.01	8	1	0	1	0	1
gnabarINaPDend2	2.61630497399046e-05	2.94808235454575e-05	1e-09	0.01	8	1	0	1	0	1
