# Supplementary material for: Nonlinearities between inhibition and T-type calcium channel activity bidirectionally regulate thalamic oscillations
Source: eLife. 2020 Sep 9;9:e59548. doi: 10.7554/eLife.59548 (PMC7529462; doi:10.7554/eLife.59548)
Supplement: Figure 3—source data 1. — Final error values between simulated and recorded data for each of 33 model thalamocortical neurons (Figure 3E). Optimized parameter values for each model thalamocortical neuron (Figure 3F). [file elife-59548-fig3-data1.zip › bestparams_20200207_manual_singleneuronfitting0-102/20200129T0844_I101210_aft_params.csv]

Row	Value	InitValue	LowerBound	UpperBound	Class	IsLog	IsPassive	UseAcrossTrials	UseAcrossCells	InUse
diamSoma	228.523701070221	228.523701070221	8	300	1	0	1	1	0	1
LDend	238.174064099571	238.174064099571	5	400	1	0	1	1	0	1
diamDend	19.3077067154933	19.3077067154933	1	100	1	0	1	1	0	1
cm	0.88	0.88	0.88	0.88	2	1	1	0	0	0
Ra	173	173	173	173	2	1	1	0	0	0
corrD	1	1	1	1	2	0	1	0	0	0
gpas	3.89153245589976e-06	3.89153245589976e-06	1e-06	0.0001	3	1	1	1	0	1
epas	-70	-70	-95	-45	3	0	1	0	0	0
pcabarITSoma	5.93904379985339e-09	5.93904379985339e-09	1e-09	0.1	4	1	0	1	0	1
pcabarITDend1	0.000181714474566098	0.000181714474566098	1e-09	0.1	4	1	0	1	0	1
pcabarITDend2	0.00105943942196189	0.00105943942196189	1e-09	0.1	4	1	0	1	0	1
shiftmIT	1	1	-30	30	4	0	0	0	1	0
shifthIT	1	1	-30	30	4	0	0	0	1	0
slopemIT	1	1	0.1	10	4	1	0	0	1	0
slopehIT	1	1	0.1	10	4	1	0	0	1	0
ghbarIhSoma	4.67402682350347e-06	4.67402682350347e-06	1e-09	0.01	5	1	0	1	0	1
ghbarIhDend1	2.95463453436202e-05	2.95463453436202e-05	1e-09	0.01	5	1	0	1	0	1
ghbarIhDend2	3.06167206246113e-05	3.06167206246113e-05	1e-09	0.01	5	1	0	1	0	1
ehIh	-28	-28	-32	-24	5	0	0	0	1	0
shiftmIh	0	0	-30	30	5	0	0	0	1	0
gkbarIKirSoma	1.42093898666851e-08	1.42093898666851e-08	1e-09	0.01	6	1	0	1	0	1
gkbarIKirDend1	9.5066407231819e-07	9.5066407231819e-07	1e-09	0.01	6	1	0	1	0	1
gkbarIKirDend2	8.48234950659405e-05	8.48234950659405e-05	1e-09	0.01	6	1	0	1	0	1
gkbarIASoma	0.00712903565460737	0.00712903565460737	1e-09	0.1	7	1	0	1	0	1
gkbarIADend1	0.000358587050777491	9.61238843818142e-08	1e-09	0.1	7	1	0	1	0	1
gkbarIADend2	3.74308818802922e-09	3.74308818802922e-09	1e-09	0.1	7	1	0	1	0	1
gnabarINaPSoma	2.73067073291739e-06	2.73067073291739e-06	1e-09	0.01	8	1	0	1	0	1
gnabarINaPDend1	2.61781399699937e-08	2.61781399699937e-08	1e-09	0.01	8	1	0	1	0	1
gnabarINaPDend2	1.4902192776413e-05	1.4902192776413e-05	1e-09	0.01	8	1	0	1	0	1
