# Supplementary material for: Nonlinearities between inhibition and T-type calcium channel activity bidirectionally regulate thalamic oscillations
Source: eLife. 2020 Sep 9;9:e59548. doi: 10.7554/eLife.59548 (PMC7529462; doi:10.7554/eLife.59548)
Supplement: Figure 3—source data 1. — Final error values between simulated and recorded data for each of 33 model thalamocortical neurons (Figure 3E). Optimized parameter values for each model thalamocortical neuron (Figure 3F). [file elife-59548-fig3-data1.zip › manual_singleneuronfitting0-102_ranked.csv]

ranking	iterNumber	candLabel	cellName	iterStr	totalError	avgSwpError	avgLtsError	ltsMatchError	avgLtsAmpError	avgLtsDelayError	avgLtsSlopeError	lts2SweepErrorRatio	missedLtsError	falseLtsError	match2FeatureErrorRatio	ltsFeatureWeights_1	ltsFeatureWeights_2	ltsFeatureWeights_3	errorWeights_1	errorWeights_2	errorWeights_3	errorWeights_4	errorWeights_5	swpErrors_1	swpErrors_2	swpErrors_3	swpErrors_4	swpErrors_5	swpErrors_6	swpErrors_7	swpErrors_8	swpErrors_9	swpErrors_10	swpErrors_11	swpErrors_12	swpErrors_13	swpErrors_14	swpErrors_15	swpErrors_16	swpErrors_17	swpErrors_18	swpErrors_19	swpErrors_20	swpErrors_21	swpErrors_22	swpErrors_23	swpErrors_24	swpErrors_25	swpErrors_26
1	1	C101210_from_manual_singleneuronfitting0-102	C101210	manual_singleneuronfitting0-102	0.348774053273244	2.62812520389157	0.161050824423846	0	0.164854935017263	0.354139992333011	1.07629687451452	13	18	6	1	5	1	1	0.0714285714285714	0.428571428571429	0.357142857142857	0.0714285714285714	0.0714285714285714	1.66338727267006	2.81353913914119	2.47306353506234	1.64956633061767	3.16976138445328	4.37702970965539	1.42451943212319	1.96044144173746	2.46514646196046	2.23086758236276	2.09872864979821	3.17832770672766	1.05342690045586	2.13899405397993	4.70370419859659	2.07948077257385	2.51439581737122	4.86844215726231	1.69964230505308	2.64258272258253	4.44361690372143	1.7430479532015	2.62691800797554	2.89016056361676	2.30353181576652	2.45157117858692
2	1	K092810_from_manual_singleneuronfitting0-102	K092810	manual_singleneuronfitting0-102	0.689229400751001	2.13531172134214	0.563447749066418	0.374368597757969	0.610327648453727	0.956206838651908	1.25984322170352	13	18	6	1	5	1	1	0.0714285714285714	0.428571428571429	0.357142857142857	0.0714285714285714	0.0714285714285714	0.535536771077962	1.2806652888565	2.19323768679053	1.1405100361223	1.3255224093398	2.43987096673167	0.609375005209495	1.13183943919021	1.71362515391878	0.532732983302398	1.26505925958032	3.121037818338	1.20466702318548	1.37319017903389	1.78131788713045	1.75120405798226	1.90216796447084	2.72053801427571	1.21509845992896	1.88936439204172	3.10526948260107	1.69879405854548	2.55832740333566	2.85066299855346	1.41197228119143	1.72268282942374
3	1	H101310_from_manual_singleneuronfitting0-102	H101310	manual_singleneuronfitting0-102	0.808813639982725	3.93246383586431	0.565461514564472	0.525534080008774	0.215956212802703	0.964803241331745	2.19313833849593	13	18	6	1	5	1	1	0.0714285714285714	0.428571428571429	0.357142857142857	0.0714285714285714	0.0714285714285714	2.71334804845457	4.60535980891738	4.83875921627507	4.29735191712345	3.19768258386342	4.54726086111785	4.47986545302161	2.69425681376974	2.80809271795346	4.73395013683526	3.49548261971445	2.71605861088313	2.61749358134221	2.96403850832725	2.63928570216468	2.32297917139724	3.57220917461367	2.8949466894609	4.45640192027662	2.92617132376814	4.05024755550575	3.1109747510331	3.79324412769845	5.3953916363322	1.74783397177054	4.3620247166575
4	1	B100810_from_manual_singleneuronfitting0-102	B100810	manual_singleneuronfitting0-102	0.815067866669451	5.72763311362534	0.443669519950157	0.528056259555223	0.233607178368726	0.66589270741981	0.681050863152193	13	18	6	1	5	1	1	0.0714285714285714	0.428571428571429	0.357142857142857	0.0714285714285714	0.0714285714285714	2.55160609086261	4.65408520765603	5.69459002973989	3.75026029287826	4.62942390512693	5.94451151778397	2.98768047008067	4.0310253819027	5.46502455787022	3.30080507310486	4.82931684979323	5.68016112602724	2.89759342963027	4.79872472929376	4.81666097404814	3.73116862434812	5.53125664933765	6.22787963403926	3.75279297070957	4.97053397594321	6.85929700720666	4.09786349382544	5.98149587010831	9.24895702895246	4.15815102230442	8.91917058314296
5	1	E091810_from_manual_singleneuronfitting0-102	E091810	manual_singleneuronfitting0-102	0.961408699113572	5.54479148770944	0.60766424228381	0.592369092092768	0.227435861625621	2.41289305051923	0.810643388676622	13	18	6	1	5	1	1	0.0714285714285714	0.428571428571429	0.357142857142857	0.0714285714285714	0.0714285714285714	2.95653490637483	4.11582792607682	6.93587175666526	2.67345766409301	4.26427151651257	5.91971184044645	2.45553207414875	4.22339149592817	6.1125237779127	2.27603019213691	4.04173711548495	5.79258518801572	1.7348669955523	3.17045028708133	4.07453275981536	2.92037056862696	4.71675196396374	6.47475413438157	3.3693439080152	4.3570482809814	5.99384188356586	2.61562973751008	5.25002797247957	5.90126761189501	3.63989221813921	5.99501392656515
6	1	D101310_from_manual_singleneuronfitting0-102	D101310	manual_singleneuronfitting0-102	0.978205092756318	3.52074587688725	0.788603876248424	0.866328845776734	0.235215931822789	1.19049275383923	2.60957993408762	13	18	6	1	5	1	1	0.0714285714285714	0.428571428571429	0.357142857142857	0.0714285714285714	0.0714285714285714	1.91175133033786	3.54305249647847	6.1372939374341	2.15115205857525	8.1904652526171	3.80409606893875	1.50141490622571	3.54663399948083	5.63167378885828	2.13788545684041	5.59021976311867	6.24550980728532	1.84779324887817	3.11418595639502	7.23439055893168	1.78421878796956	2.21134882710296	4.33833600997538	1.23272021723339	1.75098986923747	2.16777408021659	1.33895289238858	2.14599222737422	3.97178195364413	0.884950003261477	2.37377704248902
7	1	F101310_from_manual_singleneuronfitting0-102	F101310	manual_singleneuronfitting0-102	1.00393999844625	2.14092214454318	0.897709873496423	0.653700395245566	0.881869490552056	1.28576238529192	2.29692562417876	13	18	6	1	5	1	1	0.0714285714285714	0.428571428571429	0.357142857142857	0.0714285714285714	0.0714285714285714	1.7517537061836	3.07453097955401	4.91259219530179	2.19522548631831	2.73686242233615	4.60425646271629	1.77322133381261	3.04215644255699	4.13462034422263	1.33752643128858	2.35981343279741	3.68748000033463	1.24133644384843	2.456451771921	4.6312046433764	0.834328646039255	1.0983150589019	2.48258486804446	0.575529975600854	1.15034755454648	3.54740347504562	0.380565931365194	1.1332704667804	3.33604104866521	0.769661821056489	0.68502949875808
8	1	E100110_from_manual_singleneuronfitting0-102	E100110	manual_singleneuronfitting0-102	1.00651656047117	2.83986038423545	0.892615033405951	1.24523900532242	0.292202337294931	0.687934701124704	1.63099104282703	13	18	6	1	5	1	1	0.0714285714285714	0.428571428571429	0.357142857142857	0.0714285714285714	0.0714285714285714	1.35630505861761	2.08944735559251	4.06707832807581	1.54666318118823	4.25606553326701	3.6106085278058	3.20384263514754	2.34644465885303	4.05610421239181	3.02980829219238	3.26567006212006	4.06456118200247	3.17606375332355	4.25166043601515	3.69932253633051	2.01095446081864	3.47896025759301	3.19800182614124	1.9276315394731	2.79676233041916	4.04395173722446	1.63807451542401	2.87846915895739	3.36871079424253	2.14701465812425	3.87380824991357
9	1	G101310_from_manual_singleneuronfitting0-102	G101310	manual_singleneuronfitting0-102	1.03203341247765	4.31156751052076	0.819753869229115	1.33965390504133	0.111212482307659	0.971301700632466	0.571612721747549	13	18	6	1	5	1	1	0.0714285714285714	0.428571428571429	0.357142857142857	0.0714285714285714	0.0714285714285714	2.65524495908678	4.98477161795703	5.59593407015453	3.05881365600391	3.93464569964608	5.56605256162664	2.39762960277134	3.49711089553753	4.06280817365817	2.24239575413393	4.76294199373436	8.17769519765832	4.47875831505401	2.86824796367115	3.31635907786816	6.15195339376888	5.43593844637461	6.84691489376787	4.3433544367085	5.25925450087211	5.08760846796153	1.98491769131567	3.16688096887903	4.10075236788501	2.07759876720675	4.92764619246949
10	1	I101210_from_manual_singleneuronfitting0-102	I101210	manual_singleneuronfitting0-102	1.11091464483455	3.7154991170636	0.914549818919392	0.966391554251394	0.681101413459261	1.4487904007246	1.18465911709082	13	18	6	1	5	1	1	0.0714285714285714	0.428571428571429	0.357142857142857	0.0714285714285714	0.0714285714285714	1.43502444280046	2.63301087021411	5.44241091935455	1.45081456630491	2.48940340807773	5.64746630240227	1.67927163522627	2.70861515418254	5.24326019885729	1.48377032905398	3.09921838892563	4.13003715373526	2.09071594821806	1.79253478157489	4.66939625816571	3.53284551168188	4.17103075672399	6.0033567818143	2.50961768507417	3.97438631960335	5.59433105914165	2.11524363873456	3.57798214197288	5.52559363479105	2.53783255933229	4.22422049423992
11	1	E091710_from_manual_singleneuronfitting0-102	E091710	manual_singleneuronfitting0-102	1.16401967971431	5.6541655533833	0.848226313652233	1.23305842851427	0.122613790300079	1.2760058441281	1.35468459590288	13	18	6	1	5	1	1	0.0714285714285714	0.428571428571429	0.357142857142857	0.0714285714285714	0.0714285714285714	3.41550509873216	3.54592357927909	5.31803568549803	3.03150845615432	3.8453044345517	5.44022829216592	3.12602945654786	4.05911678958139	5.58956424287133	3.18211941733338	3.74226506856776	5.35717040745759	2.7264123370403	4.14083516722078	4.95743112216632	3.09085428628842	4.60571271059803	6.46668147464838	3.04342396359394	5.48777034526038	7.50884189256038	3.71145118297701	6.08253302281576	5.42658206714284	3.59900823203393	5.39993774213603
12	1	D101210_from_manual_singleneuronfitting0-102	D101210	manual_singleneuronfitting0-102	1.19504085362346	4.02294930381058	1.00871518152942	1.41438989449393	0.367868615121236	1.48263468159645	0.899305522751681	13	18	6	1	5	1	1	0.0714285714285714	0.428571428571429	0.357142857142857	0.0714285714285714	0.0714285714285714	2.5240050102441	3.98244747083146	5.83902757945788	1.34893359931599	3.69539984225794	5.92897585400753	2.06361496096845	4.15116014593975	5.73560892551369	2.06164207686675	3.75681817906936	5.86120850953908	2.46063003582023	3.61913969700421	5.8947287005141	2.17531630626944	5.22460109001069	6.47094070977439	1.80863076885705	5.2667683063671	6.4062369596176	2.31637833799536	4.98469295052128	6.03306112714081	1.91245293457517	4.67368392906785
13	1	B100110_from_manual_singleneuronfitting0-102	B100110	manual_singleneuronfitting0-102	1.21298867888041	2.59807215381829	1.07959144171106	0.730510833447437	1.11561431405361	1.55114109925917	2.87149168029562	13	18	6	1	5	1	1	0.0714285714285714	0.428571428571429	0.357142857142857	0.0714285714285714	0.0714285714285714	0.313844923064136	1.71319214763052	3.18424210782143	1.24099092545794	3.19000933951804	3.39811227275367	0.831803562830386	1.20897133536273	3.30076321965835	0.536335482638694	1.25432534446086	3.2345915740117	0.656918981470602	1.08720179467167	3.14243687394653	2.28590331179106	3.62388927160651	4.72692868787586	2.43431476390529	2.94651600062096	2.99923206965593	1.63366780804828	1.57981170801968	3.32247015303885	1.52805847248448	3.64696925937264
14	1	A092110_from_manual_singleneuronfitting0-102	A092110	manual_singleneuronfitting0-102	1.28844384841341	6.23085787782602	0.903642531628889	0.84363944284275	0.416726019338729	2.75776562769953	1.90412361851203	13	18	6	1	5	1	1	0.0714285714285714	0.428571428571429	0.357142857142857	0.0714285714285714	0.0714285714285714	3.7557252351544	4.37030805254583	10.2006800165656	3.11673253486201	7.15436394421486	8.52159313101913	3.10295319401285	5.5415441403396	7.85321735548501	3.56117364678518	5.65405950234421	8.78246980921305	3.34996533147752	4.4214057435906	8.59705162272047	2.35448872200602	5.19795858661003	6.59996744183643	2.87253964028012	4.7356152118839	6.00719524739464	2.66581624721188	6.42231481394575	7.40061037474449	2.96556249143689	4.56559845619648
15	1	E092910_from_manual_singleneuronfitting0-102	E092910	manual_singleneuronfitting0-102	1.40910034178156	4.95452440347542	1.11292235143432	0.808032538613978	1.37965674536512	1.96045858939147	1.06594283356556	13	18	6	1	5	1	1	0.0714285714285714	0.428571428571429	0.357142857142857	0.0714285714285714	0.0714285714285714	0.948704885385694	1.66351586272658	3.27248310845234	3.42859121419108	4.13219290289761	3.99427861562237	1.41963801912563	3.17076906136814	6.42032886498373	1.06482043972741	1.83149740128429	4.17545230170425	2.91099990767519	6.72538920510735	3.96194293566889	5.91395716636249	4.47128668453799	6.70898161882332	3.2820165791121	5.51305791578225	8.40465336505292	2.95448623994791	5.8777595429887	7.63510753881347	2.70895522989558	4.87309183433852
16	1	E101310_from_manual_singleneuronfitting0-102	E101310	manual_singleneuronfitting0-102	1.4249995942777	3.15491172008616	1.27335513441585	1.03188928202027	1.02722393016255	2.7100848596386	2.75754239722864	13	18	6	1	5	1	1	0.0714285714285714	0.428571428571429	0.357142857142857	0.0714285714285714	0.0714285714285714	0.648898652916909	1.52646259648823	3.7122145612808	1.42613722997759	2.65825541546328	4.76399077958783	1.02371624182109	1.77520035833938	4.53464927069025	1.10668717135832	1.77464844324748	4.69563585434615	1.39362369455162	2.16888362026684	4.92458904238221	1.57411904290506	3.1916479441326	4.74392730946855	1.85173489812598	3.31629557723851	4.55879759893394	2.06284274276451	3.07994550135097	2.64439990605511	2.08211271855416	4.31975715861917
17	1	D100810_from_manual_singleneuronfitting0-102	D100810	manual_singleneuronfitting0-102	1.45001352058332	5.00272810093244	1.21578616659606	1.72354514511084	0.563991828950011	1.28688817057335	0.849343001245563	13	18	6	1	5	1	1	0.0714285714285714	0.428571428571429	0.357142857142857	0.0714285714285714	0.0714285714285714	2.27923196593724	4.40979039544173	5.22437027798055	2.66719250003512	4.50598279790887	5.94991047363131	2.44265151528563	4.17897771135983	5.70420992105831	2.01510341695545	3.68331591484956	5.20204120033665	1.9510093992608	73.2323890915782	5.49227078102489	1.21725008185887	2.41269516448225	4.503116058282	1.33131514327092	2.2973651744896	4.25858337250143	1.88399900278583	2.4061014140311	5.38350238471962	1.308273770586	2.42429179174144
18	1	E101210_from_manual_singleneuronfitting0-102	E101210	manual_singleneuronfitting0-102	1.48648776161581	6.41817348954676	1.061562213186	0.469215811529418	0.0948307160816063	3.06883987006579	8.03436685342427	13	18	6	1	5	1	1	0.0714285714285714	0.428571428571429	0.357142857142857	0.0714285714285714	0.0714285714285714	4.75505351614279	6.16879816735749	6.54280321081941	4.46982789650626	5.69618342538975	5.50574766863511	3.76042651900199	4.92177500288026	6.11863260428881	4.84983667511074	5.83887071466622	6.68069498941162	4.22813840571808	5.86498239420046	5.43906121108925	3.55102316735696	6.32862430557602	4.01475931662022	5.43998215070774	6.39107714578778	4.42010765716299	5.57931463075405	6.41992285339423	7.45619270313394	6.14215306979077	5.52887419946082
19	1	C092810_from_manual_singleneuronfitting0-102	C092810	manual_singleneuronfitting0-102	1.52996049321196	4.10748275970488	1.37170610721268	1.89192135571495	0.772592476786822	0.952983228289583	1.14449039874924	13	18	6	1	5	1	1	0.0714285714285714	0.428571428571429	0.357142857142857	0.0714285714285714	0.0714285714285714	1.24276923257296	3.11277273569624	4.2647347388534	1.4180880518448	3.78503148303739	4.77369699472315	1.55912042841885	2.58833729311455	3.17688234470186	2.28077323271377	3.99471860897622	4.1982328616374	3.00769603172017	3.3606033558766	3.78782813672989	3.3880220607233	3.5032412058751	5.43254295868779	4.58477690695905	6.35908697984287	7.3516965856962	3.69313841186347	4.40651208106736	6.73084147810585	2.55753576072954	5.28873011473491
20	1	F101210_from_manual_singleneuronfitting0-102	F101210	manual_singleneuronfitting0-102	1.57661229057861	7.78866143718953	1.12105460605624	1.4108538538763	0.542277214093915	2.13580135577778	0.971600081405926	13	18	6	1	5	1	1	0.0714285714285714	0.428571428571429	0.357142857142857	0.0714285714285714	0.0714285714285714	6.84980221862412	8.36069570919947	9.16922407188727	5.86999116977452	7.65413903469941	10.4890680523973	8.16951621918596	6.0548675399771	9.87819852390973	7.20114162001133	5.30107933459607	10.8059433350901	6.21169774725433	7.19888842105176	7.09937272101662	7.59341390423555	8.05155123612358	11.7807413278265	7.48512119425756	8.5451404267922	10.9671362737726	7.47403115253653	6.59309985838356	8.8514447426796	7.87564019273629	4.67713674938398
21	1	M101210_from_manual_singleneuronfitting0-102	M101210	manual_singleneuronfitting0-102	1.60075425375889	3.17789783049374	1.53412122122241	2.24503537498294	0.523597010343779	0.624887126254134	2.51957729426009	13	18	6	1	5	1	1	0.0714285714285714	0.428571428571429	0.357142857142857	0.0714285714285714	0.0714285714285714	2.12578130891746	2.51090516402386	6.5595351826889	1.89355624372057	3.14910934334399	5.15778654144583	2.62336807847063	3.48027916548415	6.32405231688146	4.10381122441536	3.88742218838847	3.74684170628222	2.71186876543086	2.5062834471647	4.44563611304222	1.10346259293753	1.58501498638684	3.29744960489852	0.867122848590647	2.99097227210163	3.58888251671002	1.35208531638351	1.72884297626173	3.34305333346229	1.60064812508941	1.83533663332426
22	1	A101210_from_manual_singleneuronfitting0-102	A101210	manual_singleneuronfitting0-102	1.60933036372626	3.35796426281246	1.49782891476585	1.79694397736683	0.840961533391248	2.10573468382336	2.08045461437456	13	18	6	1	5	1	1	0.0714285714285714	0.428571428571429	0.357142857142857	0.0714285714285714	0.0714285714285714	1.34192977411108	3.04510426417968	4.90134442530094	1.23901694237081	3.27545383824023	5.40359927168001	1.81382813156423	2.43614547940528	5.78280808519773	2.16672870384353	2.67055234013613	4.95943183532394	1.41214543362629	2.97410569996479	5.16619199431682	1.31470512445736	2.19362819470217	2.70092870743306	1.44413576106224	2.59007626060605	4.41466762569065	1.29809675891424	2.29028910466859	2.96004904521194	1.02257468987962	1.88955049169389
23	1	E092710_from_manual_singleneuronfitting0-102	E092710	manual_singleneuronfitting0-102	1.61386698640196	3.8894169715436	1.48824417065841	2.13069755113389	0.545392101198853	1.4254222488154	1.76815277647079	13	18	6	1	5	1	1	0.0714285714285714	0.428571428571429	0.357142857142857	0.0714285714285714	0.0714285714285714	2.77321796690054	4.28554053028256	4.48020601290481	3.08704341957704	4.10696608357553	4.51419393889636	2.21023072310862	3.93056798717571	5.80097872233535	2.08213864895393	3.41780493737322	3.89198715560485	1.2403551798663	3.69212539389453	5.13356219096078	2.10284379606883	3.43529254307505	4.38806428313947	2.55043835050642	3.36293684027563	4.44431861185634	2.19128694280826	3.49044714745637	4.12673993293797	1.10433927551006	3.39149659647325
24	1	B101310_from_manual_singleneuronfitting0-102	B101310	manual_singleneuronfitting0-102	1.64943983514777	4.83718467962559	1.48010362021447	2.46647767055941	0.258729178125148	0.848302862668568	1.31415823579237	13	18	6	1	5	1	1	0.0714285714285714	0.428571428571429	0.357142857142857	0.0714285714285714	0.0714285714285714	2.20253246448276	4.93736810154494	6.00860812549169	1.73432395363466	4.82578773331526	5.62561359494784	1.52974729662556	4.74680611366276	6.21404787301021	1.50553124602481	4.79795498037216	5.52794293540284	2.40650501955316	5.22873704103385	6.0269719444865	3.60641504288213	3.79480774831311	5.73677198878179	2.92291305832757	3.61570804309132	7.36318337666672	2.56649778236368	4.02385550541088	4.75224588414234	3.58974889877477	3.59075115658932
25	1	C092110_from_manual_singleneuronfitting0-102	C092110	manual_singleneuronfitting0-102	1.74042164817632	4.8177858931015	1.51038540550655	1.5972784957247	0.138266638911723	4.99615774966751	4.27695526279264	13	18	6	1	5	1	1	0.0714285714285714	0.428571428571429	0.357142857142857	0.0714285714285714	0.0714285714285714	2.0790100430959	3.95703834435295	5.39489075560434	1.34305979083022	3.87332725195644	3.71345189543585	2.14739460593558	4.38833317167143	7.34265939382731	2.46078665738403	3.97903252597874	6.90213589212282	2.50257410446946	4.29011825498545	7.42124753879705	4.1484087721295	4.68268027475386	5.14134367874504	2.58332056055406	4.7862591495722	7.13364758709852	3.317594560284	4.86227803677893	7.65891366486233	3.3507947598529	6.07429754258296
26	1	C092910_from_manual_singleneuronfitting0-102	C092910	manual_singleneuronfitting0-102	1.74905431415927	5.48279856133428	1.49488660529175	1.92445063718902	0.474790774772553	1.08370038285844	3.99960375704019	13	18	6	1	5	1	1	0.0714285714285714	0.428571428571429	0.357142857142857	0.0714285714285714	0.0714285714285714	3.57232932936563	6.13704121561366	6.42859344152124	4.81724509089697	5.85926461349846	6.8843809507869	3.94540496908973	10.2817461689737	7.69333006157551	4.51214411579175	5.47056970548459	6.46011061327584	3.18733527614862	4.09471375569187	6.26319871676725	4.15760578216336	5.29169707205999	8.26333898125002	2.67034180408398	4.8547387243271	8.06320527042261	4.17194447000626	5.55381190702309	8.63506879973346	3.89998791245904	5.141636525673
27	1	A092810_from_manual_singleneuronfitting0-102	A092810	manual_singleneuronfitting0-102	1.760788375301	6.21887476266308	1.4733191798622	2.19430602651986	0.435460349726202	1.749654238501	1.33937034529972	13	18	6	1	5	1	1	0.0714285714285714	0.428571428571429	0.357142857142857	0.0714285714285714	0.0714285714285714	3.34672293660188	6.39544462628535	7.49973991330113	4.9732804230436	6.25274232936301	6.58923585302464	3.15758092338871	5.09316636090504	6.5837789112535	3.09642125299711	5.61305378162734	6.46871357679949	4.57717576626231	6.83391338401344	6.40576068284557	4.89286797248745	5.33290127981998	5.27193462739017	4.55850477798177	4.61197846655791	3.93462338172621	4.31272539506272	4.59820174581697	6.11563283031037	3.74500235179999	5.11479546006777
28	1	D091810_from_manual_singleneuronfitting0-102	D091810	manual_singleneuronfitting0-102	1.84251589004856	7.03967114142118	1.44808029853304	1.51757286020394	0.751936451052919	3.0838811865457	2.80655071622476	13	18	6	1	5	1	1	0.0714285714285714	0.428571428571429	0.357142857142857	0.0714285714285714	0.0714285714285714	5.51049960669059	7.22543535334989	9.71962363333956	4.47389970205966	7.3679839726356	9.30884702582864	4.28652695198653	7.56761790040776	10.9698697189212	3.89243175413209	7.33806235493968	11.5450126611239	4.85086110026835	6.00866372981313	9.94552492441112	3.15626481030328	5.44810935544147	5.0345057325126	2.91095472760014	4.99645469570173	4.17341648551555	3.17247849665357	4.34157325109257	6.28792831650442	2.26326750855412	4.42784457146223
29	1	F091810_from_manual_singleneuronfitting0-102	F091810	manual_singleneuronfitting0-102	1.99006391562951	5.37107294410223	1.74925874241136	1.99980051904816	0.51374330430327	4.54582316084284	3.37647907806276	13	18	6	1	5	1	1	0.0714285714285714	0.428571428571429	0.357142857142857	0.0714285714285714	0.0714285714285714	2.7141226022761	5.04975279486472	7.66773902656014	2.81669369683746	5.11056837851006	7.00762281282424	2.54143221617772	3.9136679590747	7.21921366692772	2.98251006364013	5.06837011528411	7.27142456352432	2.59933286738862	4.38572122243782	7.17805262361134	1.22236302005847	3.90126339931659	5.857008112839	2.74068927869417	3.83548390191111	6.5860355603538	1.89896358603056	4.58010484394085	6.89272297767939	2.18200955731853	4.24908542875979
30	1	C092710_from_manual_singleneuronfitting0-102	C092710	manual_singleneuronfitting0-102	2.03548715018088	4.46091049019512	1.93527802303198	3.05798271011049	0.715706598463942	1.25244187745374	0.857038481900843	13	18	6	1	5	1	1	0.0714285714285714	0.428571428571429	0.357142857142857	0.0714285714285714	0.0714285714285714	3.06384297008712	3.55353769056442	9.85214948638127	2.83476489522666	3.49724813809803	4.64158137184989	1.82814165897916	2.74615541882789	3.98271452002621	2.00309819928045	2.92379122982613	4.3813482168239	2.06032544547149	3.00308860878781	4.26310350790467	3.35810936441325	3.85792708190876	4.35002450851345	2.93796530315861	3.55409059494159	4.30264848167436	3.35029269367285	3.84015695448875	4.33138105061165	3.02030099804061	3.30624849132952
31	1	B091810_from_manual_singleneuronfitting0-102	B091810	manual_singleneuronfitting0-102	2.12328783075439	5.88920834390161	1.88881923614251	2.60664801933523	0.305928361243099	5.68747393220354	0.979817432229443	13	18	6	1	5	1	1	0.0714285714285714	0.428571428571429	0.357142857142857	0.0714285714285714	0.0714285714285714	5.85484951937577	7.45923031646843	4.63686638090627	5.79565038320351	7.40056158322398	4.70454479397796	5.27562056439459	7.32940937043361	7.34878208270757	3.32998275626919	6.73102084542315	8.55553316734022	3.16872963754846	7.25086547530212	1.90130999596377	6.61668636287342	7.45183410054638	4.32694462562089	6.40305409069821	7.37371195438155	1.54829986891375	6.50234695856868	7.19224686633607	1.94475823988738	6.31075594848072	7.41511992790438
32	1	A092910_from_manual_singleneuronfitting0-102	A092910	manual_singleneuronfitting0-102	2.76720458899633	3.57452816809133	2.78834636565978	3.87051304137968	1.31744293236065	2.4849717406035	2.87107142717243	13	18	6	1	5	1	1	0.0714285714285714	0.428571428571429	0.357142857142857	0.0714285714285714	0.0714285714285714	4.94337918215024	5.87490694891634	6.02069815261538	4.88036178492823	6.54442369796089	6.07831646396352	3.86064588955637	5.72369932885169	6.47752284578474	4.23213121194704	5.99238586503397	6.01810635880938	4.59400370383097	6.06824525477661	5.82125797243265	1.6095366326042	2.66664178818372	3.41209478280184	1.36420641308285	2.23711126883032	3.06727571605436	1.07262470518446	2.47747497708929	2.0820116167176	1.05489929836769	1.86326306532904
33	1	A100810_from_manual_singleneuronfitting0-102	A100810	manual_singleneuronfitting0-102	3.39154592967565	6.42804713167848	3.33955886175107	5.70022818073433	0.50203407578571	1.544263700418	2.79779272002808	13	18	6	1	5	1	1	0.0714285714285714	0.428571428571429	0.357142857142857	0.0714285714285714	0.0714285714285714	3.12815327459239	4.95261229284687	7.67111551796983	2.96881234790159	5.02637433361384	8.23251834381226	1.55570943915398	5.02652424460552	7.78498252810585	2.94717204698526	4.72622150891141	7.68370213658662	2.26555900667019	5.17508526181907	7.69760764447211	2.28833022855251	4.89501679905441	4.1122878900995	2.40480937068085	4.55905911202471	5.50427954967708	2.45358713301239	4.61265461050926	4.3118270661861	2.62086370616029	4.61396581932793
[truncated: 723 more columns]
