# Supplementary material for: Nonlinearities between inhibition and T-type calcium channel activity bidirectionally regulate thalamic oscillations
Source: eLife. 2020 Sep 9;9:e59548. doi: 10.7554/eLife.59548 (PMC7529462; doi:10.7554/eLife.59548)
Supplement: Figure 4—source data 1. — Analyzed LTS and burst features for each simulated IPSC response with fast sodium-potassium mechanism (HH2.mod) inserted. Averaged LTS and burst features for each recorded and model neuron, for dynIPSCs scaled by 200% (Figure 4A–B, Figure 4—figure supplement 1A–B). Averaged LTS and burst features for each recorded and model neuron, for dynIPSCs across all conductance amplitude scales (Figure 4C–D, Figure 4—figure supplement 1C–D). [file elife-59548-fig4-data1.zip]

Archive with 5 entries (5 files):
- 20200430_population_rank1-31_dataMode1_attemptNumber3_useHH_cvode_off_pharm_1-4_gincr_200_sim_stats.mat
- 20200430_population_rank1-31_dataMode1_attemptNumber3_useHH_cvode_off_sim_pharm_1-4_gincr_all_sim_stats.mat.mat
- 20200430_population_rank1-31_dataMode1_attemptNumber3_useHH_cvode_off_sim_swpInfo.csv
- pharm_1-4_gincr_200_rec_20200207_ranked_manual_singleneuronfitting0-102_rank1-31_stats.mat
- pharm_1-4_gincr_all_20200207_ranked_manual_singleneuronfitting0-102_rank1-31_stats.mat
