# Supplementary material for: Nonlinearities between inhibition and T-type calcium channel activity bidirectionally regulate thalamic oscillations
Source: eLife. 2020 Sep 9;9:e59548. doi: 10.7554/eLife.59548 (PMC7529462; doi:10.7554/eLife.59548)
Supplement: Figure 4—source data 1. — Analyzed LTS and burst features for each simulated IPSC response with fast sodium-potassium mechanism (HH2.mod) inserted. Averaged LTS and burst features for each recorded and model neuron, for dynIPSCs scaled by 200% (Figure 4A–B, Figure 4—figure supplement 1A–B). Averaged LTS and burst features for each recorded and model neuron, for dynIPSCs across all conductance amplitude scales (Figure 4C–D, Figure 4—figure supplement 1C–D). [file elife-59548-fig4-data1.zip › 20200430_population_rank1-31_dataMode1_attemptNumber3_useHH_cvode_off_sim_swpInfo.csv]

Row	fileBase	simFileBase	siMs	stimStartMs	minPeakTimeMs	medfiltWindowMs	smoothWindowMs	baseWidthMs	ltsThr	ltsThrAlt	spThr	spThrRelLts	siMsRes	minSp2PkTime	slopeSpacing	mafw3Dv	slopeSegYHalf	actVhold	maxNoise	peakTime	peak2ndDer	peakProm	peakWidth	peakClass	spikesPerPeak	ltsPeakTime	ltsPeakValue	maxSlopeTime	maxSlopeValue	burstTime	spikesPerBurst	spikeThreshold	firstSpikeTime	lastSpikeTime	maxSpikeAmp	minSpikeAmp	spikeFrequency	spikeAdaptation	isSpontaneous	isOverridden	couldHaveMissed	idxPeakStart	idxPeakEnd	cellidrow	prow	vrow	grow	swpnrow	gabab_amp
B091810_0006_3	B091810_0006_3	B091810_0006_3_sim	1	4000	4131	30	30	20	-0.0023	-0.0081823	-45	10	1	0	1	3	5	-67.229542239	1.1176621542463	363	-0.0633174147472256	37.3696987911333	45.5832473381328	9	3	363	-34.8470098387502	348	6.05483293245923	348	3	-46.789052696476	349	385	-12.9588302266024	-23.5959852077845	55.5555555555556	28.5714285714286	0	0	0	4178	4474	3	1	-65	100	1	16
B091810_0006_4	B091810_0006_4	B091810_0006_4_sim	1	4000	4129	30	30	20	-0.0023	-0.0081823	-45	10	1	0	1	3	5	-67.2988319495	1.13482275486754	481	-0.0619762950362302	41.2316033862609	22.5427952460986	9	2	481	-33.8910750138195	462	7.0807721399694	461	2	-51.3301629994215	463	510	-8.27258383289084	-9.91742094114366	21.2765957446809	NaN	0	0	0	4165	4605	3	1	-65	200	1	32
B091810_0006_5	B091810_0006_5	B091810_0006_5_sim	1	4000	4143	30	30	20	-0.0023	-0.0081823	-45	10	1	0	1	3	5	-67.335426637	1.14361261500982	939	-0.000388027134365706	0.804534040006885	99.1986917493115	1	0	NaN	NaN	NaN	NaN	NaN	NaN	NaN	NaN	NaN	NaN	NaN	NaN	NaN	0	0	0	4158	5057	3	1	-65	400	1	64
B091810_0006_8	B091810_0006_8	B091810_0006_8_sim	1	4000	4131	30	30	20	-0.0023	-0.0081823	-45	10	1	0	1	3	5	-66.930587206	1.06160369065118	355	-0.0610521237418669	35.5934493587521	45.3258981389845	9	3	355	-36.1870977013491	340	5.32768770027309	339	3	-53.7227329939863	342	379	-12.273218765417	-21.1487353170795	54.0540540540541	32.1428571428571	0	0	0	4178	4463	3	1	-65	100	2	16
B091810_0006_9	B091810_0006_9	B091810_0006_9_sim	1	4000	4127	30	30	20	-0.0023	-0.0081823	-45	10	1	0	1	3	5	-66.9177890375	1.0596858819588	462	-0.0626421950740412	40.7952062621736	22.7755220466266	9	2	462	-33.7308490577301	442	6.69300740582662	441	2	-55.6308847931898	444	489	-20.0078977926988	-23.4348603384651	22.2222222222222	NaN	0	0	0	4166	4582	3	1	-65	200	2	32
B091810_0006_10	B091810_0006_10	B091810_0006_10_sim	1	4000	4143	30	30	20	-0.0023	-0.0081823	-45	10	1	0	1	3	5	-67.3137298455	1.13824096434548	933	-0.000410313888227753	0.885079439947916	101.023047632214	1	0	NaN	NaN	NaN	NaN	NaN	NaN	NaN	NaN	NaN	NaN	NaN	NaN	NaN	0	0	0	4158	5053	3	1	-65	400	2	64
B091810_0006_13	B091810_0006_13	B091810_0006_13_sim	1	4000	4134	30	30	20	-0.0023	-0.0081823	-45	10	1	0	1	3	5	-65.499105687	0.809307112357454	324	-0.0532423642244808	30.3550657861098	43.9567750014317	9	6	324	-39.3842773840042	309	3.40525334891399	309	6	-52.1677210562153	312	348	-1.42914046503147	-25.3334833582474	138.888888888889	220	0	0	0	4178	4419	3	1	-65	100	3	16
B091810_0006_14	B091810_0006_14	B091810_0006_14_sim	1	4000	4125	30	30	20	-0.0023	-0.0081823	-45	10	1	0	1	3	5	-62.0688909735	0.537935205546358	314	-0.0576286901712466	30.3940212123929	45.6818246065939	9	5	314	-37.4564746177595	303	4.53102426325936	301	5	-55.6305582857074	304	344	-1.96976820533086	-27.2006185378001	100	100	0	0	0	4170	4403	3	1	-65	200	3	32
B091810_0006_15	B091810_0006_15	B091810_0006_15_sim	1	4000	4112	30	30	20	-0.0023	-0.0081823	-45	10	1	0	1	3	5	-61.80951291	0.531673176349402	423	-0.0603102730525459	37.0345303868197	34.3017529452358	9	1	423	-33.7259231133337	398	6.94209388336129	398	1	-49.7606199799317	400	400	-20.3961222240052	-20.3961222240052	NaN	NaN	0	0	0	4160	4517	3	1	-65	400	3	64
B091810_0006_18	B091810_0006_18	B091810_0006_18_sim	1	4000	4144	30	30	20	-0.0023	-0.0081823	-45	10	1	0	1	3	5	-62.020795471	0.53646249185148	289	-0.00169622713445813	0.210407339941085	35.2821860585019	1	0	NaN	NaN	NaN	NaN	NaN	NaN	NaN	NaN	NaN	NaN	NaN	NaN	NaN	0	0	0	4165	4342	3	1	-65	100	4	16
B091810_0006_19	B091810_0006_19	B091810_0006_19_sim	1	4000	4286	30	30	20	-0.0023	-0.0081823	-45	10	1	0	1	3	5	-60.4777542765	0.535654879039114	299	-0.0487181153349972	4.95299710231941	14.4110716090825	9	4	299	-40.5412752509822	298	0.772783889753605	289	4	-45.4942723533016	292	313	-16.5339312119421	-25.8402471172377	142.857142857143	150	0	0	0	4286	4377	3	1	-65	200	4	32
B091810_0006_20	B091810_0006_20	B091810_0006_20_sim	1	4000	4111	30	30	20	-0.0023	-0.0081823	-45	10	1	0	1	3	5	-59.0579592165	0.57331187422334	367	-0.0621793039940364	34.3715201051196	28.775356557129	9	2	367	-33.7562534350612	342	7.73057619925794	341	2	-52.9133541663482	343	390	-8.59138140421367	-18.2112360515934	21.2765957446809	NaN	0	0	0	4161	4445	3	1	-65	400	4	64
B091810_0006_23	B091810_0006_23	B091810_0006_23_sim	1	4000	4147	30	30	20	-0.0023	-0.0081823	-45	10	1	0	1	3	5	-60.3067512645	0.535653295965866	1770	-0.000691754922708163	0	0	1	0	NaN	NaN	NaN	NaN	NaN	NaN	NaN	NaN	NaN	NaN	NaN	NaN	NaN	0	0	0	4160	5770	3	1	-65	100	5	16
B091810_0006_24	B091810_0006_24	B091810_0006_24_sim	1	4000	4122	30	30	20	-0.0023	-0.0081823	-45	10	1	0	1	3	5	-64.986583458	0.743457804762392	388	-0.0596501839411783	37.4469203120122	22.375526865562	9	2	388	-34.0785268078457	369	6.19673324627011	368	2	-50.5444196095304	370	418	-8.39381084558701	-11.681939008687	20.8333333333333	NaN	0	0	0	4168	4491	3	1	-65	200	5	32
B091810_0006_25	B091810_0006_25	B091810_0006_25_sim	1	4000	4142	30	30	20	-0.0023	-0.0081823	-45	10	1	0	1	3	5	-66.923188323	1.06033395216646	858	-0.0021942368014436	5.01089467988295	116.318956006982	2	0	NaN	NaN	NaN	NaN	NaN	NaN	NaN	NaN	NaN	NaN	NaN	NaN	NaN	0	0	0	4158	4989	3	1	-65	400	5	64
B091810_0005_3	B091810_0005_3	B091810_0005_3_sim	1	4000	4126	30	30	20	-0.0023	-0.0081823	-45	10	1	0	1	3	5	-65.984931345	0.875325323442148	378	-0.0633868256540359	37.1897811320873	48.013370514134	9	2	378	-34.6172120777846	358	7.0011168795367	357	2	-52.8906403474328	359	400	-9.42661924873174	-18.681886603928	24.390243902439	NaN	0	0	0	4172	4481	3	2	-65	100	1	24
B091810_0005_4	B091810_0005_4	B091810_0005_4_sim	1	4000	4138	30	30	20	-0.0023	-0.0081823	-45	10	1	0	1	3	5	-66.435462512	0.958341278488004	555	-0.0646301677247337	42.1515533781722	52.2014417492691	9	2	555	-33.7253580117371	535	7.26191660001447	534	2	-53.8783532686651	536	575	-12.921038906866	-21.3806060021935	25.6410256410256	NaN	0	0	0	4138	4677	3	2	-65	200	1	48
B091810_0005_5	B091810_0005_5	B091810_0005_5_sim	1	4000	4144	30	30	20	-0.0023	-0.0081823	-45	10	1	0	1	3	5	-65.935039082	0.866465150733762	1116	-0.000422856254459213	0.621844890051321	84.6016360643736	1	0	NaN	NaN	NaN	NaN	NaN	NaN	NaN	NaN	NaN	NaN	NaN	NaN	NaN	0	0	0	4156	5219	3	2	-65	400	1	96
B091810_0005_8	B091810_0005_8	B091810_0005_8_sim	1	4000	4127	30	30	20	-0.0023	-0.0081823	-45	10	1	0	1	3	5	-65.0701709945	0.754118813024554	354	-0.0583302865527391	35.3564240889218	36.3783233692286	9	3	354	-35.1040241212037	333	5.32418404295282	332	3	-55.1676178439556	335	383	-7.79691344287665	-17.9536793704859	41.6666666666667	41.1764705882353	0	0	0	4173	4452	3	2	-65	100	2	24
B091810_0005_9	B091810_0005_9	B091810_0005_9_sim	1	4000	4132	30	30	20	-0.0023	-0.0081823	-45	10	1	0	1	3	5	-65.107165229	0.759412173098306	479	-0.0624712399154105	40.2364416362066	30.6905719781714	9	2	479	-33.6048769138932	454	6.76957759396696	454	2	-49.5567453385158	456	500	-21.0804800334259	-22.1194772519303	22.7272727272727	NaN	0	0	0	4161	4586	3	2	-65	200	2	48
B091810_0005_10	B091810_0005_10	B091810_0005_10_sim	1	4000	4143	30	30	20	-0.0023	-0.0081823	-45	10	1	0	1	3	5	-65.0024809455	0.745757977469879	920	-0.00122640617084799	2.55023603985607	100.443785929621	2	0	NaN	NaN	NaN	NaN	NaN	NaN	NaN	NaN	NaN	NaN	NaN	NaN	NaN	0	0	0	4156	5037	3	2	-65	400	2	96
B091810_0005_13	B091810_0005_13	B091810_0005_13_sim	1	4000	4127	30	30	20	-0.0023	-0.0081823	-45	10	1	0	1	3	5	-65.060272307	0.753181465968887	348	-0.0596015629053874	36.3407540848595	53.9433699212687	9	3	348	-34.1044662749858	333	5.76804319054647	332	3	-54.0343029680784	335	383	-8.12951122846196	-22.5017103724195	41.6666666666667	41.1764705882353	0	0	0	4173	4451	3	2	-65	100	3	24
B091810_0005_14	B091810_0005_14	B091810_0005_14_sim	1	4000	4132	30	30	20	-0.0023	-0.0081823	-45	10	1	0	1	3	5	-65.1031657375	0.759080666309398	473	-0.0622742993157263	40.1347556003011	5	8	0	473	-33.6978905298014	454	7.25834197423762	NaN	NaN	NaN	NaN	NaN	NaN	NaN	NaN	NaN	0	0	0	4161	4586	3	2	-65	200	3	48
B091810_0005_15	B091810_0005_15	B091810_0005_15_sim	1	4000	4143	30	30	20	-0.0023	-0.0081823	-45	10	1	0	1	3	5	-64.8462045505	0.725881562650973	894	-0.00203755920342446	3.97476427989463	101.885046908255	2	0	NaN	NaN	NaN	NaN	NaN	NaN	NaN	NaN	NaN	NaN	NaN	NaN	NaN	0	0	0	4156	5011	3	2	-65	400	3	96
B091810_0005_18	B091810_0005_18	B091810_0005_18_sim	1	4000	4126	30	30	20	-0.0023	-0.0081823	-45	10	1	0	1	3	5	-66.391269336	0.949449017761332	391	-0.0646137537812094	38.7919323192686	49.1809398457698	9	2	391	-33.6067229608389	370	5.92322596946829	369	2	-55.8171275575639	372	411	-14.5515940192998	-18.0219600437717	25.6410256410256	NaN	0	0	0	4171	4498	3	2	-65	100	4	24
B091810_0005_19	B091810_0005_19	B091810_0005_19_sim	1	4000	4139	30	30	20	-0.0023	-0.0081823	-45	10	1	0	1	3	5	-66.9687813075	1.06854405440623	603	-0.0651790891575837	42.2003110163223	50.4742618537983	9	3	603	-34.4024484036007	583	7.33053458147724	583	3	-45.5468140162388	584	627	-4.65514242158426	-23.8916092202231	46.5116279069767	30.3030303030303	0	0	0	4139	4728	3	2	-65	200	4	48
B091810_0005_20	B091810_0005_20	B091810_0005_20_sim	1	4000	4144	30	30	20	-0.0023	-0.0081823	-45	10	1	0	1	3	5	-67.206645751	1.11185377771773	1393	-0.000259103602837054	0.247218150027592	74.0690977400777	1	0	NaN	NaN	NaN	NaN	NaN	NaN	NaN	NaN	NaN	NaN	NaN	NaN	NaN	0	0	0	4156	5484	3	2	-65	400	4	96
B091810_0005_23	B091810_0005_23	B091810_0005_23_sim	1	4000	4127	30	30	20	-0.0023	-0.0081823	-45	10	1	0	1	3	5	-67.180549543	1.10641115780378	418	-0.0590499564626507	39.8271159187044	57.1812225226561	9	2	418	-33.7875451713856	398	6.96110724461159	397	2	-54.0168117772575	399	451	2.36014089317299	-19.1637692179656	19.2307692307692	NaN	0	0	0	4170	4537	3	2	-65	100	5	24
B091810_0005_24	B091810_0005_24	B091810_0005_24_sim	1	4000	4139	30	30	20	-0.0023	-0.0081823	-45	10	1	0	1	3	5	-66.849499373	1.04498811721795	591	-0.0654604018020226	42.0865739531941	31.7132954740163	9	2	591	-34.3717276167288	571	7.20016894602217	570	2	-53.2762712374897	572	613	-7.92155925461909	-14.2372618042437	24.390243902439	NaN	0	0	0	4139	4715	3	2	-65	200	5	48
B091810_0005_25	B091810_0005_25	B091810_0005_25_sim	1	4000	4144	30	30	20	-0.0023	-0.0081823	-45	10	1	0	1	3	5	-67.0248729865	1.07784238546556	1352	-0.000278835219998444	0.292401069967852	76.2920572849641	1	0	NaN	NaN	NaN	NaN	NaN	NaN	NaN	NaN	NaN	NaN	NaN	NaN	NaN	0	0	0	4156	5446	3	2	-65	400	5	96
B091810_0004_3	B091810_0004_3	B091810_0004_3_sim	1	4000	4145	30	30	20	-0.0023	-0.0081823	-45	10	1	0	1	3	5	-65.756166315	0.837043503386495	667	-0.0625335890282612	40.1826267294894	51.3158083447203	9	2	667	-34.6221656206108	652	6.47575165249829	651	2	-53.7026230921858	653	687	-18.2086807916177	-20.1414335763366	29.4117647058824	NaN	0	0	0	4182	4784	3	3	-65	100	1	8.88
B091810_0004_4	B091810_0004_4	B091810_0004_4_sim	1	4000	4160	30	30	20	-0.0023	-0.0081823	-45	10	1	0	1	3	5	-65.6782784435	0.827885101723638	1057	-0.0597159883642824	38.600063688791	31.3673192503375	9	4	1057	-36.9881144312995	1039	5.42591299635	1039	4	-48.1285836871899	1041	1070	-17.7941797062127	-25.9994953797396	103.448275862069	140	0	0	0	4160	5171	3	3	-65	200	1	17.76
B091810_0004_5	B091810_0004_5	B091810_0004_5_sim	1	4000	4161	30	30	20	-0.0023	-0.0081823	-45	10	1	0	1	3	5	-65.437015157	0.803055433868802	1606	-0.050082339162562	32.2864800042802	43.1509891216137	9	4	1606	-43.222424615805	1592	2.4355315145766	1592	4	-52.5068520956181	1595	1618	2.43035690243968	-19.3583626540851	130.434782608696	128.571428571429	0	0	0	4161	5714	3	3	-65	400	1	35.52
B091810_0004_8	B091810_0004_8	B091810_0004_8_sim	1	4000	4146	30	30	20	-0.0023	-0.0081823	-45	10	1	0	1	3	5	-65.897844673	0.860358461978813	680	-0.0633894572474294	40.208874911568	50.0482807903506	9	2	680	-34.7233044683197	664	5.67291263913958	664	2	-49.5700541165413	666	700	-15.2728514036415	-21.4784897729724	29.4117647058824	NaN	0	0	0	4146	4796	3	3	-65	100	2	8.88
B091810_0004_9	B091810_0004_9	B091810_0004_9_sim	1	4000	4160	30	30	20	-0.0023	-0.0081823	-45	10	1	0	1	3	5	-66.2061975455	0.914619214712455	1129	-0.0598112685241169	37.4612287100031	46.3109808047953	9	5	1129	-38.4408123700774	1109	4.36124904449495	1109	5	-50.5110828113179	1111	1142	-0.926800707497971	-26.2613038469775	129.032258064516	72.7272727272727	0	0	0	4160	5242	3	3	-65	200	2	17.76
B091810_0004_10	B091810_0004_10	B091810_0004_10_sim	1	4000	4161	30	30	20	-0.0023	-0.0081823	-45	10	1	0	1	3	5	-66.574241127	0.986730385404915	1770	-0.000936684446766228	0	0	1	0	NaN	NaN	NaN	NaN	NaN	NaN	NaN	NaN	NaN	NaN	NaN	NaN	NaN	0	0	0	4172	5770	3	3	-65	400	2	35.52
B091810_0004_13	B091810_0004_13	B091810_0004_13_sim	1	4000	4146	30	30	20	-0.0023	-0.0081823	-45	10	1	0	1	3	5	-65.951336784	0.868803488265723	684	-0.0625324020473352	40.1262912859285	49.8061078317234	9	2	684	-34.849420854169	669	6.29706692420518	668	2	-53.9167666208561	670	704	-22.3694702536892	-23.3964773833799	29.4117647058824	NaN	0	0	0	4146	4801	3	3	-65	100	3	8.88
B091810_0004_14	B091810_0004_14	B091810_0004_14_sim	1	4000	4160	30	30	20	-0.0023	-0.0081823	-45	10	1	0	1	3	5	-66.6303326775	0.997937295830603	1185	-0.0559306354124553	36.960260173092	46.5388641925687	9	6	1185	-39.1381481469846	1172	4.57655576079242	1172	6	-49.0341343361478	1174	1208	-10.6949403391517	-26.3388030718384	147.058823529412	200	0	0	0	4160	5306	3	3	-65	200	3	17.76
B091810_0004_15	B091810_0004_15	B091810_0004_15_sim	1	4000	4161	30	30	20	-0.0023	-0.0081823	-45	10	1	0	1	3	5	-65.5372997955	0.81330644071624	1629	-0.0461066085398729	30.8108015702594	45.3181627090812	9	4	1629	-44.6941186298221	1613	2.20777353958704	1613	4	-52.5918050534289	1616	1642	6.96458403481102	-14.8143432191828	115.384615384615	157.142857142857	0	0	0	4161	5770	3	3	-65	400	3	35.52
B091810_0004_18	B091810_0004_18	B091810_0004_18_sim	1	4000	4144	30	30	20	-0.0023	-0.0081823	-45	10	1	0	1	3	5	-65.735869643	0.834136365868586	665	-0.0613421312368052	39.6583875174458	51.8245091282972	9	2	665	-35.1280413624363	650	5.82229037851253	649	2	-55.0297684269692	652	685	-18.0112058038629	-23.8795787842133	30.3030303030303	NaN	0	0	0	4182	4782	3	3	-65	100	4	8.88
B091810_0004_19	B091810_0004_19	B091810_0004_19_sim	1	4000	4160	30	30	20	-0.0023	-0.0081823	-45	10	1	0	1	3	5	-66.164904421	0.905755053676945	1123	-0.060222404319142	37.65541489696	26.7769963506577	9	6	1123	-38.2259015131204	1104	5.312777275881	1103	6	-51.5441027275083	1105	1136	1.16678976473229	-26.7012442099867	161.290322580645	133.333333333333	0	0	0	4160	5236	3	3	-65	200	4	17.76
B091810_0004_20	B091810_0004_20	B091810_0004_20_sim	1	4000	4161	30	30	20	-0.0023	-0.0081823	-45	10	1	0	1	3	5	-65.368925509	0.795936868897134	1591	-0.0490053580010796	31.8097660206043	44.0538996234031	9	4	1591	-43.696029009299	1578	2.22169131352904	1578	4	-53.5049799236969	1581	1604	4.98079001365692	-17.3312605598131	130.434782608696	128.571428571429	0	0	0	4161	5701	3	3	-65	400	4	35.52
B091810_0004_23	B091810_0004_23	B091810_0004_23_sim	1	4000	4144	30	30	20	-0.0023	-0.0081823	-45	10	1	0	1	3	5	-65.655281848	0.825656316847659	658	-0.0623148273031586	40.1513521697165	53.0010729642569	9	2	658	-34.5523831101657	643	5.52876971950075	643	2	-50.1984926146913	645	679	-11.0400660869219	-24.1726209871481	29.4117647058824	NaN	0	0	0	4182	4776	3	3	-65	100	5	8.88
B091810_0004_24	B091810_0004_24	B091810_0004_24_sim	1	4000	4159	30	30	20	-0.0023	-0.0081823	-45	10	1	0	1	3	5	-65.582393083	0.817619975612324	1045	-0.0582132503638432	39.7425598586971	52.4555893484326	9	3	1045	-35.746537081195	1027	5.43586122676155	1027	3	-48.2175437869626	1029	1058	-17.086317569135	-24.7803555115238	68.9655172413793	31.8181818181818	0	0	0	4159	5162	3	3	-65	200	5	17.76
B091810_0004_25	B091810_0004_25	B091810_0004_25_sim	1	4000	4161	30	30	20	-0.0023	-0.0081823	-45	10	1	0	1	3	5	-64.941190268	0.73774035742902	1521	-0.0514405307531846	32.9276934968748	45.4417851213193	9	5	1521	-42.5116900230235	1501	2.90156096103506	1500	5	-53.7887020278128	1503	1534	5.4903195595903	-23.368294707358	129.032258064516	183.333333333333	0	0	0	4161	5624	3	3	-65	400	5	35.52
B091810_0007_3	B091810_0007_3	B091810_0007_3_sim	1	4000	4155	30	30	20	-0.0023	-0.0081823	-45	10	1	0	1	3	5	-68.6384393765	1.52640113235533	1770	-3.70886147445341e-05	0	0	1	0	NaN	NaN	NaN	NaN	NaN	NaN	NaN	NaN	NaN	NaN	NaN	NaN	NaN	0	0	0	4214	5770	3	4	-65	100	1	6.32
B091810_0007_4	B091810_0007_4	B091810_0007_4_sim	1	4000	4179	30	30	20	-0.0023	-0.0081823	-45	10	1	0	1	3	5	-68.64993716	1.5310050296331	1770	-2.6120749108694e-05	0	0	1	0	NaN	NaN	NaN	NaN	NaN	NaN	NaN	NaN	NaN	NaN	NaN	NaN	NaN	0	0	0	4203	5770	3	4	-65	200	1	12.64
B091810_0007_5	B091810_0007_5	B091810_0007_5_sim	1	4000	4183	30	30	20	-0.0023	-0.0081823	-45	10	1	0	1	3	5	-68.6381394305	1.52629074240689	1770	-2.35640487514293e-05	0	0	1	0	NaN	NaN	NaN	NaN	NaN	NaN	NaN	NaN	NaN	NaN	NaN	NaN	NaN	0	0	0	4197	5770	3	4	-65	400	1	25.28
B091810_0007_8	B091810_0007_8	B091810_0007_8_sim	1	4000	4151	30	30	20	-0.0023	-0.0081823	-45	10	1	0	1	3	5	-68.049725173	1.34185874250525	1770	-4.20755469684566e-05	0	0	1	0	NaN	NaN	NaN	NaN	NaN	NaN	NaN	NaN	NaN	NaN	NaN	NaN	NaN	0	0	0	4214	5770	3	4	-65	100	2	6.32
B091810_0007_9	B091810_0007_9	B091810_0007_9_sim	1	4000	4176	30	30	20	-0.0023	-0.0081823	-45	10	1	0	1	3	5	-67.4019169635	1.16015088062351	1770	-3.11976575508473e-05	0	0	1	0	NaN	NaN	NaN	NaN	NaN	NaN	NaN	NaN	NaN	NaN	NaN	NaN	NaN	0	0	0	4204	5770	3	4	-65	200	2	12.64
B091810_0007_10	B091810_0007_10	B091810_0007_10_sim	1	4000	4182	30	30	20	-0.0023	-0.0081823	-45	10	1	0	1	3	5	-66.492653777	0.969599094786723	1770	-2.74465636150899e-05	0	0	1	0	NaN	NaN	NaN	NaN	NaN	NaN	NaN	NaN	NaN	NaN	NaN	NaN	NaN	0	0	0	4198	5770	3	4	-65	400	2	25.28
B091810_0007_13	B091810_0007_13	B091810_0007_13_sim	1	4000	4147	30	30	20	-0.0023	-0.0081823	-45	10	1	0	1	3	5	-66.756413597	1.02434436193456	1770	-3.05479904880186e-05	0	0	1	0	NaN	NaN	NaN	NaN	NaN	NaN	NaN	NaN	NaN	NaN	NaN	NaN	NaN	0	0	0	4215	5770	3	4	-65	100	3	6.32
B091810_0007_14	B091810_0007_14	B091810_0007_14_sim	1	4000	4173	30	30	20	-0.0023	-0.0081823	-45	10	1	0	1	3	5	-66.550344972	0.981288331309461	1770	-3.67639357907127e-05	0	0	1	0	NaN	NaN	NaN	NaN	NaN	NaN	NaN	NaN	NaN	NaN	NaN	NaN	NaN	0	0	0	4204	5770	3	4	-65	200	3	12.64
B091810_0007_15	B091810_0007_15	B091810_0007_15_sim	1	4000	4182	30	30	20	-0.0023	-0.0081823	-45	10	1	0	1	3	5	-66.630832652	0.997906458445724	1770	-2.71308977415111e-05	0	0	1	0	NaN	NaN	NaN	NaN	NaN	NaN	NaN	NaN	NaN	NaN	NaN	NaN	NaN	0	0	0	4198	5770	3	4	-65	400	3	25.28
B091810_0007_18	B091810_0007_18	B091810_0007_18_sim	1	4000	4148	30	30	20	-0.0023	-0.0081823	-45	10	1	0	1	3	5	-66.5813401345	0.987944754173256	1770	-2.9573347205279e-05	0	0	1	0	NaN	NaN	NaN	NaN	NaN	NaN	NaN	NaN	NaN	NaN	NaN	NaN	NaN	0	0	0	4215	5770	3	4	-65	100	4	6.32
B091810_0007_19	B091810_0007_19	B091810_0007_19_sim	1	4000	4175	30	30	20	-0.0023	-0.0081823	-45	10	1	0	1	3	5	-66.9906781365	1.07191575988203	1770	-3.35887990485558e-05	0	0	1	0	NaN	NaN	NaN	NaN	NaN	NaN	NaN	NaN	NaN	NaN	NaN	NaN	NaN	0	0	0	4204	5770	3	4	-65	200	4	12.64
B091810_0007_20	B091810_0007_20	B091810_0007_20_sim	1	4000	4182	30	30	20	-0.0023	-0.0081823	-45	10	1	0	1	3	5	-66.547245425	0.980705155527445	1770	-2.73205707485586e-05	0	0	1	0	NaN	NaN	NaN	NaN	NaN	NaN	NaN	NaN	NaN	NaN	NaN	NaN	NaN	0	0	0	4198	5770	3	4	-65	400	4	25.28
B091810_0007_23	B091810_0007_23	B091810_0007_23_sim	1	4000	4148	30	30	20	-0.0023	-0.0081823	-45	10	1	0	1	3	5	-67.3133299045	1.13814224598937	1770	-3.55255766944021e-05	0	0	1	0	NaN	NaN	NaN	NaN	NaN	NaN	NaN	NaN	NaN	NaN	NaN	NaN	NaN	0	0	0	4215	5770	3	4	-65	100	5	6.32
B091810_0007_24	B091810_0007_24	B091810_0007_24_sim	1	4000	4174	30	30	20	-0.0023	-0.0081823	-45	10	1	0	1	3	5	-66.753713957	1.02390690324269	1770	-3.52057491078269e-05	0	0	1	0	NaN	NaN	NaN	NaN	NaN	NaN	NaN	NaN	NaN	NaN	NaN	NaN	NaN	0	0	0	4204	5770	3	4	-65	200	5	12.64
B091810_0007_25	B091810_0007_25	B091810_0007_25_sim	1	4000	4182	30	30	20	-0.0023	-0.0081823	-45	10	1	0	1	3	5	-66.737916397	1.02044129223996	1770	-2.68935493456159e-05	0	0	1	0	NaN	NaN	NaN	NaN	NaN	NaN	NaN	NaN	NaN	NaN	NaN	NaN	NaN	0	0	0	4198	5770	3	4	-65	400	5	25.28
F091810_0012_3	F091810_0012_3	F091810_0012_3_sim	1	4000	4149	30	30	20	-0.0023	-0.0081823	-45	10	1	0	1	3	5	-61.5230599715	0.152032739090019	1770	-7.8105969084051e-05	0	0	1	0	NaN	NaN	NaN	NaN	NaN	NaN	NaN	NaN	NaN	NaN	NaN	NaN	NaN	0	0	0	4167	5770	6	1	-60	100	1	16
F091810_0012_4	F091810_0012_4	F091810_0012_4_sim	1	4000	4147	30	30	20	-0.0023	-0.0081823	-45	10	1	0	1	3	5	-60.552132525	0.159230176201453	1770	-0.000156016290130744	0	0	1	0	NaN	NaN	NaN	NaN	NaN	NaN	NaN	NaN	NaN	NaN	NaN	NaN	NaN	0	0	0	4168	5770	6	1	-60	200	1	32
F091810_0012_5	F091810_0012_5	F091810_0012_5_sim	1	4000	4139	30	30	20	-0.0023	-0.0081823	-45	10	1	0	1	3	5	-61.3378531735	0.152483413027827	1770	-0.00161779372176586	0	0	1	0	NaN	NaN	NaN	NaN	NaN	NaN	NaN	NaN	NaN	NaN	NaN	NaN	NaN	0	0	0	4182	5770	6	1	-60	400	1	64
F091810_0012_8	F091810_0012_8	F091810_0012_8_sim	1	4000	4149	30	30	20	-0.0023	-0.0081823	-45	10	1	0	1	3	5	-61.990021499	0.152277183954665	1770	-7.58343400710931e-05	0	0	1	0	NaN	NaN	NaN	NaN	NaN	NaN	NaN	NaN	NaN	NaN	NaN	NaN	NaN	0	0	0	4168	5770	6	1	-60	100	2	16
F091810_0012_9	F091810_0012_9	F091810_0012_9_sim	1	4000	4147	30	30	20	-0.0023	-0.0081823	-45	10	1	0	1	3	5	-61.5276576465	0.152025284557909	1770	-0.000189383733650884	0	0	1	0	NaN	NaN	NaN	NaN	NaN	NaN	NaN	NaN	NaN	NaN	NaN	NaN	NaN	0	0	0	4170	5770	6	1	-60	200	2	32
F091810_0012_10	F091810_0012_10	F091810_0012_10_sim	1	4000	4135	30	30	20	-0.0023	-0.0081823	-45	10	1	0	1	3	5	-62.4619772375	0.154591006896038	323	-0.0100686070305003	5.59196027121025	45.4808703680574	8	0	323	-59.7506261188293	312	0.238215709235519	NaN	NaN	NaN	NaN	NaN	NaN	NaN	NaN	NaN	0	0	0	4191	4416	6	1	-60	400	2	64
F091810_0012_13	F091810_0012_13	F091810_0012_13_sim	1	4000	4149	30	30	20	-0.0023	-0.0081823	-45	10	1	0	1	3	5	-62.233695598	0.153251670497333	1770	-7.74497859689725e-05	0	0	1	0	NaN	NaN	NaN	NaN	NaN	NaN	NaN	NaN	NaN	NaN	NaN	NaN	NaN	0	0	0	4168	5770	6	1	-60	100	3	16
F091810_0012_14	F091810_0012_14	F091810_0012_14_sim	1	4000	4145	30	30	20	-0.0023	-0.0081823	-45	10	1	0	1	3	5	-63.383798635	0.153516170717987	1770	-0.000348342544590954	0	0	1	0	NaN	NaN	NaN	NaN	NaN	NaN	NaN	NaN	NaN	NaN	NaN	NaN	NaN	0	0	0	4175	5770	6	1	-60	200	3	32
F091810_0012_15	F091810_0012_15	F091810_0012_15_sim	1	4000	4137	30	30	20	-0.0023	-0.0081823	-45	10	1	0	1	3	5	-62.0069127975	0.152325671813599	317	-0.00326133347201671	0.969084349726138	44.3568611193037	6	0	317	-63.8806873802427	272	0.123648050869392	NaN	NaN	NaN	NaN	NaN	NaN	NaN	NaN	NaN	0	0	0	4187	4394	6	1	-60	400	3	64
F091810_0012_18	F091810_0012_18	F091810_0012_18_sim	1	4000	4149	30	30	20	-0.0023	-0.0081823	-45	10	1	0	1	3	5	-61.308267924	0.152613748179665	1770	-8.28650891798819e-05	0	0	1	0	NaN	NaN	NaN	NaN	NaN	NaN	NaN	NaN	NaN	NaN	NaN	NaN	NaN	0	0	0	4167	5770	6	1	-60	100	4	16
F091810_0012_19	F091810_0012_19	F091810_0012_19_sim	1	4000	4147	30	30	20	-0.0023	-0.0081823	-45	10	1	0	1	3	5	-61.96383496	0.152222139589184	1770	-0.000211137491081689	0	0	1	0	NaN	NaN	NaN	NaN	NaN	NaN	NaN	NaN	NaN	NaN	NaN	NaN	NaN	0	0	0	4171	5770	6	1	-60	200	4	32
F091810_0012_20	F091810_0012_20	F091810_0012_20_sim	1	4000	4133	30	30	20	-0.0023	-0.0081823	-45	10	1	0	1	3	5	-63.0966472575	0.151534096901629	326	-0.027797016002566	13.59656981402	37.5273527610367	9	2	326	-52.6242888259252	311	1.14873780034755	309	2	-62.5318580689741	321	338	13.9659432851802	6.331104982852	58.8235294117647	NaN	0	0	0	4196	4423	6	1	-60	400	4	64
F091810_0012_23	F091810_0012_23	F091810_0012_23_sim	1	4000	4149	30	30	20	-0.0023	-0.0081823	-45	10	1	0	1	3	5	-62.486264686	0.154716391729429	1770	-8.0896599286253e-05	0	0	1	0	NaN	NaN	NaN	NaN	NaN	NaN	NaN	NaN	NaN	NaN	NaN	NaN	NaN	0	0	0	4168	5770	6	1	-60	100	5	16
F091810_0012_24	F091810_0012_24	F091810_0012_24_sim	1	4000	4146	30	30	20	-0.0023	-0.0081823	-45	10	1	0	1	3	5	-62.896756955	0.150525547907583	1770	-0.000284928763376952	0	0	1	0	NaN	NaN	NaN	NaN	NaN	NaN	NaN	NaN	NaN	NaN	NaN	NaN	NaN	0	0	0	4173	5770	6	1	-60	200	5	32
F091810_0012_25	F091810_0012_25	F091810_0012_25_sim	1	4000	4135	30	30	20	-0.0023	-0.0081823	-45	10	1	0	1	3	5	-62.6666770135	0.150469163675889	316	-0.016110917022923	8.4927289831688	42.1743806104611	9	1	316	-57.2221642968753	313	0.646101986893157	307	1	-62.6854037842512	328	328	-6.32121317069821	-6.32121317069821	NaN	NaN	0	0	0	4192	4416	6	1	-60	400	5	64
F091810_0005_3	F091810_0005_3	F091810_0005_3_sim	1	4000	4144	30	30	20	-0.0023	-0.0081823	-45	10	1	0	1	3	5	-67.973774686	0.283121065951739	370	-0.000829521355485505	0.556780060038491	75.5423035730065	2	0	NaN	NaN	NaN	NaN	NaN	NaN	NaN	NaN	NaN	NaN	NaN	NaN	NaN	0	0	0	4201	4495	6	1	-65	100	1	16
F091810_0005_4	F091810_0005_4	F091810_0005_4_sim	1	4000	4135	30	30	20	-0.0023	-0.0081823	-45	10	1	0	1	3	5	-67.630664359	0.264786475960814	383	-0.0252237136332728	17.2055984727956	59.4364124266196	9	2	383	-52.6740258171715	374	2.13579643830489	373	2	-62.6179763580684	384	395	5.06842957910404	-4.18305090005357	90.9090909090909	NaN	0	0	0	4221	4540	6	1	-65	200	1	32
F091810_0005_5	F091810_0005_5	F091810_0005_5_sim	1	4000	4120	30	30	20	-0.0023	-0.0081823	-45	10	1	0	1	3	5	-67.6409591785	0.265158439749031	453	-0.0354658364975612	0.993651990715868	8.5597823930807	9	4	453	-51.7114861141715	423	3.61198548079421	422	4	-65.306664575291	434	470	15.3738183195864	-10.5641851136141	83.3333333333333	200	0	0	0	4201	4601	6	1	-65	400	1	64
F091810_0005_8	F091810_0005_8	F091810_0005_8_sim	1	4000	4146	30	30	20	-0.0023	-0.0081823	-45	10	1	0	1	3	5	-66.2501652545	0.209874537981915	1770	-0.000265092461355001	0	0	1	0	NaN	NaN	NaN	NaN	NaN	NaN	NaN	NaN	NaN	NaN	NaN	NaN	NaN	0	0	0	4181	5770	6	1	-65	100	2	16
F091810_0005_9	F091810_0005_9	F091810_0005_9_sim	1	4000	4135	30	30	20	-0.0023	-0.0081823	-45	10	1	0	1	3	5	-67.4895398775	0.257712839606013	379	-0.0262622760524107	16.631592750317	52.862599127923	9	2	379	-53.0804666496493	371	1.91160637906412	369	2	-62.9555943551456	380	391	10.6253140528845	-1.59146854203283	90.9090909090909	NaN	0	0	0	4220	4528	6	1	-65	200	2	32
F091810_0005_10	F091810_0005_10	F091810_0005_10_sim	1	4000	4123	30	30	20	-0.0023	-0.0081823	-45	10	1	0	1	3	5	-66.5167342425	0.219259907392199	407	-0.0303474629952276	19.9601349268561	63.222988791444	9	4	407	-50.2740402831797	390	3.5647908270856	389	4	-64.2295912598239	401	449	19.9656558332008	-16.0544263033017	62.5	333.333333333333	0	0	0	4203	4558	6	1	-65	400	2	64
F091810_0005_13	F091810_0005_13	F091810_0005_13_sim	1	4000	4145	30	30	20	-0.0023	-0.0081823	-45	10	1	0	1	3	5	-67.3628067015	0.251575010577633	371	-0.000511598775266645	0.0866187000131049	54.0168327596099	1	0	NaN	NaN	NaN	NaN	NaN	NaN	NaN	NaN	NaN	NaN	NaN	NaN	NaN	0	0	0	4193	4454	6	1	-65	100	3	16
F091810_0005_14	F091810_0005_14	F091810_0005_14_sim	1	4000	4136	30	30	20	-0.0023	-0.0081823	-45	10	1	0	1	3	5	-67.2463670585	0.246240304393788	374	-0.0290264792267164	16.9059542598519	46.1239831055836	9	2	374	-52.5418585801158	364	1.78615183652789	363	2	-61.8638748157903	374	386	1.6106533276385	-14.7249655297461	83.3333333333333	NaN	0	0	0	4218	4514	6	1	-65	200	3	32
F091810_0005_15	F091810_0005_15	F091810_0005_15_sim	1	4000	4122	30	30	20	-0.0023	-0.0081823	-45	10	1	0	1	3	5	-66.606190106	0.222554380491947	409	-0.0319090374813166	20.7009467738732	58.2721004092492	9	4	409	-49.6543653461635	393	3.21659508791669	392	4	-62.7767999285061	404	447	4.94075479820105	-13.4712660806943	69.7674418604651	312.5	0	0	0	4203	4557	6	1	-65	400	3	64
F091810_0005_18	F091810_0005_18	F091810_0005_18_sim	1	4000	4145	30	30	20	-0.0023	-0.0081823	-45	10	1	0	1	3	5	-66.9871993915	0.236037475254029	1770	-0.000400790273482995	0	0	1	0	NaN	NaN	NaN	NaN	NaN	NaN	NaN	NaN	NaN	NaN	NaN	NaN	NaN	0	0	0	4188	5770	6	1	-65	100	4	16
F091810_0005_19	F091810_0005_19	F091810_0005_19_sim	1	4000	4134	30	30	20	-0.0023	-0.0081823	-45	10	1	0	1	3	5	-67.803170303	0.273745485442851	406	-0.0297153577886641	18.0210730445164	51.6917354747076	9	3	406	-52.3298575454505	379	2.40456859447443	378	3	-61.8830989828514	389	418	12.652749745794	-9.4856999019322	68.9655172413793	190	0	0	0	4222	4541	6	1	-65	200	4	32
F091810_0005_20	F091810_0005_20	F091810_0005_20_sim	1	4000	4121	30	30	20	-0.0023	-0.0081823	-45	10	1	0	1	3	5	-67.3794976935	0.252480877113878	446	-0.0345822218599012	0.654467090493803	7.67343940633043	9	4	446	-51.9293605436683	415	3.45649028347599	414	4	-65.5316926833932	426	463	3.53712858578602	-14.7261136021432	81.0810810810811	211.111111111111	0	0	0	4201	4588	6	1	-65	400	4	64
F091810_0005_23	F091810_0005_23	F091810_0005_23_sim	1	4000	4145	30	30	20	-0.0023	-0.0081823	-45	10	1	0	1	3	5	-67.3029376585	0.248877717050571	372	-0.000491188168845531	0.0624607399921189	50.4091682306739	1	0	NaN	NaN	NaN	NaN	NaN	NaN	NaN	NaN	NaN	NaN	NaN	NaN	NaN	0	0	0	4192	4449	6	1	-65	100	5	16
F091810_0005_24	F091810_0005_24	F091810_0005_24_sim	1	4000	4135	30	30	20	-0.0023	-0.0081823	-45	10	1	0	1	3	5	-67.5784923485	0.262171120493397	381	-0.0264897926060271	17.3613452132029	55.3347605368136	9	2	381	-52.4554337468246	373	2.23983766512253	372	2	-61.8481773501732	383	393	-11.2489073518002	-16.3714123853065	100	NaN	0	0	0	4220	4535	6	1	-65	200	5	32
F091810_0005_25	F091810_0005_25	F091810_0005_25_sim	1	4000	4122	30	30	20	-0.0023	-0.0081823	-45	10	1	0	1	3	5	-66.9492185915	0.234822620742163	433	-0.0333646959424591	0.172521101491277	8.89765004531819	9	4	433	-52.3638496225913	403	3.27363358146825	402	4	-62.8899590789946	414	452	4.32313933434082	-12.6759280000046	78.9473684210526	250	0	0	0	4202	4569	6	1	-65	400	5	64
F091810_0001_3	F091810_0001_3	F091810_0001_3_sim	1	4000	4138	30	30	20	-0.0023	-0.0081823	-45	10	1	0	1	3	5	-71.197680199	0.576160012381838	476	-0.0298620653031618	0.387427969080171	4	9	3	476	-52.6347221643319	449	2.46706011489159	448	3	-62.463037921443	459	489	3.59986551933304	-3.50049142094736	66.6666666666667	200	0	0	0	4244	4689	6	1	-70	100	1	16
F091810_0001_4	F091810_0001_4	F091810_0001_4_sim	1	4000	4128	30	30	20	-0.0023	-0.0081823	-45	10	1	0	1	3	5	-71.6243774400001	0.642801293595863	498	-0.0352551711213766	26.7294818715445	61.9643814344734	9	3	498	-49.8919596584749	480	3.15763140811142	479	3	-65.2074733520281	491	510	7.46903477889065	-6.2400264633928	105.263157894737	111.111111111111	0	0	0	4218	4749	6	1	-70	200	1	32
F091810_0001_5	F091810_0001_5	F091810_0001_5_sim	1	4000	4116	30	30	20	-0.0023	-0.0081823	-45	10	1	0	1	3	5	-71.8143742230001	0.675419979222874	571	-0.0364047404587336	29.9195305777912	64.2226529939229	9	3	571	-50.108733882229	554	3.11339641921546	553	3	-62.6283691481518	564	583	-0.366029835261489	-3.03249237868306	105.263157894737	111.111111111111	0	0	0	4191	4841	6	1	-70	400	1	64
F091810_0001_8	F091810_0001_8	F091810_0001_8_sim	1	4000	4137	30	30	20	-0.0023	-0.0081823	-45	10	1	0	1	3	5	-72.1351259049998	0.736440545063891	491	-0.0360820209298585	26.4021086109686	56.1994205128522	9	3	491	-50.2743996190497	470	2.63879439253174	469	3	-63.6048712510339	480	504	1.67996028868357	-5.06375105975387	83.3333333333333	140	0	0	0	4243	4743	6	1	-70	100	2	16
F091810_0001_9	F091810_0001_9	F091810_0001_9_sim	1	4000	4127	30	30	20	-0.0023	-0.0081823	-45	10	1	0	1	3	5	-72.5730693874987	0.833106153429448	520	-0.0351707936421117	28.5673950415318	64.5496945246891	9	3	520	-50.2152717384496	503	3.05728407758176	502	3	-62.3780642878019	513	532	6.8433003538301	-3.4095735664568	105.263157894737	111.111111111111	0	0	0	4215	4801	6	1	-70	200	2	32
F091810_0001_10	F091810_0001_10	F091810_0001_10_sim	1	4000	4116	30	30	20	-0.0023	-0.0081823	-45	10	1	0	1	3	5	-71.6871499420001	0.653321038600337	567	-0.0361168808747348	29.6049285477442	64.2634240041012	9	3	567	-50.1535165122767	550	3.15180411302441	549	3	-62.8143611375172	560	579	-0.730178752484021	-4.7294375358007	105.263157894737	111.111111111111	0	0	0	4191	4836	6	1	-70	400	2	64
F091810_0001_13	F091810_0001_13	F091810_0001_13_sim	1	4000	4137	30	30	20	-0.0023	-0.0081823	-45	10	1	0	1	3	5	-71.879518616	0.687257533957532	486	-0.0363478347770185	26.0633627335395	55.0185091479813	9	3	486	-50.0973887064784	465	2.62610995145342	464	3	-62.044627236884	475	499	3.90057314198559	-12.8423176999208	83.3333333333333	140	0	0	0	4243	4727	6	1	-70	100	3	16
F091810_0001_14	F091810_0001_14	F091810_0001_14_sim	1	4000	4128	30	30	20	-0.0023	-0.0081823	-45	10	1	0	1	3	5	-71.4945066945001	0.621414741491156	494	-0.0342587996466643	26.0441269963906	62.2779192343521	9	3	494	-50.2866649736293	477	3.30224412543941	476	3	-64.8993536839143	488	507	5.54194062854826	-10.256788265091	105.263157894737	111.111111111111	0	0	0	4218	4741	6	1	-70	200	3	32
F091810_0001_15	F091810_0001_15	F091810_0001_15_sim	1	4000	4116	30	30	20	-0.0023	-0.0081823	-45	10	1	0	1	3	5	-71.5624338360001	0.632522318996577	563	-0.0354074361424874	29.1093441078798	64.6113624763507	9	3	563	-50.3751537921403	546	3.24104006808639	545	3	-63.2685630154251	556	575	-2.60239335131268	-18.2855403587535	105.263157894737	111.111111111111	0	0	0	4192	4830	6	1	-70	400	3	64
F091810_0001_18	F091810_0001_18	F091810_0001_18_sim	1	4000	4136	30	30	20	-0.0023	-0.0081823	-45	10	1	0	1	3	5	-72.2354995769997	0.757208808017375	493	-0.0374119785216078	27.1584676933407	55.6745834406462	9	3	493	-49.731010636677	472	2.53911023197777	471	3	-63.9774157195559	483	506	-0.964777386407367	-14.0339147052396	86.9565217391304	155.555555555556	0	0	0	4243	4749	6	1	-70	100	4	16
F091810_0001_19	F091810_0001_19	F091810_0001_19_sim	1	4000	4128	30	30	20	-0.0023	-0.0081823	-45	10	1	0	1	3	5	-71.385365217	0.604144570319659	492	-0.0346387100771469	25.9928391974811	61.7009075453405	9	3	492	-50.0970067725385	475	3.13395626243091	474	3	-62.9338397352487	485	504	2.85409267930737	-3.1254020161268	105.263157894737	111.111111111111	0	0	0	4218	4734	6	1	-70	200	4	32
F091810_0001_20	F091810_0001_20	F091810_0001_20_sim	1	4000	4116	30	30	20	-0.0023	-0.0081823	-45	10	1	0	1	3	5	-71.7788463915001	0.6693195220089	570	-0.0359360208809127	29.6773687305505	64.527041976986	9	3	570	-50.2741925994276	552	3.21598190435876	551	3	-65.3825194222314	563	582	6.43167565248375	-3.66386173940581	105.263157894737	111.111111111111	0	0	0	4191	4840	6	1	-70	400	4	64
F091810_0001_23	F091810_0001_23	F091810_0001_23_sim	1	4000	4137	30	30	20	-0.0023	-0.0081823	-45	10	1	0	1	3	5	-71.361343492	0.600498547584733	473	-0.0320043008546515	23.5802817543727	56.8126155883723	9	3	473	-51.6484989956476	453	2.54417162445269	452	3	-62.2475493633553	463	490	12.6181427285026	-6.78763511998885	74.0740740740741	170	0	0	0	4244	4697	6	1	-70	100	5	16
F091810_0001_24	F091810_0001_24	F091810_0001_24_sim	1	4000	4128	30	30	20	-0.0023	-0.0081823	-45	10	1	0	1	3	5	-70.9601747205	0.543301604176626	481	-0.034698615862337	25.1587433552128	60.5008805483706	9	3	481	-50.0269532148072	464	3.46508892017021	463	3	-64.4003214166747	475	494	-2.28043282774734	-16.7064684561197	105.263157894737	111.111111111111	0	0	0	4219	4707	6	1	-70	200	5	32
F091810_0001_25	F091810_0001_25	F091810_0001_25_sim	1	4000	4116	30	30	20	-0.0023	-0.0081823	-45	10	1	0	1	3	5	-71.131687659	0.567080170593437	549	-0.0347277418236092	28.1478030669693	64.4378324553941	9	3	549	-50.3684680030519	532	3.49467128822323	531	3	-65.0983515451545	543	562	7.11442424976011	-10.1095496232462	105.263157894737	111.111111111111	0	0	0	4192	4806	6	1	-70	400	5	64
F091810_0011_3	F091810_0011_3	F091810_0011_3_sim	1	4000	4148	30	30	20	-0.0023	-0.0081823	-45	10	1	0	1	3	5	-62.486864324	0.154758713731914	1770	-0.000144404256836841	0	0	1	0	NaN	NaN	NaN	NaN	NaN	NaN	NaN	NaN	NaN	NaN	NaN	NaN	NaN	0	0	0	4170	5770	6	2	-60	100	1	24
F091810_0011_4	F091810_0011_4	F091810_0011_4_sim	1	4000	4141	30	30	20	-0.0023	-0.0081823	-45	10	1	0	1	3	5	-62.7229491205	0.149754551469646	1770	-0.000958525196193605	0	0	1	0	NaN	NaN	NaN	NaN	NaN	NaN	NaN	NaN	NaN	NaN	NaN	NaN	NaN	0	0	0	4181	5770	6	2	-60	200	1	48
F091810_0011_5	F091810_0011_5	F091810_0011_5_sim	1	4000	4124	30	30	20	-0.0023	-0.0081823	-45	10	1	0	1	3	5	-62.1134578295	0.152686669959075	341	-0.0330691374763655	15.469009878382	45.4796494356544	9	3	341	-50.8072348615499	321	2.66416132810414	320	3	-64.1447489501884	332	354	-0.126849241145658	-6.58003914418033	90.9090909090909	120	0	0	0	4193	4440	6	2	-60	400	1	96
F091810_0011_8	F091810_0011_8	F091810_0011_8_sim	1	4000	4148	30	30	20	-0.0023	-0.0081823	-45	10	1	0	1	3	5	-62.3981103475	0.154196912162838	1770	-0.000141482508918845	0	0	1	0	NaN	NaN	NaN	NaN	NaN	NaN	NaN	NaN	NaN	NaN	NaN	NaN	NaN	0	0	0	4170	5770	6	2	-60	100	2	24
F091810_0011_9	F091810_0011_9	F091810_0011_9_sim	1	4000	4143	30	30	20	-0.0023	-0.0081823	-45	10	1	0	1	3	5	-61.7997191985	0.151931973051647	1770	-0.000565338252081715	0	0	1	0	NaN	NaN	NaN	NaN	NaN	NaN	NaN	NaN	NaN	NaN	NaN	NaN	NaN	0	0	0	4176	5770	6	2	-60	200	2	48
F091810_0011_10	F091810_0011_10	F091810_0011_10_sim	1	4000	4124	30	30	20	-0.0023	-0.0081823	-45	10	1	0	1	3	5	-61.9047652475	0.152148223369669	339	-0.034700450774566	16.0607990650926	42.148358475536	9	3	339	-50.0522238149625	318	2.85940003079744	317	3	-62.7533032353278	329	351	9.02076093357213	-9.1142337566671	90.9090909090909	144.444444444444	0	0	0	4193	4434	6	2	-60	400	2	96
F091810_0011_13	F091810_0011_13	F091810_0011_13_sim	1	4000	4148	30	30	20	-0.0023	-0.0081823	-45	10	1	0	1	3	5	-61.8832762845	0.152107271671199	1770	-0.00012700259215088	0	0	1	0	NaN	NaN	NaN	NaN	NaN	NaN	NaN	NaN	NaN	NaN	NaN	NaN	NaN	0	0	0	4169	5770	6	2	-60	100	3	24
F091810_0011_14	F091810_0011_14	F091810_0011_14_sim	1	4000	4143	30	30	20	-0.0023	-0.0081823	-45	10	1	0	1	3	5	-61.8201087835	0.151936216602797	1770	-0.00057082227110563	0	0	1	0	NaN	NaN	NaN	NaN	NaN	NaN	NaN	NaN	NaN	NaN	NaN	NaN	NaN	0	0	0	4176	5770	6	2	-60	200	3	48
F091810_0011_15	F091810_0011_15	F091810_0011_15_sim	1	4000	4125	30	30	20	-0.0023	-0.0081823	-45	10	1	0	1	3	5	-61.5064683565	0.152061419884288	333	-0.0319243935300749	14.7339468535559	39.8510012002576	9	3	333	-51.0777398863722	312	2.51462459692873	311	3	-62.2220047240127	322	348	-5.39946239169084	-15.2325009193176	76.9230769230769	136.363636363636	0	0	0	4192	4424	6	2	-60	400	3	96
F091810_0011_18	F091810_0011_18	F091810_0011_18_sim	1	4000	4148	30	30	20	-0.0023	-0.0081823	-45	10	1	0	1	3	5	-62.373023346	0.154053854751296	1770	-0.000140683186682001	0	0	1	0	NaN	NaN	NaN	NaN	NaN	NaN	NaN	NaN	NaN	NaN	NaN	NaN	NaN	0	0	0	4170	5770	6	2	-60	100	4	24
F091810_0011_19	F091810_0011_19	F091810_0011_19_sim	1	4000	4144	30	30	20	-0.0023	-0.0081823	-45	10	1	0	1	3	5	-61.5344541545	0.152051585775634	1770	-0.000502115291319938	0	0	1	0	NaN	NaN	NaN	NaN	NaN	NaN	NaN	NaN	NaN	NaN	NaN	NaN	NaN	0	0	0	4174	5770	6	2	-60	200	4	48
F091810_0011_20	F091810_0011_20	F091810_0011_20_sim	1	4000	4127	30	30	20	-0.0023	-0.0081823	-45	10	1	0	1	3	5	-61.0577917375	0.153982242128105	336	-0.0248351182202132	0.515790759309006	6.72612513186118	9	3	336	-53.3350637121378	306	2.25729702889928	305	3	-62.2199114298516	316	352	14.000464827583	1.94270947746697	55.5555555555556	227.272727272727	0	0	0	4191	4420	6	2	-60	400	4	96
F091810_0011_23	F091810_0011_23	F091810_0011_23_sim	1	4000	4148	30	30	20	-0.0023	-0.0081823	-45	10	1	0	1	3	5	-60.632695233	0.158108694511983	1770	-0.000120963745541172	0	0	1	0	NaN	NaN	NaN	NaN	NaN	NaN	NaN	NaN	NaN	NaN	NaN	NaN	NaN	0	0	0	4167	5770	6	2	-60	100	5	24
F091810_0011_24	F091810_0011_24	F091810_0011_24_sim	1	4000	4145	30	30	20	-0.0023	-0.0081823	-45	10	1	0	1	3	5	-60.9410485595	0.154870790419449	1770	-0.000401482556482285	0	0	1	0	NaN	NaN	NaN	NaN	NaN	NaN	NaN	NaN	NaN	NaN	NaN	NaN	NaN	0	0	0	4172	5770	6	2	-60	200	5	48
F091810_0011_25	F091810_0011_25	F091810_0011_25_sim	1	4000	4126	30	30	20	-0.0023	-0.0081823	-45	10	1	0	1	3	5	-61.294074975	0.152689969046747	329	-0.0298481602099744	13.8035618724876	41.9446713052085	9	3	329	-51.8466145774366	309	2.44637307641248	308	3	-62.2899644917752	319	347	14.2293970662497	-11.0283546261294	71.4285714285714	154.545454545455	0	0	0	4192	4421	6	2	-60	400	5	96
F091810_0006_3	F091810_0006_3	F091810_0006_3_sim	1	4000	4141	30	30	20	-0.0023	-0.0081823	-45	10	1	0	1	3	5	-66.992296889	0.236166612710244	358	-0.00172959821641575	1.26298975989305	69.59055314593	2	0	NaN	NaN	NaN	NaN	NaN	NaN	NaN	NaN	NaN	NaN	NaN	NaN	NaN	0	0	0	4203	4481	6	2	-65	100	1	24
F091810_0006_4	F091810_0006_4	F091810_0006_4_sim	1	4000	4126	30	30	20	-0.0023	-0.0081823	-45	10	1	0	1	3	5	-67.878328427	0.277846943610896	423	-0.0333960112637936	21.1390547112089	58.5161257913057	9	3	423	-49.8699404087584	405	3.05539872438412	405	3	-62.4409665778765	416	435	0.63428464272205	-8.20845721394623	105.263157894737	111.111111111111	0	0	0	4211	4582	6	2	-65	200	1	48
F091810_0006_5	F091810_0006_5	F091810_0006_5_sim	1	4000	4113	30	30	20	-0.0023	-0.0081823	-45	10	1	0	1	3	5	-66.1525131045	0.20661051788116	454	-0.0360847158913445	1.02316390213656	5.0408525055218	9	4	454	-50.7951195116546	423	3.72513505739131	422	4	-64.127167045878	434	467	10.8983580667089	-13.9602837278672	90.9090909090909	187.5	0	0	0	4188	4583	6	2	-65	400	1	96
F091810_0006_8	F091810_0006_8	F091810_0006_8_sim	1	4000	4141	30	30	20	-0.0023	-0.0081823	-45	10	1	0	1	3	5	-67.157812498	0.242313335408376	362	-0.00215750724136398	1.78017560012223	70.6099728088707	2	0	NaN	NaN	NaN	NaN	NaN	NaN	NaN	NaN	NaN	NaN	NaN	NaN	NaN	0	0	0	4205	4489	6	2	-65	100	2	24
F091810_0006_9	F091810_0006_9	F091810_0006_9_sim	1	4000	4129	30	30	20	-0.0023	-0.0081823	-45	10	1	0	1	3	5	-66.8046911155	0.230396934999474	393	-0.0357144586059977	19.8044537338881	49.8278597931096	9	3	393	-49.8214634561435	375	3.09570255575876	374	3	-63.3979537968816	386	406	-1.16712859790278	-10.7717669007473	100	122.222222222222	0	0	0	4212	4530	6	2	-65	200	2	48
F091810_0006_10	F091810_0006_10	F091810_0006_10_sim	1	4000	4111	30	30	20	-0.0023	-0.0081823	-45	10	1	0	1	3	5	-67.449660975	0.255773415543193	496	-0.0355224623311206	1.10400137608458	6.3501552066906	9	4	496	-51.5111388178055	466	3.76416158355951	465	4	-64.2892080447166	477	513	12.284604945349	-12.958971415129	83.3333333333333	225	0	0	0	4186	4655	6	2	-65	400	2	96
F091810_0006_13	F091810_0006_13	F091810_0006_13_sim	1	4000	4140	30	30	20	-0.0023	-0.0081823	-45	10	1	0	1	3	5	-67.4753474065	0.257016024670398	371	-0.00380761506517978	3.48292198965416	69.3117934152086	6	0	371	-65.2955533703616	336	0.111140672222319	NaN	NaN	NaN	NaN	NaN	NaN	NaN	NaN	NaN	0	0	0	4211	4504	6	2	-65	100	3	24
F091810_0006_14	F091810_0006_14	F091810_0006_14_sim	1	4000	4128	30	30	20	-0.0023	-0.0081823	-45	10	1	0	1	3	5	-67.0139859065	0.236867440378331	399	-0.0358777256427825	20.2562914928613	51.1559118558357	9	3	399	-49.6203741871711	381	3.03157914982274	380	3	-63.0626630701306	392	411	3.8101905193245	-17.1824950086049	105.263157894737	111.111111111111	0	0	0	4212	4539	6	2	-65	200	3	48
F091810_0006_15	F091810_0006_15	F091810_0006_15_sim	1	4000	4112	30	30	20	-0.0023	-0.0081823	-45	10	1	0	1	3	5	-67.1638094095	0.24258574272453	486	-0.0354417531709545	1.01351368598717	5.91679606756935	9	4	486	-51.1810179754773	456	3.77361139460334	455	4	-64.8059327013945	467	502	11.4979354903597	-18.5137604275022	85.7142857142857	188.888888888889	0	0	0	4186	4637	6	2	-65	400	3	96
F091810_0006_18	F091810_0006_18	F091810_0006_18_sim	1	4000	4141	30	30	20	-0.0023	-0.0081823	-45	10	1	0	1	3	5	-67.002991476	0.236511493675357	359	-0.001752917241373	1.28912716011148	69.7560966941883	2	0	NaN	NaN	NaN	NaN	NaN	NaN	NaN	NaN	NaN	NaN	NaN	NaN	NaN	0	0	0	4203	4481	6	2	-65	100	4	24
F091810_0006_19	F091810_0006_19	F091810_0006_19_sim	1	4000	4125	30	30	20	-0.0023	-0.0081823	-45	10	1	0	1	3	5	-68.281195601	0.30101518403719	434	-0.0317940367712901	21.216489747067	62.8496647169268	9	3	434	-50.3780910229621	417	3.49106329900166	416	3	-64.7954909657077	428	446	7.09034938396736	-12.1820367929458	111.111111111111	100	0	0	0	4210	4603	6	2	-65	200	4	48
F091810_0006_20	F091810_0006_20	F091810_0006_20_sim	1	4000	4111	30	30	20	-0.0023	-0.0081823	-45	10	1	0	1	3	5	-67.488440339	0.257710236310971	498	-0.0363303684447501	0.83602583370925	7.61562063759845	9	4	498	-51.5532671445716	467	3.80582125646002	466	4	-65.4159972869176	478	514	11.0535538980862	-11.435861196422	83.3333333333333	200	0	0	0	4186	4657	6	2	-65	400	4	96
F091810_0006_23	F091810_0006_23	F091810_0006_23_sim	1	4000	4141	30	30	20	-0.0023	-0.0081823	-45	10	1	0	1	3	5	-67.1984917345	0.244073142187724	363	-0.00229101643280181	1.93411814013456	70.7113709745376	2	0	NaN	NaN	NaN	NaN	NaN	NaN	NaN	NaN	NaN	NaN	NaN	NaN	NaN	0	0	0	4206	4491	6	2	-65	100	5	24
F091810_0006_24	F091810_0006_24	F091810_0006_24_sim	1	4000	4129	30	30	20	-0.0023	-0.0081823	-45	10	1	0	1	3	5	-66.733426804	0.227519261542653	392	-0.0357460668583232	19.6957031539863	49.326674273275	9	3	392	-49.8454667560463	373	3.09366584276135	372	3	-63.4377442261172	384	404	4.8099599012246	-10.1257751315106	100	122.222222222222	0	0	0	4212	4526	6	2	-65	200	5	48
F091810_0006_25	F091810_0006_25	F091810_0006_25_sim	1	4000	4111	30	30	20	-0.0023	-0.0081823	-45	10	1	0	1	3	5	-67.2661568255	0.247143067608848	490	-0.0370426677490645	1.04383654601042	4.71319699369417	9	4	490	-51.329853928734	459	3.42730783835145	459	4	-62.9003282231931	471	506	4.25141885199056	-10.6325231624984	85.7142857142857	225	0	0	0	4186	4643	6	2	-65	400	5	96
F091810_0002_3	F091810_0002_3	F091810_0002_3_sim	1	4000	4132	30	30	20	-0.0023	-0.0081823	-45	10	1	0	1	3	5	-71.097398208	0.562234957458766	473	-0.0342234639080613	24.0500442882422	57.3430211605263	9	3	473	-50.8078577517361	455	3.01063097273807	454	3	-63.2305544587359	465	485	-3.12961954661879	-12.1972738873765	100	122.222222222222	0	0	0	4230	4693	6	2	-70	100	1	24
F091810_0002_4	F091810_0002_4	F091810_0002_4_sim	1	4000	4123	30	30	20	-0.0023	-0.0081823	-45	10	1	0	1	3	5	-69.412813463	0.37996932168347	467	-0.031817661149897	23.5293243613532	70.5317669317281	9	3	467	-49.9657549986721	450	3.69761749946043	449	3	-64.4640272695522	461	479	2.77535248820961	-15.9976988402071	111.111111111111	125	0	0	0	4208	4668	6	2	-70	200	1	48
F091810_0002_5	F091810_0002_5	F091810_0002_5_sim	1	4000	4108	30	30	20	-0.0023	-0.0081823	-45	10	1	0	1	3	5	-71.234981875	0.581721720842375	632	-0.0369365365813949	30.5852516176543	62.712787336599	9	3	632	-50.6168184123688	614	2.9642264220055	613	3	-62.4611671857581	624	645	5.89379815100807	-6.5871314277548	95.2380952380952	133.333333333333	0	0	0	4179	4884	6	2	-70	400	1	96
F091810_0002_8	F091810_0002_8	F091810_0002_8_sim	1	4000	4132	30	30	20	-0.0023	-0.0081823	-45	10	1	0	1	3	5	-72.029222361	0.715633048124734	494	-0.0359556533134908	26.761265748231	59.7325041739228	9	3	494	-50.0537425617508	477	2.95968514666444	476	3	-62.3182080048799	487	507	7.7129779344898	-3.64853931367707	100	122.222222222222	0	0	0	4228	4751	6	2	-70	100	2	24
F091810_0002_9	F091810_0002_9	F091810_0002_9_sim	1	4000	4121	30	30	20	-0.0023	-0.0081823	-45	10	1	0	1	3	5	-71.8021293395001	0.673408695392063	534	-0.0359786267057771	28.9013283646946	64.2379386776369	9	3	534	-49.6750384752857	517	3.30303645579123	516	3	-63.5096842842585	528	546	2.27109160626552	-17.1380204924197	111.111111111111	125	0	0	0	4201	4802	6	2	-70	200	2	48
F091810_0002_10	F091810_0002_10	F091810_0002_10_sim	1	4000	4108	30	30	20	-0.0023	-0.0081823	-45	10	1	0	1	3	5	-71.9329294440001	0.697308578832694	665	-0.0369653169098451	31.7215561455359	63.994050063368	9	3	665	-50.7393438344884	645	3.00442530850135	644	3	-63.3099716285984	655	678	-3.28283348376208	-12.666303842734	86.9565217391304	130	0	0	0	4178	4916	6	2	-70	400	2	96
F091810_0002_13	F091810_0002_13	F091810_0002_13_sim	1	4000	4131	30	30	20	-0.0023	-0.0081823	-45	10	1	0	1	3	5	-72.3293886294994	0.777074836575527	501	-0.0364075377269267	27.6063146342378	60.4425210796713	9	3	501	-49.8926408757443	483	3.26219280736453	482	3	-64.201177835359	494	513	-1.33744931796333	-12.1017514053536	105.263157894737	111.111111111111	0	0	0	4227	4769	6	2	-70	100	3	24
F091810_0002_14	F091810_0002_14	F091810_0002_14_sim	1	4000	4121	30	30	20	-0.0023	-0.0081823	-45	10	1	0	1	3	5	-72.1300085359998	0.735533594177559	543	-0.0356992502066056	29.3106970919861	65.0000998903233	9	3	543	-49.9900222979949	525	3.16052173071066	525	3	-62.4373830293761	536	555	3.96746966025449	-3.88183629874373	105.263157894737	111.111111111111	0	0	0	4201	4819	6	2	-70	200	3	48
F091810_0002_15	F091810_0002_15	F091810_0002_15_sim	1	4000	4108	30	30	20	-0.0023	-0.0081823	-45	10	1	0	1	3	5	-72.2794666289996	0.766369102002895	683	-0.0382793754591178	32.9066832056734	63.6761565532821	9	3	683	-50.1606302543515	661	2.81958299758036	660	3	-64.3716447514259	672	695	3.06065333643338	-15.5728462219027	86.9565217391304	155.555555555556	0	0	0	4178	4932	6	2	-70	400	3	96
F091810_0002_18	F091810_0002_18	F091810_0002_18_sim	1	4000	4132	30	30	20	-0.0023	-0.0081823	-45	10	1	0	1	3	5	-71.9423676615	0.699071620915676	492	-0.0355808254069201	26.4094108985627	59.6650699660599	9	3	492	-50.2122775414557	475	2.97035896381209	474	3	-62.5142372738765	485	505	7.84319581607052	-1.04175563001917	100	122.222222222222	0	0	0	4228	4746	6	2	-70	100	4	24
F091810_0002_19	F091810_0002_19	F091810_0002_19_sim	1	4000	4121	30	30	20	-0.0023	-0.0081823	-45	10	1	0	1	3	5	-71.5464015760001	0.62973462774795	527	-0.0353058541836253	28.2227309141994	64.3294004946252	9	3	527	-49.7746080858205	510	3.43663140871078	509	3	-63.9505523920032	521	539	1.69717820118508	-10.0310171832711	111.111111111111	125	0	0	0	4202	4789	6	2	-70	200	4	48
F091810_0002_20	F091810_0002_20	F091810_0002_20_sim	1	4000	4108	30	30	20	-0.0023	-0.0081823	-45	10	1	0	1	3	5	-71.9654629995	0.703427234498992	667	-0.0380443064117518	32.2298077762034	63.0689773161757	9	3	667	-50.2871555137703	646	2.89359322692343	645	3	-64.6063617915505	657	679	8.35099846157461	-9.20834402669018	90.9090909090909	144.444444444444	0	0	0	4178	4918	6	2	-70	400	4	96
F091810_0002_23	F091810_0002_23	F091810_0002_23_sim	1	4000	4132	30	30	20	-0.0023	-0.0081823	-45	10	1	0	1	3	5	-71.7984163730001	0.67257335193443	489	-0.0356233627839275	26.109838495751	59.098075266834	9	3	489	-50.1950604942678	471	3.03299064635898	470	3	-64.6465065522844	482	502	2.10876995870728	-7.50630397164674	100	122.222222222222	0	0	0	4228	4737	6	2	-70	100	5	24
F091810_0002_24	F091810_0002_24	F091810_0002_24_sim	1	4000	4121	30	30	20	-0.0023	-0.0081823	-45	10	1	0	1	3	5	-71.5970113710001	0.638070785881764	528	-0.034110187816084	27.7901149267009	65.2695127816767	9	3	528	-50.3228869132783	511	3.48533181174045	510	3	-65.0228710652262	522	541	6.60431840071951	-12.0122251022581	105.263157894737	111.111111111111	0	0	0	4202	4792	6	2	-70	200	5	48
F091810_0002_25	F091810_0002_25	F091810_0002_25_sim	1	4000	4108	30	30	20	-0.0023	-0.0081823	-45	10	1	0	1	3	5	-71.9781137489999	0.705999380310237	667	-0.0387046044438087	32.529710063607	62.5635617464333	9	3	667	-50.0101668264171	647	3.08467704047936	646	3	-63.604812426885	658	680	3.9021146404341	-15.9260315008201	90.9090909090909	144.444444444444	0	0	0	4178	4918	6	2	-70	400	5	96
F091810_0009_3	F091810_0009_3	F091810_0009_3_sim	1	4000	4161	30	30	20	-0.0023	-0.0081823	-45	10	1	0	1	3	5	-62.533540764	0.15445054686968	1770	-0.000109356480380554	0	0	1	0	NaN	NaN	NaN	NaN	NaN	NaN	NaN	NaN	NaN	NaN	NaN	NaN	NaN	0	0	0	4189	5770	6	3	-60	100	1	8.88
F091810_0009_4	F091810_0009_4	F091810_0009_4_sim	1	4000	4139	30	30	20	-0.0023	-0.0081823	-45	10	1	0	1	3	5	-62.2323962695	0.153245316563949	383	-0.0172976260304476	10.1396845606962	44.2140140809254	9	1	383	-57.7275920592301	374	0.735283953513402	376	1	-59.3649465895589	388	388	16.3256999233542	16.3256999233542	NaN	NaN	0	0	0	4217	4481	6	3	-60	200	1	17.76
F091810_0009_5	F091810_0009_5	F091810_0009_5_sim	1	4000	4109	30	30	20	-0.0023	-0.0081823	-45	10	1	0	1	3	5	-62.7155527625	0.149864258463415	543	-0.0385295891335913	21.2842398656482	48.1004765838676	9	3	543	-49.9846125044269	525	3.47857412813256	524	3	-63.4812394853545	536	556	-1.7212382102282	-11.6138353947255	100	122.222222222222	0	0	0	4194	4656	6	3	-60	400	1	35.52
F091810_0009_8	F091810_0009_8	F091810_0009_8_sim	1	4000	4162	30	30	20	-0.0023	-0.0081823	-45	10	1	0	1	3	5	-62.17232732	0.152989957821535	1770	-9.09855172407416e-05	0	0	1	0	NaN	NaN	NaN	NaN	NaN	NaN	NaN	NaN	NaN	NaN	NaN	NaN	NaN	0	0	0	4188	5770	6	3	-60	100	2	8.88
F091810_0009_9	F091810_0009_9	F091810_0009_9_sim	1	4000	4140	30	30	20	-0.0023	-0.0081823	-45	10	1	0	1	3	5	-61.993619598	0.152320751465781	383	-0.00726757222156715	4.69021245908068	50.4958489900627	6	0	383	-62.6576986409692	366	0.161240115789624	NaN	NaN	NaN	NaN	NaN	NaN	NaN	NaN	NaN	0	0	0	4215	4475	6	3	-60	200	2	17.76
F091810_0009_10	F091810_0009_10	F091810_0009_10_sim	1	4000	4113	30	30	20	-0.0023	-0.0081823	-45	10	1	0	1	3	5	-61.0608902275	0.153956937512578	482	-0.037512152044235	19.6569667996194	46.6428369465262	9	3	482	-50.3913251404697	463	3.4708718332698	462	3	-64.6497089369251	474	494	3.99603490245072	-5.96600300066562	100	122.222222222222	0	0	0	4198	4583	6	3	-60	400	2	35.52
F091810_0009_13	F091810_0009_13	F091810_0009_13_sim	1	4000	4161	30	30	20	-0.0023	-0.0081823	-45	10	1	0	1	3	5	-62.8218976445	0.149952276629862	1770	-0.000128559881093893	0	0	1	0	NaN	NaN	NaN	NaN	NaN	NaN	NaN	NaN	NaN	NaN	NaN	NaN	NaN	0	0	0	4190	5770	6	3	-60	100	3	8.88
F091810_0009_14	F091810_0009_14	F091810_0009_14_sim	1	4000	4139	30	30	20	-0.0023	-0.0081823	-45	10	1	0	1	3	5	-62.194116056	0.153083781856468	379	-0.0175683086242518	10.223302561533	42.8660358043222	9	1	379	-57.6055649885288	376	0.728439699494949	372	1	-62.7046428849935	390	390	14.3092998166457	14.3092998166457	NaN	NaN	0	0	0	4217	4481	6	3	-60	200	3	17.76
F091810_0009_15	F091810_0009_15	F091810_0009_15_sim	1	4000	4111	30	30	20	-0.0023	-0.0081823	-45	10	1	0	1	3	5	-61.9532403745	0.152221995163042	513	-0.0378350940653542	20.4103059144168	47.6348777061555	9	3	513	-50.2534092754907	494	3.49391308859204	493	3	-65.033879695481	505	525	4.45965522838003	-5.13125706239015	100	122.222222222222	0	0	0	4196	4620	6	3	-60	400	3	35.52
F091810_0009_18	F091810_0009_18	F091810_0009_18_sim	1	4000	4163	30	30	20	-0.0023	-0.0081823	-45	10	1	0	1	3	5	-61.377933104	0.152347004282313	1770	-6.48393103448129e-05	0	0	1	0	NaN	NaN	NaN	NaN	NaN	NaN	NaN	NaN	NaN	NaN	NaN	NaN	NaN	0	0	0	4185	5770	6	3	-60	100	4	8.88
F091810_0009_19	F091810_0009_19	F091810_0009_19_sim	1	4000	4149	30	30	20	-0.0023	-0.0081823	-45	10	1	0	1	3	5	-60.1976909695	0.165322587456133	1770	-0.000628002627826835	0	0	1	0	NaN	NaN	NaN	NaN	NaN	NaN	NaN	NaN	NaN	NaN	NaN	NaN	NaN	0	0	0	4199	5770	6	3	-60	200	4	17.76
F091810_0009_20	F091810_0009_20	F091810_0009_20_sim	1	4000	4113	30	30	20	-0.0023	-0.0081823	-45	10	1	0	1	3	5	-61.03690195	0.154128593546303	481	-0.037112549163376	19.4740764982893	46.8475538184168	9	3	481	-50.5596888917988	462	3.27335410803992	461	3	-65.2573627630014	473	494	-6.40613312089311	-17.9303546994945	95.2380952380952	133.333333333333	0	0	0	4198	4582	6	3	-60	400	4	35.52
F091810_0009_23	F091810_0009_23	F091810_0009_23_sim	1	4000	4163	30	30	20	-0.0023	-0.0081823	-45	10	1	0	1	3	5	-61.367138457	0.152419513879365	1770	-6.45778478004493e-05	0	0	1	0	NaN	NaN	NaN	NaN	NaN	NaN	NaN	NaN	NaN	NaN	NaN	NaN	NaN	0	0	0	4185	5770	6	3	-60	100	5	8.88
F091810_0009_24	F091810_0009_24	F091810_0009_24_sim	1	4000	4144	30	30	20	-0.0023	-0.0081823	-45	10	1	0	1	3	5	-61.352345808	0.152506638723967	371	-0.00178499741982636	0.303189609878942	39.6172086059074	2	0	NaN	NaN	NaN	NaN	NaN	NaN	NaN	NaN	NaN	NaN	NaN	NaN	NaN	0	0	0	4209	4432	6	3	-60	200	5	17.76
F091810_0009_25	F091810_0009_25	F091810_0009_25_sim	1	4000	4114	30	30	20	-0.0023	-0.0081823	-45	10	1	0	1	3	5	-60.8544902315	0.155663741857455	476	-0.0385165349591361	19.9543899954874	45.8674664270388	9	3	476	-49.9697668245981	457	3.37918584106328	456	3	-63.2870422546049	468	488	5.54337220794489	-5.77680419408166	100	122.222222222222	0	0	0	4199	4576	6	3	-60	400	5	35.52
F091810_0007_3	F091810_0007_3	F091810_0007_3_sim	1	4000	4142	30	30	20	-0.0023	-0.0081823	-45	10	1	0	1	3	5	-66.6780541265	0.225470681472972	436	-0.0301805079043412	17.9194058137078	45.3889128139689	9	2	436	-52.5608559762466	426	1.89552179987819	425	2	-61.7549374869612	435	448	1.15800107977542	-2.5974316869622	76.9230769230769	NaN	0	0	0	4244	4572	6	3	-65	100	1	8.88
F091810_0007_4	F091810_0007_4	F091810_0007_4_sim	1	4000	4119	30	30	20	-0.0023	-0.0081823	-45	10	1	0	1	3	5	-66.877454773	0.232551677636705	552	-0.0376967659486568	23.3829538713317	52.5337909199999	9	3	552	-49.7178792187138	535	3.2643354338742	534	3	-63.4201421538079	546	565	-0.653993586137001	-14.6594085545879	105.263157894737	137.5	0	0	0	4214	4702	6	3	-65	200	1	17.76
F091810_0007_5	F091810_0007_5	F091810_0007_5_sim	1	4000	4101	30	30	20	-0.0023	-0.0081823	-45	10	1	0	1	3	5	-66.8518676115	0.23176655204764	757	-0.0399412724112037	26.477280708779	51.0134021271803	9	3	757	-49.730489851174	736	3.08810341566783	735	3	-63.1868272310784	747	769	9.36333376268733	-13.1547647433095	90.9090909090909	144.444444444444	0	0	0	4184	4917	6	3	-65	400	1	35.52
F091810_0007_8	F091810_0007_8	F091810_0007_8_sim	1	4000	4141	30	30	20	-0.0023	-0.0081823	-45	10	1	0	1	3	5	-66.888849048	0.232904113632541	441	-0.0291534920266059	18.1463390625879	49.9695409780836	9	2	441	-52.5487791574526	432	2.15894309233579	431	2	-62.1617208589531	442	453	2.05616039754006	-11.1753095716452	90.9090909090909	NaN	0	0	0	4246	4584	6	3	-65	100	2	8.88
F091810_0007_9	F091810_0007_9	F091810_0007_9_sim	1	4000	4119	30	30	20	-0.0023	-0.0081823	-45	10	1	0	1	3	5	-67.0341755385	0.237583351449868	560	-0.0370214529855429	23.2886043054307	53.1163081713114	9	3	560	-50.0259234746153	542	3.5685004639113	541	3	-64.2472968589817	553	572	3.86605357308182	-12.7216821386769	105.263157894737	111.111111111111	0	0	0	4214	4712	6	3	-65	200	2	17.76
F091810_0007_10	F091810_0007_10	F091810_0007_10_sim	1	4000	4100	30	30	20	-0.0023	-0.0081823	-45	10	1	0	1	3	5	-67.5409124325	0.26030110412102	798	-0.0375770322890904	26.777539577682	53.812551186217	9	3	798	-50.6312090623588	776	3.08520008147961	775	3	-64.0710447245184	787	811	10.8315788018899	-13.6543767145173	83.3333333333333	140	0	0	0	4182	4972	6	3	-65	400	2	35.52
F091810_0007_13	F091810_0007_13	F091810_0007_13_sim	1	4000	4137	30	30	20	-0.0023	-0.0081823	-45	10	1	0	1	3	5	-67.65585087	0.2660240026793	478	-0.0361428661858817	21.6573583411026	48.6188273107877	9	3	478	-50.2746338189357	457	2.74127639269022	456	3	-63.4670349121895	467	491	2.88427025075722	-7.70126309747987	83.3333333333333	140	0	0	0	4247	4622	6	3	-65	100	3	8.88
F091810_0007_14	F091810_0007_14	F091810_0007_14_sim	1	4000	4118	30	30	20	-0.0023	-0.0081823	-45	10	1	0	1	3	5	-67.3942903885	0.252991822572931	577	-0.037957289497284	24.1236217935532	52.9791671142423	9	3	577	-49.7033976864917	559	3.28915022100718	558	3	-63.5543626028884	570	589	2.6227054817857	-15.4145277004977	105.263157894737	137.5	0	0	0	4212	4735	6	3	-65	200	3	17.76
F091810_0007_15	F091810_0007_15	F091810_0007_15_sim	1	4000	4100	30	30	20	-0.0023	-0.0081823	-45	10	1	0	1	3	5	-67.543111355	0.260370947117317	798	-0.0369743633145828	26.5407474889465	54.2290806226272	9	3	798	-50.878019941093	776	2.97558697415017	775	3	-64.3782086828514	787	811	7.71467616909217	-7.84906859308956	83.3333333333333	140	0	0	0	4182	4972	6	3	-65	400	3	35.52
F091810_0007_18	F091810_0007_18	F091810_0007_18_sim	1	4000	4140	30	30	20	-0.0023	-0.0081823	-45	10	1	0	1	3	5	-67.114334729	0.240401529019201	447	-0.0256821875379144	18.517700164662	60.8836415616362	9	2	447	-52.4081811252952	439	2.43685312509793	438	2	-62.3650779613299	449	459	-2.16441315386968	-3.65446581658796	100	NaN	0	0	0	4246	4604	6	3	-65	100	4	8.88
F091810_0007_19	F091810_0007_19	F091810_0007_19_sim	1	4000	4119	30	30	20	-0.0023	-0.0081823	-45	10	1	0	1	3	5	-67.0154851345	0.236921815371235	559	-0.0365270790638482	23.0519358663977	53.3431937079345	9	3	559	-50.2366848436495	541	3.51059776964613	540	3	-64.6286575166341	552	571	4.89604691726391	-7.44632280710443	105.263157894737	111.111111111111	0	0	0	4214	4711	6	3	-65	200	4	17.76
F091810_0007_20	F091810_0007_20	F091810_0007_20_sim	1	4000	4100	30	30	20	-0.0023	-0.0081823	-45	10	1	0	1	3	5	-66.9661100395	0.235369218457638	763	-0.0378630840132336	25.798638117741	52.4313087487918	9	3	763	-50.5979510223023	742	2.97584851306814	741	3	-64.8219720918695	753	776	7.72953851152539	-9.88499418199105	86.9565217391304	130	0	0	0	4183	4926	6	3	-65	400	4	35.52
F091810_0007_23	F091810_0007_23	F091810_0007_23_sim	1	4000	4140	30	30	20	-0.0023	-0.0081823	-45	10	1	0	1	3	5	-67.0876484755	0.239284132780541	446	-0.026097606012798	18.3848584058896	57.7694303921018	9	2	446	-52.5187879441489	438	2.33247123468155	437	2	-62.6516089998551	448	459	4.77974448116637	-11.2557571429928	90.9090909090909	NaN	0	0	0	4246	4599	6	3	-65	100	5	8.88
F091810_0007_24	F091810_0007_24	F091810_0007_24_sim	1	4000	4119	30	30	20	-0.0023	-0.0081823	-45	10	1	0	1	3	5	-67.0522665465	0.238086690267511	561	-0.0375800840531086	23.5428008742907	52.8111051054068	9	3	561	-49.7981882457545	543	3.36581139283356	542	3	-63.7553784418941	554	573	2.50853039889583	-18.0499507839206	105.263157894737	111.111111111111	0	0	0	4214	4713	6	3	-65	200	5	17.76
F091810_0007_25	F091810_0007_25	F091810_0007_25_sim	1	4000	4100	30	30	20	-0.0023	-0.0081823	-45	10	1	0	1	3	5	-67.284347277	0.248032090478933	783	-0.0391894819618694	26.9409061450096	52.2552668906875	9	3	783	-50.0057331050309	761	3.22686518722792	760	3	-63.7012197672268	772	795	6.33869187969317	-6.54335637502355	86.9565217391304	155.555555555556	0	0	0	4183	4951	6	3	-65	400	5	35.52
F091810_0003_3	F091810_0003_3	F091810_0003_3_sim	1	4000	4129	30	30	20	-0.0023	-0.0081823	-45	10	1	0	1	3	5	-70.5035372219999	0.486355941069558	578	-0.037208997965948	26.4564776545592	56.6323608893651	9	3	578	-49.944078675413	560	3.29576664052568	559	3	-64.2824193855373	571	591	-5.90959456174184	-8.95005731540963	100	122.222222222222	0	0	0	4234	4792	6	3	-70	100	1	8.88
F091810_0003_4	F091810_0003_4	F091810_0003_4_sim	1	4000	4113	30	30	20	-0.0023	-0.0081823	-45	10	1	0	1	3	5	-71.114292577	0.564617754676889	753	-0.0368207240857576	29.713475418243	60.0359606439341	9	3	753	-50.7282166017828	732	2.82547657638053	731	3	-62.761927899644	742	766	3.6937813885089	-3.50776198327561	83.3333333333333	140	0	0	0	4200	4986	6	3	-70	200	1	17.76
F091810_0003_5	F091810_0003_5	F091810_0003_5_sim	1	4000	4097	30	30	20	-0.0023	-0.0081823	-45	10	1	0	1	3	5	-71.193678636	0.576009962222202	1039	-0.0224107142713151	23.0030077314223	74.9708777563848	9	1	1039	-56.9350795586013	1030	0.907418529270323	1028	1	-63.3956520673393	1042	1042	1.32639350300938	1.32639350300938	NaN	NaN	0	0	0	4177	5272	6	3	-70	400	1	35.52
F091810_0003_8	F091810_0003_8	F091810_0003_8_sim	1	4000	4130	30	30	20	-0.0023	-0.0081823	-45	10	1	0	1	3	5	-69.7960814145	0.412841253754473	553	-0.0358859116394563	24.6979887044818	55.8855205054073	9	3	553	-50.400462405547	535	3.09989617666668	534	3	-63.286505380986	545	565	4.30578956947396	-9.00760064434946	100	122.222222222222	0	0	0	4238	4747	6	3	-70	100	2	8.88
F091810_0003_9	F091810_0003_9	F091810_0003_9_sim	1	4000	4113	30	30	20	-0.0023	-0.0081823	-45	10	1	0	1	3	5	-70.4645811354999	0.481930194184445	722	-0.0387871709617574	29.2679262143452	56.8701471157227	9	3	722	-49.9153824156264	702	3.17876650497429	701	3	-63.9407216055454	713	735	0.374280803066843	-7.35796122125203	90.9090909090909	144.444444444444	0	0	0	4202	4944	6	3	-70	200	2	17.76
F091810_0003_10	F091810_0003_10	F091810_0003_10_sim	1	4000	4097	30	30	20	-0.0023	-0.0081823	-45	10	1	0	1	3	5	-71.1221901145	0.565756668584956	1032	-0.0238034297807693	23.8641529383042	71.5620284545857	9	1	1032	-55.9836715916713	1022	1.1585749820351	1021	1	-62.6686034000896	1034	1034	-0.602105801652593	-0.602105801652593	NaN	NaN	0	0	0	4177	5266	6	3	-70	400	2	35.52
F091810_0003_13	F091810_0003_13	F091810_0003_13_sim	1	4000	4127	30	30	20	-0.0023	-0.0081823	-45	10	1	0	1	3	5	-72.0814317259999	0.726030319835556	633	-0.0367870428459058	29.1036455067436	60.5382809625942	9	3	633	-50.4094265132789	615	2.88346408354685	614	3	-62.1936870545742	625	646	7.43738298059212	-2.22803311247436	95.2380952380952	133.333333333333	0	0	0	4227	4889	6	3	-70	100	3	8.88
F091810_0003_14	F091810_0003_14	F091810_0003_14_sim	1	4000	4112	30	30	20	-0.0023	-0.0081823	-45	10	1	0	1	3	5	-71.8073480935001	0.674339469831617	784	-0.0351331648050185	30.4735177705399	63.9337059047193	9	3	784	-51.2518702494323	763	2.7890558920353	762	3	-63.8905364021316	774	800	-0.0120628807172334	-12.2255949012397	76.9230769230769	160	0	0	0	4198	5024	6	3	-70	200	3	17.76
F091810_0003_15	F091810_0003_15	F091810_0003_15_sim	1	4000	4097	30	30	20	-0.0023	-0.0081823	-45	10	1	0	1	3	5	-71.8105596500001	0.674943821363578	1075	-0.00240699989233882	6.97983796977545	133.814714548738	6	0	1075	-69.554358530208	1031	0.0668914286046487	NaN	NaN	NaN	NaN	NaN	NaN	NaN	NaN	NaN	0	0	0	4176	5294	6	3	-70	400	3	35.52
F091810_0003_18	F091810_0003_18	F091810_0003_18_sim	1	4000	4127	30	30	20	-0.0023	-0.0081823	-45	10	1	0	1	3	5	-71.7098180070001	0.657350480121907	621	-0.0384964392213461	29.1538194026945	58.395309018076	9	3	621	-49.6235199972806	602	3.1681462496085	601	3	-63.7496522975146	613	633	5.79578276819091	-16.6232912724832	100	122.222222222222	0	0	0	4229	4867	6	3	-70	100	4	8.88
F091810_0003_19	F091810_0003_19	F091810_0003_19_sim	1	4000	4113	30	30	20	-0.0023	-0.0081823	-45	10	1	0	1	3	5	-71.054316756	0.556086419482239	750	-0.0389902229191522	30.496620062407	58.1922392259215	9	3	750	-49.8261122775643	729	3.03847216399094	728	3	-63.5542330460219	740	763	0.922713186257175	-15.8434449808997	86.9565217391304	155.555555555556	0	0	0	4200	4983	6	3	-70	200	4	17.76
F091810_0003_20	F091810_0003_20	F091810_0003_20_sim	1	4000	4097	30	30	20	-0.0023	-0.0081823	-45	10	1	0	1	3	5	-71.4712701530001	0.61778143485973	1063	-0.00561495448409757	10.5789137705983	112.679469121412	6	0	1063	-66.183638889383	1040	0.110620939629925	NaN	NaN	NaN	NaN	NaN	NaN	NaN	NaN	NaN	0	0	0	4177	5275	6	3	-70	400	4	35.52
F091810_0003_23	F091810_0003_23	F091810_0003_23_sim	1	4000	4128	30	30	20	-0.0023	-0.0081823	-45	10	1	0	1	3	5	-71.184779302	0.574641103152836	602	-0.0381450030033405	28.0644063530245	57.4512845411936	9	3	602	-49.6714532569495	584	3.21946199347516	583	3	-63.8513750575534	595	615	-3.01650555505363	-15.0413283364354	100	122.222222222222	0	0	0	4231	4836	6	3	-70	100	5	8.88
F091810_0003_24	F091810_0003_24	F091810_0003_24_sim	1	4000	4112	30	30	20	-0.0023	-0.0081823	-45	10	1	0	1	3	5	-71.6058321215001	0.63959071845309	776	-0.0366155608856022	30.6373271623555	61.8234739445107	9	3	776	-50.7153029776162	754	2.95816918931524	753	3	-63.5646190843637	765	790	-4.86035837242551	-14.6928974075523	80	177.777777777778	0	0	0	4199	5014	6	3	-70	200	5	17.76
F091810_0003_25	F091810_0003_25	F091810_0003_25_sim	1	4000	4097	30	30	20	-0.0023	-0.0081823	-45	10	1	0	1	3	5	-71.2470853095	0.583276121930745	1044	-0.0211936751420542	22.4509546974927	78.7781092982457	9	1	1044	-57.6038714624838	1036	0.830773300259715	1034	1	-63.6399620560242	1050	1050	10.5131782590427	10.5131782590427	NaN	NaN	0	0	0	4177	5277	6	3	-70	400	5	35.52
F091810_0013_3	F091810_0013_3	F091810_0013_3_sim	1	4000	4188	30	30	20	-0.0023	-0.0081823	-45	10	1	0	1	3	5	-62.6676764855	0.150481702984424	1770	-1.22419976216588e-05	0	0	1	0	NaN	NaN	NaN	NaN	NaN	NaN	NaN	NaN	NaN	NaN	NaN	NaN	NaN	0	0	0	4198	5770	6	4	-60	100	1	6.32
F091810_0013_4	F091810_0013_4	F091810_0013_4_sim	1	4000	4186	30	30	20	-0.0023	-0.0081823	-45	10	1	0	1	3	5	-61.92245621	0.152147830575357	1770	-3.34722592151395e-05	0	0	1	0	NaN	NaN	NaN	NaN	NaN	NaN	NaN	NaN	NaN	NaN	NaN	NaN	NaN	0	0	0	4202	5770	6	4	-60	200	1	12.64
F091810_0013_5	F091810_0013_5	F091810_0013_5_sim	1	4000	4158	30	30	20	-0.0023	-0.0081823	-45	10	1	0	1	3	5	-61.2923758405	0.152685759186044	1770	-0.000265681819263557	0	0	1	0	NaN	NaN	NaN	NaN	NaN	NaN	NaN	NaN	NaN	NaN	NaN	NaN	NaN	0	0	0	4226	5770	6	4	-60	400	1	25.28
F091810_0013_8	F091810_0013_8	F091810_0013_8_sim	1	4000	4189	30	30	20	-0.0023	-0.0081823	-45	10	1	0	1	3	5	-60.250568129	0.164209988846065	1770	-8.25601664703997e-06	0	0	1	0	NaN	NaN	NaN	NaN	NaN	NaN	NaN	NaN	NaN	NaN	NaN	NaN	NaN	0	0	0	4196	5770	6	4	-60	100	2	6.32
F091810_0013_9	F091810_0013_9	F091810_0013_9_sim	1	4000	4187	30	30	20	-0.0023	-0.0081823	-45	10	1	0	1	3	5	-60.125421878	0.166860583059846	1770	-1.98319500594249e-05	0	0	1	0	NaN	NaN	NaN	NaN	NaN	NaN	NaN	NaN	NaN	NaN	NaN	NaN	NaN	0	0	0	4200	5770	6	4	-60	200	2	12.64
F091810_0013_10	F091810_0013_10	F091810_0013_10_sim	1	4000	4170	30	30	20	-0.0023	-0.0081823	-45	10	1	0	1	3	5	-59.9014140635	0.172295116979372	1770	-0.000131207217597958	0	0	1	0	NaN	NaN	NaN	NaN	NaN	NaN	NaN	NaN	NaN	NaN	NaN	NaN	NaN	0	0	0	4213	5770	6	4	-60	400	2	25.28
F091810_0013_13	F091810_0013_13	F091810_0013_13_sim	1	4000	4189	30	30	20	-0.0023	-0.0081823	-45	10	1	0	1	3	5	-60.5045545255	0.15983652664524	1770	-8.61778834726902e-06	0	0	1	0	NaN	NaN	NaN	NaN	NaN	NaN	NaN	NaN	NaN	NaN	NaN	NaN	NaN	0	0	0	4195	5770	6	4	-60	100	3	6.32
F091810_0013_14	F091810_0013_14	F091810_0013_14_sim	1	4000	4187	30	30	20	-0.0023	-0.0081823	-45	10	1	0	1	3	5	-60.237973596	0.16446934474505	1770	-2.03021284188132e-05	0	0	1	0	NaN	NaN	NaN	NaN	NaN	NaN	NaN	NaN	NaN	NaN	NaN	NaN	NaN	0	0	0	4200	5770	6	4	-60	200	3	12.64
F091810_0013_15	F091810_0013_15	F091810_0013_15_sim	1	4000	4171	30	30	20	-0.0023	-0.0081823	-45	10	1	0	1	3	5	-59.626616427	0.181091817712157	1770	-0.000118231165279975	0	0	1	0	NaN	NaN	NaN	NaN	NaN	NaN	NaN	NaN	NaN	NaN	NaN	NaN	NaN	0	0	0	4211	5770	6	4	-60	400	3	25.28
F091810_0013_18	F091810_0013_18	F091810_0013_18_sim	1	4000	4189	30	30	20	-0.0023	-0.0081823	-45	10	1	0	1	3	5	-59.851433451	0.173805530869027	1770	-7.82428061859458e-06	0	0	1	0	NaN	NaN	NaN	NaN	NaN	NaN	NaN	NaN	NaN	NaN	NaN	NaN	NaN	0	0	0	4197	5770	6	4	-60	100	4	6.32
F091810_0013_19	F091810_0013_19	F091810_0013_19_sim	1	4000	4187	30	30	20	-0.0023	-0.0081823	-45	10	1	0	1	3	5	-60.518548011	0.159688213622782	1770	-2.16356956001546e-05	0	0	1	0	NaN	NaN	NaN	NaN	NaN	NaN	NaN	NaN	NaN	NaN	NaN	NaN	NaN	0	0	0	4200	5770	6	4	-60	200	4	12.64
F091810_0013_20	F091810_0013_20	F091810_0013_20_sim	1	4000	4170	30	30	20	-0.0023	-0.0081823	-45	10	1	0	1	3	5	-59.7618675805	0.176524466827514	1770	-0.0001242675029726	0	0	1	0	NaN	NaN	NaN	NaN	NaN	NaN	NaN	NaN	NaN	NaN	NaN	NaN	NaN	0	0	0	4212	5770	6	4	-60	400	4	25.28
F091810_0013_23	F091810_0013_23	F091810_0013_23_sim	1	4000	4188	30	30	20	-0.0023	-0.0081823	-45	10	1	0	1	3	5	-58.0924209394999	0.330300993961194	1770	-7.3869797855633e-06	0	0	1	0	NaN	NaN	NaN	NaN	NaN	NaN	NaN	NaN	NaN	NaN	NaN	NaN	NaN	0	0	0	4201	5770	6	4	-60	100	5	6.32
F091810_0013_24	F091810_0013_24	F091810_0013_24_sim	1	4000	4187	30	30	20	-0.0023	-0.0081823	-45	10	1	0	1	3	5	-60.690168321	0.157396605126218	1770	-2.25761474429622e-05	0	0	1	0	NaN	NaN	NaN	NaN	NaN	NaN	NaN	NaN	NaN	NaN	NaN	NaN	NaN	0	0	0	4200	5770	6	4	-60	200	5	12.64
F091810_0013_25	F091810_0013_25	F091810_0013_25_sim	1	4000	4166	30	30	20	-0.0023	-0.0081823	-45	10	1	0	1	3	5	-60.410697003	0.161383017792113	1770	-0.000164132758620664	0	0	1	0	NaN	NaN	NaN	NaN	NaN	NaN	NaN	NaN	NaN	NaN	NaN	NaN	NaN	0	0	0	4216	5770	6	4	-60	400	5	25.28
F091810_0008_3	F091810_0008_3	F091810_0008_3_sim	1	4000	4172	30	30	20	-0.0023	-0.0081823	-45	10	1	0	1	3	5	-67.6173713105	0.26419670663418	463	-0.000167341997621306	0.0476130899973697	61.8464844030157	1	0	NaN	NaN	NaN	NaN	NaN	NaN	NaN	NaN	NaN	NaN	NaN	NaN	NaN	0	0	0	4237	4549	6	4	-65	100	1	6.32
F091810_0008_4	F091810_0008_4	F091810_0008_4_sim	1	4000	4148	30	30	20	-0.0023	-0.0081823	-45	10	1	0	1	3	5	-67.099442437	0.239701767458515	592	-0.00321643589866679	6.31899012031933	105.476437401655	6	0	592	-67.7695522097003	555	0.0843398405712321	NaN	NaN	NaN	NaN	NaN	NaN	NaN	NaN	NaN	0	0	0	4280	4775	6	4	-65	200	1	12.64
F091810_0008_5	F091810_0008_5	F091810_0008_5_sim	1	4000	4123	30	30	20	-0.0023	-0.0081823	-45	10	1	0	1	3	5	-66.6774546515	0.22533551447774	1770	-5.82238882277011e-05	0	0	1	0	NaN	NaN	NaN	NaN	NaN	NaN	NaN	NaN	NaN	NaN	NaN	NaN	NaN	0	0	0	4235	5770	6	4	-65	400	1	25.28
F091810_0008_8	F091810_0008_8	F091810_0008_8_sim	1	4000	4177	30	30	20	-0.0023	-0.0081823	-45	10	1	0	1	3	5	-66.9831015035	0.235888290926827	1770	-0.000101764209274251	0	0	1	0	NaN	NaN	NaN	NaN	NaN	NaN	NaN	NaN	NaN	NaN	NaN	NaN	NaN	0	0	0	4222	5770	6	4	-65	100	2	6.32
F091810_0008_9	F091810_0008_9	F091810_0008_9_sim	1	4000	4149	30	30	20	-0.0023	-0.0081823	-45	10	1	0	1	3	5	-66.872257261	0.232448604791571	572	-0.0022505814385944	4.6959567197928	107.940888107651	2	0	NaN	NaN	NaN	NaN	NaN	NaN	NaN	NaN	NaN	NaN	NaN	NaN	NaN	0	0	0	4279	4750	6	4	-65	200	2	12.64
F091810_0008_10	F091810_0008_10	F091810_0008_10_sim	1	4000	4123	30	30	20	-0.0023	-0.0081823	-45	10	1	0	1	3	5	-66.838674224	0.231365344506409	1770	-5.15688703923798e-05	0	0	1	0	NaN	NaN	NaN	NaN	NaN	NaN	NaN	NaN	NaN	NaN	NaN	NaN	NaN	0	0	0	4234	5770	6	4	-65	400	2	25.28
F091810_0008_13	F091810_0008_13	F091810_0008_13_sim	1	4000	4178	30	30	20	-0.0023	-0.0081823	-45	10	1	0	1	3	5	-66.939423469	0.23454262030388	1770	-9.86827824019966e-05	0	0	1	0	NaN	NaN	NaN	NaN	NaN	NaN	NaN	NaN	NaN	NaN	NaN	NaN	NaN	0	0	0	4221	5770	6	4	-65	100	3	6.32
F091810_0008_14	F091810_0008_14	F091810_0008_14_sim	1	4000	4150	30	30	20	-0.0023	-0.0081823	-45	10	1	0	1	3	5	-66.851267913	0.231748298005216	570	-0.0021768451246932	4.56378636979655	108.143307770716	2	0	NaN	NaN	NaN	NaN	NaN	NaN	NaN	NaN	NaN	NaN	NaN	NaN	NaN	0	0	0	4279	4747	6	4	-65	200	3	12.64
F091810_0008_15	F091810_0008_15	F091810_0008_15_sim	1	4000	4122	30	30	20	-0.0023	-0.0081823	-45	10	1	0	1	3	5	-67.1596117115	0.242332806555371	1770	-4.19327348404192e-05	0	0	1	0	NaN	NaN	NaN	NaN	NaN	NaN	NaN	NaN	NaN	NaN	NaN	NaN	NaN	0	0	0	4232	5770	6	4	-65	400	3	25.28
F091810_0008_18	F091810_0008_18	F091810_0008_18_sim	1	4000	4167	30	30	20	-0.0023	-0.0081823	-45	10	1	0	1	3	5	-68.1451761715	0.292876674035474	484	-0.000286142104655069	0.412586459979522	100.863611473398	2	0	NaN	NaN	NaN	NaN	NaN	NaN	NaN	NaN	NaN	NaN	NaN	NaN	NaN	0	0	0	4254	4627	6	4	-65	100	4	6.32
F091810_0008_19	F091810_0008_19	F091810_0008_19_sim	1	4000	4143	30	30	20	-0.0023	-0.0081823	-45	10	1	0	1	3	5	-67.814863716	0.27441927144224	651	-0.0197629585403969	19.6043277512609	71.9702993573991	9	1	651	-57.8208430387617	648	0.740312595168369	644	1	-63.0030312049403	663	663	8.7962122217745	8.7962122217745	NaN	NaN	0	0	0	4277	4871	6	4	-65	200	4	12.64
F091810_0008_20	F091810_0008_20	F091810_0008_20_sim	1	4000	4118	30	30	20	-0.0023	-0.0081823	-45	10	1	0	1	3	5	-68.6629569865	0.323232334485633	1770	-2.85477942916367e-05	0	0	1	0	NaN	NaN	NaN	NaN	NaN	NaN	NaN	NaN	NaN	NaN	NaN	NaN	NaN	0	0	0	4223	5770	6	4	-65	400	4	25.28
F091810_0008_23	F091810_0008_23	F091810_0008_23_sim	1	4000	4164	30	30	20	-0.0023	-0.0081823	-45	10	1	0	1	3	5	-68.4946643855	0.312342532712118	508	-0.000444519381654938	0.979950670033531	116.020615090199	2	0	NaN	NaN	NaN	NaN	NaN	NaN	NaN	NaN	NaN	NaN	NaN	NaN	NaN	0	0	0	4267	4676	6	4	-65	100	5	6.32
F091810_0008_24	F091810_0008_24	F091810_0008_24_sim	1	4000	4138	30	30	20	-0.0023	-0.0081823	-45	10	1	0	1	3	5	-68.8520304555	0.336436259112472	737	-0.00174837885832885	6.23633618984283	148.007200544176	2	0	NaN	NaN	NaN	NaN	NaN	NaN	NaN	NaN	NaN	NaN	NaN	NaN	NaN	0	0	0	4268	4968	6	4	-65	200	5	12.64
F091810_0008_25	F091810_0008_25	F091810_0008_25_sim	1	4000	4118	30	30	20	-0.0023	-0.0081823	-45	10	1	0	1	3	5	-68.377037512	0.306084200899791	1770	-2.88581331743826e-05	0	0	1	0	NaN	NaN	NaN	NaN	NaN	NaN	NaN	NaN	NaN	NaN	NaN	NaN	NaN	0	0	0	4224	5770	6	4	-65	400	5	25.28
F091810_0004_3	F091810_0004_3	F091810_0004_3_sim	1	4000	4149	30	30	20	-0.0023	-0.0081823	-45	10	1	0	1	3	5	-71.3131103035001	0.593139959224974	675	-0.0323196947519882	28.617105243319	63.4565541088185	9	2	675	-52.4241089467017	661	1.33619710941807	660	2	-62.9498652511722	672	687	11.1020163917954	-8.18101546119422	66.6666666666667	NaN	0	0	0	4292	4947	6	4	-70	100	1	6.32
F091810_0004_4	F091810_0004_4	F091810_0004_4_sim	1	4000	4131	30	30	20	-0.0023	-0.0081823	-45	10	1	0	1	3	5	-71.4887977215001	0.62041711680175	970	-8.87762782405118e-05	0.373340679992666	167.718007668049	1	0	NaN	NaN	NaN	NaN	NaN	NaN	NaN	NaN	NaN	NaN	NaN	NaN	NaN	0	0	0	4247	5188	6	4	-70	200	1	12.64
F091810_0004_5	F091810_0004_5	F091810_0004_5_sim	1	4000	4114	30	30	20	-0.0023	-0.0081823	-45	10	1	0	1	3	5	-71.3042076540001	0.591457159001275	1770	-2.71168252083918e-05	0	0	1	0	NaN	NaN	NaN	NaN	NaN	NaN	NaN	NaN	NaN	NaN	NaN	NaN	NaN	0	0	0	4212	5770	6	4	-70	400	1	25.28
F091810_0004_8	F091810_0004_8	F091810_0004_8_sim	1	4000	4146	30	30	20	-0.0023	-0.0081823	-45	10	1	0	1	3	5	-72.3715520424994	0.786559628164505	758	-0.0171056182098292	21.6967356272672	97.9780524509832	8	0	758	-58.1758431327476	752	0.388131888908987	NaN	NaN	NaN	NaN	NaN	NaN	NaN	NaN	NaN	0	0	0	4283	5047	6	4	-70	100	2	6.32
F091810_0004_9	F091810_0004_9	F091810_0004_9_sim	1	4000	4130	30	30	20	-0.0023	-0.0081823	-45	10	1	0	1	3	5	-73.7285674044984	1.21202034789223	1770	-2.58482639712209e-05	0	0	1	0	NaN	NaN	NaN	NaN	NaN	NaN	NaN	NaN	NaN	NaN	NaN	NaN	NaN	0	0	0	4237	5770	6	4	-70	200	2	12.64
F091810_0004_10	F091810_0004_10	F091810_0004_10_sim	1	4000	4114	30	30	20	-0.0023	-0.0081823	-45	10	1	0	1	3	5	-73.0319145739965	0.95661936626721	1770	-2.62289892982298e-05	0	0	1	0	NaN	NaN	NaN	NaN	NaN	NaN	NaN	NaN	NaN	NaN	NaN	NaN	NaN	0	0	0	4208	5770	6	4	-70	400	2	25.28
F091810_0004_13	F091810_0004_13	F091810_0004_13_sim	1	4000	4145	30	30	20	-0.0023	-0.0081823	-45	10	1	0	1	3	5	-73.0852546519962	0.973152493319011	780	-0.00147520052331237	8.12519118986462	198.619655435419	2	0	NaN	NaN	NaN	NaN	NaN	NaN	NaN	NaN	NaN	NaN	NaN	NaN	NaN	0	0	0	4277	5083	6	4	-70	100	3	6.32
F091810_0004_14	F091810_0004_14	F091810_0004_14_sim	1	4000	4130	30	30	20	-0.0023	-0.0081823	-45	10	1	0	1	3	5	-73.156441711496	0.995922813691702	1770	-3.29027467294175e-05	0	0	1	0	NaN	NaN	NaN	NaN	NaN	NaN	NaN	NaN	NaN	NaN	NaN	NaN	NaN	0	0	0	4239	5770	6	4	-70	200	3	12.64
F091810_0004_15	F091810_0004_15	F091810_0004_15_sim	1	4000	4114	30	30	20	-0.0023	-0.0081823	-45	10	1	0	1	3	5	-72.5901675119986	0.837354014158055	1770	-2.64769916752949e-05	0	0	1	0	NaN	NaN	NaN	NaN	NaN	NaN	NaN	NaN	NaN	NaN	NaN	NaN	NaN	0	0	0	4209	5770	6	4	-70	400	3	25.28
F091810_0004_18	F091810_0004_18	F091810_0004_18_sim	1	4000	4146	30	30	20	-0.0023	-0.0081823	-45	10	1	0	1	3	5	-72.6380949204984	0.848944388027377	759	-0.00344428417267442	11.1088413096967	161.415127132309	6	0	759	-67.942202180316	725	0.0828390414287554	NaN	NaN	NaN	NaN	NaN	NaN	NaN	NaN	NaN	0	0	0	4280	5051	6	4	-70	100	4	6.32
F091810_0004_19	F091810_0004_19	F091810_0004_19_sim	1	4000	4130	30	30	20	-0.0023	-0.0081823	-45	10	1	0	1	3	5	-72.5644635234987	0.831171760541294	1110	-5.20326397136246e-05	0.00817800000120883	64.1084010643874	1	0	NaN	NaN	NaN	NaN	NaN	NaN	NaN	NaN	NaN	NaN	NaN	NaN	NaN	0	0	0	4242	5193	6	4	-70	200	4	12.64
F091810_0004_20	F091810_0004_20	F091810_0004_20_sim	1	4000	4114	30	30	20	-0.0023	-0.0081823	-45	10	1	0	1	3	5	-73.2273375584957	1.0194318862628	1770	-2.61105469675227e-05	0	0	1	0	NaN	NaN	NaN	NaN	NaN	NaN	NaN	NaN	NaN	NaN	NaN	NaN	NaN	0	0	0	4207	5770	6	4	-70	400	4	25.28
F091810_0004_23	F091810_0004_23	F091810_0004_23_sim	1	4000	4149	30	30	20	-0.0023	-0.0081823	-45	10	1	0	1	3	5	-71.154782861	0.570311138874871	666	-0.0310985785111334	27.8085650840056	64.2778136840276	9	2	666	-52.922864386014	653	1.37304698946922	652	2	-62.7873960016422	663	679	3.28076543232018	-9.22457194018703	62.5	NaN	0	0	0	4293	4938	6	4	-70	100	5	6.32
F091810_0004_24	F091810_0004_24	F091810_0004_24_sim	1	4000	4130	30	30	20	-0.0023	-0.0081823	-45	10	1	0	1	3	5	-73.0918030409962	0.975050349438579	1770	-3.60387871585661e-05	0	0	1	0	NaN	NaN	NaN	NaN	NaN	NaN	NaN	NaN	NaN	NaN	NaN	NaN	NaN	0	0	0	4239	5770	6	4	-70	200	5	12.64
F091810_0004_25	F091810_0004_25	F091810_0004_25_sim	1	4000	4114	30	30	20	-0.0023	-0.0081823	-45	10	1	0	1	3	5	-72.1854806559997	0.74663589972442	1770	-2.66880856126632e-05	0	0	1	0	NaN	NaN	NaN	NaN	NaN	NaN	NaN	NaN	NaN	NaN	NaN	NaN	NaN	0	0	0	4210	5770	6	4	-70	400	5	25.28
A092110_0012_3	A092110_0012_3	A092110_0012_3_sim	1	4000	4148	30	30	20	-0.0023	-0.0081823	-45	10	1	0	1	3	5	-62.392249085	0.181773191498136	1770	-0.00010816923900151	0	0	1	0	NaN	NaN	NaN	NaN	NaN	NaN	NaN	NaN	NaN	NaN	NaN	NaN	NaN	0	0	0	4172	5770	8	1	-60	100	1	16
A092110_0012_4	A092110_0012_4	A092110_0012_4_sim	1	4000	4143	30	30	20	-0.0023	-0.0081823	-45	10	1	0	1	3	5	-63.594656185	0.183880126751153	1770	-0.000804829488706301	0	0	1	0	NaN	NaN	NaN	NaN	NaN	NaN	NaN	NaN	NaN	NaN	NaN	NaN	NaN	0	0	0	4188	5770	8	1	-60	200	1	32
A092110_0012_5	A092110_0012_5	A092110_0012_5_sim	1	4000	4138	30	30	20	-0.0023	-0.0081823	-45	10	1	0	1	3	5	-59.98320803	0.203725780728154	322	-0.00239602791930951	0.393711979851894	40.0596231222243	6	0	322	-63.1503632301225	265	0.112757563999978	NaN	NaN	NaN	NaN	NaN	NaN	NaN	NaN	NaN	0	0	0	4187	4387	8	1	-60	400	1	64
A092110_0012_8	A092110_0012_8	A092110_0012_8_sim	1	4000	4148	30	30	20	-0.0023	-0.0081823	-45	10	1	0	1	3	5	-62.022689658	0.179792093222255	1770	-0.000100742782401912	0	0	1	0	NaN	NaN	NaN	NaN	NaN	NaN	NaN	NaN	NaN	NaN	NaN	NaN	NaN	0	0	0	4172	5770	8	1	-60	100	2	16
A092110_0012_9	A092110_0012_9	A092110_0012_9_sim	1	4000	4147	30	30	20	-0.0023	-0.0081823	-45	10	1	0	1	3	5	-59.946801606	0.205049773724394	1770	-0.000191443174791292	0	0	1	0	NaN	NaN	NaN	NaN	NaN	NaN	NaN	NaN	NaN	NaN	NaN	NaN	NaN	0	0	0	4172	5770	8	1	-60	200	2	32
A092110_0012_10	A092110_0012_10	A092110_0012_10_sim	1	4000	4132	30	30	20	-0.0023	-0.0081823	-45	10	1	0	1	3	5	-62.0913641385	0.180050240086872	338	-0.0303508982227701	14.8899218319134	37.056375233756	9	3	338	-50.5637984681305	318	1.46181281001573	316	3	-62.8959273210029	327	352	10.6101103091362	-7.33650554122812	80	150	0	0	0	4204	4443	8	1	-60	400	2	64
A092110_0012_13	A092110_0012_13	A092110_0012_13_sim	1	4000	4148	30	30	20	-0.0023	-0.0081823	-45	10	1	0	1	3	5	-62.493309432	0.182560852318747	1770	-0.000110441438763553	0	0	1	0	NaN	NaN	NaN	NaN	NaN	NaN	NaN	NaN	NaN	NaN	NaN	NaN	NaN	0	0	0	4173	5770	8	1	-60	100	3	16
A092110_0012_14	A092110_0012_14	A092110_0012_14_sim	1	4000	4145	30	30	20	-0.0023	-0.0081823	-45	10	1	0	1	3	5	-61.881741006	0.17942319358616	1770	-0.0003295427110587	0	0	1	0	NaN	NaN	NaN	NaN	NaN	NaN	NaN	NaN	NaN	NaN	NaN	NaN	NaN	0	0	0	4176	5770	8	1	-60	200	3	32
A092110_0012_15	A092110_0012_15	A092110_0012_15_sim	1	4000	4131	30	30	20	-0.0023	-0.0081823	-45	10	1	0	1	3	5	-62.464020871	0.182366081049846	346	-0.0315690277803742	15.6818466910689	45.2286047397085	9	3	346	-50.0309590589715	328	2.12198849036238	327	3	-61.4838507496261	337	358	2.56063745921997	-14.2858903793605	95.2380952380952	133.333333333333	0	0	0	4207	4460	8	1	-60	400	3	64
A092110_0012_18	A092110_0012_18	A092110_0012_18_sim	1	4000	4148	30	30	20	-0.0023	-0.0081823	-45	10	1	0	1	3	5	-62.058276329	0.179980160162302	1770	-0.000101479453031636	0	0	1	0	NaN	NaN	NaN	NaN	NaN	NaN	NaN	NaN	NaN	NaN	NaN	NaN	NaN	0	0	0	4172	5770	8	1	-60	100	4	16
A092110_0012_19	A092110_0012_19	A092110_0012_19_sim	1	4000	4145	30	30	20	-0.0023	-0.0081823	-45	10	1	0	1	3	5	-62.252103082	0.180941444604768	1770	-0.000380486409036273	0	0	1	0	NaN	NaN	NaN	NaN	NaN	NaN	NaN	NaN	NaN	NaN	NaN	NaN	NaN	0	0	0	4178	5770	8	1	-60	200	4	32
A092110_0012_20	A092110_0012_20	A092110_0012_20_sim	1	4000	4135	30	30	20	-0.0023	-0.0081823	-45	10	1	0	1	3	5	-61.187666063	0.181135951436905	324	-0.0133766053022775	8.21758277941508	54.7144904313812	9	1	324	-56.329450260627	310	0.583594748027551	307	1	-61.6599273448714	323	323	14.6667174646994	14.6667174646994	NaN	NaN	0	0	0	4196	4430	8	1	-60	400	4	64
A092110_0012_23	A092110_0012_23	A092110_0012_23_sim	1	4000	4148	30	30	20	-0.0023	-0.0081823	-45	10	1	0	1	3	5	-61.935721407	0.17958083041172	1770	-9.89695481572305e-05	0	0	1	0	NaN	NaN	NaN	NaN	NaN	NaN	NaN	NaN	NaN	NaN	NaN	NaN	NaN	0	0	0	4172	5770	8	1	-60	100	5	16
A092110_0012_24	A092110_0012_24	A092110_0012_24_sim	1	4000	4143	30	30	20	-0.0023	-0.0081823	-45	10	1	0	1	3	5	-63.232109001	0.179864967399751	1770	-0.000628783365043212	0	0	1	0	NaN	NaN	NaN	NaN	NaN	NaN	NaN	NaN	NaN	NaN	NaN	NaN	NaN	0	0	0	4184	5770	8	1	-60	200	5	32
A092110_0012_25	A092110_0012_25	A092110_0012_25_sim	1	4000	4134	30	30	20	-0.0023	-0.0081823	-45	10	1	0	1	3	5	-61.3372223715	0.180259827094298	328	-0.0221280619847085	11.2915117224027	38.9957823457115	9	2	328	-53.5138748576434	309	0.744708383508005	312	2	-57.6763028701961	321	340	7.53133190926778	-4.43657273982393	52.6315789473684	NaN	0	0	0	4197	4424	8	1	-60	400	5	64
A092110_0008_3	A092110_0008_3	A092110_0008_3_sim	1	4000	4142	30	30	20	-0.0023	-0.0081823	-45	10	1	0	1	3	5	-67.719502933	0.329364001033267	405	-0.00338699901293281	4.0642534202488	81.4542754898748	6	0	405	-64.853206599735	367	0.10508406296303	NaN	NaN	NaN	NaN	NaN	NaN	NaN	NaN	NaN	0	0	0	4230	4560	8	1	-65	100	1	16
A092110_0008_4	A092110_0008_4	A092110_0008_4_sim	1	4000	4133	30	30	20	-0.0023	-0.0081823	-45	10	1	0	1	3	5	-67.195276894	0.29678101978777	455	-0.0348183976222047	20.634420585483	53.750162455423	9	4	455	-49.0271148645422	429	3.01133951421075	428	4	-62.3905165200994	438	467	3.00894668059885	-4.94677751281492	103.448275862069	150	0	0	0	4240	4610	8	1	-65	200	1	32
A092110_0008_5	A092110_0008_5	A092110_0008_5_sim	1	4000	4118	30	30	20	-0.0023	-0.0081823	-45	10	1	0	1	3	5	-67.302123511	0.302720717642901	538	-0.0357124338923334	24.7998624137779	63.4413934932068	9	5	538	-47.2152433861935	517	3.40930681235348	515	5	-65.4008441421848	526	576	19.4221705807377	-17.4424357041981	80	312.5	0	0	0	4206	4729	8	1	-65	400	1	64
A092110_0008_8	A092110_0008_8	A092110_0008_8_sim	1	4000	4143	30	30	20	-0.0023	-0.0081823	-45	10	1	0	1	3	5	-66.9619904555	0.285659186720173	376	-0.00102650198578966	0.871678109949769	79.9659491613948	2	0	NaN	NaN	NaN	NaN	NaN	NaN	NaN	NaN	NaN	NaN	NaN	NaN	NaN	0	0	0	4209	4510	8	1	-65	100	2	16
A092110_0008_9	A092110_0008_9	A092110_0008_9_sim	1	4000	4133	30	30	20	-0.0023	-0.0081823	-45	10	1	0	1	3	5	-67.00776849	0.288120826927993	447	-0.0345304593854909	19.7570626998429	53.5485272547379	9	4	447	-49.6875967601273	420	2.8852995989225	419	4	-62.0401026798166	429	460	-1.83234805476931	-11.8044742128674	96.7741935483871	175	0	0	0	4240	4597	8	1	-65	200	2	32
A092110_0008_10	A092110_0008_10	A092110_0008_10_sim	1	4000	4120	30	30	20	-0.0023	-0.0081823	-45	10	1	0	1	3	5	-66.3269830735	0.255102665412555	488	-0.0380602081092997	24.0022568663705	57.0113826354222	9	5	488	-46.2827809136602	466	3.62120460278149	465	5	-62.8898155908491	475	520	9.30165211015478	-9.33435853371364	88.8888888888889	250	0	0	0	4209	4650	8	1	-65	400	2	64
A092110_0008_13	A092110_0008_13	A092110_0008_13_sim	1	4000	4141	30	30	20	-0.0023	-0.0081823	-45	10	1	0	1	3	5	-68.015631587	0.350713100773023	425	-0.0167799699555629	13.5385434263028	56.3250923019771	9	1	425	-56.241327353672	419	0.403568093337462	405	1	-63.5567375526558	437	437	20.220651827388	20.220651827388	NaN	NaN	0	0	0	4240	4586	8	1	-65	100	3	16
A092110_0008_14	A092110_0008_14	A092110_0008_14_sim	1	4000	4131	30	30	20	-0.0023	-0.0081823	-45	10	1	0	1	3	5	-68.0257254855	0.351473234067894	492	-0.0357296230414001	22.1398158234867	59.6278339777189	9	4	492	-48.5842723765363	470	3.13783752053219	469	4	-64.0473138755473	479	506	3.57848406601036	-10.7817778779008	111.111111111111	125	0	0	0	4241	4672	8	1	-65	200	3	32
A092110_0008_15	A092110_0008_15	A092110_0008_15_sim	1	4000	4118	30	30	20	-0.0023	-0.0081823	-45	10	1	0	1	3	5	-67.373187013	0.307120180540541	542	-0.0354894935601835	24.9082849441881	65.259286850729	9	5	542	-47.2585139058382	521	3.3857252150563	519	5	-65.3716880923122	530	582	15.7866447604318	-17.9833489727027	76.9230769230769	337.5	0	0	0	4206	4737	8	1	-65	400	3	64
A092110_0008_18	A092110_0008_18	A092110_0008_18_sim	1	4000	4144	30	30	20	-0.0023	-0.0081823	-45	10	1	0	1	3	5	-66.715806304	0.27305105607378	372	-0.000798843805035407	0.497281629966992	74.7238246107877	2	0	NaN	NaN	NaN	NaN	NaN	NaN	NaN	NaN	NaN	NaN	NaN	NaN	NaN	0	0	0	4204	4494	8	1	-65	100	4	16
A092110_0008_19	A092110_0008_19	A092110_0008_19_sim	1	4000	4135	30	30	20	-0.0023	-0.0081823	-45	10	1	0	1	3	5	-66.4636215175	0.261214011915583	410	-0.0292898079517088	18.4437477077376	69.5587411766723	9	3	410	-50.2433564022334	395	2.28498825628227	393	3	-62.9243557583864	403	422	4.72370784996062	-4.36877811089799	105.263157894737	111.111111111111	0	0	0	4236	4578	8	1	-65	200	4	32
A092110_0008_20	A092110_0008_20	A092110_0008_20_sim	1	4000	4119	30	30	20	-0.0023	-0.0081823	-45	10	1	0	1	3	5	-66.9960741885	0.287460071448011	522	-0.0378897400466399	25.1321556663211	59.5088825767901	9	5	522	-46.2810679537076	500	3.62310190522248	499	5	-63.1510376690698	509	556	15.2884833267841	-8.74650727460607	85.1063829787234	275	0	0	0	4207	4701	8	1	-65	400	4	64
A092110_0008_23	A092110_0008_23	A092110_0008_23_sim	1	4000	4143	30	30	20	-0.0023	-0.0081823	-45	10	1	0	1	3	5	-67.043551402	0.289678589705502	378	-0.00111841563623104	1.0349500799432	81.2196848831385	2	0	NaN	NaN	NaN	NaN	NaN	NaN	NaN	NaN	NaN	NaN	NaN	NaN	NaN	0	0	0	4211	4515	8	1	-65	100	5	16
A092110_0008_24	A092110_0008_24	A092110_0008_24_sim	1	4000	4134	30	30	20	-0.0023	-0.0081823	-45	10	1	0	1	3	5	-66.711408475	0.272780279527505	434	-0.0339625632804512	1.51928092437523	6.55529092870324	9	4	434	-51.2999821609256	406	2.64029555904129	405	4	-61.7577653072914	414	449	0.923791653061863	-8.8757918508078	85.7142857142857	177.777777777778	0	0	0	4238	4578	8	1	-65	200	5	32
A092110_0008_25	A092110_0008_25	A092110_0008_25_sim	1	4000	4119	30	30	20	-0.0023	-0.0081823	-45	10	1	0	1	3	5	-67.021561736	0.288810826429848	523	-0.03767101419807	24.9545685971348	59.7576890071351	9	5	523	-46.5081749128928	501	3.51180763437588	500	5	-64.4514029796123	510	558	1.6194520680237	-13.4408288790001	83.3333333333333	275	0	0	0	4207	4703	8	1	-65	400	5	64
A092110_0004_3	A092110_0004_3	A092110_0004_3_sim	1	4000	4135	30	30	20	-0.0023	-0.0081823	-45	10	1	0	1	3	5	-70.9521153054997	0.762085071446417	586	-0.0351572493698313	24.795918569376	63.8105466813479	9	4	586	-49.8317801206372	572	2.95319433769326	571	4	-63.512591854754	581	610	4.6833405403998	-3.36332198768408	103.448275862069	150	0	0	0	4274	4870	8	1	-70	100	1	16
A092110_0004_4	A092110_0004_4	A092110_0004_4_sim	1	4000	4126	30	30	20	-0.0023	-0.0081823	-45	10	1	0	1	3	5	-71.0189055609995	0.779387763760517	649	-0.0361502430800839	28.3424792640865	67.8570560260051	9	4	649	-48.7265288659017	628	3.16856967084356	627	4	-63.8691483965103	637	664	6.93176364576086	-13.8265761001742	111.111111111111	125	0	0	0	4230	4987	8	1	-70	200	1	32
A092110_0004_5	A092110_0004_5	A092110_0004_5_sim	1	4000	4115	30	30	20	-0.0023	-0.0081823	-45	10	1	0	1	3	5	-70.6110739890001	0.682065373082126	773	-0.0335515655937054	31.1462401175492	70.5041818886372	9	4	773	-49.3116489924637	747	2.81721682699601	745	4	-64.1250029111003	755	785	9.12945891797547	-15.9793142971715	100	162.5	0	0	0	4198	5125	8	1	-70	400	1	64
A092110_0004_8	A092110_0004_8	A092110_0004_8_sim	1	4000	4136	30	30	20	-0.0023	-0.0081823	-45	10	1	0	1	3	5	-70.5704008760001	0.673350695881604	579	-0.0332670020843928	24.2048620798422	61.5210219931211	9	4	579	-49.6306502501419	554	2.77277000073194	552	4	-64.024517030882	562	592	9.50904680520158	-16.9124115001132	100	162.5	0	0	0	4276	4826	8	1	-70	100	2	16
A092110_0004_9	A092110_0004_9	A092110_0004_9_sim	1	4000	4128	30	30	20	-0.0023	-0.0081823	-45	10	1	0	1	3	5	-69.59021921	0.508976677454963	574	-0.0384310158502781	26.1804335037587	62.7651924115291	9	4	574	-47.116182836222	552	3.39733820744574	551	4	-63.0225462143427	561	587	1.24395060396482	-8.33437952064083	115.384615384615	125	0	0	0	4235	4807	8	1	-70	200	2	32
A092110_0004_10	A092110_0004_10	A092110_0004_10_sim	1	4000	4115	30	30	20	-0.0023	-0.0081823	-45	10	1	0	1	3	5	-69.48102634	0.494322702313789	679	-0.0366287458255349	27.9508387840214	65.015173573257	9	4	679	-48.6961767059621	658	3.24425066149112	657	4	-63.7427150382652	667	694	6.39424548102106	-14.1277254786422	111.111111111111	125	0	0	0	4200	4968	8	1	-70	400	2	64
A092110_0004_13	A092110_0004_13	A092110_0004_13_sim	1	4000	4139	30	30	20	-0.0023	-0.0081823	-45	10	1	0	1	3	5	-69.0201844165	0.440125835834025	483	-0.0314284239901186	20.9614632126094	56.5624746001244	9	3	483	-50.2224815273687	466	2.20616962606674	465	3	-61.950028639506	474	495	11.2549467839846	-9.51102343847857	95.2380952380952	110	0	0	0	4270	4676	8	1	-70	100	3	16
A092110_0004_14	A092110_0004_14	A092110_0004_14_sim	1	4000	4129	30	30	20	-0.0023	-0.0081823	-45	10	1	0	1	3	5	-68.949049836	0.432459721618302	540	-0.0374489989714958	24.6957965161389	62.3831516132457	9	4	540	-47.4310187138392	518	3.37816531009839	517	4	-63.2708765428086	527	553	4.89893135306657	-5.9346202781974	115.384615384615	125	0	0	0	4238	4748	8	1	-70	200	3	32
A092110_0004_15	A092110_0004_15	A092110_0004_15_sim	1	4000	4116	30	30	20	-0.0023	-0.0081823	-45	10	1	0	1	3	5	-69.196215252	0.459617513353219	659	-0.0368607064874891	27.3405240722336	64.2125249092716	9	4	659	-48.4020278677842	637	3.16632178940213	636	4	-64.4633569944126	646	673	4.68625039732179	-10.6645604904573	111.111111111111	125	0	0	0	4201	4927	8	1	-70	400	3	64
A092110_0004_18	A092110_0004_18	A092110_0004_18_sim	1	4000	4136	30	30	20	-0.0023	-0.0081823	-45	10	1	0	1	3	5	-70.8493777659998	0.736407557195529	593	-0.0347596320226734	25.5598624445863	61.4170447963912	9	4	593	-48.8417439254279	567	2.91949987073192	566	4	-63.6023324140327	576	605	8.38173931841857	-4.65297522493183	103.448275862069	150	0	0	0	4275	4858	8	1	-70	100	4	16
A092110_0004_19	A092110_0004_19	A092110_0004_19_sim	1	4000	4125	30	30	20	-0.0023	-0.0081823	-45	10	1	0	1	3	5	-71.8258378889956	1.07901613297749	694	-0.0352816048796806	30.4648218329053	73.3518308607617	9	4	694	-49.4867877271056	673	3.11212120589991	672	4	-62.5593341424101	682	710	4.62588951643421	-16.5720208854194	107.142857142857	150	0	0	0	4226	5096	8	1	-70	200	4	32
A092110_0004_20	A092110_0004_20	A092110_0004_20_sim	1	4000	4114	30	30	20	-0.0023	-0.0081823	-45	10	1	0	1	3	5	-71.2348758189986	0.841695928327887	827	-0.034266716743288	1.51495047201126	5.14252623447783	9	4	827	-50.5765994945226	799	2.86883583597407	798	4	-62.6758675063686	807	841	12.9387567472116	-10.9529403656558	88.2352941176471	177.777777777778	0	0	0	4196	5180	8	1	-70	400	4	64
A092110_0004_23	A092110_0004_23	A092110_0004_23_sim	1	4000	4134	30	30	20	-0.0023	-0.0081823	-45	10	1	0	1	3	5	-71.8723882784957	1.10403056449531	637	-0.0350719437315877	28.1188273967906	67.965070494953	9	4	637	-49.2594827831993	616	3.06105170230003	615	4	-63.1083373077249	625	653	-3.72143608702044	-7.34209405400229	107.142857142857	137.5	0	0	0	4269	5007	8	1	-70	100	5	16
A092110_0004_24	A092110_0004_24	A092110_0004_24_sim	1	4000	4125	30	30	20	-0.0023	-0.0081823	-45	10	1	0	1	3	5	-71.7618514734957	1.04640706734648	690	-0.0357882959854185	30.7093091412012	71.9295479000386	9	4	690	-49.0186456988094	669	3.14170876546535	668	4	-63.29547618831	678	706	6.96509580081269	-11.7652481125736	107.142857142857	137.5	0	0	0	4227	5090	8	1	-70	200	5	32
A092110_0004_25	A092110_0004_25	A092110_0004_25_sim	1	4000	4114	30	30	20	-0.0023	-0.0081823	-45	10	1	0	1	3	5	-71.4436760199974	0.911748057422215	846	-0.0329327933589461	1.44991260446547	5.92017717790895	9	4	846	-51.3148574105177	818	2.70597031284645	816	4	-63.9906280482357	826	861	8.17739589156616	-9.74867953745801	85.7142857142857	188.888888888889	0	0	0	4196	5198	8	1	-70	400	5	64
A092110_0013_3	A092110_0013_3	A092110_0013_3_sim	1	4000	4147	30	30	20	-0.0023	-0.0081823	-45	10	1	0	1	3	5	-62.339369649	0.181403498400142	1770	-0.000205688418549829	0	0	1	0	NaN	NaN	NaN	NaN	NaN	NaN	NaN	NaN	NaN	NaN	NaN	NaN	NaN	0	0	0	4175	5770	8	2	-60	100	1	24
A092110_0013_4	A092110_0013_4	A092110_0013_4_sim	1	4000	4136	30	30	20	-0.0023	-0.0081823	-45	10	1	0	1	3	5	-63.166236683	0.179200391200894	339	-0.0138876855996219	9.40382718950602	55.7790241786168	9	1	339	-56.327429230453	326	0.582539070447837	323	1	-61.6259128349737	339	339	15.8990718105711	15.8990718105711	NaN	NaN	0	0	0	4203	4456	8	2	-60	200	1	48
A092110_0013_5	A092110_0013_5	A092110_0013_5_sim	1	4000	4119	30	30	20	-0.0023	-0.0081823	-45	10	1	0	1	3	5	-62.6037727435	0.179621815045529	399	-0.0398555017094731	21.8236164355223	65.4273444140584	9	5	399	-45.1119971545196	376	3.45404894620642	375	5	-63.997410291901	386	440	11.2092466592979	-15.4688574698542	74.0740740740741	362.5	0	0	0	4198	4527	8	2	-60	400	1	96
A092110_0013_8	A092110_0013_8	A092110_0013_8_sim	1	4000	4146	30	30	20	-0.0023	-0.0081823	-45	10	1	0	1	3	5	-63.20242155	0.179534455405858	1770	-0.000277222473246359	0	0	1	0	NaN	NaN	NaN	NaN	NaN	NaN	NaN	NaN	NaN	NaN	NaN	NaN	NaN	0	0	0	4178	5770	8	2	-60	100	2	24
A092110_0013_9	A092110_0013_9	A092110_0013_9_sim	1	4000	4138	30	30	20	-0.0023	-0.0081823	-45	10	1	0	1	3	5	-62.578680711	0.180503882138721	332	-0.00342922483946397	1.73388141020067	54.2536730065299	6	0	332	-63.2074365597724	289	0.12338795999986	NaN	NaN	NaN	NaN	NaN	NaN	NaN	NaN	NaN	0	0	0	4196	4428	8	2	-60	200	2	48
A092110_0013_10	A092110_0013_10	A092110_0013_10_sim	1	4000	4120	30	30	20	-0.0023	-0.0081823	-45	10	1	0	1	3	5	-62.231311238	0.180734045613682	388	-0.0354668489057986	18.5863966264632	60.5918595368778	9	4	388	-47.8415368534868	366	3.30510944158273	364	4	-65.3226499207399	375	401	0.288883666675845	-11.8469356885689	115.384615384615	125	0	0	0	4198	4515	8	2	-60	400	2	96
A092110_0013_13	A092110_0013_13	A092110_0013_13_sim	1	4000	4146	30	30	20	-0.0023	-0.0081823	-45	10	1	0	1	3	5	-63.10006426	0.178667623406821	1770	-0.000266244768132813	0	0	1	0	NaN	NaN	NaN	NaN	NaN	NaN	NaN	NaN	NaN	NaN	NaN	NaN	NaN	0	0	0	4178	5770	8	2	-60	100	3	24
A092110_0013_14	A092110_0013_14	A092110_0013_14_sim	1	4000	4139	30	30	20	-0.0023	-0.0081823	-45	10	1	0	1	3	5	-62.0987612305	0.180142369383975	332	-0.00184830664694662	0.322193579933639	44.2412728118306	2	0	NaN	NaN	NaN	NaN	NaN	NaN	NaN	NaN	NaN	NaN	NaN	NaN	NaN	0	0	0	4190	4403	8	2	-60	200	3	48
A092110_0013_15	A092110_0013_15	A092110_0013_15_sim	1	4000	4118	30	30	20	-0.0023	-0.0081823	-45	10	1	0	1	3	5	-62.8048983255	0.177249553253605	405	-0.0369002563099008	20.673661404694	59.9233420408158	9	5	405	-46.4854791652552	382	3.49089674287116	381	5	-64.0469655922779	392	440	17.9689281323407	-17.0827935539843	83.3333333333333	287.5	0	0	0	4198	4530	8	2	-60	400	3	96
A092110_0013_18	A092110_0013_18	A092110_0013_18_sim	1	4000	4146	30	30	20	-0.0023	-0.0081823	-45	10	1	0	1	3	5	-63.196523946	0.179513243741147	1770	-0.000276563234245256	0	0	1	0	NaN	NaN	NaN	NaN	NaN	NaN	NaN	NaN	NaN	NaN	NaN	NaN	NaN	0	0	0	4178	5770	8	2	-60	100	4	24
A092110_0013_19	A092110_0013_19	A092110_0013_19_sim	1	4000	4135	30	30	20	-0.0023	-0.0081823	-45	10	1	0	1	3	5	-63.5120909065	0.182880298156886	338	-0.0215030062950514	12.3265059518743	51.4966835768913	9	2	338	-53.8158202781607	328	1.109334364287	326	2	-61.8937116790337	337	350	8.69536115544652	-7.6336828188866	76.9230769230769	NaN	0	0	0	4208	4463	8	2	-60	200	4	48
A092110_0013_20	A092110_0013_20	A092110_0013_20_sim	1	4000	4123	30	30	20	-0.0023	-0.0081823	-45	10	1	0	1	3	5	-60.977821574	0.182820690910428	363	-0.0340687117895704	16.777831571117	42.2746550816202	9	4	363	-48.7112762889318	337	2.94827457087501	335	4	-64.4697939903546	346	375	8.58057150963776	-17.3003234782987	103.448275862069	150	0	0	0	4199	4467	8	2	-60	400	4	96
A092110_0013_23	A092110_0013_23	A092110_0013_23_sim	1	4000	4146	30	30	20	-0.0023	-0.0081823	-45	10	1	0	1	3	5	-62.9157489635	0.177760815889533	1770	-0.00024844720570676	0	0	1	0	NaN	NaN	NaN	NaN	NaN	NaN	NaN	NaN	NaN	NaN	NaN	NaN	NaN	0	0	0	4177	5770	8	2	-60	100	5	24
A092110_0013_24	A092110_0013_24	A092110_0013_24_sim	1	4000	4139	30	30	20	-0.0023	-0.0081823	-45	10	1	0	1	3	5	-62.2378087535	0.18077069246695	331	-0.00212013852544292	0.575290050063742	48.336508138326	2	0	NaN	NaN	NaN	NaN	NaN	NaN	NaN	NaN	NaN	NaN	NaN	NaN	NaN	0	0	0	4192	4411	8	2	-60	200	5	48
A092110_0013_25	A092110_0013_25	A092110_0013_25_sim	1	4000	4118	30	30	20	-0.0023	-0.0081823	-45	10	1	0	1	3	5	-62.861673645	0.177494913572948	406	-0.0371737984778105	20.6233375515038	59.2356451904819	9	5	406	-46.5967642184473	384	3.51424955695143	383	5	-63.0902845791812	393	441	18.6626156697745	-18.9682365415058	83.3333333333333	275	0	0	0	4198	4532	8	2	-60	400	5	96
A092110_0009_3	A092110_0009_3	A092110_0009_3_sim	1	4000	4136	30	30	20	-0.0023	-0.0081823	-45	10	1	0	1	3	5	-67.6283526125	0.323332372509263	439	-0.030456149689353	19.6374783020812	61.5583437411856	9	3	439	-50.115070627893	423	2.28303239180632	422	3	-62.5729070292183	432	451	-1.90086967287804	-10.6426343915825	105.263157894737	111.111111111111	0	0	0	4249	4614	8	2	-65	100	1	24
A092110_0009_4	A092110_0009_4	A092110_0009_4_sim	1	4000	4125	30	30	20	-0.0023	-0.0081823	-45	10	1	0	1	3	5	-67.084431371	0.291607239424636	488	-0.0375795380971239	23.7628483776703	78.5815428640645	9	4	488	-46.4924251922997	466	3.51776937855416	465	4	-62.9716260177406	475	501	7.13656939653187	-8.71315626173131	115.384615384615	125	0	0	0	4221	4677	8	2	-65	200	1	48
A092110_0009_5	A092110_0009_5	A092110_0009_5_sim	1	4000	4110	30	30	20	-0.0023	-0.0081823	-45	10	1	0	1	3	5	-66.9979733835	0.28751931088954	602	-0.0396937521737811	26.2892713379462	61.049637909001	9	4	602	-46.7124377320246	580	3.56951908439488	579	4	-63.2755955869252	589	615	6.20572222140266	-7.57897836902504	115.384615384615	125	0	0	0	4189	4799	8	2	-65	400	1	96
A092110_0009_8	A092110_0009_8	A092110_0009_8_sim	1	4000	4138	30	30	20	-0.0023	-0.0081823	-45	10	1	0	1	3	5	-66.9264072565	0.283847649300846	413	-0.019835917867597	0.493474121436634	9.65886576335504	9	3	413	-54.106310451476	384	1.29962948268481	382	3	-62.5823401394278	393	431	9.55764279352737	-3.1885031505387	52.6315789473684	245.454545454545	0	0	0	4235	4556	8	2	-65	100	2	24
A092110_0009_9	A092110_0009_9	A092110_0009_9_sim	1	4000	4124	30	30	20	-0.0023	-0.0081823	-45	10	1	0	1	3	5	-67.587075316	0.32045670651809	513	-0.0360485116956448	24.3582839504617	73.7372454473401	9	5	513	-47.0967661395636	491	3.45656597830002	490	5	-64.1354244501679	500	562	0.514142132244311	-5.70688847735225	64.5161290322581	450	0	0	0	4220	4709	8	2	-65	200	2	48
A092110_0009_10	A092110_0009_10	A092110_0009_10_sim	1	4000	4109	30	30	20	-0.0023	-0.0081823	-45	10	1	0	1	3	5	-67.521310125	0.316286510456313	640	-0.0385935061385293	26.5365701655125	60.7287368536091	9	4	640	-47.6654065145126	618	3.36946117762137	617	4	-64.1829826484949	627	654	6.59468798970787	-13.9060640754695	111.111111111111	137.5	0	0	0	4188	4856	8	2	-65	400	2	96
A092110_0009_13	A092110_0009_13	A092110_0009_13_sim	1	4000	4135	30	30	20	-0.0023	-0.0081823	-45	10	1	0	1	3	5	-68.088987055	0.35622186543996	477	-0.0335719096708928	21.6304693724334	52.7413961628286	9	4	477	-48.8588160475889	448	2.73037626456703	447	4	-61.9468786181469	456	489	13.1564708799629	-12.2610132832811	90.9090909090909	166.666666666667	0	0	0	4253	4641	8	2	-65	100	3	24
A092110_0009_14	A092110_0009_14	A092110_0009_14_sim	1	4000	4124	30	30	20	-0.0023	-0.0081823	-45	10	1	0	1	3	5	-67.5063180375	0.315330770128479	509	-0.0367227209714819	24.4865954620451	70.5383499303684	9	5	509	-46.8186339979815	487	3.51349814339718	486	5	-63.5943877640682	496	554	20.9508564048283	-7.2836464768884	68.9655172413793	400	0	0	0	4220	4700	8	2	-65	200	3	48
A092110_0009_15	A092110_0009_15	A092110_0009_15_sim	1	4000	4109	30	30	20	-0.0023	-0.0081823	-45	10	1	0	1	3	5	-67.670229799	0.326123535014791	652	-0.0392689929662358	27.1190491865389	60.1493764979717	9	4	652	-47.4617271834841	630	3.45476008101492	629	4	-63.0403183055811	639	666	0.803189663276046	-7.42265961953051	111.111111111111	137.5	0	0	0	4188	4874	8	2	-65	400	3	96
A092110_0009_18	A092110_0009_18	A092110_0009_18_sim	1	4000	4141	30	30	20	-0.0023	-0.0081823	-45	10	1	0	1	3	5	-65.8198062035	0.234956142577949	362	-0.00192523521998616	1.51877424987879	71.2362694060209	2	0	NaN	NaN	NaN	NaN	NaN	NaN	NaN	NaN	NaN	NaN	NaN	NaN	NaN	0	0	0	4208	4488	8	2	-65	100	4	24
A092110_0009_19	A092110_0009_19	A092110_0009_19_sim	1	4000	4128	30	30	20	-0.0023	-0.0081823	-45	10	1	0	1	3	5	-65.897772284	0.237828769829515	433	-0.0358362010293185	20.4341134764574	56.9807732723277	9	4	433	-48.2862129735094	411	3.09907867005786	410	4	-64.2816729443681	421	448	-2.69196974678427	-14.087246325918	111.111111111111	137.5	0	0	0	4224	4583	8	2	-65	200	4	48
A092110_0009_20	A092110_0009_20	A092110_0009_20_sim	1	4000	4111	30	30	20	-0.0023	-0.0081823	-45	10	1	0	1	3	5	-66.338377978	0.25559561095821	559	-0.0376263578255802	24.791688134034	69.2844814672934	9	4	559	-46.9123026759965	537	3.61461649622508	536	4	-63.9535351242295	546	572	3.18823675161659	-12.0100514506929	115.384615384615	125	0	0	0	4191	4744	8	2	-65	400	4	96
A092110_0009_23	A092110_0009_23	A092110_0009_23_sim	1	4000	4142	30	30	20	-0.0023	-0.0081823	-45	10	1	0	1	3	5	-65.5844080355	0.227298430377362	358	-0.0014191717836809	0.857059949910038	68.0815155325785	2	0	NaN	NaN	NaN	NaN	NaN	NaN	NaN	NaN	NaN	NaN	NaN	NaN	NaN	0	0	0	4203	4474	8	2	-65	100	5	24
A092110_0009_24	A092110_0009_24	A092110_0009_24_sim	1	4000	4127	30	30	20	-0.0023	-0.0081823	-45	10	1	0	1	3	5	-66.086789621	0.245090122349754	442	-0.0379179124623938	21.8203596338736	57.1263113405789	9	4	442	-47.1243216961546	420	3.2097264104947	418	4	-64.83698216164	429	455	-1.38883733459633	-9.36835528301782	115.384615384615	125	0	0	0	4223	4595	8	2	-65	200	5	48
A092110_0009_25	A092110_0009_25	A092110_0009_25_sim	1	4000	4111	30	30	20	-0.0023	-0.0081823	-45	10	1	0	1	3	5	-66.491608851	0.262488465446751	569	-0.0372268337603679	24.8261452880073	66.2445959692977	9	4	569	-47.1638138620217	546	3.33494538130783	545	4	-65.275967863678	556	581	2.06060440188959	-19.6261079813412	120	125	0	0	0	4190	4754	8	2	-65	400	5	96
A092110_0005_3	A092110_0005_3	A092110_0005_3_sim	1	4000	4131	30	30	20	-0.0023	-0.0081823	-45	10	1	0	1	3	5	-70.0756339360001	0.580916351600172	574	-0.0361861825749326	25.1375403317293	62.5969934753021	9	4	574	-48.3790397082868	552	3.16423042759658	551	4	-63.8536357865183	561	588	8.27063598934794	-13.5572468529937	111.111111111111	125	0	0	0	4251	4815	8	2	-70	100	1	24
A092110_0005_4	A092110_0005_4	A092110_0005_4_sim	1	4000	4120	30	30	20	-0.0023	-0.0081823	-45	10	1	0	1	3	5	-70.1183631090001	0.588208842305447	661	-0.0387726755372597	29.0018279570371	64.3951087408092	9	4	661	-47.5812812829486	639	3.33896270031256	638	4	-62.858154393997	648	675	2.98547519698381	-9.41783147432794	111.111111111111	137.5	0	0	0	4212	4964	8	2	-70	200	1	48
A092110_0005_5	A092110_0005_5	A092110_0005_5_sim	1	4000	4107	30	30	20	-0.0023	-0.0081823	-45	10	1	0	1	3	5	-70.1400830020001	0.591786430407727	895	-0.0314533073151345	30.5186547308797	75.6256389446772	9	3	895	-50.0584286891058	880	2.57709176564107	878	3	-63.7210332772565	888	907	5.03290252156972	-2.8553076306188	105.263157894737	111.111111111111	0	0	0	4183	5245	8	2	-70	400	1	96
A092110_0005_8	A092110_0005_8	A092110_0005_8_sim	1	4000	4131	30	30	20	-0.0023	-0.0081823	-45	10	1	0	1	3	5	-70.3889536425001	0.636768631587227	589	-0.0365672561063911	25.844937091851	63.4045066076943	9	4	589	-48.3286504581643	568	3.23469757561721	567	4	-63.421906369382	577	604	5.73264753520811	-11.8952844447176	111.111111111111	137.5	0	0	0	4250	4849	8	2	-70	100	2	24
A092110_0005_9	A092110_0005_9	A092110_0005_9_sim	1	4000	4120	30	30	20	-0.0023	-0.0081823	-45	10	1	0	1	3	5	-70.7907519564999	0.722506965624567	704	-0.0362389454358642	30.0154799050914	68.8486875060828	9	4	704	-48.877848354896	682	2.99369926614202	681	4	-64.2126800931099	691	719	9.05179804877614	-8.30160655319127	107.142857142857	137.5	0	0	0	4210	5060	8	2	-70	200	2	48
A092110_0005_10	A092110_0005_10	A092110_0005_10_sim	1	4000	4107	30	30	20	-0.0023	-0.0081823	-45	10	1	0	1	3	5	-70.9838310964996	0.770306075123703	1007	-0.0335467759329859	31.8582348698193	73.2078622313962	9	3	1007	-50.3542632801946	989	2.0762459287623	988	3	-62.3615385875502	997	1020	7.23090518369533	-8.26294615141801	86.9565217391304	130	0	0	0	4182	5354	8	2	-70	400	2	96
A092110_0005_13	A092110_0005_13	A092110_0005_13_sim	1	4000	4130	30	30	20	-0.0023	-0.0081823	-45	10	1	0	1	3	5	-70.9320891064997	0.756977805383656	616	-0.0372286208118921	27.4032550005336	64.6167069367328	9	4	616	-48.1221020794528	595	3.25223389311954	594	4	-63.1060758210247	604	631	5.84468377610684	-7.82416147596822	111.111111111111	137.5	0	0	0	4247	4916	8	2	-70	100	3	24
A092110_0005_14	A092110_0005_14	A092110_0005_14_sim	1	4000	4119	30	30	20	-0.0023	-0.0081823	-45	10	1	0	1	3	5	-71.3722511049978	0.886680057178254	747	-0.0350693670742485	31.7059411656264	71.758810497314	9	4	747	-49.0254661243855	721	2.97944610420182	720	4	-63.6054836148741	730	759	2.65944118841076	-3.38993876702529	103.448275862069	150	0	0	0	4208	5122	8	2	-70	200	3	48
A092110_0005_15	A092110_0005_15	A092110_0005_15_sim	1	4000	4107	30	30	20	-0.0023	-0.0081823	-45	10	1	0	1	3	5	-70.4801486325001	0.655027243130042	938	-0.033217787887929	31.199268711926	72.7808941013034	9	3	938	-50.056089318088	923	2.34243502416967	921	3	-63.0518072082246	931	951	-2.0320206682538	-11.6951678930706	100	122.222222222222	0	0	0	4183	5288	8	2	-70	400	3	96
A092110_0005_18	A092110_0005_18	A092110_0005_18_sim	1	4000	4130	30	30	20	-0.0023	-0.0081823	-45	10	1	0	1	3	5	-71.1091711204992	0.804487044548273	625	-0.0355347801462711	27.2078705606397	66.5771606224278	9	4	625	-48.8331832493727	604	3.03792091049306	602	4	-64.7885734400374	612	640	2.45264040494399	-17.8531221999686	107.142857142857	122.222222222222	0	0	0	4246	4942	8	2	-70	100	4	24
A092110_0005_19	A092110_0005_19	A092110_0005_19_sim	1	4000	4119	30	30	20	-0.0023	-0.0081823	-45	10	1	0	1	3	5	-71.2219828434987	0.837735261085417	732	-0.035086768845998	30.4773793614228	73.0361792102522	9	4	732	-49.8290280685889	711	3.12102994620644	710	4	-62.9614185093277	720	749	1.02098685268835	-10.7914616333856	103.448275862069	150	0	0	0	4208	5110	8	2	-70	200	4	48
A092110_0005_20	A092110_0005_20	A092110_0005_20_sim	1	4000	4107	30	30	20	-0.0023	-0.0081823	-45	10	1	0	1	3	5	-71.5693910454966	0.960186661166323	1102	-0.0250493055580602	30.7777799051062	89.9286194554937	9	3	1102	-52.736531494908	1075	1.50755554585746	1073	3	-63.2897224799994	1084	1114	13.5857874309559	-10.8460953515683	66.6666666666667	200	0	0	0	4182	5436	8	2	-70	400	4	96
A092110_0005_23	A092110_0005_23	A092110_0005_23_sim	1	4000	4129	30	30	20	-0.0023	-0.0081823	-45	10	1	0	1	3	5	-72.4555108365114	1.49089588495809	692	-0.0350541081101076	30.8883411812113	76.10680008016	9	4	692	-49.8040421787988	671	2.90957589971654	670	4	-64.0097314426895	680	709	7.62272991443727	-6.31778656922731	103.448275862069	150	0	0	0	4240	5112	8	2	-70	100	5	24
A092110_0005_24	A092110_0005_24	A092110_0005_24_sim	1	4000	4119	30	30	20	-0.0023	-0.0081823	-45	10	1	0	1	3	5	-72.2441414340025	1.34277082696418	816	-0.0349349524142285	32.945547976844	78.1510357320867	9	4	816	-49.8403384131427	787	2.84874444230402	786	4	-62.3209781681184	795	828	12.8473383213326	-4.33687280544115	90.9090909090909	166.666666666667	0	0	0	4206	5183	8	2	-70	200	5	48
A092110_0005_25	A092110_0005_25	A092110_0005_25_sim	1	4000	4107	30	30	20	-0.0023	-0.0081823	-45	10	1	0	1	3	5	-71.5193788919969	0.940397195029515	1086	-0.0271780448628764	30.6070855348136	88.1501218572082	9	3	1086	-52.7551929051719	1067	1.53981624575644	1065	3	-63.3874646600725	1076	1104	10.8619240206012	-11.2586981322253	71.4285714285714	180	0	0	0	4182	5428	8	2	-70	400	5	96
A092110_0014_3	A092110_0014_3	A092110_0014_3_sim	1	4000	4156	30	30	20	-0.0023	-0.0081823	-45	10	1	0	1	3	5	-62.65785514	0.17797117178725	1770	-0.000282529357907547	0	0	1	0	NaN	NaN	NaN	NaN	NaN	NaN	NaN	NaN	NaN	NaN	NaN	NaN	NaN	0	0	0	4202	5770	8	3	-60	100	1	8.88
A092110_0014_4	A092110_0014_4	A092110_0014_4_sim	1	4000	4129	30	30	20	-0.0023	-0.0081823	-45	10	1	0	1	3	5	-63.0385909665	0.178184890190566	477	-0.0358695031845168	19.5940621771961	50.2328201158811	9	4	477	-49.1724645328569	451	3.20023441607047	449	4	-64.8464747290587	460	489	-1.01727448085247	-3.01010784083733	103.448275862069	150	0	0	0	4235	4593	8	3	-60	200	1	17.76
A092110_0014_5	A092110_0014_5	A092110_0014_5_sim	1	4000	4106	30	30	20	-0.0023	-0.0081823	-45	10	1	0	1	3	5	-62.5816798715	0.180346115287932	656	-0.0372810454980371	21.5477245955405	53.2297263255001	9	4	656	-48.8901828445213	634	3.50249543275165	633	4	-63.8584211730297	643	670	0.569831573166686	-11.0523956204528	111.111111111111	125	0	0	0	4197	4782	8	3	-60	400	1	35.52
A092110_0014_8	A092110_0014_8	A092110_0014_8_sim	1	4000	4157	30	30	20	-0.0023	-0.0081823	-45	10	1	0	1	3	5	-62.398346606	0.181861920461917	1770	-0.000233133959571419	0	0	1	0	NaN	NaN	NaN	NaN	NaN	NaN	NaN	NaN	NaN	NaN	NaN	NaN	NaN	0	0	0	4199	5770	8	3	-60	100	2	8.88
A092110_0014_9	A092110_0014_9	A092110_0014_9_sim	1	4000	4127	30	30	20	-0.0023	-0.0081823	-45	10	1	0	1	3	5	-63.5129904915	0.182908816342279	496	-0.0357872314837625	19.4850582307424	53.3583842025767	9	4	496	-49.6343342791966	475	3.14679280196484	473	4	-64.8274936314189	484	512	-1.15990386958959	-11.3206253107222	107.142857142857	150	0	0	0	4234	4622	8	3	-60	200	2	17.76
A092110_0014_10	A092110_0014_10	A092110_0014_10_sim	1	4000	4105	30	30	20	-0.0023	-0.0081823	-45	10	1	0	1	3	5	-63.3461609205	0.181024061876498	703	-0.037921503390579	22.4035153002211	53.3578165198595	9	4	703	-48.6269034597154	681	3.37562506723825	680	4	-64.4336679479204	690	718	1.17844222727355	-19.124749134244	107.142857142857	137.5	0	0	0	4195	4837	8	3	-60	400	2	35.52
A092110_0014_13	A092110_0014_13	A092110_0014_13_sim	1	4000	4159	30	30	20	-0.0023	-0.0081823	-45	10	1	0	1	3	5	-61.969409236	0.179626155413709	1770	-0.000176468858501855	0	0	1	0	NaN	NaN	NaN	NaN	NaN	NaN	NaN	NaN	NaN	NaN	NaN	NaN	NaN	0	0	0	4196	5770	8	3	-60	100	3	8.88
A092110_0014_14	A092110_0014_14	A092110_0014_14_sim	1	4000	4136	30	30	20	-0.0023	-0.0081823	-45	10	1	0	1	3	5	-61.2652437725	0.180653999731538	404	-0.0289313845430035	15.5769765849175	44.8167456161401	9	3	404	-51.8535436350114	384	1.51256324308421	383	3	-62.938923492096	393	421	3.69862735153224	-0.391485250875583	71.4285714285714	154.545454545455	0	0	0	4231	4508	8	3	-60	200	3	17.76
A092110_0014_15	A092110_0014_15	A092110_0014_15_sim	1	4000	4109	30	30	20	-0.0023	-0.0081823	-45	10	1	0	1	3	5	-61.5450569165	0.179474334646488	601	-0.0402188289626349	22.1472269280894	50.395304413338	9	4	601	-47.6228438518354	579	3.52536432108027	577	4	-65.4205905219871	588	615	4.45319994417868	-6.78215801931633	111.111111111111	137.5	0	0	0	4200	4719	8	3	-60	400	3	35.52
A092110_0014_18	A092110_0014_18	A092110_0014_18_sim	1	4000	4158	30	30	20	-0.0023	-0.0081823	-45	10	1	0	1	3	5	-62.244206228	0.180842413229285	1770	-0.000209836920333335	0	0	1	0	NaN	NaN	NaN	NaN	NaN	NaN	NaN	NaN	NaN	NaN	NaN	NaN	NaN	0	0	0	4198	5770	8	3	-60	100	4	8.88
A092110_0014_19	A092110_0014_19	A092110_0014_19_sim	1	4000	4136	30	30	20	-0.0023	-0.0081823	-45	10	1	0	1	3	5	-61.348019239	0.180154238620487	407	-0.0320043080409273	16.8383251558881	42.3332990626775	9	3	407	-50.6455633341714	387	1.58447849395102	385	3	-63.4087660214143	396	421	13.0903031231128	-5.33158271851632	80	150	0	0	0	4232	4511	8	3	-60	200	4	17.76
A092110_0014_20	A092110_0014_20	A092110_0014_20_sim	1	4000	4108	30	30	20	-0.0023	-0.0081823	-45	10	1	0	1	3	5	-61.707702259	0.179270021845565	609	-0.0398925063845096	22.1052502689948	50.7497865554716	9	4	609	-47.7594530009292	587	3.52252446450825	585	4	-65.4875647014684	596	623	5.09751695534426	-5.9923006922448	111.111111111111	137.5	0	0	0	4199	4728	8	3	-60	400	4	35.52
A092110_0014_23	A092110_0014_23	A092110_0014_23_sim	1	4000	4160	30	30	20	-0.0023	-0.0081823	-45	10	1	0	1	3	5	-61.302732834	0.180396446026163	1770	-0.00012379004756332	0	0	1	0	NaN	NaN	NaN	NaN	NaN	NaN	NaN	NaN	NaN	NaN	NaN	NaN	NaN	0	0	0	4192	5770	8	3	-60	100	5	8.88
A092110_0014_24	A092110_0014_24	A092110_0014_24_sim	1	4000	4133	30	30	20	-0.0023	-0.0081823	-45	10	1	0	1	3	5	-62.0415827735	0.179813814220155	425	-0.0316038086982569	17.7901680024023	53.3766762134895	9	3	425	-50.0770728676543	409	2.66558083756251	408	3	-61.8901701863204	418	437	4.60269556624066	-10.9311143797744	105.263157894737	111.111111111111	0	0	0	4235	4546	8	3	-60	200	5	17.76
A092110_0014_25	A092110_0014_25	A092110_0014_25_sim	1	4000	4108	30	30	20	-0.0023	-0.0081823	-45	10	1	0	1	3	5	-61.9366211835	0.17953938423114	620	-0.0402488896892764	22.3640544839681	50.7808386946471	9	4	620	-47.6402339860979	598	3.37217482297504	597	4	-64.8134898863349	608	635	-2.29721909435659	-14.1287246233491	111.111111111111	137.5	0	0	0	4199	4741	8	3	-60	400	5	35.52
A092110_0010_3	A092110_0010_3	A092110_0010_3_sim	1	4000	4128	30	30	20	-0.0023	-0.0081823	-45	10	1	0	1	3	5	-68.8608274735	0.423357088026482	681	-0.0378254951505556	25.3009443500836	59.6030148249864	9	4	681	-48.0230678499401	660	3.32387277373534	659	4	-63.0189621029109	669	696	5.92273723061157	-6.93749469618637	111.111111111111	137.5	0	0	0	4254	4891	8	3	-65	100	1	8.88
A092110_0010_4	A092110_0010_4	A092110_0010_4_sim	1	4000	4111	30	30	20	-0.0023	-0.0081823	-45	10	1	0	1	3	5	-69.8256432465	0.541547976553836	957	-0.0345839562386128	29.8669198028352	64.7195114214707	9	4	957	-48.8000349871488	929	2.95788462184404	928	4	-63.1880153760898	938	969	11.4110571103399	-5.22083905117697	96.7741935483871	175	0	0	0	4209	5255	8	3	-65	200	1	17.76
A092110_0010_5	A092110_0010_5	A092110_0010_5_sim	1	4000	4097	30	30	20	-0.0023	-0.0081823	-45	10	1	0	1	3	5	-71.147480145999	0.815688402535962	1451	-0.0262364573986977	30.6182880647917	86.6794572366691	9	3	1451	-52.6447797951926	1424	1.50059518528733	1426	3	-57.0246029808057	1433	1463	17.466892462326	-6.86262850026223	66.6666666666667	172.727272727273	0	0	0	4182	5770	8	3	-65	400	1	35.52
A092110_0010_8	A092110_0010_8	A092110_0010_8_sim	1	4000	4124	30	30	20	-0.0023	-0.0081823	-45	10	1	0	1	3	5	-72.469038895512	1.49934800952495	922	-0.0347364748855851	32.1239398339432	51.8232029778392	9	4	922	-50.0019715460437	894	2.83787249565247	893	4	-62.2029380589853	902	935	5.79573663297206	-5.06742117229924	90.9090909090909	166.666666666667	0	0	0	4236	5295	8	3	-65	100	2	8.88
A092110_0010_9	A092110_0010_9	A092110_0010_9_sim	1	4000	4111	30	30	20	-0.0023	-0.0081823	-45	10	1	0	1	3	5	-72.4182132045097	1.46477547081336	1157	-0.0328205683535932	32.5671142176631	78.1877617761586	9	3	1157	-50.0482037723234	1142	2.4347369746139	1140	3	-63.2078608072728	1150	1170	0.0858885823510365	-6.44856013840288	100	122.222222222222	0	0	0	4203	5528	8	3	-65	200	2	17.76
A092110_0010_10	A092110_0010_10	A092110_0010_10_sim	1	4000	4097	30	30	20	-0.0023	-0.0081823	-45	10	1	0	1	3	5	-71.1859763519988	0.827039700802574	1457	-0.0249745045956167	30.5633525354752	88.8259625737601	9	3	1457	-52.8107978045086	1429	1.50242871138364	1431	3	-56.911815610414	1438	1469	4.83731958027436	-6.03266997398852	64.5161290322581	181.818181818182	0	0	0	4182	5770	8	3	-65	400	2	35.52
A092110_0010_13	A092110_0010_13	A092110_0010_13_sim	1	4000	4127	30	30	20	-0.0023	-0.0081823	-45	10	1	0	1	3	5	-69.29751319	0.471520715643607	710	-0.0357728369050027	24.8998833964628	62.1605840405093	9	4	710	-49.1884598135144	689	3.12560371675736	688	4	-64.1354622350174	698	726	8.77086358543152	-7.94207905871947	107.142857142857	137.5	0	0	0	4251	4937	8	3	-65	100	3	8.88
A092110_0010_14	A092110_0010_14	A092110_0010_14_sim	1	4000	4111	30	30	20	-0.0023	-0.0081823	-45	10	1	0	1	3	5	-69.9821044940001	0.56583453952709	970	-0.0352511632460898	29.5261517943142	67.1948705515309	9	4	970	-49.598546255701	942	2.8417358990386	940	4	-64.4395209584163	950	982	11.4116214988132	-7.92754426035715	93.75	155.555555555556	0	0	0	4208	5279	8	3	-65	200	3	17.76
A092110_0010_15	A092110_0010_15	A092110_0010_15_sim	1	4000	4097	30	30	20	-0.0023	-0.0081823	-45	10	1	0	1	3	5	-70.8171594339999	0.72913512604263	1404	-0.032949251714374	31.8305385258417	73.7103083080369	9	3	1404	-50.6855070841735	1383	1.60937708299557	1385	3	-56.9062674823372	1392	1417	13.2327566736996	4.20816445772411	80	150	0	0	0	4182	5770	8	3	-65	400	3	35.52
A092110_0010_18	A092110_0010_18	A092110_0010_18_sim	1	4000	4126	30	30	20	-0.0023	-0.0081823	-45	10	1	0	1	3	5	-69.7728725565	0.534432802766194	742	-0.0361345310005933	26.1476477951171	62.4512899339455	9	4	742	-48.9034576849021	721	3.19518445867675	720	4	-63.4612478686225	730	758	2.41773516340098	-11.6751595375996	107.142857142857	137.5	0	0	0	4248	4993	8	3	-65	100	4	8.88
A092110_0010_19	A092110_0010_19	A092110_0010_19_sim	1	4000	4111	30	30	20	-0.0023	-0.0081823	-45	10	1	0	1	3	5	-70.1351783430001	0.590944193955491	982	-0.0353304469122204	1.34933188502777	5.64264704439086	9	4	982	-50.288513634146	954	2.9638173663319	953	4	-62.6890072178988	963	995	10.8935340998223	-16.2101885649099	93.75	187.5	0	0	0	4208	5299	8	3	-65	200	4	17.76
A092110_0010_20	A092110_0010_20	A092110_0010_20_sim	1	4000	4097	30	30	20	-0.0023	-0.0081823	-45	10	1	0	1	3	5	-69.919409668	0.555828160818342	1296	-0.0332858349629412	30.2822905218441	69.205276919269	9	3	1296	-50.4666851281403	1279	2.36322744538126	1277	3	-63.3058045759107	1287	1308	4.49623852123502	-0.993458021446343	95.2380952380952	133.333333333333	0	0	0	4183	5616	8	3	-65	400	4	35.52
A092110_0010_23	A092110_0010_23	A092110_0010_23_sim	1	4000	4125	30	30	20	-0.0023	-0.0081823	-45	10	1	0	1	3	5	-71.0716636949993	0.79397342732938	830	-0.0341351691008554	28.4021743830623	69.4461977165365	9	4	830	-50.109250726951	805	3.00361580768863	804	4	-62.3144511823173	813	843	5.89444789574232	-10.9587247369232	100	133.333333333333	0	0	0	4242	5167	8	3	-65	100	5	8.88
A092110_0010_24	A092110_0010_24	A092110_0010_24_sim	1	4000	4111	30	30	20	-0.0023	-0.0081823	-45	10	1	0	1	3	5	-70.5813467060001	0.675724137677039	1018	-0.0342643604786044	0.979060445524311	4.10964367404301	9	4	1018	-50.9932507821129	990	2.70045785635993	988	4	-63.8870570198583	998	1032	12.6637377485525	-12.9702965645665	88.2352941176471	177.777777777778	0	0	0	4207	5348	8	3	-65	200	5	17.76
A092110_0010_25	A092110_0010_25	A092110_0010_25_sim	1	4000	4097	30	30	20	-0.0023	-0.0081823	-45	10	1	0	1	3	5	-70.9591216429996	0.763887078419198	1420	-0.0301501916198949	31.0518729511336	79.2299215067883	9	3	1420	-51.763094918851	1401	1.53047560835402	1399	3	-63.3173167712055	1409	1436	12.4967901619145	-3.84684545327555	74.0740740740741	145.454545454545	0	0	0	4182	5770	8	3	-65	400	5	35.52
A092110_0006_3	A092110_0006_3	A092110_0006_3_sim	1	4000	4124	30	30	20	-0.0023	-0.0081823	-45	10	1	0	1	3	5	-71.8811059344957	1.10883242177899	884	-0.0356192466205372	31.219001374164	72.971742038099	9	4	884	-49.6420126958236	857	2.89560702950261	856	4	-62.1753656808084	865	896	8.36066856162569	-7.61174063948266	96.7741935483871	144.444444444444	0	0	0	4238	5255	8	3	-70	100	1	8.88
A092110_0006_4	A092110_0006_4	A092110_0006_4_sim	1	4000	4111	30	30	20	-0.0023	-0.0081823	-45	10	1	0	1	3	5	-71.675881176996	1.00580114651894	1092	-0.0306597366471661	31.3153975629413	82.7419980073062	9	3	1092	-50.1617692570714	1078	2.48178470964495	1076	3	-63.221370009943	1086	1105	-3.24677556227538	-12.6239010926887	105.263157894737	111.111111111111	0	0	0	4204	5467	8	3	-70	200	1	17.76
A092110_0006_5	A092110_0006_5	A092110_0006_5_sim	1	4000	4097	30	30	20	-0.0023	-0.0081823	-45	10	1	0	1	3	5	-71.672865990996	1.00519938838362	1506	-0.0253773878162101	28.1325736266942	85.119044665495	9	2	1506	-53.5783337630782	1497	1.2053072149742	1495	2	-62.2947988997124	1506	1518	9.86641229558253	-5.08540544258492	83.3333333333333	NaN	0	0	0	4182	5770	8	3	-70	400	1	35.52
A092110_0006_8	A092110_0006_8	A092110_0006_8_sim	1	4000	4124	30	30	20	-0.0023	-0.0081823	-45	10	1	0	1	3	5	-72.1869690284999	1.30251681558895	905	-0.0335341967436338	31.7000221912595	75.3530615344858	9	4	905	-49.8981062087282	878	2.72922382594787	876	4	-63.7928878410903	886	918	4.80694457101389	-13.6265358935793	93.75	175	0	0	0	4237	5278	8	3	-70	100	2	8.88
A092110_0006_9	A092110_0006_9	A092110_0006_9_sim	1	4000	4111	30	30	20	-0.0023	-0.0081823	-45	10	1	0	1	3	5	-71.5781328819966	0.964045457477092	1084	-0.0298655657686019	31.037600943591	85.7885987291259	9	3	1084	-50.303394756396	1069	2.62231866538765	1068	3	-62.6757412630247	1077	1096	-3.82892904818995	-5.00225304865269	105.263157894737	111.111111111111	0	0	0	4205	5460	8	3	-70	200	2	17.76
A092110_0006_10	A092110_0006_10	A092110_0006_10_sim	1	4000	4097	30	30	20	-0.0023	-0.0081823	-45	10	1	0	1	3	5	-71.0266930504994	0.781709294034108	1428	-0.028596601665139	30.6257632552215	82.5970422010564	9	3	1428	-52.3387445647936	1409	1.57580337808167	1407	3	-63.6493655799092	1418	1445	12.7103727954562	-3.90549995259439	74.0740740740741	170	0	0	0	4182	5770	8	3	-70	400	2	35.52
A092110_0006_13	A092110_0006_13	A092110_0006_13_sim	1	4000	4125	30	30	20	-0.0023	-0.0081823	-45	10	1	0	1	3	5	-70.5930967005001	0.678183413914777	800	-0.034687196502937	28.0706411918422	65.0842048332445	9	4	800	-49.0455856481728	775	2.95131485954111	773	4	-64.6121796897665	783	812	8.32966913244867	-15.1789478207623	103.448275862069	133.333333333333	0	0	0	4244	5102	8	3	-70	100	3	8.88
A092110_0006_14	A092110_0006_14	A092110_0006_14_sim	1	4000	4111	30	30	20	-0.0023	-0.0081823	-45	10	1	0	1	3	5	-71.3198482639982	0.868853718436694	1063	-0.0291486385103759	32.3978114316346	81.2738273634428	9	4	1063	-50.1241858083799	1048	2.73247993950166	1047	4	-62.4244226652155	1056	1098	3.08249213516665	-0.742974688101549	71.4285714285714	255.555555555556	0	0	0	4205	5417	8	3	-70	200	3	17.76
A092110_0006_15	A092110_0006_15	A092110_0006_15_sim	1	4000	4097	30	30	20	-0.0023	-0.0081823	-45	10	1	0	1	3	5	-72.031049703997	1.19822221131976	1579	-0.0253453784334413	27.6159297555846	82.6132850571669	9	2	1579	-53.2180373439178	1557	0.790702257631679	1559	2	-58.9793124206135	1568	1591	19.0677380145826	-3.80279153681521	43.4782608695652	NaN	0	0	0	4181	5770	8	3	-70	400	3	35.52
A092110_0006_18	A092110_0006_18	A092110_0006_18_sim	1	4000	4125	30	30	20	-0.0023	-0.0081823	-45	10	1	0	1	3	5	-71.3594785549979	0.882129390630939	849	-0.0347548542520254	29.7745978537923	69.881105318033	9	4	849	-49.6101320862196	823	2.97974036076296	822	4	-62.3333496314844	831	861	5.50489883827446	-8.13919929820839	100	133.333333333333	0	0	0	4240	5206	8	3	-70	100	4	8.88
A092110_0006_19	A092110_0006_19	A092110_0006_19_sim	1	4000	4111	30	30	20	-0.0023	-0.0081823	-45	10	1	0	1	3	5	-71.935515761496	1.13956341456664	1116	-0.0319354873893569	32.0449650570849	79.1445844219422	9	3	1116	-49.8509846629022	1100	2.46825558145294	1099	3	-62.8556118607406	1108	1128	1.63281815493619	-15.6117226010973	100	100	0	0	0	4204	5488	8	3	-70	200	4	17.76
A092110_0006_20	A092110_0006_20	A092110_0006_20_sim	1	4000	4097	30	30	20	-0.0023	-0.0081823	-45	10	1	0	1	3	5	-71.6547696304961	0.996340202454885	1503	-0.0246284149500016	27.886872116502	86.7286807312134	9	2	1503	-53.843583473279	1494	1.24584893377547	1492	2	-62.5584226192336	1503	1515	8.71178789355972	5.73017578660419	83.3333333333333	NaN	0	0	0	4182	5770	8	3	-70	400	4	35.52
A092110_0006_23	A092110_0006_23	A092110_0006_23_sim	1	4000	4124	30	30	20	-0.0023	-0.0081823	-45	10	1	0	1	3	5	-72.9875272255313	1.84973299485335	942	-0.0346926813480496	1.02488593533248	6.70089833825887	9	4	942	-50.9208215426766	914	2.76434420831546	913	4	-63.0031262938948	923	956	13.4192546788849	-13.6358088564224	90.9090909090909	187.5	0	0	0	4235	5313	8	3	-70	100	5	8.88
A092110_0006_24	A092110_0006_24	A092110_0006_24_sim	1	4000	4111	30	30	20	-0.0023	-0.0081823	-45	10	1	0	1	3	5	-73.7762375815315	2.38725990376729	1220	-0.0323931251669542	32.9067565726282	80.5781395131958	9	3	1220	-50.6680957773587	1202	2.1489044656466	1201	3	-62.2197568885123	1210	1232	11.2443066902874	-2.27864414664749	90.9090909090909	120	0	0	0	4202	5770	8	3	-70	200	5	17.76
A092110_0006_25	A092110_0006_25	A092110_0006_25_sim	1	4000	4098	30	30	20	-0.0023	-0.0081823	-45	10	1	0	1	3	5	-73.6124610560348	2.29277125743559	1720	-0.00135938035662691	1.10232811966631	58.498816727646	1	0	NaN	NaN	NaN	NaN	NaN	NaN	NaN	NaN	NaN	NaN	NaN	NaN	NaN	0	0	0	4181	5770	8	3	-70	400	5	35.52
A092110_0015_3	A092110_0015_3	A092110_0015_3_sim	1	4000	4187	30	30	20	-0.0023	-0.0081823	-45	10	1	0	1	3	5	-62.832086908	0.177250595640647	1770	-2.1861236623193e-05	0	0	1	0	NaN	NaN	NaN	NaN	NaN	NaN	NaN	NaN	NaN	NaN	NaN	NaN	NaN	0	0	0	4202	5770	8	4	-60	100	1	6.32
A092110_0015_4	A092110_0015_4	A092110_0015_4_sim	1	4000	4182	30	30	20	-0.0023	-0.0081823	-45	10	1	0	1	3	5	-61.6692155015	0.17926163458758	1770	-5.69088703931868e-05	0	0	1	0	NaN	NaN	NaN	NaN	NaN	NaN	NaN	NaN	NaN	NaN	NaN	NaN	NaN	0	0	0	4209	5770	8	4	-60	200	1	12.64
A092110_0015_5	A092110_0015_5	A092110_0015_5_sim	1	4000	4138	30	30	20	-0.0023	-0.0081823	-45	10	1	0	1	3	5	-62.4041443425	0.181904543054213	671	-0.00254567208160263	5.21829851019318	105.485344553278	6	0	671	-68.2389487797806	629	0.0727009923077588	NaN	NaN	NaN	NaN	NaN	NaN	NaN	NaN	NaN	0	0	0	4275	4837	8	4	-60	400	1	25.28
A092110_0015_8	A092110_0015_8	A092110_0015_8_sim	1	4000	4188	30	30	20	-0.0023	-0.0081823	-45	10	1	0	1	3	5	-61.814664907	0.179325174923994	1770	-1.58704994057523e-05	0	0	1	0	NaN	NaN	NaN	NaN	NaN	NaN	NaN	NaN	NaN	NaN	NaN	NaN	NaN	0	0	0	4201	5770	8	4	-60	100	2	6.32
A092110_0015_9	A092110_0015_9	A092110_0015_9_sim	1	4000	4181	30	30	20	-0.0023	-0.0081823	-45	10	1	0	1	3	5	-61.917428142	0.179494901972699	1770	-6.34885136747698e-05	0	0	1	0	NaN	NaN	NaN	NaN	NaN	NaN	NaN	NaN	NaN	NaN	NaN	NaN	NaN	0	0	0	4210	5770	8	4	-60	200	2	12.64
A092110_0015_10	A092110_0015_10	A092110_0015_10_sim	1	4000	4137	30	30	20	-0.0023	-0.0081823	-45	10	1	0	1	3	5	-62.697741102	0.177297727891552	719	-0.0020459449233258	4.73419855018949	112.413557771879	2	0	NaN	NaN	NaN	NaN	NaN	NaN	NaN	NaN	NaN	NaN	NaN	NaN	NaN	0	0	0	4275	4890	8	4	-60	400	2	25.28
A092110_0015_13	A092110_0015_13	A092110_0015_13_sim	1	4000	4188	30	30	20	-0.0023	-0.0081823	-45	10	1	0	1	3	5	-61.851751716	0.179381599522158	1770	-1.60315219973044e-05	0	0	1	0	NaN	NaN	NaN	NaN	NaN	NaN	NaN	NaN	NaN	NaN	NaN	NaN	NaN	0	0	0	4201	5770	8	4	-60	100	3	6.32
A092110_0015_14	A092110_0015_14	A092110_0015_14_sim	1	4000	4168	30	30	20	-0.0023	-0.0081823	-45	10	1	0	1	3	5	-63.6292413885	0.184427043573296	1770	-0.000185115481569603	0	0	1	0	NaN	NaN	NaN	NaN	NaN	NaN	NaN	NaN	NaN	NaN	NaN	NaN	NaN	0	0	0	4233	5770	8	4	-60	200	3	12.64
A092110_0015_15	A092110_0015_15	A092110_0015_15_sim	1	4000	4136	30	30	20	-0.0023	-0.0081823	-45	10	1	0	1	3	5	-62.740524758	0.177088335059388	726	-0.00195135650398554	4.60879132980746	113.699714425677	2	0	NaN	NaN	NaN	NaN	NaN	NaN	NaN	NaN	NaN	NaN	NaN	NaN	NaN	0	0	0	4275	4898	8	4	-60	400	3	25.28
A092110_0015_18	A092110_0015_18	A092110_0015_18_sim	1	4000	4186	30	30	20	-0.0023	-0.0081823	-45	10	1	0	1	3	5	-63.6548306715	0.184727423457181	1770	-3.01592508911842e-05	0	0	1	0	NaN	NaN	NaN	NaN	NaN	NaN	NaN	NaN	NaN	NaN	NaN	NaN	NaN	0	0	0	4205	5770	8	4	-60	100	4	6.32
A092110_0015_19	A092110_0015_19	A092110_0015_19_sim	1	4000	4172	30	30	20	-0.0023	-0.0081823	-45	10	1	0	1	3	5	-63.177332046	0.179302070913341	1770	-0.000129863995243404	0	0	1	0	NaN	NaN	NaN	NaN	NaN	NaN	NaN	NaN	NaN	NaN	NaN	NaN	NaN	0	0	0	4223	5770	8	4	-60	200	4	12.64
A092110_0015_20	A092110_0015_20	A092110_0015_20_sim	1	4000	4133	30	30	20	-0.0023	-0.0081823	-45	10	1	0	1	3	5	-63.4025371305	0.181593700277284	863	-0.000762980915576189	2.43682296995682	129.732601986003	2	0	NaN	NaN	NaN	NaN	NaN	NaN	NaN	NaN	NaN	NaN	NaN	NaN	NaN	0	0	0	4271	5041	8	4	-60	400	4	25.28
A092110_0015_23	A092110_0015_23	A092110_0015_23_sim	1	4000	4186	30	30	20	-0.0023	-0.0081823	-45	10	1	0	1	3	5	-63.9805925995	0.189675675670162	1770	-3.48520927472324e-05	0	0	1	0	NaN	NaN	NaN	NaN	NaN	NaN	NaN	NaN	NaN	NaN	NaN	NaN	NaN	0	0	0	4206	5770	8	4	-60	100	5	6.32
A092110_0015_24	A092110_0015_24	A092110_0015_24_sim	1	4000	4177	30	30	20	-0.0023	-0.0081823	-45	10	1	0	1	3	5	-62.5401933225	0.181633270633695	1770	-8.70912366229175e-05	0	0	1	0	NaN	NaN	NaN	NaN	NaN	NaN	NaN	NaN	NaN	NaN	NaN	NaN	NaN	0	0	0	4215	5770	8	4	-60	200	5	12.64
A092110_0015_25	A092110_0015_25	A092110_0015_25_sim	1	4000	4135	30	30	20	-0.0023	-0.0081823	-45	10	1	0	1	3	5	-62.9603280225	0.177880430176189	768	-0.00147069187862608	3.89654884009684	119.899321144272	2	0	NaN	NaN	NaN	NaN	NaN	NaN	NaN	NaN	NaN	NaN	NaN	NaN	NaN	0	0	0	4274	4943	8	4	-60	400	5	25.28
A092110_0011_3	A092110_0011_3	A092110_0011_3_sim	1	4000	4141	30	30	20	-0.0023	-0.0081823	-45	10	1	0	1	3	5	-72.3963465665088	1.44957574768831	1349	-0.000183795315117432	5.14011486995291	417.35333056475	2	0	NaN	NaN	NaN	NaN	NaN	NaN	NaN	NaN	NaN	NaN	NaN	NaN	NaN	0	0	0	4308	5770	8	4	-65	100	1	6.32
A092110_0011_4	A092110_0011_4	A092110_0011_4_sim	1	4000	4127	30	30	20	-0.0023	-0.0081823	-45	10	1	0	1	3	5	-72.3400418305063	1.41068309723426	1770	-2.59957372189343e-05	0	0	1	0	NaN	NaN	NaN	NaN	NaN	NaN	NaN	NaN	NaN	NaN	NaN	NaN	NaN	0	0	0	4257	5770	8	4	-65	200	1	12.64
A092110_0011_5	A092110_0011_5	A092110_0011_5_sim	1	4000	4112	30	30	20	-0.0023	-0.0081823	-45	10	1	0	1	3	5	-71.7804424194956	1.05569027058467	112	0.000439623900345411	0	0	1	0	NaN	NaN	NaN	NaN	NaN	NaN	NaN	NaN	NaN	NaN	NaN	NaN	NaN	0	0	0	4112	4220	8	4	-65	400	1	25.28
A092110_0011_8	A092110_0011_8	A092110_0011_8_sim	1	4000	4146	30	30	20	-0.0023	-0.0081823	-45	10	1	0	1	3	5	-70.0478204330001	0.576322007855186	895	-0.033331006988352	31.0642733636522	71.8657341440368	9	3	895	-50.3298876963357	877	2.18216033612997	876	3	-61.8995980693812	885	907	10.3649628314871	-6.64470122559971	90.9090909090909	120	0	0	0	4339	5261	8	4	-65	100	2	6.32
A092110_0011_9	A092110_0011_9	A092110_0011_9_sim	1	4000	4130	30	30	20	-0.0023	-0.0081823	-45	10	1	0	1	3	5	-69.5315762945	0.50091456975468	1618	-3.87903567184759e-05	0.155423719985748	159.150901410021	1	0	NaN	NaN	NaN	NaN	NaN	NaN	NaN	NaN	NaN	NaN	NaN	NaN	NaN	0	0	0	4276	5770	8	4	-65	200	2	12.64
A092110_0011_10	A092110_0011_10	A092110_0011_10_sim	1	4000	4113	30	30	20	-0.0023	-0.0081823	-45	10	1	0	1	3	5	-69.8446340205	0.544337661762422	113	0.000469814138176322	0	0	1	0	NaN	NaN	NaN	NaN	NaN	NaN	NaN	NaN	NaN	NaN	NaN	NaN	NaN	0	0	0	4113	4225	8	4	-65	400	2	25.28
A092110_0011_13	A092110_0011_13	A092110_0011_13_sim	1	4000	4145	30	30	20	-0.0023	-0.0081823	-45	10	1	0	1	3	5	-70.6064541120001	0.681069523350954	982	-0.0292340466584983	30.9004065049174	82.5943982605089	9	3	982	-51.9590408050691	963	1.55157395977986	961	3	-63.332605540429	971	999	9.06696236487672	-1.47325891752679	71.4285714285714	154.545454545455	0	0	0	4330	5340	8	4	-65	100	3	6.32
A092110_0011_14	A092110_0011_14	A092110_0011_14_sim	1	4000	4127	30	30	20	-0.0023	-0.0081823	-45	10	1	0	1	3	5	-71.5996475749964	0.972682300846269	1770	-2.89676040425542e-05	0	0	1	0	NaN	NaN	NaN	NaN	NaN	NaN	NaN	NaN	NaN	NaN	NaN	NaN	NaN	0	0	0	4261	5770	8	4	-65	200	3	12.64
A092110_0011_15	A092110_0011_15	A092110_0011_15_sim	1	4000	4112	30	30	20	-0.0023	-0.0081823	-45	10	1	0	1	3	5	-72.0828068344979	1.23175621425766	112	0.000442808573354639	0	0	1	0	NaN	NaN	NaN	NaN	NaN	NaN	NaN	NaN	NaN	NaN	NaN	NaN	NaN	0	0	0	4112	4219	8	4	-65	400	3	25.28
A092110_0011_18	A092110_0011_18	A092110_0011_18_sim	1	4000	4140	30	30	20	-0.0023	-0.0081823	-45	10	1	0	1	3	5	-73.9329342240266	2.45189868550754	1430	-4.72196313875753e-05	1.35105576996733	372.21145930125	1	0	NaN	NaN	NaN	NaN	NaN	NaN	NaN	NaN	NaN	NaN	NaN	NaN	NaN	0	0	0	4301	5770	8	4	-65	100	4	6.32
A092110_0011_19	A092110_0011_19	A092110_0011_19_sim	1	4000	4131	30	30	20	-0.0023	-0.0081823	-45	10	1	0	1	3	5	-76.1712657424482	7.47484204275158	1770	-2.23313020219673e-05	0	0	1	0	NaN	NaN	NaN	NaN	NaN	NaN	NaN	NaN	NaN	NaN	NaN	NaN	NaN	0	0	0	4245	5770	8	4	-65	200	4	12.64
A092110_0011_20	A092110_0011_20	A092110_0011_20_sim	1	4000	4113	30	30	20	-0.0023	-0.0081823	-45	10	1	0	1	3	5	-73.7083087850331	2.35111087074553	1770	-2.6950332936778e-05	0	0	1	0	NaN	NaN	NaN	NaN	NaN	NaN	NaN	NaN	NaN	NaN	NaN	NaN	NaN	0	0	0	4217	5770	8	4	-65	400	4	25.28
A092110_0011_23	A092110_0011_23	A092110_0011_23_sim	1	4000	4141	30	30	20	-0.0023	-0.0081823	-45	10	1	0	1	3	5	-74.3292531025095	2.41514456588279	1450	-3.74812960791556e-05	0.931786439968249	347.557918276519	1	0	NaN	NaN	NaN	NaN	NaN	NaN	NaN	NaN	NaN	NaN	NaN	NaN	NaN	0	0	0	4297	5770	8	4	-65	100	5	6.32
A092110_0011_24	A092110_0011_24	A092110_0011_24_sim	1	4000	4127	30	30	20	-0.0023	-0.0081823	-45	10	1	0	1	3	5	-74.3182619080098	2.41778933272929	1770	-2.33230618313248e-05	0	0	1	0	NaN	NaN	NaN	NaN	NaN	NaN	NaN	NaN	NaN	NaN	NaN	NaN	NaN	0	0	0	4251	5770	8	4	-65	200	5	12.64
A092110_0011_25	A092110_0011_25	A092110_0011_25_sim	1	4000	4114	30	30	20	-0.0023	-0.0081823	-45	10	1	0	1	3	5	-74.4825072385082	2.49724873011685	1770	-2.64825505353365e-05	0	0	1	0	NaN	NaN	NaN	NaN	NaN	NaN	NaN	NaN	NaN	NaN	NaN	NaN	NaN	0	0	0	4216	5770	8	4	-65	400	5	25.28
A092110_0007_3	A092110_0007_3	A092110_0007_3_sim	1	4000	4143	30	30	20	-0.0023	-0.0081823	-45	10	1	0	1	3	5	-71.0865970629992	0.798113270828525	1067	-0.0266025642024823	29.7963073771659	90.7066013942472	9	2	1067	-53.2026348628461	1056	1.13558903840637	1054	2	-62.1802439283617	1065	1079	13.279218524801	11.2508037457175	71.4285714285714	NaN	0	0	0	4323	5435	8	4	-70	100	1	6.32
A092110_0007_4	A092110_0007_4	A092110_0007_4_sim	1	4000	4127	30	30	20	-0.0023	-0.0081823	-45	10	1	0	1	3	5	-71.9165863104958	1.12912443667862	1770	-2.75228180745719e-05	0	0	1	0	NaN	NaN	NaN	NaN	NaN	NaN	NaN	NaN	NaN	NaN	NaN	NaN	NaN	0	0	0	4259	5770	8	4	-70	200	1	12.64
A092110_0007_5	A092110_0007_5	A092110_0007_5_sim	1	4000	4112	30	30	20	-0.0023	-0.0081823	-45	10	1	0	1	3	5	-72.3205080485055	1.39636778828172	112	0.000446461771777397	0	0	1	0	NaN	NaN	NaN	NaN	NaN	NaN	NaN	NaN	NaN	NaN	NaN	NaN	NaN	0	0	0	4112	4218	8	4	-70	400	1	25.28
A092110_0007_8	A092110_0007_8	A092110_0007_8_sim	1	4000	4141	30	30	20	-0.0023	-0.0081823	-45	10	1	0	1	3	5	-72.1492184995002	1.27641221396532	1310	-0.000338324946494497	7.01685849998188	385.695722667209	2	0	NaN	NaN	NaN	NaN	NaN	NaN	NaN	NaN	NaN	NaN	NaN	NaN	NaN	0	0	0	4310	5763	8	4	-70	100	2	6.32
A092110_0007_9	A092110_0007_9	A092110_0007_9_sim	1	4000	4126	30	30	20	-0.0023	-0.0081823	-45	10	1	0	1	3	5	-72.6540806850202	1.6243328672369	1770	-2.52634126030283e-05	0	0	1	0	NaN	NaN	NaN	NaN	NaN	NaN	NaN	NaN	NaN	NaN	NaN	NaN	NaN	0	0	0	4256	5770	8	4	-70	200	2	12.64
A092110_0007_10	A092110_0007_10	A092110_0007_10_sim	1	4000	4112	30	30	20	-0.0023	-0.0081823	-45	10	1	0	1	3	5	-72.1358836264997	1.26723571231681	112	0.000439751700581277	0	0	1	0	NaN	NaN	NaN	NaN	NaN	NaN	NaN	NaN	NaN	NaN	NaN	NaN	NaN	0	0	0	4112	4219	8	4	-70	400	2	25.28
A092110_0007_13	A092110_0007_13	A092110_0007_13_sim	1	4000	4141	30	30	20	-0.0023	-0.0081823	-45	10	1	0	1	3	5	-72.3825342150082	1.44008218243839	1347	-0.000189388323440885	5.23028996995339	416.582744294215	2	0	NaN	NaN	NaN	NaN	NaN	NaN	NaN	NaN	NaN	NaN	NaN	NaN	NaN	0	0	0	4309	5770	8	4	-70	100	3	6.32
A092110_0007_14	A092110_0007_14	A092110_0007_14_sim	1	4000	4127	30	30	20	-0.0023	-0.0081823	-45	10	1	0	1	3	5	-72.0618713069975	1.21806215904958	1770	-2.69354042810106e-05	0	0	1	0	NaN	NaN	NaN	NaN	NaN	NaN	NaN	NaN	NaN	NaN	NaN	NaN	NaN	0	0	0	4258	5770	8	4	-70	200	3	12.64
A092110_0007_15	A092110_0007_15	A092110_0007_15_sim	1	4000	4112	30	30	20	-0.0023	-0.0081823	-45	10	1	0	1	3	5	-71.0950535574992	0.800712089150273	112	0.000459688882360436	0	0	1	0	NaN	NaN	NaN	NaN	NaN	NaN	NaN	NaN	NaN	NaN	NaN	NaN	NaN	0	0	0	4112	4221	8	4	-70	400	3	25.28
A092110_0007_18	A092110_0007_18	A092110_0007_18_sim	1	4000	4140	30	30	20	-0.0023	-0.0081823	-45	10	1	0	1	3	5	-74.0110438545235	2.47042649074971	1433	-4.53268965469925e-05	1.27189510996838	368.358194300901	1	0	NaN	NaN	NaN	NaN	NaN	NaN	NaN	NaN	NaN	NaN	NaN	NaN	NaN	0	0	0	4300	5770	8	4	-70	100	4	6.32
A092110_0007_19	A092110_0007_19	A092110_0007_19_sim	1	4000	4128	30	30	20	-0.0023	-0.0081823	-45	10	1	0	1	3	5	-75.0940677610034	3.79898555222057	1770	-2.28029548163351e-05	0	0	1	0	NaN	NaN	NaN	NaN	NaN	NaN	NaN	NaN	NaN	NaN	NaN	NaN	NaN	0	0	0	4249	5770	8	4	-70	200	4	12.64
A092110_0007_20	A092110_0007_20	A092110_0007_20_sim	1	4000	4116	30	30	20	-0.0023	-0.0081823	-45	10	1	0	1	3	5	-74.391069708749	12.7374662994619	1770	-2.583794292538e-05	0	0	1	0	NaN	NaN	NaN	NaN	NaN	NaN	NaN	NaN	NaN	NaN	NaN	NaN	NaN	0	0	0	4213	5770	8	4	-70	400	4	25.28
A092110_0007_23	A092110_0007_23	A092110_0007_23_sim	1	4000	4140	30	30	20	-0.0023	-0.0081823	-45	10	1	0	1	3	5	-72.6820684910214	1.64254621891647	1375	-0.000116502140319743	3.66612902994243	420.130479501758	2	0	NaN	NaN	NaN	NaN	NaN	NaN	NaN	NaN	NaN	NaN	NaN	NaN	NaN	0	0	0	4307	5770	8	4	-70	100	5	6.32
A092110_0007_24	A092110_0007_24	A092110_0007_24_sim	1	4000	4126	30	30	20	-0.0023	-0.0081823	-45	10	1	0	1	3	5	-72.7472010715239	1.68571978572725	1770	-2.50966944121433e-05	0	0	1	0	NaN	NaN	NaN	NaN	NaN	NaN	NaN	NaN	NaN	NaN	NaN	NaN	NaN	0	0	0	4256	5770	8	4	-70	200	5	12.64
A092110_0007_25	A092110_0007_25	A092110_0007_25_sim	1	4000	4112	30	30	20	-0.0023	-0.0081823	-45	10	1	0	1	3	5	-73.122298219034	1.94546027596957	112	0.000425797039458209	0	0	1	0	NaN	NaN	NaN	NaN	NaN	NaN	NaN	NaN	NaN	NaN	NaN	NaN	NaN	0	0	0	4112	4218	8	4	-70	400	5	25.28
B100110_0004_2	B100110_0004_2	B100110_0004_2_sim	1	4000	4144	30	30	20	-0.0023	-0.0081823	-45	10	1	0	1	3	5	-69.957510401	0.263780929790426	439	-0.000363782461355534	0.0628806199953402	64.9899476252106	1	0	NaN	NaN	NaN	NaN	NaN	NaN	NaN	NaN	NaN	NaN	NaN	NaN	NaN	0	0	0	4208	4541	27	1	-65	100	1	16
B100110_0004_3	B100110_0004_3	B100110_0004_3_sim	1	4000	4141	30	30	20	-0.0023	-0.0081823	-45	10	1	0	1	3	5	-67.7877633235	0.177027268492085	401	-0.00080468500594626	0.057255580006057	45.4457228765506	1	0	NaN	NaN	NaN	NaN	NaN	NaN	NaN	NaN	NaN	NaN	NaN	NaN	NaN	0	0	0	4202	4471	27	1	-65	200	1	32
B100110_0004_4	B100110_0004_4	B100110_0004_4_sim	1	4000	4126	30	30	20	-0.0023	-0.0081823	-45	10	1	0	1	3	5	-67.9336857775	0.181770207500271	434	-0.027019371620949	14.8554836565679	44.8890915834373	9	1	434	-55.6342218034109	421	1.3837952699623	418	1	-66.8326057182825	446	446	13.9791812257888	13.9791812257888	NaN	NaN	0	0	0	4207	4576	27	1	-65	400	1	64
B100110_0004_6	B100110_0004_6	B100110_0004_6_sim	1	4000	4142	30	30	20	-0.0023	-0.0081823	-45	10	1	0	1	3	5	-71.23976109	0.338252745977276	469	-0.000629904875183756	0.801446159971036	104.790909029897	2	0	NaN	NaN	NaN	NaN	NaN	NaN	NaN	NaN	NaN	NaN	NaN	NaN	NaN	0	0	0	4229	4659	27	1	-65	100	2	16
B100110_0004_7	B100110_0004_7	B100110_0004_7_sim	1	4000	4131	30	30	20	-0.0023	-0.0081823	-45	10	1	0	1	3	5	-72.2428544654999	0.413218908266209	574	-0.00574002745725746	7.53003320075346	84.66812338606	6	0	574	-66.0796180792388	552	0.119281422399482	NaN	NaN	NaN	NaN	NaN	NaN	NaN	NaN	NaN	0	0	0	4225	4785	27	1	-65	200	2	32
B100110_0004_8	B100110_0004_8	B100110_0004_8_sim	1	4000	4124	30	30	20	-0.0023	-0.0081823	-45	10	1	0	1	3	5	-68.6819815985	0.208721234057619	465	-0.0274424927859925	15.7503126165672	46.0292562574332	9	1	465	-55.6204198034501	452	1.41760774400927	449	1	-66.9855545384233	477	477	17.1249408466388	17.1249408466388	NaN	NaN	0	0	0	4206	4618	27	1	-65	400	2	64
B100110_0004_10	B100110_0004_10	B100110_0004_10_sim	1	4000	4145	30	30	20	-0.0023	-0.0081823	-45	10	1	0	1	3	5	-68.9277440045	0.216600244294879	1770	-0.000231930689655402	0	0	1	0	NaN	NaN	NaN	NaN	NaN	NaN	NaN	NaN	NaN	NaN	NaN	NaN	NaN	0	0	0	4194	5770	27	1	-65	100	3	16
B100110_0004_11	B100110_0004_11	B100110_0004_11_sim	1	4000	4137	30	30	20	-0.0023	-0.0081823	-45	10	1	0	1	3	5	-69.092749959	0.222493719013207	427	-0.00192236745539913	1.66667875011707	76.320040604624	2	0	NaN	NaN	NaN	NaN	NaN	NaN	NaN	NaN	NaN	NaN	NaN	NaN	NaN	0	0	0	4220	4580	27	1	-65	200	3	32
B100110_0004_12	B100110_0004_12	B100110_0004_12_sim	1	4000	4123	30	30	20	-0.0023	-0.0081823	-45	10	1	0	1	3	5	-69.493010866	0.240648501011648	504	-0.028147299421538	16.9772574766915	46.5693981606954	9	1	504	-55.4216724332906	490	1.39767607556895	209	1	-89.5667632900899	516	516	16.4607768244808	16.4607768244808	NaN	NaN	0	0	0	4204	4671	27	1	-65	400	3	64
B100110_0004_14	B100110_0004_14	B100110_0004_14_sim	1	4000	4145	30	30	20	-0.0023	-0.0081823	-45	10	1	0	1	3	5	-69.030685398	0.219999484894195	1770	-0.000242482972651677	0	0	1	0	NaN	NaN	NaN	NaN	NaN	NaN	NaN	NaN	NaN	NaN	NaN	NaN	NaN	0	0	0	4196	5770	27	1	-65	100	4	16
B100110_0004_15	B100110_0004_15	B100110_0004_15_sim	1	4000	4139	30	30	20	-0.0023	-0.0081823	-45	10	1	0	1	3	5	-68.2529152085	0.192691607758492	400	-0.00110509246131634	0.419855570029441	66.4432897440778	2	0	NaN	NaN	NaN	NaN	NaN	NaN	NaN	NaN	NaN	NaN	NaN	NaN	NaN	0	0	0	4209	4517	27	1	-65	200	4	32
B100110_0004_16	B100110_0004_16	B100110_0004_16_sim	1	4000	4123	30	30	20	-0.0023	-0.0081823	-45	10	1	0	1	3	5	-69.2172765285	0.2282425672194	490	-0.0278431930359569	16.5100496266107	46.4616181474499	9	1	490	-55.5289641233701	477	1.40232393648767	474	1	-66.6462430294991	502	502	17.2547796870682	17.2547796870682	NaN	NaN	0	0	0	4204	4652	27	1	-65	400	4	64
B100110_0004_18	B100110_0004_18	B100110_0004_18_sim	1	4000	4146	30	30	20	-0.0023	-0.0081823	-45	10	1	0	1	3	5	-68.76743435	0.211560910886255	1770	-0.000216527728893773	0	0	1	0	NaN	NaN	NaN	NaN	NaN	NaN	NaN	NaN	NaN	NaN	NaN	NaN	NaN	0	0	0	4193	5770	27	1	-65	100	5	16
B100110_0004_19	B100110_0004_19	B100110_0004_19_sim	1	4000	4137	30	30	20	-0.0023	-0.0081823	-45	10	1	0	1	3	5	-69.1033434775	0.223105727721883	427	-0.00193805904875482	1.68831858986842	76.3492032952304	2	0	NaN	NaN	NaN	NaN	NaN	NaN	NaN	NaN	NaN	NaN	NaN	NaN	NaN	0	0	0	4220	4580	27	1	-65	200	5	32
B100110_0004_20	B100110_0004_20	B100110_0004_20_sim	1	4000	4124	30	30	20	-0.0023	-0.0081823	-45	10	1	0	1	3	5	-68.7456460685	0.211117092384446	468	-0.0276075339394565	15.8866966365724	45.9960245096566	9	1	468	-55.5612736034451	455	1.41392468626866	452	1	-66.8305661189733	480	480	14.6464464982937	14.6464464982937	NaN	NaN	0	0	0	4206	4622	27	1	-65	400	5	64
B100110_0001_2	B100110_0001_2	B100110_0001_2_sim	1	4000	4148	30	30	20	-0.0023	-0.0081823	-45	10	1	0	1	3	5	-63.9835142145	0.112137647235235	1770	-9.24039714627449e-05	0	0	1	0	NaN	NaN	NaN	NaN	NaN	NaN	NaN	NaN	NaN	NaN	NaN	NaN	NaN	0	0	0	4171	5770	27	2	-60	100	1	24
B100110_0001_3	B100110_0001_3	B100110_0001_3_sim	1	4000	4143	30	30	20	-0.0023	-0.0081823	-45	10	1	0	1	3	5	-64.250450911	0.114513036064738	1770	-0.000393423186682777	0	0	1	0	NaN	NaN	NaN	NaN	NaN	NaN	NaN	NaN	NaN	NaN	NaN	NaN	NaN	0	0	0	4180	5770	27	2	-60	200	1	48
B100110_0001_4	B100110_0001_4	B100110_0001_4_sim	1	4000	4127	30	30	20	-0.0023	-0.0081823	-45	10	1	0	1	3	5	-64.0728593865	0.112898157463398	359	-0.0263318327879105	12.3734873873875	39.2143890695459	9	1	359	-54.9209688626443	343	1.16226235597868	336	1	-67.6491292936604	371	371	12.5589581828124	12.5589581828124	NaN	NaN	0	0	0	4196	4459	27	2	-60	400	1	96
B100110_0001_6	B100110_0001_6	B100110_0001_6_sim	1	4000	4148	30	30	20	-0.0023	-0.0081823	-45	10	1	0	1	3	5	-62.519823668	0.109835676579361	1770	-7.46906777638022e-05	0	0	1	0	NaN	NaN	NaN	NaN	NaN	NaN	NaN	NaN	NaN	NaN	NaN	NaN	NaN	0	0	0	4169	5770	27	2	-60	100	2	24
B100110_0001_7	B100110_0001_7	B100110_0001_7_sim	1	4000	4141	30	30	20	-0.0023	-0.0081823	-45	10	1	0	1	3	5	-65.0924473205	0.12278329792431	1770	-0.000618393674196527	0	0	1	0	NaN	NaN	NaN	NaN	NaN	NaN	NaN	NaN	NaN	NaN	NaN	NaN	NaN	0	0	0	4186	5770	27	2	-60	200	2	48
B100110_0001_8	B100110_0001_8	B100110_0001_8_sim	1	4000	4120	30	30	20	-0.0023	-0.0081823	-45	10	1	0	1	3	5	-66.354231469	0.142853250823408	421	-0.0262487341765358	13.6628819962866	46.2088868024155	9	1	421	-55.9562653137365	409	1.47969289837162	406	1	-67.307023779137	433	433	13.2561376369619	13.2561376369619	NaN	NaN	0	0	0	4195	4550	27	2	-60	400	2	96
B100110_0001_10	B100110_0001_10	B100110_0001_10_sim	1	4000	4147	30	30	20	-0.0023	-0.0081823	-45	10	1	0	1	3	5	-65.988234358	0.135389329790064	1770	-0.000157722818074073	0	0	1	0	NaN	NaN	NaN	NaN	NaN	NaN	NaN	NaN	NaN	NaN	NaN	NaN	NaN	0	0	0	4178	5770	27	2	-60	100	3	24
B100110_0001_11	B100110_0001_11	B100110_0001_11_sim	1	4000	4135	30	30	20	-0.0023	-0.0081823	-45	10	1	0	1	3	5	-66.9999815765	0.158181505488998	385	-0.00259324110580039	1.41253375979979	59.6804589134101	6	0	385	-67.2344737401899	333	0.103211803103534	NaN	NaN	NaN	NaN	NaN	NaN	NaN	NaN	NaN	0	0	0	4207	4504	27	2	-60	200	3	48
B100110_0001_12	B100110_0001_12	B100110_0001_12_sim	1	4000	4116	30	30	20	-0.0023	-0.0081823	-45	10	1	0	1	3	5	-67.9824597775	0.183414078491651	492	-0.027653148612215	15.8623139864317	46.8479585932851	9	1	492	-55.7209744735881	479	1.48946448577836	476	1	-67.5729392680333	504	504	16.4412877580615	16.4412877580615	NaN	NaN	0	0	0	4191	4642	27	2	-60	400	3	96
B100110_0001_14	B100110_0001_14	B100110_0001_14_sim	1	4000	4146	30	30	20	-0.0023	-0.0081823	-45	10	1	0	1	3	5	-66.4585744475	0.144990918387262	1770	-0.000188572068964769	0	0	1	0	NaN	NaN	NaN	NaN	NaN	NaN	NaN	NaN	NaN	NaN	NaN	NaN	NaN	0	0	0	4181	5770	27	2	-60	100	4	24
B100110_0001_15	B100110_0001_15	B100110_0001_15_sim	1	4000	4145	30	30	20	-0.0023	-0.0081823	-45	10	1	0	1	3	5	-63.573267592	0.109378527189144	1770	-0.000293142663494454	0	0	1	0	NaN	NaN	NaN	NaN	NaN	NaN	NaN	NaN	NaN	NaN	NaN	NaN	NaN	0	0	0	4176	5770	27	2	-60	200	4	48
B100110_0001_16	B100110_0001_16	B100110_0001_16_sim	1	4000	4127	30	30	20	-0.0023	-0.0081823	-45	10	1	0	1	3	5	-64.00200279	0.112385993879845	359	-0.0266710668311286	12.5674925574766	38.8043029550514	9	1	359	-54.6573725624844	342	1.13726273622251	335	1	-67.4196686937583	371	371	10.5239351910229	10.5239351910229	NaN	NaN	0	0	0	4195	4457	27	2	-60	400	4	96
B100110_0001_18	B100110_0001_18	B100110_0001_18_sim	1	4000	4148	30	30	20	-0.0023	-0.0081823	-45	10	1	0	1	3	5	-64.2830310095	0.114935871412031	1770	-9.80367895360539e-05	0	0	1	0	NaN	NaN	NaN	NaN	NaN	NaN	NaN	NaN	NaN	NaN	NaN	NaN	NaN	0	0	0	4172	5770	27	2	-60	100	5	24
B100110_0001_19	B100110_0001_19	B100110_0001_19_sim	1	4000	4144	30	30	20	-0.0023	-0.0081823	-45	10	1	0	1	3	5	-64.0921475585	0.113085281568985	1770	-0.000365147419737193	0	0	1	0	NaN	NaN	NaN	NaN	NaN	NaN	NaN	NaN	NaN	NaN	NaN	NaN	NaN	0	0	0	4179	5770	27	2	-60	200	5	48
B100110_0001_20	B100110_0001_20	B100110_0001_20_sim	1	4000	4131	30	30	20	-0.0023	-0.0081823	-45	10	1	0	1	3	5	-62.8495204435	0.106006008769781	341	-0.005972751465006	2.3118619105995	40.1795418189799	6	0	341	-63.6693925493673	321	0.147093385789532	NaN	NaN	NaN	NaN	NaN	NaN	NaN	NaN	NaN	0	0	0	4191	4423	27	2	-60	400	5	96
B100110_0002_2	B100110_0002_2	B100110_0002_2_sim	1	4000	4163	30	30	20	-0.0023	-0.0081823	-45	10	1	0	1	3	5	-63.3245223395	0.108019532177039	1770	-3.96007966709869e-05	0	0	1	0	NaN	NaN	NaN	NaN	NaN	NaN	NaN	NaN	NaN	NaN	NaN	NaN	NaN	0	0	0	4190	5770	27	3	-60	100	1	8.88
B100110_0002_3	B100110_0002_3	B100110_0002_3_sim	1	4000	4142	30	30	20	-0.0023	-0.0081823	-45	10	1	0	1	3	5	-64.2738366395	0.114791418649162	1770	-0.00101688671819376	0	0	1	0	NaN	NaN	NaN	NaN	NaN	NaN	NaN	NaN	NaN	NaN	NaN	NaN	NaN	0	0	0	4220	5770	27	3	-60	200	1	17.76
B100110_0002_4	B100110_0002_4	B100110_0002_4_sim	1	4000	4111	30	30	20	-0.0023	-0.0081823	-45	10	1	0	1	3	5	-64.939237616	0.121351955069807	627	-0.0262424028136843	15.355044828064	48.3280616503843	8	0	627	-55.2002861218858	610	1.30371148200477	NaN	NaN	NaN	NaN	NaN	NaN	NaN	NaN	NaN	0	0	0	4198	4742	27	3	-60	400	1	35.52
B100110_0002_6	B100110_0002_6	B100110_0002_6_sim	1	4000	4162	30	30	20	-0.0023	-0.0081823	-45	10	1	0	1	3	5	-64.1780949805	0.113899656374921	1770	-5.55512604038244e-05	0	0	1	0	NaN	NaN	NaN	NaN	NaN	NaN	NaN	NaN	NaN	NaN	NaN	NaN	NaN	0	0	0	4192	5770	27	3	-60	100	2	8.88
B100110_0002_7	B100110_0002_7	B100110_0002_7_sim	1	4000	4145	30	30	20	-0.0023	-0.0081823	-45	10	1	0	1	3	5	-63.8616891555	0.111252611286587	1770	-0.000705674922712743	0	0	1	0	NaN	NaN	NaN	NaN	NaN	NaN	NaN	NaN	NaN	NaN	NaN	NaN	NaN	0	0	0	4215	5770	27	3	-60	200	2	17.76
B100110_0002_8	B100110_0002_8	B100110_0002_8_sim	1	4000	4111	30	30	20	-0.0023	-0.0081823	-45	10	1	0	1	3	5	-65.0021003885	0.122050152554667	631	-0.026242364882555	15.3241572781527	48.0105247259188	8	0	631	-55.2718383118896	614	1.29586626565246	NaN	NaN	NaN	NaN	NaN	NaN	NaN	NaN	NaN	0	0	0	4197	4746	27	3	-60	400	2	35.52
B100110_0002_10	B100110_0002_10	B100110_0002_10_sim	1	4000	4160	30	30	20	-0.0023	-0.0081823	-45	10	1	0	1	3	5	-65.0930469985	0.122752661307262	1770	-8.97454815698469e-05	0	0	1	0	NaN	NaN	NaN	NaN	NaN	NaN	NaN	NaN	NaN	NaN	NaN	NaN	NaN	0	0	0	4198	5770	27	3	-60	100	3	8.88
B100110_0002_11	B100110_0002_11	B100110_0002_11_sim	1	4000	4139	30	30	20	-0.0023	-0.0081823	-45	10	1	0	1	3	5	-64.764641	0.120253961333332	443	-0.00159200072542719	0.294485099905458	43.4051605298125	2	0	NaN	NaN	NaN	NaN	NaN	NaN	NaN	NaN	NaN	NaN	NaN	NaN	NaN	0	0	0	4225	4512	27	3	-60	200	3	17.76
B100110_0002_12	B100110_0002_12	B100110_0002_12_sim	1	4000	4108	30	30	20	-0.0023	-0.0081823	-45	10	1	0	1	3	5	-66.1631370235	0.138765708674672	713	-0.0240553177477871	14.4725068078356	44.6147880594414	8	0	713	-56.8351519221241	702	1.12532719360037	NaN	NaN	NaN	NaN	NaN	NaN	NaN	NaN	NaN	0	0	0	4194	4838	27	3	-60	400	3	35.52
B100110_0002_14	B100110_0002_14	B100110_0002_14_sim	1	4000	4160	30	30	20	-0.0023	-0.0081823	-45	10	1	0	1	3	5	-65.249955486	0.124018792805182	1770	-9.8672794293448e-05	0	0	1	0	NaN	NaN	NaN	NaN	NaN	NaN	NaN	NaN	NaN	NaN	NaN	NaN	NaN	0	0	0	4199	5770	27	3	-60	100	4	8.88
B100110_0002_15	B100110_0002_15	B100110_0002_15_sim	1	4000	4138	30	30	20	-0.0023	-0.0081823	-45	10	1	0	1	3	5	-64.9554279515	0.121611717595843	448	-0.00193219067777419	0.639651130112497	49.3217012122931	2	0	NaN	NaN	NaN	NaN	NaN	NaN	NaN	NaN	NaN	NaN	NaN	NaN	NaN	0	0	0	4227	4529	27	3	-60	200	4	17.76
B100110_0002_16	B100110_0002_16	B100110_0002_16_sim	1	4000	4111	30	30	20	-0.0023	-0.0081823	-45	10	1	0	1	3	5	-65.1329237445	0.122976309791052	639	-0.0259610854294823	15.1787549480585	47.6463078864454	8	0	639	-55.5019116519814	623	1.2848938156335	NaN	NaN	NaN	NaN	NaN	NaN	NaN	NaN	NaN	0	0	0	4197	4756	27	3	-60	400	4	35.52
B100110_0002_18	B100110_0002_18	B100110_0002_18_sim	1	4000	4160	30	30	20	-0.0023	-0.0081823	-45	10	1	0	1	3	5	-65.2255695735	0.123918264517052	1770	-9.72047681328022e-05	0	0	1	0	NaN	NaN	NaN	NaN	NaN	NaN	NaN	NaN	NaN	NaN	NaN	NaN	NaN	0	0	0	4199	5770	27	3	-60	100	5	8.88
B100110_0002_19	B100110_0002_19	B100110_0002_19_sim	1	4000	4137	30	30	20	-0.0023	-0.0081823	-45	10	1	0	1	3	5	-65.1234292505	0.122954156675814	454	-0.00237381618309681	1.06348839016951	52.7304003101279	6	0	454	-68.0338054998523	403	0.0916708416128102	NaN	NaN	NaN	NaN	NaN	NaN	NaN	NaN	NaN	0	0	0	4228	4543	27	3	-60	200	5	17.76
B100110_0002_20	B100110_0002_20	B100110_0002_20_sim	1	4000	4108	30	30	20	-0.0023	-0.0081823	-45	10	1	0	1	3	5	-66.328645515	0.142322713252945	727	-0.0234967559757804	14.2826180227316	44.0582695519703	8	0	727	-57.1188252372299	717	1.0818034580004	NaN	NaN	NaN	NaN	NaN	NaN	NaN	NaN	NaN	0	0	0	4193	4853	27	3	-60	400	5	35.52
B100110_0003_2	B100110_0003_2	B100110_0003_2_sim	1	4000	4185	30	30	20	-0.0023	-0.0081823	-45	10	1	0	1	3	5	-66.742420118	0.151677585193304	1770	-1.56615933411979e-05	0	0	1	0	NaN	NaN	NaN	NaN	NaN	NaN	NaN	NaN	NaN	NaN	NaN	NaN	NaN	0	0	0	4215	5770	27	4	-60	100	1	6.32
B100110_0003_3	B100110_0003_3	B100110_0003_3_sim	1	4000	4177	30	30	20	-0.0023	-0.0081823	-45	10	1	0	1	3	5	-65.7602626655	0.131174821002253	1770	-4.22291319862617e-05	0	0	1	0	NaN	NaN	NaN	NaN	NaN	NaN	NaN	NaN	NaN	NaN	NaN	NaN	NaN	0	0	0	4223	5770	27	4	-60	200	1	12.64
B100110_0003_4	B100110_0003_4	B100110_0003_4_sim	1	4000	4131	30	30	20	-0.0023	-0.0081823	-45	10	1	0	1	3	5	-67.5410940395	0.169495062778864	1770	-2.66497800239531e-05	0	0	1	0	NaN	NaN	NaN	NaN	NaN	NaN	NaN	NaN	NaN	NaN	NaN	NaN	NaN	0	0	0	4254	5770	27	4	-60	400	1	25.28
B100110_0003_6	B100110_0003_6	B100110_0003_6_sim	1	4000	4186	30	30	20	-0.0023	-0.0081823	-45	10	1	0	1	3	5	-66.2222042625	0.140033426548227	1770	-1.24536266344556e-05	0	0	1	0	NaN	NaN	NaN	NaN	NaN	NaN	NaN	NaN	NaN	NaN	NaN	NaN	NaN	0	0	0	4212	5770	27	4	-60	100	2	6.32
B100110_0003_7	B100110_0003_7	B100110_0003_7_sim	1	4000	4175	30	30	20	-0.0023	-0.0081823	-45	10	1	0	1	3	5	-66.0413046925	0.136432682831443	1770	-4.91160166478325e-05	0	0	1	0	NaN	NaN	NaN	NaN	NaN	NaN	NaN	NaN	NaN	NaN	NaN	NaN	NaN	0	0	0	4227	5770	27	4	-60	200	2	12.64
B100110_0003_8	B100110_0003_8	B100110_0003_8_sim	1	4000	4134	30	30	20	-0.0023	-0.0081823	-45	10	1	0	1	3	5	-66.9389145355	0.156412336476894	1770	-3.87777764564341e-05	0	0	1	0	NaN	NaN	NaN	NaN	NaN	NaN	NaN	NaN	NaN	NaN	NaN	NaN	NaN	0	0	0	4260	5770	27	4	-60	400	2	25.28
B100110_0003_10	B100110_0003_10	B100110_0003_10_sim	1	4000	4182	30	30	20	-0.0023	-0.0081823	-45	10	1	0	1	3	5	-67.8967053715	0.180600857013832	1770	-2.70815814507512e-05	0	0	1	0	NaN	NaN	NaN	NaN	NaN	NaN	NaN	NaN	NaN	NaN	NaN	NaN	NaN	0	0	0	4224	5770	27	4	-60	100	3	6.32
B100110_0003_11	B100110_0003_11	B100110_0003_11_sim	1	4000	4163	30	30	20	-0.0023	-0.0081823	-45	10	1	0	1	3	5	-67.444645393	0.166712943729395	1770	-0.000103202187871873	0	0	1	0	NaN	NaN	NaN	NaN	NaN	NaN	NaN	NaN	NaN	NaN	NaN	NaN	NaN	0	0	0	4260	5770	27	4	-60	200	3	12.64
B100110_0003_12	B100110_0003_12	B100110_0003_12_sim	1	4000	4134	30	30	20	-0.0023	-0.0081823	-45	10	1	0	1	3	5	-66.9673993075	0.157107887891771	1770	-3.79427229487729e-05	0	0	1	0	NaN	NaN	NaN	NaN	NaN	NaN	NaN	NaN	NaN	NaN	NaN	NaN	NaN	0	0	0	4260	5770	27	4	-60	400	3	25.28
B100110_0003_14	B100110_0003_14	B100110_0003_14_sim	1	4000	4186	30	30	20	-0.0023	-0.0081823	-45	10	1	0	1	3	5	-66.666561343	0.149696140557614	1770	-1.51319143874423e-05	0	0	1	0	NaN	NaN	NaN	NaN	NaN	NaN	NaN	NaN	NaN	NaN	NaN	NaN	NaN	0	0	0	4214	5770	27	4	-60	100	4	6.32
B100110_0003_15	B100110_0003_15	B100110_0003_15_sim	1	4000	4163	30	30	20	-0.0023	-0.0081823	-45	10	1	0	1	3	5	-67.39127336	0.165896790164647	1770	-0.000100461212841295	0	0	1	0	NaN	NaN	NaN	NaN	NaN	NaN	NaN	NaN	NaN	NaN	NaN	NaN	NaN	0	0	0	4259	5770	27	4	-60	200	4	12.64
B100110_0003_16	B100110_0003_16	B100110_0003_16_sim	1	4000	4134	30	30	20	-0.0023	-0.0081823	-45	10	1	0	1	3	5	-66.8885415145	0.155188042819243	1770	-4.03213793104297e-05	0	0	1	0	NaN	NaN	NaN	NaN	NaN	NaN	NaN	NaN	NaN	NaN	NaN	NaN	NaN	0	0	0	4260	5770	27	4	-60	400	4	25.28
B100110_0003_18	B100110_0003_18	B100110_0003_18_sim	1	4000	4184	30	30	20	-0.0023	-0.0081823	-45	10	1	0	1	3	5	-67.4308523625	0.166682832984363	1770	-2.16368370978409e-05	0	0	1	0	NaN	NaN	NaN	NaN	NaN	NaN	NaN	NaN	NaN	NaN	NaN	NaN	NaN	0	0	0	4219	5770	27	4	-60	100	5	6.32
B100110_0003_19	B100110_0003_19	B100110_0003_19_sim	1	4000	4159	30	30	20	-0.0023	-0.0081823	-45	10	1	0	1	3	5	-67.9093986255	0.181013386625066	1770	-0.000128036420926295	0	0	1	0	NaN	NaN	NaN	NaN	NaN	NaN	NaN	NaN	NaN	NaN	NaN	NaN	NaN	0	0	0	4276	5770	27	4	-60	200	5	12.64
B100110_0003_20	B100110_0003_20	B100110_0003_20_sim	1	4000	4128	30	30	20	-0.0023	-0.0081823	-45	10	1	0	1	3	5	-68.137277352	0.188554407533995	1770	-2.8953751485628e-05	0	0	1	0	NaN	NaN	NaN	NaN	NaN	NaN	NaN	NaN	NaN	NaN	NaN	NaN	NaN	0	0	0	4249	5770	27	4	-60	400	5	25.28
B100810_0000_2	B100810_0000_2	B100810_0000_2_sim	1	4000	4136	30	30	20	-0.0023	-0.0081823	-45	10	1	0	1	3	5	-68.0120549109997	0.620256008954713	468	-0.0184212721920882	16.4358245384176	85.1575315324924	9	2	468	-55.4584246315943	426	1.60400107771824	422	2	-69.784687786314	445	480	24.4257642951604	16.9621759509068	28.5714285714286	NaN	0	0	0	4256	4753	30	1	-65	100	1	16
B100810_0000_3	B100810_0000_3	B100810_0000_3_sim	1	4000	4127	30	30	20	-0.0023	-0.0081823	-45	10	1	0	1	3	5	-66.8429817444998	0.527474752335	438	-0.0289579607515257	17.1649980126977	67.4723270992309	9	2	438	-53.8499792972896	412	2.15748002523215	409	2	-70.8462453021486	431	450	20.6679172435068	-0.408618186728284	52.6315789473684	NaN	0	0	0	4223	4698	30	1	-65	200	1	32
B100810_0000_4	B100810_0000_4	B100810_0000_4_sim	1	4000	4113	30	30	20	-0.0023	-0.0081823	-45	10	1	0	1	3	5	-67.0371273209998	0.540963174748088	470	-0.0293173768872863	22.6351866937799	77.3199587974802	9	2	470	-53.8128932561958	442	2.30582093162853	439	2	-71.9445380408812	462	483	19.0351695564929	0.735831080139198	47.6190476190476	NaN	0	0	0	4188	4745	30	1	-65	400	1	64
B100810_0000_6	B100810_0000_6	B100810_0000_6_sim	1	4000	4138	30	30	20	-0.0023	-0.0081823	-45	10	1	0	1	3	5	-66.2058394849999	0.48986246202635	419	-0.0206503252469483	11.1227939660259	66.3175451049423	9	1	419	-56.7469348539792	410	1.15840996398472	406	1	-67.2038887563883	430	430	9.17024220197259	9.17024220197259	NaN	NaN	0	0	0	4258	4684	30	1	-65	100	2	16
B100810_0000_7	B100810_0000_7	B100810_0000_7_sim	1	4000	4127	30	30	20	-0.0023	-0.0081823	-45	10	1	0	1	3	5	-66.4067117624999	0.501046605808403	435	-0.0283023257044086	16.5759550229962	64.554323800979	9	2	435	-53.6827036469917	408	2.18659921536002	406	2	-70.2934880356445	428	447	20.3891597157295	11.2064352866884	52.6315789473684	NaN	0	0	0	4225	4684	30	1	-65	200	2	32
B100810_0000_8	B100810_0000_8	B100810_0000_8_sim	1	4000	4114	30	30	20	-0.0023	-0.0081823	-45	10	1	0	1	3	5	-66.1722788069999	0.487825512739826	461	-0.0292143806841209	20.5507784134731	71.3019053277255	9	2	461	-53.7400360265051	433	2.34517458618993	431	2	-70.9873827387811	454	473	10.8064801380462	-3.71187161664777	52.6315789473684	NaN	0	0	0	4190	4717	30	1	-65	400	2	64
B100810_0000_10	B100810_0000_10	B100810_0000_10_sim	1	4000	4136	30	30	20	-0.0023	-0.0081823	-45	10	1	0	1	3	5	-67.8663987964998	0.606841969715419	471	-0.0190737965085195	16.2322795385839	87.1789084516213	9	2	471	-55.4062394014279	425	1.57056326128026	422	2	-69.1042882488649	445	483	21.6173292139991	2.06376544101254	26.3157894736842	NaN	0	0	0	4257	4751	30	1	-65	100	3	16
B100810_0000_11	B100810_0000_11	B100810_0000_11_sim	1	4000	4126	30	30	20	-0.0023	-0.0081823	-45	10	1	0	1	3	5	-68.0604121834997	0.624735114189777	447	-0.0287431578727501	20.0229058928241	74.3280761091958	9	2	447	-53.6082469571597	420	2.24496381638488	418	2	-70.2849592984647	440	459	21.0869486716338	10.1960034233673	52.6315789473684	NaN	0	0	0	4217	4744	30	1	-65	200	3	32
B100810_0000_12	B100810_0000_12	B100810_0000_12_sim	1	4000	4113	30	30	20	-0.0023	-0.0081823	-45	10	1	0	1	3	5	-67.1634678359998	0.549514631216541	472	-0.0291285133437741	23.4371250826915	76.4602748019345	9	2	472	-53.3296416272832	443	2.33524961725385	441	2	-70.662756131287	463	484	15.0291517043845	1.52958653795929	47.6190476190476	NaN	0	0	0	4187	4748	30	1	-65	400	3	64
B100810_0000_14	B100810_0000_14	B100810_0000_14_sim	1	4000	4138	30	30	20	-0.0023	-0.0081823	-45	10	1	0	1	3	5	-66.1413148939999	0.485947463683762	418	-0.0201131999912697	10.8411309360084	66.1529135588495	9	1	418	-56.9675064439861	409	1.11991566756677	405	1	-67.3213839155207	430	430	22.7482561211708	22.7482561211708	NaN	NaN	0	0	0	4257	4681	30	1	-65	100	4	16
B100810_0000_15	B100810_0000_15	B100810_0000_15_sim	1	4000	4128	30	30	20	-0.0023	-0.0081823	-45	10	1	0	1	3	5	-65.9979625674999	0.478824015988938	432	-0.0280130373037915	16.0158401728718	62.23951846888	9	2	432	-53.604691537117	405	2.1760835965554	403	2	-69.7820444682551	425	444	21.2550391408875	-2.38653776767211	52.6315789473684	NaN	0	0	0	4226	4670	30	1	-65	200	4	32
B100810_0000_16	B100810_0000_16	B100810_0000_16_sim	1	4000	4114	30	30	20	-0.0023	-0.0081823	-45	10	1	0	1	3	5	-66.0448117264999	0.481427338842954	460	-0.0293967139436524	20.4924233929103	69.6731062871195	9	2	460	-53.4930441470674	432	2.32514787119547	429	2	-71.9996397299764	452	472	20.5558248233154	19.5385220684192	50	NaN	0	0	0	4190	4712	30	1	-65	400	4	64
B100810_0000_18	B100810_0000_18	B100810_0000_18_sim	1	4000	4138	30	30	20	-0.0023	-0.0081823	-45	10	1	0	1	3	5	-66.6445285674998	0.515018077752008	423	-0.0201373422616599	11.1984468557112	78.7395803230427	9	1	423	-57.1075938642938	415	1.31406371369462	411	1	-68.2267395160254	435	435	21.066248819089	21.066248819089	NaN	NaN	0	0	0	4259	4710	30	1	-65	100	5	16
B100810_0000_19	B100810_0000_19	B100810_0000_19_sim	1	4000	4128	30	30	20	-0.0023	-0.0081823	-45	10	1	0	1	3	5	-65.6589883574999	0.462652634299802	429	-0.0274968048547428	15.2789968834647	61.6332085292651	9	2	429	-53.8515642565457	402	2.14452026531777	400	2	-70.0849671552251	422	441	8.89667692475196	4.77325404342848	52.6315789473684	NaN	0	0	0	4228	4660	30	1	-65	200	5	32
B100810_0000_20	B100810_0000_20	B100810_0000_20_sim	1	4000	4114	30	30	20	-0.0023	-0.0081823	-45	10	1	0	1	3	5	-66.5865027429998	0.511195120014939	466	-0.0290649227968879	21.8091659120528	73.1907550793957	9	2	466	-53.5038699879702	437	2.33193009511595	435	2	-71.3241718262018	458	478	14.0949930739529	8.44446297784471	50	NaN	0	0	0	4189	4732	30	1	-65	400	5	64
B100810_0001_2	B100810_0001_2	B100810_0001_2_sim	1	4000	4132	30	30	20	-0.0023	-0.0081823	-45	10	1	0	1	3	5	-66.2496963269999	0.491755872735102	435	-0.0254411715295455	15.2847631346313	62.7702446372962	9	2	435	-54.0330900553584	407	1.97736679691972	405	2	-68.718423147533	426	449	19.8403046176353	15.6712854483722	43.4782608695652	NaN	0	0	0	4242	4678	30	2	-65	100	1	24
B100810_0001_3	B100810_0001_3	B100810_0001_3_sim	1	4000	4120	30	30	20	-0.0023	-0.0081823	-45	10	1	0	1	3	5	-65.9076512654999	0.474557705674118	441	-0.0293101261966188	17.5192763131916	66.334932049041	9	2	441	-53.8208522267918	414	2.25268133716963	412	2	-71.3122382128881	434	453	9.07411054224019	2.50431647874391	52.6315789473684	NaN	0	0	0	4204	4682	30	2	-65	200	1	48
B100810_0001_4	B100810_0001_4	B100810_0001_4_sim	1	4000	4105	30	30	20	-0.0023	-0.0081823	-45	10	1	0	1	3	5	-66.7189389009998	0.519436662538001	506	-0.027578703421056	25.5107978266242	86.2055368630332	9	2	506	-54.6116304134102	476	2.28991341404422	474	2	-71.8695367635881	498	523	21.2442546347475	14.4958004808449	40	NaN	0	0	0	4173	4761	30	2	-65	400	1	96
B100810_0001_6	B100810_0001_6	B100810_0001_6_sim	1	4000	4132	30	30	20	-0.0023	-0.0081823	-45	10	1	0	1	3	5	-66.5977831474999	0.512389506657215	438	-0.0264453367136825	16.0801565040998	63.2389348503161	9	2	438	-53.7413789858896	409	1.98546344134547	407	2	-69.7352446928034	429	451	14.8564852416656	11.3453193489485	45.4545454545455	NaN	0	0	0	4241	4689	30	2	-65	100	2	24
B100810_0001_7	B100810_0001_7	B100810_0001_7_sim	1	4000	4119	30	30	20	-0.0023	-0.0081823	-45	10	1	0	1	3	5	-67.6224740479998	0.585935847582449	457	-0.0293391787787611	21.596562133029	76.2007289463452	9	2	457	-53.6415349269502	430	2.27185658183774	427	2	-71.6439368315479	450	469	20.4439651926337	9.27169753637661	52.6315789473684	NaN	0	0	0	4199	4745	30	2	-65	200	2	48
B100810_0001_8	B100810_0001_8	B100810_0001_8_sim	1	4000	4106	30	30	20	-0.0023	-0.0081823	-45	10	1	0	1	3	5	-66.5579345929998	0.509714305379134	504	-0.027688099710883	25.2464944164298	85.1855942929199	9	2	504	-54.562738983536	475	2.27336456875425	472	2	-72.0155100222447	496	521	17.822009473876	14.2634689497991	40	NaN	0	0	0	4173	4759	30	2	-65	400	2	96
B100810_0001_10	B100810_0001_10	B100810_0001_10_sim	1	4000	4131	30	30	20	-0.0023	-0.0081823	-45	10	1	0	1	3	5	-67.7932774724998	0.600383442942601	445	-0.0273836860475324	18.3185710331735	69.6856850370703	9	2	445	-53.6060628468139	417	2.11602919635821	415	2	-69.6383176573808	437	457	21.8119195640861	-1.08555592000435	50	NaN	0	0	0	4235	4730	30	2	-65	100	3	24
B100810_0001_11	B100810_0001_11	B100810_0001_11_sim	1	4000	4119	30	30	20	-0.0023	-0.0081823	-45	10	1	0	1	3	5	-66.4814265059998	0.505149298860811	447	-0.029127617908933	18.9481510920562	68.3102768463421	9	2	447	-53.5395613979601	420	2.28964587134203	417	2	-71.6852202603545	440	459	15.6751176663639	9.79114751823944	52.6315789473684	NaN	0	0	0	4202	4703	30	2	-65	200	3	48
B100810_0001_12	B100810_0001_12	B100810_0001_12_sim	1	4000	4106	30	30	20	-0.0023	-0.0081823	-45	10	1	0	1	3	5	-64.9322251039999	0.436222174411329	485	-0.0283714341095515	22.3282668048749	73.5220358799355	9	2	485	-53.8929343451529	455	2.35468797333942	453	2	-71.0847224200224	476	499	19.8747220863135	19.504021939944	43.4782608695652	NaN	0	0	0	4176	4725	30	2	-65	400	3	96
B100810_0001_14	B100810_0001_14	B100810_0001_14_sim	1	4000	4130	30	30	20	-0.0023	-0.0081823	-45	10	1	0	1	3	5	-69.1217661969997	0.743623594126907	452	-0.0279266044399732	21.7677256018257	80.0709453752046	9	2	452	-53.4638366181561	424	2.16915975988113	422	2	-69.8818246482661	444	464	17.7336771321113	4.44724780198086	50	NaN	0	0	0	4228	4779	30	2	-65	100	4	24
B100810_0001_15	B100810_0001_15	B100810_0001_15_sim	1	4000	4123	30	30	20	-0.0023	-0.0081823	-45	10	1	0	1	3	5	-63.2308587439999	0.405276761309402	415	-0.028130312688782	13.5491267334874	56.9000523869879	9	2	415	-54.0175090164975	389	2.24257610628797	387	2	-70.1295004880752	409	428	10.0702413149672	7.77408507960395	52.6315789473684	NaN	0	0	0	4213	4603	30	2	-65	200	4	48
B100810_0001_16	B100810_0001_16	B100810_0001_16_sim	1	4000	4105	30	30	20	-0.0023	-0.0081823	-45	10	1	0	1	3	5	-68.4965941034997	0.668902772733206	536	-0.0243015855596752	27.6921138581119	97.483193162255	9	2	536	-55.3205320019308	496	2.25499278060896	494	2	-71.8939685831771	518	548	20.9273933269937	19.5240939818356	33.3333333333333	NaN	0	0	0	4171	4775	30	2	-65	400	4	96
B100810_0001_18	B100810_0001_18	B100810_0001_18_sim	1	4000	4130	30	30	20	-0.0023	-0.0081823	-45	10	1	0	1	3	5	-68.6265087599997	0.68358934223372	449	-0.0280966111842083	20.0465603835746	77.0248959073106	9	2	449	-53.8257093064096	422	2.10819991499947	419	2	-70.6546057317852	441	461	20.7342663276819	6.02030280981392	50	NaN	0	0	0	4231	4762	30	2	-65	100	5	24
B100810_0001_19	B100810_0001_19	B100810_0001_19_sim	1	4000	4118	30	30	20	-0.0023	-0.0081823	-45	10	1	0	1	3	5	-68.2241908809997	0.640303745468237	462	-0.0292339753789354	23.0806023133121	81.0705268222914	9	2	462	-53.7337548666644	434	2.26878106061255	432	2	-71.4889590132623	455	474	14.7672872165503	5.00718716564941	52.6315789473684	NaN	0	0	0	4197	4761	30	2	-65	200	5	48
B100810_0001_20	B100810_0001_20	B100810_0001_20_sim	1	4000	4105	30	30	20	-0.0023	-0.0081823	-45	10	1	0	1	3	5	-68.2821549304997	0.646425963995541	522	-0.0254843606486945	27.3746480778577	96.2032608478803	9	2	522	-55.3274646520983	494	2.30806374582995	492	2	-71.3729064677535	516	545	19.1259603624994	9.55109819509283	34.4827586206897	NaN	0	0	0	4171	4773	30	2	-65	400	5	96
B100810_0002_2	B100810_0002_2	B100810_0002_2_sim	1	4000	4124	30	30	20	-0.0023	-0.0081823	-45	10	1	0	1	3	5	-68.4068134424997	0.658801685725262	522	-0.0263630571150214	24.2476682172023	90.7933218371804	9	2	522	-55.1117265928318	494	2.1573947251179	491	2	-71.3286004520165	514	541	5.07482324820645	2.14146011851611	37.037037037037	NaN	0	0	0	4221	4794	30	3	-65	100	1	8.88
B100810_0002_3	B100810_0002_3	B100810_0002_3_sim	1	4000	4109	30	30	20	-0.0023	-0.0081823	-45	10	1	0	1	3	5	-69.5513457549996	0.804071361786014	617	-0.0252645958886925	23.5204222062035	87.4969250173371	9	1	617	-56.7251612037619	606	2.08781875469769	603	1	-71.5141609910886	629	629	1.8223356600376	1.8223356600376	NaN	NaN	0	0	0	4185	4878	30	3	-65	200	1	17.76
B100810_0002_4	B100810_0002_4	B100810_0002_4_sim	1	4000	4095	30	30	20	-0.0023	-0.0081823	-45	10	1	0	1	3	5	-67.9280315584997	0.612751127267094	782	-0.0302483835358818	25.521583116919	69.3844639402288	9	1	782	-56.113231533037	766	1.86543329950696	171	1	-98.5644976500875	794	794	8.98456170828522	8.98456170828522	NaN	NaN	0	0	0	4165	4992	30	3	-65	400	1	35.52
B100810_0002_6	B100810_0002_6	B100810_0002_6_sim	1	4000	4124	30	30	20	-0.0023	-0.0081823	-45	10	1	0	1	3	5	-68.8501705529997	0.709696058675671	526	-0.0262112882748163	25.1882403873053	93.1835920201319	9	2	526	-55.0468285627294	498	2.1925824075349	495	2	-71.620730189826	519	546	9.13220160291342	2.7148575519627	37.037037037037	NaN	0	0	0	4219	4799	30	3	-65	100	2	8.88
B100810_0002_7	B100810_0002_7	B100810_0002_7_sim	1	4000	4109	30	30	20	-0.0023	-0.0081823	-45	10	1	0	1	3	5	-68.6019023964997	0.680748814198413	603	-0.0247236308463609	22.2786180861962	87.2663432235677	9	1	603	-56.8891703637695	592	2.14250237906481	590	1	-70.9409723862917	615	615	18.9691560761597	18.9691560761597	NaN	NaN	0	0	0	4187	4863	30	3	-65	200	2	17.76
B100810_0002_8	B100810_0002_8	B100810_0002_8_sim	1	4000	4095	30	30	20	-0.0023	-0.0081823	-45	10	1	0	1	3	5	-68.5517934219997	0.675161829943918	797	-0.0302499894341486	26.0541454670126	70.0636574281247	9	1	797	-56.0547169229407	781	1.78469337451834	171	1	-98.6211022300904	809	809	11.8602062801103	11.8602062801103	NaN	NaN	0	0	0	4165	5008	30	3	-65	400	2	35.52
B100810_0002_10	B100810_0002_10	B100810_0002_10_sim	1	4000	4123	30	30	20	-0.0023	-0.0081823	-45	10	1	0	1	3	5	-70.5893698390001	0.98513773113154	556	-0.0206272128593684	27.8962599083888	104.179185008013	9	2	556	-55.175265301654	514	2.17296545071115	511	2	-71.6418206396322	535	568	21.3954408415612	19.8583620600095	30.3030303030303	NaN	0	0	0	4213	4809	30	3	-65	100	3	8.88
B100810_0002_11	B100810_0002_11	B100810_0002_11_sim	1	4000	4109	30	30	20	-0.0023	-0.0081823	-45	10	1	0	1	3	5	-70.3285845664999	0.934351226168063	628	-0.0256280163762697	24.3097258063071	87.8122723653	9	1	628	-56.7286573537296	617	2.05219675486853	614	1	-71.3431462117248	640	640	5.91527720330875	5.91527720330875	NaN	NaN	0	0	0	4184	4888	30	3	-65	200	3	17.76
B100810_0002_12	B100810_0002_12	B100810_0002_12_sim	1	4000	4095	30	30	20	-0.0023	-0.0081823	-45	10	1	0	1	3	5	-69.8130231794997	0.845106125984674	831	-0.0299168560698283	27.1897736073443	72.2738158739402	9	1	831	-55.8742378426084	813	1.52109978780575	169	1	-98.7068303900748	843	843	22.5341103702436	22.5341103702436	NaN	NaN	0	0	0	4164	5042	30	3	-65	400	3	35.52
B100810_0002_14	B100810_0002_14	B100810_0002_14_sim	1	4000	4124	30	30	20	-0.0023	-0.0081823	-45	10	1	0	1	3	5	-68.3479324594997	0.652622208053959	521	-0.0265486066926094	24.3220201170286	89.6644634092028	9	2	521	-54.9161072430042	493	2.20843509000278	491	2	-70.4170418289351	514	540	19.1871609357632	15.2757421241894	38.4615384615385	NaN	0	0	0	4221	4793	30	3	-65	100	4	8.88
B100810_0002_15	B100810_0002_15	B100810_0002_15_sim	1	4000	4110	30	30	20	-0.0023	-0.0081823	-45	10	1	0	1	3	5	-65.4235865809999	0.453068031238363	555	-0.0240324071770028	18.0958411161118	82.5396933196192	9	1	555	-56.8318187838543	544	2.19890112515532	542	1	-71.2531085153602	567	567	4.81619248042241	4.81619248042241	NaN	NaN	0	0	0	4195	4790	30	3	-65	200	4	17.76
B100810_0002_16	B100810_0002_16	B100810_0002_16_sim	1	4000	4095	30	30	20	-0.0023	-0.0081823	-45	10	1	0	1	3	5	-66.3247091139999	0.49614573495793	745	-0.0295645588747298	23.8774758468083	68.3004258786704	9	1	745	-56.4360925831482	731	1.93903471448489	173	1	-98.3281413200967	757	757	15.7959239844642	15.7959239844642	NaN	NaN	0	0	0	4167	4953	30	3	-65	400	4	35.52
B100810_0002_18	B100810_0002_18	B100810_0002_18_sim	1	4000	4124	30	30	20	-0.0023	-0.0081823	-45	10	1	0	1	3	5	-68.8982271419997	0.71590802720142	526	-0.0260742682379761	25.1261789873543	94.0588283031462	9	2	526	-55.1985162626081	498	2.19198102521293	496	2	-70.9196375954784	519	546	23.397973257682	19.8341694508289	37.037037037037	NaN	0	0	0	4219	4799	30	3	-65	100	5	8.88
B100810_0002_19	B100810_0002_19	B100810_0002_19_sim	1	4000	4109	30	30	20	-0.0023	-0.0081823	-45	10	1	0	1	3	5	-69.2103146909997	0.755694859394627	612	-0.0250208368327986	23.0845067362011	87.4591442383015	9	1	612	-56.7837174137634	601	2.12056708402906	598	1	-71.7475665795789	624	624	8.92109025978977	8.92109025978977	NaN	NaN	0	0	0	4186	4874	30	3	-65	200	5	17.76
B100810_0002_20	B100810_0002_20	B100810_0002_20_sim	1	4000	4095	30	30	20	-0.0023	-0.0081823	-45	10	1	0	1	3	5	-70.2488429869999	0.92017735289421	846	-0.029832482009379	27.7930272898917	73.5080857101829	9	1	846	-55.6337319700607	826	1.45752377417833	169	1	-98.7174868700756	858	858	4.11830070293124	4.11830070293124	NaN	NaN	0	0	0	4164	5056	30	3	-65	400	5	35.52
B100810_0003_2	B100810_0003_2	B100810_0003_2_sim	1	4000	4141	30	30	20	-0.0023	-0.0081823	-45	10	1	0	1	3	5	-70.9145210070005	1.05407404172178	561	-0.0235756000662654	25.6598797161076	105.733733212266	9	1	561	-56.883223133857	551	1.6625858931605	548	1	-70.2632434689968	573	573	16.2917834197175	16.2917834197175	NaN	NaN	0	0	0	4263	4864	30	4	-65	100	1	6.32
B100810_0003_3	B100810_0003_3	B100810_0003_3_sim	1	4000	4126	30	30	20	-0.0023	-0.0081823	-45	10	1	0	1	3	5	-71.0318102320007	1.07943811432537	745	-0.000284501545799533	1.57718877998582	183.42239431516	2	0	NaN	NaN	NaN	NaN	NaN	NaN	NaN	NaN	NaN	NaN	NaN	NaN	NaN	0	0	0	4222	5009	30	4	-65	200	1	12.64
B100810_0003_4	B100810_0003_4	B100810_0003_4_sim	1	4000	4110	30	30	20	-0.0023	-0.0081823	-45	10	1	0	1	3	5	-69.4898939459997	0.794905296343522	1770	-3.7249048751891e-05	0	0	1	0	NaN	NaN	NaN	NaN	NaN	NaN	NaN	NaN	NaN	NaN	NaN	NaN	NaN	0	0	0	4193	5770	30	4	-65	400	1	25.28
B100810_0003_6	B100810_0003_6	B100810_0003_6_sim	1	4000	4143	30	30	20	-0.0023	-0.0081823	-45	10	1	0	1	3	5	-69.6119398989997	0.811974998684574	549	-0.0228257568202629	24.0162292760839	107.285323256718	9	1	549	-57.0506489139449	540	1.69330341577935	536	1	-70.7774064463316	561	561	21.5306117021852	21.5306117021852	NaN	NaN	0	0	0	4274	4869	30	4	-65	100	2	6.32
B100810_0003_7	B100810_0003_7	B100810_0003_7_sim	1	4000	4126	30	30	20	-0.0023	-0.0081823	-45	10	1	0	1	3	5	-70.2001325824998	0.910416530462994	730	-0.000409390606454146	2.2326063099768	180.962409864896	2	0	NaN	NaN	NaN	NaN	NaN	NaN	NaN	NaN	NaN	NaN	NaN	NaN	NaN	0	0	0	4225	4997	30	4	-65	200	2	12.64
B100810_0003_8	B100810_0003_8	B100810_0003_8_sim	1	4000	4110	30	30	20	-0.0023	-0.0081823	-45	10	1	0	1	3	5	-69.6706451029997	0.822193555266978	1770	-3.70497384077177e-05	0	0	1	0	NaN	NaN	NaN	NaN	NaN	NaN	NaN	NaN	NaN	NaN	NaN	NaN	NaN	0	0	0	4193	5770	30	4	-65	400	2	25.28
B100810_0003_10	B100810_0003_10	B100810_0003_10_sim	1	4000	4142	30	30	20	-0.0023	-0.0081823	-45	10	1	0	1	3	5	-70.445273675	0.95616938984491	556	-0.0231251789201219	25.0347346261338	106.903344453594	9	1	556	-57.0106071038989	547	1.68473788029605	543	1	-70.6398193570833	568	568	21.9344944351042	21.9344944351042	NaN	NaN	0	0	0	4267	4866	30	4	-65	100	3	6.32
B100810_0003_11	B100810_0003_11	B100810_0003_11_sim	1	4000	4127	30	30	20	-0.0023	-0.0081823	-45	10	1	0	1	3	5	-68.8253463984996	0.706420420393334	705	-0.0010757964922722	4.44709510992291	166.093353365983	2	0	NaN	NaN	NaN	NaN	NaN	NaN	NaN	NaN	NaN	NaN	NaN	NaN	NaN	0	0	0	4232	4975	30	4	-65	200	3	12.64
B100810_0003_12	B100810_0003_12	B100810_0003_12_sim	1	4000	4110	30	30	20	-0.0023	-0.0081823	-45	10	1	0	1	3	5	-69.0387721124996	0.733093349793514	1770	-3.77659928657605e-05	0	0	1	0	NaN	NaN	NaN	NaN	NaN	NaN	NaN	NaN	NaN	NaN	NaN	NaN	NaN	0	0	0	4194	5770	30	4	-65	400	3	25.28
B100810_0003_14	B100810_0003_14	B100810_0003_14_sim	1	4000	4149	30	30	20	-0.0023	-0.0081823	-45	10	1	0	1	3	5	-66.7288175129998	0.52083686417692	540	-0.0228823971877722	19.2678289761422	87.2708067422344	9	1	540	-56.8098055138389	530	1.48404016720708	527	1	-69.1561368682613	552	552	13.4850919184169	13.4850919184169	NaN	NaN	0	0	0	4308	4861	30	4	-65	100	4	6.32
B100810_0003_15	B100810_0003_15	B100810_0003_15_sim	1	4000	4131	30	30	20	-0.0023	-0.0081823	-45	10	1	0	1	3	5	-65.7820765154999	0.468183524499663	594	-0.026459062833629	24.3532547365938	81.9798153322806	9	1	594	-56.627116463438	582	1.623973891075	579	1	-70.4039605484898	606	606	22.3022478738371	22.3022478738371	NaN	NaN	0	0	0	4251	4857	30	4	-65	200	4	12.64
B100810_0003_16	B100810_0003_16	B100810_0003_16_sim	1	4000	4110	30	30	20	-0.0023	-0.0081823	-45	10	1	0	1	3	5	-68.6401183319997	0.684724887579207	1770	-3.82381093936429e-05	0	0	1	0	NaN	NaN	NaN	NaN	NaN	NaN	NaN	NaN	NaN	NaN	NaN	NaN	NaN	0	0	0	4195	5770	30	4	-65	400	4	25.28
B100810_0003_18	B100810_0003_18	B100810_0003_18_sim	1	4000	4144	30	30	20	-0.0023	-0.0081823	-45	10	1	0	1	3	5	-68.6832366109997	0.689720320997333	544	-0.0232337392650462	22.9782893560847	103.730207407172	9	1	544	-56.7710691239413	534	1.65690739307695	531	1	-70.1641264386789	555	555	3.97790015989931	3.97790015989931	NaN	NaN	0	0	0	4283	4873	30	4	-65	100	5	6.32
B100810_0003_19	B100810_0003_19	B100810_0003_19_sim	1	4000	4127	30	30	20	-0.0023	-0.0081823	-45	10	1	0	1	3	5	-68.7956178104997	0.702799715973656	705	-0.00111319558858969	4.54317143006763	165.365252264587	2	0	NaN	NaN	NaN	NaN	NaN	NaN	NaN	NaN	NaN	NaN	NaN	NaN	NaN	0	0	0	4232	4975	30	4	-65	200	5	12.64
B100810_0003_20	B100810_0003_20	B100810_0003_20_sim	1	4000	4110	30	30	20	-0.0023	-0.0081823	-45	10	1	0	1	3	5	-68.3686209204997	0.655108933249314	1770	-3.85643638524912e-05	0	0	1	0	NaN	NaN	NaN	NaN	NaN	NaN	NaN	NaN	NaN	NaN	NaN	NaN	NaN	0	0	0	4196	5770	30	4	-65	400	5	25.28
C092710_0001_3	C092710_0001_3	C092710_0001_3_sim	1	4000	4142	30	30	20	-0.0023	-0.0081823	-45	10	1	0	1	3	5	-63.1858329039997	0.412651493781131	1770	-0.000989687693213413	0	0	1	0	NaN	NaN	NaN	NaN	NaN	NaN	NaN	NaN	NaN	NaN	NaN	NaN	NaN	0	0	0	4209	5770	13	1	-60	100	1	16
C092710_0001_4	C092710_0001_4	C092710_0001_4_sim	1	4000	4131	30	30	20	-0.0023	-0.0081823	-45	10	1	0	1	3	5	-64.3792546504997	0.438698333090353	357	-0.0228906434535655	10.8044154458851	72.2405299730936	9	1	357	-57.0794980441314	346	1.49692076951484	342	1	-71.5345282180442	369	369	22.0816501330531	22.0816501330531	NaN	NaN	0	0	0	4211	4551	13	1	-60	200	1	32
C092710_0001_5	C092710_0001_5	C092710_0001_5_sim	1	4000	4120	30	30	20	-0.0023	-0.0081823	-45	10	1	0	1	3	5	-59.3258003385038	0.902571418717304	364	-0.0223473259597782	9.87500046951096	79.6661710474488	9	1	364	-56.7269324905179	339	1.81212652707745	335	1	-72.3597034207052	361	361	18.7053609327119	18.7053609327119	NaN	NaN	0	0	0	4195	4517	13	1	-60	400	1	64
C092710_0001_8	C092710_0001_8	C092710_0001_8_sim	1	4000	4141	30	30	20	-0.0023	-0.0081823	-45	10	1	0	1	3	5	-63.6298549014997	0.419918258394488	380	-0.00152830850178987	0.0481153500194722	35.1857350869866	1	0	NaN	NaN	NaN	NaN	NaN	NaN	NaN	NaN	NaN	NaN	NaN	NaN	NaN	0	0	0	4211	4434	13	1	-60	100	2	16
C092710_0001_9	C092710_0001_9	C092710_0001_9_sim	1	4000	4131	30	30	20	-0.0023	-0.0081823	-45	10	1	0	1	3	5	-63.8484570809997	0.424971100432733	352	-0.0232863167922789	10.4815940059306	66.4560755406056	9	1	352	-56.848392984049	341	1.3700647341211	335	1	-71.9026334741604	364	364	9.44257365186236	9.44257365186236	NaN	NaN	0	0	0	4211	4535	13	1	-60	200	2	32
C092710_0001_10	C092710_0001_10	C092710_0001_10_sim	1	4000	4118	30	30	20	-0.0023	-0.0081823	-45	10	1	0	1	3	5	-63.5564796649997	0.418401325871109	418	-0.0222515115880756	15.7286322487764	75.3573266018586	9	2	418	-54.9998982112528	369	1.99950873376744	365	2	-73.6556266703901	391	430	20.8841125230393	12.7225951755499	25.6410256410256	NaN	0	0	0	4191	4576	13	1	-60	400	2	64
C092710_0001_13	C092710_0001_13	C092710_0001_13_sim	1	4000	4140	30	30	20	-0.0023	-0.0081823	-45	10	1	0	1	3	5	-64.6940462734997	0.44861642165227	358	-0.00989206410464613	5.4500175104829	66.3049699760317	8	0	358	-60.8376185795257	340	0.344673989982439	NaN	NaN	NaN	NaN	NaN	NaN	NaN	NaN	NaN	0	0	0	4218	4534	13	1	-60	100	3	16
C092710_0001_14	C092710_0001_14	C092710_0001_14_sim	1	4000	4130	30	30	20	-0.0023	-0.0081823	-45	10	1	0	1	3	5	-64.5377411874997	0.443452589361674	359	-0.0232968609775224	11.1478565058874	72.9628067524474	9	1	359	-56.9103678241292	348	1.52973280987992	344	1	-71.3114023297155	371	371	8.00630218670572	8.00630218670572	NaN	NaN	0	0	0	4211	4556	13	1	-60	200	3	32
C092710_0001_15	C092710_0001_15	C092710_0001_15_sim	1	4000	4117	30	30	20	-0.0023	-0.0081823	-45	10	1	0	1	3	5	-64.2204967099997	0.433561632918288	428	-0.0228901708132272	16.8119738188008	79.600177529457	9	2	428	-54.8820450712286	376	2.02002355722747	372	2	-73.7753496409165	398	440	19.4232487957674	6.56375071416226	23.8095238095238	NaN	0	0	0	4190	4596	13	1	-60	400	3	64
C092710_0001_18	C092710_0001_18	C092710_0001_18_sim	1	4000	4140	30	30	20	-0.0023	-0.0081823	-45	10	1	0	1	3	5	-64.6808273564997	0.448275170723987	358	-0.00973786969322532	5.34755692046043	66.1376223232157	8	0	358	-60.9243836995296	340	0.338802032710674	NaN	NaN	NaN	NaN	NaN	NaN	NaN	NaN	NaN	0	0	0	4218	4533	13	1	-60	100	4	16
C092710_0001_19	C092710_0001_19	C092710_0001_19_sim	1	4000	4131	30	30	20	-0.0023	-0.0081823	-45	10	1	0	1	3	5	-63.7047445864997	0.421432521891057	350	-0.0229199230110669	10.178457425971	65.9106617460198	9	1	350	-57.0114499840462	339	1.3521615978802	334	1	-71.4744138755765	362	362	22.145093465169	22.145093465169	NaN	NaN	0	0	0	4212	4531	13	1	-60	200	4	32
C092710_0001_20	C092710_0001_20	C092710_0001_20_sim	1	4000	4118	30	30	20	-0.0023	-0.0081823	-45	10	1	0	1	3	5	-63.6070630779997	0.41923721331427	419	-0.0223564296837735	15.8044741388006	75.935567802541	9	2	419	-54.9930520512293	369	2.00432042614597	365	2	-74.1292594867218	392	431	18.7203342876162	16.2311641500136	25.6410256410256	NaN	0	0	0	4191	4578	13	1	-60	400	4	64
C092710_0001_23	C092710_0001_23	C092710_0001_23_sim	1	4000	4140	30	30	20	-0.0023	-0.0081823	-45	10	1	0	1	3	5	-65.1225142474997	0.467543378820865	363	-0.0131700273481187	8.46678097048815	76.3341569996152	8	0	363	-58.3490054295207	341	0.545583232839874	NaN	NaN	NaN	NaN	NaN	NaN	NaN	NaN	NaN	0	0	0	4220	4565	13	1	-60	100	5	16
C092710_0001_24	C092710_0001_24	C092710_0001_24_sim	1	4000	4132	30	30	20	-0.0023	-0.0081823	-45	10	1	0	1	3	5	-63.5227960679997	0.417698574130681	348	-0.0230370535105255	10.0611577459661	64.0967930969126	9	1	348	-56.9554880140134	337	1.32824532999733	331	1	-71.7184000639598	360	360	22.3771824574357	22.3771824574357	NaN	NaN	0	0	0	4212	4525	13	1	-60	200	5	32
C092710_0001_25	C092710_0001_25	C092710_0001_25_sim	1	4000	4118	30	30	20	-0.0023	-0.0081823	-45	10	1	0	1	3	5	-63.2342627969997	0.413222950115774	414	-0.0221583440476632	15.2392610787283	74.0632778165721	9	2	414	-55.0500276512377	365	1.97743910581005	362	2	-73.218994122556	388	427	19.765053195358	4.26185113441813	25.6410256410256	NaN	0	0	0	4192	4568	13	1	-60	400	5	64
C092710_0005_3	C092710_0005_3	C092710_0005_3_sim	1	4000	4138	30	30	20	-0.0023	-0.0081823	-45	10	1	0	1	3	5	-66.9886349339996	0.594141457220521	371	-0.0237573022991321	13.1280366766527	63.5478339753015	9	1	371	-56.4963907033599	357	1.09752508196982	351	1	-70.6909389846588	383	383	21.355485202789	21.355485202789	NaN	NaN	0	0	0	4225	4595	13	1	-65	100	1	16
C092710_0005_4	C092710_0005_4	C092710_0005_4_sim	1	4000	4128	30	30	20	-0.0023	-0.0081823	-45	10	1	0	1	3	5	-67.2158893469996	0.615664222636883	398	-0.0225710808130028	14.537644529489	96.377315182773	9	1	398	-57.0349297204926	373	1.7898878871337	368	1	-73.4218798963886	395	395	21.2431067292834	21.2431067292834	NaN	NaN	0	0	0	4206	4641	13	1	-65	200	1	32
C092710_0005_5	C092710_0005_5	C092710_0005_5_sim	1	4000	4116	30	30	20	-0.0023	-0.0081823	-45	10	1	0	1	3	5	-68.0126137064996	0.698610049960008	441	-0.024816196078236	18.9767534697676	93.6916695579439	9	1	441	-56.9325920902059	414	2.08355821928738	411	1	-74.0772950437891	438	438	19.9666619469457	19.9666619469457	NaN	NaN	0	0	0	4186	4678	13	1	-65	400	1	64
C092710_0005_8	C092710_0005_8	C092710_0005_8_sim	1	4000	4137	30	30	20	-0.0023	-0.0081823	-45	10	1	0	1	3	5	-67.7581095124996	0.670162556583217	377	-0.0237113304089686	13.9337028863575	71.3543037867916	9	1	377	-56.7045657636555	364	1.22582719379496	358	1	-71.6251348038535	389	389	21.6242239921392	21.6242239921392	NaN	NaN	0	0	0	4224	4621	13	1	-65	100	2	16
C092710_0005_9	C092710_0005_9	C092710_0005_9_sim	1	4000	4128	30	30	20	-0.0023	-0.0081823	-45	10	1	0	1	3	5	-67.4379686584997	0.636568571635719	400	-0.0226860813103792	14.9284752395107	97.8138550336513	9	1	400	-56.9750557005064	374	1.79870570262635	370	1	-73.3838779472572	397	397	20.0875858161063	20.0875858161063	NaN	NaN	0	0	0	4206	4647	13	1	-65	200	2	32
C092710_0005_10	C092710_0005_10	C092710_0005_10_sim	1	4000	4116	30	30	20	-0.0023	-0.0081823	-45	10	1	0	1	3	5	-67.8162746219996	0.676687852982616	439	-0.0245239034624046	18.7946562497377	93.6379265734626	9	1	439	-56.863061600287	412	2.07033600228537	409	1	-74.2908766925483	436	436	21.0243093762371	21.0243093762371	NaN	NaN	0	0	0	4186	4675	13	1	-65	400	2	64
C092710_0005_13	C092710_0005_13	C092710_0005_13_sim	1	4000	4138	30	30	20	-0.0023	-0.0081823	-45	10	1	0	1	3	5	-66.8537050384996	0.582998614601937	370	-0.0237258170674622	12.9914313767034	62.2290769390085	9	1	370	-56.4624571632826	356	1.06911088208945	349	1	-70.8151184037184	382	382	22.5166023054541	22.5166023054541	NaN	NaN	0	0	0	4225	4591	13	1	-65	100	3	16
C092710_0005_14	C092710_0005_14	C092710_0005_14_sim	1	4000	4129	30	30	20	-0.0023	-0.0081823	-45	10	1	0	1	3	5	-65.9641032189997	0.515816691340488	372	-0.0226330548084867	12.603140495765	86.9070671308799	9	1	372	-57.1990594042169	362	1.69361229361461	357	1	-72.8621649962802	384	384	21.2683097991066	21.2683097991066	NaN	NaN	0	0	0	4209	4602	13	1	-65	200	3	32
C092710_0005_15	C092710_0005_15	C092710_0005_15_sim	1	4000	4116	30	30	20	-0.0023	-0.0081823	-45	10	1	0	1	3	5	-66.9393907719996	0.590099668235993	431	-0.0245314086467374	17.8329482894071	93.4942072416563	9	1	431	-56.6379210405674	404	2.08657892650069	400	1	-74.7414966280272	427	427	3.35978494661737	3.35978494661737	NaN	NaN	0	0	0	4187	4661	13	1	-65	400	3	64
C092710_0005_18	C092710_0005_18	C092710_0005_18_sim	1	4000	4138	30	30	20	-0.0023	-0.0081823	-45	10	1	0	1	3	5	-66.5907850609996	0.561517487290497	368	-0.0234675025732947	12.6681384369132	60.082885915275	9	1	368	-56.4598127330997	353	1.01210947394141	347	1	-70.2303665246228	380	380	14.2370859113919	14.2370859113919	NaN	NaN	0	0	0	4224	4582	13	1	-65	100	4	16
C092710_0005_19	C092710_0005_19	C092710_0005_19_sim	1	4000	4129	30	30	20	-0.0023	-0.0081823	-45	10	1	0	1	3	5	-66.7188510014997	0.571759960025128	379	-0.0227932603969384	13.7388068757713	92.9322917983618	9	1	379	-57.1078782942105	368	1.75109649934524	364	1	-73.0546810074697	391	391	17.422214133743	17.422214133743	NaN	NaN	0	0	0	4207	4626	13	1	-65	200	4	32
C092710_0005_20	C092710_0005_20	C092710_0005_20_sim	1	4000	4116	30	30	20	-0.0023	-0.0081823	-45	10	1	0	1	3	5	-67.5079671359996	0.643812844170191	436	-0.0243959042622132	18.4691892196107	93.4324789532297	9	1	436	-56.7811496903637	410	2.07473182070972	406	1	-74.3558476618427	433	433	20.9918783388369	20.9918783388369	NaN	NaN	0	0	0	4186	4670	13	1	-65	400	4	64
C092710_0005_23	C092710_0005_23	C092710_0005_23_sim	1	4000	4136	30	30	20	-0.0023	-0.0081823	-45	10	1	0	1	3	5	-69.1275256874996	0.841569718184973	389	-0.0237312408500731	15.605046696131	83.4643620340004	9	1	389	-56.9760910038534	377	1.4213281662945	372	1	-72.0855567155531	401	401	15.6455996817356	15.6455996817356	NaN	NaN	0	0	0	4222	4665	13	1	-65	100	5	16
C092710_0005_24	C092710_0005_24	C092710_0005_24_sim	1	4000	4128	30	30	20	-0.0023	-0.0081823	-45	10	1	0	1	3	5	-67.1544580319996	0.609420007011381	383	-0.0229671299073129	14.4852025658073	95.9997692719081	9	1	383	-56.9969589742098	372	1.79467564975749	368	1	-72.9885039692063	395	395	3.76555212945095	3.76555212945095	NaN	NaN	0	0	0	4206	4639	13	1	-65	200	5	32
C092710_0005_25	C092710_0005_25	C092710_0005_25_sim	1	4000	4116	30	30	20	-0.0023	-0.0081823	-45	10	1	0	1	3	5	-67.8070864514996	0.675005222939122	439	-0.0246006616193408	18.7846531997529	93.6153574133311	9	1	439	-56.8602930002722	412	2.07622458577899	409	1	-74.177271563162	436	436	20.2999366489941	20.2999366489941	NaN	NaN	0	0	0	4186	4675	13	1	-65	400	5	64
C092710_0009_3	C092710_0009_3	C092710_0009_3_sim	1	4000	4136	30	30	20	-0.0023	-0.0081823	-45	10	1	0	1	3	5	-70.6743910209994	1.07955361684878	400	-0.0245836648453325	18.1216893061193	92.4726809459365	9	1	400	-56.7768852038975	388	1.53675623013696	383	1	-72.4298707573423	412	412	7.55272210318325	7.55272210318325	NaN	NaN	0	0	0	4218	4697	13	1	-70	100	1	16
C092710_0009_4	C092710_0009_4	C092710_0009_4_sim	1	4000	4129	30	30	20	-0.0023	-0.0081823	-45	10	1	0	1	3	5	-72.4484673939995	1.35394172118043	420	-0.024999972451721	21.6937120059246	106.083157963509	9	1	420	-56.9959491040511	408	1.94181962975659	404	1	-74.2826201494643	432	432	13.7525602522744	13.7525602522744	NaN	NaN	0	0	0	4197	4709	13	1	-70	200	1	32
C092710_0009_5	C092710_0009_5	C092710_0009_5_sim	1	4000	4118	30	30	20	-0.0023	-0.0081823	-45	10	1	0	1	3	5	-72.8574453590006	1.39086052214141	469	-0.0279670997523797	24.2814939661311	91.4325080662794	9	1	469	-56.6759646838962	455	2.05775489296124	451	1	-75.3783708384289	480	480	2.88595660443807	2.88595660443807	NaN	NaN	0	0	0	4181	4718	13	1	-70	400	1	64
C092710_0009_8	C092710_0009_8	C092710_0009_8_sim	1	4000	4137	30	30	20	-0.0023	-0.0081823	-45	10	1	0	1	3	5	-73.6577558640015	1.40300023314401	419	-0.0254758363642727	22.2006049861796	101.069676219933	9	1	419	-56.8538190037978	406	1.62847192279675	402	1	-72.9340752491179	431	431	21.3224620317501	21.3224620317501	NaN	NaN	0	0	0	4210	4715	13	1	-70	100	2	16
C092710_0009_9	C092710_0009_9	C092710_0009_9_sim	1	4000	4131	30	30	20	-0.0023	-0.0081823	-45	10	1	0	1	3	5	-75.0184522945018	1.06181217121888	443	-0.0270792445723606	24.6477430761125	96.3808000137126	9	1	443	-56.7451508638595	430	1.89662975036801	425	1	-74.8362722362766	455	455	5.11903011062202	5.11903011062202	NaN	NaN	0	0	0	4193	4711	13	1	-70	200	2	32
C092710_0009_10	C092710_0009_10	C092710_0009_10_sim	1	4000	4120	30	30	20	-0.0023	-0.0081823	-45	10	1	0	1	3	5	-74.6490583625017	1.16598548310715	490	-0.0294666226025173	25.8567146594756	86.3025776474096	9	1	490	-56.5921587805539	475	1.99406886309789	471	1	-75.1403315895596	501	501	2.29477845366322	2.29477845366322	NaN	NaN	0	0	0	4180	4727	13	1	-70	400	2	64
C092710_0009_13	C092710_0009_13	C092710_0009_13_sim	1	4000	4136	30	30	20	-0.0023	-0.0081823	-45	10	1	0	1	3	5	-72.1939044059995	1.31996462838482	409	-0.0251081409571371	20.3703196361357	98.8845631112706	9	1	409	-56.7375977138839	396	1.5957875460858	392	1	-72.6788197787535	421	421	2.0975554416422	2.0975554416422	NaN	NaN	0	0	0	4214	4712	13	1	-70	100	3	16
C092710_0009_14	C092710_0009_14	C092710_0009_14_sim	1	4000	4129	30	30	20	-0.0023	-0.0081823	-45	10	1	0	1	3	5	-72.6619192505003	1.37805365268897	422	-0.0249740148029767	21.9116525096698	105.858660197058	9	1	422	-57.0269639203539	410	1.92598484730449	405	1	-74.6849215666356	433	433	11.648153997153	11.648153997153	NaN	NaN	0	0	0	4196	4710	13	1	-70	200	3	32
C092710_0009_15	C092710_0009_15	C092710_0009_15_sim	1	4000	4120	30	30	20	-0.0023	-0.0081823	-45	10	1	0	1	3	5	-74.5810250205017	1.18190778583158	489	-0.029584927006398	25.8659753862521	86.2184031730091	9	1	489	-56.5214517937154	474	1.99540730300087	470	1	-75.2012569691363	500	500	-0.310952652501759	-0.310952652501759	NaN	NaN	0	0	0	4180	4727	13	1	-70	400	3	64
C092710_0009_18	C092710_0009_18	C092710_0009_18_sim	1	4000	4136	30	30	20	-0.0023	-0.0081823	-45	10	1	0	1	3	5	-72.3281989124997	1.33830123312528	410	-0.0253576755086351	20.6189068460924	99.0377933539399	9	1	410	-56.6768562638863	397	1.60731994627986	393	1	-72.5413593695944	421	421	6.24748989246726	6.24748989246726	NaN	NaN	0	0	0	4214	4713	13	1	-70	100	4	16
C092710_0009_19	C092710_0009_19	C092710_0009_19_sim	1	4000	4129	30	30	20	-0.0023	-0.0081823	-45	10	1	0	1	3	5	-72.5120622099995	1.36163476068116	420	-0.0245870176152786	21.5925928359397	106.705422771271	9	1	420	-57.1728492240354	409	1.92524955067491	404	1	-74.6511876867274	432	432	18.1105355659967	18.1105355659967	NaN	NaN	0	0	0	4197	4710	13	1	-70	200	4	32
C092710_0009_20	C092710_0009_20	C092710_0009_20_sim	1	4000	4119	30	30	20	-0.0023	-0.0081823	-45	10	1	0	1	3	5	-73.277744741001	1.40072892514009	473	-0.0279656960782602	24.591631256183	90.920902856137	9	1	473	-56.7404536738446	459	2.04677614290858	455	1	-75.3992178983414	485	485	7.3192529883883	7.3192529883883	NaN	NaN	0	0	0	4180	4720	13	1	-70	400	4	64
C092710_0009_23	C092710_0009_23	C092710_0009_23_sim	1	4000	4136	30	30	20	-0.0023	-0.0081823	-45	10	1	0	1	3	5	-71.7054355929992	1.24506887740625	406	-0.0249246035255119	19.6467816660873	97.1925815483037	9	1	406	-56.7592385138931	394	1.5811858470182	389	1	-72.6478276181102	418	418	4.52653305769443	4.52653305769443	NaN	NaN	0	0	0	4215	4708	13	1	-70	100	5	16
C092710_0009_24	C092710_0009_24	C092710_0009_24_sim	1	4000	4128	30	30	20	-0.0023	-0.0081823	-45	10	1	0	1	3	5	-70.3218249104995	1.0228246841963	421	-0.0236715738668393	19.1123745395387	107.040015799898	9	1	421	-56.9589470904402	395	1.91517348697474	391	1	-73.5693115615151	418	418	15.3344973895628	15.3344973895628	NaN	NaN	0	0	0	4200	4699	13	1	-70	200	5	32
C092710_0009_25	C092710_0009_25	C092710_0009_25_sim	1	4000	4117	30	30	20	-0.0023	-0.0081823	-45	10	1	0	1	3	5	-70.3940019074995	1.03425902881325	447	-0.0262291289675648	21.6299049760307	93.6949075245107	9	1	447	-56.9721980939955	435	2.06933151411387	431	1	-74.5837162626705	459	459	16.3135079119334	16.3135079119334	NaN	NaN	0	0	0	4183	4702	13	1	-70	400	5	64
C092710_0002_3	C092710_0002_3	C092710_0002_3_sim	1	4000	4135	30	30	20	-0.0023	-0.0081823	-45	10	1	0	1	3	5	-64.3530264739997	0.437809712008471	349	-0.0232594668530664	10.7002568015204	55.2540905150631	9	1	349	-56.5572811684948	335	1.09943164383017	329	1	-70.651581773941	360	360	7.17972463673467	7.17972463673467	NaN	NaN	0	0	0	4217	4526	13	2	-60	100	1	24
C092710_0002_4	C092710_0002_4	C092710_0002_4_sim	1	4000	4124	30	30	20	-0.0023	-0.0081823	-45	10	1	0	1	3	5	-63.1980107914997	0.413181635087106	375	-0.0223156534746923	11.2481008894083	89.9415258910881	9	1	375	-56.6772718406123	349	1.78727898277843	345	1	-72.9487344272701	372	372	-1.21859898921681	-1.21859898921681	NaN	NaN	0	0	0	4200	4562	13	2	-60	200	1	48
C092710_0002_5	C092710_0002_5	C092710_0002_5_sim	1	4000	4109	30	30	20	-0.0023	-0.0081823	-45	10	1	0	1	3	5	-65.1007771944997	0.466488814544412	433	-0.0259114267320635	17.5843690460494	79.8952629058252	9	1	433	-57.0865813339815	421	2.12958286670543	417	1	-75.0189549982675	445	445	19.6085896467656	19.6085896467656	NaN	NaN	0	0	0	4178	4644	13	2	-60	400	1	96
C092710_0002_8	C092710_0002_8	C092710_0002_8_sim	1	4000	4136	30	30	20	-0.0023	-0.0081823	-45	10	1	0	1	3	5	-63.2920899509997	0.413891918580029	344	-0.0228090968681756	10.2612254075123	44.3908889283499	9	1	344	-55.9584102725041	325	0.826842266019241	318	1	-69.2413352036877	356	356	22.1956000228572	22.1956000228572	NaN	NaN	0	0	0	4214	4498	13	2	-60	100	2	24
C092710_0002_9	C092710_0002_9	C092710_0002_9_sim	1	4000	4124	30	30	20	-0.0023	-0.0081823	-45	10	1	0	1	3	5	-63.4975081279998	0.417422903277287	394	-0.0223240824774009	11.8037455204893	94.5838339218663	9	1	394	-56.4361872195308	352	1.81757220961784	348	1	-73.0004113779155	374	374	5.10337732229346	5.10337732229346	NaN	NaN	0	0	0	4200	4574	13	2	-60	200	2	48
C092710_0002_10	C092710_0002_10	C092710_0002_10_sim	1	4000	4110	30	30	20	-0.0023	-0.0081823	-45	10	1	0	1	3	5	-62.7918350729998	0.41090910516581	406	-0.0252421306242738	14.691308755876	77.7401669576569	9	1	406	-56.9106738040877	394	2.11559915006077	390	1	-74.6718930379883	418	418	2.81503051257113	2.81503051257113	NaN	NaN	0	0	0	4180	4594	13	2	-60	400	2	96
C092710_0002_13	C092710_0002_13	C092710_0002_13_sim	1	4000	4138	30	30	20	-0.0023	-0.0081823	-45	10	1	0	1	3	5	-61.6502393254998	0.432863296510569	337	-0.00705497281803516	2.4609629094818	53.8330138019703	6	0	337	-61.9317377705003	318	0.233036525325687	NaN	NaN	NaN	NaN	NaN	NaN	NaN	NaN	NaN	0	0	0	4208	4456	13	2	-60	100	3	24
C092710_0002_14	C092710_0002_14	C092710_0002_14_sim	1	4000	4126	30	30	20	-0.0023	-0.0081823	-45	10	1	0	1	3	5	-60.9643582439998	0.471314121608807	341	-0.0225290724162702	8.95493285575954	69.6151461388952	9	1	341	-57.1592566042103	331	1.57492766009891	327	1	-71.224192210193	353	353	20.7635777480002	20.7635777480002	NaN	NaN	0	0	0	4202	4502	13	2	-60	200	3	48
C092710_0002_15	C092710_0002_15	C092710_0002_15_sim	1	4000	4109	30	30	20	-0.0023	-0.0081823	-45	10	1	0	1	3	5	-63.7037426609997	0.421621992313241	416	-0.0253543127368791	15.6760334359984	78.7793516683197	9	1	416	-57.0915887340322	404	2.12037079279632	401	1	-74.0024884540021	428	428	20.978293931757	20.978293931757	NaN	NaN	0	0	0	4179	4613	13	2	-60	400	3	96
C092710_0002_18	C092710_0002_18	C092710_0002_18_sim	1	4000	4137	30	30	20	-0.0023	-0.0081823	-45	10	1	0	1	3	5	-63.2666187259997	0.413800070312462	344	-0.0227022543713369	10.2304532675234	44.3625008350484	9	1	344	-55.9645256724571	325	0.817990374059931	318	1	-69.1169437738907	356	356	24.19260061416	24.19260061416	NaN	NaN	0	0	0	4214	4497	13	2	-60	100	4	24
C092710_0002_19	C092710_0002_19	C092710_0002_19_sim	1	4000	4123	30	30	20	-0.0023	-0.0081823	-45	10	1	0	1	3	5	-64.3086809094997	0.436335575228524	419	-0.022291050563273	15.1030458189146	83.8710648749248	9	2	419	-54.9778403911106	360	1.87932700295883	356	2	-73.3659344678392	383	431	21.9751459026909	-3.75501813591489	20.8333333333333	NaN	0	0	0	4199	4584	13	2	-60	200	4	48
C092710_0002_20	C092710_0002_20	C092710_0002_20_sim	1	4000	4109	30	30	20	-0.0023	-0.0081823	-45	10	1	0	1	3	5	-63.9429902549997	0.427348682564212	419	-0.0256254652264834	16.0509409459366	78.7189316752937	9	1	419	-57.0374025540297	407	2.12659934652892	403	1	-74.9340107574371	431	431	19.6918132590152	19.6918132590152	NaN	NaN	0	0	0	4179	4619	13	2	-60	400	4	96
C092710_0002_23	C092710_0002_23	C092710_0002_23_sim	1	4000	4136	30	30	20	-0.0023	-0.0081823	-45	10	1	0	1	3	5	-63.4173642149997	0.415958717304155	344	-0.0231597913977213	10.3553133872808	44.9775736420254	9	1	344	-55.9840595926998	326	0.863935784002479	319	1	-69.4795637836021	356	356	9.76642747334005	9.76642747334005	NaN	NaN	0	0	0	4215	4500	13	2	-60	100	5	24
C092710_0002_24	C092710_0002_24	C092710_0002_24_sim	1	4000	4124	30	30	20	-0.0023	-0.0081823	-45	10	1	0	1	3	5	-62.9119623729998	0.410837155477893	372	-0.0222113823230085	10.8128705694275	86.5112888307545	9	1	372	-56.8258155705481	347	1.76217882709821	343	1	-72.133410751412	369	369	14.5973616028906	14.5973616028906	NaN	NaN	0	0	0	4201	4552	13	2	-60	200	5	48
C092710_0002_25	C092710_0002_25	C092710_0002_25_sim	1	4000	4109	30	30	20	-0.0023	-0.0081823	-45	10	1	0	1	3	5	-63.8060486299997	0.423892489624592	418	-0.0251378718611432	15.7521637265484	79.0162198467395	9	1	418	-57.1519208734176	405	2.10858469239597	402	1	-74.2839563625249	429	429	13.1529629507025	13.1529629507025	NaN	NaN	0	0	0	4179	4616	13	2	-60	400	5	96
C092710_0006_3	C092710_0006_3	C092710_0006_3_sim	1	4000	4133	30	30	20	-0.0023	-0.0081823	-45	10	1	0	1	3	5	-66.3399183924996	0.542534278223541	370	-0.0232520515156806	12.4665693259817	75.1141689244184	9	1	370	-57.0273515740323	359	1.46956271323145	354	1	-71.8884530860916	382	382	22.0050320007478	22.0050320007478	NaN	NaN	0	0	0	4217	4594	13	2	-65	100	1	24
C092710_0006_4	C092710_0006_4	C092710_0006_4_sim	1	4000	4122	30	30	20	-0.0023	-0.0081823	-45	10	1	0	1	3	5	-66.9418931864996	0.590300446928828	442	-0.0228440506822939	19.4403010188499	91.1415713951806	9	2	442	-54.8995587711761	386	2.0001565468793	382	2	-73.9315092201145	409	454	21.5223147452137	2.49682582522778	22.2222222222222	NaN	0	0	0	4195	4649	13	2	-65	200	1	48
C092710_0006_5	C092710_0006_5	C092710_0006_5_sim	1	4000	4108	30	30	20	-0.0023	-0.0081823	-45	10	1	0	1	3	5	-66.7108411849996	0.571099196905038	453	-0.0268809752100873	19.7889281860454	80.9914234096763	9	1	453	-56.9756586139243	440	2.11478749926232	437	1	-74.4648419836618	465	465	21.1171599189989	21.1171599189989	NaN	NaN	0	0	0	4176	4674	13	2	-65	400	1	96
C092710_0006_8	C092710_0006_8	C092710_0006_8_sim	1	4000	4132	30	30	20	-0.0023	-0.0081823	-45	10	1	0	1	3	5	-67.3694551064996	0.630068932133684	379	-0.0231478358526356	13.7432199258754	84.0672522610813	9	1	379	-57.1321085641091	368	1.58175073956808	364	1	-72.0626312987617	391	391	19.9837693174016	19.9837693174016	NaN	NaN	0	0	0	4215	4627	13	2	-65	100	2	24
C092710_0006_9	C092710_0006_9	C092710_0006_9_sim	1	4000	4121	30	30	20	-0.0023	-0.0081823	-45	10	1	0	1	3	5	-68.5784089254996	0.767879681125636	427	-0.0232607421903876	18.7878733892826	104.311450039712	9	1	427	-56.50432796074	400	2.03444282007648	396	1	-74.3544881896303	423	423	20.9125768307102	20.9125768307102	NaN	NaN	0	0	0	4192	4686	13	2	-65	200	2	48
C092710_0006_10	C092710_0006_10	C092710_0006_10_sim	1	4000	4108	30	30	20	-0.0023	-0.0081823	-45	10	1	0	1	3	5	-69.3034645219996	0.866431206687335	483	-0.0283057567568481	22.6592352261667	81.9165127442981	9	1	483	-56.8196686638011	469	2.08486630264061	465	1	-75.6290537666865	495	495	20.4188682427705	20.4188682427705	NaN	NaN	0	0	0	4174	4710	13	2	-65	400	2	96
C092710_0006_13	C092710_0006_13	C092710_0006_13_sim	1	4000	4132	30	30	20	-0.0023	-0.0081823	-45	10	1	0	1	3	5	-69.2720531994996	0.86183575038107	393	-0.0235778363281754	16.6288373658607	96.8628604046897	9	1	393	-57.061656984121	382	1.73109130326294	378	1	-72.6522131104071	405	405	18.8164984871089	18.8164984871089	NaN	NaN	0	0	0	4210	4678	13	2	-65	100	3	24
C092710_0006_14	C092710_0006_14	C092710_0006_14_sim	1	4000	4121	30	30	20	-0.0023	-0.0081823	-45	10	1	0	1	3	5	-68.3698074134996	0.741498192661243	439	-0.0230394569353324	18.5871767907056	105.184784201532	9	1	439	-56.4314661593159	398	2.02813170284128	394	1	-74.5910565773606	421	421	13.6932170068695	13.6932170068695	NaN	NaN	0	0	0	4193	4684	13	2	-65	200	3	48
C092710_0006_15	C092710_0006_15	C092710_0006_15_sim	1	4000	4108	30	30	20	-0.0023	-0.0081823	-45	10	1	0	1	3	5	-68.6440746509996	0.776382761405798	476	-0.0281566710017407	22.1280082061734	81.4567706688659	9	1	476	-56.7355912038565	462	2.09760535275248	458	1	-75.5579534568964	488	488	8.18544812711869	8.18544812711869	NaN	NaN	0	0	0	4175	4702	13	2	-65	400	3	96
C092710_0006_18	C092710_0006_18	C092710_0006_18_sim	1	4000	4132	30	30	20	-0.0023	-0.0081823	-45	10	1	0	1	3	5	-68.7333762719996	0.788226253878818	390	-0.0233516720084296	15.8013885193879	93.7583495736383	9	1	390	-57.0798147305947	378	1.68562818934974	374	1	-72.8801117479028	401	401	13.2976563363986	13.2976563363986	NaN	NaN	0	0	0	4212	4666	13	2	-65	100	4	24
C092710_0006_19	C092710_0006_19	C092710_0006_19_sim	1	4000	4121	30	30	20	-0.0023	-0.0081823	-45	10	1	0	1	3	5	-68.9832884739996	0.821536170816711	430	-0.023979949287746	19.1853505893386	103.097382776109	9	1	430	-56.6278265606833	403	2.04053196306896	399	1	-74.5973762582484	426	426	10.275858516404	10.275858516404	NaN	NaN	0	0	0	4192	4689	13	2	-65	200	4	48
C092710_0006_20	C092710_0006_20	C092710_0006_20_sim	1	4000	4108	30	30	20	-0.0023	-0.0081823	-45	10	1	0	1	3	5	-68.6981562329996	0.783570648176899	476	-0.0276466184331312	21.9532199561502	82.1258266213852	9	1	476	-56.963572313818	463	2.10137973689457	459	1	-75.197251060033	488	488	15.3663457325019	15.3663457325019	NaN	NaN	0	0	0	4175	4703	13	2	-65	400	4	96
C092710_0006_23	C092710_0006_23	C092710_0006_23_sim	1	4000	4132	30	30	20	-0.0023	-0.0081823	-45	10	1	0	1	3	5	-70.2350935734995	1.00826979527029	399	-0.0237983350915696	18.0510667759139	101.339390988181	9	1	399	-57.0541744541043	388	1.77237113015826	383	1	-73.6696729259989	411	411	18.2179048027607	18.2179048027607	NaN	NaN	0	0	0	4208	4694	13	2	-65	100	5	24
C092710_0006_24	C092710_0006_24	C092710_0006_24_sim	1	4000	4122	30	30	20	-0.0023	-0.0081823	-45	10	1	0	1	3	5	-69.7943020684996	0.939600449557603	436	-0.0245037508822005	20.0074758896501	102.144606046386	9	1	436	-56.7997183803734	409	2.04429745293325	405	1	-74.7793300678328	433	433	4.8830956294647	4.8830956294647	NaN	NaN	0	0	0	4191	4696	13	2	-65	200	5	48
C092710_0006_25	C092710_0006_25	C092710_0006_25_sim	1	4000	4108	30	30	20	-0.0023	-0.0081823	-45	10	1	0	1	3	5	-68.9512656904996	0.817089109197481	479	-0.027974142369047	22.274329796153	81.9891430035681	9	1	479	-56.881767373815	466	2.08101934405724	462	1	-74.8892554922819	491	491	21.2826854219881	21.2826854219881	NaN	NaN	0	0	0	4175	4706	13	2	-65	400	5	96
C092710_0010_3	C092710_0010_3	C092710_0010_3_sim	1	4000	4132	30	30	20	-0.0023	-0.0081823	-45	10	1	0	1	3	5	-67.1637642299996	0.610290569933987	378	-0.0238287955315896	13.7506871559302	81.180615896305	9	1	378	-56.8365177340847	367	1.55946068700364	362	1	-72.1728126874736	390	390	-0.450395939648747	-0.450395939648747	NaN	NaN	0	0	0	4215	4621	13	2	-70	100	1	24
C092710_0010_4	C092710_0010_4	C092710_0010_4_sim	1	4000	4121	30	30	20	-0.0023	-0.0081823	-45	10	1	0	1	3	5	-69.1872727384996	0.849760123423631	432	-0.0238186027966732	19.4297653294389	102.839439140274	9	1	432	-56.6419000405833	405	2.03189012386389	401	1	-74.1775624216613	428	428	19.0855791549305	19.0855791549305	NaN	NaN	0	0	0	4192	4691	13	2	-70	200	1	48
C092710_0010_5	C092710_0010_5	C092710_0010_5_sim	1	4000	4109	30	30	20	-0.0023	-0.0081823	-45	10	1	0	1	3	5	-69.6522197604996	0.918071307020081	487	-0.0287012214176027	23.061373636176	81.7473364565118	9	1	487	-56.7271311737927	473	2.08910115327507	469	1	-75.3702564891095	499	499	14.0034030163328	14.0034030163328	NaN	NaN	0	0	0	4174	4713	13	2	-70	400	1	96
C092710_0010_8	C092710_0010_8	C092710_0010_8_sim	1	4000	4132	30	30	20	-0.0023	-0.0081823	-45	10	1	0	1	3	5	-70.8693494349994	1.11083604106323	403	-0.0242529792770176	19.041933815929	102.877065772455	9	1	403	-56.9539384240897	391	1.77897181261412	387	1	-73.5822242677501	415	415	8.05867650200384	8.05867650200384	NaN	NaN	0	0	0	4207	4701	13	2	-70	100	2	24
C092710_0010_9	C092710_0010_9	C092710_0010_9_sim	1	4000	4122	30	30	20	-0.0023	-0.0081823	-45	10	1	0	1	3	5	-71.4614343549992	1.20334836995842	433	-0.0254521278415781	21.6506478059811	100.818627960131	9	1	433	-57.0038216640426	421	2.0460656267996	417	1	-74.6914926403227	445	445	14.7260341434169	14.7260341434169	NaN	NaN	0	0	0	4189	4705	13	2	-70	200	2	48
C092710_0010_10	C092710_0010_10	C092710_0010_10_sim	1	4000	4110	30	30	20	-0.0023	-0.0081823	-45	10	1	0	1	3	5	-71.6385893844992	1.23421352545537	509	-0.0298700931067861	24.7569810263236	81.4529862805797	9	1	509	-56.6550903436421	494	2.03908908283994	490	1	-75.5706725880208	521	521	20.1149957460796	20.1149957460796	NaN	NaN	0	0	0	4173	4734	13	2	-70	400	2	96
C092710_0010_13	C092710_0010_13	C092710_0010_13_sim	1	4000	4132	30	30	20	-0.0023	-0.0081823	-45	10	1	0	1	3	5	-71.8867305239992	1.27363130711713	409	-0.0245411708495211	20.3854219659676	104.99516670845	9	1	409	-56.9805992540523	397	1.81148607611128	393	1	-73.7057968485338	421	421	13.8467082447584	13.8467082447584	NaN	NaN	0	0	0	4205	4708	13	2	-70	100	3	24
C092710_0010_14	C092710_0010_14	C092710_0010_14_sim	1	4000	4122	30	30	20	-0.0023	-0.0081823	-45	10	1	0	1	3	5	-70.2714452809995	1.01434957300619	439	-0.0243920283613357	20.4134295796746	102.153033954363	9	1	439	-56.9479499003481	413	2.03313536399317	409	1	-74.2290800723375	436	436	20.3586593136506	20.3586593136506	NaN	NaN	0	0	0	4190	4699	13	2	-70	200	3	48
C092710_0010_15	C092710_0010_15	C092710_0010_15_sim	1	4000	4108	30	30	20	-0.0023	-0.0081823	-45	10	1	0	1	3	5	-68.4262092374996	0.748350817988524	473	-0.0276159800614972	21.6980505361932	81.9855684410339	9	1	473	-56.9544437238355	460	2.10540674348546	456	1	-75.2270497096267	485	485	18.6299063630486	18.6299063630486	NaN	NaN	0	0	0	4175	4699	13	2	-70	400	3	96
C092710_0010_18	C092710_0010_18	C092710_0010_18_sim	1	4000	4132	30	30	20	-0.0023	-0.0081823	-45	10	1	0	1	3	5	-70.5011684809995	1.05123829223774	401	-0.0242740928917519	18.6028975358722	101.579562221343	9	1	401	-56.8807396941085	389	1.77322716941659	385	1	-73.4052387483071	413	413	-2.72875220623859	-2.72875220623859	NaN	NaN	0	0	0	4208	4697	13	2	-70	100	4	24
C092710_0010_19	C092710_0010_19	C092710_0010_19_sim	1	4000	4123	30	30	20	-0.0023	-0.0081823	-45	10	1	0	1	3	5	-72.0331254229993	1.29600429697391	437	-0.0254327584243012	22.1372136960252	100.863576011881	9	1	437	-57.1281993839998	425	2.04592886646387	421	1	-74.9334127589975	449	449	19.7922449001269	19.7922449001269	NaN	NaN	0	0	0	4188	4708	13	2	-70	200	4	48
C092710_0010_20	C092710_0010_20	C092710_0010_20_sim	1	4000	4109	30	30	20	-0.0023	-0.0081823	-45	10	1	0	1	3	5	-70.9381865439993	1.12182231183801	501	-0.0294693873157459	24.1773079663287	81.6422065510293	9	1	501	-56.6779551737021	486	2.03972207900061	483	1	-74.7925862930811	513	513	17.5857074753948	17.5857074753948	NaN	NaN	0	0	0	4173	4727	13	2	-70	400	4	96
C092710_0010_23	C092710_0010_23	C092710_0010_23_sim	1	4000	4132	30	30	20	-0.0023	-0.0081823	-45	10	1	0	1	3	5	-71.3648249934992	1.18650234117414	406	-0.0245142573417169	19.7548243459437	103.557835827474	9	1	406	-56.9048452040767	394	1.80182252623322	390	1	-73.5081067190152	418	418	2.78254985594848	2.78254985594848	NaN	NaN	0	0	0	4206	4705	13	2	-70	100	5	24
C092710_0010_24	C092710_0010_24	C092710_0010_24_sim	1	4000	4122	30	30	20	-0.0023	-0.0081823	-45	10	1	0	1	3	5	-70.0514675184995	0.979618167673802	438	-0.0247419100169354	20.2283063496838	102.016755447577	9	1	438	-56.8781197902912	411	2.04723419986931	407	1	-74.6846930989455	435	435	1.18165763207492	1.18165763207492	NaN	NaN	0	0	0	4190	4698	13	2	-70	200	5	48
C092710_0010_25	C092710_0010_25	C092710_0010_25_sim	1	4000	4110	30	30	20	-0.0023	-0.0081823	-45	10	1	0	1	3	5	-71.5142757764992	1.21290782773684	508	-0.0302250460432913	24.8329830462832	80.9947906069255	9	1	508	-56.480633703684	493	2.04378985363273	489	1	-75.1371445412447	519	519	-2.71616964805037	-2.71616964805037	NaN	NaN	0	0	0	4173	4733	13	2	-70	400	5	96
C092710_0003_3	C092710_0003_3	C092710_0003_3_sim	1	4000	4131	30	30	20	-0.0023	-0.0081823	-45	10	1	0	1	3	5	-64.5869007844997	0.445324008232568	431	-0.0256995401216115	14.9090792261977	65.9118072932739	9	1	431	-56.6766911338373	419	1.6473043104511	414	1	-72.739574447105	443	443	7.50405490164446	7.50405490164446	NaN	NaN	0	0	0	4226	4615	13	3	-60	100	1	8.88
C092710_0003_4	C092710_0003_4	C092710_0003_4_sim	1	4000	4115	30	30	20	-0.0023	-0.0081823	-45	10	1	0	1	3	5	-63.8429548459997	0.424938376242911	505	-0.0296788083623921	18.4739016663511	63.4530801752556	9	1	505	-56.4954989735981	491	1.89924961403787	487	1	-73.5994410123143	517	517	13.7899481197481	13.7899481197481	NaN	NaN	0	0	0	4200	4677	13	3	-60	200	1	17.76
C092710_0003_5	C092710_0003_5	C092710_0003_5_sim	1	4000	4098	30	30	20	-0.0023	-0.0081823	-45	10	1	0	1	3	5	-62.4248859989998	0.414200879084592	664	-0.031456176730811	22.9619756685686	62.0357414138249	9	1	664	-54.7356628814865	633	1.771937639231	184	1	-96.9958602401021	676	676	9.34252552210186	9.34252552210186	NaN	NaN	0	0	0	4178	4811	13	3	-60	400	1	35.52
C092710_0003_8	C092710_0003_8	C092710_0003_8_sim	1	4000	4133	30	30	20	-0.0023	-0.0081823	-45	10	1	0	1	3	5	-63.2850965154997	0.413983455979091	415	-0.0252146233919665	13.3823469563348	59.5956753204231	9	1	415	-56.7636424437021	403	1.5077656268827	398	1	-71.9655268868748	427	427	20.6108176393073	20.6108176393073	NaN	NaN	0	0	0	4229	4581	13	3	-60	100	2	8.88
C092710_0003_9	C092710_0003_9	C092710_0003_9_sim	1	4000	4114	30	30	20	-0.0023	-0.0081823	-45	10	1	0	1	3	5	-64.5624713284997	0.444355924984318	518	-0.0299156706693912	19.1672005564871	64.5539213217638	9	1	518	-56.4941225535574	503	1.90741287270308	499	1	-74.4861014072537	530	530	17.2957377298246	17.2957377298246	NaN	NaN	0	0	0	4198	4695	13	3	-60	200	2	17.76
C092710_0003_10	C092710_0003_10	C092710_0003_10_sim	1	4000	4098	30	30	20	-0.0023	-0.0081823	-45	10	1	0	1	3	5	-63.1447974394997	0.412312309605997	682	-0.0233091499878523	20.8700796110825	77.3851537742443	8	0	682	-55.1275535288669	650	1.75832899674815	NaN	NaN	NaN	NaN	NaN	NaN	NaN	NaN	NaN	0	0	0	4177	4846	13	3	-60	400	2	35.52
C092710_0003_13	C092710_0003_13	C092710_0003_13_sim	1	4000	4133	30	30	20	-0.0023	-0.0081823	-45	10	1	0	1	3	5	-63.4811187929997	0.417046236585859	418	-0.0258397093259219	13.8272145015983	59.8093038713094	9	1	418	-56.5213919984383	405	1.53590802986186	401	1	-71.5569264996419	429	429	2.75405819036865	2.75405819036865	NaN	NaN	0	0	0	4229	4586	13	3	-60	100	3	8.88
C092710_0003_14	C092710_0003_14	C092710_0003_14_sim	1	4000	4114	30	30	20	-0.0023	-0.0081823	-45	10	1	0	1	3	5	-64.0132355929997	0.428211823435066	508	-0.0297024251519514	18.6249641064582	63.750964269713	9	1	508	-56.5101034435869	494	1.89887190404295	489	1	-74.5612795161405	520	520	16.3865315506763	16.3865315506763	NaN	NaN	0	0	0	4199	4681	13	3	-60	200	3	17.76
C092710_0003_15	C092710_0003_15	C092710_0003_15_sim	1	4000	4098	30	30	20	-0.0023	-0.0081823	-45	10	1	0	1	3	5	-64.6420749114997	0.446970890404584	710	-0.0271831710911488	19.9345868986095	69.2418780301637	8	0	710	-56.7346081213442	689	1.66880682688866	NaN	NaN	NaN	NaN	NaN	NaN	NaN	NaN	NaN	0	0	0	4176	4880	13	3	-60	400	3	35.52
C092710_0003_18	C092710_0003_18	C092710_0003_18_sim	1	4000	4130	30	30	20	-0.0023	-0.0081823	-45	10	1	0	1	3	5	-65.1874260754997	0.470677897213631	438	-0.0253195579133093	15.4146720761096	69.3217814248455	9	1	438	-56.8939735638537	426	1.7078929498058	422	1	-72.6473046295283	450	450	21.5102838052609	21.5102838052609	NaN	NaN	0	0	0	4224	4631	13	3	-60	100	4	8.88
C092710_0003_19	C092710_0003_19	C092710_0003_19_sim	1	4000	4114	30	30	20	-0.0023	-0.0081823	-45	10	1	0	1	3	5	-64.4883806114997	0.441889863761722	517	-0.0301768354489211	19.2190235064638	64.1166030735831	9	1	517	-56.3717955135802	502	1.91639038658903	498	1	-74.1934256193944	529	529	-0.279941911508746	-0.279941911508746	NaN	NaN	0	0	0	4198	4693	13	3	-60	200	4	17.76
C092710_0003_20	C092710_0003_20	C092710_0003_20_sim	1	4000	4098	30	30	20	-0.0023	-0.0081823	-45	10	1	0	1	3	5	-64.1772619739997	0.431922617228969	699	-0.0273384106149955	20.1072735288099	69.7585501053418	8	0	699	-56.3611337512345	676	1.70297469654068	NaN	NaN	NaN	NaN	NaN	NaN	NaN	NaN	NaN	0	0	0	4176	4866	13	3	-60	400	4	35.52
C092710_0003_23	C092710_0003_23	C092710_0003_23_sim	1	4000	4136	30	30	20	-0.0023	-0.0081823	-45	10	1	0	1	3	5	-61.7198377924998	0.430539640644964	397	-0.0255540447926612	12.4319601653253	50.8111358685271	9	1	397	-56.3779398747119	383	1.25075513014366	377	1	-71.3103339745257	408	408	1.88425541525261	1.88425541525261	NaN	NaN	0	0	0	4232	4542	13	3	-60	100	5	8.88
C092710_0003_24	C092710_0003_24	C092710_0003_24_sim	1	4000	4114	30	30	20	-0.0023	-0.0081823	-45	10	1	0	1	3	5	-64.6701148579997	0.447690765601299	520	-0.02996783899288	19.2777815664031	64.6915914757462	9	1	520	-56.4876771435494	505	1.9102609761329	501	1	-74.451044157624	532	532	17.3304235988285	17.3304235988285	NaN	NaN	0	0	0	4198	4698	13	3	-60	200	5	17.76
C092710_0003_25	C092710_0003_25	C092710_0003_25_sim	1	4000	4098	30	30	20	-0.0023	-0.0081823	-45	10	1	0	1	3	5	-64.4654522574997	0.441296195310705	706	-0.0273591159780779	20.0344616887807	69.2925543360742	8	0	706	-56.5610869912609	684	1.68378705010879	NaN	NaN	NaN	NaN	NaN	NaN	NaN	NaN	NaN	0	0	0	4176	4874	13	3	-60	400	5	35.52
C092710_0007_3	C092710_0007_3	C092710_0007_3_sim	1	4000	4129	30	30	20	-0.0023	-0.0081823	-45	10	1	0	1	3	5	-70.1680514809995	0.998072267903584	499	-0.0271177169351981	21.1465508962488	82.0681692826732	9	1	499	-56.8368800137186	486	1.8402222500671	482	1	-73.661262430939	511	511	19.8620757402547	19.8620757402547	NaN	NaN	0	0	0	4210	4734	13	3	-65	100	1	8.88
C092710_0007_4	C092710_0007_4	C092710_0007_4_sim	1	4000	4114	30	30	20	-0.0023	-0.0081823	-45	10	1	0	1	3	5	-70.1921608794995	1.00185686602688	623	-0.0320577411102067	24.2354976620222	70.315820934553	9	1	623	-56.0316471580134	604	1.77285220992819	196	1	-93.6413418600898	635	635	0.577589617025346	0.577589617025346	NaN	NaN	0	0	0	4190	4822	13	3	-65	200	1	17.76
C092710_0007_5	C092710_0007_5	C092710_0007_5_sim	1	4000	4097	30	30	20	-0.0023	-0.0081823	-45	10	1	0	1	3	5	-69.0254828159996	0.82722541196722	863	-0.000480111296075029	0.0752226999747165	44.4341252585547	1	0	NaN	NaN	NaN	NaN	NaN	NaN	NaN	NaN	NaN	NaN	NaN	NaN	NaN	0	0	0	4173	4926	13	3	-65	400	1	35.52
C092710_0007_8	C092710_0007_8	C092710_0007_8_sim	1	4000	4128	30	30	20	-0.0023	-0.0081823	-45	10	1	0	1	3	5	-69.9061507359996	0.956936846072873	496	-0.0270837326426631	20.922307386294	81.6513495596348	9	1	496	-56.8083439237368	483	1.8415660767495	479	1	-73.6317850009604	508	508	21.8278430354169	21.8278430354169	NaN	NaN	0	0	0	4211	4730	13	3	-65	100	2	8.88
C092710_0007_9	C092710_0007_9	C092710_0007_9_sim	1	4000	4113	30	30	20	-0.0023	-0.0081823	-45	10	1	0	1	3	5	-69.9224004034996	0.95943241396486	617	-0.031771229992504	23.9304790369774	70.3090963005329	9	1	617	-56.155105022983	599	1.78526024649682	197	1	-93.5690165600982	629	629	17.6341124769324	17.6341124769324	NaN	NaN	0	0	0	4190	4817	13	3	-65	200	2	17.76
C092710_0007_10	C092710_0007_10	C092710_0007_10_sim	1	4000	4097	30	30	20	-0.0023	-0.0081823	-45	10	1	0	1	3	5	-69.0778493269996	0.834474173025352	866	-0.00046667209274911	0.060010020003844	41.7976502562901	1	0	NaN	NaN	NaN	NaN	NaN	NaN	NaN	NaN	NaN	NaN	NaN	NaN	NaN	0	0	0	4172	4925	13	3	-65	400	2	35.52
C092710_0007_13	C092710_0007_13	C092710_0007_13_sim	1	4000	4129	30	30	20	-0.0023	-0.0081823	-45	10	1	0	1	3	5	-70.7722857194994	1.09507018197966	507	-0.028034553510679	21.9981558563222	81.7685262783296	9	1	507	-56.5544436737072	493	1.83516354997369	489	1	-73.7583915306818	519	519	0.933242205292494	0.933242205292494	NaN	NaN	0	0	0	4209	4742	13	3	-65	100	3	8.88
C092710_0007_14	C092710_0007_14	C092710_0007_14_sim	1	4000	4114	30	30	20	-0.0023	-0.0081823	-45	10	1	0	1	3	5	-70.1882764954995	1.0011474490907	622	-0.0317336369130839	24.0975163871105	70.6624694918344	9	1	622	-56.1692083629257	604	1.77305060335991	196	1	-93.6404678200898	634	634	-0.825903009375756	-0.825903009375756	NaN	NaN	0	0	0	4190	4822	13	3	-65	200	3	17.76
C092710_0007_15	C092710_0007_15	C092710_0007_15_sim	1	4000	4098	30	30	20	-0.0023	-0.0081823	-45	10	1	0	1	3	5	-70.5696014289994	1.06273034249885	1770	-0.000254778668250834	0	0	1	0	NaN	NaN	NaN	NaN	NaN	NaN	NaN	NaN	NaN	NaN	NaN	NaN	NaN	0	0	0	4172	5770	13	3	-65	400	3	35.52
C092710_0007_18	C092710_0007_18	C092710_0007_18_sim	1	4000	4129	30	30	20	-0.0023	-0.0081823	-45	10	1	0	1	3	5	-70.3713026124995	1.03057468490885	502	-0.0277128087784817	21.5560933462414	81.5810592810184	9	1	502	-56.6213710037265	488	1.83362061287667	484	1	-74.0320165389255	514	514	7.66050236843663	7.66050236843663	NaN	NaN	0	0	0	4210	4737	13	3	-65	100	4	8.88
C092710_0007_19	C092710_0007_19	C092710_0007_19_sim	1	4000	4114	30	30	20	-0.0023	-0.0081823	-45	10	1	0	1	3	5	-69.9914722059996	0.970267533072981	619	-0.0322883603498407	24.1918913370294	69.8345302094219	9	1	619	-55.9391500930075	600	1.77570057280863	196	1	-93.5949263600878	631	631	4.09830931095381	4.09830931095381	NaN	NaN	0	0	0	4190	4818	13	3	-65	200	4	17.76
C092710_0007_20	C092710_0007_20	C092710_0007_20_sim	1	4000	4098	30	30	20	-0.0023	-0.0081823	-45	10	1	0	1	3	5	-69.5760322799996	0.906776909274307	1770	-0.000368058156955103	0	0	1	0	NaN	NaN	NaN	NaN	NaN	NaN	NaN	NaN	NaN	NaN	NaN	NaN	NaN	0	0	0	4172	5770	13	3	-65	400	4	35.52
C092710_0007_23	C092710_0007_23	C092710_0007_23_sim	1	4000	4128	30	30	20	-0.0023	-0.0081823	-45	10	1	0	1	3	5	-68.4440764469996	0.750593850008506	479	-0.0267084499581091	19.4927113961432	78.9712628556195	9	1	479	-56.7290341738241	466	1.83703477981612	462	1	-73.6447101297363	491	491	11.4159946165365	11.4159946165365	NaN	NaN	0	0	0	4214	4706	13	3	-65	100	5	8.88
C092710_0007_24	C092710_0007_24	C092710_0007_24_sim	1	4000	4113	30	30	20	-0.0023	-0.0081823	-45	10	1	0	1	3	5	-68.4484665074996	0.751332614809446	590	-0.0315283634529601	22.8204484667409	68.7929274639175	9	1	590	-56.214445333217	573	1.84090866313784	198	1	-93.124762500092	602	602	18.4470285894334	18.4470285894334	NaN	NaN	0	0	0	4192	4786	13	3	-65	200	5	17.76
C092710_0007_25	C092710_0007_25	C092710_0007_25_sim	1	4000	4098	30	30	20	-0.0023	-0.0081823	-45	10	1	0	1	3	5	-69.5824179024996	0.907274579812122	1770	-0.000367059464922239	0	0	1	0	NaN	NaN	NaN	NaN	NaN	NaN	NaN	NaN	NaN	NaN	NaN	NaN	NaN	0	0	0	4172	5770	13	3	-65	400	5	35.52
C092710_0011_3	C092710_0011_3	C092710_0011_3_sim	1	4000	4129	30	30	20	-0.0023	-0.0081823	-45	10	1	0	1	3	5	-71.5187328334992	1.21368622202012	516	-0.0279315354137005	22.5009602363535	82.7961754185817	9	1	516	-56.7300269736149	502	1.8189032063266	498	1	-73.9861733096149	528	528	21.2575915470929	21.2575915470929	NaN	NaN	0	0	0	4208	4752	13	3	-70	100	1	8.88
C092710_0011_4	C092710_0011_4	C092710_0011_4_sim	1	4000	4114	30	30	20	-0.0023	-0.0081823	-45	10	1	0	1	3	5	-70.8636838044993	1.10993326946657	636	-0.0319733493154379	24.6909104572637	71.2215848989206	9	1	636	-56.0318733527712	617	1.73476481343067	196	1	-93.7789827800957	648	648	3.16799543310309	3.16799543310309	NaN	NaN	0	0	0	4189	4837	13	3	-70	200	1	17.76
C092710_0011_5	C092710_0011_5	C092710_0011_5_sim	1	4000	4097	30	30	20	-0.0023	-0.0081823	-45	10	1	0	1	3	5	-68.8376383879996	0.802039445897687	855	-0.000543007336533258	0.148523599986831	51.7198761218989	1	0	NaN	NaN	NaN	NaN	NaN	NaN	NaN	NaN	NaN	NaN	NaN	NaN	NaN	0	0	0	4173	4929	13	3	-70	400	1	35.52
C092710_0011_8	C092710_0011_8	C092710_0011_8_sim	1	4000	4128	30	30	20	-0.0023	-0.0081823	-45	10	1	0	1	3	5	-69.4626398644996	0.889963462568875	491	-0.027077353463083	20.5535056562602	80.8000708415486	9	1	491	-56.7393379737699	478	1.84024467018678	474	1	-73.5119731812828	503	503	17.0325361883836	17.0325361883836	NaN	NaN	0	0	0	4212	4723	13	3	-70	100	2	8.88
C092710_0011_9	C092710_0011_9	C092710_0011_9_sim	1	4000	4113	30	30	20	-0.0023	-0.0081823	-45	10	1	0	1	3	5	-69.3547366224996	0.873911378867432	607	-0.032123822917344	23.6885666868433	69.2676679878369	9	1	607	-56.0033066931157	589	1.80999882333913	197	1	-93.4208661800921	619	619	0.928741835704643	0.928741835704643	NaN	NaN	0	0	0	4191	4805	13	3	-70	200	2	17.76
C092710_0011_10	C092710_0011_10	C092710_0011_10_sim	1	4000	4097	30	30	20	-0.0023	-0.0081823	-45	10	1	0	1	3	5	-65.9444673224997	0.514650445301971	747	-0.0263921554501732	19.5480372415883	68.6364877262311	8	0	747	-57.5925874884481	728	1.55131177311546	NaN	NaN	NaN	NaN	NaN	NaN	NaN	NaN	NaN	0	0	0	4175	4923	13	3	-70	400	2	35.52
C092710_0011_13	C092710_0011_13	C092710_0011_13_sim	1	4000	4130	30	30	20	-0.0023	-0.0081823	-45	10	1	0	1	3	5	-72.5661246685001	1.36808386276849	532	-0.0289511169003021	23.700268526445	82.5141365561659	9	1	532	-56.4811840935215	517	1.7910448331773	513	1	-73.8097918805138	544	544	11.5029631396236	11.5029631396236	NaN	NaN	0	0	0	4206	4768	13	3	-70	100	3	8.88
C092710_0011_14	C092710_0011_14	C092710_0011_14_sim	1	4000	4114	30	30	20	-0.0023	-0.0081823	-45	10	1	0	1	3	5	-70.3645345059995	1.02923130424989	626	-0.032111567900804	24.3827331771303	70.4572086760563	9	1	626	-56.0004936829068	607	1.76089393297389	196	1	-93.6792039800914	638	638	21.7532632900256	21.7532632900256	NaN	NaN	0	0	0	4190	4826	13	3	-70	200	3	17.76
C092710_0011_15	C092710_0011_15	C092710_0011_15_sim	1	4000	4098	30	30	20	-0.0023	-0.0081823	-45	10	1	0	1	3	5	-70.4299373274995	1.03975152447233	1770	-0.000266810582639537	0	0	1	0	NaN	NaN	NaN	NaN	NaN	NaN	NaN	NaN	NaN	NaN	NaN	NaN	NaN	0	0	0	4172	5770	13	3	-70	400	3	35.52
C092710_0011_18	C092710_0011_18	C092710_0011_18_sim	1	4000	4129	30	30	20	-0.0023	-0.0081823	-45	10	1	0	1	3	5	-71.4353345284992	1.19760106446478	515	-0.0280067194085329	22.4658786264032	82.5449975935311	9	1	515	-56.6854446736267	501	1.82224031646069	497	1	-73.8897674801197	527	527	21.5743702441214	21.5743702441214	NaN	NaN	0	0	0	4208	4751	13	3	-70	100	4	8.88
C092710_0011_19	C092710_0011_19	C092710_0011_19_sim	1	4000	4114	30	30	20	-0.0023	-0.0081823	-45	10	1	0	1	3	5	-70.5175758094995	1.05381265467038	629	-0.0320793338096565	24.4786772371672	70.6784082948735	9	1	629	-56.0079236728684	610	1.75474697644734	196	1	-93.7113260700928	641	641	22.6254625887832	22.6254625887832	NaN	NaN	0	0	0	4189	4829	13	3	-70	200	4	17.76
C092710_0011_20	C092710_0011_20	C092710_0011_20_sim	1	4000	4099	30	30	20	-0.0023	-0.0081823	-45	10	1	0	1	3	5	-71.7751191199992	1.25584377845523	1770	-0.000179312461355604	0	0	1	0	NaN	NaN	NaN	NaN	NaN	NaN	NaN	NaN	NaN	NaN	NaN	NaN	NaN	0	0	0	4172	5770	13	3	-70	400	4	35.52
C092710_0011_23	C092710_0011_23	C092710_0011_23_sim	1	4000	4128	30	30	20	-0.0023	-0.0081823	-45	10	1	0	1	3	5	-68.4453722874996	0.750943218524347	479	-0.0266884520745778	19.4815133361479	78.991423128665	9	1	479	-56.7413997538193	466	1.83705245312545	462	1	-73.6607422996386	491	491	13.2278825319055	13.2278825319055	NaN	NaN	0	0	0	4214	4706	13	3	-70	100	5	8.88
C092710_0011_24	C092710_0011_24	C092710_0011_24_sim	1	4000	4113	30	30	20	-0.0023	-0.0081823	-45	10	1	0	1	3	5	-69.1274276454996	0.841348790492994	602	-0.031450483345408	23.2518912469273	69.7214580360288	9	1	602	-56.27979123311	585	1.81783045999516	197	1	-93.3549378300894	614	614	13.8214909557724	13.8214909557724	NaN	NaN	0	0	0	4191	4800	13	3	-70	200	5	17.76
C092710_0011_25	C092710_0011_25	C092710_0011_25_sim	1	4000	4099	30	30	20	-0.0023	-0.0081823	-45	10	1	0	1	3	5	-71.7968579249992	1.25981367502092	1770	-0.000178283638525274	0	0	1	0	NaN	NaN	NaN	NaN	NaN	NaN	NaN	NaN	NaN	NaN	NaN	NaN	NaN	0	0	0	4172	5770	13	3	-70	400	5	35.52
C092710_0004_3	C092710_0004_3	C092710_0004_3_sim	1	4000	4153	30	30	20	-0.0023	-0.0081823	-45	10	1	0	1	3	5	-65.9175206184997	0.512884592233299	531	-0.00162919725325335	2.76333225010438	103.258180886597	2	0	NaN	NaN	NaN	NaN	NaN	NaN	NaN	NaN	NaN	NaN	NaN	NaN	NaN	0	0	0	4271	4713	13	4	-60	100	1	6.32
C092710_0004_4	C092710_0004_4	C092710_0004_4_sim	1	4000	4137	30	30	20	-0.0023	-0.0081823	-45	10	1	0	1	3	5	-64.2578311214997	0.434705790728358	587	-0.000535855909668495	0.784980899973661	95.0331157579638	2	0	NaN	NaN	NaN	NaN	NaN	NaN	NaN	NaN	NaN	NaN	NaN	NaN	NaN	0	0	0	4247	4727	13	4	-60	200	1	12.64
C092710_0004_5	C092710_0004_5	C092710_0004_5_sim	1	4000	4116	30	30	20	-0.0023	-0.0081823	-45	10	1	0	1	3	5	-65.2338053364997	0.473186620906618	1770	-6.23460760993573e-05	0	0	1	0	NaN	NaN	NaN	NaN	NaN	NaN	NaN	NaN	NaN	NaN	NaN	NaN	NaN	0	0	0	4209	5770	13	4	-60	400	1	25.28
C092710_0004_8	C092710_0004_8	C092710_0004_8_sim	1	4000	4163	30	30	20	-0.0023	-0.0081823	-45	10	1	0	1	3	5	-62.8607135534997	0.410904786954077	1770	-0.000140398977408076	0	0	1	0	NaN	NaN	NaN	NaN	NaN	NaN	NaN	NaN	NaN	NaN	NaN	NaN	NaN	0	0	0	4259	5770	13	4	-60	100	2	6.32
C092710_0004_9	C092710_0004_9	C092710_0004_9_sim	1	4000	4140	30	30	20	-0.0023	-0.0081823	-45	10	1	0	1	3	5	-62.9318059334997	0.410881857832706	555	-0.000859755398340763	1.25704521992381	92.1646411998738	2	0	NaN	NaN	NaN	NaN	NaN	NaN	NaN	NaN	NaN	NaN	NaN	NaN	NaN	0	0	0	4254	4698	13	4	-60	200	2	12.64
C092710_0004_10	C092710_0004_10	C092710_0004_10_sim	1	4000	4118	30	30	20	-0.0023	-0.0081823	-45	10	1	0	1	3	5	-62.8933154399997	0.410935847768444	1770	-5.91596313910259e-05	0	0	1	0	NaN	NaN	NaN	NaN	NaN	NaN	NaN	NaN	NaN	NaN	NaN	NaN	NaN	0	0	0	4215	5770	13	4	-60	400	2	25.28
C092710_0004_13	C092710_0004_13	C092710_0004_13_sim	1	4000	4155	30	30	20	-0.0023	-0.0081823	-45	10	1	0	1	3	5	-65.3615295064997	0.479887558665497	520	-0.000800114375745752	1.18715650995489	98.2888179905523	2	0	NaN	NaN	NaN	NaN	NaN	NaN	NaN	NaN	NaN	NaN	NaN	NaN	NaN	0	0	0	4272	4678	13	4	-60	100	3	6.32
C092710_0004_14	C092710_0004_14	C092710_0004_14_sim	1	4000	4139	30	30	20	-0.0023	-0.0081823	-45	10	1	0	1	3	5	-63.3058721874997	0.414268327088628	564	-0.0007738816408999	1.16968245993225	93.8450161250647	2	0	NaN	NaN	NaN	NaN	NaN	NaN	NaN	NaN	NaN	NaN	NaN	NaN	NaN	0	0	0	4252	4707	13	4	-60	200	3	12.64
C092710_0004_15	C092710_0004_15	C092710_0004_15_sim	1	4000	4118	30	30	20	-0.0023	-0.0081823	-45	10	1	0	1	3	5	-62.8843424274997	0.410881500463907	1770	-5.91386920332608e-05	0	0	1	0	NaN	NaN	NaN	NaN	NaN	NaN	NaN	NaN	NaN	NaN	NaN	NaN	NaN	0	0	0	4215	5770	13	4	-60	400	3	25.28
C092710_0004_18	C092710_0004_18	C092710_0004_18_sim	1	4000	4157	30	30	20	-0.0023	-0.0081823	-45	10	1	0	1	3	5	-64.6509878634997	0.447156631384979	515	-0.000451758002356462	0.31860927001091	78.992211417535	1	0	NaN	NaN	NaN	NaN	NaN	NaN	NaN	NaN	NaN	NaN	NaN	NaN	NaN	0	0	0	4271	4632	13	4	-60	100	4	6.32
C092710_0004_19	C092710_0004_19	C092710_0004_19_sim	1	4000	4136	30	30	20	-0.0023	-0.0081823	-45	10	1	0	1	3	5	-64.6211478649997	0.446202839210622	597	-0.000463734018997436	0.630222070033383	93.9291801357328	2	0	NaN	NaN	NaN	NaN	NaN	NaN	NaN	NaN	NaN	NaN	NaN	NaN	NaN	0	0	0	4245	4733	13	4	-60	200	4	12.64
C092710_0004_20	C092710_0004_20	C092710_0004_20_sim	1	4000	4116	30	30	20	-0.0023	-0.0081823	-45	10	1	0	1	3	5	-65.9903469984997	0.517693538361471	1770	-6.25633174785138e-05	0	0	1	0	NaN	NaN	NaN	NaN	NaN	NaN	NaN	NaN	NaN	NaN	NaN	NaN	NaN	0	0	0	4207	5770	13	4	-60	400	4	25.28
C092710_0004_23	C092710_0004_23	C092710_0004_23_sim	1	4000	4159	30	30	20	-0.0023	-0.0081823	-45	10	1	0	1	3	5	-63.9789104254997	0.427991424524818	1770	-0.000279741450653591	0	0	1	0	NaN	NaN	NaN	NaN	NaN	NaN	NaN	NaN	NaN	NaN	NaN	NaN	NaN	0	0	0	4268	5770	13	4	-60	100	5	6.32
C092710_0004_24	C092710_0004_24	C092710_0004_24_sim	1	4000	4134	30	30	20	-0.0023	-0.0081823	-45	10	1	0	1	3	5	-65.8926769864997	0.511270326786599	634	-0.00027138089179528	0.20366610000525	80.334631435096	1	0	NaN	NaN	NaN	NaN	NaN	NaN	NaN	NaN	NaN	NaN	NaN	NaN	NaN	0	0	0	4239	4746	13	4	-60	200	5	12.64
C092710_0004_25	C092710_0004_25	C092710_0004_25_sim	1	4000	4117	30	30	20	-0.0023	-0.0081823	-45	10	1	0	1	3	5	-63.9250813529997	0.427036119884699	1770	-6.10969560043417e-05	0	0	1	0	NaN	NaN	NaN	NaN	NaN	NaN	NaN	NaN	NaN	NaN	NaN	NaN	NaN	0	0	0	4212	5770	13	4	-60	400	5	25.28
C092710_0008_3	C092710_0008_3	C092710_0008_3_sim	1	4000	4148	30	30	20	-0.0023	-0.0081823	-45	10	1	0	1	3	5	-70.0210770924996	0.974660920981621	605	-0.00149813347191878	4.28904621988141	136.216596058559	2	0	NaN	NaN	NaN	NaN	NaN	NaN	NaN	NaN	NaN	NaN	NaN	NaN	NaN	0	0	0	4251	4823	13	4	-65	100	1	6.32
C092710_0008_4	C092710_0008_4	C092710_0008_4_sim	1	4000	4132	30	30	20	-0.0023	-0.0081823	-45	10	1	0	1	3	5	-69.5328476844996	0.900189789421314	1770	-0.000102123472057633	0	0	1	0	NaN	NaN	NaN	NaN	NaN	NaN	NaN	NaN	NaN	NaN	NaN	NaN	NaN	0	0	0	4225	5770	13	4	-65	200	1	12.64
C092710_0008_5	C092710_0008_5	C092710_0008_5_sim	1	4000	4115	30	30	20	-0.0023	-0.0081823	-45	10	1	0	1	3	5	-68.9894690459996	0.822499290899703	1770	-6.10191914391586e-05	0	0	1	0	NaN	NaN	NaN	NaN	NaN	NaN	NaN	NaN	NaN	NaN	NaN	NaN	NaN	0	0	0	4201	5770	13	4	-65	400	1	25.28
C092710_0008_8	C092710_0008_8	C092710_0008_8_sim	1	4000	4148	30	30	20	-0.0023	-0.0081823	-45	10	1	0	1	3	5	-68.4158279494996	0.747085999524284	561	-0.0189430609517634	19.6950983792118	94.4719527632736	8	0	561	-57.0127358808078	539	0.944883534001107	NaN	NaN	NaN	NaN	NaN	NaN	NaN	NaN	NaN	0	0	0	4260	4827	13	4	-65	100	2	6.32
C092710_0008_9	C092710_0008_9	C092710_0008_9_sim	1	4000	4133	30	30	20	-0.0023	-0.0081823	-45	10	1	0	1	3	5	-71.3300369569992	1.18250817396187	1770	-7.68265636149432e-05	0	0	1	0	NaN	NaN	NaN	NaN	NaN	NaN	NaN	NaN	NaN	NaN	NaN	NaN	NaN	0	0	0	4220	5770	13	4	-65	200	2	12.64
C092710_0008_10	C092710_0008_10	C092710_0008_10_sim	1	4000	4117	30	30	20	-0.0023	-0.0081823	-45	10	1	0	1	3	5	-71.3296315019993	1.18189080645591	1770	-5.80716409036217e-05	0	0	1	0	NaN	NaN	NaN	NaN	NaN	NaN	NaN	NaN	NaN	NaN	NaN	NaN	NaN	0	0	0	4198	5770	13	4	-65	400	2	25.28
C092710_0008_13	C092710_0008_13	C092710_0008_13_sim	1	4000	4148	30	30	20	-0.0023	-0.0081823	-45	10	1	0	1	3	5	-71.5747579014992	1.22344306262996	608	-0.000398123139090906	1.42191347001959	142.524685038672	2	0	NaN	NaN	NaN	NaN	NaN	NaN	NaN	NaN	NaN	NaN	NaN	NaN	NaN	0	0	0	4243	4816	13	4	-65	100	3	6.32
C092710_0008_14	C092710_0008_14	C092710_0008_14_sim	1	4000	4135	30	30	20	-0.0023	-0.0081823	-45	10	1	0	1	3	5	-72.462025512	1.35595553514412	1770	-6.68993579060091e-05	0	0	1	0	NaN	NaN	NaN	NaN	NaN	NaN	NaN	NaN	NaN	NaN	NaN	NaN	NaN	0	0	0	4217	5770	13	4	-65	200	3	12.64
C092710_0008_15	C092710_0008_15	C092710_0008_15_sim	1	4000	4117	30	30	20	-0.0023	-0.0081823	-45	10	1	0	1	3	5	-71.3147613984992	1.18012655286618	1770	-5.80945065402974e-05	0	0	1	0	NaN	NaN	NaN	NaN	NaN	NaN	NaN	NaN	NaN	NaN	NaN	NaN	NaN	0	0	0	4198	5770	13	4	-65	400	3	25.28
C092710_0008_18	C092710_0008_18	C092710_0008_18_sim	1	4000	4149	30	30	20	-0.0023	-0.0081823	-45	10	1	0	1	3	5	-72.5908871405001	1.37119822285662	619	-0.000258717193833624	0.822598209988783	140.209095858855	1	0	NaN	NaN	NaN	NaN	NaN	NaN	NaN	NaN	NaN	NaN	NaN	NaN	NaN	0	0	0	4239	4820	13	4	-65	100	4	6.32
C092710_0008_19	C092710_0008_19	C092710_0008_19_sim	1	4000	4135	30	30	20	-0.0023	-0.0081823	-45	10	1	0	1	3	5	-72.5502961099995	1.36657923125337	1770	-6.62842568371399e-05	0	0	1	0	NaN	NaN	NaN	NaN	NaN	NaN	NaN	NaN	NaN	NaN	NaN	NaN	NaN	0	0	0	4217	5770	13	4	-65	200	4	12.64
C092710_0008_20	C092710_0008_20	C092710_0008_20_sim	1	4000	4119	30	30	20	-0.0023	-0.0081823	-45	10	1	0	1	3	5	-72.9119705750006	1.39192970834398	1770	-5.53767419727916e-05	0	0	1	0	NaN	NaN	NaN	NaN	NaN	NaN	NaN	NaN	NaN	NaN	NaN	NaN	NaN	0	0	0	4196	5770	13	4	-65	400	4	25.28
C092710_0008_23	C092710_0008_23	C092710_0008_23_sim	1	4000	4151	30	30	20	-0.0023	-0.0081823	-45	10	1	0	1	3	5	-73.6981569365015	1.40222516624855	636	-0.000165552829963937	0.383749010010263	130.201447986559	1	0	NaN	NaN	NaN	NaN	NaN	NaN	NaN	NaN	NaN	NaN	NaN	NaN	NaN	0	0	0	4236	4820	13	4	-65	100	5	6.32
C092710_0008_24	C092710_0008_24	C092710_0008_24_sim	1	4000	4132	30	30	20	-0.0023	-0.0081823	-45	10	1	0	1	3	5	-67.8772339834996	0.683443080602875	1770	-0.000146293293697936	0	0	1	0	NaN	NaN	NaN	NaN	NaN	NaN	NaN	NaN	NaN	NaN	NaN	NaN	NaN	0	0	0	4230	5770	13	4	-65	200	5	12.64
C092710_0008_25	C092710_0008_25	C092710_0008_25_sim	1	4000	4119	30	30	20	-0.0023	-0.0081823	-45	10	1	0	1	3	5	-62.6469718119998	0.411090685821678	1770	-5.85608799041348e-05	0	0	1	0	NaN	NaN	NaN	NaN	NaN	NaN	NaN	NaN	NaN	NaN	NaN	NaN	NaN	0	0	0	4216	5770	13	4	-65	400	5	25.28
C092710_0012_3	C092710_0012_3	C092710_0012_3_sim	1	4000	4148	30	30	20	-0.0023	-0.0081823	-45	10	1	0	1	3	5	-69.9405428639996	0.962217219104244	612	-0.00205559687335833	5.38203926017292	134.448255828599	2	0	NaN	NaN	NaN	NaN	NaN	NaN	NaN	NaN	NaN	NaN	NaN	NaN	NaN	0	0	0	4251	4833	13	4	-70	100	1	6.32
C092710_0012_4	C092710_0012_4	C092710_0012_4_sim	1	4000	4133	30	30	20	-0.0023	-0.0081823	-45	10	1	0	1	3	5	-70.7013336209994	1.08394354001088	1770	-8.40519262784913e-05	0	0	1	0	NaN	NaN	NaN	NaN	NaN	NaN	NaN	NaN	NaN	NaN	NaN	NaN	NaN	0	0	0	4221	5770	13	4	-70	200	1	12.64
C092710_0012_5	C092710_0012_5	C092710_0012_5_sim	1	4000	4116	30	30	20	-0.0023	-0.0081823	-45	10	1	0	1	3	5	-69.4630404109996	0.889805368253423	1770	-6.05248275859574e-05	0	0	1	0	NaN	NaN	NaN	NaN	NaN	NaN	NaN	NaN	NaN	NaN	NaN	NaN	NaN	0	0	0	4200	5770	13	4	-70	400	1	25.28
C092710_0012_8	C092710_0012_8	C092710_0012_8_sim	1	4000	4148	30	30	20	-0.0023	-0.0081823	-45	10	1	0	1	3	5	-70.1303922499995	0.991920480666833	602	-0.00120038316283469	3.64937656988985	137.566416425782	2	0	NaN	NaN	NaN	NaN	NaN	NaN	NaN	NaN	NaN	NaN	NaN	NaN	NaN	0	0	0	4250	4818	13	4	-70	100	2	6.32
C092710_0012_9	C092710_0012_9	C092710_0012_9_sim	1	4000	4132	30	30	20	-0.0023	-0.0081823	-45	10	1	0	1	3	5	-69.1594435079996	0.845923365717162	1770	-0.000109670796669842	0	0	1	0	NaN	NaN	NaN	NaN	NaN	NaN	NaN	NaN	NaN	NaN	NaN	NaN	NaN	0	0	0	4226	5770	13	4	-70	200	2	12.64
C092710_0012_10	C092710_0012_10	C092710_0012_10_sim	1	4000	4117	30	30	20	-0.0023	-0.0081823	-45	10	1	0	1	3	5	-70.9595417114993	1.12554597732528	1770	-5.86221522000593e-05	0	0	1	0	NaN	NaN	NaN	NaN	NaN	NaN	NaN	NaN	NaN	NaN	NaN	NaN	NaN	0	0	0	4198	5770	13	4	-70	400	2	25.28
C092710_0012_13	C092710_0012_13	C092710_0012_13_sim	1	4000	4162	30	30	20	-0.0023	-0.0081823	-45	10	1	0	1	3	5	-63.2186834839997	0.413137358562313	1770	-0.00017289912009562	0	0	1	0	NaN	NaN	NaN	NaN	NaN	NaN	NaN	NaN	NaN	NaN	NaN	NaN	NaN	0	0	0	4262	5770	13	4	-70	100	3	6.32
C092710_0012_14	C092710_0012_14	C092710_0012_14_sim	1	4000	4137	30	30	20	-0.0023	-0.0081823	-45	10	1	0	1	3	5	-64.1165087554997	0.43068299252545	584	-0.000565280475587938	0.846666900023195	95.1524783498367	2	0	NaN	NaN	NaN	NaN	NaN	NaN	NaN	NaN	NaN	NaN	NaN	NaN	NaN	0	0	0	4248	4725	13	4	-70	200	3	12.64
C092710_0012_15	C092710_0012_15	C092710_0012_15_sim	1	4000	4120	30	30	20	-0.0023	-0.0081823	-45	10	1	0	1	3	5	-61.5839103624998	0.435123908648265	1770	-5.87284898942719e-05	0	0	1	0	NaN	NaN	NaN	NaN	NaN	NaN	NaN	NaN	NaN	NaN	NaN	NaN	NaN	0	0	0	4219	5770	13	4	-70	400	3	25.28
C092710_0012_18	C092710_0012_18	C092710_0012_18_sim	1	4000	4149	30	30	20	-0.0023	-0.0081823	-45	10	1	0	1	3	5	-72.1961199679995	1.32015174906969	614	-0.0003056100951466	1.02609124997494	141.72439859283	1	0	NaN	NaN	NaN	NaN	NaN	NaN	NaN	NaN	NaN	NaN	NaN	NaN	NaN	0	0	0	4241	4818	13	4	-70	100	4	6.32
C092710_0012_19	C092710_0012_19	C092710_0012_19_sim	1	4000	4134	30	30	20	-0.0023	-0.0081823	-45	10	1	0	1	3	5	-72.1829564634994	1.31801941195107	1770	-6.8995766943367e-05	0	0	1	0	NaN	NaN	NaN	NaN	NaN	NaN	NaN	NaN	NaN	NaN	NaN	NaN	NaN	0	0	0	4218	5770	13	4	-70	200	4	12.64
C092710_0012_20	C092710_0012_20	C092710_0012_20_sim	1	4000	4117	30	30	20	-0.0023	-0.0081823	-45	10	1	0	1	3	5	-71.1489044344993	1.15555212523197	1770	-5.83449702736723e-05	0	0	1	0	NaN	NaN	NaN	NaN	NaN	NaN	NaN	NaN	NaN	NaN	NaN	NaN	NaN	0	0	0	4198	5770	13	4	-70	400	4	25.28
C092710_0012_23	C092710_0012_23	C092710_0012_23_sim	1	4000	4169	30	30	20	-0.0023	-0.0081823	-45	10	1	0	1	3	5	-60.8213537629998	0.483970232490269	1770	-5.6733709869675e-05	0	0	1	0	NaN	NaN	NaN	NaN	NaN	NaN	NaN	NaN	NaN	NaN	NaN	NaN	NaN	0	0	0	4244	5770	13	4	-70	100	5	6.32
C092710_0012_24	C092710_0012_24	C092710_0012_24_sim	1	4000	4135	30	30	20	-0.0023	-0.0081823	-45	10	1	0	1	3	5	-65.2743768839997	0.475175360209812	615	-0.000351708739577523	0.384357590009714	89.1163941169013	1	0	NaN	NaN	NaN	NaN	NaN	NaN	NaN	NaN	NaN	NaN	NaN	NaN	NaN	0	0	0	4242	4741	13	4	-70	200	5	12.64
C092710_0012_25	C092710_0012_25	C092710_0012_25_sim	1	4000	4115	30	30	20	-0.0023	-0.0081823	-45	10	1	0	1	3	5	-67.9524701129996	0.691911838087142	1770	-6.18959690845342e-05	0	0	1	0	NaN	NaN	NaN	NaN	NaN	NaN	NaN	NaN	NaN	NaN	NaN	NaN	NaN	0	0	0	4203	5770	13	4	-70	400	5	25.28
C101210_0004_1	C101210_0004_1	C101210_0004_1_sim	1	4000	4143	30	30	20	-0.0023	-0.0081823	-45	10	1	0	1	3	5	-64.826683752	0.348290272863211	1770	-0.000550650059454059	0	0	1	0	NaN	NaN	NaN	NaN	NaN	NaN	NaN	NaN	NaN	NaN	NaN	NaN	NaN	0	0	0	4205	5770	35	1	-60	100	1	16
C101210_0004_2	C101210_0004_2	C101210_0004_2_sim	1	4000	4131	30	30	20	-0.0023	-0.0081823	-45	10	1	0	1	3	5	-65.4898402834999	0.367759232472658	383	-0.0237148462691965	14.1979071394709	74.8805161328552	9	2	383	-53.9045770205107	370	1.26359009391513	365	2	-67.1492292669913	382	395	10.5449792517731	4.70842193243411	76.9230769230769	NaN	0	0	0	4217	4578	35	1	-60	200	1	32
C101210_0004_3	C101210_0004_3	C101210_0004_3_sim	1	4000	4117	30	30	20	-0.0023	-0.0081823	-45	10	1	0	1	3	5	-65.6403226925	0.372847071359942	420	-0.0341822747006146	20.1730588696194	57.6615305711631	9	3	420	-50.6313290603539	396	1.86060571603289	393	3	-69.0102598522824	409	433	2.06114210608014	-6.51383144183889	83.3333333333333	140	0	0	0	4192	4597	35	1	-60	400	1	64
C101210_0004_4	C101210_0004_4	C101210_0004_4_sim	1	4000	4143	30	30	20	-0.0023	-0.0081823	-45	10	1	0	1	3	5	-64.6233813935	0.344109847266476	1770	-0.000498836456600808	0	0	1	0	NaN	NaN	NaN	NaN	NaN	NaN	NaN	NaN	NaN	NaN	NaN	NaN	NaN	0	0	0	4204	5770	35	1	-60	100	2	16
C101210_0004_5	C101210_0004_5	C101210_0004_5_sim	1	4000	4133	30	30	20	-0.0023	-0.0081823	-45	10	1	0	1	3	5	-64.2846656715	0.336195272302189	374	-0.0243154354940025	13.1669037095334	50.0606057241534	9	2	374	-53.7835815304448	358	1.00662815401667	352	2	-65.6961547458794	370	386	3.8836501423582	-2.26371986819205	62.5	NaN	0	0	0	4216	4529	35	1	-60	200	2	32
C101210_0004_6	C101210_0004_6	C101210_0004_6_sim	1	4000	4118	30	30	20	-0.0023	-0.0081823	-45	10	1	0	1	3	5	-64.6111819374999	0.343643449729979	407	-0.0334969059507131	18.684596180324	55.6338883841549	9	3	407	-50.7590013197017	384	1.82427946705724	380	3	-68.9374438815655	396	420	6.85326587445473	-7.07066779912542	83.3333333333333	118.181818181818	0	0	0	4194	4570	35	1	-60	400	2	64
C101210_0004_7	C101210_0004_7	C101210_0004_7_sim	1	4000	4143	30	30	20	-0.0023	-0.0081823	-45	10	1	0	1	3	5	-64.8025849635	0.347553087668862	1770	-0.000544098418548983	0	0	1	0	NaN	NaN	NaN	NaN	NaN	NaN	NaN	NaN	NaN	NaN	NaN	NaN	NaN	0	0	0	4205	5770	35	1	-60	100	3	16
C101210_0004_8	C101210_0004_8	C101210_0004_8_sim	1	4000	4132	30	30	20	-0.0023	-0.0081823	-45	10	1	0	1	3	5	-65.1780716295	0.356850781085862	380	-0.024034124794499	13.7527744404954	64.9787992653841	9	2	380	-54.0259242495217	367	1.20438768794278	362	2	-66.6967671070231	379	392	6.49216435729163	3.01577683729814	76.9230769230769	NaN	0	0	0	4217	4561	35	1	-60	200	3	32
C101210_0004_9	C101210_0004_9	C101210_0004_9_sim	1	4000	4117	30	30	20	-0.0023	-0.0081823	-45	10	1	0	1	3	5	-65.4496478055	0.365809757634938	418	-0.0328273896496013	19.4569050403845	58.3244547262336	9	3	418	-51.0799007596406	394	1.86685641319789	390	3	-69.6393281594736	406	430	17.869719375051	9.21793784063099	83.3333333333333	118.181818181818	0	0	0	4192	4592	35	1	-60	400	3	64
C101210_0004_10	C101210_0004_10	C101210_0004_10_sim	1	4000	4143	30	30	20	-0.0023	-0.0081823	-45	10	1	0	1	3	5	-64.371671118	0.338171789582375	1770	-0.000444767205707342	0	0	1	0	NaN	NaN	NaN	NaN	NaN	NaN	NaN	NaN	NaN	NaN	NaN	NaN	NaN	0	0	0	4202	5770	35	1	-60	100	4	16
C101210_0004_11	C101210_0004_11	C101210_0004_11_sim	1	4000	4132	30	30	20	-0.0023	-0.0081823	-45	10	1	0	1	3	5	-65.3713557329999	0.363166476712114	382	-0.0243985177049216	14.2294015292753	69.4145934097864	9	2	382	-53.7467080107412	369	1.24168549600263	364	2	-66.8800880572542	381	394	11.8762143121868	-3.78952027857151	76.9230769230769	NaN	0	0	0	4217	4570	35	1	-60	200	4	32
C101210_0004_12	C101210_0004_12	C101210_0004_12_sim	1	4000	4118	30	30	20	-0.0023	-0.0081823	-45	10	1	0	1	3	5	-64.759483642	0.34688732011593	409	-0.0342165715706933	19.1766890684308	55.1910320125166	9	3	409	-50.4509145815956	385	1.83025381945632	382	3	-68.7767476023907	397	422	0.348926765406443	-0.219494678953146	80	127.272727272727	0	0	0	4194	4574	35	1	-60	400	4	64
C101210_0004_13	C101210_0004_13	C101210_0004_13_sim	1	4000	4142	30	30	20	-0.0023	-0.0081823	-45	10	1	0	1	3	5	-65.5814308059999	0.370678957136523	407	-0.000839679488703275	0.236363490022029	66.5094747567813	1	0	NaN	NaN	NaN	NaN	NaN	NaN	NaN	NaN	NaN	NaN	NaN	NaN	NaN	0	0	0	4213	4517	35	1	-60	100	5	16
C101210_0004_14	C101210_0004_14	C101210_0004_14_sim	1	4000	4131	30	30	20	-0.0023	-0.0081823	-45	10	1	0	1	3	5	-65.9443722919999	0.384570023139668	408	-0.023368865767997	0.788693989422825	9.71393734271817	9	3	408	-54.5480486123567	374	1.37792636306236	370	3	-67.2947190980277	386	425	21.7951038355894	7.16086925745704	51.2820512820513	200	0	0	0	4216	4575	35	1	-60	200	5	32
C101210_0004_15	C101210_0004_15	C101210_0004_15_sim	1	4000	4119	30	30	20	-0.0023	-0.0081823	-45	10	1	0	1	3	5	-63.5097491055	0.324747443362262	394	-0.0334466879637237	17.6533258514136	51.9164100384539	9	3	394	-50.5399924485549	370	1.76673189303933	367	3	-68.2180003928981	382	407	16.4840365888179	6.4177772003393	80	127.272727272727	0	0	0	4196	4544	35	1	-60	400	5	64
C101210_0005_1	C101210_0005_1	C101210_0005_1_sim	1	4000	4137	30	30	20	-0.0023	-0.0081823	-45	10	1	0	1	3	5	-65.186769196	0.357475325938416	382	-0.015746463522221	10.3438198858044	55.0562706933079	9	1	382	-56.85916414421	375	0.461144697127565	364	1	-64.4000325830233	393	393	19.413931102402	19.413931102402	NaN	NaN	0	0	0	4219	4548	35	2	-60	100	1	24
C101210_0005_2	C101210_0005_2	C101210_0005_2_sim	1	4000	4124	30	30	20	-0.0023	-0.0081823	-45	10	1	0	1	3	5	-65.287361611	0.360699653146732	400	-0.0314576121840604	17.6653078665496	55.8870849843397	9	3	400	-51.5295455334262	377	1.69998646662324	373	3	-68.7442637794556	389	414	13.120505572053	7.46478200784948	80	127.272727272727	0	0	0	4203	4569	35	2	-60	200	1	48
C101210_0005_3	C101210_0005_3	C101210_0005_3_sim	1	4000	4110	30	30	20	-0.0023	-0.0081823	-45	10	1	0	1	3	5	-63.529453894	0.324856865448857	426	-0.034385482988373	19.6212046290306	55.1280173935626	9	3	426	-50.6996168509335	402	1.93818453362353	398	3	-69.6606003812541	414	438	15.4296334083576	5.89488034507055	83.3333333333333	118.181818181818	0	0	0	4181	4581	35	2	-60	400	1	96
C101210_0005_4	C101210_0005_4	C101210_0005_4_sim	1	4000	4137	30	30	20	-0.0023	-0.0081823	-45	10	1	0	1	3	5	-65.4285485365	0.365368205828892	385	-0.0127920697503903	9.72699902990428	68.6397753491492	9	1	385	-57.7004404401098	372	0.659112989855274	365	1	-64.375624904206	386	386	20.696076472907	20.696076472907	NaN	NaN	0	0	0	4221	4559	35	2	-60	100	2	24
C101210_0005_5	C101210_0005_5	C101210_0005_5_sim	1	4000	4123	30	30	20	-0.0023	-0.0081823	-45	10	1	0	1	3	5	-65.4035517404999	0.364402799811776	402	-0.0310054518951453	17.4752666830173	57.1978971583036	9	3	402	-51.8606792169585	378	1.70411528625994	375	3	-68.0791175021107	390	416	16.2340135880835	-5.41866410492538	76.9230769230769	136.363636363636	0	0	0	4203	4572	35	2	-60	200	2	48
C101210_0005_6	C101210_0005_6	C101210_0005_6_sim	1	4000	4109	30	30	20	-0.0023	-0.0081823	-45	10	1	0	1	3	5	-64.5789810245	0.34286618233353	440	-0.0359212300418184	21.4320211404634	56.1268464578773	9	3	440	-50.3387398595021	416	1.95789553986243	412	3	-70.1268041896475	428	453	7.33570465774563	3.95606465817609	80	127.272727272727	0	0	0	4180	4609	35	2	-60	400	2	96
C101210_0005_7	C101210_0005_7	C101210_0005_7_sim	1	4000	4134	30	30	20	-0.0023	-0.0081823	-45	10	1	0	1	3	5	-67.0946190744999	0.441703860622083	400	-0.0247856258023863	15.7130096793356	63.1607151473556	9	2	400	-53.7922612406481	386	1.18362020600362	381	2	-66.4771443272361	398	412	8.3156477972044	-1.97282443050584	71.4285714285714	NaN	0	0	0	4224	4602	35	2	-60	100	3	24
C101210_0005_8	C101210_0005_8	C101210_0005_8_sim	1	4000	4122	30	30	20	-0.0023	-0.0081823	-45	10	1	0	1	3	5	-66.1295308459999	0.392776830394727	410	-0.0327511120643558	19.1938906662164	57.4495816127125	9	3	410	-51.0722357238054	387	1.75875391349381	383	3	-68.8280081104181	399	424	4.99325184395984	2.7405659360744	80	127.272727272727	0	0	0	4201	4591	35	2	-60	200	3	48
C101210_0005_9	C101210_0005_9	C101210_0005_9_sim	1	4000	4107	30	30	20	-0.0023	-0.0081823	-45	10	1	0	1	3	5	-67.2223656554999	0.449011853425051	478	-0.0342262278308053	24.8357829010112	64.5001036300047	9	3	478	-51.5087239889552	454	1.94479469637617	451	3	-69.1064845544046	467	492	9.56910479815332	-2.4120968191167	80	127.272727272727	0	0	0	4176	4687	35	2	-60	400	3	96
C101210_0005_10	C101210_0005_10	C101210_0005_10_sim	1	4000	4135	30	30	20	-0.0023	-0.0081823	-45	10	1	0	1	3	5	-66.1331309189999	0.392779255794004	393	-0.0247495871324509	14.856584643482	52.0644082171689	9	2	393	-53.6364590165002	375	0.977042375834777	370	2	-65.3013882962684	387	405	20.049815729541	6.72932764539628	55.5555555555556	NaN	0	0	0	4223	4568	35	2	-60	100	4	24
C101210_0005_11	C101210_0005_11	C101210_0005_11_sim	1	4000	4122	30	30	20	-0.0023	-0.0081823	-45	10	1	0	1	3	5	-66.8070309529999	0.425691402714749	418	-0.0322235694472605	19.8634746756614	60.188042681158	9	3	418	-51.3609604243596	395	1.78769117368416	391	3	-68.7894840513925	407	431	11.7426269535338	-5.82112045136842	83.3333333333333	118.181818181818	0	0	0	4200	4610	35	2	-60	200	4	48
C101210_0005_12	C101210_0005_12	C101210_0005_12_sim	1	4000	4107	30	30	20	-0.0023	-0.0081823	-45	10	1	0	1	3	5	-66.9898622789999	0.435636378066907	475	-0.0337518652845508	24.278288792601	64.1919201510028	9	3	475	-51.638672177367	451	1.94907110016382	447	3	-69.9198186709577	463	489	16.7474096516665	1.63142644352178	76.9230769230769	136.363636363636	0	0	0	4176	4680	35	2	-60	400	4	96
C101210_0005_13	C101210_0005_13	C101210_0005_13_sim	1	4000	4139	30	30	20	-0.0023	-0.0081823	-45	10	1	0	1	3	5	-63.845412741	0.328836680596976	382	-0.00157542143882018	0.51200495993011	61.5405282621182	2	0	NaN	NaN	NaN	NaN	NaN	NaN	NaN	NaN	NaN	NaN	NaN	NaN	NaN	0	0	0	4210	4489	35	2	-60	100	5	24
C101210_0005_14	C101210_0005_14	C101210_0005_14_sim	1	4000	4123	30	30	20	-0.0023	-0.0081823	-45	10	1	0	1	3	5	-65.5866301139999	0.37086859246952	404	-0.0306692430263066	17.7148198578205	57.7725480189474	9	3	404	-51.8471351422007	380	1.71232036943982	377	3	-68.3024024816173	392	418	7.64034016274008	-5.2748530201853	76.9230769230769	116.666666666667	0	0	0	4203	4576	35	2	-60	200	5	48
C101210_0005_15	C101210_0005_15	C101210_0005_15_sim	1	4000	4108	30	30	20	-0.0023	-0.0081823	-45	10	1	0	1	3	5	-65.3811520734999	0.363999213761488	451	-0.0343540298568335	21.8196131831488	59.5960613198649	9	3	451	-51.2237089468812	427	1.94719763931255	424	3	-69.5040040827043	440	464	8.62189483933038	0.210292618110792	83.3333333333333	118.181818181818	0	0	0	4179	4632	35	2	-60	400	5	96
C101210_0006_1	C101210_0006_1	C101210_0006_1_sim	1	4000	4131	30	30	20	-0.0023	-0.0081823	-45	10	1	0	1	3	5	-65.9010784564999	0.383179519791417	470	-0.0243838153965539	0.0340818338120172	4.42667016326874	9	2	470	-55.859935130334	440	1.49007029624063	437	2	-67.2871959707808	453	465	12.7403270969681	-2.19804359376798	83.3333333333333	NaN	0	0	0	4231	4648	35	3	-60	100	1	8.88
C101210_0006_2	C101210_0006_2	C101210_0006_2_sim	1	4000	4114	30	30	20	-0.0023	-0.0081823	-45	10	1	0	1	3	5	-65.3698541464999	0.363438399546142	524	-0.0259994242806495	20.0011578881739	74.1561851100947	9	2	524	-53.9389195418694	511	1.72199251637599	508	2	-68.3617925628735	524	536	12.3002103143302	11.4404905467541	83.3333333333333	NaN	0	0	0	4199	4714	35	3	-60	200	1	17.76
C101210_0006_3	C101210_0006_3	C101210_0006_3_sim	1	4000	4097	30	30	20	-0.0023	-0.0081823	-45	10	1	0	1	3	5	-65.7156124859999	0.375497251699027	730	-0.0286080279252822	24.4018976472256	64.0733032063486	9	2	730	-54.0971940528208	706	1.29534599981135	701	2	-68.6247567564952	720	745	22.0270640078469	6.26736307531867	40	NaN	0	0	0	4173	4900	35	3	-60	400	1	35.52
C101210_0006_4	C101210_0006_4	C101210_0006_4_sim	1	4000	4129	30	30	20	-0.0023	-0.0081823	-45	10	1	0	1	3	5	-66.9958604614999	0.435887056808146	489	-0.0232488996368844	0.667706909368022	6.8069152657182	9	3	489	-54.2266588726141	455	1.58648123330008	451	3	-68.3017478193503	467	504	21.2239113611096	5.63894767343877	54.0540540540541	208.333333333333	0	0	0	4226	4673	35	3	-60	100	2	8.88
C101210_0006_5	C101210_0006_5	C101210_0006_5_sim	1	4000	4114	30	30	20	-0.0023	-0.0081823	-45	10	1	0	1	3	5	-65.3819539194999	0.363668212495298	524	-0.0260882441327197	20.0013676609272	73.9889039002803	9	2	524	-53.9548571291152	512	1.7125544370727	508	2	-68.6742086817856	524	536	18.6248590078359	3.52607855004894	83.3333333333333	NaN	0	0	0	4199	4714	35	3	-60	200	2	17.76
C101210_0006_6	C101210_0006_6	C101210_0006_6_sim	1	4000	4098	30	30	20	-0.0023	-0.0081823	-45	10	1	0	1	3	5	-63.294799783	0.32280544375658	651	-0.032907069609359	22.4005793506088	54.6046044054452	9	2	651	-53.4218700893317	634	1.56189561674287	630	2	-68.7589543398329	648	663	7.99315485422397	0.260380265420836	66.6666666666667	NaN	0	0	0	4177	4805	35	3	-60	400	2	35.52
C101210_0006_7	C101210_0006_7	C101210_0006_7_sim	1	4000	4134	30	30	20	-0.0023	-0.0081823	-45	10	1	0	1	3	5	-64.949081463	0.351095003520435	442	-0.0253534633063563	15.9813150400144	62.5008475823458	9	2	442	-54.0220359699517	429	1.3724288367491	425	2	-66.9348188292716	441	454	17.081980220341	7.27051341791007	76.9230769230769	NaN	0	0	0	4234	4612	35	3	-60	100	3	8.88
C101210_0006_8	C101210_0006_8	C101210_0006_8_sim	1	4000	4113	30	30	20	-0.0023	-0.0081823	-45	10	1	0	1	3	5	-66.3805681179999	0.40403226798495	545	-0.0271812710961923	21.3607150808292	70.5604666695218	9	2	545	-53.8593647292104	532	1.69944251298196	529	2	-68.3987075425021	545	557	17.0581361932407	-4.40851234877775	83.3333333333333	NaN	0	0	0	4196	4741	35	3	-60	200	3	17.76
C101210_0006_9	C101210_0006_9	C101210_0006_9_sim	1	4000	4097	30	30	20	-0.0023	-0.0081823	-45	10	1	0	1	3	5	-65.4145496299999	0.364958816611691	719	-0.0324936438662012	25.0505115799247	58.5929049634175	9	2	719	-53.0458344701235	696	1.33481107787121	691	2	-68.7671977766938	710	731	19.4491677748014	18.8538345352366	47.6190476190476	NaN	0	0	0	4173	4885	35	3	-60	400	3	35.52
C101210_0006_10	C101210_0006_10	C101210_0006_10_sim	1	4000	4133	30	30	20	-0.0023	-0.0081823	-45	10	1	0	1	3	5	-65.3899531204999	0.363939513750366	447	-0.0254344429758477	16.6160078492699	67.51272111958	9	2	447	-53.8610913907615	434	1.4380741732671	430	2	-67.5250590488244	446	459	19.5219484849865	13.938621258567	76.9230769230769	NaN	0	0	0	4233	4627	35	3	-60	100	4	8.88
C101210_0006_11	C101210_0006_11	C101210_0006_11_sim	1	4000	4113	30	30	20	-0.0023	-0.0081823	-45	10	1	0	1	3	5	-66.3980625169999	0.404979731371206	546	-0.0277445801978956	21.666425568275	69.9355680370217	9	2	546	-53.5747265916815	533	1.69885663689823	529	2	-68.8378973609192	545	558	9.37034176153737	7.89232359713772	76.9230769230769	NaN	0	0	0	4196	4742	35	3	-60	200	4	17.76
C101210_0006_12	C101210_0006_12	C101210_0006_12_sim	1	4000	4096	30	30	20	-0.0023	-0.0081823	-45	10	1	0	1	3	5	-66.6128972464999	0.415592275233858	753	-0.0214742386788445	19.5991237404049	66.7950221315779	9	1	753	-57.4836728995508	740	1.13174841199982	735	1	-67.4872189368861	755	755	13.7229391726825	13.7229391726825	NaN	NaN	0	0	0	4172	4933	35	3	-60	400	4	35.52
C101210_0006_13	C101210_0006_13	C101210_0006_13_sim	1	4000	4132	30	30	20	-0.0023	-0.0081823	-45	10	1	0	1	3	5	-65.7770005095	0.378238713604118	452	-0.026052570805649	17.5166751383427	72.7941772233148	9	2	452	-53.3999133816248	439	1.4846320333851	435	2	-67.6372127194245	451	464	17.5213117654259	1.51196644903709	76.9230769230769	NaN	0	0	0	4231	4642	35	3	-60	100	5	8.88
C101210_0006_14	C101210_0006_14	C101210_0006_14_sim	1	4000	4112	30	30	20	-0.0023	-0.0081823	-45	10	1	0	1	3	5	-67.5745967604999	0.469826396984048	571	-0.0280595574056602	22.8570002491806	69.0335142160549	9	2	571	-53.8710546608581	558	1.65327290701442	554	2	-68.5232846814452	570	583	12.9673032424737	12.5022809311148	76.9230769230769	NaN	0	0	0	4194	4775	35	3	-60	200	5	17.76
C101210_0006_15	C101210_0006_15	C101210_0006_15_sim	1	4000	4097	30	30	20	-0.0023	-0.0081823	-45	10	1	0	1	3	5	-66.0498483814999	0.389374328952372	737	-0.021877214908957	21.0205342292826	71.0254547569738	9	1	737	-55.7071377806718	718	1.24694338794604	713	1	-68.2057057868453	732	732	8.94117630558419	8.94117630558419	NaN	NaN	0	0	0	4173	4917	35	3	-60	400	5	35.52
C101210_0007_1	C101210_0007_1	C101210_0007_1_sim	1	4000	4154	30	30	20	-0.0023	-0.0081823	-45	10	1	0	1	3	5	-67.1651911889999	0.445522042685738	540	-0.00102863585018028	2.39224260005601	121.024221952676	2	0	NaN	NaN	NaN	NaN	NaN	NaN	NaN	NaN	NaN	NaN	NaN	NaN	NaN	0	0	0	4279	4742	35	4	-60	100	1	6.32
C101210_0007_2	C101210_0007_2	C101210_0007_2_sim	1	4000	4135	30	30	20	-0.0023	-0.0081823	-45	10	1	0	1	3	5	-66.4154571165	0.405887791360943	602	-0.00149260633765758	4.25360432010029	129.31084097582	2	0	NaN	NaN	NaN	NaN	NaN	NaN	NaN	NaN	NaN	NaN	NaN	NaN	NaN	0	0	0	4247	4808	35	4	-60	200	1	12.64
C101210_0007_3	C101210_0007_3	C101210_0007_3_sim	1	4000	4117	30	30	20	-0.0023	-0.0081823	-45	10	1	0	1	3	5	-64.9479797164999	0.351412462243585	1770	-7.29189298458895e-05	0	0	1	0	NaN	NaN	NaN	NaN	NaN	NaN	NaN	NaN	NaN	NaN	NaN	NaN	NaN	0	0	0	4213	5770	35	4	-60	400	1	25.28
C101210_0007_4	C101210_0007_4	C101210_0007_4_sim	1	4000	4161	30	30	20	-0.0023	-0.0081823	-45	10	1	0	1	3	5	-65.6416204744999	0.373263112362889	525	-0.000299222164090026	0.149270619993871	77.0417403694809	1	0	NaN	NaN	NaN	NaN	NaN	NaN	NaN	NaN	NaN	NaN	NaN	NaN	NaN	0	0	0	4269	4636	35	4	-60	100	2	6.32
C101210_0007_5	C101210_0007_5	C101210_0007_5_sim	1	4000	4137	30	30	20	-0.0023	-0.0081823	-45	10	1	0	1	3	5	-65.8269919534999	0.38020377551094	588	-0.00193870397138071	4.77974318016815	121.385128420619	2	0	NaN	NaN	NaN	NaN	NaN	NaN	NaN	NaN	NaN	NaN	NaN	NaN	NaN	0	0	0	4251	4790	35	4	-60	200	2	12.64
C101210_0007_6	C101210_0007_6	C101210_0007_6_sim	1	4000	4119	30	30	20	-0.0023	-0.0081823	-45	10	1	0	1	3	5	-63.9194240895	0.329894475355292	1770	-9.30605945311854e-05	0	0	1	0	NaN	NaN	NaN	NaN	NaN	NaN	NaN	NaN	NaN	NaN	NaN	NaN	NaN	0	0	0	4217	5770	35	4	-60	400	2	25.28
C101210_0007_7	C101210_0007_7	C101210_0007_7_sim	1	4000	4160	30	30	20	-0.0023	-0.0081823	-45	10	1	0	1	3	5	-65.8820830794999	0.38222081641693	524	-0.00036491894173574	0.333485269988756	91.8523706018901	1	0	NaN	NaN	NaN	NaN	NaN	NaN	NaN	NaN	NaN	NaN	NaN	NaN	NaN	0	0	0	4272	4660	35	4	-60	100	3	6.32
C101210_0007_8	C101210_0007_8	C101210_0007_8_sim	1	4000	4143	30	30	20	-0.0023	-0.0081823	-45	10	1	0	1	3	5	-63.8422089845	0.329462126594367	540	-0.00150631063019924	2.82654338011612	104.997163968843	2	0	NaN	NaN	NaN	NaN	NaN	NaN	NaN	NaN	NaN	NaN	NaN	NaN	NaN	0	0	0	4264	4714	35	4	-60	200	3	12.64
C101210_0007_9	C101210_0007_9	C101210_0007_9_sim	1	4000	4115	30	30	20	-0.0023	-0.0081823	-45	10	1	0	1	3	5	-66.8138271574999	0.426265999918721	1770	-6.46505707483543e-05	0	0	1	0	NaN	NaN	NaN	NaN	NaN	NaN	NaN	NaN	NaN	NaN	NaN	NaN	NaN	0	0	0	4206	5770	35	4	-60	400	3	25.28
C101210_0007_10	C101210_0007_10	C101210_0007_10_sim	1	4000	4157	30	30	20	-0.0023	-0.0081823	-45	10	1	0	1	3	5	-66.6137995064999	0.415225499257944	532	-0.000683851498174966	1.30003078004364	114.49198806834	2	0	NaN	NaN	NaN	NaN	NaN	NaN	NaN	NaN	NaN	NaN	NaN	NaN	NaN	0	0	0	4278	4713	35	4	-60	100	4	6.32
C101210_0007_11	C101210_0007_11	C101210_0007_11_sim	1	4000	4132	30	30	20	-0.0023	-0.0081823	-45	10	1	0	1	3	5	-67.7631991589999	0.482427630061332	633	-0.000703099227109271	2.63420468006115	144.115671267138	2	0	NaN	NaN	NaN	NaN	NaN	NaN	NaN	NaN	NaN	NaN	NaN	NaN	NaN	0	0	0	4238	4844	35	4	-60	200	4	12.64
C101210_0007_12	C101210_0007_12	C101210_0007_12_sim	1	4000	4116	30	30	20	-0.0023	-0.0081823	-45	10	1	0	1	3	5	-65.3196588229999	0.36176198926512	1770	-6.82310701542854e-05	0	0	1	0	NaN	NaN	NaN	NaN	NaN	NaN	NaN	NaN	NaN	NaN	NaN	NaN	NaN	0	0	0	4211	5770	35	4	-60	400	4	25.28
C101210_0007_13	C101210_0007_13	C101210_0007_13_sim	1	4000	4169	30	30	20	-0.0023	-0.0081823	-45	10	1	0	1	3	5	-64.188754894	0.334800252739079	1770	-0.000103783697979008	0	0	1	0	NaN	NaN	NaN	NaN	NaN	NaN	NaN	NaN	NaN	NaN	NaN	NaN	NaN	0	0	0	4248	5770	35	4	-60	100	5	6.32
C101210_0007_14	C101210_0007_14	C101210_0007_14_sim	1	4000	4136	30	30	20	-0.0023	-0.0081823	-45	10	1	0	1	3	5	-66.1787179219999	0.395178674490066	596	-0.00167887332993693	4.50946858013715	125.972125937687	2	0	NaN	NaN	NaN	NaN	NaN	NaN	NaN	NaN	NaN	NaN	NaN	NaN	NaN	0	0	0	4248	4801	35	4	-60	200	5	12.64
C101210_0007_15	C101210_0007_15	C101210_0007_15_sim	1	4000	4116	30	30	20	-0.0023	-0.0081823	-45	10	1	0	1	3	5	-65.4790425244999	0.367198318199746	1770	-6.66123900121465e-05	0	0	1	0	NaN	NaN	NaN	NaN	NaN	NaN	NaN	NaN	NaN	NaN	NaN	NaN	NaN	0	0	0	4211	5770	35	4	-60	400	5	25.28
E091810_0001_3	E091810_0001_3	E091810_0001_3_sim	1	4000	4149	30	30	20	-0.0023	-0.0081823	-45	10	1	0	1	3	5	-72.0246509745	0.0833679525442822	1770	-6.33148156956743e-05	0	0	1	0	NaN	NaN	NaN	NaN	NaN	NaN	NaN	NaN	NaN	NaN	NaN	NaN	NaN	0	0	0	4165	5770	5	1	-70	100	1	16
E091810_0001_4	E091810_0001_4	E091810_0001_4_sim	1	4000	4145	30	30	20	-0.0023	-0.0081823	-45	10	1	0	1	3	5	-72.9239818565	0.114775755954047	365	-0.000463935980974384	0.106574779988463	56.830551856086	1	0	NaN	NaN	NaN	NaN	NaN	NaN	NaN	NaN	NaN	NaN	NaN	NaN	NaN	0	0	0	4185	4458	5	1	-70	200	1	32
E091810_0001_5	E091810_0001_5	E091810_0001_5_sim	1	4000	4135	30	30	20	-0.0023	-0.0081823	-45	10	1	0	1	3	5	-72.4068051665	0.0969137456251202	370	-0.0232350931953813	12.0019203286511	39.3442594327124	8	0	370	-62.2278882113758	359	1.31768965248556	NaN	NaN	NaN	NaN	NaN	NaN	NaN	NaN	NaN	0	0	0	4198	4482	5	1	-70	400	1	64
E091810_0001_8	E091810_0001_8	E091810_0001_8_sim	1	4000	4149	30	30	20	-0.0023	-0.0081823	-45	10	1	0	1	3	5	-72.5950454515	0.10428242497237	1770	-8.81904280623956e-05	0	0	1	0	NaN	NaN	NaN	NaN	NaN	NaN	NaN	NaN	NaN	NaN	NaN	NaN	NaN	0	0	0	4169	5770	5	1	-70	100	2	16
E091810_0001_9	E091810_0001_9	E091810_0001_9_sim	1	4000	4145	30	30	20	-0.0023	-0.0081823	-45	10	1	0	1	3	5	-72.8074730815	0.111297306876626	367	-0.000420264982164419	0.0503139000093142	49.1711504862418	1	0	NaN	NaN	NaN	NaN	NaN	NaN	NaN	NaN	NaN	NaN	NaN	NaN	NaN	0	0	0	4183	4444	5	1	-70	200	2	32
E091810_0001_10	E091810_0001_10	E091810_0001_10_sim	1	4000	4132	30	30	20	-0.0023	-0.0081823	-45	10	1	0	1	3	5	-72.8632291465	0.112827046070577	396	-0.0241395661872544	12.8598202786819	41.5253063229935	8	0	396	-61.9906750812875	386	1.75616371409731	NaN	NaN	NaN	NaN	NaN	NaN	NaN	NaN	NaN	0	0	0	4201	4515	5	1	-70	400	2	64
E091810_0001_13	E091810_0001_13	E091810_0001_13_sim	1	4000	4148	30	30	20	-0.0023	-0.0081823	-45	10	1	0	1	3	5	-72.954058698	0.11606226528148	1770	-0.000109391866825961	0	0	1	0	NaN	NaN	NaN	NaN	NaN	NaN	NaN	NaN	NaN	NaN	NaN	NaN	NaN	0	0	0	4172	5770	5	1	-70	100	3	16
E091810_0001_14	E091810_0001_14	E091810_0001_14_sim	1	4000	4145	30	30	20	-0.0023	-0.0081823	-45	10	1	0	1	3	5	-72.7615096995	0.110070464021621	368	-0.000404457705113652	0.0333762899944787	44.8934785997606	1	0	NaN	NaN	NaN	NaN	NaN	NaN	NaN	NaN	NaN	NaN	NaN	NaN	NaN	0	0	0	4183	4438	5	1	-70	200	3	32
E091810_0001_15	E091810_0001_15	E091810_0001_15_sim	1	4000	4132	30	30	20	-0.0023	-0.0081823	-45	10	1	0	1	3	5	-72.8773181125	0.113248073619894	398	-0.0241320923466666	12.8314796716863	41.6807547626444	8	0	398	-62.0378470482824	386	1.81698449448015	NaN	NaN	NaN	NaN	NaN	NaN	NaN	NaN	NaN	0	0	0	4201	4516	5	1	-70	400	3	64
E091810_0001_18	E091810_0001_18	E091810_0001_18_sim	1	4000	4148	30	30	20	-0.0023	-0.0081823	-45	10	1	0	1	3	5	-73.1673983995	0.125795069105175	1770	-0.0001244746254465	0	0	1	0	NaN	NaN	NaN	NaN	NaN	NaN	NaN	NaN	NaN	NaN	NaN	NaN	NaN	0	0	0	4174	5770	5	1	-70	100	4	16
E091810_0001_19	E091810_0001_19	E091810_0001_19_sim	1	4000	4146	30	30	20	-0.0023	-0.0081823	-45	10	1	0	1	3	5	-72.5866524975	0.103815406986889	1770	-0.000350536468489843	0	0	1	0	NaN	NaN	NaN	NaN	NaN	NaN	NaN	NaN	NaN	NaN	NaN	NaN	NaN	0	0	0	4180	5770	5	1	-70	200	4	32
E091810_0001_20	E091810_0001_20	E091810_0001_20_sim	1	4000	4132	30	30	20	-0.0023	-0.0081823	-45	10	1	0	1	3	5	-72.8214619925	0.111705467935738	394	-0.0240970539920844	12.7920294267041	41.3699669287067	8	0	394	-62.0010377133221	383	1.75885595254056	NaN	NaN	NaN	NaN	NaN	NaN	NaN	NaN	NaN	0	0	0	4201	4512	5	1	-70	400	4	64
E091810_0001_23	E091810_0001_23	E091810_0001_23_sim	1	4000	4146	30	30	20	-0.0023	-0.0081823	-45	10	1	0	1	3	5	-74.430762263	0.194157277590225	396	-0.000262342901307952	0.18024054998817	85.4006908504992	1	0	NaN	NaN	NaN	NaN	NaN	NaN	NaN	NaN	NaN	NaN	NaN	NaN	NaN	0	0	0	4194	4535	5	1	-70	100	5	16
E091810_0001_24	E091810_0001_24	E091810_0001_24_sim	1	4000	4139	30	30	20	-0.0023	-0.0081823	-45	10	1	0	1	3	5	-74.429363121	0.194063862533507	454	-0.022428462724777	13.60721972128	38.0916138928019	8	0	454	-62.5324521987406	448	1.1770645493242	NaN	NaN	NaN	NaN	NaN	NaN	NaN	NaN	NaN	0	0	0	4214	4592	5	1	-70	200	5	32
E091810_0001_25	E091810_0001_25	E091810_0001_25_sim	1	4000	4126	30	30	20	-0.0023	-0.0081823	-45	10	1	0	1	3	5	-74.565979609	0.20205552396346	558	-0.0249221987482095	15.304945048664	44.2497585132904	8	0	558	-62.0189841113142	547	1.80890756309734	NaN	NaN	NaN	NaN	NaN	NaN	NaN	NaN	NaN	0	0	0	4199	4712	5	1	-70	400	5	64
E091810_0002_3	E091810_0002_3	E091810_0002_3_sim	1	4000	4147	30	30	20	-0.0023	-0.0081823	-45	10	1	0	1	3	5	-72.692565333	0.108214579305154	1770	-0.000196126195005726	0	0	1	0	NaN	NaN	NaN	NaN	NaN	NaN	NaN	NaN	NaN	NaN	NaN	NaN	NaN	0	0	0	4175	5770	5	2	-70	100	1	24
E091810_0002_4	E091810_0002_4	E091810_0002_4_sim	1	4000	4139	30	30	20	-0.0023	-0.0081823	-45	10	1	0	1	3	5	-72.796182058	0.110966905307062	388	-0.0208810576887985	11.5066390583455	33.9419512622985	8	0	388	-62.8151551516261	383	1.07059773456039	NaN	NaN	NaN	NaN	NaN	NaN	NaN	NaN	NaN	0	0	0	4198	4502	5	2	-70	200	1	48
E091810_0002_5	E091810_0002_5	E091810_0002_5_sim	1	4000	4124	30	30	20	-0.0023	-0.0081823	-45	10	1	0	1	3	5	-72.4077043875	0.0969476193420175	422	-0.0247771633927409	13.0955884187661	43.2639177364761	8	0	422	-61.7618571312628	410	1.84287618785852	NaN	NaN	NaN	NaN	NaN	NaN	NaN	NaN	NaN	0	0	0	4191	4539	5	2	-70	400	1	96
E091810_0002_8	E091810_0002_8	E091810_0002_8_sim	1	4000	4149	30	30	20	-0.0023	-0.0081823	-45	10	1	0	1	3	5	-71.7316371345	0.0772609183415327	1770	-0.000103725659928071	0	0	1	0	NaN	NaN	NaN	NaN	NaN	NaN	NaN	NaN	NaN	NaN	NaN	NaN	NaN	0	0	0	4167	5770	5	2	-70	100	2	24
E091810_0002_9	E091810_0002_9	E091810_0002_9_sim	1	4000	4140	30	30	20	-0.0023	-0.0081823	-45	10	1	0	1	3	5	-72.6816742015	0.10775798642394	374	-0.00221397929809282	1.82616426978251	60.0339822219573	2	0	NaN	NaN	NaN	NaN	NaN	NaN	NaN	NaN	NaN	NaN	NaN	NaN	NaN	0	0	0	4196	4483	5	2	-70	200	2	48
E091810_0002_10	E091810_0002_10	E091810_0002_10_sim	1	4000	4123	30	30	20	-0.0023	-0.0081823	-45	10	1	0	1	3	5	-72.6943638845	0.108264363218446	445	-0.0249141690571769	13.4131282185902	43.8389382937797	8	0	445	-61.8607935713773	432	1.9023170862915	NaN	NaN	NaN	NaN	NaN	NaN	NaN	NaN	NaN	0	0	0	4191	4566	5	2	-70	400	2	96
E091810_0002_13	E091810_0002_13	E091810_0002_13_sim	1	4000	4146	30	30	20	-0.0023	-0.0081823	-45	10	1	0	1	3	5	-73.091754448	0.122250980055442	1770	-0.000259347812127761	0	0	1	0	NaN	NaN	NaN	NaN	NaN	NaN	NaN	NaN	NaN	NaN	NaN	NaN	NaN	0	0	0	4180	5770	5	2	-70	100	3	24
E091810_0002_14	E091810_0002_14	E091810_0002_14_sim	1	4000	4142	30	30	20	-0.0023	-0.0081823	-45	10	1	0	1	3	5	-72.1473366635	0.0875548815426506	349	-0.000845383222305183	0.274210270038637	53.3321665818908	2	0	NaN	NaN	NaN	NaN	NaN	NaN	NaN	NaN	NaN	NaN	NaN	NaN	NaN	0	0	0	4186	4442	5	2	-70	200	3	48
E091810_0002_15	E091810_0002_15	E091810_0002_15_sim	1	4000	4123	30	30	20	-0.0023	-0.0081823	-45	10	1	0	1	3	5	-72.677777367	0.107621357059467	444	-0.0250336807578406	13.4403153487031	43.8265037636914	8	0	444	-61.8085157213253	432	1.85872271802592	NaN	NaN	NaN	NaN	NaN	NaN	NaN	NaN	NaN	0	0	0	4191	4564	5	2	-70	400	3	96
E091810_0002_18	E091810_0002_18	E091810_0002_18_sim	1	4000	4148	30	30	20	-0.0023	-0.0081823	-45	10	1	0	1	3	5	-71.778090492	0.0780224333209365	1770	-0.000106833222354186	0	0	1	0	NaN	NaN	NaN	NaN	NaN	NaN	NaN	NaN	NaN	NaN	NaN	NaN	NaN	0	0	0	4167	5770	5	2	-70	100	4	24
E091810_0002_19	E091810_0002_19	E091810_0002_19_sim	1	4000	4145	30	30	20	-0.0023	-0.0081823	-45	10	1	0	1	3	5	-71.6448256485	0.0749625549141213	1770	-0.000487877550533988	0	0	1	0	NaN	NaN	NaN	NaN	NaN	NaN	NaN	NaN	NaN	NaN	NaN	NaN	NaN	0	0	0	4177	5770	5	2	-70	200	4	48
E091810_0002_20	E091810_0002_20	E091810_0002_20_sim	1	4000	4124	30	30	20	-0.0023	-0.0081823	-45	10	1	0	1	3	5	-72.5074189785	0.100769478187131	430	-0.0248427712095526	13.1480556386671	43.5849804024826	8	0	430	-61.8534595513606	417	1.86889090753192	NaN	NaN	NaN	NaN	NaN	NaN	NaN	NaN	NaN	0	0	0	4191	4548	5	2	-70	400	4	96
E091810_0002_23	E091810_0002_23	E091810_0002_23_sim	1	4000	4147	30	30	20	-0.0023	-0.0081823	-45	10	1	0	1	3	5	-72.683672571	0.107846131498405	1770	-0.000194927871581482	0	0	1	0	NaN	NaN	NaN	NaN	NaN	NaN	NaN	NaN	NaN	NaN	NaN	NaN	NaN	0	0	0	4175	5770	5	2	-70	100	5	24
E091810_0002_24	E091810_0002_24	E091810_0002_24_sim	1	4000	4140	30	30	20	-0.0023	-0.0081823	-45	10	1	0	1	3	5	-72.548184605	0.102368192677264	365	-0.00152357115337593	1.08714107011389	60.3542622355275	2	0	NaN	NaN	NaN	NaN	NaN	NaN	NaN	NaN	NaN	NaN	NaN	NaN	NaN	0	0	0	4194	4475	5	2	-70	200	5	48
E091810_0002_25	E091810_0002_25	E091810_0002_25_sim	1	4000	4123	30	30	20	-0.0023	-0.0081823	-45	10	1	0	1	3	5	-72.539391992	0.102021673445928	432	-0.02494355046783	13.2653444487347	43.5541991247953	8	0	432	-61.7825575512927	420	1.8460558220702	NaN	NaN	NaN	NaN	NaN	NaN	NaN	NaN	NaN	0	0	0	4191	4551	5	2	-70	400	5	96
E091810_0003_3	E091810_0003_3	E091810_0003_3_sim	1	4000	4162	30	30	20	-0.0023	-0.0081823	-45	10	1	0	1	3	5	-72.13444851	0.0871334975827421	1770	-0.000134316052318955	0	0	1	0	NaN	NaN	NaN	NaN	NaN	NaN	NaN	NaN	NaN	NaN	NaN	NaN	NaN	0	0	0	4193	5770	5	3	-70	100	1	8.88
E091810_0003_4	E091810_0003_4	E091810_0003_4_sim	1	4000	4136	30	30	20	-0.0023	-0.0081823	-45	10	1	0	1	3	5	-72.562972209	0.102960844271894	524	-0.0243346446057547	13.5416934686745	41.2122364442255	8	0	524	-62.0893766312861	514	1.76449247275832	NaN	NaN	NaN	NaN	NaN	NaN	NaN	NaN	NaN	0	0	0	4225	4642	5	3	-70	200	1	17.76
E091810_0003_5	E091810_0003_5	E091810_0003_5_sim	1	4000	4113	30	30	20	-0.0023	-0.0081823	-45	10	1	0	1	3	5	-72.5164113795	0.101094865961834	792	-0.0246112048479824	14.0699428186299	42.0836021006967	8	0	792	-62.1826240614035	782	1.78947423302074	NaN	NaN	NaN	NaN	NaN	NaN	NaN	NaN	NaN	0	0	0	4194	4915	5	3	-70	400	1	35.52
E091810_0003_8	E091810_0003_8	E091810_0003_8_sim	1	4000	4159	30	30	20	-0.0023	-0.0081823	-45	10	1	0	1	3	5	-72.5162115255	0.101138146027697	1770	-0.000199052841854697	0	0	1	0	NaN	NaN	NaN	NaN	NaN	NaN	NaN	NaN	NaN	NaN	NaN	NaN	NaN	0	0	0	4201	5770	5	3	-70	100	2	8.88
E091810_0003_9	E091810_0003_9	E091810_0003_9_sim	1	4000	4133	30	30	20	-0.0023	-0.0081823	-45	10	1	0	1	3	5	-72.9024985195	0.113928933565327	570	-0.0245973048362242	13.8960906216372	41.9047086622115	8	0	570	-62.0874827983243	559	1.781947952515	NaN	NaN	NaN	NaN	NaN	NaN	NaN	NaN	NaN	0	0	0	4224	4692	5	3	-70	200	2	17.76
E091810_0003_10	E091810_0003_10	E091810_0003_10_sim	1	4000	4112	30	30	20	-0.0023	-0.0081823	-45	10	1	0	1	3	5	-72.8649278085	0.112885305729805	861	-0.0243333188747288	14.2436155318518	41.4863737177562	8	0	861	-62.2852807581786	850	1.33211805488187	NaN	NaN	NaN	NaN	NaN	NaN	NaN	NaN	NaN	0	0	0	4193	4988	5	3	-70	400	2	35.52
E091810_0003_13	E091810_0003_13	E091810_0003_13_sim	1	4000	4158	30	30	20	-0.0023	-0.0081823	-45	10	1	0	1	3	5	-72.611931463	0.104938309634324	1770	-0.00022049061831122	0	0	1	0	NaN	NaN	NaN	NaN	NaN	NaN	NaN	NaN	NaN	NaN	NaN	NaN	NaN	0	0	0	4203	5770	5	3	-70	100	3	8.88
E091810_0003_14	E091810_0003_14	E091810_0003_14_sim	1	4000	4136	30	30	20	-0.0023	-0.0081823	-45	10	1	0	1	3	5	-72.5174105175	0.10117481296097	519	-0.0243002254428575	13.4823606843222	41.0169612796045	8	0	519	-62.0992707357118	509	1.75458246271971	NaN	NaN	NaN	NaN	NaN	NaN	NaN	NaN	NaN	0	0	0	4225	4636	5	3	-70	200	3	17.76
E091810_0003_15	E091810_0003_15	E091810_0003_15_sim	1	4000	4111	30	30	20	-0.0023	-0.0081823	-45	10	1	0	1	3	5	-73.007617781	0.118468910739613	891	-0.0241706688195173	14.3984308816463	40.9194500341893	8	0	891	-62.233655818384	881	1.33274007959758	NaN	NaN	NaN	NaN	NaN	NaN	NaN	NaN	NaN	0	0	0	4192	5020	5	3	-70	400	3	35.52
E091810_0003_18	E091810_0003_18	E091810_0003_18_sim	1	4000	4160	30	30	20	-0.0023	-0.0081823	-45	10	1	0	1	3	5	-72.348456049	0.0947354644589956	1770	-0.000167006373364767	0	0	1	0	NaN	NaN	NaN	NaN	NaN	NaN	NaN	NaN	NaN	NaN	NaN	NaN	NaN	0	0	0	4197	5770	5	3	-70	100	4	8.88
E091810_0003_19	E091810_0003_19	E091810_0003_19_sim	1	4000	4142	30	30	20	-0.0023	-0.0081823	-45	10	1	0	1	3	5	-71.8720975715	0.079665847669393	458	-0.0227685117998822	12.3319555388839	37.0978286683454	8	0	458	-62.4300977110744	451	1.22361924582194	NaN	NaN	NaN	NaN	NaN	NaN	NaN	NaN	NaN	0	0	0	4221	4566	5	3	-70	200	4	17.76
E091810_0003_20	E091810_0003_20	E091810_0003_20_sim	1	4000	4112	30	30	20	-0.0023	-0.0081823	-45	10	1	0	1	3	5	-72.731433872	0.109260852155448	833	-0.0244464122518343	14.3054137086956	41.6635997292158	8	0	833	-62.1203635512688	824	1.74423141631898	NaN	NaN	NaN	NaN	NaN	NaN	NaN	NaN	NaN	0	0	0	4193	4959	5	3	-70	400	4	35.52
E091810_0003_23	E091810_0003_23	E091810_0003_23_sim	1	4000	4161	30	30	20	-0.0023	-0.0081823	-45	10	1	0	1	3	5	-72.2530407015	0.0912896711744738	1770	-0.000151431010700545	0	0	1	0	NaN	NaN	NaN	NaN	NaN	NaN	NaN	NaN	NaN	NaN	NaN	NaN	NaN	0	0	0	4195	5770	5	3	-70	100	5	8.88
E091810_0003_24	E091810_0003_24	E091810_0003_24_sim	1	4000	4141	30	30	20	-0.0023	-0.0081823	-45	10	1	0	1	3	5	-71.99188202	0.0823416987739728	465	-0.0233256257353335	12.5926312987668	38.4131483303432	8	0	465	-62.3497573212683	457	1.26211066723235	NaN	NaN	NaN	NaN	NaN	NaN	NaN	NaN	NaN	0	0	0	4222	4575	5	3	-70	200	5	17.76
E091810_0003_25	E091810_0003_25	E091810_0003_25_sim	1	4000	4112	30	30	20	-0.0023	-0.0081823	-45	10	1	0	1	3	5	-72.8607311035	0.112757634039226	860	-0.0243972262467514	14.2669999417439	41.4812226304418	8	0	860	-62.2585846182214	849	1.34002173653077	NaN	NaN	NaN	NaN	NaN	NaN	NaN	NaN	NaN	0	0	0	4193	4987	5	3	-70	400	5	35.52
E091810_0004_3	E091810_0004_3	E091810_0004_3_sim	1	4000	4189	30	30	20	-0.0023	-0.0081823	-45	10	1	0	1	3	5	-72.470050787	0.0992716314430227	1770	-1.89799643281724e-05	0	0	1	0	NaN	NaN	NaN	NaN	NaN	NaN	NaN	NaN	NaN	NaN	NaN	NaN	NaN	0	0	0	4193	5770	5	4	-70	100	1	6.32
E091810_0004_4	E091810_0004_4	E091810_0004_4_sim	1	4000	4183	30	30	20	-0.0023	-0.0081823	-45	10	1	0	1	3	5	-72.312188014	0.0934037465692265	1770	-5.57518192627234e-05	0	0	1	0	NaN	NaN	NaN	NaN	NaN	NaN	NaN	NaN	NaN	NaN	NaN	NaN	NaN	0	0	0	4210	5770	5	4	-70	200	1	12.64
E091810_0004_5	E091810_0004_5	E091810_0004_5_sim	1	4000	4160	30	30	20	-0.0023	-0.0081823	-45	10	1	0	1	3	5	-71.5003768175	0.0707623957952852	1770	-0.00010099511296136	0	0	1	0	NaN	NaN	NaN	NaN	NaN	NaN	NaN	NaN	NaN	NaN	NaN	NaN	NaN	0	0	0	4243	5770	5	4	-70	400	1	25.28
E091810_0004_8	E091810_0004_8	E091810_0004_8_sim	1	4000	4188	30	30	20	-0.0023	-0.0081823	-45	10	1	0	1	3	5	-72.9984247835	0.118028516105939	1770	-2.71465041619427e-05	0	0	1	0	NaN	NaN	NaN	NaN	NaN	NaN	NaN	NaN	NaN	NaN	NaN	NaN	NaN	0	0	0	4199	5770	5	4	-70	100	2	6.32
E091810_0004_9	E091810_0004_9	E091810_0004_9_sim	1	4000	4182	30	30	20	-0.0023	-0.0081823	-45	10	1	0	1	3	5	-72.375232621	0.0957201007235049	1770	-5.80381807376122e-05	0	0	1	0	NaN	NaN	NaN	NaN	NaN	NaN	NaN	NaN	NaN	NaN	NaN	NaN	NaN	0	0	0	4211	5770	5	4	-70	200	2	12.64
E091810_0004_10	E091810_0004_10	E091810_0004_10_sim	1	4000	4148	30	30	20	-0.0023	-0.0081823	-45	10	1	0	1	3	5	-72.222068587	0.090168988655221	1770	-4.74333650421644e-05	0	0	1	0	NaN	NaN	NaN	NaN	NaN	NaN	NaN	NaN	NaN	NaN	NaN	NaN	NaN	0	0	0	4262	5770	5	4	-70	400	2	25.28
E091810_0004_13	E091810_0004_13	E091810_0004_13_sim	1	4000	4189	30	30	20	-0.0023	-0.0081823	-45	10	1	0	1	3	5	-71.5108656675	0.0710777645746111	1770	-9.4310582650697e-06	0	0	1	0	NaN	NaN	NaN	NaN	NaN	NaN	NaN	NaN	NaN	NaN	NaN	NaN	NaN	0	0	0	4189	5770	5	4	-70	100	3	6.32
E091810_0004_14	E091810_0004_14	E091810_0004_14_sim	1	4000	4188	30	30	20	-0.0023	-0.0081823	-45	10	1	0	1	3	5	-71.5628108745	0.0725505805749271	1770	-3.23869797863932e-05	0	0	1	0	NaN	NaN	NaN	NaN	NaN	NaN	NaN	NaN	NaN	NaN	NaN	NaN	NaN	0	0	0	4197	5770	5	4	-70	200	3	12.64
E091810_0004_15	E091810_0004_15	E091810_0004_15_sim	1	4000	4156	30	30	20	-0.0023	-0.0081823	-45	10	1	0	1	3	5	-71.7046644535	0.0767724815432857	1770	-8.93317954815502e-05	0	0	1	0	NaN	NaN	NaN	NaN	NaN	NaN	NaN	NaN	NaN	NaN	NaN	NaN	NaN	0	0	0	4250	5770	5	4	-70	400	3	25.28
E091810_0004_18	E091810_0004_18	E091810_0004_18_sim	1	4000	4189	30	30	20	-0.0023	-0.0081823	-45	10	1	0	1	3	5	-72.439476953	0.0981758706635867	1770	-1.85765398338711e-05	0	0	1	0	NaN	NaN	NaN	NaN	NaN	NaN	NaN	NaN	NaN	NaN	NaN	NaN	NaN	0	0	0	4193	5770	5	4	-70	100	4	6.32
E091810_0004_19	E091810_0004_19	E091810_0004_19_sim	1	4000	4187	30	30	20	-0.0023	-0.0081823	-45	10	1	0	1	3	5	-71.573399793	0.0728303240160804	1770	-3.26523424488733e-05	0	0	1	0	NaN	NaN	NaN	NaN	NaN	NaN	NaN	NaN	NaN	NaN	NaN	NaN	NaN	0	0	0	4197	5770	5	4	-70	200	4	12.64
E091810_0004_20	E091810_0004_20	E091810_0004_20_sim	1	4000	4154	30	30	20	-0.0023	-0.0081823	-45	10	1	0	1	3	5	-71.836332708	0.0789893021230257	1770	-7.86591082049485e-05	0	0	1	0	NaN	NaN	NaN	NaN	NaN	NaN	NaN	NaN	NaN	NaN	NaN	NaN	NaN	0	0	0	4254	5770	5	4	-70	400	4	25.28
E091810_0004_23	E091810_0004_23	E091810_0004_23_sim	1	4000	4189	30	30	20	-0.0023	-0.0081823	-45	10	1	0	1	3	5	-70.675639456	0.0520031932226387	1770	-5.1573840664787e-06	0	0	1	0	NaN	NaN	NaN	NaN	NaN	NaN	NaN	NaN	NaN	NaN	NaN	NaN	NaN	0	0	0	4190	5770	5	4	-70	100	5	6.32
E091810_0004_24	E091810_0004_24	E091810_0004_24_sim	1	4000	4188	30	30	20	-0.0023	-0.0081823	-45	10	1	0	1	3	5	-71.117102465	0.0606895176681124	1770	-2.28200356717475e-05	0	0	1	0	NaN	NaN	NaN	NaN	NaN	NaN	NaN	NaN	NaN	NaN	NaN	NaN	NaN	0	0	0	4194	5770	5	4	-70	200	5	12.64
E091810_0004_25	E091810_0004_25	E091810_0004_25_sim	1	4000	4171	30	30	20	-0.0023	-0.0081823	-45	10	1	0	1	3	5	-70.9962443785	0.0577856097738427	1770	-9.6485338882589e-05	0	0	1	0	NaN	NaN	NaN	NaN	NaN	NaN	NaN	NaN	NaN	NaN	NaN	NaN	NaN	0	0	0	4221	5770	5	4	-70	400	5	25.28
E092910_0000_2	E092910_0000_2	E092910_0000_2_sim	1	4000	4147	30	30	20	-0.0023	-0.0081823	-45	10	1	0	1	3	5	-68.5598979295	0.170900763313484	1770	-0.000141365850178305	0	0	1	0	NaN	NaN	NaN	NaN	NaN	NaN	NaN	NaN	NaN	NaN	NaN	NaN	NaN	0	0	0	4186	5770	24	1	-60	100	1	16
E092910_0000_3	E092910_0000_3	E092910_0000_3_sim	1	4000	4140	30	30	20	-0.0023	-0.0081823	-45	10	1	0	1	3	5	-68.8605301615	0.181372262741906	408	-0.000985039524425801	0.346801909966402	66.2044279158718	2	0	NaN	NaN	NaN	NaN	NaN	NaN	NaN	NaN	NaN	NaN	NaN	NaN	NaN	0	0	0	4212	4525	24	1	-60	200	1	32
E092910_0000_4	E092910_0000_4	E092910_0000_4_sim	1	4000	4126	30	30	20	-0.0023	-0.0081823	-45	10	1	0	1	3	5	-68.7023185805	0.175721961473219	457	-0.0254686593639887	14.1636216525548	47.7336376504963	8	0	457	-56.68756898746	442	1.73968789954775	NaN	NaN	NaN	NaN	NaN	NaN	NaN	NaN	NaN	0	0	0	4212	4606	24	1	-60	400	1	64
E092910_0000_6	E092910_0000_6	E092910_0000_6_sim	1	4000	4149	30	30	20	-0.0023	-0.0081823	-45	10	1	0	1	3	5	-63.9430695595	0.0902888930020414	1770	-4.27886444704243e-05	0	0	1	0	NaN	NaN	NaN	NaN	NaN	NaN	NaN	NaN	NaN	NaN	NaN	NaN	NaN	0	0	0	4169	5770	24	1	-60	100	2	16
E092910_0000_7	E092910_0000_7	E092910_0000_7_sim	1	4000	4148	30	30	20	-0.0023	-0.0081823	-45	10	1	0	1	3	5	-64.122835168	0.0915490002120465	1770	-0.00010766445897769	0	0	1	0	NaN	NaN	NaN	NaN	NaN	NaN	NaN	NaN	NaN	NaN	NaN	NaN	NaN	0	0	0	4171	5770	24	1	-60	200	2	32
E092910_0000_8	E092910_0000_8	E092910_0000_8_sim	1	4000	4135	30	30	20	-0.0023	-0.0081823	-45	10	1	0	1	3	5	-65.993524255	0.112249782963562	360	-0.00249708586208946	0.690872760133956	46.7465267412545	6	0	360	-67.2466947098774	304	0.103387498275765	NaN	NaN	NaN	NaN	NaN	NaN	NaN	NaN	NaN	0	0	0	4200	4448	24	1	-60	400	2	64
E092910_0000_10	E092910_0000_10	E092910_0000_10_sim	1	4000	4148	30	30	20	-0.0023	-0.0081823	-45	10	1	0	1	3	5	-66.343898789	0.116731199145371	1770	-6.66337931029409e-05	0	0	1	0	NaN	NaN	NaN	NaN	NaN	NaN	NaN	NaN	NaN	NaN	NaN	NaN	NaN	0	0	0	4174	5770	24	1	-60	100	3	16
E092910_0000_11	E092910_0000_11	E092910_0000_11_sim	1	4000	4147	30	30	20	-0.0023	-0.0081823	-45	10	1	0	1	3	5	-65.5936894615	0.107640042071152	1770	-0.000165869322234981	0	0	1	0	NaN	NaN	NaN	NaN	NaN	NaN	NaN	NaN	NaN	NaN	NaN	NaN	NaN	0	0	0	4176	5770	24	1	-60	200	3	32
E092910_0000_12	E092910_0000_12	E092910_0000_12_sim	1	4000	4143	30	30	20	-0.0023	-0.0081823	-45	10	1	0	1	3	5	-63.788685913	0.0892804074092657	1770	-0.000441690511295216	0	0	1	0	NaN	NaN	NaN	NaN	NaN	NaN	NaN	NaN	NaN	NaN	NaN	NaN	NaN	0	0	0	4178	5770	24	1	-60	400	3	64
E092910_0000_14	E092910_0000_14	E092910_0000_14_sim	1	4000	4148	30	30	20	-0.0023	-0.0081823	-45	10	1	0	1	3	5	-67.482608278	0.142022466432425	1770	-9.40743162893675e-05	0	0	1	0	NaN	NaN	NaN	NaN	NaN	NaN	NaN	NaN	NaN	NaN	NaN	NaN	NaN	0	0	0	4179	5770	24	1	-60	100	4	16
E092910_0000_15	E092910_0000_15	E092910_0000_15_sim	1	4000	4144	30	30	20	-0.0023	-0.0081823	-45	10	1	0	1	3	5	-67.214365656	0.135289624870799	1770	-0.000351874708679461	0	0	1	0	NaN	NaN	NaN	NaN	NaN	NaN	NaN	NaN	NaN	NaN	NaN	NaN	NaN	0	0	0	4188	5770	24	1	-60	200	4	32
E092910_0000_16	E092910_0000_16	E092910_0000_16_sim	1	4000	4138	30	30	20	-0.0023	-0.0081823	-45	10	1	0	1	3	5	-65.4203070275	0.105321936720724	1770	-0.00132105168846065	0	0	1	0	NaN	NaN	NaN	NaN	NaN	NaN	NaN	NaN	NaN	NaN	NaN	NaN	NaN	0	0	0	4193	5770	24	1	-60	400	4	64
E092910_0000_18	E092910_0000_18	E092910_0000_18_sim	1	4000	4149	30	30	20	-0.0023	-0.0081823	-45	10	1	0	1	3	5	-63.3929873535	0.0873806495512351	1770	-4.03377764571205e-05	0	0	1	0	NaN	NaN	NaN	NaN	NaN	NaN	NaN	NaN	NaN	NaN	NaN	NaN	NaN	0	0	0	4169	5770	24	1	-60	100	5	16
E092910_0000_19	E092910_0000_19	E092910_0000_19_sim	1	4000	4148	30	30	20	-0.0023	-0.0081823	-45	10	1	0	1	3	5	-57.396296862001	0.331978688763431	1770	-6.00339476810752e-05	0	0	1	0	NaN	NaN	NaN	NaN	NaN	NaN	NaN	NaN	NaN	NaN	NaN	NaN	NaN	0	0	0	4169	5770	24	1	-60	200	5	32
E092910_0000_20	E092910_0000_20	E092910_0000_20_sim	1	4000	4136	30	30	20	-0.0023	-0.0081823	-45	10	1	0	1	3	5	-65.8789993195	0.111142037947528	359	-0.00213320067778279	0.411848630088301	44.3455998700209	2	0	NaN	NaN	NaN	NaN	NaN	NaN	NaN	NaN	NaN	NaN	NaN	NaN	NaN	0	0	0	4199	4439	24	1	-60	400	5	64
E092910_0001_2	E092910_0001_2	E092910_0001_2_sim	1	4000	4149	30	30	20	-0.0023	-0.0081823	-45	10	1	0	1	3	5	-61.409914247	0.0886034467320794	1770	-6.54741498219225e-05	0	0	1	0	NaN	NaN	NaN	NaN	NaN	NaN	NaN	NaN	NaN	NaN	NaN	NaN	NaN	0	0	0	4167	5770	24	2	-60	100	1	24
E092910_0001_3	E092910_0001_3	E092910_0001_3_sim	1	4000	4142	30	30	20	-0.0023	-0.0081823	-45	10	1	0	1	3	5	-65.7078128795	0.109356874539479	1770	-0.000502675659929203	0	0	1	0	NaN	NaN	NaN	NaN	NaN	NaN	NaN	NaN	NaN	NaN	NaN	NaN	NaN	0	0	0	4185	5770	24	2	-60	200	1	48
E092910_0001_4	E092910_0001_4	E092910_0001_4_sim	1	4000	4128	30	30	20	-0.0023	-0.0081823	-45	10	1	0	1	3	5	-64.8255226525	0.0978749282534137	352	-0.0222785925520584	10.0767669281228	40.5243857591615	8	0	352	-57.5471511118424	342	1.41746489477956	NaN	NaN	NaN	NaN	NaN	NaN	NaN	NaN	NaN	0	0	0	4198	4456	24	2	-60	400	1	96
E092910_0001_6	E092910_0001_6	E092910_0001_6_sim	1	4000	4148	30	30	20	-0.0023	-0.0081823	-45	10	1	0	1	3	5	-64.9337456785	0.0991359486948674	1770	-8.42024256831227e-05	0	0	1	0	NaN	NaN	NaN	NaN	NaN	NaN	NaN	NaN	NaN	NaN	NaN	NaN	NaN	0	0	0	4172	5770	24	2	-60	100	2	24
E092910_0001_7	E092910_0001_7	E092910_0001_7_sim	1	4000	4146	30	30	20	-0.0023	-0.0081823	-45	10	1	0	1	3	5	-63.7549114665	0.0890836868276242	1770	-0.00020136258026204	0	0	1	0	NaN	NaN	NaN	NaN	NaN	NaN	NaN	NaN	NaN	NaN	NaN	NaN	NaN	0	0	0	4173	5770	24	2	-60	200	2	48
E092910_0001_8	E092910_0001_8	E092910_0001_8_sim	1	4000	4137	30	30	20	-0.0023	-0.0081823	-45	10	1	0	1	3	5	-62.7081174855	0.0875756519455837	1770	-0.00126281444709299	0	0	1	0	NaN	NaN	NaN	NaN	NaN	NaN	NaN	NaN	NaN	NaN	NaN	NaN	NaN	0	0	0	4184	5770	24	2	-60	400	2	96
E092910_0001_10	E092910_0001_10	E092910_0001_10_sim	1	4000	4148	30	30	20	-0.0023	-0.0081823	-45	10	1	0	1	3	5	-65.111520613	0.101155218507876	1770	-8.77582282989703e-05	0	0	1	0	NaN	NaN	NaN	NaN	NaN	NaN	NaN	NaN	NaN	NaN	NaN	NaN	NaN	0	0	0	4172	5770	24	2	-60	100	3	24
E092910_0001_11	E092910_0001_11	E092910_0001_11_sim	1	4000	4146	30	30	20	-0.0023	-0.0081823	-45	10	1	0	1	3	5	-63.4617347075	0.0875819764880215	1770	-0.000183820868013995	0	0	1	0	NaN	NaN	NaN	NaN	NaN	NaN	NaN	NaN	NaN	NaN	NaN	NaN	NaN	0	0	0	4172	5770	24	2	-60	200	3	48
E092910_0001_12	E092910_0001_12	E092910_0001_12_sim	1	4000	4135	30	30	20	-0.0023	-0.0081823	-45	10	1	0	1	3	5	-62.9887994995	0.0861269356612899	1770	-0.00158338102259357	0	0	1	0	NaN	NaN	NaN	NaN	NaN	NaN	NaN	NaN	NaN	NaN	NaN	NaN	NaN	0	0	0	4186	5770	24	2	-60	400	3	96
E092910_0001_14	E092910_0001_14	E092910_0001_14_sim	1	4000	4148	30	30	20	-0.0023	-0.0081823	-45	10	1	0	1	3	5	-64.472777182	0.0944762741743579	1770	-7.64725208082847e-05	0	0	1	0	NaN	NaN	NaN	NaN	NaN	NaN	NaN	NaN	NaN	NaN	NaN	NaN	NaN	0	0	0	4171	5770	24	2	-60	100	4	24
E092910_0001_15	E092910_0001_15	E092910_0001_15_sim	1	4000	4145	30	30	20	-0.0023	-0.0081823	-45	10	1	0	1	3	5	-64.418616805	0.0939373812889683	1770	-0.000258247657550541	0	0	1	0	NaN	NaN	NaN	NaN	NaN	NaN	NaN	NaN	NaN	NaN	NaN	NaN	NaN	0	0	0	4176	5770	24	2	-60	200	4	48
E092910_0001_16	E092910_0001_16	E092910_0001_16_sim	1	4000	4132	30	30	20	-0.0023	-0.0081823	-45	10	1	0	1	3	5	-63.807171895	0.0894686494374383	339	-0.00620923064480822	2.35184261081552	37.6186953228435	6	0	339	-64.2531735292097	323	0.144247896189583	NaN	NaN	NaN	NaN	NaN	NaN	NaN	NaN	NaN	0	0	0	4192	4419	24	2	-60	400	4	96
E092910_0001_18	E092910_0001_18	E092910_0001_18_sim	1	4000	4148	30	30	20	-0.0023	-0.0081823	-45	10	1	0	1	3	5	-64.763167141	0.0973569210918095	1770	-8.11096670630673e-05	0	0	1	0	NaN	NaN	NaN	NaN	NaN	NaN	NaN	NaN	NaN	NaN	NaN	NaN	NaN	0	0	0	4171	5770	24	2	-60	100	5	24
E092910_0001_19	E092910_0001_19	E092910_0001_19_sim	1	4000	4144	30	30	20	-0.0023	-0.0081823	-45	10	1	0	1	3	5	-64.912360855	0.0988663641609473	1770	-0.000324015743162993	0	0	1	0	NaN	NaN	NaN	NaN	NaN	NaN	NaN	NaN	NaN	NaN	NaN	NaN	NaN	0	0	0	4179	5770	24	2	-60	200	5	48
E092910_0001_20	E092910_0001_20	E092910_0001_20_sim	1	4000	4133	30	30	20	-0.0023	-0.0081823	-45	10	1	0	1	3	5	-63.62910696	0.0883958891799407	334	-0.00365657095124233	0.746320400251022	36.1803568805932	6	0	334	-65.7212632197706	286	0.124031101304368	NaN	NaN	NaN	NaN	NaN	NaN	NaN	NaN	NaN	0	0	0	4191	4402	24	2	-60	400	5	96
E092910_0002_2	E092910_0002_2	E092910_0002_2_sim	1	4000	4162	30	30	20	-0.0023	-0.0081823	-45	10	1	0	1	3	5	-65.394724607	0.104856550313623	1770	-6.01691795485866e-05	0	0	1	0	NaN	NaN	NaN	NaN	NaN	NaN	NaN	NaN	NaN	NaN	NaN	NaN	NaN	0	0	0	4195	5770	24	3	-60	100	1	8.88
E092910_0002_3	E092910_0002_3	E092910_0002_3_sim	1	4000	4153	30	30	20	-0.0023	-0.0081823	-45	10	1	0	1	3	5	-63.682766146	0.0887237834265509	1770	-0.000242013388823487	0	0	1	0	NaN	NaN	NaN	NaN	NaN	NaN	NaN	NaN	NaN	NaN	NaN	NaN	NaN	0	0	0	4202	5770	24	3	-60	200	1	17.76
E092910_0002_4	E092910_0002_4	E092910_0002_4_sim	1	4000	4113	30	30	20	-0.0023	-0.0081823	-45	10	1	0	1	3	5	-65.467574825	0.105929149741443	613	-0.0252044524550281	13.2218565424326	43.062817830032	8	0	613	-57.424249107607	601	1.65482566676503	NaN	NaN	NaN	NaN	NaN	NaN	NaN	NaN	NaN	0	0	0	4202	4727	24	3	-60	400	1	35.52
E092910_0002_6	E092910_0002_6	E092910_0002_6_sim	1	4000	4163	30	30	20	-0.0023	-0.0081823	-45	10	1	0	1	3	5	-64.986808249	0.0996251941986176	1770	-4.85340903694492e-05	0	0	1	0	NaN	NaN	NaN	NaN	NaN	NaN	NaN	NaN	NaN	NaN	NaN	NaN	NaN	0	0	0	4193	5770	24	3	-60	100	2	8.88
E092910_0002_7	E092910_0002_7	E092910_0002_7_sim	1	4000	4136	30	30	20	-0.0023	-0.0081823	-45	10	1	0	1	3	5	-66.3611877845	0.117110016907117	488	-0.0182349076807652	10.3561827847532	37.0624175208842	8	0	488	-59.6149821452122	485	0.789315754204694	NaN	NaN	NaN	NaN	NaN	NaN	NaN	NaN	NaN	0	0	0	4236	4603	24	3	-60	200	2	17.76
E092910_0002_8	E092910_0002_8	E092910_0002_8_sim	1	4000	4115	30	30	20	-0.0023	-0.0081823	-45	10	1	0	1	3	5	-64.991604799	0.0997787926780548	578	-0.0252123564756911	12.9636237681279	43.0994404333659	8	0	578	-57.4007065819131	566	1.68019811086607	NaN	NaN	NaN	NaN	NaN	NaN	NaN	NaN	NaN	0	0	0	4204	4689	24	3	-60	400	2	35.52
E092910_0002_10	E092910_0002_10	E092910_0002_10_sim	1	4000	4161	30	30	20	-0.0023	-0.0081823	-45	10	1	0	1	3	5	-65.7335956755	0.109754699914414	1770	-7.33958620693208e-05	0	0	1	0	NaN	NaN	NaN	NaN	NaN	NaN	NaN	NaN	NaN	NaN	NaN	NaN	NaN	0	0	0	4197	5770	24	3	-60	100	3	8.88
E092910_0002_11	E092910_0002_11	E092910_0002_11_sim	1	4000	4133	30	30	20	-0.0023	-0.0081823	-45	10	1	0	1	3	5	-66.883264149	0.127658446314503	509	-0.022496296711923	12.2831184324376	40.8512808053101	8	0	509	-58.2059565475913	501	1.38669079427834	NaN	NaN	NaN	NaN	NaN	NaN	NaN	NaN	NaN	0	0	0	4237	4632	24	3	-60	200	3	17.76
E092910_0002_12	E092910_0002_12	E092910_0002_12_sim	1	4000	4108	30	30	20	-0.0023	-0.0081823	-45	10	1	0	1	3	5	-67.445929628	0.141074023219583	791	-0.0217713859747737	13.0134166824025	40.2794441635573	8	0	791	-58.789677067625	785	1.04470538974684	NaN	NaN	NaN	NaN	NaN	NaN	NaN	NaN	NaN	0	0	0	4194	4924	24	3	-60	400	3	35.52
E092910_0002_14	E092910_0002_14	E092910_0002_14_sim	1	4000	4156	30	30	20	-0.0023	-0.0081823	-45	10	1	0	1	3	5	-67.1181228305	0.133012978616629	1770	-0.000196596230677352	0	0	1	0	NaN	NaN	NaN	NaN	NaN	NaN	NaN	NaN	NaN	NaN	NaN	NaN	NaN	0	0	0	4214	5770	24	3	-60	100	4	8.88
E092910_0002_15	E092910_0002_15	E092910_0002_15_sim	1	4000	4131	30	30	20	-0.0023	-0.0081823	-45	10	1	0	1	3	5	-67.3715731435	0.139111312829207	540	-0.0235939115394612	13.0487014423908	42.5133695544744	8	0	540	-57.8367117976366	531	1.47936658682125	NaN	NaN	NaN	NaN	NaN	NaN	NaN	NaN	NaN	0	0	0	4236	4668	24	3	-60	200	4	17.76
E092910_0002_16	E092910_0002_16	E092910_0002_16_sim	1	4000	4108	30	30	20	-0.0023	-0.0081823	-45	10	1	0	1	3	5	-67.225059243	0.13562867366399	766	-0.0226555334563085	13.2136472382974	41.159691714236	8	0	766	-58.4767444916713	760	1.35331037261539	NaN	NaN	NaN	NaN	NaN	NaN	NaN	NaN	NaN	0	0	0	4195	4898	24	3	-60	400	4	35.52
E092910_0002_18	E092910_0002_18	E092910_0002_18_sim	1	4000	4160	30	30	20	-0.0023	-0.0081823	-45	10	1	0	1	3	5	-65.885395115	0.111194106678492	1770	-8.06968014267079e-05	0	0	1	0	NaN	NaN	NaN	NaN	NaN	NaN	NaN	NaN	NaN	NaN	NaN	NaN	NaN	0	0	0	4198	5770	24	3	-60	100	5	8.88
E092910_0002_19	E092910_0002_19	E092910_0002_19_sim	1	4000	4145	30	30	20	-0.0023	-0.0081823	-45	10	1	0	1	3	5	-64.8793842625	0.0985096851814685	1770	-0.000688833674198308	0	0	1	0	NaN	NaN	NaN	NaN	NaN	NaN	NaN	NaN	NaN	NaN	NaN	NaN	NaN	0	0	0	4219	5770	24	3	-60	200	5	17.76
E092910_0002_20	E092910_0002_20	E092910_0002_20_sim	1	4000	4111	30	30	20	-0.0023	-0.0081823	-45	10	1	0	1	3	5	-66.159916299	0.114127273253567	668	-0.0247074573659492	13.4054853524194	42.8144582947818	8	0	668	-57.6574730476147	658	1.59055246890815	NaN	NaN	NaN	NaN	NaN	NaN	NaN	NaN	NaN	0	0	0	4199	4789	24	3	-60	400	5	35.52
E092910_0009_2	E092910_0009_2	E092910_0009_2_sim	1	4000	4188	30	30	20	-0.0023	-0.0081823	-45	10	1	0	1	3	5	-64.7734598315	0.0973694242741715	1770	-4.93193816845212e-06	0	0	1	0	NaN	NaN	NaN	NaN	NaN	NaN	NaN	NaN	NaN	NaN	NaN	NaN	NaN	0	0	0	4208	5770	24	4	-65	100	1	6.32
E092910_0009_3	E092910_0009_3	E092910_0009_3_sim	1	4000	4185	30	30	20	-0.0023	-0.0081823	-45	10	1	0	1	3	5	-64.899170239	0.0986804582891621	1770	-1.61055648043164e-05	0	0	1	0	NaN	NaN	NaN	NaN	NaN	NaN	NaN	NaN	NaN	NaN	NaN	NaN	NaN	0	0	0	4213	5770	24	4	-65	200	1	12.64
E092910_0009_4	E092910_0009_4	E092910_0009_4_sim	1	4000	4161	30	30	20	-0.0023	-0.0081823	-45	10	1	0	1	3	5	-64.6232678945	0.0958465662006987	1770	-9.49667181927311e-05	0	0	1	0	NaN	NaN	NaN	NaN	NaN	NaN	NaN	NaN	NaN	NaN	NaN	NaN	NaN	0	0	0	4239	5770	24	4	-65	400	1	25.28
E092910_0009_6	E092910_0009_6	E092910_0009_6_sim	1	4000	4188	30	30	20	-0.0023	-0.0081823	-45	10	1	0	1	3	5	-64.080266885	0.0912372489599189	1770	-4.15039239022737e-06	0	0	1	0	NaN	NaN	NaN	NaN	NaN	NaN	NaN	NaN	NaN	NaN	NaN	NaN	NaN	0	0	0	4208	5770	24	4	-65	100	2	6.32
E092910_0009_7	E092910_0009_7	E092910_0009_7_sim	1	4000	4182	30	30	20	-0.0023	-0.0081823	-45	10	1	0	1	3	5	-65.7656743175	0.110062816568605	1770	-2.4481331747411e-05	0	0	1	0	NaN	NaN	NaN	NaN	NaN	NaN	NaN	NaN	NaN	NaN	NaN	NaN	NaN	0	0	0	4217	5770	24	4	-65	200	2	12.64
E092910_0009_8	E092910_0009_8	E092910_0009_8_sim	1	4000	4155	30	30	20	-0.0023	-0.0081823	-45	10	1	0	1	3	5	-65.162285283	0.101630391753192	1770	-0.000116336313912425	0	0	1	0	NaN	NaN	NaN	NaN	NaN	NaN	NaN	NaN	NaN	NaN	NaN	NaN	NaN	0	0	0	4254	5770	24	4	-65	400	2	25.28
E092910_0009_10	E092910_0009_10	E092910_0009_10_sim	1	4000	4187	30	30	20	-0.0023	-0.0081823	-45	10	1	0	1	3	5	-66.435940655	0.118449365338235	1770	-8.83989298521471e-06	0	0	1	0	NaN	NaN	NaN	NaN	NaN	NaN	NaN	NaN	NaN	NaN	NaN	NaN	NaN	0	0	0	4212	5770	24	4	-65	100	3	6.32
E092910_0009_11	E092910_0009_11	E092910_0009_11_sim	1	4000	4184	30	30	20	-0.0023	-0.0081823	-45	10	1	0	1	3	5	-65.198659851	0.10226714548928	1770	-1.84624494652089e-05	0	0	1	0	NaN	NaN	NaN	NaN	NaN	NaN	NaN	NaN	NaN	NaN	NaN	NaN	NaN	0	0	0	4214	5770	24	4	-65	200	3	12.64
E092910_0009_12	E092910_0009_12	E092910_0009_12_sim	1	4000	4148	30	30	20	-0.0023	-0.0081823	-45	10	1	0	1	3	5	-65.854715335	0.110904388930518	1770	-0.000121688692032728	0	0	1	0	NaN	NaN	NaN	NaN	NaN	NaN	NaN	NaN	NaN	NaN	NaN	NaN	NaN	0	0	0	4273	5770	24	4	-65	400	3	25.28
E092910_0009_14	E092910_0009_14	E092910_0009_14_sim	1	4000	4187	30	30	20	-0.0023	-0.0081823	-45	10	1	0	1	3	5	-66.480312729	0.119360851811669	1770	-9.00744352056067e-06	0	0	1	0	NaN	NaN	NaN	NaN	NaN	NaN	NaN	NaN	NaN	NaN	NaN	NaN	NaN	0	0	0	4212	5770	24	4	-65	100	4	6.32
E092910_0009_15	E092910_0009_15	E092910_0009_15_sim	1	4000	4185	30	30	20	-0.0023	-0.0081823	-45	10	1	0	1	3	5	-64.6531463125	0.0961407992072908	1770	-1.4500582640286e-05	0	0	1	0	NaN	NaN	NaN	NaN	NaN	NaN	NaN	NaN	NaN	NaN	NaN	NaN	NaN	0	0	0	4212	5770	24	4	-65	200	4	12.64
E092910_0009_16	E092910_0009_16	E092910_0009_16_sim	1	4000	4157	30	30	20	-0.0023	-0.0081823	-45	10	1	0	1	3	5	-65.0339749595	0.100274428856308	1770	-0.000111882282997666	0	0	1	0	NaN	NaN	NaN	NaN	NaN	NaN	NaN	NaN	NaN	NaN	NaN	NaN	NaN	0	0	0	4250	5770	24	4	-65	400	4	25.28
E092910_0009_18	E092910_0009_18	E092910_0009_18_sim	1	4000	4188	30	30	20	-0.0023	-0.0081823	-45	10	1	0	1	3	5	-65.688126001	0.109109337045363	1770	-6.59688466085086e-06	0	0	1	0	NaN	NaN	NaN	NaN	NaN	NaN	NaN	NaN	NaN	NaN	NaN	NaN	NaN	0	0	0	4210	5770	24	4	-65	100	5	6.32
E092910_0009_19	E092910_0009_19	E092910_0009_19_sim	1	4000	4184	30	30	20	-0.0023	-0.0081823	-45	10	1	0	1	3	5	-65.0930334825	0.10102990412033	1770	-1.75752913201934e-05	0	0	1	0	NaN	NaN	NaN	NaN	NaN	NaN	NaN	NaN	NaN	NaN	NaN	NaN	NaN	0	0	0	4213	5770	24	4	-65	200	5	12.64
E092910_0009_20	E092910_0009_20	E092910_0009_20_sim	1	4000	4159	30	30	20	-0.0023	-0.0081823	-45	10	1	0	1	3	5	-64.863695452	0.0982890537881494	1770	-0.000105183008322985	0	0	1	0	NaN	NaN	NaN	NaN	NaN	NaN	NaN	NaN	NaN	NaN	NaN	NaN	NaN	0	0	0	4245	5770	24	4	-65	400	5	25.28
E100110_0005_2	E100110_0005_2	E100110_0005_2_sim	1	4000	4142	30	30	20	-0.0023	-0.0081823	-45	10	1	0	1	3	5	-72.1219773674999	0.425594337843877	379	-0.002742007812989	4.24746973024322	89.8778091561759	6	0	379	-68.919132049776	337	0.0812348365713405	NaN	NaN	NaN	NaN	NaN	NaN	NaN	NaN	NaN	0	0	0	4198	4529	28	1	-70	100	1	16
E100110_0005_3	E100110_0005_3	E100110_0005_3_sim	1	4000	4134	30	30	20	-0.0023	-0.0081823	-45	10	1	0	1	3	5	-72.5638944219999	0.467705632421651	387	-0.0353086699612922	24.3402643486426	50.7349026347251	9	2	387	-52.3533352213147	373	2.06233520877225	371	2	-64.6780183857462	387	399	0.172553947544733	-0.263934892337106	83.3333333333333	NaN	0	0	0	4192	4549	28	1	-70	200	1	32
E100110_0005_4	E100110_0005_4	E100110_0005_4_sim	1	4000	4124	30	30	20	-0.0023	-0.0081823	-45	10	1	0	1	3	5	-73.1326639034999	0.526614603522918	431	-0.027020002627467	26.2394284193153	66.4063773997522	9	2	431	-52.8264796906394	407	2.71577349150884	405	2	-66.3010383184861	422	432	7.90742313621285	-3.08635100405381	100	NaN	0	0	0	4178	4602	28	1	-70	400	1	64
E100110_0005_6	E100110_0005_6	E100110_0005_6_sim	1	4000	4142	30	30	20	-0.0023	-0.0081823	-45	10	1	0	1	3	5	-71.7553105719999	0.394343985422752	371	-0.00210935038122896	3.21223511014084	89.666383334183	2	0	NaN	NaN	NaN	NaN	NaN	NaN	NaN	NaN	NaN	NaN	NaN	NaN	NaN	0	0	0	4196	4519	28	1	-70	100	2	16
E100110_0005_7	E100110_0005_7	E100110_0005_7_sim	1	4000	4137	30	30	20	-0.0023	-0.0081823	-45	10	1	0	1	3	5	-70.1506891795	0.279560827674844	360	-0.0256402325947783	17.0811767212052	48.0392146951413	9	1	360	-55.5664513088386	349	1.20917830125243	346	1	-63.9517261683615	363	363	6.2554665175454	6.2554665175454	NaN	NaN	0	0	0	4194	4488	28	1	-70	200	2	32
E100110_0005_8	E100110_0005_8	E100110_0005_8_sim	1	4000	4125	30	30	20	-0.0023	-0.0081823	-45	10	1	0	1	3	5	-73.6047514635001	0.57839871243963	427	-0.0310836567376713	26.809175613473	62.5764921824367	9	2	427	-52.8847638864863	415	2.72019553729268	413	2	-65.6370272813562	430	440	-4.87125666163431	-11.5813589776913	100	NaN	0	0	0	4177	4609	28	1	-70	400	2	64
E100110_0005_10	E100110_0005_10	E100110_0005_10_sim	1	4000	4141	30	30	20	-0.0023	-0.0081823	-45	10	1	0	1	3	5	-74.0138689705006	0.625471935395413	417	-0.0249954321087514	21.0486064018302	58.2783745525878	9	1	417	-56.872505908204	414	1.01251349972927	410	1	-63.5729175469281	429	429	-3.40185714635004	-3.40185714635004	NaN	NaN	0	0	0	4200	4596	28	1	-70	100	3	16
E100110_0005_11	E100110_0005_11	E100110_0005_11_sim	1	4000	4134	30	30	20	-0.0023	-0.0081823	-45	10	1	0	1	3	5	-73.4369962555	0.559635405372518	398	-0.0352658560939122	25.6662525477212	53.2231644734026	9	2	398	-52.4618175823158	384	2.13878021440649	382	2	-65.3642466049896	399	410	-0.433193012963858	-5.74944876049677	90.9090909090909	NaN	0	0	0	4190	4571	28	1	-70	200	3	32
E100110_0005_12	E100110_0005_12	E100110_0005_12_sim	1	4000	4126	30	30	20	-0.0023	-0.0081823	-45	10	1	0	1	3	5	-74.9013517485017	0.723122731337802	450	-0.0349211988895679	28.8519092231858	60.0036210567279	9	2	450	-52.5966861968538	437	2.61286472676777	435	2	-66.6233938165515	452	463	-0.503504365037472	-16.5549834002065	90.9090909090909	NaN	0	0	0	4175	4632	28	1	-70	400	3	64
E100110_0005_14	E100110_0005_14	E100110_0005_14_sim	1	4000	4141	30	30	20	-0.0023	-0.0081823	-45	10	1	0	1	3	5	-74.0482355605006	0.628960825913562	418	-0.0249510449857465	21.0680189814098	58.4582723279761	9	1	418	-56.9009791085541	415	1.02711691219212	410	1	-63.7256733268092	429	429	-8.90281603759226	-8.90281603759226	NaN	NaN	0	0	0	4200	4597	28	1	-70	100	4	16
E100110_0005_15	E100110_0005_15	E100110_0005_15_sim	1	4000	4134	30	30	20	-0.0023	-0.0081823	-45	10	1	0	1	3	5	-75.0694686765016	0.741507992246379	422	-0.0358397172241128	28.1808616476625	56.322690827454	9	2	422	-52.5506052723737	408	2.24042576122657	406	2	-65.4897020357846	423	434	2.08978795979793	-1.19410263408962	90.9090909090909	NaN	0	0	0	4187	4607	28	1	-70	200	4	32
E100110_0005_16	E100110_0005_16	E100110_0005_16_sim	1	4000	4125	30	30	20	-0.0023	-0.0081823	-45	10	1	0	1	3	5	-73.9872615220005	0.621177572116	434	-0.031728598129559	27.0949365638676	61.9788597779097	9	2	434	-53.1393020961707	421	2.69237115775196	419	2	-66.4057263679435	436	446	8.17795475519866	0.877785198657261	100	NaN	0	0	0	4176	4616	28	1	-70	400	4	64
E100110_0005_18	E100110_0005_18	E100110_0005_18_sim	1	4000	4141	30	30	20	-0.0023	-0.0081823	-45	10	1	0	1	3	5	-74.7029895845016	0.702110697040139	423	-0.0255397494672246	22.2183797712654	60.3837380486599	9	1	423	-56.7280642887685	420	1.19162765171572	416	1	-64.2520826875625	435	435	-11.035155602912	-11.035155602912	NaN	NaN	0	0	0	4199	4611	28	1	-70	100	5	16
E100110_0005_19	E100110_0005_19	E100110_0005_19_sim	1	4000	4134	30	30	20	-0.0023	-0.0081823	-45	10	1	0	1	3	5	-73.7302713715002	0.592873292225511	402	-0.0354377422537577	26.1758774875873	53.847226392515	9	2	402	-52.4327808924492	388	2.16947039774615	386	2	-65.4154360251835	403	414	-1.73717687173372	-4.72801562707854	90.9090909090909	NaN	0	0	0	4190	4578	28	1	-70	200	5	32
E100110_0005_20	E100110_0005_20	E100110_0005_20_sim	1	4000	4124	30	30	20	-0.0023	-0.0081823	-45	10	1	0	1	3	5	-73.0616841439999	0.519202275447365	430	-0.025645266695105	26.272852819191	68.2645980571128	9	2	430	-52.7316572408494	406	2.72692114916747	404	2	-66.0350481396447	421	431	3.92101318830853	-7.71249164741172	100	NaN	0	0	0	4178	4602	28	1	-70	400	5	64
E100110_0002_2	E100110_0002_2	E100110_0002_2_sim	1	4000	4145	30	30	20	-0.0023	-0.0081823	-45	10	1	0	1	3	5	-67.981449292	0.179521697417696	356	-0.000541827419737694	0.000819820003982841	18.2370357634094	1	0	NaN	NaN	NaN	NaN	NaN	NaN	NaN	NaN	NaN	NaN	NaN	NaN	NaN	0	0	0	4177	4377	28	2	-65	100	1	24
E100110_0002_3	E100110_0002_3	E100110_0002_3_sim	1	4000	4135	30	30	20	-0.0023	-0.0081823	-45	10	1	0	1	3	5	-67.88381073	0.177110461635876	335	-0.0237880218502874	14.2755078681367	44.7814898665868	9	1	335	-56.0640264919114	326	1.14507705979754	322	1	-63.7442939575686	340	340	-7.73381330978042	-7.73381330978042	NaN	NaN	0	0	0	4189	4444	28	2	-65	200	1	48
E100110_0002_4	E100110_0002_4	E100110_0002_4_sim	1	4000	4118	30	30	20	-0.0023	-0.0081823	-45	10	1	0	1	3	5	-69.2209736425	0.230871508115999	398	-0.0384800481817884	24.2729174372494	51.0061082666346	9	3	398	-50.2156512028081	372	2.74243671650281	370	3	-66.8989937667698	387	410	8.18738623519981	-13.8073911692303	86.9565217391304	130	0	0	0	4175	4519	28	2	-65	400	1	96
E100110_0002_6	E100110_0002_6	E100110_0002_6_sim	1	4000	4142	30	30	20	-0.0023	-0.0081823	-45	10	1	0	1	3	5	-69.749941351	0.256238008127854	344	-0.00201047158144361	2.0090989098599	73.9390364183201	2	0	NaN	NaN	NaN	NaN	NaN	NaN	NaN	NaN	NaN	NaN	NaN	NaN	NaN	0	0	0	4190	4469	28	2	-65	100	2	24
E100110_0002_7	E100110_0002_7	E100110_0002_7_sim	1	4000	4136	30	30	20	-0.0023	-0.0081823	-45	10	1	0	1	3	5	-67.6968289285	0.17216539446513	331	-0.0222378680957218	13.3346014492515	43.9110610998938	9	1	331	-56.7985841407964	324	1.04958600396453	320	1	-63.12569950757	338	338	-5.95859087188323	-5.95859087188323	NaN	NaN	0	0	0	4188	4438	28	2	-65	200	2	48
E100110_0002_8	E100110_0002_8	E100110_0002_8_sim	1	4000	4121	30	30	20	-0.0023	-0.0081823	-45	10	1	0	1	3	5	-67.236721681	0.157552154341452	364	-0.035414278364835	21.0784534924585	49.3615476700486	9	3	364	-50.4326150774619	338	2.50399115463421	336	3	-64.9639199711397	353	378	10.4318949755997	-14.9931806344385	80	177.777777777778	0	0	0	4178	4465	28	2	-65	400	2	96
E100110_0002_10	E100110_0002_10	E100110_0002_10_sim	1	4000	4143	30	30	20	-0.0023	-0.0081823	-45	10	1	0	1	3	5	-69.2692433955	0.23268178781001	337	-0.00133556982164715	1.03668147992079	70.6009093154171	2	0	NaN	NaN	NaN	NaN	NaN	NaN	NaN	NaN	NaN	NaN	NaN	NaN	NaN	0	0	0	4187	4455	28	2	-65	100	3	24
E100110_0002_11	E100110_0002_11	E100110_0002_11_sim	1	4000	4130	30	30	20	-0.0023	-0.0081823	-45	10	1	0	1	3	5	-70.2690144045	0.286943798431586	364	-0.0334505861267282	21.1823797162677	50.3849234607541	9	2	364	-52.533569073679	351	2.18149439702064	349	2	-64.2976781884468	365	376	9.28049907031298	-3.6877895617816	90.9090909090909	NaN	0	0	0	4188	4500	28	2	-65	200	3	48
E100110_0002_12	E100110_0002_12	E100110_0002_12_sim	1	4000	4118	30	30	20	-0.0023	-0.0081823	-45	10	1	0	1	3	5	-68.5410984715	0.200527264809767	386	-0.0375978469357448	23.0118941181451	50.3083897505185	9	3	386	-50.3857743419151	360	2.69127601366448	358	3	-66.650126487021	375	398	5.88687676850454	-5.51226797359209	86.9565217391304	130	0	0	0	4176	4500	28	2	-65	400	3	96
E100110_0002_14	E100110_0002_14	E100110_0002_14_sim	1	4000	4143	30	30	20	-0.0023	-0.0081823	-45	10	1	0	1	3	5	-68.914665622	0.216755028965301	335	-0.00103731086796223	0.562894960037013	65.6683073383694	2	0	NaN	NaN	NaN	NaN	NaN	NaN	NaN	NaN	NaN	NaN	NaN	NaN	NaN	0	0	0	4184	4442	28	2	-65	100	4	24
E100110_0002_15	E100110_0002_15	E100110_0002_15_sim	1	4000	4135	30	30	20	-0.0023	-0.0081823	-45	10	1	0	1	3	5	-68.118963169	0.183546502065639	340	-0.0260439069231551	15.9369087411107	47.1934973022679	9	1	340	-54.6897552388304	327	1.25494106542006	324	1	-63.8453108389102	341	341	8.5792798665375	8.5792798665375	NaN	NaN	0	0	0	4189	4451	28	2	-65	200	4	48
E100110_0002_16	E100110_0002_16	E100110_0002_16_sim	1	4000	4118	30	30	20	-0.0023	-0.0081823	-45	10	1	0	1	3	5	-68.5891689735	0.202359352618391	387	-0.037619895560814	23.1317307995188	50.3040165306389	9	3	387	-50.338445790411	361	2.73033275469954	359	3	-66.3903486282734	376	399	8.16185900899266	-11.494173453372	86.9565217391304	130	0	0	0	4176	4501	28	2	-65	400	4	96
E100110_0002_18	E100110_0002_18	E100110_0002_18_sim	1	4000	4144	30	30	20	-0.0023	-0.0081823	-45	10	1	0	1	3	5	-68.449956227	0.196451665915721	336	-0.000734832925086814	0.173261289967883	53.8728048195616	1	0	NaN	NaN	NaN	NaN	NaN	NaN	NaN	NaN	NaN	NaN	NaN	NaN	NaN	0	0	0	4180	4421	28	2	-65	100	5	24
E100110_0002_19	E100110_0002_19	E100110_0002_19_sim	1	4000	4134	30	30	20	-0.0023	-0.0081823	-45	10	1	0	1	3	5	-68.5046218015	0.198804644016549	347	-0.0330375776162381	18.9371917327904	43.3401177567383	9	2	347	-52.4337640472602	330	1.43467944754802	327	2	-64.4229975999696	344	359	3.62312823700719	-8.67764037521207	66.6666666666667	NaN	0	0	0	4190	4457	28	2	-65	200	5	48
E100110_0002_20	E100110_0002_20	E100110_0002_20_sim	1	4000	4119	30	30	20	-0.0023	-0.0081823	-45	10	1	0	1	3	5	-68.2713671965	0.189582342492151	381	-0.039120595650545	23.2409386330618	49.2753167253701	9	3	381	-49.7420760968657	356	2.64798995264469	354	3	-65.0317956634198	371	394	-0.470798017130534	-16.0229673277435	86.9565217391304	155.555555555556	0	0	0	4177	4492	28	2	-65	400	5	96
E100110_0003_2	E100110_0003_2	E100110_0003_2_sim	1	4000	4153	30	30	20	-0.0023	-0.0081823	-45	10	1	0	1	3	5	-67.8056599915	0.17524164404774	371	-0.00093993713431046	0.355774300025772	55.3451187955432	2	0	NaN	NaN	NaN	NaN	NaN	NaN	NaN	NaN	NaN	NaN	NaN	NaN	NaN	0	0	0	4199	4452	28	3	-65	100	1	8.88
E100110_0003_3	E100110_0003_3	E100110_0003_3_sim	1	4000	4129	30	30	20	-0.0023	-0.0081823	-45	10	1	0	1	3	5	-68.090481036	0.182478574695772	421	-0.0355251978198818	21.7115790983848	47.2350887212395	9	2	421	-52.5500535016887	407	2.18861695163434	405	2	-65.1587387459259	422	433	4.3439260895739	-8.57869933080016	90.9090909090909	NaN	0	0	0	4197	4540	28	3	-65	200	1	17.76
E100110_0003_4	E100110_0003_4	E100110_0003_4_sim	1	4000	4107	30	30	20	-0.0023	-0.0081823	-45	10	1	0	1	3	5	-69.421148491	0.238464692073059	601	-0.038304406552007	25.7997996702499	48.9716449115079	9	2	601	-52.5736972096757	586	2.42948602629111	584	2	-65.3089339389378	601	613	8.86126585793113	-7.53894037587748	83.3333333333333	NaN	0	0	0	4173	4731	28	3	-65	400	1	35.52
E100110_0003_6	E100110_0003_6	E100110_0003_6_sim	1	4000	4142	30	30	20	-0.0023	-0.0081823	-45	10	1	0	1	3	5	-70.6589691795	0.311044961811915	434	-0.0340347372241967	23.6180944826638	49.691959715558	9	2	434	-52.3213546472769	413	1.51580187998565	409	2	-65.3882749686142	427	447	-1.01729179906831	-6.91968324983566	50	NaN	0	0	0	4207	4569	28	3	-65	100	2	8.88
E100110_0003_7	E100110_0003_7	E100110_0003_7_sim	1	4000	4125	30	30	20	-0.0023	-0.0081823	-45	10	1	0	1	3	5	-70.088527881	0.27591747454106	472	-0.0358139066304828	24.3084338433681	51.1878378823872	9	2	472	-52.6688913266949	459	2.44101951072648	457	2	-64.8446818003355	473	484	0.256872410974806	-9.80534855865909	90.9090909090909	NaN	0	0	0	4191	4611	28	3	-65	200	2	17.76
E100110_0003_8	E100110_0003_8	E100110_0003_8_sim	1	4000	4107	30	30	20	-0.0023	-0.0081823	-45	10	1	0	1	3	5	-68.9561396975	0.218676885426762	583	-0.0384724215682704	25.4208047692882	48.7636277939686	9	2	583	-52.4336316506289	568	2.47775819504675	566	2	-65.8422192376731	583	595	4.82399871330466	-4.9107091213905	83.3333333333333	NaN	0	0	0	4174	4710	28	3	-65	400	2	35.52
E100110_0003_10	E100110_0003_10	E100110_0003_10_sim	1	4000	4145	30	30	20	-0.0023	-0.0081823	-45	10	1	0	1	3	5	-69.4838093065	0.241642978725277	423	-0.0284399300407908	19.1846738571313	44.2948111620807	9	1	423	-54.3948271928065	413	0.715164406073022	215	1	-79.9397480900599	435	435	17.5372637229881	17.5372637229881	NaN	NaN	0	0	0	4209	4543	28	3	-65	100	3	8.88
E100110_0003_11	E100110_0003_11	E100110_0003_11_sim	1	4000	4126	30	30	20	-0.0023	-0.0081823	-45	10	1	0	1	3	5	-69.6358140265	0.249694635667517	460	-0.0356510630238055	23.718527786502	50.6771716610505	9	2	460	-52.6541524134264	447	2.3781476054595	444	2	-66.1499329350362	461	472	9.0257988211809	1.99893316064265	90.9090909090909	NaN	0	0	0	4192	4595	28	3	-65	200	3	17.76
E100110_0003_12	E100110_0003_12	E100110_0003_12_sim	1	4000	4107	30	30	20	-0.0023	-0.0081823	-45	10	1	0	1	3	5	-70.136896874	0.278993909727066	631	-0.0394397116709767	27.039930012706	48.7931412403341	9	2	631	-52.1306825173573	615	2.25003283214004	612	2	-65.8957254351701	630	643	7.85444672692053	-6.06061286903024	76.9230769230769	NaN	0	0	0	4172	4763	28	3	-65	400	3	35.52
E100110_0003_14	E100110_0003_14	E100110_0003_14_sim	1	4000	4143	30	30	20	-0.0023	-0.0081823	-45	10	1	0	1	3	5	-70.066841269	0.27469771840849	417	-0.0263960994903384	18.4469612009943	48.9974608596289	9	1	417	-55.8363158890586	407	1.27923293541154	404	1	-64.0057015390245	421	421	6.15604513680751	6.15604513680751	NaN	NaN	0	0	0	4208	4548	28	3	-65	100	4	8.88
E100110_0003_15	E100110_0003_15	E100110_0003_15_sim	1	4000	4126	30	30	20	-0.0023	-0.0081823	-45	10	1	0	1	3	5	-69.4417355675	0.239493728025839	455	-0.0361390033035225	23.6937881940337	50.1227220624952	9	2	455	-52.4156368858929	441	2.36681444083676	439	2	-65.8522863260334	456	467	6.11755116234417	-3.35705980600425	90.9090909090909	NaN	0	0	0	4193	4588	28	3	-65	200	4	17.76
E100110_0003_16	E100110_0003_16	E100110_0003_16_sim	1	4000	4107	30	30	20	-0.0023	-0.0081823	-45	10	1	0	1	3	5	-70.2243423425	0.284215496208255	635	-0.0398212017190394	27.3143700526266	48.6884233777262	9	2	635	-51.9573968873043	618	2.28213337567848	616	2	-65.2252943174009	633	647	7.06276038461469	2.06254891430059	71.4285714285714	NaN	0	0	0	4172	4768	28	3	-65	400	4	35.52
E100110_0003_18	E100110_0003_18	E100110_0003_18_sim	1	4000	4144	30	30	20	-0.0023	-0.0081823	-45	10	1	0	1	3	5	-69.733751806	0.255260603422465	410	-0.0242685229039347	16.9154523412071	47.4953215206702	9	1	410	-56.8922087188454	408	1.07344622615159	403	1	-63.8977308267899	422	422	12.5970190826017	12.5970190826017	NaN	NaN	0	0	0	4209	4540	28	3	-65	100	5	8.88
E100110_0003_19	E100110_0003_19	E100110_0003_19_sim	1	4000	4126	30	30	20	-0.0023	-0.0081823	-45	10	1	0	1	3	5	-69.221773142	0.230901208154944	449	-0.035430185592441	23.1263603065833	50.072977424232	9	2	449	-52.6830135233405	436	2.357661125139	433	2	-66.1250401346981	450	461	9.15142467953172	2.63454320835194	90.9090909090909	NaN	0	0	0	4193	4580	28	3	-65	200	5	17.76
E100110_0003_20	E100110_0003_20	E100110_0003_20_sim	1	4000	4106	30	30	20	-0.0023	-0.0081823	-45	10	1	0	1	3	5	-70.932700029	0.329579170752705	671	-0.03855656962432	28.4134499521968	51.930758760631	9	2	671	-51.8755308578651	649	2.10336555260294	647	2	-64.7437233266854	664	683	6.95798521044043	0.867496242653244	52.6315789473684	NaN	0	0	0	4171	4806	28	3	-65	400	5	35.52
E100110_0004_2	E100110_0004_2	E100110_0004_2_sim	1	4000	4183	30	30	20	-0.0023	-0.0081823	-45	10	1	0	1	3	5	-69.4611230875	0.240597425165817	397	-0.000154635315100968	0.0199370000049583	47.0226367205139	1	0	NaN	NaN	NaN	NaN	NaN	NaN	NaN	NaN	NaN	NaN	NaN	NaN	NaN	0	0	0	4202	4462	28	4	-65	100	1	6.32
E100110_0004_3	E100110_0004_3	E100110_0004_3_sim	1	4000	4156	30	30	20	-0.0023	-0.0081823	-45	10	1	0	1	3	5	-69.58894268	0.247405503976107	455	-0.000895554601667876	1.95607540008024	105.99310416299	2	0	NaN	NaN	NaN	NaN	NaN	NaN	NaN	NaN	NaN	NaN	NaN	NaN	NaN	0	0	0	4223	4604	28	4	-65	200	1	12.64
E100110_0004_4	E100110_0004_4	E100110_0004_4_sim	1	4000	4129	30	30	20	-0.0023	-0.0081823	-45	10	1	0	1	3	5	-70.4457029215	0.298352411754161	1770	-0.000117851391200144	0	0	1	0	NaN	NaN	NaN	NaN	NaN	NaN	NaN	NaN	NaN	NaN	NaN	NaN	NaN	0	0	0	4200	5770	28	4	-65	400	1	25.28
E100110_0004_6	E100110_0004_6	E100110_0004_6_sim	1	4000	4168	30	30	20	-0.0023	-0.0081823	-45	10	1	0	1	3	5	-71.7409165955	0.39369245757927	443	-0.00053127682520608	1.4107553500245	118.113341668103	2	0	NaN	NaN	NaN	NaN	NaN	NaN	NaN	NaN	NaN	NaN	NaN	NaN	NaN	0	0	0	4222	4606	28	4	-65	100	2	6.32
E100110_0004_7	E100110_0004_7	E100110_0004_7_sim	1	4000	4147	30	30	20	-0.0023	-0.0081823	-45	10	1	0	1	3	5	-72.5310278964999	0.464822832496419	546	-0.00048590439952485	1.72437569995115	133.840431965733	2	0	NaN	NaN	NaN	NaN	NaN	NaN	NaN	NaN	NaN	NaN	NaN	NaN	NaN	0	0	0	4212	4724	28	4	-65	200	2	12.64
E100110_0004_8	E100110_0004_8	E100110_0004_8_sim	1	4000	4129	30	30	20	-0.0023	-0.0081823	-45	10	1	0	1	3	5	-71.8893269339999	0.406551992859259	1770	-7.17451605229871e-05	0	0	1	0	NaN	NaN	NaN	NaN	NaN	NaN	NaN	NaN	NaN	NaN	NaN	NaN	NaN	0	0	0	4195	5770	28	4	-65	400	2	25.28
E100110_0004_10	E100110_0004_10	E100110_0004_10_sim	1	4000	4169	30	30	20	-0.0023	-0.0081823	-45	10	1	0	1	3	5	-71.5727174009999	0.379179475045871	438	-0.000497692925089484	1.25325228004223	115.62874348049	2	0	NaN	NaN	NaN	NaN	NaN	NaN	NaN	NaN	NaN	NaN	NaN	NaN	NaN	0	0	0	4221	4598	28	4	-65	100	3	6.32
E100110_0004_11	E100110_0004_11	E100110_0004_11_sim	1	4000	4149	30	30	20	-0.0023	-0.0081823	-45	10	1	0	1	3	5	-71.2331180235	0.352057330589386	511	-0.000889688739556311	2.69131269005007	124.119910550767	2	0	NaN	NaN	NaN	NaN	NaN	NaN	NaN	NaN	NaN	NaN	NaN	NaN	NaN	0	0	0	4218	4679	28	4	-65	200	3	12.64
E100110_0004_12	E100110_0004_12	E100110_0004_12_sim	1	4000	4130	30	30	20	-0.0023	-0.0081823	-45	10	1	0	1	3	5	-70.1600837645	0.279993942573208	1770	-0.00013377373365033	0	0	1	0	NaN	NaN	NaN	NaN	NaN	NaN	NaN	NaN	NaN	NaN	NaN	NaN	NaN	0	0	0	4201	5770	28	4	-65	400	3	25.28
E100110_0004_14	E100110_0004_14	E100110_0004_14_sim	1	4000	4166	30	30	20	-0.0023	-0.0081823	-45	10	1	0	1	3	5	-72.0781082629999	0.4217932943916	453	-0.000592422473244796	1.71632065002883	122.649894778174	2	0	NaN	NaN	NaN	NaN	NaN	NaN	NaN	NaN	NaN	NaN	NaN	NaN	NaN	0	0	0	4223	4622	28	4	-65	100	4	6.32
E100110_0004_15	E100110_0004_15	E100110_0004_15_sim	1	4000	4149	30	30	20	-0.0023	-0.0081823	-45	10	1	0	1	3	5	-71.1977392105	0.349333835607458	510	-0.000899698596868383	2.70455145008509	123.772028945346	2	0	NaN	NaN	NaN	NaN	NaN	NaN	NaN	NaN	NaN	NaN	NaN	NaN	NaN	0	0	0	4218	4677	28	4	-65	200	4	12.64
E100110_0004_16	E100110_0004_16	E100110_0004_16_sim	1	4000	4129	30	30	20	-0.0023	-0.0081823	-45	10	1	0	1	3	5	-71.6746566574999	0.387870711194771	1770	-7.86036266348378e-05	0	0	1	0	NaN	NaN	NaN	NaN	NaN	NaN	NaN	NaN	NaN	NaN	NaN	NaN	NaN	0	0	0	4195	5770	28	4	-65	400	4	25.28
E100110_0004_18	E100110_0004_18	E100110_0004_18_sim	1	4000	4166	30	30	20	-0.0023	-0.0081823	-45	10	1	0	1	3	5	-72.0480287964999	0.419240445738997	452	-0.00058745821640851	1.69093669002838	122.259889302511	2	0	NaN	NaN	NaN	NaN	NaN	NaN	NaN	NaN	NaN	NaN	NaN	NaN	NaN	0	0	0	4223	4620	28	4	-65	100	5	6.32
E100110_0004_19	E100110_0004_19	E100110_0004_19_sim	1	4000	4153	30	30	20	-0.0023	-0.0081823	-45	10	1	0	1	3	5	-70.225442063	0.284170954869589	479	-0.00101586928653417	2.53824540993573	113.190482709674	2	0	NaN	NaN	NaN	NaN	NaN	NaN	NaN	NaN	NaN	NaN	NaN	NaN	NaN	0	0	0	4222	4637	28	4	-65	200	5	12.64
E100110_0004_20	E100110_0004_20	E100110_0004_20_sim	1	4000	4130	30	30	20	-0.0023	-0.0081823	-45	10	1	0	1	3	5	-69.6493046265	0.250702589896491	656	-0.000174173079667017	0.0231967000006819	47.1229020743772	1	0	NaN	NaN	NaN	NaN	NaN	NaN	NaN	NaN	NaN	NaN	NaN	NaN	NaN	0	0	0	4203	4719	28	4	-65	400	5	25.28
E101310_0000_1	E101310_0000_1	E101310_0000_1_sim	1	4000	4145	30	30	20	-0.0023	-0.0081823	-45	10	1	0	1	3	5	-71.706861009	0.214898325113577	399	-0.000442641736009657	0.477612200014775	95.11410177899	2	0	NaN	NaN	NaN	NaN	NaN	NaN	NaN	NaN	NaN	NaN	NaN	NaN	NaN	0	0	0	4207	4555	46	1	-70	100	1	16
E101310_0000_2	E101310_0000_2	E101310_0000_2_sim	1	4000	4140	30	30	20	-0.0023	-0.0081823	-45	10	1	0	1	3	5	-70.7958988655	0.1676052674696	402	-0.00198352928657347	2.2684567698419	81.7199268686621	2	0	NaN	NaN	NaN	NaN	NaN	NaN	NaN	NaN	NaN	NaN	NaN	NaN	NaN	0	0	0	4219	4553	46	1	-70	200	1	32
E101310_0000_3	E101310_0000_3	E101310_0000_3_sim	1	4000	4125	30	30	20	-0.0023	-0.0081823	-45	10	1	0	1	3	5	-71.480193508	0.201415964034606	556	-0.0310022147247609	19.5047558067087	47.2452037941651	9	1	556	-54.7188987233146	546	2.77010073071811	545	1	-63.5083957033795	569	569	-5.28334344119982	-5.28334344119982	NaN	NaN	0	0	0	4217	4719	46	1	-70	400	1	64
E101310_0000_5	E101310_0000_5	E101310_0000_5_sim	1	4000	4147	30	30	20	-0.0023	-0.0081823	-45	10	1	0	1	3	5	-70.3083030245	0.145540073467467	1770	-0.000167914292509567	0	0	1	0	NaN	NaN	NaN	NaN	NaN	NaN	NaN	NaN	NaN	NaN	NaN	NaN	NaN	0	0	0	4181	5770	46	1	-70	100	2	16
E101310_0000_6	E101310_0000_6	E101310_0000_6_sim	1	4000	4144	30	30	20	-0.0023	-0.0081823	-45	10	1	0	1	3	5	-69.744479043	0.127019783298737	367	-0.000600075053505369	0.136847019987329	60.1946252855603	2	0	NaN	NaN	NaN	NaN	NaN	NaN	NaN	NaN	NaN	NaN	NaN	NaN	NaN	0	0	0	4192	4464	46	1	-70	200	2	32
E101310_0000_7	E101310_0000_7	E101310_0000_7_sim	1	4000	4128	30	30	20	-0.0023	-0.0081823	-45	10	1	0	1	3	5	-70.5132729195	0.154626320389368	471	-0.0308914124057805	18.2259798166866	46.0624557070088	9	1	471	-54.6201638333399	460	2.52435861515771	460	1	-62.1561264818505	483	483	-5.78250468372154	-5.78250468372154	NaN	NaN	0	0	0	4220	4614	46	1	-70	400	2	64
E101310_0000_9	E101310_0000_9	E101310_0000_9_sim	1	4000	4146	30	30	20	-0.0023	-0.0081823	-45	10	1	0	1	3	5	-70.9687948775	0.174055842288208	390	-0.000256722068964996	0.0552882100029422	64.8491024530153	1	0	NaN	NaN	NaN	NaN	NaN	NaN	NaN	NaN	NaN	NaN	NaN	NaN	NaN	0	0	0	4191	4489	46	1	-70	100	3	16
E101310_0000_10	E101310_0000_10	E101310_0000_10_sim	1	4000	4140	30	30	20	-0.0023	-0.0081823	-45	10	1	0	1	3	5	-70.780208542	0.166694868373961	401	-0.00193944947680546	2.20612348013449	81.7374887477267	2	0	NaN	NaN	NaN	NaN	NaN	NaN	NaN	NaN	NaN	NaN	NaN	NaN	NaN	0	0	0	4219	4551	46	1	-70	200	3	32
E101310_0000_11	E101310_0000_11	E101310_0000_11_sim	1	4000	4128	30	30	20	-0.0023	-0.0081823	-45	10	1	0	1	3	5	-70.60631512	0.158674091039125	478	-0.0307325109192485	18.2812424666771	46.3805050766085	9	1	478	-54.6914544533494	468	2.63929533503691	467	1	-62.8795962978508	491	491	-16.2394911092526	-16.2394911092526	NaN	NaN	0	0	0	4220	4623	46	1	-70	400	3	64
E101310_0000_13	E101310_0000_13	E101310_0000_13_sim	1	4000	4147	30	30	20	-0.0023	-0.0081823	-45	10	1	0	1	3	5	-70.514172294	0.15474281334076	1770	-0.000190785338881777	0	0	1	0	NaN	NaN	NaN	NaN	NaN	NaN	NaN	NaN	NaN	NaN	NaN	NaN	NaN	0	0	0	4184	5770	46	1	-70	100	4	16
E101310_0000_14	E101310_0000_14	E101310_0000_14_sim	1	4000	4141	30	30	20	-0.0023	-0.0081823	-45	10	1	0	1	3	5	-70.6021177175	0.158485744443264	390	-0.00152144959571388	1.58445899009904	81.5555534123756	2	0	NaN	NaN	NaN	NaN	NaN	NaN	NaN	NaN	NaN	NaN	NaN	NaN	NaN	0	0	0	4214	4537	46	1	-70	200	4	32
E101310_0000_15	E101310_0000_15	E101310_0000_15_sim	1	4000	4128	30	30	20	-0.0023	-0.0081823	-45	10	1	0	1	3	5	-70.4274268825	0.150916237831542	464	-0.0304809952236597	17.9442468866482	45.9879042775206	9	1	464	-54.7860731633207	454	2.75641398180139	453	1	-63.5230876234083	477	477	3.16685963235362	3.16685963235362	NaN	NaN	0	0	0	4220	4606	46	1	-70	400	4	64
E101310_0000_17	E101310_0000_17	E101310_0000_17_sim	1	4000	4148	30	30	20	-0.0023	-0.0081823	-45	10	1	0	1	3	5	-70.0101978605	0.134229672840134	1770	-0.000140569072533186	0	0	1	0	NaN	NaN	NaN	NaN	NaN	NaN	NaN	NaN	NaN	NaN	NaN	NaN	NaN	0	0	0	4178	5770	46	1	-70	100	5	16
E101310_0000_18	E101310_0000_18	E101310_0000_18_sim	1	4000	4138	30	30	20	-0.0023	-0.0081823	-45	10	1	0	1	3	5	-71.4265249285	0.198283199444384	471	-0.0159395208476388	12.8007538764199	55.9030881782633	8	0	471	-60.2639501335548	466	0.337610700825167	NaN	NaN	NaN	NaN	NaN	NaN	NaN	NaN	NaN	0	0	0	4237	4614	46	1	-70	200	5	32
E101310_0000_19	E101310_0000_19	E101310_0000_19_sim	1	4000	4132	30	30	20	-0.0023	-0.0081823	-45	10	1	0	1	3	5	-69.5637065775	0.120931130291335	410	-0.0318089788636177	17.5371188471002	41.3247172365162	9	1	410	-54.0871135028663	397	1.8176145983309	396	1	-64.1506895840899	422	422	9.88908822623047	9.88908822623047	NaN	NaN	0	0	0	4217	4534	46	1	-70	400	5	64
E101310_0001_1	E101310_0001_1	E101310_0001_1_sim	1	4000	4144	30	30	20	-0.0023	-0.0081823	-45	10	1	0	1	3	5	-70.625703071	0.159628948651524	377	-0.000545167467300416	0.297648549975634	76.7316053127587	2	0	NaN	NaN	NaN	NaN	NaN	NaN	NaN	NaN	NaN	NaN	NaN	NaN	NaN	0	0	0	4198	4504	46	2	-70	100	1	24
E101310_0001_2	E101310_0001_2	E101310_0001_2_sim	1	4000	4133	30	30	20	-0.0023	-0.0081823	-45	10	1	0	1	3	5	-70.8220831565	0.168455263023463	456	-0.0320055102190286	18.7044511070144	42.7531543285195	9	1	456	-54.1568575529571	444	1.84096788733375	442	1	-64.8473278918666	468	468	10.0500514093805	10.0500514093805	NaN	NaN	0	0	0	4230	4597	46	2	-70	200	1	48
E101310_0001_3	E101310_0001_3	E101310_0001_3_sim	1	4000	4120	30	30	20	-0.0023	-0.0081823	-45	10	1	0	1	3	5	-69.9586326095	0.132217170731936	496	-0.0301406722506155	18.0290617865518	48.1060185578988	9	1	496	-54.8392936834772	486	2.82226153504519	485	1	-63.8436791853061	509	509	-14.1397583575513	-14.1397583575513	NaN	NaN	0	0	0	4203	4638	46	2	-70	400	1	96
E101310_0001_5	E101310_0001_5	E101310_0001_5_sim	1	4000	4146	30	30	20	-0.0023	-0.0081823	-45	10	1	0	1	3	5	-70.0116969285	0.134192408579681	394	-0.000331374637337352	0.00212056999710342	26.1766863977082	1	0	NaN	NaN	NaN	NaN	NaN	NaN	NaN	NaN	NaN	NaN	NaN	NaN	NaN	0	0	0	4186	4431	46	2	-70	100	2	24
E101310_0001_6	E101310_0001_6	E101310_0001_6_sim	1	4000	4135	30	30	20	-0.0023	-0.0081823	-45	10	1	0	1	3	5	-70.191578197	0.141191563243066	419	-0.0286696708752013	17.2421417880248	42.2834877535454	8	0	419	-54.7430763019459	409	1.44191117019885	NaN	NaN	NaN	NaN	NaN	NaN	NaN	NaN	NaN	0	0	0	4223	4550	46	2	-70	200	2	48
E101310_0001_7	E101310_0001_7	E101310_0001_7_sim	1	4000	4117	30	30	20	-0.0023	-0.0081823	-45	10	1	0	1	3	5	-71.1844671005	0.184751122132803	623	-0.0319776701707542	20.3033032567223	46.593937718364	9	1	623	-54.4424833732524	612	2.65833634825506	611	1	-63.8657999505097	635	635	8.64073865765772	8.64073865765772	NaN	NaN	0	0	0	4198	4788	46	2	-70	400	2	96
E101310_0001_9	E101310_0001_9	E101310_0001_9_sim	1	4000	4146	30	30	20	-0.0023	-0.0081823	-45	10	1	0	1	3	5	-69.7571702665	0.127263941157911	1770	-0.000275287288941144	0	0	1	0	NaN	NaN	NaN	NaN	NaN	NaN	NaN	NaN	NaN	NaN	NaN	NaN	NaN	0	0	0	4183	5770	46	2	-70	100	3	24
E101310_0001_10	E101310_0001_10	E101310_0001_10_sim	1	4000	4138	30	30	20	-0.0023	-0.0081823	-45	10	1	0	1	3	5	-69.4909589015	0.118530021605285	374	-0.00255868898930859	2.15532441980972	69.2950150793177	6	0	374	-68.5583064302	324	0.0987355017239935	NaN	NaN	NaN	NaN	NaN	NaN	NaN	NaN	NaN	0	0	0	4209	4506	46	2	-70	200	3	48
E101310_0001_11	E101310_0001_11	E101310_0001_11_sim	1	4000	4120	30	30	20	-0.0023	-0.0081823	-45	10	1	0	1	3	5	-69.9477398585	0.132061672935409	495	-0.0300448805390257	17.976918646553	48.1773914117979	9	1	495	-54.8755149434764	485	2.87375350852535	484	1	-64.1030119035968	508	508	-8.50220963532563	-8.50220963532563	NaN	NaN	0	0	0	4203	4637	46	2	-70	400	3	96
E101310_0001_13	E101310_0001_13	E101310_0001_13_sim	1	4000	4147	30	30	20	-0.0023	-0.0081823	-45	10	1	0	1	3	5	-69.382837788	0.115057363507573	1770	-0.000213289500595303	0	0	1	0	NaN	NaN	NaN	NaN	NaN	NaN	NaN	NaN	NaN	NaN	NaN	NaN	NaN	0	0	0	4178	5770	46	2	-70	100	4	24
E101310_0001_14	E101310_0001_14	E101310_0001_14_sim	1	4000	4136	30	30	20	-0.0023	-0.0081823	-45	10	1	0	1	3	5	-69.955434925	0.131911667603228	414	-0.0213566502599899	13.9078423343278	42.4903651594005	8	0	414	-57.7408498156962	411	0.680183171357385	NaN	NaN	NaN	NaN	NaN	NaN	NaN	NaN	NaN	0	0	0	4219	4540	46	2	-70	200	4	48
E101310_0001_15	E101310_0001_15	E101310_0001_15_sim	1	4000	4125	30	30	20	-0.0023	-0.0081823	-45	10	1	0	1	3	5	-68.6980704	0.0967555726526091	410	-0.0304399822394504	16.5519447366552	45.2670196983557	9	1	410	-54.621623173376	399	2.78577453888659	398	1	-64.0710231615117	422	422	3.21293188293807	3.21293188293807	NaN	NaN	0	0	0	4205	4533	46	2	-70	400	4	96
E101310_0001_17	E101310_0001_17	E101310_0001_17_sim	1	4000	4138	30	30	20	-0.0023	-0.0081823	-45	10	1	0	1	3	5	-72.790990903	0.29403548657545	543	-0.0283526787357375	19.4512872033393	45.6131961237607	8	0	543	-55.1999265066798	535	1.3627593525618	NaN	NaN	NaN	NaN	NaN	NaN	NaN	NaN	NaN	0	0	0	4259	4717	46	2	-70	100	5	24
E101310_0001_18	E101310_0001_18	E101310_0001_18_sim	1	4000	4127	30	30	20	-0.0023	-0.0081823	-45	10	1	0	1	3	5	-73.0626350015	0.31761185016515	685	-0.0327694191969513	22.1388525372478	46.0977562953119	9	1	685	-54.0076384727348	672	1.7880268799509	671	1	-64.0660906337505	697	697	-11.3002558789853	-11.3002558789853	NaN	NaN	0	0	0	4226	4886	46	2	-70	200	5	48
E101310_0001_19	E101310_0001_19	E101310_0001_19_sim	1	4000	4115	30	30	20	-0.0023	-0.0081823	-45	10	1	0	1	3	5	-72.3394786745	0.25700381991836	823	-0.0292707838133078	21.1734341735799	48.2869137213452	8	0	823	-55.0483337464384	813	1.4540758848327	NaN	NaN	NaN	NaN	NaN	NaN	NaN	NaN	NaN	0	0	0	4195	5018	46	2	-70	400	5	96
E101310_0002_1	E101310_0002_1	E101310_0002_1_sim	1	4000	4134	30	30	20	-0.0023	-0.0081823	-45	10	1	0	1	3	5	-73.4591217045	0.359287007510248	867	-0.0298057779143411	21.3805185379643	48.5117401303125	8	0	867	-54.6207356920181	857	1.50664058696128	NaN	NaN	NaN	NaN	NaN	NaN	NaN	NaN	NaN	0	0	0	4271	5065	46	3	-70	100	1	8.88
E101310_0002_2	E101310_0002_2	E101310_0002_2_sim	1	4000	4123	30	30	20	-0.0023	-0.0081823	-45	10	1	0	1	3	5	-71.537260268	0.204657702666625	812	-0.0327210879598972	20.7852887271797	44.3338107456124	9	1	812	-54.1071747928461	800	1.8399398273678	798	1	-64.7054844022023	824	824	-9.92295168548761	-9.92295168548761	NaN	NaN	0	0	0	4233	4973	46	3	-70	200	1	17.76
E101310_0002_3	E101310_0002_3	E101310_0002_3_sim	1	4000	4108	30	30	20	-0.0023	-0.0081823	-45	10	1	0	1	3	5	-70.6476897935	0.160306495560445	983	-0.0332786203746	21.0966633875162	43.7579657193899	9	1	983	-53.7974731825138	969	1.79162950456907	968	1	-63.8127497545697	996	996	-2.37899016744177	-2.37899016744177	NaN	NaN	0	0	0	4199	5135	46	3	-70	400	1	35.52
E101310_0002_5	E101310_0002_5	E101310_0002_5_sim	1	4000	4144	30	30	20	-0.0023	-0.0081823	-45	10	1	0	1	3	5	-71.2060542505	0.186032703006274	567	-0.0292386707694334	18.8963215435586	44.4298747184836	8	0	567	-54.76036805641	556	1.48953496723379	NaN	NaN	NaN	NaN	NaN	NaN	NaN	NaN	NaN	0	0	0	4278	4713	46	3	-70	100	2	8.88
E101310_0002_6	E101310_0002_6	E101310_0002_6_sim	1	4000	4123	30	30	20	-0.0023	-0.0081823	-45	10	1	0	1	3	5	-71.7661262485	0.218549647781679	848	-0.0329103145593274	21.1814104872739	44.4002570847658	9	1	848	-53.9686699026994	835	1.82769283113016	834	1	-63.7115139254788	861	861	-15.8695404884623	-15.8695404884623	NaN	NaN	0	0	0	4232	5014	46	3	-70	200	2	17.76
E101310_0002_7	E101310_0002_7	E101310_0002_7_sim	1	4000	4105	30	30	20	-0.0023	-0.0081823	-45	10	1	0	1	3	5	-71.8715644005	0.224589012613976	1223	-0.0218574943138414	17.499466103963	55.5433268178067	8	0	1223	-58.1456544860581	1220	0.661490288394297	NaN	NaN	NaN	NaN	NaN	NaN	NaN	NaN	NaN	0	0	0	4196	5397	46	3	-70	400	2	35.52
E101310_0002_9	E101310_0002_9	E101310_0002_9_sim	1	4000	4146	30	30	20	-0.0023	-0.0081823	-45	10	1	0	1	3	5	-70.8884430445	0.170992736147418	535	-0.00612561155595919	6.84226939925787	72.2396804584192	6	0	535	-66.1578331107175	510	0.129069616956457	NaN	NaN	NaN	NaN	NaN	NaN	NaN	NaN	NaN	0	0	0	4272	4677	46	3	-70	100	3	8.88
E101310_0002_10	E101310_0002_10	E101310_0002_10_sim	1	4000	4132	30	30	20	-0.0023	-0.0081823	-45	10	1	0	1	3	5	-69.6051769585	0.122408287001953	559	-0.0321629124303402	18.6416290568504	43.3281771816296	9	1	559	-54.3080780331086	548	2.56047875848768	547	1	-62.447059266587	571	571	7.99401359510254	7.99401359510254	NaN	NaN	0	0	0	4246	4689	46	3	-70	200	3	17.76
E101310_0002_11	E101310_0002_11	E101310_0002_11_sim	1	4000	4105	30	30	20	-0.0023	-0.0081823	-45	10	1	0	1	3	5	-71.857372069	0.22436957665528	1219	-0.0229589484634707	17.9369798739632	53.3240201028232	8	0	1219	-57.7055930860582	1215	0.742256855429147	NaN	NaN	NaN	NaN	NaN	NaN	NaN	NaN	NaN	0	0	0	4196	5393	46	3	-70	400	3	35.52
E101310_0002_13	E101310_0002_13	E101310_0002_13_sim	1	4000	4148	30	30	20	-0.0023	-0.0081823	-45	10	1	0	1	3	5	-70.56863841	0.157069806801539	493	-0.00226963708681722	2.806374319827	82.0792569115562	2	0	NaN	NaN	NaN	NaN	NaN	NaN	NaN	NaN	NaN	NaN	NaN	NaN	NaN	0	0	0	4261	4635	46	3	-70	100	4	8.88
E101310_0002_14	E101310_0002_14	E101310_0002_14_sim	1	4000	4124	30	30	20	-0.0023	-0.0081823	-45	10	1	0	1	3	5	-71.157183053	0.183436559961545	755	-0.0322336137027193	20.1388512069642	44.5604564119187	9	1	755	-54.3464567330059	743	1.88813521121381	742	1	-64.7298367232727	768	768	-7.49798504067609	-7.49798504067609	NaN	NaN	0	0	0	4236	4910	46	3	-70	200	4	17.76
E101310_0002_15	E101310_0002_15	E101310_0002_15_sim	1	4000	4107	30	30	20	-0.0023	-0.0081823	-45	10	1	0	1	3	5	-71.1541848225	0.183278802286424	1074	-0.0310253459781536	21.0155780438588	47.0445988907401	8	0	1074	-54.0645921161673	1061	1.62371114886319	NaN	NaN	NaN	NaN	NaN	NaN	NaN	NaN	NaN	0	0	0	4198	5235	46	3	-70	400	4	35.52
E101310_0002_17	E101310_0002_17	E101310_0002_17_sim	1	4000	4153	30	30	20	-0.0023	-0.0081823	-45	10	1	0	1	3	5	-69.8725908855	0.130060725829569	433	-0.000634754851400864	0.288474409979884	65.5001640821467	2	0	NaN	NaN	NaN	NaN	NaN	NaN	NaN	NaN	NaN	NaN	NaN	NaN	NaN	0	0	0	4228	4532	46	3	-70	100	5	8.88
E101310_0002_18	E101310_0002_18	E101310_0002_18_sim	1	4000	4123	30	30	20	-0.0023	-0.0081823	-45	10	1	0	1	3	5	-71.670781941	0.212856827933101	833	-0.0329462920625945	21.0589204472096	44.2837300641648	9	1	833	-53.9827026627635	820	1.84205537672207	819	1	-63.9401543448994	845	845	5.22046452993572	5.22046452993572	NaN	NaN	0	0	0	4233	4997	46	3	-70	200	5	17.76
E101310_0002_19	E101310_0002_19	E101310_0002_19_sim	1	4000	4107	30	30	20	-0.0023	-0.0081823	-45	10	1	0	1	3	5	-70.716447179	0.163952594661469	995	-0.0332122266173808	21.1959219175857	43.980145561083	9	1	995	-53.7745022724425	981	1.78655913721511	979	1	-64.7966276004214	1008	1008	10.5579079612235	10.5579079612235	NaN	NaN	0	0	0	4199	5148	46	3	-70	400	5	35.52
E101310_0003_1	E101310_0003_1	E101310_0003_1_sim	1	4000	4159	30	30	20	-0.0023	-0.0081823	-45	10	1	0	1	3	5	-73.2524553775	0.336887092558408	976	-0.000554578632578922	3.1693385199528	183.514677561175	2	0	NaN	NaN	NaN	NaN	NaN	NaN	NaN	NaN	NaN	NaN	NaN	NaN	NaN	0	0	0	4397	5261	46	4	-70	100	1	6.32
E101310_0003_2	E101310_0003_2	E101310_0003_2_sim	1	4000	4144	30	30	20	-0.0023	-0.0081823	-45	10	1	0	1	3	5	-72.3169932135	0.255019878807009	1404	-0.000143113816874015	0.960765400012008	195.872367103981	2	0	NaN	NaN	NaN	NaN	NaN	NaN	NaN	NaN	NaN	NaN	NaN	NaN	NaN	0	0	0	4333	5665	46	4	-70	200	1	12.64
E101310_0003_3	E101310_0003_3	E101310_0003_3_sim	1	4000	4128	30	30	20	-0.0023	-0.0081823	-45	10	1	0	1	3	5	-71.2589231895	0.18886475104822	1770	-6.16126694420269e-05	0	0	1	0	NaN	NaN	NaN	NaN	NaN	NaN	NaN	NaN	NaN	NaN	NaN	NaN	NaN	0	0	0	4269	5770	46	4	-70	400	1	25.28
E101310_0003_5	E101310_0003_5	E101310_0003_5_sim	1	4000	4186	30	30	20	-0.0023	-0.0081823	-45	10	1	0	1	3	5	-69.9053685785	0.130898396709011	1770	-3.36758977416869e-05	0	0	1	0	NaN	NaN	NaN	NaN	NaN	NaN	NaN	NaN	NaN	NaN	NaN	NaN	NaN	0	0	0	4205	5770	46	4	-70	100	2	6.32
E101310_0003_6	E101310_0003_6	E101310_0003_6_sim	1	4000	4152	30	30	20	-0.0023	-0.0081823	-45	10	1	0	1	3	5	-71.28600721	0.190416691022226	888	-0.000544096884660685	2.30388258996813	153.830909683846	2	0	NaN	NaN	NaN	NaN	NaN	NaN	NaN	NaN	NaN	NaN	NaN	NaN	NaN	0	0	0	4345	5115	46	4	-70	200	2	12.64
E101310_0003_7	E101310_0003_7	E101310_0003_7_sim	1	4000	4128	30	30	20	-0.0023	-0.0081823	-45	10	1	0	1	3	5	-71.287006685	0.190414682840204	1770	-6.01898751485478e-05	0	0	1	0	NaN	NaN	NaN	NaN	NaN	NaN	NaN	NaN	NaN	NaN	NaN	NaN	NaN	0	0	0	4269	5770	46	4	-70	400	2	25.28
E101310_0003_9	E101310_0003_9	E101310_0003_9_sim	1	4000	4182	30	30	20	-0.0023	-0.0081823	-45	10	1	0	1	3	5	-70.681069208	0.161909914094271	1770	-5.68334244945845e-05	0	0	1	0	NaN	NaN	NaN	NaN	NaN	NaN	NaN	NaN	NaN	NaN	NaN	NaN	NaN	0	0	0	4219	5770	46	4	-70	100	3	6.32
E101310_0003_10	E101310_0003_10	E101310_0003_10_sim	1	4000	4151	30	30	20	-0.0023	-0.0081823	-45	10	1	0	1	3	5	-71.3819511755	0.195594953981677	927	-0.000502258561236943	2.24603591995651	157.950138628788	2	0	NaN	NaN	NaN	NaN	NaN	NaN	NaN	NaN	NaN	NaN	NaN	NaN	NaN	0	0	0	4345	5158	46	4	-70	200	3	12.64
E101310_0003_11	E101310_0003_11	E101310_0003_11_sim	1	4000	4127	30	30	20	-0.0023	-0.0081823	-45	10	1	0	1	3	5	-71.398041652	0.196603089063022	1770	-5.52716587388456e-05	0	0	1	0	NaN	NaN	NaN	NaN	NaN	NaN	NaN	NaN	NaN	NaN	NaN	NaN	NaN	0	0	0	4267	5770	46	4	-70	400	3	25.28
E101310_0003_13	E101310_0003_13	E101310_0003_13_sim	1	4000	4187	30	30	20	-0.0023	-0.0081823	-45	10	1	0	1	3	5	-69.7296893405	0.126664855182951	1770	-2.99418668262288e-05	0	0	1	0	NaN	NaN	NaN	NaN	NaN	NaN	NaN	NaN	NaN	NaN	NaN	NaN	NaN	0	0	0	4203	5770	46	4	-70	100	4	6.32
E101310_0003_14	E101310_0003_14	E101310_0003_14_sim	1	4000	4146	30	30	20	-0.0023	-0.0081823	-45	10	1	0	1	3	5	-72.097228329	0.239258685037677	1276	-0.000198223020230503	1.25011899998222	189.329912073121	2	0	NaN	NaN	NaN	NaN	NaN	NaN	NaN	NaN	NaN	NaN	NaN	NaN	NaN	0	0	0	4337	5534	46	4	-70	200	4	12.64
E101310_0003_15	E101310_0003_15	E101310_0003_15_sim	1	4000	4126	30	30	20	-0.0023	-0.0081823	-45	10	1	0	1	3	5	-71.7667256155	0.218806463230193	126	0.000249900820478913	0	0	1	0	NaN	NaN	NaN	NaN	NaN	NaN	NaN	NaN	NaN	NaN	NaN	NaN	NaN	0	0	0	4126	4263	46	4	-70	400	4	25.28
E101310_0003_17	E101310_0003_17	E101310_0003_17_sim	1	4000	4180	30	30	20	-0.0023	-0.0081823	-45	10	1	0	1	3	5	-70.9921809505	0.174930019349822	1770	-7.03385136738427e-05	0	0	1	0	NaN	NaN	NaN	NaN	NaN	NaN	NaN	NaN	NaN	NaN	NaN	NaN	NaN	0	0	0	4228	5770	46	4	-70	100	5	6.32
E101310_0003_18	E101310_0003_18	E101310_0003_18_sim	1	4000	4145	30	30	20	-0.0023	-0.0081823	-45	10	1	0	1	3	5	-72.1426007955	0.242397200831241	1302	-0.000185322675372685	1.18763867000737	190.88212370534	2	0	NaN	NaN	NaN	NaN	NaN	NaN	NaN	NaN	NaN	NaN	NaN	NaN	NaN	0	0	0	4337	5560	46	4	-70	200	5	12.64
E101310_0003_19	E101310_0003_19	E101310_0003_19_sim	1	4000	4125	30	30	20	-0.0023	-0.0081823	-45	10	1	0	1	3	5	-71.886754786	0.225868634851113	125	0.00024902761010159	0	0	1	0	NaN	NaN	NaN	NaN	NaN	NaN	NaN	NaN	NaN	NaN	NaN	NaN	NaN	0	0	0	4125	4262	46	4	-70	400	5	25.28
M101210_0004_1	M101210_0004_1	M101210_0004_1_sim	1	4000	4147	30	30	20	-0.0023	-0.0081823	-45	10	1	0	1	3	5	-67.6189217345	0.196163570174619	1770	-0.000228998680142922	0	0	1	0	NaN	NaN	NaN	NaN	NaN	NaN	NaN	NaN	NaN	NaN	NaN	NaN	NaN	0	0	0	4178	5770	42	1	-65	100	1	16
M101210_0004_2	M101210_0004_2	M101210_0004_2_sim	1	4000	4139	30	30	20	-0.0023	-0.0081823	-45	10	1	0	1	3	5	-67.6380112355	0.196733959444133	347	-0.00191835961949641	1.0864027801036	64.1235101008636	2	0	NaN	NaN	NaN	NaN	NaN	NaN	NaN	NaN	NaN	NaN	NaN	NaN	NaN	0	0	0	4195	4463	42	1	-65	200	1	32
M101210_0004_3	M101210_0004_3	M101210_0004_3_sim	1	4000	4134	30	30	20	-0.0023	-0.0081823	-45	10	1	0	1	3	5	-64.691498362	0.129345917865975	328	-0.00688598879771874	3.79472028917765	47.4353845304977	6	0	328	-63.1417824508493	308	0.160757917058419	NaN	NaN	NaN	NaN	NaN	NaN	NaN	NaN	NaN	0	0	0	4188	4424	42	1	-65	400	1	64
M101210_0004_4	M101210_0004_4	M101210_0004_4_sim	1	4000	4148	30	30	20	-0.0023	-0.0081823	-45	10	1	0	1	3	5	-66.610260814	0.165651099783388	1770	-0.000143610237812149	0	0	1	0	NaN	NaN	NaN	NaN	NaN	NaN	NaN	NaN	NaN	NaN	NaN	NaN	NaN	0	0	0	4173	5770	42	1	-65	100	2	16
M101210_0004_5	M101210_0004_5	M101210_0004_5_sim	1	4000	4143	30	30	20	-0.0023	-0.0081823	-45	10	1	0	1	3	5	-66.3220141015	0.15782797377473	1770	-0.000653044530321164	0	0	1	0	NaN	NaN	NaN	NaN	NaN	NaN	NaN	NaN	NaN	NaN	NaN	NaN	NaN	0	0	0	4182	5770	42	1	-65	200	2	32
M101210_0004_6	M101210_0004_6	M101210_0004_6_sim	1	4000	4131	30	30	20	-0.0023	-0.0081823	-45	10	1	0	1	3	5	-65.3346453935	0.140008823618045	328	-0.0213110336133337	11.5026311544213	42.5275820926742	9	1	328	-56.3846746956156	323	0.941863513724037	319	1	-63.863351816248	340	340	14.6981228170309	14.6981228170309	NaN	NaN	0	0	0	4191	4437	42	1	-65	400	2	64
M101210_0004_7	M101210_0004_7	M101210_0004_7_sim	1	4000	4148	30	30	20	-0.0023	-0.0081823	-45	10	1	0	1	3	5	-65.2700805725	0.138804959707984	1770	-9.0885267537949e-05	0	0	1	0	NaN	NaN	NaN	NaN	NaN	NaN	NaN	NaN	NaN	NaN	NaN	NaN	NaN	0	0	0	4169	5770	42	1	-65	100	3	16
M101210_0004_8	M101210_0004_8	M101210_0004_8_sim	1	4000	4144	30	30	20	-0.0023	-0.0081823	-45	10	1	0	1	3	5	-66.0659505555	0.151563928738185	1770	-0.000549776979785237	0	0	1	0	NaN	NaN	NaN	NaN	NaN	NaN	NaN	NaN	NaN	NaN	NaN	NaN	NaN	0	0	0	4180	5770	42	1	-65	200	3	32
M101210_0004_9	M101210_0004_9	M101210_0004_9_sim	1	4000	4136	30	30	20	-0.0023	-0.0081823	-45	10	1	0	1	3	5	-64.1450020835	0.122568885465275	323	-0.00250455261592684	0.542834340078457	43.7154937596707	6	0	323	-65.820469089901	265	0.118170312799919	NaN	NaN	NaN	NaN	NaN	NaN	NaN	NaN	NaN	0	0	0	4185	4398	42	1	-65	400	3	64
M101210_0004_10	M101210_0004_10	M101210_0004_10_sim	1	4000	4149	30	30	20	-0.0023	-0.0081823	-45	10	1	0	1	3	5	-63.2381095425	0.115274951516067	1770	-6.05027705111345e-05	0	0	1	0	NaN	NaN	NaN	NaN	NaN	NaN	NaN	NaN	NaN	NaN	NaN	NaN	NaN	0	0	0	4166	5770	42	1	-65	100	4	16
M101210_0004_11	M101210_0004_11	M101210_0004_11_sim	1	4000	4144	30	30	20	-0.0023	-0.0081823	-45	10	1	0	1	3	5	-65.8488670455	0.147305181606765	1770	-0.000478871474435778	0	0	1	0	NaN	NaN	NaN	NaN	NaN	NaN	NaN	NaN	NaN	NaN	NaN	NaN	NaN	0	0	0	4178	5770	42	1	-65	200	4	32
M101210_0004_12	M101210_0004_12	M101210_0004_12_sim	1	4000	4126	30	30	20	-0.0023	-0.0081823	-45	10	1	0	1	3	5	-66.709807214	0.16880675883258	352	-0.0312307675568604	16.904415072576	45.9978388443216	9	2	352	-52.5959400073768	335	1.68844415637049	333	2	-64.5723237837991	351	364	7.96009127769013	5.92819860730776	76.9230769230769	NaN	0	0	0	4192	4466	42	1	-65	400	4	64
M101210_0004_13	M101210_0004_13	M101210_0004_13_sim	1	4000	4148	30	30	20	-0.0023	-0.0081823	-45	10	1	0	1	3	5	-66.294528838	0.157081649777377	1770	-0.000126836813316603	0	0	1	0	NaN	NaN	NaN	NaN	NaN	NaN	NaN	NaN	NaN	NaN	NaN	NaN	NaN	0	0	0	4172	5770	42	1	-65	100	5	16
M101210_0004_14	M101210_0004_14	M101210_0004_14_sim	1	4000	4139	30	30	20	-0.0023	-0.0081823	-45	10	1	0	1	3	5	-67.717368465	0.199475421158712	348	-0.00208073076099963	1.27204050012146	64.8899302000334	2	0	NaN	NaN	NaN	NaN	NaN	NaN	NaN	NaN	NaN	NaN	NaN	NaN	NaN	0	0	0	4195	4467	42	1	-65	200	5	32
M101210_0004_15	M101210_0004_15	M101210_0004_15_sim	1	4000	4128	30	30	20	-0.0023	-0.0081823	-45	10	1	0	1	3	5	-66.091437089	0.152102322402429	349	-0.0299198918933542	16.3112985857762	44.9993285636395	9	2	349	-52.5667440642625	328	1.30562128643295	324	2	-65.2663202583445	343	362	7.5467337006812	-0.402440019634305	52.6315789473684	NaN	0	0	0	4192	4454	42	1	-65	400	5	64
M101210_0006_1	M101210_0006_1	M101210_0006_1_sim	1	4000	4140	30	30	20	-0.0023	-0.0081823	-45	10	1	0	1	3	5	-71.8087964584999	0.471962007696736	407	-0.00379579911973273	5.23147466963023	87.2147063036955	6	0	407	-67.3361748003561	371	0.107206202592607	NaN	NaN	NaN	NaN	NaN	NaN	NaN	NaN	NaN	0	0	0	4212	4581	42	1	-70	100	1	16
M101210_0006_2	M101210_0006_2	M101210_0006_2_sim	1	4000	4131	30	30	20	-0.0023	-0.0081823	-45	10	1	0	1	3	5	-71.5305434364999	0.444717159616393	400	-0.0325853738795727	22.2051947114088	52.148669540608	9	2	400	-52.6317739985587	383	1.77092940492351	381	2	-65.5103412524432	399	412	5.62222713726018	5.49045038664719	76.9230769230769	NaN	0	0	0	4200	4574	42	1	-70	200	1	32
M101210_0006_3	M101210_0006_3	M101210_0006_3_sim	1	4000	4120	30	30	20	-0.0023	-0.0081823	-45	10	1	0	1	3	5	-70.031106001	0.320435181960392	401	-0.0289134473683456	20.5464283735887	58.2671993260707	9	2	401	-53.2200735864465	387	2.22727332704087	385	2	-65.8892428278297	403	414	5.691513271821	-14.328225899811	90.9090909090909	NaN	0	0	0	4185	4562	42	1	-70	400	1	64
M101210_0006_4	M101210_0006_4	M101210_0006_4_sim	1	4000	4140	30	30	20	-0.0023	-0.0081823	-45	10	1	0	1	3	5	-71.6199919354999	0.453047979770755	402	-0.00336557593316188	4.6639322202918	87.8107716896153	6	0	402	-67.6877444397204	362	0.101429564137675	NaN	NaN	NaN	NaN	NaN	NaN	NaN	NaN	NaN	0	0	0	4211	4573	42	1	-70	100	2	16
M101210_0006_5	M101210_0006_5	M101210_0006_5_sim	1	4000	4131	30	30	20	-0.0023	-0.0081823	-45	10	1	0	1	3	5	-71.3146708919999	0.424042931925007	398	-0.032782367580468	21.984309252534	51.3571692717857	9	2	398	-52.5146575974947	381	1.78000516637597	379	2	-64.7729913244347	397	410	8.14828038730211	1.4146214176798	76.9230769230769	NaN	0	0	0	4201	4567	42	1	-70	200	2	32
M101210_0006_6	M101210_0006_6	M101210_0006_6_sim	1	4000	4119	30	30	20	-0.0023	-0.0081823	-45	10	1	0	1	3	5	-70.6147216104999	0.362574584739103	410	-0.0292566734563831	21.4455659336343	58.9561247511031	9	2	410	-53.2481803963999	396	2.25204319696162	394	2	-65.9852626778437	412	423	7.52048359777649	-11.6982927340222	90.9090909090909	NaN	0	0	0	4184	4580	42	1	-70	400	2	64
M101210_0006_7	M101210_0006_7	M101210_0006_7_sim	1	4000	4141	30	30	20	-0.0023	-0.0081823	-45	10	1	0	1	3	5	-71.2106355719999	0.414271785850191	393	-0.00241074625446472	3.34620354981656	89.3129965188531	6	0	393	-68.5092945401935	345	0.0870521190907851	NaN	NaN	NaN	NaN	NaN	NaN	NaN	NaN	NaN	0	0	0	4210	4561	42	1	-70	100	3	16
M101210_0006_8	M101210_0006_8	M101210_0006_8_sim	1	4000	4130	30	30	20	-0.0023	-0.0081823	-45	10	1	0	1	3	5	-71.9168490759999	0.483571641870873	404	-0.0322585636763119	22.6529862808238	53.5814097989763	9	2	404	-52.821273039145	388	1.85891621334568	386	2	-64.8840987753581	404	416	-1.58009403446103	-3.87317001989341	83.3333333333333	NaN	0	0	0	4199	4586	42	1	-70	200	3	32
M101210_0006_9	M101210_0006_9	M101210_0006_9_sim	1	4000	4118	30	30	20	-0.0023	-0.0081823	-45	10	1	0	1	3	5	-72.4933226815	0.550355249586824	439	-0.0321604157823114	25.1624381066403	59.8967025479565	9	2	439	-52.792407143391	424	2.27292119677261	422	2	-66.0894794177216	440	451	9.5291280499468	1.45534830515759	90.9090909090909	NaN	0	0	0	4181	4635	42	1	-70	400	3	64
M101210_0006_10	M101210_0006_10	M101210_0006_10_sim	1	4000	4140	30	30	20	-0.0023	-0.0081823	-45	10	1	0	1	3	5	-71.6692653079999	0.457604779859833	403	-0.00349919181902362	4.82771541967347	87.5080974143605	6	0	403	-67.5814346703123	365	0.103012687241574	NaN	NaN	NaN	NaN	NaN	NaN	NaN	NaN	NaN	0	0	0	4211	4575	42	1	-70	100	4	16
M101210_0006_11	M101210_0006_11	M101210_0006_11_sim	1	4000	4130	30	30	20	-0.0023	-0.0081823	-45	10	1	0	1	3	5	-72.578276657	0.561161985175298	412	-0.0330656246763304	24.0728829012973	54.9991146378063	9	2	412	-52.5671781086715	396	1.89418372451784	393	2	-66.0413092121646	411	424	0.310513774055865	-15.7376013248124	76.9230769230769	NaN	0	0	0	4198	4606	42	1	-70	200	4	32
M101210_0006_12	M101210_0006_12	M101210_0006_12_sim	1	4000	4119	30	30	20	-0.0023	-0.0081823	-45	10	1	0	1	3	5	-70.8616586404999	0.383329326759518	414	-0.0298314733609992	22.0182749933703	59.0177061499332	9	2	414	-53.0848704065935	400	2.233151578274	398	2	-65.5432947298811	416	426	-3.97824253011956	-5.3439402817243	100	NaN	0	0	0	4184	4588	42	1	-70	400	4	64
M101210_0006_13	M101210_0006_13	M101210_0006_13_sim	1	4000	4139	30	30	20	-0.0023	-0.0081823	-45	10	1	0	1	3	5	-72.1796723884999	0.513353711235255	417	-0.00529377920215646	7.04380960059787	83.9441939017535	6	0	417	-66.0482481994174	389	0.126201587826372	NaN	NaN	NaN	NaN	NaN	NaN	NaN	NaN	NaN	0	0	0	4213	4592	42	1	-70	100	5	16
M101210_0006_14	M101210_0006_14	M101210_0006_14_sim	1	4000	4131	30	30	20	-0.0023	-0.0081823	-45	10	1	0	1	3	5	-71.0145622159999	0.396156354017842	395	-0.032825871943785	21.6098634723871	50.4061501915229	9	2	395	-52.4380625575813	378	1.712658024204	375	2	-65.4111942115533	393	407	9.25417592491272	-4.66161811631786	71.4285714285714	NaN	0	0	0	4202	4558	42	1	-70	200	5	32
M101210_0006_15	M101210_0006_15	M101210_0006_15_sim	1	4000	4118	30	30	20	-0.0023	-0.0081823	-45	10	1	0	1	3	5	-71.7252374584999	0.463166139313253	427	-0.0307362182957319	23.5226246534429	59.6645889085239	9	2	427	-53.0680635065901	413	2.23284062861282	411	2	-65.4531291804782	429	439	-4.9342792927924	-11.6142652256233	100	NaN	0	0	0	4182	4614	42	1	-70	400	5	64
M101210_0003_1	M101210_0003_1	M101210_0003_1_sim	1	4000	4143	30	30	20	-0.0023	-0.0081823	-45	10	1	0	1	3	5	-67.8198126025	0.203619784945169	363	-0.000734154411417842	0.0649637400067178	46.0559014530988	1	0	NaN	NaN	NaN	NaN	NaN	NaN	NaN	NaN	NaN	NaN	NaN	NaN	NaN	0	0	0	4188	4433	42	2	-65	100	1	24
M101210_0003_2	M101210_0003_2	M101210_0003_2_sim	1	4000	4127	30	30	20	-0.0023	-0.0081823	-45	10	1	0	1	3	5	-69.071402216	0.26033239982818	375	-0.0308572892702382	18.8159124331997	50.5042867035425	9	2	375	-52.9789241367625	360	1.84489591108369	357	2	-65.9188087218985	375	387	-13.3639291843357	-15.5477611391681	83.3333333333333	NaN	0	0	0	4196	4515	42	2	-65	200	1	48
M101210_0003_3	M101210_0003_3	M101210_0003_3_sim	1	4000	4115	30	30	20	-0.0023	-0.0081823	-45	10	1	0	1	3	5	-67.031336583	0.178653207505692	378	-0.0262611416378668	17.5707313036266	58.7810411983467	9	2	378	-53.2466057764167	364	2.22901096433984	362	2	-65.7847525087684	380	390	7.55510864555443	-8.57498289585959	100	NaN	0	0	0	4180	4509	42	2	-65	400	1	96
M101210_0003_4	M101210_0003_4	M101210_0003_4_sim	1	4000	4141	30	30	20	-0.0023	-0.0081823	-45	10	1	0	1	3	5	-68.672136761	0.242251228806793	357	-0.00144046890616044	0.959385779912694	71.6871368304687	2	0	NaN	NaN	NaN	NaN	NaN	NaN	NaN	NaN	NaN	NaN	NaN	NaN	NaN	0	0	0	4197	4485	42	2	-65	100	2	24
M101210_0003_5	M101210_0003_5	M101210_0003_5_sim	1	4000	4131	30	30	20	-0.0023	-0.0081823	-45	10	1	0	1	3	5	-67.615023654	0.196117803542455	376	-0.024152804234076	16.9927691791342	56.2393717049702	9	2	376	-53.2310043708256	342	1.27918589839057	338	2	-65.089551968274	357	389	3.86145216399973	-3.28853858792607	31.25	NaN	0	0	0	4197	4489	42	2	-65	200	2	48
M101210_0003_6	M101210_0003_6	M101210_0003_6_sim	1	4000	4114	30	30	20	-0.0023	-0.0081823	-45	10	1	0	1	3	5	-67.6292153735	0.196691636978482	389	-0.0259425053675261	18.3989617535868	60.5895830114619	9	2	389	-53.2091134764545	375	2.27667401126922	373	2	-65.8280219394494	391	401	5.88991957519661	-1.64117243359252	100	NaN	0	0	0	4179	4528	42	2	-65	400	2	96
M101210_0003_7	M101210_0003_7	M101210_0003_7_sim	1	4000	4145	30	30	20	-0.0023	-0.0081823	-45	10	1	0	1	3	5	-67.128884084	0.182070118442112	1770	-0.000461394458979164	0	0	1	0	NaN	NaN	NaN	NaN	NaN	NaN	NaN	NaN	NaN	NaN	NaN	NaN	NaN	0	0	0	4182	5770	42	2	-65	100	3	24
M101210_0003_8	M101210_0003_8	M101210_0003_8_sim	1	4000	4127	30	30	20	-0.0023	-0.0081823	-45	10	1	0	1	3	5	-69.0281274615	0.258242873449597	375	-0.0318852054758473	19.1923297624928	49.7132747697125	9	2	375	-52.5490940174706	359	1.85678111631885	357	2	-65.0737522547551	375	387	4.19782365212545	4.18315452808379	83.3333333333333	NaN	0	0	0	4196	4514	42	2	-65	200	3	48
M101210_0003_9	M101210_0003_9	M101210_0003_9_sim	1	4000	4112	30	30	20	-0.0023	-0.0081823	-45	10	1	0	1	3	5	-68.9562705695	0.255098056817475	414	-0.02902497798133	20.8575921513505	59.4202851095476	9	2	414	-52.6827607286894	399	2.35929086571265	397	2	-66.684390856531	415	426	-3.02568202602008	-8.35790372286736	90.9090909090909	NaN	0	0	0	4176	4566	42	2	-65	400	3	96
M101210_0003_10	M101210_0003_10	M101210_0003_10_sim	1	4000	4145	30	30	20	-0.0023	-0.0081823	-45	10	1	0	1	3	5	-67.07051621	0.179761610132462	1770	-0.000444842592150177	0	0	1	0	NaN	NaN	NaN	NaN	NaN	NaN	NaN	NaN	NaN	NaN	NaN	NaN	NaN	0	0	0	4181	5770	42	2	-65	100	4	24
M101210_0003_11	M101210_0003_11	M101210_0003_11_sim	1	4000	4131	30	30	20	-0.0023	-0.0081823	-45	10	1	0	1	3	5	-67.625917771	0.196409176540284	366	-0.0258397291559601	17.0127123786952	52.6540453505149	9	2	366	-53.2018964613404	342	1.28656617428831	338	2	-65.1949272580762	357	384	17.1538266154393	-7.07933645791106	37.037037037037	NaN	0	0	0	4197	4485	42	2	-65	200	4	48
M101210_0003_12	M101210_0003_12	M101210_0003_12_sim	1	4000	4113	30	30	20	-0.0023	-0.0081823	-45	10	1	0	1	3	5	-68.0768715975	0.214416022378435	397	-0.0272015238065773	19.4367983472011	60.2021099894292	9	2	397	-52.7952911328398	383	2.32479203321735	381	2	-66.3529839275187	399	410	7.21884656429349	-15.3666770558333	90.9090909090909	NaN	0	0	0	4178	4540	42	2	-65	400	4	96
M101210_0003_13	M101210_0003_13	M101210_0003_13_sim	1	4000	4144	30	30	20	-0.0023	-0.0081823	-45	10	1	0	1	3	5	-67.3586612475	0.189667659396899	1770	-0.000535011331747576	0	0	1	0	NaN	NaN	NaN	NaN	NaN	NaN	NaN	NaN	NaN	NaN	NaN	NaN	NaN	0	0	0	4184	5770	42	2	-65	100	5	24
M101210_0003_14	M101210_0003_14	M101210_0003_14_sim	1	4000	4129	30	30	20	-0.0023	-0.0081823	-45	10	1	0	1	3	5	-68.428974629	0.230533347761447	368	-0.03207821963685	18.5833907523462	47.2409449402373	9	2	368	-52.4379537976874	351	1.70701514676283	349	2	-64.3990306245311	367	380	6.6182848771005	-4.78173065834106	76.9230769230769	NaN	0	0	0	4197	4497	42	2	-65	200	5	48
M101210_0003_15	M101210_0003_15	M101210_0003_15_sim	1	4000	4113	30	30	20	-0.0023	-0.0081823	-45	10	1	0	1	3	5	-68.2071994245	0.220151484077671	400	-0.0269470341804315	19.4416278033045	60.401179258529	9	2	400	-52.9766678567372	385	2.29419383106532	389	2	-56.9299762556166	402	412	-0.382455937767299	-11.7286313163249	100	NaN	0	0	0	4178	4544	42	2	-65	400	5	96
M101210_0007_1	M101210_0007_1	M101210_0007_1_sim	1	4000	4135	30	30	20	-0.0023	-0.0081823	-45	10	1	0	1	3	5	-72.0149146294999	0.494102521718755	415	-0.028699184755206	23.1457405578208	57.9177211416721	9	2	415	-52.875522232147	390	1.37919414975356	387	2	-65.1926064494511	406	430	9.99232252130136	1.86758568137829	41.6666666666667	NaN	0	0	0	4206	4597	42	2	-70	100	1	24
M101210_0007_2	M101210_0007_2	M101210_0007_2_sim	1	4000	4124	30	30	20	-0.0023	-0.0081823	-45	10	1	0	1	3	5	-71.9529355434999	0.487418531784327	415	-0.0312691781321583	23.2232864545051	58.0079459923667	9	2	415	-52.9501162955257	400	2.13445017802803	398	2	-65.2968032290032	416	427	-6.85518774156499	-7.0787788712356	90.9090909090909	NaN	0	0	0	4189	4602	42	2	-70	200	1	48
M101210_0007_3	M101210_0007_3	M101210_0007_3_sim	1	4000	4110	30	30	20	-0.0023	-0.0081823	-45	10	1	0	1	3	5	-72.3182709949999	0.529190719225251	474	-0.0335221511486545	26.3866008931702	59.232560417601	9	2	474	-52.8429876067922	459	2.30985512914295	457	2	-66.525299036552	475	487	-10.7357094874363	-12.299228181168	83.3333333333333	NaN	0	0	0	4171	4665	42	2	-70	400	1	96
M101210_0007_4	M101210_0007_4	M101210_0007_4_sim	1	4000	4135	30	30	20	-0.0023	-0.0081823	-45	10	1	0	1	3	5	-71.5264432699999	0.444795410083869	400	-0.0248063152692695	18.7809382007087	55.6946677329663	9	1	400	-55.1620965593171	386	1.28538566372501	383	1	-64.7587636590683	402	402	12.9872213186059	12.9872213186059	NaN	NaN	0	0	0	4207	4572	42	2	-70	100	2	24
M101210_0007_5	M101210_0007_5	M101210_0007_5_sim	1	4000	4124	30	30	20	-0.0023	-0.0081823	-45	10	1	0	1	3	5	-71.6650678059999	0.457166957913881	411	-0.032008357983893	23.0944366271955	56.9325906028285	9	2	411	-52.5755218928348	396	2.1402552340836	394	2	-65.4991754580247	412	423	-1.28975080642357	-3.02058640454254	90.9090909090909	NaN	0	0	0	4190	4593	42	2	-70	200	2	48
M101210_0007_6	M101210_0007_6	M101210_0007_6_sim	1	4000	4110	30	30	20	-0.0023	-0.0081823	-45	10	1	0	1	3	5	-71.6910543349999	0.459748380738786	463	-0.0330936639900358	25.4218481930643	58.8013575942663	9	2	463	-52.7443502369703	448	2.34080511645487	446	2	-66.3917500876026	464	475	3.3313018563759	2.80622639572902	90.9090909090909	NaN	0	0	0	4172	4649	42	2	-70	400	2	96
M101210_0007_7	M101210_0007_7	M101210_0007_7_sim	1	4000	4135	30	30	20	-0.0023	-0.0081823	-45	10	1	0	1	3	5	-71.8098972939999	0.471841847510243	406	-0.0250732977661226	20.1608499808472	58.9577100002714	9	1	406	-54.2734079491797	388	1.33584897548601	385	1	-65.2410359987599	404	404	9.89695537301089	9.89695537301089	NaN	NaN	0	0	0	4206	4584	42	2	-70	100	3	24
M101210_0007_8	M101210_0007_8	M101210_0007_8_sim	1	4000	4124	30	30	20	-0.0023	-0.0081823	-45	10	1	0	1	3	5	-73.2216944530001	0.646503518471047	432	-0.0329514689363794	25.8703476176071	59.4611385119796	9	2	432	-52.5979826923592	417	2.14689855823104	415	2	-65.264965339443	433	444	-0.245519641378479	-6.91926018180868	90.9090909090909	NaN	0	0	0	4186	4637	42	2	-70	200	3	48
M101210_0007_9	M101210_0007_9	M101210_0007_9_sim	1	4000	4110	30	30	20	-0.0023	-0.0081823	-45	10	1	0	1	3	5	-72.3873826339999	0.537472537886383	476	-0.0344020150602473	26.8435861077203	58.7355895195128	9	2	476	-52.5001689623154	460	2.27948642128246	464	2	-56.8607703255177	477	488	-1.85183717409301	-8.66928622765355	90.9090909090909	NaN	0	0	0	4171	4667	42	2	-70	400	3	96
M101210_0007_10	M101210_0007_10	M101210_0007_10_sim	1	4000	4134	30	30	20	-0.0023	-0.0081823	-45	10	1	0	1	3	5	-72.46020697	0.546304447044095	415	-0.0317053169392677	23.8012361230647	54.7913356103577	9	2	415	-52.7519770869649	394	1.43664235759277	391	2	-65.6197610792915	410	428	12.1598927309309	-3.21851671277972	55.5555555555556	NaN	0	0	0	4205	4604	42	2	-70	100	4	24
M101210_0007_11	M101210_0007_11	M101210_0007_11_sim	1	4000	4123	30	30	20	-0.0023	-0.0081823	-45	10	1	0	1	3	5	-72.4989299215	0.550220889068423	422	-0.0317172814080001	24.2493632071259	58.8665349308076	9	2	422	-52.9048402829049	407	2.17387113317261	405	2	-65.8919444568142	423	434	8.4008415248545	4.06937531276821	90.9090909090909	NaN	0	0	0	4188	4618	42	2	-70	200	4	48
M101210_0007_12	M101210_0007_12	M101210_0007_12_sim	1	4000	4110	30	30	20	-0.0023	-0.0081823	-45	10	1	0	1	3	5	-71.9771247174999	0.490416961002782	468	-0.0333072241210024	25.872479403136	58.9933343449102	9	2	468	-52.7820612169005	453	2.33003263613745	451	2	-66.4601394071052	469	480	-1.21610845895478	-3.03642432152805	90.9090909090909	NaN	0	0	0	4172	4657	42	2	-70	400	4	96
M101210_0007_13	M101210_0007_13	M101210_0007_13_sim	1	4000	4134	30	30	20	-0.0023	-0.0081823	-45	10	1	0	1	3	5	-72.512933475	0.552772661793149	415	-0.0321957309760674	24.049259985321	54.5060868064548	9	2	415	-52.5862216046488	395	1.44467637821206	392	2	-65.156677940728	411	428	6.46304243165788	-8.65090442830861	58.8235294117647	NaN	0	0	0	4205	4605	42	2	-70	100	5	24
M101210_0007_14	M101210_0007_14	M101210_0007_14_sim	1	4000	4124	30	30	20	-0.0023	-0.0081823	-45	10	1	0	1	3	5	-71.4068161049999	0.432671854744933	407	-0.0313904135264529	22.4404821830058	56.7438333525113	9	2	407	-52.7880684770248	392	2.11713342840844	390	2	-66.2905103445292	408	419	4.71727414215652	-0.0543997990514132	90.9090909090909	NaN	0	0	0	4190	4585	42	2	-70	200	5	48
M101210_0007_15	M101210_0007_15	M101210_0007_15_sim	1	4000	4110	30	30	20	-0.0023	-0.0081823	-45	10	1	0	1	3	5	-71.8178935574999	0.472689340427451	465	-0.0328481729807412	25.4767321832385	59.1191379511582	9	2	465	-52.9062203167228	450	2.32254943179823	454	2	-56.7998375154324	467	477	-12.6265331733694	-16.0221474810067	100	NaN	0	0	0	4172	4653	42	2	-70	400	5	96
M101210_0002_1	M101210_0002_1	M101210_0002_1_sim	1	4000	4150	30	30	20	-0.0023	-0.0081823	-45	10	1	0	1	3	5	-66.875319857	0.173584393931526	397	-0.000874740737215472	0.101809390029359	41.8356031829566	1	0	NaN	NaN	NaN	NaN	NaN	NaN	NaN	NaN	NaN	NaN	NaN	NaN	NaN	0	0	0	4210	4459	42	3	-65	100	1	8.88
M101210_0002_2	M101210_0002_2	M101210_0002_2_sim	1	4000	4121	30	30	20	-0.0023	-0.0081823	-45	10	1	0	1	3	5	-67.976826397	0.21021630376094	462	-0.034635592036163	21.6293627413902	48.8586560272999	9	2	462	-52.4305421286688	445	1.99301255576716	443	2	-65.6588161148167	461	474	7.62735829554263	6.63549116986028	76.9230769230769	NaN	0	0	0	4199	4593	42	3	-65	200	1	17.76
M101210_0002_3	M101210_0002_3	M101210_0002_3_sim	1	4000	4104	30	30	20	-0.0023	-0.0081823	-45	10	1	0	1	3	5	-66.367989394	0.159119402895007	554	-0.0355201756318659	22.3210613333157	48.4075086579951	9	2	554	-52.6395056167574	534	2.01215249141013	532	2	-66.2909234236075	551	566	10.2118201206123	-6.1169525523024	66.6666666666667	NaN	0	0	0	4178	4671	42	3	-65	400	1	35.52
M101210_0002_4	M101210_0002_4	M101210_0002_4_sim	1	4000	4148	30	30	20	-0.0023	-0.0081823	-45	10	1	0	1	3	5	-67.206143105	0.184610051501257	395	-0.00127664624249123	0.54860207006935	59.0078908184458	2	0	NaN	NaN	NaN	NaN	NaN	NaN	NaN	NaN	NaN	NaN	NaN	NaN	NaN	0	0	0	4214	4487	42	3	-65	100	2	8.88
M101210_0002_5	M101210_0002_5	M101210_0002_5_sim	1	4000	4126	30	30	20	-0.0023	-0.0081823	-45	10	1	0	1	3	5	-66.47583194	0.16203617582135	427	-0.0333055334819687	19.5658502641608	46.5369169160022	9	2	427	-52.5713383857671	408	1.554060381323	405	2	-66.4033712490365	425	440	-0.693800163111393	-15.4274204236108	66.6666666666667	NaN	0	0	0	4205	4541	42	3	-65	200	2	17.76
M101210_0002_6	M101210_0002_6	M101210_0002_6_sim	1	4000	4103	30	30	20	-0.0023	-0.0081823	-45	10	1	0	1	3	5	-67.3545639435	0.189399325084026	595	-0.0347610024941275	24.0383632228403	51.8316590386785	9	2	595	-52.3508030072296	571	1.96212770369117	569	2	-65.2054620665819	588	608	4.48409442843373	-0.710762062881058	50	NaN	0	0	0	4176	4720	42	3	-65	400	2	35.52
M101210_0002_7	M101210_0002_7	M101210_0002_7_sim	1	4000	4145	30	30	20	-0.0023	-0.0081823	-45	10	1	0	1	3	5	-67.7118712545	0.199319637132404	403	-0.00232220386444996	1.8883226401359	67.8782251319422	6	0	403	-68.2688615398418	353	0.088804423939294	NaN	NaN	NaN	NaN	NaN	NaN	NaN	NaN	NaN	0	0	0	4218	4517	42	3	-65	100	3	8.88
M101210_0002_8	M101210_0002_8	M101210_0002_8_sim	1	4000	4119	30	30	20	-0.0023	-0.0081823	-45	10	1	0	1	3	5	-68.7164097995	0.244875424200447	481	-0.0337626428209061	22.1650808411436	50.6303716284381	9	2	481	-52.9252997987949	465	2.01231650771216	463	2	-64.9822070779186	481	494	2.90364521910528	-4.60574331310921	76.9230769230769	NaN	0	0	0	4196	4621	42	3	-65	200	3	17.76
M101210_0002_9	M101210_0002_9	M101210_0002_9_sim	1	4000	4103	30	30	20	-0.0023	-0.0081823	-45	10	1	0	1	3	5	-67.0883059755	0.18062188034341	583	-0.0357811954166423	23.6337941426001	49.9771256070919	9	2	583	-52.3189267773211	561	1.98970438366478	559	2	-65.2911292166908	578	595	1.30136832753118	-3.06685898140937	58.8235294117647	NaN	0	0	0	4176	4706	42	3	-65	400	3	35.52
M101210_0002_10	M101210_0002_10	M101210_0002_10_sim	1	4000	4147	30	30	20	-0.0023	-0.0081823	-45	10	1	0	1	3	5	-67.2965943235	0.187915458751704	396	-0.00140597310335927	0.723940070084353	61.686043909871	2	0	NaN	NaN	NaN	NaN	NaN	NaN	NaN	NaN	NaN	NaN	NaN	NaN	NaN	0	0	0	4215	4493	42	3	-65	100	4	8.88
M101210_0002_11	M101210_0002_11	M101210_0002_11_sim	1	4000	4123	30	30	20	-0.0023	-0.0081823	-45	10	1	0	1	3	5	-67.361860089	0.189558337510886	446	-0.033271681918559	20.3580969318369	48.420952313713	9	2	446	-52.8875169480975	429	1.90138233151281	427	2	-65.8620518230874	446	459	-1.48949465736385	-14.7872897493935	76.9230769230769	NaN	0	0	0	4201	4571	42	3	-65	200	4	17.76
M101210_0002_12	M101210_0002_12	M101210_0002_12_sim	1	4000	4102	30	30	20	-0.0023	-0.0081823	-45	10	1	0	1	3	5	-67.6095266225	0.195971178591506	603	-0.0284906011382745	22.2651834089611	58.4723186936403	9	1	603	-53.2280827209672	580	1.66906344707981	577	1	-67.2152855489309	597	597	-14.2506881764442	-14.2506881764442	NaN	NaN	0	0	0	4175	4734	42	3	-65	400	4	35.52
M101210_0002_13	M101210_0002_13	M101210_0002_13_sim	1	4000	4144	30	30	20	-0.0023	-0.0081823	-45	10	1	0	1	3	5	-67.9129614085	0.207541752811875	408	-0.00308337187866106	2.73672254026367	68.453598154943	6	0	408	-67.6483096597593	366	0.100303822758676	NaN	NaN	NaN	NaN	NaN	NaN	NaN	NaN	NaN	0	0	0	4219	4526	42	3	-65	100	5	8.88
M101210_0002_14	M101210_0002_14	M101210_0002_14_sim	1	4000	4122	30	30	20	-0.0023	-0.0081823	-45	10	1	0	1	3	5	-67.69777826	0.198966556118467	455	-0.0340977614693278	21.0777828928189	48.6324218615401	9	2	455	-52.608214047116	438	1.97524059661836	436	2	-65.2606718459518	454	467	10.0743562858931	6.9140962421209	76.9230769230769	NaN	0	0	0	4200	4583	42	3	-65	200	5	17.76
M101210_0002_15	M101210_0002_15	M101210_0002_15_sim	1	4000	4102	30	30	20	-0.0023	-0.0081823	-45	10	1	0	1	3	5	-67.8572921705	0.20514448119175	608	-0.0297878797301806	21.5740009014725	54.6227968288871	9	1	608	-54.1300863785894	590	1.66661012787743	587	1	-66.6578659404015	607	607	11.3491693317644	11.3491693317644	NaN	NaN	0	0	0	4174	4740	42	3	-65	400	5	35.52
M101210_0008_1	M101210_0008_1	M101210_0008_1_sim	1	4000	4132	30	30	20	-0.0023	-0.0081823	-45	10	1	0	1	3	5	-72.1121850559999	0.505532145031527	483	-0.0337249074979335	25.5785848329987	54.9473917041184	9	2	483	-52.6484399770405	464	1.59045624392347	461	2	-66.0984638003833	480	495	10.7410470815219	0.558334455920672	66.6666666666667	NaN	0	0	0	4208	4662	42	3	-70	100	1	8.88
M101210_0008_2	M101210_0008_2	M101210_0008_2_sim	1	4000	4116	30	30	20	-0.0023	-0.0081823	-45	10	1	0	1	3	5	-70.6210188125	0.36282757705058	535	-0.0352468287343515	25.433438412877	52.8635891586039	9	2	535	-52.5140597371709	517	1.93967286808594	514	2	-66.2051965325408	533	547	6.65902249304031	3.85423264963298	71.4285714285714	NaN	0	0	0	4190	4694	42	3	-70	200	1	17.76
M101210_0008_3	M101210_0008_3	M101210_0008_3_sim	1	4000	4099	30	30	20	-0.0023	-0.0081823	-45	10	1	0	1	3	5	-70.451328213	0.349776956869414	725	-0.0255730299486485	20.0304761634703	53.4099319772075	8	0	725	-56.415112386571	716	0.826231597804899	NaN	NaN	NaN	NaN	NaN	NaN	NaN	NaN	NaN	0	0	0	4170	4872	42	3	-70	400	1	35.52
M101210_0008_4	M101210_0008_4	M101210_0008_4_sim	1	4000	4134	30	30	20	-0.0023	-0.0081823	-45	10	1	0	1	3	5	-70.6787785109999	0.367980467719155	459	-0.0336584417653986	23.5710145423103	51.6165357664859	9	2	459	-52.321798417731	439	1.50952471442915	435	2	-66.3319432384661	455	471	11.738621936271	-10.8845515997595	62.5	NaN	0	0	0	4213	4618	42	3	-70	100	2	8.88
M101210_0008_5	M101210_0008_5	M101210_0008_5_sim	1	4000	4116	30	30	20	-0.0023	-0.0081823	-45	10	1	0	1	3	5	-72.1945754034999	0.514195184944186	580	-0.0288041688488897	24.6124229210986	60.809181010287	9	1	580	-54.1528906689438	563	1.56715894466478	559	1	-66.6775379588477	579	579	11.4289427556025	11.4289427556025	NaN	NaN	0	0	0	4186	4755	42	3	-70	200	2	17.76
M101210_0008_6	M101210_0008_6	M101210_0008_6_sim	1	4000	4099	30	30	20	-0.0023	-0.0081823	-45	10	1	0	1	3	5	-72.303271199	0.527154229170433	766	-0.00120134060640047	2.48973520006901	103.688682545622	2	0	NaN	NaN	NaN	NaN	NaN	NaN	NaN	NaN	NaN	NaN	NaN	NaN	NaN	0	0	0	4168	4918	42	3	-70	400	2	35.52
M101210_0008_7	M101210_0008_7	M101210_0008_7_sim	1	4000	4131	30	30	20	-0.0023	-0.0081823	-45	10	1	0	1	3	5	-72.759383966	0.583925598588275	497	-0.0340517291978814	26.8392352227227	56.5681372556272	9	2	497	-52.5270479772334	477	1.58038956029828	474	2	-65.8164567612657	493	509	10.9753960563986	4.9714338977035	62.5	NaN	0	0	0	4205	4682	42	3	-70	100	3	8.88
M101210_0008_8	M101210_0008_8	M101210_0008_8_sim	1	4000	4116	30	30	20	-0.0023	-0.0081823	-45	10	1	0	1	3	5	-71.8008002349999	0.471110313969495	574	-0.033722129996892	27.4865412230088	58.1029686527817	9	2	574	-52.5750680369416	550	1.61352575322966	547	2	-66.8001808691011	567	587	11.462756708051	9.96896569389689	50	NaN	0	0	0	4187	4742	42	3	-70	200	3	17.76
M101210_0008_9	M101210_0008_9	M101210_0008_9_sim	1	4000	4099	30	30	20	-0.0023	-0.0081823	-45	10	1	0	1	3	5	-71.8497757569999	0.476666074942218	753	-0.00160947508908931	3.14268069010529	100.383492074208	2	0	NaN	NaN	NaN	NaN	NaN	NaN	NaN	NaN	NaN	NaN	NaN	NaN	NaN	0	0	0	4168	4902	42	3	-70	400	3	35.52
M101210_0008_10	M101210_0008_10	M101210_0008_10_sim	1	4000	4132	30	30	20	-0.0023	-0.0081823	-45	10	1	0	1	3	5	-71.7944032799999	0.470430226047511	477	-0.0335617407917264	25.012999042954	54.2248683523418	9	2	477	-52.6747344070035	458	1.793962379541	456	2	-64.8837590843281	474	489	11.3355777613725	2.78877473179968	66.6666666666667	NaN	0	0	0	4209	4652	42	3	-70	100	4	8.88
M101210_0008_11	M101210_0008_11	M101210_0008_11_sim	1	4000	4116	30	30	20	-0.0023	-0.0081823	-45	10	1	0	1	3	5	-73.5696146625001	0.696425391700953	619	-0.0280997722830264	24.1662482849984	59.7618893820389	9	1	619	-56.0224303249598	613	1.28849190550824	610	1	-65.2676357186589	631	631	13.7641296671985	13.7641296671985	NaN	NaN	0	0	0	4184	4807	42	3	-70	200	4	17.76
M101210_0008_12	M101210_0008_12	M101210_0008_12_sim	1	4000	4099	30	30	20	-0.0023	-0.0081823	-45	10	1	0	1	3	5	-72.6295217705	0.567607156268488	776	-0.000989653602853822	2.1157747800884	105.763685353609	2	0	NaN	NaN	NaN	NaN	NaN	NaN	NaN	NaN	NaN	NaN	NaN	NaN	NaN	0	0	0	4167	4929	42	3	-70	400	4	35.52
M101210_0008_13	M101210_0008_13	M101210_0008_13_sim	1	4000	4132	30	30	20	-0.0023	-0.0081823	-45	10	1	0	1	3	5	-72.3254680055	0.530739254817646	487	-0.0335636480094937	25.8629102930735	55.6480030437437	9	2	487	-52.7323937068827	468	1.80055368602282	466	2	-64.9952706741136	484	500	11.3544527862707	-2.59309075006021	62.5	NaN	0	0	0	4207	4669	42	3	-70	100	5	8.88
M101210_0008_14	M101210_0008_14	M101210_0008_14_sim	1	4000	4116	30	30	20	-0.0023	-0.0081823	-45	10	1	0	1	3	5	-71.2564081204999	0.41833074007647	555	-0.0350094849413584	26.4482593529736	54.5189413622645	9	2	555	-52.5365774170758	535	1.87588519488686	532	2	-65.9608823327086	551	567	9.69104160073967	7.9974138033682	62.5	NaN	0	0	0	4188	4719	42	3	-70	200	5	17.76
M101210_0008_15	M101210_0008_15	M101210_0008_15_sim	1	4000	4099	30	30	20	-0.0023	-0.0081823	-45	10	1	0	1	3	5	-71.8344851039999	0.47459505138449	752	-0.00163042552904995	3.16978525988662	100.235151871238	2	0	NaN	NaN	NaN	NaN	NaN	NaN	NaN	NaN	NaN	NaN	NaN	NaN	NaN	0	0	0	4168	4901	42	3	-70	400	5	35.52
M101210_0005_1	M101210_0005_1	M101210_0005_1_sim	1	4000	4187	30	30	20	-0.0023	-0.0081823	-45	10	1	0	1	3	5	-66.334606806	0.158394766506677	1770	-2.67221284183236e-05	0	0	1	0	NaN	NaN	NaN	NaN	NaN	NaN	NaN	NaN	NaN	NaN	NaN	NaN	NaN	0	0	0	4200	5770	42	4	-65	100	1	6.32
M101210_0005_2	M101210_0005_2	M101210_0005_2_sim	1	4000	4172	30	30	20	-0.0023	-0.0081823	-45	10	1	0	1	3	5	-66.209274084	0.155012887760956	1770	-0.000152481961949573	0	0	1	0	NaN	NaN	NaN	NaN	NaN	NaN	NaN	NaN	NaN	NaN	NaN	NaN	NaN	0	0	0	4215	5770	42	4	-65	200	1	12.64
M101210_0005_3	M101210_0005_3	M101210_0005_3_sim	1	4000	4147	30	30	20	-0.0023	-0.0081823	-45	10	1	0	1	3	5	-64.445934638	0.125964229008265	455	-0.000555466599313242	0.270145109965398	64.6733176400311	2	0	NaN	NaN	NaN	NaN	NaN	NaN	NaN	NaN	NaN	NaN	NaN	NaN	NaN	0	0	0	4228	4548	42	4	-65	400	1	25.28
M101210_0005_4	M101210_0005_4	M101210_0005_4_sim	1	4000	4187	30	30	20	-0.0023	-0.0081823	-45	10	1	0	1	3	5	-66.641543705	0.166736852800888	1770	-3.18914030916157e-05	0	0	1	0	NaN	NaN	NaN	NaN	NaN	NaN	NaN	NaN	NaN	NaN	NaN	NaN	NaN	0	0	0	4200	5770	42	4	-65	100	2	6.32
M101210_0005_5	M101210_0005_5	M101210_0005_5_sim	1	4000	4184	30	30	20	-0.0023	-0.0081823	-45	10	1	0	1	3	5	-64.566867501	0.127547840208284	1770	-4.70020808551975e-05	0	0	1	0	NaN	NaN	NaN	NaN	NaN	NaN	NaN	NaN	NaN	NaN	NaN	NaN	NaN	0	0	0	4203	5770	42	4	-65	200	2	12.64
M101210_0005_6	M101210_0005_6	M101210_0005_6_sim	1	4000	4132	30	30	20	-0.0023	-0.0081823	-45	10	1	0	1	3	5	-66.392576367	0.159743515318367	544	-0.0006288613673751	1.06869298002745	97.6800741592829	2	0	NaN	NaN	NaN	NaN	NaN	NaN	NaN	NaN	NaN	NaN	NaN	NaN	NaN	0	0	0	4222	4682	42	4	-65	400	2	25.28
M101210_0005_7	M101210_0005_7	M101210_0005_7_sim	1	4000	4187	30	30	20	-0.0023	-0.0081823	-45	10	1	0	1	3	5	-66.8020584565	0.17146282523896	1770	-3.51008323422842e-05	0	0	1	0	NaN	NaN	NaN	NaN	NaN	NaN	NaN	NaN	NaN	NaN	NaN	NaN	NaN	0	0	0	4201	5770	42	4	-65	100	3	6.32
M101210_0005_8	M101210_0005_8	M101210_0005_8_sim	1	4000	4177	30	30	20	-0.0023	-0.0081823	-45	10	1	0	1	3	5	-65.7195368575	0.145460104918469	1770	-0.000103358858501384	0	0	1	0	NaN	NaN	NaN	NaN	NaN	NaN	NaN	NaN	NaN	NaN	NaN	NaN	NaN	0	0	0	4210	5770	42	4	-65	200	3	12.64
M101210_0005_9	M101210_0005_9	M101210_0005_9_sim	1	4000	4128	30	30	20	-0.0023	-0.0081823	-45	10	1	0	1	3	5	-67.210341389	0.184569490455015	589	-0.000414974554075798	0.634306570031171	97.4435495741698	2	0	NaN	NaN	NaN	NaN	NaN	NaN	NaN	NaN	NaN	NaN	NaN	NaN	NaN	0	0	0	4216	4724	42	4	-65	400	3	25.28
M101210_0005_10	M101210_0005_10	M101210_0005_10_sim	1	4000	4182	30	30	20	-0.0023	-0.0081823	-45	10	1	0	1	3	5	-67.9548388135	0.209184714144599	1770	-7.45042330564652e-05	0	0	1	0	NaN	NaN	NaN	NaN	NaN	NaN	NaN	NaN	NaN	NaN	NaN	NaN	NaN	0	0	0	4208	5770	42	4	-65	100	4	6.32
M101210_0005_11	M101210_0005_11	M101210_0005_11_sim	1	4000	4170	30	30	20	-0.0023	-0.0081823	-45	10	1	0	1	3	5	-66.4134650415	0.160384851888748	1770	-0.000180931676576117	0	0	1	0	NaN	NaN	NaN	NaN	NaN	NaN	NaN	NaN	NaN	NaN	NaN	NaN	NaN	0	0	0	4218	5770	42	4	-65	200	4	12.64
M101210_0005_12	M101210_0005_12	M101210_0005_12_sim	1	4000	4134	30	30	20	-0.0023	-0.0081823	-45	10	1	0	1	3	5	-66.150705385	0.153551517943658	531	-0.000680703198575581	1.12669035996601	95.8436157920817	2	0	NaN	NaN	NaN	NaN	NaN	NaN	NaN	NaN	NaN	NaN	NaN	NaN	NaN	0	0	0	4223	4668	42	4	-65	400	4	25.28
M101210_0005_13	M101210_0005_13	M101210_0005_13_sim	1	4000	4188	30	30	20	-0.0023	-0.0081823	-45	10	1	0	1	3	5	-65.9906915745	0.149484487720211	1770	-2.21543400712189e-05	0	0	1	0	NaN	NaN	NaN	NaN	NaN	NaN	NaN	NaN	NaN	NaN	NaN	NaN	NaN	0	0	0	4199	5770	42	4	-65	100	5	6.32
M101210_0005_14	M101210_0005_14	M101210_0005_14_sim	1	4000	4183	30	30	20	-0.0023	-0.0081823	-45	10	1	0	1	3	5	-64.976541263	0.133698172625795	1770	-6.08911890602592e-05	0	0	1	0	NaN	NaN	NaN	NaN	NaN	NaN	NaN	NaN	NaN	NaN	NaN	NaN	NaN	0	0	0	4204	5770	42	4	-65	200	5	12.64
M101210_0005_15	M101210_0005_15	M101210_0005_15_sim	1	4000	4139	30	30	20	-0.0023	-0.0081823	-45	10	1	0	1	3	5	-65.3845181165	0.141030230637568	495	-0.00073985140314525	0.93853527996248	86.7527250514471	2	0	NaN	NaN	NaN	NaN	NaN	NaN	NaN	NaN	NaN	NaN	NaN	NaN	NaN	0	0	0	4228	4621	42	4	-65	400	5	25.28
M101210_0009_1	M101210_0009_1	M101210_0009_1_sim	1	4000	4156	30	30	20	-0.0023	-0.0081823	-45	10	1	0	1	3	5	-71.8290870304999	0.474115392414316	505	-0.000991496123663772	3.04624728991364	130.882795915196	2	0	NaN	NaN	NaN	NaN	NaN	NaN	NaN	NaN	NaN	NaN	NaN	NaN	NaN	0	0	0	4244	4704	42	4	-70	100	1	6.32
M101210_0009_2	M101210_0009_2	M101210_0009_2_sim	1	4000	4136	30	30	20	-0.0023	-0.0081823	-45	10	1	0	1	3	5	-72.8841103305	0.600638032625079	604	-0.000380787360316603	1.64344653996429	151.588424255886	2	0	NaN	NaN	NaN	NaN	NaN	NaN	NaN	NaN	NaN	NaN	NaN	NaN	NaN	0	0	0	4215	4811	42	4	-70	200	1	12.64
M101210_0009_3	M101210_0009_3	M101210_0009_3_sim	1	4000	4118	30	30	20	-0.0023	-0.0081823	-45	10	1	0	1	3	5	-71.9226439959999	0.484684994866564	1770	-7.9166611176764e-05	0	0	1	0	NaN	NaN	NaN	NaN	NaN	NaN	NaN	NaN	NaN	NaN	NaN	NaN	NaN	0	0	0	4195	5770	42	4	-70	400	1	25.28
M101210_0009_4	M101210_0009_4	M101210_0009_4_sim	1	4000	4160	30	30	20	-0.0023	-0.0081823	-45	10	1	0	1	3	5	-70.9615946994999	0.391802275561336	482	-0.000696385386443264	1.81122144005641	121.560823853299	2	0	NaN	NaN	NaN	NaN	NaN	NaN	NaN	NaN	NaN	NaN	NaN	NaN	NaN	0	0	0	4243	4664	42	4	-70	100	2	6.32
M101210_0009_5	M101210_0009_5	M101210_0009_5_sim	1	4000	4137	30	30	20	-0.0023	-0.0081823	-45	10	1	0	1	3	5	-71.7277348634999	0.463657911481296	576	-0.000709844613553926	2.79119772993404	144.148308015038	2	0	NaN	NaN	NaN	NaN	NaN	NaN	NaN	NaN	NaN	NaN	NaN	NaN	NaN	0	0	0	4221	4777	42	4	-70	200	2	12.64
M101210_0009_6	M101210_0009_6	M101210_0009_6_sim	1	4000	4119	30	30	20	-0.0023	-0.0081823	-45	10	1	0	1	3	5	-71.3138725714999	0.423754149388543	1770	-7.96994649226862e-05	0	0	1	0	NaN	NaN	NaN	NaN	NaN	NaN	NaN	NaN	NaN	NaN	NaN	NaN	NaN	0	0	0	4197	5770	42	4	-70	400	2	25.28
M101210_0009_7	M101210_0009_7	M101210_0009_7_sim	1	4000	4157	30	30	20	-0.0023	-0.0081823	-45	10	1	0	1	3	5	-71.5947059064999	0.450728464252903	500	-0.000925056872769746	2.73848149007635	128.470677296932	2	0	NaN	NaN	NaN	NaN	NaN	NaN	NaN	NaN	NaN	NaN	NaN	NaN	NaN	0	0	0	4245	4695	42	4	-70	100	3	6.32
M101210_0009_8	M101210_0009_8	M101210_0009_8_sim	1	4000	4137	30	30	20	-0.0023	-0.0081823	-45	10	1	0	1	3	5	-72.0617976854999	0.499838798834267	585	-0.000589276599287385	2.43847951005411	147.320380178029	2	0	NaN	NaN	NaN	NaN	NaN	NaN	NaN	NaN	NaN	NaN	NaN	NaN	NaN	0	0	0	4219	4788	42	4	-70	200	3	12.64
M101210_0009_9	M101210_0009_9	M101210_0009_9_sim	1	4000	4118	30	30	20	-0.0023	-0.0081823	-45	10	1	0	1	3	5	-71.3759335009999	0.429908332018879	1770	-7.96742806184504e-05	0	0	1	0	NaN	NaN	NaN	NaN	NaN	NaN	NaN	NaN	NaN	NaN	NaN	NaN	NaN	0	0	0	4196	5770	42	4	-70	400	3	25.28
M101210_0009_10	M101210_0009_10	M101210_0009_10_sim	1	4000	4155	30	30	20	-0.0023	-0.0081823	-45	10	1	0	1	3	5	-72.3441741684999	0.532286765561323	516	-0.00108893957193086	3.61455829006835	136.57350899709	2	0	NaN	NaN	NaN	NaN	NaN	NaN	NaN	NaN	NaN	NaN	NaN	NaN	NaN	0	0	0	4241	4723	42	4	-70	100	4	6.32
M101210_0009_11	M101210_0009_11	M101210_0009_11_sim	1	4000	4137	30	30	20	-0.0023	-0.0081823	-45	10	1	0	1	3	5	-71.9035556059999	0.481939656159035	581	-0.000643811961951272	2.60521200005849	145.914591074617	2	0	NaN	NaN	NaN	NaN	NaN	NaN	NaN	NaN	NaN	NaN	NaN	NaN	NaN	0	0	0	4220	4783	42	4	-70	200	4	12.64
M101210_0009_12	M101210_0009_12	M101210_0009_12_sim	1	4000	4119	30	30	20	-0.0023	-0.0081823	-45	10	1	0	1	3	5	-71.0572319224999	0.400482107315999	1770	-7.97147324612772e-05	0	0	1	0	NaN	NaN	NaN	NaN	NaN	NaN	NaN	NaN	NaN	NaN	NaN	NaN	NaN	0	0	0	4197	5770	42	4	-70	400	4	25.28
M101210_0009_13	M101210_0009_13	M101210_0009_13_sim	1	4000	4157	30	30	20	-0.0023	-0.0081823	-45	10	1	0	1	3	5	-71.7850083269999	0.469340041701616	504	-0.000979819869205938	2.98962053991382	130.419373978445	2	0	NaN	NaN	NaN	NaN	NaN	NaN	NaN	NaN	NaN	NaN	NaN	NaN	NaN	0	0	0	4244	4703	42	4	-70	100	5	6.32
M101210_0009_14	M101210_0009_14	M101210_0009_14_sim	1	4000	4138	30	30	20	-0.0023	-0.0081823	-45	10	1	0	1	3	5	-71.1864519354999	0.411825169876795	562	-0.000945795077270841	3.33649762991202	137.637626755362	2	0	NaN	NaN	NaN	NaN	NaN	NaN	NaN	NaN	NaN	NaN	NaN	NaN	NaN	0	0	0	4224	4759	42	4	-70	200	5	12.64
M101210_0009_15	M101210_0009_15	M101210_0009_15_sim	1	4000	4118	30	30	20	-0.0023	-0.0081823	-45	10	1	0	1	3	5	-72.1563793099999	0.510062865539942	1770	-7.88165279434969e-05	0	0	1	0	NaN	NaN	NaN	NaN	NaN	NaN	NaN	NaN	NaN	NaN	NaN	NaN	NaN	0	0	0	4194	5770	42	4	-70	400	5	25.28
C092110_0002_3	C092110_0002_3	C092110_0002_3_sim	1	4000	4146	30	30	20	-0.0023	-0.0081823	-45	10	1	0	1	3	5	-67.069932334	0.208416058183182	1770	-0.00026323759809823	0	0	1	0	NaN	NaN	NaN	NaN	NaN	NaN	NaN	NaN	NaN	NaN	NaN	NaN	NaN	0	0	0	4185	5770	9	1	-65	100	1	16
C092110_0002_4	C092110_0002_4	C092110_0002_4_sim	1	4000	4135	30	30	20	-0.0023	-0.0081823	-45	10	1	0	1	3	5	-67.7621243735	0.237771194693497	411	-0.0274331797617239	16.7477646597804	46.9111829366685	9	2	411	-53.0186136602427	401	1.29551222536634	398	2	-63.5269621382642	411	423	12.0324009483691	4.0103279952311	83.3333333333333	NaN	0	0	0	4229	4555	9	1	-65	200	1	32
C092110_0002_5	C092110_0002_5	C092110_0002_5_sim	1	4000	4118	30	30	20	-0.0023	-0.0081823	-45	10	1	0	1	3	5	-68.5494672695	0.276868785086154	565	-0.0330189365656872	21.8727473060133	55.9324031779187	9	3	565	-50.3914136440106	548	2.67210849579791	547	3	-63.3051227144737	559	578	5.12478692708691	-12.61089553574	105.263157894737	111.111111111111	0	0	0	4205	4737	9	1	-65	400	1	64
C092110_0002_8	C092110_0002_8	C092110_0002_8_sim	1	4000	4144	30	30	20	-0.0023	-0.0081823	-45	10	1	0	1	3	5	-68.023607538	0.247910272035203	386	-0.00048016604042618	0.0941052599913519	59.1650571190926	1	0	NaN	NaN	NaN	NaN	NaN	NaN	NaN	NaN	NaN	NaN	NaN	NaN	NaN	0	0	0	4198	4478	9	1	-65	100	2	16
C092110_0002_9	C092110_0002_9	C092110_0002_9_sim	1	4000	4136	30	30	20	-0.0023	-0.0081823	-45	10	1	0	1	3	5	-67.5493189095	0.228383301941021	408	-0.0279761540188906	16.7619894099251	43.2655297298304	9	2	408	-52.7815160400992	394	1.05552761666147	391	2	-62.6331479475835	404	420	2.1737082123964	-6.98279438544456	62.5	NaN	0	0	0	4226	4541	9	1	-65	200	2	32
C092110_0002_10	C092110_0002_10	C092110_0002_10_sim	1	4000	4120	30	30	20	-0.0023	-0.0081823	-45	10	1	0	1	3	5	-67.5893012145	0.230123350403634	498	-0.0317502681598388	20.9953335412886	59.3552731128207	9	3	498	-49.862014118737	481	2.83262894107357	479	3	-65.0009286073699	492	510	1.6979246398938	-15.897152522405	111.111111111111	125	0	0	0	4208	4656	9	1	-65	400	2	64
C092110_0002_13	C092110_0002_13	C092110_0002_13_sim	1	4000	4148	30	30	20	-0.0023	-0.0081823	-45	10	1	0	1	3	5	-65.7683324455	0.170354124104738	1770	-0.000143465422115302	0	0	1	0	NaN	NaN	NaN	NaN	NaN	NaN	NaN	NaN	NaN	NaN	NaN	NaN	NaN	0	0	0	4175	5770	9	1	-65	100	3	16
C092110_0002_14	C092110_0002_14	C092110_0002_14_sim	1	4000	4144	30	30	20	-0.0023	-0.0081823	-45	10	1	0	1	3	5	-64.6839686165	0.147380450395833	1770	-0.000410048989297314	0	0	1	0	NaN	NaN	NaN	NaN	NaN	NaN	NaN	NaN	NaN	NaN	NaN	NaN	NaN	0	0	0	4180	5770	9	1	-65	200	3	32
C092110_0002_15	C092110_0002_15	C092110_0002_15_sim	1	4000	4130	30	30	20	-0.0023	-0.0081823	-45	10	1	0	1	3	5	-64.565329362	0.145440560126722	354	-0.0240944391549684	14.4270433665315	54.3236250547185	9	2	354	-52.8613138235015	345	1.77202307885018	343	2	-62.4759421636717	355	366	9.61877106587323	-0.0715184345722805	90.9090909090909	NaN	0	0	0	4206	4479	9	1	-65	400	3	64
C092110_0002_18	C092110_0002_18	C092110_0002_18_sim	1	4000	4148	30	30	20	-0.0023	-0.0081823	-45	10	1	0	1	3	5	-65.761835554	0.170186488042103	1770	-0.000143106206896631	0	0	1	0	NaN	NaN	NaN	NaN	NaN	NaN	NaN	NaN	NaN	NaN	NaN	NaN	NaN	0	0	0	4175	5770	9	1	-65	100	4	16
C092110_0002_19	C092110_0002_19	C092110_0002_19_sim	1	4000	4141	30	30	20	-0.0023	-0.0081823	-45	10	1	0	1	3	5	-66.007319021	0.176787141263741	358	-0.00108175940546769	0.196778249958356	51.3829686423572	2	0	NaN	NaN	NaN	NaN	NaN	NaN	NaN	NaN	NaN	NaN	NaN	NaN	NaN	0	0	0	4195	4441	9	1	-65	200	4	32
C092110_0002_20	C092110_0002_20	C092110_0002_20_sim	1	4000	4126	30	30	20	-0.0023	-0.0081823	-45	10	1	0	1	3	5	-65.7875232755	0.170851532461473	405	-0.0321879508895357	17.9849576289679	51.1734230245522	9	3	405	-50.6537392309951	388	2.40388590161706	386	3	-63.3838967811775	398	418	-5.38251648808045	-5.90122797783053	100	122.222222222222	0	0	0	4211	4532	9	1	-65	400	4	64
C092110_0002_23	C092110_0002_23	C092110_0002_23_sim	1	4000	4147	30	30	20	-0.0023	-0.0081823	-45	10	1	0	1	3	5	-65.8802791075	0.173301032745189	1770	-0.000149930772889599	0	0	1	0	NaN	NaN	NaN	NaN	NaN	NaN	NaN	NaN	NaN	NaN	NaN	NaN	NaN	0	0	0	4176	5770	9	1	-65	100	5	16
C092110_0002_24	C092110_0002_24	C092110_0002_24_sim	1	4000	4143	30	30	20	-0.0023	-0.0081823	-45	10	1	0	1	3	5	-65.4840695625	0.163390442173833	1770	-0.000694242675384933	0	0	1	0	NaN	NaN	NaN	NaN	NaN	NaN	NaN	NaN	NaN	NaN	NaN	NaN	NaN	0	0	0	4188	5770	9	1	-65	200	5	32
C092110_0002_25	C092110_0002_25	C092110_0002_25_sim	1	4000	4126	30	30	20	-0.0023	-0.0081823	-45	10	1	0	1	3	5	-65.5379434	0.164642374420321	396	-0.0339163684745974	18.2544754136001	48.2921534510469	9	3	396	-50.1159843864304	377	2.37448197046155	376	3	-62.6037625226751	388	408	7.99441655372097	-0.849747515509353	100	122.222222222222	0	0	0	4210	4518	9	1	-65	400	5	64
C092110_0004_3	C092110_0004_3	C092110_0004_3_sim	1	4000	4135	30	30	20	-0.0023	-0.0081823	-45	10	1	0	1	3	5	-69.8511781325	0.368210398626333	512	-0.0353478892829945	22.0931561233909	48.9230070531171	9	3	512	-50.0056230866289	492	2.20499221963502	490	3	-62.8802213473353	502	524	-3.43999169340547	-9.75043999018379	90.9090909090909	144.444444444444	0	0	0	4252	4683	9	2	-65	100	1	24
C092110_0004_4	C092110_0004_4	C092110_0004_4_sim	1	4000	4124	30	30	20	-0.0023	-0.0081823	-45	10	1	0	1	3	5	-68.9162916565	0.299725541668496	538	-0.0337759201284448	21.9802331440453	55.2239803362243	9	3	538	-50.0027410959774	521	2.69690246727908	519	3	-64.8241633164646	532	550	-5.44024921557757	-13.8955871326337	111.111111111111	125	0	0	0	4219	4710	9	2	-65	200	1	48
C092110_0004_5	C092110_0004_5	C092110_0004_5_sim	1	4000	4108	30	30	20	-0.0023	-0.0081823	-45	10	1	0	1	3	5	-69.150573788	0.314844665410659	765	-0.0350501447615096	24.6885323471709	52.6090554254913	9	3	765	-50.54540007285	744	2.22436345455623	742	3	-63.6236158952057	754	778	11.4180905832861	-6.92018319746305	83.3333333333333	140	0	0	0	4185	4970	9	2	-65	400	1	96
C092110_0004_8	C092110_0004_8	C092110_0004_8_sim	1	4000	4142	30	30	20	-0.0023	-0.0081823	-45	10	1	0	1	3	5	-67.120909577	0.210379143961207	369	-0.000906137015455256	0.303853740031599	62.6572918438691	2	0	NaN	NaN	NaN	NaN	NaN	NaN	NaN	NaN	NaN	NaN	NaN	NaN	NaN	0	0	0	4200	4472	9	2	-65	100	2	24
C092110_0004_9	C092110_0004_9	C092110_0004_9_sim	1	4000	4130	30	30	20	-0.0023	-0.0081823	-45	10	1	0	1	3	5	-66.80864984	0.198589988249907	416	-0.0337455207030766	18.8710494557405	47.9681408177418	9	3	416	-50.4127420442859	398	2.21509488658238	396	3	-62.7708203201845	408	429	4.1945750579848	-1.62621554205171	95.2380952380952	133.333333333333	0	0	0	4220	4548	9	2	-65	200	2	48
C092110_0004_10	C092110_0004_10	C092110_0004_10_sim	1	4000	4114	30	30	20	-0.0023	-0.0081823	-45	10	1	0	1	3	5	-65.9738348115	0.175854344037724	490	-0.0338525941579654	0.71178253998221	9.02760488135755	9	4	490	-51.9857229331343	460	2.8287413803921	458	4	-64.2450000534302	471	507	-3.35007629376748	-10.8606117903905	83.3333333333333	237.5	0	0	0	4193	4615	9	2	-65	400	2	96
C092110_0004_13	C092110_0004_13	C092110_0004_13_sim	1	4000	4146	30	30	20	-0.0023	-0.0081823	-45	10	1	0	1	3	5	-65.459481517	0.162844722898043	1770	-0.000289033234245759	0	0	1	0	NaN	NaN	NaN	NaN	NaN	NaN	NaN	NaN	NaN	NaN	NaN	NaN	NaN	0	0	0	4179	5770	9	2	-65	100	3	24
C092110_0004_14	C092110_0004_14	C092110_0004_14_sim	1	4000	4131	30	30	20	-0.0023	-0.0081823	-45	10	1	0	1	3	5	-66.3847431615	0.185596362826983	401	-0.0329959580805065	18.2970349021483	45.5268263857544	9	3	401	-50.5249535678806	379	2.02672123822511	377	3	-63.288498834371	389	414	6.09601245165257	0.772384881965013	80	150	0	0	0	4218	4522	9	2	-65	200	3	48
C092110_0004_15	C092110_0004_15	C092110_0004_15_sim	1	4000	4115	30	30	20	-0.0023	-0.0081823	-45	10	1	0	1	3	5	-65.5257492805	0.164393657284183	467	-0.0340613754751768	0.672474270351373	7.45319149037357	9	4	467	-51.6531783439493	436	2.89327222300093	435	4	-63.4278793375239	447	483	1.5855189434701	-12.6453924822197	83.3333333333333	200	0	0	0	4194	4586	9	2	-65	400	3	96
C092110_0004_18	C092110_0004_18	C092110_0004_18_sim	1	4000	4145	30	30	20	-0.0023	-0.0081823	-45	10	1	0	1	3	5	-66.004720285	0.176670176884071	1770	-0.000392987265161175	0	0	1	0	NaN	NaN	NaN	NaN	NaN	NaN	NaN	NaN	NaN	NaN	NaN	NaN	NaN	0	0	0	4184	5770	9	2	-65	100	4	24
C092110_0004_19	C092110_0004_19	C092110_0004_19_sim	1	4000	4134	30	30	20	-0.0023	-0.0081823	-45	10	1	0	1	3	5	-65.6263006205	0.16681911840264	370	-0.0273494428777592	15.145812050099	41.1810491176875	9	2	370	-52.8067695799299	356	1.02576839880803	353	2	-62.5048882876555	366	383	-5.98862644199793	-12.1034928786269	58.8235294117647	NaN	0	0	0	4211	4485	9	2	-65	200	4	48
C092110_0004_20	C092110_0004_20	C092110_0004_20_sim	1	4000	4115	30	30	20	-0.0023	-0.0081823	-45	10	1	0	1	3	5	-65.5252495965	0.164300211044226	467	-0.0341118276864143	0.710950100245043	7.48490118399582	9	4	467	-51.6299116240001	436	2.90089306985914	435	4	-63.3587671878504	447	483	0.112062681987735	-10.4432804727295	83.3333333333333	200	0	0	0	4194	4586	9	2	-65	400	4	96
C092110_0004_23	C092110_0004_23	C092110_0004_23_sim	1	4000	4146	30	30	20	-0.0023	-0.0081823	-45	10	1	0	1	3	5	-65.359930197	0.160587277160519	1770	-0.000274770083232387	0	0	1	0	NaN	NaN	NaN	NaN	NaN	NaN	NaN	NaN	NaN	NaN	NaN	NaN	NaN	0	0	0	4178	5770	9	2	-65	100	5	24
C092110_0004_24	C092110_0004_24	C092110_0004_24_sim	1	4000	4132	30	30	20	-0.0023	-0.0081823	-45	10	1	0	1	3	5	-66.0276094245	0.177401522375507	375	-0.0254187698245358	15.3350702912902	50.8761794634019	9	2	375	-53.0228521486752	366	1.39494626912197	363	2	-63.8628475190559	376	387	10.6005655454198	2.05937626813473	90.9090909090909	NaN	0	0	0	4215	4507	9	2	-65	200	5	48
C092110_0004_25	C092110_0004_25	C092110_0004_25_sim	1	4000	4115	30	30	20	-0.0023	-0.0081823	-45	10	1	0	1	3	5	-65.7735299615	0.170488500787239	479	-0.0331166459877099	0.741935412892744	6.36116187081836	9	4	479	-51.7028692164657	449	2.96826266982383	447	4	-64.8539860401025	460	496	12.6617044307814	-13.5186605252266	83.3333333333333	225	0	0	0	4194	4602	9	2	-65	400	5	96
C092110_0003_3	C092110_0003_3	C092110_0003_3_sim	1	4000	4145	30	30	20	-0.0023	-0.0081823	-45	10	1	0	1	3	5	-66.5530659175	0.189795718853356	453	-0.00437040024926093	4.00844795958996	67.4703004152752	6	0	453	-65.4138532004342	420	0.120408317200216	NaN	NaN	NaN	NaN	NaN	NaN	NaN	NaN	NaN	0	0	0	4249	4577	9	3	-65	100	1	8.88
C092110_0003_4	C092110_0003_4	C092110_0003_4_sim	1	4000	4120	30	30	20	-0.0023	-0.0081823	-45	10	1	0	1	3	5	-66.6504215405	0.193061483789771	633	-0.0351254796040822	21.0054137885943	50.2362709792952	9	3	633	-50.2653776313603	616	2.56494104857049	614	3	-63.8218959203942	626	646	7.39904788314272	-3.82509892078006	100	122.222222222222	0	0	0	4227	4771	9	3	-65	200	1	17.76
C092110_0003_5	C092110_0003_5	C092110_0003_5_sim	1	4000	4101	30	30	20	-0.0023	-0.0081823	-45	10	1	0	1	3	5	-66.4532116135	0.18715730624407	897	-0.0359235440819583	22.2019416863434	48.6324525083104	9	3	897	-50.4373172936143	877	2.45776991854406	875	3	-63.8875364970958	887	909	8.20109743122878	-12.0071599894568	90.9090909090909	120	0	0	0	4190	5038	9	3	-65	400	1	35.52
C092110_0003_8	C092110_0003_8	C092110_0003_8_sim	1	4000	4144	30	30	20	-0.0023	-0.0081823	-45	10	1	0	1	3	5	-66.7300853775	0.19581185584614	479	-0.0156899636082793	12.0095941222834	53.2160235071943	8	0	479	-57.7354524877484	470	0.360236482208911	NaN	NaN	NaN	NaN	NaN	NaN	NaN	NaN	NaN	0	0	0	4255	4605	9	3	-65	100	2	8.88
C092110_0003_9	C092110_0003_9	C092110_0003_9_sim	1	4000	4122	30	30	20	-0.0023	-0.0081823	-45	10	1	0	1	3	5	-66.25140481	0.182804947321573	599	-0.0349202387411239	20.5907112956294	50.0398827454119	9	3	599	-50.3286077843233	581	2.57692531281329	580	3	-63.0874476938566	592	611	3.25608460711513	-6.65044778978157	105.263157894737	111.111111111111	0	0	0	4229	4732	9	3	-65	200	2	17.76
C092110_0003_10	C092110_0003_10	C092110_0003_10_sim	1	4000	4101	30	30	20	-0.0023	-0.0081823	-45	10	1	0	1	3	5	-66.2486061105	0.182746886164731	875	-0.0365204110228003	22.2451113650167	48.2262796667009	9	3	875	-50.1944159849383	855	2.46529160097918	853	3	-64.2462597360205	865	887	7.42136032283322	-8.6153528753466	90.9090909090909	120	0	0	0	4191	5014	9	3	-65	400	2	35.52
C092110_0003_13	C092110_0003_13	C092110_0003_13_sim	1	4000	4149	30	30	20	-0.0023	-0.0081823	-45	10	1	0	1	3	5	-65.924658062	0.17450205431837	420	-0.00110054724132267	0.37908295005272	56.4350716936427	2	0	NaN	NaN	NaN	NaN	NaN	NaN	NaN	NaN	NaN	NaN	NaN	NaN	NaN	0	0	0	4229	4506	9	3	-65	100	3	8.88
C092110_0003_14	C092110_0003_14	C092110_0003_14_sim	1	4000	4123	30	30	20	-0.0023	-0.0081823	-45	10	1	0	1	3	5	-65.968337408	0.1757020647704	576	-0.0355827191066062	20.6262010943393	49.3012296353883	9	3	576	-50.0523258057032	558	2.62875567731122	556	3	-64.7123319962428	569	588	0.722183647908319	-11.3913716539337	105.263157894737	111.111111111111	0	0	0	4230	4705	9	3	-65	200	3	17.76
C092110_0003_15	C092110_0003_15	C092110_0003_15_sim	1	4000	4103	30	30	20	-0.0023	-0.0081823	-45	10	1	0	1	3	5	-65.465278693	0.162978660309677	796	-0.0367735431134668	21.6684681640967	47.899531892399	9	3	796	-50.0707850058527	777	2.611631795629	775	3	-64.1191326382265	787	808	5.43226226983628	-15.9695775763685	95.2380952380952	110	0	0	0	4193	4926	9	3	-65	400	3	35.52
C092110_0003_18	C092110_0003_18	C092110_0003_18_sim	1	4000	4151	30	30	20	-0.0023	-0.0081823	-45	10	1	0	1	3	5	-65.6535875075	0.167450606445738	425	-0.000726989131985864	0.0140893700139486	26.4861620620166	1	0	NaN	NaN	NaN	NaN	NaN	NaN	NaN	NaN	NaN	NaN	NaN	NaN	NaN	0	0	0	4221	4463	9	3	-65	100	4	8.88
C092110_0003_19	C092110_0003_19	C092110_0003_19_sim	1	4000	4127	30	30	20	-0.0023	-0.0081823	-45	10	1	0	1	3	5	-65.057479934	0.154240042307479	509	-0.0342356489831657	19.2015887374522	47.8203094423938	9	3	509	-50.7375155425951	491	2.42356960220695	489	3	-63.5221035499079	501	522	7.96189830941689	-8.69745758070161	95.2380952380952	133.333333333333	0	0	0	4233	4628	9	3	-65	200	4	17.76
C092110_0003_20	C092110_0003_20	C092110_0003_20_sim	1	4000	4100	30	30	20	-0.0023	-0.0081823	-45	10	1	0	1	3	5	-66.8228433915	0.199139050486463	938	-0.0353760840476049	22.3883826368972	49.186434935356	9	3	938	-50.6314187730633	918	2.38812163855251	916	3	-63.7245173168063	928	951	9.35270176806422	-10.4122088638837	86.9565217391304	130	0	0	0	4189	5085	9	3	-65	400	4	35.52
C092110_0003_23	C092110_0003_23	C092110_0003_23_sim	1	4000	4149	30	30	20	-0.0023	-0.0081823	-45	10	1	0	1	3	5	-65.864386656	0.172875736044731	419	-0.000996227621922099	0.261757229947634	52.4928122241569	2	0	NaN	NaN	NaN	NaN	NaN	NaN	NaN	NaN	NaN	NaN	NaN	NaN	NaN	0	0	0	4227	4498	9	3	-65	100	5	8.88
C092110_0003_24	C092110_0003_24	C092110_0003_24_sim	1	4000	4124	30	30	20	-0.0023	-0.0081823	-45	10	1	0	1	3	5	-65.704263178	0.168675517886078	555	-0.0358534982054237	20.5020776853479	48.6704635045628	9	3	555	-49.957383474603	537	2.52473920250335	536	3	-63.2226858129218	548	568	6.61994767077962	-5.99192752977867	100	122.222222222222	0	0	0	4231	4682	9	3	-65	200	5	17.76
C092110_0003_25	C092110_0003_25	C092110_0003_25_sim	1	4000	4102	30	30	20	-0.0023	-0.0081823	-45	10	1	0	1	3	5	-66.1498521545	0.180696266789	864	-0.0354534647019463	21.7031970170011	48.7826449408076	9	3	864	-50.641556642951	845	2.47190529781982	843	3	-63.7058686286321	855	877	9.11489976972259	-13.424419446853	90.9090909090909	144.444444444444	0	0	0	4191	5002	9	3	-65	400	5	35.52
C092110_0005_3	C092110_0005_3	C092110_0005_3_sim	1	4000	4182	30	30	20	-0.0023	-0.0081823	-45	10	1	0	1	3	5	-66.683106737	0.194132912746808	1770	-4.66711058267864e-05	0	0	1	0	NaN	NaN	NaN	NaN	NaN	NaN	NaN	NaN	NaN	NaN	NaN	NaN	NaN	0	0	0	4215	5770	9	4	-65	100	1	6.32
C092110_0005_4	C092110_0005_4	C092110_0005_4_sim	1	4000	4148	30	30	20	-0.0023	-0.0081823	-45	10	1	0	1	3	5	-67.3831929135	0.220963222177576	762	-0.00101420061831104	2.94836475006196	128.030921891723	2	0	NaN	NaN	NaN	NaN	NaN	NaN	NaN	NaN	NaN	NaN	NaN	NaN	NaN	0	0	0	4324	4959	9	4	-65	200	1	12.64
C092110_0005_5	C092110_0005_5	C092110_0005_5_sim	1	4000	4118	30	30	20	-0.0023	-0.0081823	-45	10	1	0	1	3	5	-68.2156209775	0.25791773109769	118	0.000371878133356749	0	0	1	0	NaN	NaN	NaN	NaN	NaN	NaN	NaN	NaN	NaN	NaN	NaN	NaN	NaN	0	0	0	4118	4244	9	4	-65	400	1	25.28
C092110_0005_8	C092110_0005_8	C092110_0005_8_sim	1	4000	4175	30	30	20	-0.0023	-0.0081823	-45	10	1	0	1	3	5	-67.6484749205	0.232824104480778	1770	-8.62660760992829e-05	0	0	1	0	NaN	NaN	NaN	NaN	NaN	NaN	NaN	NaN	NaN	NaN	NaN	NaN	NaN	0	0	0	4234	5770	9	4	-65	100	2	6.32
C092110_0005_9	C092110_0005_9	C092110_0005_9_sim	1	4000	4149	30	30	20	-0.0023	-0.0081823	-45	10	1	0	1	3	5	-67.2938325945	0.217263016604027	740	-0.00100134139119808	2.82496317993494	125.972429616433	2	0	NaN	NaN	NaN	NaN	NaN	NaN	NaN	NaN	NaN	NaN	NaN	NaN	NaN	0	0	0	4323	4935	9	4	-65	200	2	12.64
C092110_0005_10	C092110_0005_10	C092110_0005_10_sim	1	4000	4119	30	30	20	-0.0023	-0.0081823	-45	10	1	0	1	3	5	-67.8713756295	0.241785582967772	1770	0.000381416123853102	0	0	1	0	NaN	NaN	NaN	NaN	NaN	NaN	NaN	NaN	NaN	NaN	NaN	NaN	NaN	0	0	0	4119	4246	9	4	-65	400	2	25.28
C092110_0005_13	C092110_0005_13	C092110_0005_13_sim	1	4000	4167	30	30	20	-0.0023	-0.0081823	-45	10	1	0	1	3	5	-68.5446694115	0.276654103893267	549	-0.000193862865635918	0.239104380011383	100.145495475778	1	0	NaN	NaN	NaN	NaN	NaN	NaN	NaN	NaN	NaN	NaN	NaN	NaN	NaN	0	0	0	4278	4689	9	4	-65	100	3	6.32
C092110_0005_14	C092110_0005_14	C092110_0005_14_sim	1	4000	4149	30	30	20	-0.0023	-0.0081823	-45	10	1	0	1	3	5	-67.2844367165	0.216928180660835	738	-0.00099870198573038	2.81074469993645	125.744005700822	2	0	NaN	NaN	NaN	NaN	NaN	NaN	NaN	NaN	NaN	NaN	NaN	NaN	NaN	0	0	0	4323	4932	9	4	-65	200	3	12.64
C092110_0005_15	C092110_0005_15	C092110_0005_15_sim	1	4000	4119	30	30	20	-0.0023	-0.0081823	-45	10	1	0	1	3	5	-68.0991736325	0.25174383893901	119	0.000370895291500664	0	0	1	0	NaN	NaN	NaN	NaN	NaN	NaN	NaN	NaN	NaN	NaN	NaN	NaN	NaN	0	0	0	4119	4245	9	4	-65	400	3	25.28
C092110_0005_18	C092110_0005_18	C092110_0005_18_sim	1	4000	4171	30	30	20	-0.0023	-0.0081823	-45	10	1	0	1	3	5	-68.0906773765	0.251364465350649	518	-0.000121581926279646	0.00517329999730975	36.892337819186	1	0	NaN	NaN	NaN	NaN	NaN	NaN	NaN	NaN	NaN	NaN	NaN	NaN	NaN	0	0	0	4251	4568	9	4	-65	100	4	6.32
C092110_0005_19	C092110_0005_19	C092110_0005_19_sim	1	4000	4138	30	30	20	-0.0023	-0.0081823	-45	10	1	0	1	3	5	-68.881408543	0.297591458835337	1258	-0.000192742960774107	0.954462559992507	169.906936985771	2	0	NaN	NaN	NaN	NaN	NaN	NaN	NaN	NaN	NaN	NaN	NaN	NaN	NaN	0	0	0	4310	5486	9	4	-65	200	4	12.64
C092110_0005_20	C092110_0005_20	C092110_0005_20_sim	1	4000	4117	30	30	20	-0.0023	-0.0081823	-45	10	1	0	1	3	5	-68.6068403505	0.280300812820432	117	0.000371358121468241	0	0	1	0	NaN	NaN	NaN	NaN	NaN	NaN	NaN	NaN	NaN	NaN	NaN	NaN	NaN	0	0	0	4117	4241	9	4	-65	400	4	25.28
C092110_0005_23	C092110_0005_23	C092110_0005_23_sim	1	4000	4172	30	30	20	-0.0023	-0.0081823	-45	10	1	0	1	3	5	-68.0034166775	0.246819974317369	1770	-0.000112947134363433	0	0	1	0	NaN	NaN	NaN	NaN	NaN	NaN	NaN	NaN	NaN	NaN	NaN	NaN	NaN	0	0	0	4247	5770	9	4	-65	100	5	6.32
C092110_0005_24	C092110_0005_24	C092110_0005_24_sim	1	4000	4143	30	30	20	-0.0023	-0.0081823	-45	10	1	0	1	3	5	-68.0552933015	0.249533740551971	950	-0.000605294613555134	2.43473050003165	149.816283286402	2	0	NaN	NaN	NaN	NaN	NaN	NaN	NaN	NaN	NaN	NaN	NaN	NaN	NaN	0	0	0	4322	5170	9	4	-65	200	5	12.64
C092110_0005_25	C092110_0005_25	C092110_0005_25_sim	1	4000	4119	30	30	20	-0.0023	-0.0081823	-45	10	1	0	1	3	5	-67.93574691	0.244171228091287	119	0.000376664316341402	0	0	1	0	NaN	NaN	NaN	NaN	NaN	NaN	NaN	NaN	NaN	NaN	NaN	NaN	NaN	0	0	0	4119	4246	9	4	-65	400	5	25.28
F101210_0000_1	F101210_0000_1	F101210_0000_1_sim	1	4000	4131	30	30	20	-0.0023	-0.0081823	-45	10	1	0	1	3	5	-72.5719984935003	0.858731943045574	721	-0.0541839176691905	40.1126718645017	54.3108331861365	9	4	721	-36.1308394355153	703	4.83948823896117	703	4	-45.4552236030812	704	743	-10.0550519674929	-25.3968458781781	76.9230769230769	39.1304347826087	0	0	0	4279	4973	38	1	-65	100	1	16
F101210_0000_2	F101210_0000_2	F101210_0000_2_sim	1	4000	4123	30	30	20	-0.0023	-0.0081823	-45	10	1	0	1	3	5	-71.1704945685	0.495917725665562	659	-0.0510031733737538	39.7941121987822	62.1561054269271	9	4	659	-35.3545930311933	644	4.77911757193407	644	4	-45.6571446005309	645	700	3.61165824419962	-23.8053728565143	54.5454545454545	62.0689655172414	0	0	0	4232	4875	38	1	-65	200	1	32
F101210_0000_3	F101210_0000_3	F101210_0000_3_sim	1	4000	4107	30	30	20	-0.0023	-0.0081823	-45	10	1	0	1	3	5	-73.4284986229883	1.54617486134134	1120	-0.0451863602473918	2.94668335278887	2.14120569229749	9	5	1120	-41.5550974066205	1098	1.97646404426737	1098	5	-50.8004537030898	1101	1133	-5.92390864667323	-24.1587500605788	125	157.142857142857	0	0	0	4187	5500	38	1	-65	400	1	64
F101210_0000_4	F101210_0000_4	F101210_0000_4_sim	1	4000	4131	30	30	20	-0.0023	-0.0081823	-45	10	1	0	1	3	5	-72.7296773919995	0.925061010864891	732	-0.0532665712397759	40.234085300567	35.3866394806865	9	3	732	-36.5609914794177	714	3.79503552672438	714	3	-47.4288150812736	716	754	-11.2148322546638	-21.2699489211784	52.6315789473684	31.0344827586207	0	0	0	4277	5005	38	1	-65	100	2	16
F101210_0000_5	F101210_0000_5	F101210_0000_5_sim	1	4000	4122	30	30	20	-0.0023	-0.0081823	-45	10	1	0	1	3	5	-71.298129081	0.517368322029872	670	-0.0541432146177048	38.8013008754013	24.7664453071171	9	3	670	-35.9877231046227	655	3.77077378846327	655	3	-47.6472007899359	657	693	-14.40299346736	-24.4546832512077	55.5555555555556	28.5714285714286	0	0	0	4231	4877	38	1	-65	200	2	32
F101210_0000_6	F101210_0000_6	F101210_0000_6_sim	1	4000	4108	30	30	20	-0.0023	-0.0081823	-45	10	1	0	1	3	5	-72.3722853570005	0.787268782968089	956	-0.048843048255937	46.4675903323676	65.817821334677	9	6	956	-39.1233963676175	941	2.30962343371203	940	6	-51.709338492583	943	980	-2.7199131210378	-23.4550044298166	135.135135135135	183.333333333333	0	0	0	4189	5366	38	1	-65	400	2	64
F101210_0000_7	F101210_0000_7	F101210_0000_7_sim	1	4000	4133	30	30	20	-0.0023	-0.0081823	-45	10	1	0	1	3	5	-72.0096687875003	0.675000401475308	686	-0.0521139351589902	0.310369828961846	3.72001377575748	9	4	686	-37.2794616824658	661	4.53853961674926	660	4	-49.8039769447275	662	700	-3.26640665949235	-26.2347504226382	78.9473684210526	39.1304347826087	0	0	0	4287	4887	38	1	-65	100	3	16
F101210_0000_8	F101210_0000_8	F101210_0000_8_sim	1	4000	4122	30	30	20	-0.0023	-0.0081823	-45	10	1	0	1	3	5	-71.5386131165	0.564247871034247	692	-0.0549255648502276	39.5396486788373	54.808929985521	9	3	692	-35.8087848611843	677	5.01032568084124	676	3	-50.0473421039074	678	715	-5.69556032224051	-22.4584736242982	54.0540540540541	27.5862068965517	0	0	0	4230	4910	38	1	-65	200	3	32
F101210_0000_9	F101210_0000_9	F101210_0000_9_sim	1	4000	4110	30	30	20	-0.0023	-0.0081823	-45	10	1	0	1	3	5	-70.8965083555	0.45346862481236	772	-0.0519713118744181	39.9978599380448	55.3688573454874	9	6	772	-37.2731789819354	753	3.61548409900643	753	6	-47.7930098580637	755	795	-5.19955352546308	-27.2404801217009	125	200	0	0	0	4193	5022	38	1	-65	400	3	64
F101210_0000_10	F101210_0000_10	F101210_0000_10_sim	1	4000	4132	30	30	20	-0.0023	-0.0081823	-45	10	1	0	1	3	5	-72.2639305840005	0.750184173883933	698	-0.0540453737470227	39.2838669188801	53.9876908775883	9	3	698	-36.1227179111389	680	3.82812467660584	680	3	-47.3954019316753	682	719	-18.7086778131738	-20.9137882582812	54.0540540540541	27.5862068965517	0	0	0	4283	4922	38	1	-65	100	4	16
F101210_0000_11	F101210_0000_11	F101210_0000_11_sim	1	4000	4123	30	30	20	-0.0023	-0.0081823	-45	10	1	0	1	3	5	-71.0738121875	0.481099740317294	651	-0.049343445565951	0.595488978903461	6.20057767647017	9	4	651	-36.1976167519235	636	3.51610032304364	635	4	-48.4455594738631	637	688	-5.93623692769137	-24.7858623413397	58.8235294117647	53.5714285714286	0	0	0	4233	4856	38	1	-65	200	4	32
F101210_0000_12	F101210_0000_12	F101210_0000_12_sim	1	4000	4114	30	30	20	-0.0023	-0.0081823	-45	10	1	0	1	3	5	-68.8783515825	0.252705528444902	570	-0.0551653883660332	37.4908066268075	33.4153650734229	9	3	570	-34.8564081032289	550	4.11041489660469	549	3	-48.2977514758659	551	593	-14.0773694572509	-23.1868973227622	47.6190476190476	23.5294117647059	0	0	0	4202	4719	38	1	-65	400	4	64
F101210_0000_13	F101210_0000_13	F101210_0000_13_sim	1	4000	4143	30	30	20	-0.0023	-0.0081823	-45	10	1	0	1	3	5	-69.018477924	0.262556418730564	363	-0.00098244130802282	0.835632229941965	83.4515482820844	2	0	NaN	NaN	NaN	NaN	NaN	NaN	NaN	NaN	NaN	NaN	NaN	NaN	NaN	0	0	0	4204	4504	38	1	-65	100	5	16
F101210_0000_14	F101210_0000_14	F101210_0000_14_sim	1	4000	4124	30	30	20	-0.0023	-0.0081823	-45	10	1	0	1	3	5	-70.639749879	0.417165670963173	622	-0.0511157464617089	0.123581075059199	2.00000000000011	9	3	622	-35.5775771652667	598	4.69585410424346	598	3	-45.8447070981977	599	646	-2.28508711449281	-20.4918051617047	42.5531914893617	30.5555555555556	0	0	0	4236	4795	38	1	-65	200	5	32
F101210_0000_15	F101210_0000_15	F101210_0000_15_sim	1	4000	4109	30	30	20	-0.0023	-0.0081823	-45	10	1	0	1	3	5	-71.003092697	0.470192168162379	785	-0.0538409496326923	41.4789768961219	55.1574215432863	9	5	785	-36.3995029138598	766	4.07466248162071	766	5	-46.8103989272784	768	809	-6.42091500129384	-25.9390463340452	97.5609756097561	220	0	0	0	4193	5054	38	1	-65	400	5	64
F101210_0001_1	F101210_0001_1	F101210_0001_1_sim	1	4000	4126	30	30	20	-0.0023	-0.0081823	-45	10	1	0	1	3	5	-72.0453244935003	0.685097581136984	706	-0.0540166855699024	39.7285699559624	26.8798709351258	9	3	706	-36.0561925440567	689	3.4492812094091	688	3	-48.7994146208545	690	727	-7.03764065711631	-21.3724422274472	54.0540540540541	27.5862068965517	0	0	0	4247	4938	38	2	-65	100	1	24
F101210_0001_2	F101210_0001_2	F101210_0001_2_sim	1	4000	4113	30	30	20	-0.0023	-0.0081823	-45	10	1	0	1	3	5	-72.0943946570004	0.699229057826055	830	-0.0459339805795105	46.3448344578907	64.4378944756728	9	7	830	-37.0760136020962	810	4.17382274893804	810	7	-46.5350922899825	811	857	1.06262885604364	-26.1122548754402	130.434782608696	233.333333333333	0	0	0	4203	5259	38	2	-65	200	1	48
F101210_0001_3	F101210_0001_3	F101210_0001_3_sim	1	4000	4105	30	30	20	-0.0023	-0.0081823	-45	10	1	0	1	3	5	-68.8949428815	0.253861997290185	661	-0.055189735782108	38.4942422563285	24.8350629109387	9	2	661	-35.413096353633	644	4.92304641025572	643	2	-49.8378640457987	645	681	-3.98213479078747	-16.0925190063638	27.7777777777778	NaN	0	0	0	4183	4831	38	2	-65	400	1	96
F101210_0001_4	F101210_0001_4	F101210_0001_4_sim	1	4000	4132	30	30	20	-0.0023	-0.0081823	-45	10	1	0	1	3	5	-70.222469445	0.367029015666242	552	-0.0558311138179686	1.6689586922211	6.18730311639274	9	3	552	-35.1187582064293	537	4.69391704289367	537	3	-45.7421853290638	538	575	-14.0357945295392	-22.9124673241872	54.0540540540541	27.5862068965517	0	0	0	4265	4720	38	2	-65	100	2	24
F101210_0001_5	F101210_0001_5	F101210_0001_5_sim	1	4000	4118	30	30	20	-0.0023	-0.0081823	-45	10	1	0	1	3	5	-69.7929448125	0.324111437385054	602	-0.0547017025706525	38.5462239929472	33.3025687120723	9	3	602	-34.5791249570854	579	4.88829009167277	579	3	-45.5494323417836	580	625	-12.3253063972524	-20.4025991478026	44.4444444444444	28.5714285714286	0	0	0	4214	4762	38	2	-65	200	2	48
F101210_0001_6	F101210_0001_6	F101210_0001_6_sim	1	4000	4103	30	30	20	-0.0023	-0.0081823	-45	10	1	0	1	3	5	-69.6826107995	0.313404861672966	756	-0.0543699218864412	39.7078076838402	32.9378178113194	9	4	756	-36.333948286187	738	4.84525462727264	737	4	-50.0178032733167	739	780	-4.5388720154069	-25.686540794653	73.1707317073171	47.8260869565217	0	0	0	4180	4959	38	2	-65	400	2	96
F101210_0001_7	F101210_0001_7	F101210_0001_7_sim	1	4000	4131	30	30	20	-0.0023	-0.0081823	-45	10	1	0	1	3	5	-70.3313927265	0.3783112496354	561	-0.0505237888788981	37.253793617513	24.334791926682	9	4	561	-35.5445888225176	546	4.20252359169501	546	4	-46.6928090185011	547	599	-6.38019595797277	-25.2563461823222	57.6923076923077	51.7241379310345	0	0	0	4264	4732	38	2	-65	100	3	24
F101210_0001_8	F101210_0001_8	F101210_0001_8_sim	1	4000	4115	30	30	20	-0.0023	-0.0081823	-45	10	1	0	1	3	5	-71.036256594	0.474812024433599	712	-0.0536526550120834	39.1950379979233	54.3398745421547	9	3	712	-36.4791580820994	697	4.560479084481	696	3	-49.7612153052695	698	736	-3.00596662329523	-22.7972277401261	52.6315789473684	31.0344827586207	0	0	0	4207	4930	38	2	-65	200	3	48
F101210_0001_9	F101210_0001_9	F101210_0001_9_sim	1	4000	4101	30	30	20	-0.0023	-0.0081823	-45	10	1	0	1	3	5	-71.0660221225	0.479544705951728	960	-0.0472888927941032	43.7151196976344	63.0663009513387	9	6	960	-39.3907249423806	944	2.41577018786198	943	6	-52.3331097602483	946	986	-1.00034667200394	-25.801822640268	125	216.666666666667	0	0	0	4177	5329	38	2	-65	400	3	96
[truncated: 1,536 more rows]
[truncated: 12 more columns]
