# Supplementary material for: Nonlinearities between inhibition and T-type calcium channel activity bidirectionally regulate thalamic oscillations
Source: eLife. 2020 Sep 9;9:e59548. doi: 10.7554/eLife.59548 (PMC7529462; doi:10.7554/eLife.59548)
Supplement: Figure 5—source data 1. — Analyzed open probability discrepancy measures and LTS features for each simulated IPSC response with no fast sodium-potassium mechanism inserted. These are averaged for each model thalamocortical neuron, for traces with and without an LTS (Figure 5C, Figure 5—figure supplement 1). [file elife-59548-fig5-data1.zip]

Archive with 1 entries (1 files):
- 20200429_population_rank1-31_dataMode1_attemptNumber3_noHH_cvode_on_sim_swpInfo.csv
