# Supplementary material for: Nonlinearities between inhibition and T-type calcium channel activity bidirectionally regulate thalamic oscillations
Source: eLife. 2020 Sep 9;9:e59548. doi: 10.7554/eLife.59548 (PMC7529462; doi:10.7554/eLife.59548)
Supplement: Figure 5—source data 1. — Analyzed open probability discrepancy measures and LTS features for each simulated IPSC response with no fast sodium-potassium mechanism inserted. These are averaged for each model thalamocortical neuron, for traces with and without an LTS (Figure 5C, Figure 5—figure supplement 1). [file elife-59548-fig5-data1.zip › 20200429_population_rank1-31_dataMode1_attemptNumber3_noHH_cvode_on_sim_swpInfo.csv]

Row	fileBase	simFileBase	siMs	stimStartMs	minPeakTimeMs	medfiltWindowMs	smoothWindowMs	baseWidthMs	ltsThr	ltsThrAlt	spThr	spThrRelLts	siMsRes	minSp2PkTime	slopeSpacing	mafw3Dv	slopeSegYHalf	actVhold	maxNoise	peakTime	peak2ndDer	peakProm	peakWidth	peakClass	spikesPerPeak	ltsPeakTime	ltsPeakValue	maxSlopeTime	maxSlopeValue	burstTime	spikesPerBurst	spikeThreshold	firstSpikeTime	lastSpikeTime	maxSpikeAmp	minSpikeAmp	spikeFrequency	spikeAdaptation	isSpontaneous	isOverridden	couldHaveMissed	idxPeakStart	idxPeakEnd	cellidrow	prow	vrow	grow	swpnrow	gabab_amp
B091810_0006_3	B091810_0006_3	B091810_0006_3_sim	1	4000	4131	30	30	20	-0.0023	-0.0081823	-45	10	1	0	1	3	5	-67.2299449630547	1.10938362388257	361	-0.0517599823071261	34.9933037736538	54.8899764435793	8	0	361	-37.1375878666209	348	4.35214684673043	NaN	NaN	NaN	NaN	NaN	NaN	NaN	NaN	NaN	0	0	0	4178	4480	3	1	-65	100	1	16
B091810_0006_4	B091810_0006_4	B091810_0006_4_sim	1	4000	4128	30	30	20	-0.0023	-0.0081823	-45	10	1	0	1	3	5	-67.2916129979058	1.12637934492233	477	-0.0554561517947243	39.6919667567099	57.4445553713069	8	0	477	-35.3430778642286	463	5.47073085855918	NaN	NaN	NaN	NaN	NaN	NaN	NaN	NaN	NaN	0	0	0	4166	4609	3	1	-65	200	1	32
B091810_0006_5	B091810_0006_5	B091810_0006_5_sim	1	4000	4144	30	30	20	-0.0023	-0.0081823	-45	10	1	0	1	3	5	-67.3356029477429	1.13703223423731	941	-0.000374200773858871	0.748440972899488	98.1117560251558	1	0	NaN	NaN	NaN	NaN	NaN	NaN	NaN	NaN	NaN	NaN	NaN	NaN	NaN	0	0	0	4158	5058	3	1	-65	400	1	64
B091810_0006_8	B091810_0006_8	B091810_0006_8_sim	1	4000	4131	30	30	20	-0.0023	-0.0081823	-45	10	1	0	1	3	5	-66.9309079298477	1.05423220187917	354	-0.0510375383960823	34.2101304211683	54.4875495692097	8	0	354	-37.4705717207879	340	4.0831924400746	NaN	NaN	NaN	NaN	NaN	NaN	NaN	NaN	NaN	0	0	0	4178	4469	3	1	-65	100	2	16
B091810_0006_9	B091810_0006_9	B091810_0006_9_sim	1	4000	4127	30	30	20	-0.0023	-0.0081823	-45	10	1	0	1	3	5	-66.9185133884299	1.05198588409075	456	-0.0555160373359859	39.1873510247925	57.3101331795828	8	0	456	-35.2622753778989	442	5.90117627565074	NaN	NaN	NaN	NaN	NaN	NaN	NaN	NaN	NaN	0	0	0	4166	4585	3	1	-65	200	2	32
B091810_0006_10	B091810_0006_10	B091810_0006_10_sim	1	4000	4144	30	30	20	-0.0023	-0.0081823	-45	10	1	0	1	3	5	-67.3105914355995	1.131670270707	935	-0.000401785176763305	0.873962149601795	101.706613426126	1	0	NaN	NaN	NaN	NaN	NaN	NaN	NaN	NaN	NaN	NaN	NaN	NaN	NaN	0	0	0	4158	5055	3	1	-65	400	2	64
B091810_0006_13	B091810_0006_13	B091810_0006_13_sim	1	4000	4135	30	30	20	-0.0023	-0.0081823	-45	10	1	0	1	3	5	-65.5000792622965	0.805705719798459	321	-0.0476119471999654	29.9081760213117	50.6044373591215	8	0	321	-39.7290991018101	309	2.64388909090478	NaN	NaN	NaN	NaN	NaN	NaN	NaN	NaN	NaN	0	0	0	4178	4424	3	1	-65	100	3	16
B091810_0006_14	B091810_0006_14	B091810_0006_14_sim	1	4000	4125	30	30	20	-0.0023	-0.0081823	-45	10	1	0	1	3	5	-62.0690385908348	0.510183513473428	314	-0.0498820154231779	29.3769639619852	51.1685626283734	8	0	314	-38.266730095259	301	3.83441142502336	NaN	NaN	NaN	NaN	NaN	NaN	NaN	NaN	NaN	0	0	0	4170	4407	3	1	-65	200	3	32
B091810_0006_15	B091810_0006_15	B091810_0006_15_sim	1	4000	4110	30	30	20	-0.0023	-0.0081823	-45	10	1	0	1	3	5	-61.8097359185558	0.501135738922758	410	-0.0568089108265326	35.4380971248741	54.6166170488215	8	0	410	-35.2242021576452	395	5.95482360015911	NaN	NaN	NaN	NaN	NaN	NaN	NaN	NaN	NaN	0	0	0	4160	4511	3	1	-65	400	3	64
B091810_0006_18	B091810_0006_18	B091810_0006_18_sim	1	4000	4144	30	30	20	-0.0023	-0.0081823	-45	10	1	0	1	3	5	-62.0208831734015	0.507192632616835	291	-0.00160049630988	0.126391242992199	32.3845014569133	1	0	NaN	NaN	NaN	NaN	NaN	NaN	NaN	NaN	NaN	NaN	NaN	NaN	NaN	0	0	0	4165	4340	3	1	-65	100	4	16
B091810_0006_19	B091810_0006_19	B091810_0006_19_sim	1	4000	4291	30	30	20	-0.0023	-0.0081823	-45	10	1	0	1	3	5	-60.477700169629	0.480162838294294	292	-0.044907745438701	0.365203000801074	15.3327686413768	8	0	292	-41.1890057783428	292	0.243468667200716	NaN	NaN	NaN	NaN	NaN	NaN	NaN	NaN	NaN	0	0	0	4291	4377	3	1	-65	200	4	32
B091810_0006_20	B091810_0006_20	B091810_0006_20_sim	1	4000	4111	30	30	20	-0.0023	-0.0081823	-45	10	1	0	1	3	5	-59.0579474022931	0.456978779070789	348	-0.0550084617343471	31.5624891451876	52.5813601214179	8	0	348	-36.0920077749476	335	5.4153302123159	NaN	NaN	NaN	NaN	NaN	NaN	NaN	NaN	NaN	0	0	0	4161	4438	3	1	-65	400	4	64
B091810_0006_23	B091810_0006_23	B091810_0006_23_sim	1	4000	4149	30	30	20	-0.0023	-0.0081823	-45	10	1	0	1	3	5	-60.3084432322271	0.475158680786767	1770	-0.000643137213300997	0	0	1	0	NaN	NaN	NaN	NaN	NaN	NaN	NaN	NaN	NaN	NaN	NaN	NaN	NaN	0	0	0	4159	5770	3	1	-65	100	5	16
B091810_0006_24	B091810_0006_24	B091810_0006_24_sim	1	4000	4123	30	30	20	-0.0023	-0.0081823	-45	10	1	0	1	3	5	-64.9868968002749	0.738384785017414	383	-0.0547889018390862	35.8751863567471	55.6586738835211	8	0	383	-35.5315689318399	369	5.57477612811029	NaN	NaN	NaN	NaN	NaN	NaN	NaN	NaN	NaN	0	0	0	4168	4494	3	1	-65	200	5	32
B091810_0006_25	B091810_0006_25	B091810_0006_25_sim	1	4000	4143	30	30	20	-0.0023	-0.0081823	-45	10	1	0	1	3	5	-66.92301148305	1.05228156019554	858	-0.00193116676841841	4.63685293651672	117.264904018789	2	0	NaN	NaN	NaN	NaN	NaN	NaN	NaN	NaN	NaN	NaN	NaN	NaN	NaN	0	0	0	4158	4990	3	1	-65	400	5	64
B091810_0005_3	B091810_0005_3	B091810_0005_3_sim	1	4000	4127	30	30	20	-0.0023	-0.0081823	-45	10	1	0	1	3	5	-65.985918159661	0.870037218022335	372	-0.0534744217073906	35.6339796367692	55.6475242696699	8	0	372	-36.0580891149816	358	5.24092097700799	NaN	NaN	NaN	NaN	NaN	NaN	NaN	NaN	NaN	0	0	0	4172	4486	3	2	-65	100	1	24
B091810_0005_4	B091810_0005_4	B091810_0005_4_sim	1	4000	4137	30	30	20	-0.0023	-0.0081823	-45	10	1	0	1	3	5	-66.4355209849215	0.951109575311128	548	-0.0565667875101237	40.0954835753502	56.1501177127338	8	0	548	-35.7011237606842	535	5.8006734884265	NaN	NaN	NaN	NaN	NaN	NaN	NaN	NaN	NaN	0	0	0	4137	4680	3	2	-65	200	1	48
B091810_0005_5	B091810_0005_5	B091810_0005_5_sim	1	4000	4146	30	30	20	-0.0023	-0.0081823	-45	10	1	0	1	3	5	-65.9355231440531	0.862472316337592	1117	-0.000398586472466742	0.563883440912093	82.9408298319494	1	0	NaN	NaN	NaN	NaN	NaN	NaN	NaN	NaN	NaN	NaN	NaN	NaN	NaN	0	0	0	4156	5218	3	2	-65	400	1	96
B091810_0005_8	B091810_0005_8	B091810_0005_8_sim	1	4000	4126	30	30	20	-0.0023	-0.0081823	-45	10	1	0	1	3	5	-65.0710171868921	0.749540747914226	347	-0.0520950490760988	33.4747831836573	54.227442816937	8	0	347	-36.8947757992271	333	4.6837477733187	NaN	NaN	NaN	NaN	NaN	NaN	NaN	NaN	NaN	0	0	0	4173	4453	3	2	-65	100	2	24
B091810_0005_9	B091810_0005_9	B091810_0005_9_sim	1	4000	4134	30	30	20	-0.0023	-0.0081823	-45	10	1	0	1	3	5	-65.1079788259015	0.756295540024504	468	-0.056623915156437	38.5752970021817	56.2280936680427	8	0	468	-35.1607003492644	454	5.9676345291269	NaN	NaN	NaN	NaN	NaN	NaN	NaN	NaN	NaN	0	0	0	4162	4588	3	2	-65	200	2	48
B091810_0005_10	B091810_0005_10	B091810_0005_10_sim	1	4000	4143	30	30	20	-0.0023	-0.0081823	-45	10	1	0	1	3	5	-65.0034845710254	0.741452334518434	917	-0.00107814847205757	2.24746501040576	100.023573865011	2	0	NaN	NaN	NaN	NaN	NaN	NaN	NaN	NaN	NaN	NaN	NaN	NaN	NaN	0	0	0	4156	5033	3	2	-65	400	2	96
B091810_0005_13	B091810_0005_13	B091810_0005_13_sim	1	4000	4127	30	30	20	-0.0023	-0.0081823	-45	10	1	0	1	3	5	-65.0584716233081	0.74921325105962	347	-0.0519658501503585	33.45009154721	54.3424195628867	8	0	347	-36.9033743483244	334	4.42766439000911	NaN	NaN	NaN	NaN	NaN	NaN	NaN	NaN	NaN	0	0	0	4173	4454	3	2	-65	100	3	24
B091810_0005_14	B091810_0005_14	B091810_0005_14_sim	1	4000	4132	30	30	20	-0.0023	-0.0081823	-45	10	1	0	1	3	5	-65.1001225847079	0.755920331636488	467	-0.0565812642356723	38.5876022869165	56.3315628228673	8	0	467	-35.1594491811234	453	5.86948591030639	NaN	NaN	NaN	NaN	NaN	NaN	NaN	NaN	NaN	0	0	0	4162	4587	3	2	-65	200	3	48
B091810_0005_15	B091810_0005_15	B091810_0005_15_sim	1	4000	4141	30	30	20	-0.0023	-0.0081823	-45	10	1	0	1	3	5	-64.8482863992232	0.716588972507258	895	-0.00205768119016478	4.0167040128694	101.465583011263	2	0	NaN	NaN	NaN	NaN	NaN	NaN	NaN	NaN	NaN	NaN	NaN	NaN	NaN	0	0	0	4156	5013	3	2	-65	400	3	96
B091810_0005_18	B091810_0005_18	B091810_0005_18_sim	1	4000	4126	30	30	20	-0.0023	-0.0081823	-45	10	1	0	1	3	5	-66.3922382012002	0.942195036398437	385	-0.0534706933277855	36.430411731738	56.5687702828416	8	0	385	-35.8735437060988	371	5.41513900648948	NaN	NaN	NaN	NaN	NaN	NaN	NaN	NaN	NaN	0	0	0	4172	4503	3	2	-65	100	4	24
B091810_0005_19	B091810_0005_19	B091810_0005_19_sim	1	4000	4139	30	30	20	-0.0023	-0.0081823	-45	10	1	0	1	3	5	-66.9618088955745	1.06176981218415	597	-0.0559810549698737	40.229583837212	55.7968091787656	8	0	597	-36.2781992263892	584	5.08168514658496	NaN	NaN	NaN	NaN	NaN	NaN	NaN	NaN	NaN	0	0	0	4139	4733	3	2	-65	200	4	48
B091810_0005_20	B091810_0005_20	B091810_0005_20_sim	1	4000	4143	30	30	20	-0.0023	-0.0081823	-45	10	1	0	1	3	5	-67.2068525374797	1.10413264712649	1393	-0.000263651959328066	0.251786267706407	74.9811585551561	1	0	NaN	NaN	NaN	NaN	NaN	NaN	NaN	NaN	NaN	NaN	NaN	NaN	NaN	0	0	0	4156	5486	3	2	-65	400	4	96
B091810_0005_23	B091810_0005_23	B091810_0005_23_sim	1	4000	4128	30	30	20	-0.0023	-0.0081823	-45	10	1	0	1	3	5	-67.1805265892266	1.09874443322346	413	-0.0542537705811231	37.9208889235577	57.1256818900533	8	0	413	-35.6251962069776	398	5.47201104507255	NaN	NaN	NaN	NaN	NaN	NaN	NaN	NaN	NaN	0	0	0	4171	4538	3	2	-65	100	5	24
B091810_0005_24	B091810_0005_24	B091810_0005_24_sim	1	4000	4137	30	30	20	-0.0023	-0.0081823	-45	10	1	0	1	3	5	-66.8507110538642	1.03828322471995	584	-0.0566129758755628	40.3331617767865	55.6744826091778	8	0	584	-36.0389273461645	571	5.20702285033718	NaN	NaN	NaN	NaN	NaN	NaN	NaN	NaN	NaN	0	0	0	4137	4719	3	2	-65	200	5	48
B091810_0005_25	B091810_0005_25	B091810_0005_25_sim	1	4000	4145	30	30	20	-0.0023	-0.0081823	-45	10	1	0	1	3	5	-67.0249447666053	1.07153971804569	1352	-0.00029104334328069	0.248698009248017	73.2568592688619	1	0	NaN	NaN	NaN	NaN	NaN	NaN	NaN	NaN	NaN	NaN	NaN	NaN	NaN	0	0	0	4156	5443	3	2	-65	400	5	96
B091810_0004_3	B091810_0004_3	B091810_0004_3_sim	1	4000	4143	30	30	20	-0.0023	-0.0081823	-45	10	1	0	1	3	5	-65.7544384305083	0.832928477974246	665	-0.0558271213867767	38.0949545646325	54.1659166123685	8	0	665	-36.6221014920657	652	5.0643402642693	NaN	NaN	NaN	NaN	NaN	NaN	NaN	NaN	NaN	0	0	0	4182	4785	3	3	-65	100	1	8.88
B091810_0004_4	B091810_0004_4	B091810_0004_4_sim	1	4000	4157	30	30	20	-0.0023	-0.0081823	-45	10	1	0	1	3	5	-65.6789301538827	0.824549885183507	1050	-0.0548355387499964	37.4229643546472	52.4691889044421	8	0	1050	-38.0895731033349	1038	4.08202551846276	NaN	NaN	NaN	NaN	NaN	NaN	NaN	NaN	NaN	0	0	0	4157	5173	3	3	-65	200	1	17.76
B091810_0004_5	B091810_0004_5	B091810_0004_5_sim	1	4000	4161	30	30	20	-0.0023	-0.0081823	-45	10	1	0	1	3	5	-65.4375184828933	0.798515628078863	1598	-0.0472176577857831	32.1345982985476	48.2277622195961	8	0	1598	-43.2655610656889	1591	1.78148106828924	NaN	NaN	NaN	NaN	NaN	NaN	NaN	NaN	NaN	0	0	0	4161	5716	3	3	-65	400	1	35.52
B091810_0004_8	B091810_0004_8	B091810_0004_8_sim	1	4000	4144	30	30	20	-0.0023	-0.0081823	-45	10	1	0	1	3	5	-65.8973556020319	0.85611040709612	677	-0.0558915142981021	38.1144685194979	54.0335937322866	8	0	677	-36.7349587859087	664	4.95204230880783	NaN	NaN	NaN	NaN	NaN	NaN	NaN	NaN	NaN	0	0	0	4182	4798	3	3	-65	100	2	8.88
B091810_0004_9	B091810_0004_9	B091810_0004_9_sim	1	4000	4157	30	30	20	-0.0023	-0.0081823	-45	10	1	0	1	3	5	-66.2056263698039	0.907338758314476	1123	-0.0534648821886585	37.0526922503761	52.4379711624775	8	0	1123	-38.6976235450664	1112	3.55065156684988	NaN	NaN	NaN	NaN	NaN	NaN	NaN	NaN	NaN	0	0	0	4157	5249	3	3	-65	200	2	17.76
B091810_0004_10	B091810_0004_10	B091810_0004_10_sim	1	4000	4161	30	30	20	-0.0023	-0.0081823	-45	10	1	0	1	3	5	-66.5732021743857	0.980682560351116	1770	-0.000902421338996508	0	0	1	0	NaN	NaN	NaN	NaN	NaN	NaN	NaN	NaN	NaN	NaN	NaN	NaN	NaN	0	0	0	4171	5770	3	3	-65	400	2	35.52
B091810_0004_13	B091810_0004_13	B091810_0004_13_sim	1	4000	4146	30	30	20	-0.0023	-0.0081823	-45	10	1	0	1	3	5	-65.9515696795242	0.8632682143584	682	-0.0557234881281573	38.1308320405369	54.1523733033229	8	0	682	-36.7303485027233	670	4.74962326725229	NaN	NaN	NaN	NaN	NaN	NaN	NaN	NaN	NaN	0	0	0	4146	4804	3	3	-65	100	3	8.88
B091810_0004_14	B091810_0004_14	B091810_0004_14_sim	1	4000	4158	30	30	20	-0.0023	-0.0081823	-45	10	1	0	1	3	5	-66.632071437921	0.99314196051498	1185	-0.0531337884275099	36.8814384206453	51.9374958014985	8	0	1185	-39.0937343193827	1174	3.35765226169569	NaN	NaN	NaN	NaN	NaN	NaN	NaN	NaN	NaN	0	0	0	4158	5313	3	3	-65	200	3	17.76
B091810_0004_15	B091810_0004_15	B091810_0004_15_sim	1	4000	4159	30	30	20	-0.0023	-0.0081823	-45	10	1	0	1	3	5	-65.5368199514561	0.811837737733097	1631	-0.0400976005255759	28.672433039743	50.0579573570537	8	0	1631	-46.6188177222878	1625	1.19170358248834	NaN	NaN	NaN	NaN	NaN	NaN	NaN	NaN	NaN	0	0	0	4159	5770	3	3	-65	400	3	35.52
B091810_0004_18	B091810_0004_18	B091810_0004_18_sim	1	4000	4147	30	30	20	-0.0023	-0.0081823	-45	10	1	0	1	3	5	-65.7368239102085	0.834154021186015	662	-0.0559443517428216	38.035695073606	54.0325963080947	8	0	662	-36.6926343786695	650	4.88569482148795	NaN	NaN	NaN	NaN	NaN	NaN	NaN	NaN	NaN	0	0	0	4147	4782	3	3	-65	100	4	8.88
B091810_0004_19	B091810_0004_19	B091810_0004_19_sim	1	4000	4159	30	30	20	-0.0023	-0.0081823	-45	10	1	0	1	3	5	-66.1651083466621	0.898959001624969	1113	-0.0540407429408605	37.2394563779777	52.3545814148599	8	0	1113	-38.5497520606051	1102	3.76405281320925	NaN	NaN	NaN	NaN	NaN	NaN	NaN	NaN	NaN	0	0	0	4159	5240	3	3	-65	200	4	17.76
B091810_0004_20	B091810_0004_20	B091810_0004_20_sim	1	4000	4159	30	30	20	-0.0023	-0.0081823	-45	10	1	0	1	3	5	-65.3693013629207	0.790651806503351	1592	-0.0466921226433675	31.772577162707	48.1465277991756	8	0	1592	-43.551993371685	1585	1.72585343547251	NaN	NaN	NaN	NaN	NaN	NaN	NaN	NaN	NaN	0	0	0	4159	5709	3	3	-65	400	4	35.52
B091810_0004_23	B091810_0004_23	B091810_0004_23_sim	1	4000	4144	30	30	20	-0.0023	-0.0081823	-45	10	1	0	1	3	5	-65.6557207266701	0.822995772368854	656	-0.05601744911824	38.0853816623651	54.0454727674151	8	0	656	-36.5613704113208	643	5.01044590072994	NaN	NaN	NaN	NaN	NaN	NaN	NaN	NaN	NaN	0	0	0	4182	4776	3	3	-65	100	5	8.88
B091810_0004_24	B091810_0004_24	B091810_0004_24_sim	1	4000	4161	30	30	20	-0.0023	-0.0081823	-45	10	1	0	1	3	5	-65.5793867576762	0.815850523706899	1038	-0.0550986103999919	37.5681393279799	52.5569117829076	8	0	1038	-37.8799771168729	1026	4.01013678220352	NaN	NaN	NaN	NaN	NaN	NaN	NaN	NaN	NaN	0	0	0	4161	5161	3	3	-65	200	5	17.76
B091810_0004_25	B091810_0004_25	B091810_0004_25_sim	1	4000	4161	30	30	20	-0.0023	-0.0081823	-45	10	1	0	1	3	5	-64.9419344849659	0.733519866712491	1511	-0.0504973926180584	33.685445098172	48.4948654883428	8	0	1511	-41.6194946100547	1502	2.32640518568641	NaN	NaN	NaN	NaN	NaN	NaN	NaN	NaN	NaN	0	0	0	4161	5628	3	3	-65	400	5	35.52
B091810_0007_3	B091810_0007_3	B091810_0007_3_sim	1	4000	4155	30	30	20	-0.0023	-0.0081823	-45	10	1	0	1	3	5	-68.6386140351403	1.52395308296187	1770	-3.62404478433456e-05	0	0	1	0	NaN	NaN	NaN	NaN	NaN	NaN	NaN	NaN	NaN	NaN	NaN	NaN	NaN	0	0	0	4214	5770	3	4	-65	100	1	6.32
B091810_0007_4	B091810_0007_4	B091810_0007_4_sim	1	4000	4180	30	30	20	-0.0023	-0.0081823	-45	10	1	0	1	3	5	-68.6475974626515	1.52872666645016	1770	-2.28181639958447e-05	0	0	1	0	NaN	NaN	NaN	NaN	NaN	NaN	NaN	NaN	NaN	NaN	NaN	NaN	NaN	0	0	0	4203	5770	3	4	-65	200	1	12.64
B091810_0007_5	B091810_0007_5	B091810_0007_5_sim	1	4000	4184	30	30	20	-0.0023	-0.0081823	-45	10	1	0	1	3	5	-68.6383736307244	1.52369258637423	1770	-2.3697847794814e-05	0	0	1	0	NaN	NaN	NaN	NaN	NaN	NaN	NaN	NaN	NaN	NaN	NaN	NaN	NaN	0	0	0	4197	5770	3	4	-65	400	1	25.28
B091810_0007_8	B091810_0007_8	B091810_0007_8_sim	1	4000	4150	30	30	20	-0.0023	-0.0081823	-45	10	1	0	1	3	5	-68.0501731247774	1.33418511639314	1770	-4.34946340311824e-05	0	0	1	0	NaN	NaN	NaN	NaN	NaN	NaN	NaN	NaN	NaN	NaN	NaN	NaN	NaN	0	0	0	4214	5770	3	4	-65	100	2	6.32
B091810_0007_9	B091810_0007_9	B091810_0007_9_sim	1	4000	4177	30	30	20	-0.0023	-0.0081823	-45	10	1	0	1	3	5	-67.4025899061845	1.1534116436527	1770	-2.61382108008019e-05	0	0	1	0	NaN	NaN	NaN	NaN	NaN	NaN	NaN	NaN	NaN	NaN	NaN	NaN	NaN	0	0	0	4203	5770	3	4	-65	200	2	12.64
B091810_0007_10	B091810_0007_10	B091810_0007_10_sim	1	4000	4180	30	30	20	-0.0023	-0.0081823	-45	10	1	0	1	3	5	-66.49304405592	0.966707762589285	1770	-2.80193884917867e-05	0	0	1	0	NaN	NaN	NaN	NaN	NaN	NaN	NaN	NaN	NaN	NaN	NaN	NaN	NaN	0	0	0	4198	5770	3	4	-65	400	2	25.28
B091810_0007_13	B091810_0007_13	B091810_0007_13_sim	1	4000	4149	30	30	20	-0.0023	-0.0081823	-45	10	1	0	1	3	5	-66.7575606166373	1.01576327532952	1770	-3.26904164398528e-05	0	0	1	0	NaN	NaN	NaN	NaN	NaN	NaN	NaN	NaN	NaN	NaN	NaN	NaN	NaN	0	0	0	4216	5770	3	4	-65	100	3	6.32
B091810_0007_14	B091810_0007_14	B091810_0007_14_sim	1	4000	4169	30	30	20	-0.0023	-0.0081823	-45	10	1	0	1	3	5	-66.5551505407689	0.977615181928884	1770	-3.76330318825422e-05	0	0	1	0	NaN	NaN	NaN	NaN	NaN	NaN	NaN	NaN	NaN	NaN	NaN	NaN	NaN	0	0	0	4205	5770	3	4	-65	200	3	12.64
B091810_0007_15	B091810_0007_15	B091810_0007_15_sim	1	4000	4186	30	30	20	-0.0023	-0.0081823	-45	10	1	0	1	3	5	-66.6301091219334	0.993164685391035	1770	-2.73410900084744e-05	0	0	1	0	NaN	NaN	NaN	NaN	NaN	NaN	NaN	NaN	NaN	NaN	NaN	NaN	NaN	0	0	0	4198	5770	3	4	-65	400	3	25.28
B091810_0007_18	B091810_0007_18	B091810_0007_18_sim	1	4000	4147	30	30	20	-0.0023	-0.0081823	-45	10	1	0	1	3	5	-66.5818254787192	0.981821128549266	1770	-3.45912720189682e-05	0	0	1	0	NaN	NaN	NaN	NaN	NaN	NaN	NaN	NaN	NaN	NaN	NaN	NaN	NaN	0	0	0	4215	5770	3	4	-65	100	4	6.32
B091810_0007_19	B091810_0007_19	B091810_0007_19_sim	1	4000	4172	30	30	20	-0.0023	-0.0081823	-45	10	1	0	1	3	5	-66.9920779542765	1.06540942336049	1770	-3.29565417048171e-05	0	0	1	0	NaN	NaN	NaN	NaN	NaN	NaN	NaN	NaN	NaN	NaN	NaN	NaN	NaN	0	0	0	4204	5770	3	4	-65	200	4	12.64
B091810_0007_20	B091810_0007_20	B091810_0007_20_sim	1	4000	4186	30	30	20	-0.0023	-0.0081823	-45	10	1	0	1	3	5	-66.5471663795468	0.977511099439471	1770	-2.75705947628021e-05	0	0	1	0	NaN	NaN	NaN	NaN	NaN	NaN	NaN	NaN	NaN	NaN	NaN	NaN	NaN	0	0	0	4198	5770	3	4	-65	400	4	25.28
B091810_0007_23	B091810_0007_23	B091810_0007_23_sim	1	4000	4149	30	30	20	-0.0023	-0.0081823	-45	10	1	0	1	3	5	-67.3140550680779	1.13187810167355	1770	-3.66002341119862e-05	0	0	1	0	NaN	NaN	NaN	NaN	NaN	NaN	NaN	NaN	NaN	NaN	NaN	NaN	NaN	0	0	0	4215	5770	3	4	-65	100	5	6.32
B091810_0007_24	B091810_0007_24	B091810_0007_24_sim	1	4000	4172	30	30	20	-0.0023	-0.0081823	-45	10	1	0	1	3	5	-66.7538201786563	1.01457133599662	1770	-3.59134817632034e-05	0	0	1	0	NaN	NaN	NaN	NaN	NaN	NaN	NaN	NaN	NaN	NaN	NaN	NaN	NaN	0	0	0	4204	5770	3	4	-65	200	5	12.64
B091810_0007_25	B091810_0007_25	B091810_0007_25_sim	1	4000	4185	30	30	20	-0.0023	-0.0081823	-45	10	1	0	1	3	5	-66.7353235654959	1.01256865421949	1770	-2.7376219196738e-05	0	0	1	0	NaN	NaN	NaN	NaN	NaN	NaN	NaN	NaN	NaN	NaN	NaN	NaN	NaN	0	0	0	4198	5770	3	4	-65	400	5	25.28
F091810_0012_3	F091810_0012_3	F091810_0012_3_sim	1	4000	4148	30	30	20	-0.0023	-0.0081823	-45	10	1	0	1	3	5	-61.5239291599685	0.135035183429431	1770	-7.80754787911564e-05	0	0	1	0	NaN	NaN	NaN	NaN	NaN	NaN	NaN	NaN	NaN	NaN	NaN	NaN	NaN	0	0	0	4167	5770	6	1	-60	100	1	16
F091810_0012_4	F091810_0012_4	F091810_0012_4_sim	1	4000	4148	30	30	20	-0.0023	-0.0081823	-45	10	1	0	1	3	5	-60.5517335461806	0.131817249000052	1770	-0.000149406521964874	0	0	1	0	NaN	NaN	NaN	NaN	NaN	NaN	NaN	NaN	NaN	NaN	NaN	NaN	NaN	0	0	0	4167	5770	6	1	-60	200	1	32
F091810_0012_5	F091810_0012_5	F091810_0012_5_sim	1	4000	4139	30	30	20	-0.0023	-0.0081823	-45	10	1	0	1	3	5	-61.3381238952322	0.133830799705127	1770	-0.00134700649690186	0	0	1	0	NaN	NaN	NaN	NaN	NaN	NaN	NaN	NaN	NaN	NaN	NaN	NaN	NaN	0	0	0	4180	5770	6	1	-60	400	1	64
F091810_0012_8	F091810_0012_8	F091810_0012_8_sim	1	4000	4149	30	30	20	-0.0023	-0.0081823	-45	10	1	0	1	3	5	-61.9893389325479	0.139190335609657	1490	-7.5712270231309e-05	0.00020905580753805	4.94200568966039	1	0	NaN	NaN	NaN	NaN	NaN	NaN	NaN	NaN	NaN	NaN	NaN	NaN	NaN	0	0	0	4168	5770	6	1	-60	100	2	16
F091810_0012_9	F091810_0012_9	F091810_0012_9_sim	1	4000	4148	30	30	20	-0.0023	-0.0081823	-45	10	1	0	1	3	5	-61.5285684527686	0.13637506321197	1462	-0.000218606457619477	0.000622563554486533	16.8159631478395	1	0	NaN	NaN	NaN	NaN	NaN	NaN	NaN	NaN	NaN	NaN	NaN	NaN	NaN	0	0	0	4169	5480	6	1	-60	200	2	32
F091810_0012_10	F091810_0012_10	F091810_0012_10_sim	1	4000	4132	30	30	20	-0.0023	-0.0081823	-45	10	1	0	1	3	5	-62.4620922423448	0.143862771395197	320	-0.00619902396714656	2.98810483975883	46.186330126139	6	0	320	-62.2115496465452	297	0.158615317117324	NaN	NaN	NaN	NaN	NaN	NaN	NaN	NaN	NaN	0	0	0	4189	4408	6	1	-60	400	2	64
F091810_0012_13	F091810_0012_13	F091810_0012_13_sim	1	4000	4148	30	30	20	-0.0023	-0.0081823	-45	10	1	0	1	3	5	-62.2346657286025	0.142114810238783	1472	-7.79373792157943e-05	0.00168626220747115	25.5630169132232	1	0	NaN	NaN	NaN	NaN	NaN	NaN	NaN	NaN	NaN	NaN	NaN	NaN	NaN	0	0	0	4168	5497	6	1	-60	100	3	16
F091810_0012_14	F091810_0012_14	F091810_0012_14_sim	1	4000	4146	30	30	20	-0.0023	-0.0081823	-45	10	1	0	1	3	5	-63.3848813200214	0.147213304513642	1770	-0.000346493452525465	0	0	1	0	NaN	NaN	NaN	NaN	NaN	NaN	NaN	NaN	NaN	NaN	NaN	NaN	NaN	0	0	0	4175	5770	6	1	-60	200	3	32
F091810_0012_15	F091810_0012_15	F091810_0012_15_sim	1	4000	4136	30	30	20	-0.0023	-0.0081823	-45	10	1	0	1	3	5	-62.0080337348421	0.138653738329035	319	-0.00257948330792455	0.474055169220065	40.7888657574051	6	0	319	-64.2637045427065	266	0.113411630243576	NaN	NaN	NaN	NaN	NaN	NaN	NaN	NaN	NaN	0	0	0	4186	4386	6	1	-60	400	3	64
F091810_0012_18	F091810_0012_18	F091810_0012_18_sim	1	4000	4149	30	30	20	-0.0023	-0.0081823	-45	10	1	0	1	3	5	-61.3079834160467	0.133457714214553	1770	-7.88694918904109e-05	0	0	1	0	NaN	NaN	NaN	NaN	NaN	NaN	NaN	NaN	NaN	NaN	NaN	NaN	NaN	0	0	0	4165	5770	6	1	-60	100	4	16
F091810_0012_19	F091810_0012_19	F091810_0012_19_sim	1	4000	4146	30	30	20	-0.0023	-0.0081823	-45	10	1	0	1	3	5	-61.9654102102659	0.13843180641716	1770	-0.000205522946786642	0	0	1	0	NaN	NaN	NaN	NaN	NaN	NaN	NaN	NaN	NaN	NaN	NaN	NaN	NaN	0	0	0	4170	5770	6	1	-60	200	4	32
F091810_0012_20	F091810_0012_20	F091810_0012_20_sim	1	4000	4133	30	30	20	-0.0023	-0.0081823	-45	10	1	0	1	3	5	-63.096909400457	0.145823676769789	320	-0.0243249124543044	12.8101298971831	44.2638011721295	8	0	320	-53.1601786278725	312	1.20957603884904	NaN	NaN	NaN	NaN	NaN	NaN	NaN	NaN	NaN	0	0	0	4195	4427	6	1	-60	400	4	64
F091810_0012_23	F091810_0012_23	F091810_0012_23_sim	1	4000	4149	30	30	20	-0.0023	-0.0081823	-45	10	1	0	1	3	5	-62.4832243893513	0.142763860659835	1770	-8.84883974482022e-05	0	0	1	0	NaN	NaN	NaN	NaN	NaN	NaN	NaN	NaN	NaN	NaN	NaN	NaN	NaN	0	0	0	4168	5770	6	1	-60	100	5	16
F091810_0012_24	F091810_0012_24	F091810_0012_24_sim	1	4000	4144	30	30	20	-0.0023	-0.0081823	-45	10	1	0	1	3	5	-62.8972315505509	0.143569923251887	1770	-0.000294011342526608	0	0	1	0	NaN	NaN	NaN	NaN	NaN	NaN	NaN	NaN	NaN	NaN	NaN	NaN	NaN	0	0	0	4173	5770	6	1	-60	200	5	32
F091810_0012_25	F091810_0012_25	F091810_0012_25_sim	1	4000	4133	30	30	20	-0.0023	-0.0081823	-45	10	1	0	1	3	5	-62.6668793560429	0.143416448773128	322	-0.0138085549587026	7.51085356169023	42.7190738547431	8	0	322	-57.983549728637	315	0.370065358772607	NaN	NaN	NaN	NaN	NaN	NaN	NaN	NaN	NaN	0	0	0	4191	4417	6	1	-60	400	5	64
F091810_0005_3	F091810_0005_3	F091810_0005_3_sim	1	4000	4145	30	30	20	-0.0023	-0.0081823	-45	10	1	0	1	3	5	-67.9725307562873	0.282181512386625	370	-0.000859659827699099	0.544821395435605	77.5633918535302	2	0	NaN	NaN	NaN	NaN	NaN	NaN	NaN	NaN	NaN	NaN	NaN	NaN	NaN	0	0	0	4201	4496	6	1	-65	100	1	16
F091810_0005_4	F091810_0005_4	F091810_0005_4_sim	1	4000	4135	30	30	20	-0.0023	-0.0081823	-45	10	1	0	1	3	5	-67.639571950443	0.264811295891779	389	-0.0292490512913561	18.5518478949649	54.1444816505201	8	0	389	-51.0428414955438	376	2.35701134785725	NaN	NaN	NaN	NaN	NaN	NaN	NaN	NaN	NaN	0	0	0	4221	4536	6	1	-65	200	1	32
F091810_0005_5	F091810_0005_5	F091810_0005_5_sim	1	4000	4119	30	30	20	-0.0023	-0.0081823	-45	10	1	0	1	3	5	-67.6402836610564	0.264093925551277	445	-0.0335574997570209	22.985104583523	62.9546289454921	8	0	445	-47.9500230102456	424	3.85540136556822	NaN	NaN	NaN	NaN	NaN	NaN	NaN	NaN	NaN	0	0	0	4201	4603	6	1	-65	400	1	64
F091810_0005_8	F091810_0005_8	F091810_0005_8_sim	1	4000	4145	30	30	20	-0.0023	-0.0081823	-45	10	1	0	1	3	5	-66.2519450394364	0.207297010107968	1205	-0.000270923729142041	0.00189845571570402	19.5663399214764	1	0	NaN	NaN	NaN	NaN	NaN	NaN	NaN	NaN	NaN	NaN	NaN	NaN	NaN	0	0	0	4181	5225	6	1	-65	100	2	16
F091810_0005_9	F091810_0005_9	F091810_0005_9_sim	1	4000	4138	30	30	20	-0.0023	-0.0081823	-45	10	1	0	1	3	5	-67.4883225901659	0.256099867345868	385	-0.0287779544633822	18.1090278268563	53.1890427175531	8	0	385	-51.3247448841879	372	2.24514741149257	NaN	NaN	NaN	NaN	NaN	NaN	NaN	NaN	NaN	0	0	0	4220	4530	6	1	-65	200	2	32
F091810_0005_10	F091810_0005_10	F091810_0005_10_sim	1	4000	4123	30	30	20	-0.0023	-0.0081823	-45	10	1	0	1	3	5	-66.5182100912144	0.215868910087674	412	-0.0330045608039936	21.3550206268025	61.4641092250114	8	0	412	-48.1515221523198	390	3.80452790358923	NaN	NaN	NaN	NaN	NaN	NaN	NaN	NaN	NaN	0	0	0	4203	4555	6	1	-65	400	2	64
F091810_0005_13	F091810_0005_13	F091810_0005_13_sim	1	4000	4144	30	30	20	-0.0023	-0.0081823	-45	10	1	0	1	3	5	-67.3637843721637	0.24994816261379	373	-0.000520563390584181	0.0770324458584781	43.8897925302267	1	0	NaN	NaN	NaN	NaN	NaN	NaN	NaN	NaN	NaN	NaN	NaN	NaN	NaN	0	0	0	4192	4458	6	1	-65	100	3	16
F091810_0005_14	F091810_0005_14	F091810_0005_14_sim	1	4000	4139	30	30	20	-0.0023	-0.0081823	-45	10	1	0	1	3	5	-67.2448724062795	0.244898150368423	376	-0.0278534537684612	17.3105936744604	51.4957167574273	8	0	376	-51.8356844019448	365	1.97210407396636	NaN	NaN	NaN	NaN	NaN	NaN	NaN	NaN	NaN	0	0	0	4218	4519	6	1	-65	200	3	32
F091810_0005_15	F091810_0005_15	F091810_0005_15_sim	1	4000	4122	30	30	20	-0.0023	-0.0081823	-45	10	1	0	1	3	5	-66.6064036265755	0.218567917825112	415	-0.0330151407236434	21.5101032246916	61.7461347881264	8	0	415	-48.1011959701255	393	3.82085421582665	NaN	NaN	NaN	NaN	NaN	NaN	NaN	NaN	NaN	0	0	0	4203	4559	6	1	-65	400	3	64
F091810_0005_18	F091810_0005_18	F091810_0005_18_sim	1	4000	4148	30	30	20	-0.0023	-0.0081823	-45	10	1	0	1	3	5	-66.987639935177	0.235679993958432	1770	-0.000415572350052747	0	0	1	0	NaN	NaN	NaN	NaN	NaN	NaN	NaN	NaN	NaN	NaN	NaN	NaN	NaN	0	0	0	4188	5770	6	1	-65	100	4	16
F091810_0005_19	F091810_0005_19	F091810_0005_19_sim	1	4000	4137	30	30	20	-0.0023	-0.0081823	-45	10	1	0	1	3	5	-67.8033433236306	0.273368163774635	395	-0.0298364777923027	19.1102522531642	55.3153076975611	8	0	395	-50.6683495106325	380	2.58875259080433	NaN	NaN	NaN	NaN	NaN	NaN	NaN	NaN	NaN	0	0	0	4222	4545	6	1	-65	200	4	32
F091810_0005_20	F091810_0005_20	F091810_0005_20_sim	1	4000	4121	30	30	20	-0.0023	-0.0081823	-45	10	1	0	1	3	5	-67.3836276336403	0.249997016949264	438	-0.0335350854982643	22.6571243546889	62.694300065307	8	0	438	-47.9263894098024	417	3.69746458179021	NaN	NaN	NaN	NaN	NaN	NaN	NaN	NaN	NaN	0	0	0	4202	4593	6	1	-65	400	4	64
F091810_0005_23	F091810_0005_23	F091810_0005_23_sim	1	4000	4143	30	30	20	-0.0023	-0.0081823	-45	10	1	0	1	3	5	-67.3030861586194	0.246356479644602	382	-0.000502149067287409	0.0548300494439644	52.9384966595837	1	0	NaN	NaN	NaN	NaN	NaN	NaN	NaN	NaN	NaN	NaN	NaN	NaN	NaN	0	0	0	4192	4457	6	1	-65	100	5	16
F091810_0005_24	F091810_0005_24	F091810_0005_24_sim	1	4000	4137	30	30	20	-0.0023	-0.0081823	-45	10	1	0	1	3	5	-67.5797424417571	0.255079939407372	388	-0.0290814566716833	18.4140233454123	53.9851140424755	8	0	388	-51.1088504603955	375	2.31383824227193	NaN	NaN	NaN	NaN	NaN	NaN	NaN	NaN	NaN	0	0	0	4221	4535	6	1	-65	200	5	32
F091810_0005_25	F091810_0005_25	F091810_0005_25_sim	1	4000	4121	30	30	20	-0.0023	-0.0081823	-45	10	1	0	1	3	5	-66.9501847311224	0.233068826496723	425	-0.0331922186065517	22.018814985762	62.309389237324	8	0	425	-48.0291806101058	403	3.97622830589715	NaN	NaN	NaN	NaN	NaN	NaN	NaN	NaN	NaN	0	0	0	4203	4573	6	1	-65	400	5	64
F091810_0001_3	F091810_0001_3	F091810_0001_3_sim	1	4000	4138	30	30	20	-0.0023	-0.0081823	-45	10	1	0	1	3	5	-71.1971875435788	0.578099039807665	466	-0.0304334664605309	22.5244136297493	59.0882830474669	8	0	466	-50.6871062324756	451	2.62542386478611	NaN	NaN	NaN	NaN	NaN	NaN	NaN	NaN	NaN	0	0	0	4244	4674	6	1	-70	100	1	16
F091810_0001_4	F091810_0001_4	F091810_0001_4_sim	1	4000	4127	30	30	20	-0.0023	-0.0081823	-45	10	1	0	1	3	5	-71.6218275761324	0.639878002000974	504	-0.0332024397951339	26.4474798478107	65.8702502798865	8	0	504	-48.5139908010529	484	3.61656188389431	NaN	NaN	NaN	NaN	NaN	NaN	NaN	NaN	NaN	0	0	0	4218	4739	6	1	-70	200	1	32
F091810_0001_5	F091810_0001_5	F091810_0001_5_sim	1	4000	4115	30	30	20	-0.0023	-0.0081823	-45	10	1	0	1	3	5	-71.8130108488661	0.67434443571593	575	-0.0341691217450169	28.9536906276543	67.0302059048112	8	0	575	-48.7265360877272	556	3.65296312433078	NaN	NaN	NaN	NaN	NaN	NaN	NaN	NaN	NaN	0	0	0	4192	4838	6	1	-70	400	1	64
F091810_0001_8	F091810_0001_8	F091810_0001_8_sim	1	4000	4138	30	30	20	-0.0023	-0.0081823	-45	10	1	0	1	3	5	-72.1346791593072	0.730975727648632	489	-0.0313689977951219	24.5487589547737	62.4999257091059	8	0	489	-50.0270199716126	473	3.02494343877978	NaN	NaN	NaN	NaN	NaN	NaN	NaN	NaN	NaN	0	0	0	4244	4726	6	1	-70	100	2	16
F091810_0001_9	F091810_0001_9	F091810_0001_9_sim	1	4000	4126	30	30	20	-0.0023	-0.0081823	-45	10	1	0	1	3	5	-72.5736703166002	0.828170557290496	524	-0.0334223298297635	28.0073029823728	67.3088844934027	8	0	524	-48.6034732512675	504	3.80196709926319	NaN	NaN	NaN	NaN	NaN	NaN	NaN	NaN	NaN	0	0	0	4215	4791	6	1	-70	200	2	32
F091810_0001_10	F091810_0001_10	F091810_0001_10_sim	1	4000	4117	30	30	20	-0.0023	-0.0081823	-45	10	1	0	1	3	5	-71.6865196265591	0.653641410346265	571	-0.0341258666144389	28.7840443902666	67.0088970410637	8	0	571	-48.6854773079315	552	3.67470835840255	NaN	NaN	NaN	NaN	NaN	NaN	NaN	NaN	NaN	0	0	0	4193	4830	6	1	-70	400	2	64
F091810_0001_13	F091810_0001_13	F091810_0001_13_sim	1	4000	4135	30	30	20	-0.0023	-0.0081823	-45	10	1	0	1	3	5	-71.8776340765519	0.690069972714444	484	-0.0312911675528217	24.0667853196229	61.5617551316077	8	0	484	-50.1201077418064	468	2.92890221271109	NaN	NaN	NaN	NaN	NaN	NaN	NaN	NaN	NaN	0	0	0	4244	4712	6	1	-70	100	3	16
F091810_0001_14	F091810_0001_14	F091810_0001_14_sim	1	4000	4129	30	30	20	-0.0023	-0.0081823	-45	10	1	0	1	3	5	-71.4931403093624	0.61954835408753	499	-0.0333537928845448	26.2904487541516	65.4970386775346	8	0	499	-48.4547343320378	479	3.78627921751235	NaN	NaN	NaN	NaN	NaN	NaN	NaN	NaN	NaN	0	0	0	4219	4729	6	1	-70	200	3	32
F091810_0001_15	F091810_0001_15	F091810_0001_15_sim	1	4000	4114	30	30	20	-0.0023	-0.0081823	-45	10	1	0	1	3	5	-71.56122484456	0.631014684004884	566	-0.0340066811296709	28.5688797429843	66.9012551140621	8	0	566	-48.7016602417717	547	3.84729981626763	NaN	NaN	NaN	NaN	NaN	NaN	NaN	NaN	NaN	0	0	0	4192	4823	6	1	-70	400	3	64
F091810_0001_18	F091810_0001_18	F091810_0001_18_sim	1	4000	4136	30	30	20	-0.0023	-0.0081823	-45	10	1	0	1	3	5	-72.2325786415704	0.7489260206697	491	-0.0315381126933589	24.8063966783345	62.7807419846046	8	0	491	-49.9439057568124	475	3.01969268947072	NaN	NaN	NaN	NaN	NaN	NaN	NaN	NaN	NaN	0	0	0	4244	4732	6	1	-70	100	4	16
F091810_0001_19	F091810_0001_19	F091810_0001_19_sim	1	4000	4128	30	30	20	-0.0023	-0.0081823	-45	10	1	0	1	3	5	-71.384160639515	0.598676641151598	497	-0.0331614857547589	26.0377250079426	65.4108100904536	8	0	497	-48.5277133040966	476	3.62347291293457	NaN	NaN	NaN	NaN	NaN	NaN	NaN	NaN	NaN	0	0	0	4219	4724	6	1	-70	200	4	32
F091810_0001_20	F091810_0001_20	F091810_0001_20_sim	1	4000	4117	30	30	20	-0.0023	-0.0081823	-45	10	1	0	1	3	5	-71.7746175068382	0.667925404288797	573	-0.0339721657728533	28.9455014533725	67.4940306852906	8	0	573	-48.7123992140643	553	3.85536807414633	NaN	NaN	NaN	NaN	NaN	NaN	NaN	NaN	NaN	0	0	0	4192	4834	6	1	-70	400	4	64
F091810_0001_23	F091810_0001_23	F091810_0001_23_sim	1	4000	4138	30	30	20	-0.0023	-0.0081823	-45	10	1	0	1	3	5	-71.3611242810062	0.601642336523816	470	-0.0307025299040752	22.9363899718585	59.7929773403879	8	0	470	-50.504494147312	455	2.72157339951082	NaN	NaN	NaN	NaN	NaN	NaN	NaN	NaN	NaN	0	0	0	4244	4682	6	1	-70	100	5	16
F091810_0001_24	F091810_0001_24	F091810_0001_24_sim	1	4000	4128	30	30	20	-0.0023	-0.0081823	-45	10	1	0	1	3	5	-70.9566932499484	0.542619380525867	486	-0.0330327041082706	25.3772675854964	64.8262544322209	8	0	486	-48.5246187044425	465	3.65951283323026	NaN	NaN	NaN	NaN	NaN	NaN	NaN	NaN	NaN	0	0	0	4220	4700	6	1	-70	200	5	32
F091810_0001_25	F091810_0001_25	F091810_0001_25_sim	1	4000	4116	30	30	20	-0.0023	-0.0081823	-45	10	1	0	1	3	5	-71.1319295349902	0.569455329761834	553	-0.0340177358124965	27.889734918928	66.2602575201233	8	0	553	-48.5778778391925	533	3.71168608544028	NaN	NaN	NaN	NaN	NaN	NaN	NaN	NaN	NaN	0	0	0	4193	4797	6	1	-70	400	5	64
F091810_0011_3	F091810_0011_3	F091810_0011_3_sim	1	4000	4148	30	30	20	-0.0023	-0.0081823	-45	10	1	0	1	3	5	-62.4892298229953	0.14273602173655	1770	-0.000139188361307836	0	0	1	0	NaN	NaN	NaN	NaN	NaN	NaN	NaN	NaN	NaN	NaN	NaN	NaN	NaN	0	0	0	4169	5770	6	2	-60	100	1	24
F091810_0011_4	F091810_0011_4	F091810_0011_4_sim	1	4000	4143	30	30	20	-0.0023	-0.0081823	-45	10	1	0	1	3	5	-62.7224040150464	0.141151706051594	1770	-0.000902302536778851	0	0	1	0	NaN	NaN	NaN	NaN	NaN	NaN	NaN	NaN	NaN	NaN	NaN	NaN	NaN	0	0	0	4180	5770	6	2	-60	200	1	48
F091810_0011_5	F091810_0011_5	F091810_0011_5_sim	1	4000	4126	30	30	20	-0.0023	-0.0081823	-45	10	1	0	1	3	5	-62.115524717618	0.1410495100576	337	-0.0303563051131034	16.1308414989384	54.4845919515325	8	0	337	-49.8035803572588	319	3.0051077461549	NaN	NaN	NaN	NaN	NaN	NaN	NaN	NaN	NaN	0	0	0	4193	4445	6	2	-60	400	1	96
F091810_0011_8	F091810_0011_8	F091810_0011_8_sim	1	4000	4147	30	30	20	-0.0023	-0.0081823	-45	10	1	0	1	3	5	-62.3970845152636	0.145216540615691	1342	-0.000153324646120234	5.99575905866345e-05	11.0000000001187	1	0	NaN	NaN	NaN	NaN	NaN	NaN	NaN	NaN	NaN	NaN	NaN	NaN	NaN	0	0	0	4169	5770	6	2	-60	100	2	24
F091810_0011_9	F091810_0011_9	F091810_0011_9_sim	1	4000	4146	30	30	20	-0.0023	-0.0081823	-45	10	1	0	1	3	5	-61.7983248394224	0.137407721952283	1770	-0.000526725019346645	0	0	1	0	NaN	NaN	NaN	NaN	NaN	NaN	NaN	NaN	NaN	NaN	NaN	NaN	NaN	0	0	0	4175	5770	6	2	-60	200	2	48
F091810_0011_10	F091810_0011_10	F091810_0011_10_sim	1	4000	4127	30	30	20	-0.0023	-0.0081823	-45	10	1	0	1	3	5	-61.9033131347769	0.139519097577956	333	-0.0299281742614877	15.6727985210539	53.5174490079097	8	0	333	-50.081092950277	316	2.9118878144435	NaN	NaN	NaN	NaN	NaN	NaN	NaN	NaN	NaN	0	0	0	4192	4439	6	2	-60	400	2	96
F091810_0011_13	F091810_0011_13	F091810_0011_13_sim	1	4000	4147	30	30	20	-0.0023	-0.0081823	-45	10	1	0	1	3	5	-61.8827144983988	0.138634223170568	1770	-0.000125490349608934	0	0	1	0	NaN	NaN	NaN	NaN	NaN	NaN	NaN	NaN	NaN	NaN	NaN	NaN	NaN	0	0	0	4168	5770	6	2	-60	100	3	24
F091810_0011_14	F091810_0011_14	F091810_0011_14_sim	1	4000	4144	30	30	20	-0.0023	-0.0081823	-45	10	1	0	1	3	5	-61.8203823300109	0.137263739349746	1770	-0.000536096135945741	0	0	1	0	NaN	NaN	NaN	NaN	NaN	NaN	NaN	NaN	NaN	NaN	NaN	NaN	NaN	0	0	0	4175	5770	6	2	-60	200	3	48
F091810_0011_15	F091810_0011_15	F091810_0011_15_sim	1	4000	4129	30	30	20	-0.0023	-0.0081823	-45	10	1	0	1	3	5	-61.50567284731	0.135061022482367	325	-0.0289298672077248	14.743745955075	51.5085182896297	8	0	325	-50.6744640907081	309	2.53702085573833	NaN	NaN	NaN	NaN	NaN	NaN	NaN	NaN	NaN	0	0	0	4192	4428	6	2	-60	400	3	96
F091810_0011_18	F091810_0011_18	F091810_0011_18_sim	1	4000	4149	30	30	20	-0.0023	-0.0081823	-45	10	1	0	1	3	5	-62.3729171379346	0.143012543721145	1545	-0.000160930706142351	0.000133295800722522	10	1	0	NaN	NaN	NaN	NaN	NaN	NaN	NaN	NaN	NaN	NaN	NaN	NaN	NaN	0	0	0	4170	5770	6	2	-60	100	4	24
F091810_0011_19	F091810_0011_19	F091810_0011_19_sim	1	4000	4146	30	30	20	-0.0023	-0.0081823	-45	10	1	0	1	3	5	-61.5342141965904	0.135563452253911	1770	-0.000461735308377838	0	0	1	0	NaN	NaN	NaN	NaN	NaN	NaN	NaN	NaN	NaN	NaN	NaN	NaN	NaN	0	0	0	4173	5770	6	2	-60	200	4	48
F091810_0011_20	F091810_0011_20	F091810_0011_20_sim	1	4000	4127	30	30	20	-0.0023	-0.0081823	-45	10	1	0	1	3	5	-61.0582725498335	0.133397132549687	317	-0.0275688777135057	13.6359512202014	48.7210163344427	8	0	317	-51.4205640972509	304	2.1683622002921	NaN	NaN	NaN	NaN	NaN	NaN	NaN	NaN	NaN	0	0	0	4191	4417	6	2	-60	400	4	96
F091810_0011_23	F091810_0011_23	F091810_0011_23_sim	1	4000	4148	30	30	20	-0.0023	-0.0081823	-45	10	1	0	1	3	5	-60.6322152385656	0.132624387641541	1770	-0.000112557425607377	0	0	1	0	NaN	NaN	NaN	NaN	NaN	NaN	NaN	NaN	NaN	NaN	NaN	NaN	NaN	0	0	0	4167	5770	6	2	-60	100	5	24
F091810_0011_24	F091810_0011_24	F091810_0011_24_sim	1	4000	4147	30	30	20	-0.0023	-0.0081823	-45	10	1	0	1	3	5	-60.9417156375221	0.134747996195569	1770	-0.000387283913008515	0	0	1	0	NaN	NaN	NaN	NaN	NaN	NaN	NaN	NaN	NaN	NaN	NaN	NaN	NaN	0	0	0	4171	5770	6	2	-60	200	5	48
F091810_0011_25	F091810_0011_25	F091810_0011_25_sim	1	4000	4127	30	30	20	-0.0023	-0.0081823	-45	10	1	0	1	3	5	-61.2942458443847	0.133345560012132	321	-0.0283444776778672	14.2131112498506	50.1293690661796	8	0	321	-51.0240433745962	307	2.3359660798949	NaN	NaN	NaN	NaN	NaN	NaN	NaN	NaN	NaN	0	0	0	4191	4422	6	2	-60	400	5	96
F091810_0006_3	F091810_0006_3	F091810_0006_3_sim	1	4000	4143	30	30	20	-0.0023	-0.0081823	-45	10	1	0	1	3	5	-66.9925404066092	0.233646003622992	360	-0.00163460504967508	1.17196194325049	70.5029169961147	2	0	NaN	NaN	NaN	NaN	NaN	NaN	NaN	NaN	NaN	NaN	NaN	NaN	NaN	0	0	0	4203	4484	6	2	-65	100	1	24
F091810_0006_4	F091810_0006_4	F091810_0006_4_sim	1	4000	4125	30	30	20	-0.0023	-0.0081823	-45	10	1	0	1	3	5	-67.8903802307879	0.278416019399459	427	-0.0328785074025026	22.2244019477058	62.0280920568777	8	0	427	-48.3077630141307	406	3.77400042219207	NaN	NaN	NaN	NaN	NaN	NaN	NaN	NaN	NaN	0	0	0	4211	4585	6	2	-65	200	1	48
F091810_0006_5	F091810_0006_5	F091810_0006_5_sim	1	4000	4114	30	30	20	-0.0023	-0.0081823	-45	10	1	0	1	3	5	-66.1533692567828	0.204263129536734	445	-0.0342428887176231	22.5221563126827	61.9629984497404	8	0	445	-47.7544396806079	423	4.21500371646612	NaN	NaN	NaN	NaN	NaN	NaN	NaN	NaN	NaN	0	0	0	4189	4589	6	2	-65	400	1	96
F091810_0006_8	F091810_0006_8	F091810_0006_8_sim	1	4000	4140	30	30	20	-0.0023	-0.0081823	-45	10	1	0	1	3	5	-67.1581826110517	0.24148495761204	362	-0.00204108641620029	1.6680896258119	71.3350263296074	2	0	NaN	NaN	NaN	NaN	NaN	NaN	NaN	NaN	NaN	NaN	NaN	NaN	NaN	0	0	0	4205	4488	6	2	-65	100	2	24
F091810_0006_9	F091810_0006_9	F091810_0006_9_sim	1	4000	4125	30	30	20	-0.0023	-0.0081823	-45	10	1	0	1	3	5	-66.8037779409734	0.228879278948194	395	-0.0316187756640291	20.1176035577691	59.1267705581258	8	0	395	-49.1354921131799	375	3.2365437387504	NaN	NaN	NaN	NaN	NaN	NaN	NaN	NaN	NaN	0	0	0	4212	4539	6	2	-65	200	2	48
F091810_0006_10	F091810_0006_10	F091810_0006_10_sim	1	4000	4111	30	30	20	-0.0023	-0.0081823	-45	10	1	0	1	3	5	-67.4523534862847	0.253609743276853	488	-0.0345659690997934	24.2215264133531	62.7950507984794	8	0	488	-47.9015678984979	467	3.85224081583838	NaN	NaN	NaN	NaN	NaN	NaN	NaN	NaN	NaN	0	0	0	4186	4652	6	2	-65	400	2	96
F091810_0006_13	F091810_0006_13	F091810_0006_13_sim	1	4000	4138	30	30	20	-0.0023	-0.0081823	-45	10	1	0	1	3	5	-67.4757776241733	0.254134085243515	372	-0.00360583168449384	3.33361887030766	69.8635468141847	6	0	372	-65.4315366072438	335	0.109159048057379	NaN	NaN	NaN	NaN	NaN	NaN	NaN	NaN	NaN	0	0	0	4211	4505	6	2	-65	100	3	24
F091810_0006_14	F091810_0006_14	F091810_0006_14_sim	1	4000	4126	30	30	20	-0.0023	-0.0081823	-45	10	1	0	1	3	5	-67.0126990223464	0.235796690212451	401	-0.0319409202808196	20.6182338083254	59.9460001586434	8	0	401	-48.8834001718086	381	3.42295368447873	NaN	NaN	NaN	NaN	NaN	NaN	NaN	NaN	NaN	0	0	0	4212	4547	6	2	-65	200	3	48
F091810_0006_15	F091810_0006_15	F091810_0006_15_sim	1	4000	4112	30	30	20	-0.0023	-0.0081823	-45	10	1	0	1	3	5	-67.1653564195994	0.241339711454635	478	-0.0345260941832936	23.8502611835494	62.5754399775419	8	0	478	-47.8617250870055	456	4.17465903238924	NaN	NaN	NaN	NaN	NaN	NaN	NaN	NaN	NaN	0	0	0	4187	4636	6	2	-65	400	3	96
F091810_0006_18	F091810_0006_18	F091810_0006_18_sim	1	4000	4142	30	30	20	-0.0023	-0.0081823	-45	10	1	0	1	3	5	-67.0036732053368	0.236054724895763	361	-0.00165456553725647	1.19936463378674	70.8519112273216	2	0	NaN	NaN	NaN	NaN	NaN	NaN	NaN	NaN	NaN	NaN	NaN	NaN	NaN	0	0	0	4203	4485	6	2	-65	100	4	24
F091810_0006_19	F091810_0006_19	F091810_0006_19_sim	1	4000	4123	30	30	20	-0.0023	-0.0081823	-45	10	1	0	1	3	5	-68.2795517940721	0.300749752479908	439	-0.0331645473801596	22.8522807882821	62.5925357565266	8	0	439	-48.1824097767577	418	3.88806405894309	NaN	NaN	NaN	NaN	NaN	NaN	NaN	NaN	NaN	0	0	0	4210	4603	6	2	-65	200	4	48
F091810_0006_20	F091810_0006_20	F091810_0006_20_sim	1	4000	4111	30	30	20	-0.0023	-0.0081823	-45	10	1	0	1	3	5	-67.4892219423602	0.256055776279996	489	-0.0343395572051207	24.2094558734332	63.1043242030188	8	0	489	-47.9750213197023	468	4.14707937753776	NaN	NaN	NaN	NaN	NaN	NaN	NaN	NaN	NaN	0	0	0	4186	4654	6	2	-65	400	4	96
F091810_0006_23	F091810_0006_23	F091810_0006_23_sim	1	4000	4140	30	30	20	-0.0023	-0.0081823	-45	10	1	0	1	3	5	-67.1979433908438	0.242730788504994	363	-0.00222163722307202	1.86008784246036	71.451784634009	2	0	NaN	NaN	NaN	NaN	NaN	NaN	NaN	NaN	NaN	NaN	NaN	NaN	NaN	0	0	0	4206	4493	6	2	-65	100	5	24
F091810_0006_24	F091810_0006_24	F091810_0006_24_sim	1	4000	4130	30	30	20	-0.0023	-0.0081823	-45	10	1	0	1	3	5	-66.7346177097185	0.225627427717386	392	-0.0316064814181717	19.9893081873009	58.7895965024379	8	0	392	-49.1821449450948	373	3.26477207738521	NaN	NaN	NaN	NaN	NaN	NaN	NaN	NaN	NaN	0	0	0	4212	4533	6	2	-65	200	5	48
F091810_0006_25	F091810_0006_25	F091810_0006_25_sim	1	4000	4111	30	30	20	-0.0023	-0.0081823	-45	10	1	0	1	3	5	-67.2674156878765	0.244569511857672	481	-0.0344234385713584	23.948558284919	62.7620871121163	8	0	481	-47.915115251488	460	3.98428782680475	NaN	NaN	NaN	NaN	NaN	NaN	NaN	NaN	NaN	0	0	0	4187	4642	6	2	-65	400	5	96
F091810_0002_3	F091810_0002_3	F091810_0002_3_sim	1	4000	4132	30	30	20	-0.0023	-0.0081823	-45	10	1	0	1	3	5	-71.0982820621684	0.55532481504858	475	-0.0324206296598804	24.5580921018401	63.4098955406104	8	0	475	-49.0249525445688	456	3.47961783771397	NaN	NaN	NaN	NaN	NaN	NaN	NaN	NaN	NaN	0	0	0	4231	4687	6	2	-70	100	1	24
F091810_0002_4	F091810_0002_4	F091810_0002_4_sim	1	4000	4122	30	30	20	-0.0023	-0.0081823	-45	10	1	0	1	3	5	-69.4124753662003	0.378318570018173	472	-0.0336499317778827	24.529930626386	64.0270991581348	8	0	472	-48.0587131742828	451	3.6953125870177	NaN	NaN	NaN	NaN	NaN	NaN	NaN	NaN	NaN	0	0	0	4208	4657	6	2	-70	200	1	48
F091810_0002_5	F091810_0002_5	F091810_0002_5_sim	1	4000	4108	30	30	20	-0.0023	-0.0081823	-45	10	1	0	1	3	5	-71.2336254569537	0.584194807911477	633	-0.0341196507048998	29.1233083548247	65.8196786420716	8	0	633	-49.4478127962487	615	3.66181435832782	NaN	NaN	NaN	NaN	NaN	NaN	NaN	NaN	NaN	0	0	0	4179	4889	6	2	-70	400	1	96
F091810_0002_8	F091810_0002_8	F091810_0002_8_sim	1	4000	4132	30	30	20	-0.0023	-0.0081823	-45	10	1	0	1	3	5	-72.0240973393589	0.712463103439782	497	-0.0327854320248719	26.1301487555936	65.1488124901264	8	0	497	-48.8904323805909	478	3.60157740338293	NaN	NaN	NaN	NaN	NaN	NaN	NaN	NaN	NaN	0	0	0	4228	4738	6	2	-70	100	2	24
F091810_0002_9	F091810_0002_9	F091810_0002_9_sim	1	4000	4121	30	30	20	-0.0023	-0.0081823	-45	10	1	0	1	3	5	-71.800871153195	0.673118308900806	539	-0.0337961238709269	28.0531282471948	67.1074435632268	8	0	539	-48.4510129228656	519	3.63136880615815	NaN	NaN	NaN	NaN	NaN	NaN	NaN	NaN	NaN	0	0	0	4202	4793	6	2	-70	200	2	48
F091810_0002_10	F091810_0002_10	F091810_0002_10_sim	1	4000	4109	30	30	20	-0.0023	-0.0081823	-45	10	1	0	1	3	5	-71.944189160913	0.694389616219769	664	-0.0337973008642389	29.673653943583	66.3044514987214	8	0	664	-49.9100711825763	647	3.45407159841395	NaN	NaN	NaN	NaN	NaN	NaN	NaN	NaN	NaN	0	0	0	4179	4933	6	2	-70	400	2	96
F091810_0002_13	F091810_0002_13	F091810_0002_13_sim	1	4000	4133	30	30	20	-0.0023	-0.0081823	-45	10	1	0	1	3	5	-72.3258502078423	0.767925577877362	504	-0.0326677776964334	26.6172429768745	66.18275937405	8	0	504	-48.9145301134482	485	3.58913551374162	NaN	NaN	NaN	NaN	NaN	NaN	NaN	NaN	NaN	0	0	0	4227	4757	6	2	-70	100	3	24
F091810_0002_14	F091810_0002_14	F091810_0002_14_sim	1	4000	4123	30	30	20	-0.0023	-0.0081823	-45	10	1	0	1	3	5	-72.1295685619534	0.729849186999016	547	-0.0339348391458398	28.5909753089127	67.4099853376626	8	0	547	-48.5133505605248	527	3.87092677466658	NaN	NaN	NaN	NaN	NaN	NaN	NaN	NaN	NaN	0	0	0	4202	4811	6	2	-70	200	3	48
F091810_0002_15	F091810_0002_15	F091810_0002_15_sim	1	4000	4109	30	30	20	-0.0023	-0.0081823	-45	10	1	0	1	3	5	-72.2787661560383	0.764854317554816	680	-0.0334814777089666	29.7710111941581	66.5162639104008	8	0	680	-50.22549750359	665	3.21337685938938	NaN	NaN	NaN	NaN	NaN	NaN	NaN	NaN	NaN	0	0	0	4178	4954	6	2	-70	400	3	96
F091810_0002_18	F091810_0002_18	F091810_0002_18_sim	1	4000	4132	30	30	20	-0.0023	-0.0081823	-45	10	1	0	1	3	5	-71.9396771343751	0.698282412091157	495	-0.0327807852095118	26.0245265977154	65.1186528879407	8	0	495	-48.8586509909375	476	3.59581515056156	NaN	NaN	NaN	NaN	NaN	NaN	NaN	NaN	NaN	0	0	0	4227	4733	6	2	-70	100	4	24
F091810_0002_19	F091810_0002_19	F091810_0002_19_sim	1	4000	4122	30	30	20	-0.0023	-0.0081823	-45	10	1	0	1	3	5	-71.5498953498227	0.624872802066054	532	-0.0338627250846695	27.6663215448174	66.5961950229951	8	0	532	-48.3811926325793	511	3.68661332863307	NaN	NaN	NaN	NaN	NaN	NaN	NaN	NaN	NaN	0	0	0	4202	4777	6	2	-70	200	4	48
F091810_0002_20	F091810_0002_20	F091810_0002_20_sim	1	4000	4108	30	30	20	-0.0023	-0.0081823	-45	10	1	0	1	3	5	-71.9634285947917	0.702402644870377	664	-0.0338916618555823	29.780795799801	66.3925894955705	8	0	664	-49.8608093794056	648	3.38034807704492	NaN	NaN	NaN	NaN	NaN	NaN	NaN	NaN	NaN	0	0	0	4178	4934	6	2	-70	400	4	96
F091810_0002_23	F091810_0002_23	F091810_0002_23_sim	1	4000	4131	30	30	20	-0.0023	-0.0081823	-45	10	1	0	1	3	5	-71.7971414614428	0.673484430784371	492	-0.032688429501329	25.7057704512017	64.7216168478236	8	0	492	-48.9350215823291	473	3.47554704141663	NaN	NaN	NaN	NaN	NaN	NaN	NaN	NaN	NaN	0	0	0	4229	4725	6	2	-70	100	5	24
F091810_0002_24	F091810_0002_24	F091810_0002_24_sim	1	4000	4120	30	30	20	-0.0023	-0.0081823	-45	10	1	0	1	3	5	-71.5960107013721	0.63509229995744	532	-0.0337576963887048	27.7230535368555	66.8239483389177	8	0	532	-48.4308845442212	512	3.95434495108184	NaN	NaN	NaN	NaN	NaN	NaN	NaN	NaN	NaN	0	0	0	4202	4779	6	2	-70	200	5	48
F091810_0002_25	F091810_0002_25	F091810_0002_25_sim	1	4000	4108	30	30	20	-0.0023	-0.0081823	-45	10	1	0	1	3	5	-71.9780069728911	0.702466877411192	667	-0.0339224585995581	29.7178656757013	66.1323614005496	8	0	667	-49.8924311244944	651	3.34840729039546	NaN	NaN	NaN	NaN	NaN	NaN	NaN	NaN	NaN	0	0	0	4178	4937	6	2	-70	400	5	96
F091810_0009_3	F091810_0009_3	F091810_0009_3_sim	1	4000	4162	30	30	20	-0.0023	-0.0081823	-45	10	1	0	1	3	5	-62.5324776495275	0.142790071711398	1770	-0.000113051116412457	0	0	1	0	NaN	NaN	NaN	NaN	NaN	NaN	NaN	NaN	NaN	NaN	NaN	NaN	NaN	0	0	0	4189	5770	6	3	-60	100	1	8.88
F091810_0009_4	F091810_0009_4	F091810_0009_4_sim	1	4000	4143	30	30	20	-0.0023	-0.0081823	-45	10	1	0	1	3	5	-62.2316774855879	0.141411705706888	387	-0.0135268916811166	8.41204708396827	45.0551743319216	8	0	387	-59.0880047774166	380	0.328255597849285	NaN	NaN	NaN	NaN	NaN	NaN	NaN	NaN	NaN	0	0	0	4216	4482	6	3	-60	200	1	17.76
F091810_0009_5	F091810_0009_5	F091810_0009_5_sim	1	4000	4111	30	30	20	-0.0023	-0.0081823	-45	10	1	0	1	3	5	-62.7157465650591	0.140818792120724	538	-0.0353698337097037	21.146738953704	54.7858304708507	8	0	538	-49.3711049538993	520	3.85909504362183	NaN	NaN	NaN	NaN	NaN	NaN	NaN	NaN	NaN	0	0	0	4195	4655	6	3	-60	400	1	35.52
F091810_0009_8	F091810_0009_8	F091810_0009_8_sim	1	4000	4160	30	30	20	-0.0023	-0.0081823	-45	10	1	0	1	3	5	-62.172255157033	0.140821065128066	1770	-9.7218636232483e-05	0	0	1	0	NaN	NaN	NaN	NaN	NaN	NaN	NaN	NaN	NaN	NaN	NaN	NaN	NaN	0	0	0	4186	5770	6	3	-60	100	2	8.88
F091810_0009_9	F091810_0009_9	F091810_0009_9_sim	1	4000	4142	30	30	20	-0.0023	-0.0081823	-45	10	1	0	1	3	5	-61.9941517740993	0.138774496321676	377	-0.00397426289360632	2.13257547320138	51.2807556297134	6	0	377	-64.9991518767366	343	0.117434197427229	NaN	NaN	NaN	NaN	NaN	NaN	NaN	NaN	NaN	0	0	0	4214	4464	6	3	-60	200	2	17.76
F091810_0009_10	F091810_0009_10	F091810_0009_10_sim	1	4000	4114	30	30	20	-0.0023	-0.0081823	-45	10	1	0	1	3	5	-61.0611041684977	0.13331339434279	472	-0.034726475397204	19.6327151213977	53.1853158265286	8	0	472	-49.7202403586333	454	3.68426281430334	NaN	NaN	NaN	NaN	NaN	NaN	NaN	NaN	NaN	0	0	0	4199	4578	6	3	-60	400	2	35.52
F091810_0009_13	F091810_0009_13	F091810_0009_13_sim	1	4000	4159	30	30	20	-0.0023	-0.0081823	-45	10	1	0	1	3	5	-62.8133644971851	0.141768402640616	1770	-0.000131492347505443	0	0	1	0	NaN	NaN	NaN	NaN	NaN	NaN	NaN	NaN	NaN	NaN	NaN	NaN	NaN	0	0	0	4190	5770	6	3	-60	100	3	8.88
F091810_0009_14	F091810_0009_14	F091810_0009_14_sim	1	4000	4140	30	30	20	-0.0023	-0.0081823	-45	10	1	0	1	3	5	-62.1955938569824	0.141455055984927	386	-0.00941605589086203	6.05815575707274	48.2475343140484	8	0	386	-61.3556875048397	375	0.203180921648141	NaN	NaN	NaN	NaN	NaN	NaN	NaN	NaN	NaN	0	0	0	4216	4479	6	3	-60	200	3	17.76
F091810_0009_15	F091810_0009_15	F091810_0009_15_sim	1	4000	4111	30	30	20	-0.0023	-0.0081823	-45	10	1	0	1	3	5	-61.9529404511681	0.137896577405584	506	-0.0352582184833139	20.5053365938776	54.0159497082988	8	0	506	-49.4499376486512	488	3.88666660687177	NaN	NaN	NaN	NaN	NaN	NaN	NaN	NaN	NaN	0	0	0	4197	4618	6	3	-60	400	3	35.52
F091810_0009_18	F091810_0009_18	F091810_0009_18_sim	1	4000	4164	30	30	20	-0.0023	-0.0081823	-45	10	1	0	1	3	5	-61.3788637955471	0.133825834480462	1770	-6.82393412167089e-05	0	0	1	0	NaN	NaN	NaN	NaN	NaN	NaN	NaN	NaN	NaN	NaN	NaN	NaN	NaN	0	0	0	4185	5770	6	3	-60	100	4	8.88
F091810_0009_19	F091810_0009_19	F091810_0009_19_sim	1	4000	4153	30	30	20	-0.0023	-0.0081823	-45	10	1	0	1	3	5	-60.1976872211309	0.131260555574011	1770	-0.000487908769013622	0	0	1	0	NaN	NaN	NaN	NaN	NaN	NaN	NaN	NaN	NaN	NaN	NaN	NaN	NaN	0	0	0	4196	5770	6	3	-60	200	4	17.76
F091810_0009_20	F091810_0009_20	F091810_0009_20_sim	1	4000	4115	30	30	20	-0.0023	-0.0081823	-45	10	1	0	1	3	5	-61.0383130393057	0.133073364386963	470	-0.0347845376425832	19.6463886415784	53.1603434418735	8	0	470	-49.7059590879809	453	3.78630139641456	NaN	NaN	NaN	NaN	NaN	NaN	NaN	NaN	NaN	0	0	0	4199	4577	6	3	-60	400	4	35.52
F091810_0009_23	F091810_0009_23	F091810_0009_23_sim	1	4000	4162	30	30	20	-0.0023	-0.0081823	-45	10	1	0	1	3	5	-61.3664286180586	0.134381267835221	1762	-6.64778576729783e-05	0	0	1	0	NaN	NaN	NaN	NaN	NaN	NaN	NaN	NaN	NaN	NaN	NaN	NaN	NaN	0	0	0	4186	5770	6	3	-60	100	5	8.88
F091810_0009_24	F091810_0009_24	F091810_0009_24_sim	1	4000	4144	30	30	20	-0.0023	-0.0081823	-45	10	1	0	1	3	5	-61.3531189427533	0.133816045280861	381	-0.00129208521787243	0.00326856584905499	16.5677435947371	1	0	NaN	NaN	NaN	NaN	NaN	NaN	NaN	NaN	NaN	NaN	NaN	NaN	NaN	0	0	0	4207	4401	6	3	-60	200	5	17.76
F091810_0009_25	F091810_0009_25	F091810_0009_25_sim	1	4000	4114	30	30	20	-0.0023	-0.0081823	-45	10	1	0	1	3	5	-60.8555271246087	0.132766087061472	464	-0.0349088587548894	19.5350271562393	52.7505500278698	8	0	464	-49.691337190948	447	3.80402086538736	NaN	NaN	NaN	NaN	NaN	NaN	NaN	NaN	NaN	0	0	0	4199	4570	6	3	-60	400	5	35.52
F091810_0007_3	F091810_0007_3	F091810_0007_3_sim	1	4000	4144	30	30	20	-0.0023	-0.0081823	-45	10	1	0	1	3	5	-66.6778606701189	0.223922276709719	437	-0.0287068419006014	18.0590057880468	50.6285759189533	8	0	437	-52.0250988975993	427	2.0331035123199	NaN	NaN	NaN	NaN	NaN	NaN	NaN	NaN	NaN	0	0	0	4244	4576	6	3	-65	100	1	8.88
F091810_0007_4	F091810_0007_4	F091810_0007_4_sim	1	4000	4119	30	30	20	-0.0023	-0.0081823	-45	10	1	0	1	3	5	-66.8777702094246	0.231296970661605	554	-0.0342553294239018	23.1750517285369	59.2524476520285	8	0	554	-48.9822513410281	535	3.82729534356096	NaN	NaN	NaN	NaN	NaN	NaN	NaN	NaN	NaN	0	0	0	4214	4703	6	3	-65	200	1	17.76
F091810_0007_5	F091810_0007_5	F091810_0007_5_sim	1	4000	4100	30	30	20	-0.0023	-0.0081823	-45	10	1	0	1	3	5	-66.8515392263696	0.232439183663233	752	-0.0345885377005496	23.9850154898857	56.8811532732404	8	0	752	-50.1268935595346	736	3.509110705008	NaN	NaN	NaN	NaN	NaN	NaN	NaN	NaN	NaN	0	0	0	4184	4911	6	3	-65	400	1	35.52
F091810_0007_8	F091810_0007_8	F091810_0007_8_sim	1	4000	4139	30	30	20	-0.0023	-0.0081823	-45	10	1	0	1	3	5	-66.8888769379789	0.232263080351049	445	-0.0295739171310662	18.7788581853329	52.3872781547016	8	0	445	-51.5059561778505	433	2.31541619186022	NaN	NaN	NaN	NaN	NaN	NaN	NaN	NaN	NaN	0	0	0	4246	4588	6	3	-65	100	2	8.88
F091810_0007_9	F091810_0007_9	F091810_0007_9_sim	1	4000	4119	30	30	20	-0.0023	-0.0081823	-45	10	1	0	1	3	5	-67.0332947281121	0.237047918216029	562	-0.0342876420629313	23.3582342465613	59.4463911120937	8	0	562	-48.9601045515719	543	3.84619844881082	NaN	NaN	NaN	NaN	NaN	NaN	NaN	NaN	NaN	0	0	0	4214	4714	6	3	-65	200	2	17.76
F091810_0007_10	F091810_0007_10	F091810_0007_10_sim	1	4000	4099	30	30	20	-0.0023	-0.0081823	-45	10	1	0	1	3	5	-67.5403053710573	0.25943661428084	792	-0.0344341630459922	24.4885785815931	57.0552232848073	8	0	792	-50.3325433023633	777	3.37790705390486	NaN	NaN	NaN	NaN	NaN	NaN	NaN	NaN	NaN	0	0	0	4182	4960	6	3	-65	400	2	35.52
F091810_0007_13	F091810_0007_13	F091810_0007_13_sim	1	4000	4134	30	30	20	-0.0023	-0.0081823	-45	10	1	0	1	3	5	-67.6615017825589	0.265252445507989	474	-0.0317760130160364	21.0669578566684	56.8471585224509	8	0	474	-50.0896199395178	458	3.05918884956545	NaN	NaN	NaN	NaN	NaN	NaN	NaN	NaN	NaN	0	0	0	4246	4626	6	3	-65	100	3	8.88
F091810_0007_14	F091810_0007_14	F091810_0007_14_sim	1	4000	4119	30	30	20	-0.0023	-0.0081823	-45	10	1	0	1	3	5	-67.3949086366337	0.251620203740929	579	-0.0342594864070234	23.6764842037683	59.649899938478	8	0	579	-49.0365072681826	560	3.83699311213195	NaN	NaN	NaN	NaN	NaN	NaN	NaN	NaN	NaN	0	0	0	4213	4735	6	3	-65	200	3	17.76
F091810_0007_15	F091810_0007_15	F091810_0007_15_sim	1	4000	4100	30	30	20	-0.0023	-0.0081823	-45	10	1	0	1	3	5	-67.5434360047633	0.258651549482359	793	-0.0343370039517919	24.4492045143414	57.0945393577873	8	0	793	-50.359506684895	778	3.40178488646395	NaN	NaN	NaN	NaN	NaN	NaN	NaN	NaN	NaN	0	0	0	4182	4961	6	3	-65	400	3	35.52
F091810_0007_18	F091810_0007_18	F091810_0007_18_sim	1	4000	4138	30	30	20	-0.0023	-0.0081823	-45	10	1	0	1	3	5	-67.1145886007932	0.239550845866267	454	-0.0305112707486372	19.6048189005537	53.9715559246904	8	0	454	-50.9533643281319	440	2.60089500034454	NaN	NaN	NaN	NaN	NaN	NaN	NaN	NaN	NaN	0	0	0	4246	4598	6	3	-65	100	4	8.88
F091810_0007_19	F091810_0007_19	F091810_0007_19_sim	1	4000	4119	30	30	20	-0.0023	-0.0081823	-45	10	1	0	1	3	5	-67.013691986921	0.236157756873263	561	-0.0341858000936105	23.2851545396571	59.4190999890814	8	0	561	-49.0066729454814	542	3.8119093230024	NaN	NaN	NaN	NaN	NaN	NaN	NaN	NaN	NaN	0	0	0	4214	4712	6	3	-65	200	4	17.76
F091810_0007_20	F091810_0007_20	F091810_0007_20_sim	1	4000	4100	30	30	20	-0.0023	-0.0081823	-45	10	1	0	1	3	5	-66.9650397639357	0.23526312082702	759	-0.0345245384651614	24.06603639464	56.9963764077776	8	0	759	-50.1661693364278	743	3.42359893822793	NaN	NaN	NaN	NaN	NaN	NaN	NaN	NaN	NaN	0	0	0	4184	4919	6	3	-65	400	4	35.52
F091810_0007_23	F091810_0007_23	F091810_0007_23_sim	1	4000	4141	30	30	20	-0.0023	-0.0081823	-45	10	1	0	1	3	5	-67.0882583737658	0.227653039334579	452	-0.0303187941944481	19.5252335270153	54.0754422738071	8	0	452	-51.0048865030007	439	2.54621028779714	NaN	NaN	NaN	NaN	NaN	NaN	NaN	NaN	NaN	0	0	0	4246	4597	6	3	-65	100	5	8.88
F091810_0007_24	F091810_0007_24	F091810_0007_24_sim	1	4000	4119	30	30	20	-0.0023	-0.0081823	-45	10	1	0	1	3	5	-67.0513749488384	0.237688047053718	562	-0.0342049866892079	23.3350943501026	59.4313529595815	8	0	562	-49.0194801728391	543	3.7015268010357	NaN	NaN	NaN	NaN	NaN	NaN	NaN	NaN	NaN	0	0	0	4213	4714	6	3	-65	200	5	17.76
F091810_0007_25	F091810_0007_25	F091810_0007_25_sim	1	4000	4100	30	30	20	-0.0023	-0.0081823	-45	10	1	0	1	3	5	-67.2836681761017	0.247881703404224	778	-0.0344837276181773	24.3016156593069	57.0108579934757	8	0	778	-50.2483148807976	762	3.43355685473099	NaN	NaN	NaN	NaN	NaN	NaN	NaN	NaN	NaN	0	0	0	4183	4942	6	3	-65	400	5	35.52
F091810_0003_3	F091810_0003_3	F091810_0003_3_sim	1	4000	4128	30	30	20	-0.0023	-0.0081823	-45	10	1	0	1	3	5	-70.5043770510649	0.483771548361668	580	-0.0334013138995391	25.4967292663179	62.7474211151787	8	0	580	-49.1295033209222	562	3.63235236355042	NaN	NaN	NaN	NaN	NaN	NaN	NaN	NaN	NaN	0	0	0	4234	4784	6	3	-70	100	1	8.88
F091810_0003_4	F091810_0003_4	F091810_0003_4_sim	1	4000	4114	30	30	20	-0.0023	-0.0081823	-45	10	1	0	1	3	5	-71.1140723883118	0.558473529104548	750	-0.0335364290360917	26.9414422722592	62.1389160077894	8	0	750	-50.1340510589072	734	3.34238544394877	NaN	NaN	NaN	NaN	NaN	NaN	NaN	NaN	NaN	0	0	0	4200	4976	6	3	-70	200	1	17.76
F091810_0003_5	F091810_0003_5	F091810_0003_5_sim	1	4000	4096	30	30	20	-0.0023	-0.0081823	-45	10	1	0	1	3	5	-71.1934071860085	0.576646069667103	1038	-0.0274156998899776	23.5952315225248	59.9120089273946	8	0	1038	-54.2495033949718	1032	1.26244039164131	NaN	NaN	NaN	NaN	NaN	NaN	NaN	NaN	NaN	0	0	0	4178	5264	6	3	-70	400	1	35.52
F091810_0003_8	F091810_0003_8	F091810_0003_8_sim	1	4000	4130	30	30	20	-0.0023	-0.0081823	-45	10	1	0	1	3	5	-69.7938083162198	0.409190510777436	556	-0.0332647887897841	24.5744860978515	61.8696978729429	8	0	556	-49.118367068425	537	3.63373139237236	NaN	NaN	NaN	NaN	NaN	NaN	NaN	NaN	NaN	0	0	0	4238	4744	6	3	-70	100	2	8.88
F091810_0003_9	F091810_0003_9	F091810_0003_9_sim	1	4000	4112	30	30	20	-0.0023	-0.0081823	-45	10	1	0	1	3	5	-70.464629342427	0.478990982966787	720	-0.0337327377605408	26.4399830965472	61.721346808079	8	0	720	-49.8834535338558	704	3.4096221047937	NaN	NaN	NaN	NaN	NaN	NaN	NaN	NaN	NaN	0	0	0	4202	4932	6	3	-70	200	2	17.76
F091810_0003_10	F091810_0003_10	F091810_0003_10_sim	1	4000	4097	30	30	20	-0.0023	-0.0081823	-45	10	1	0	1	3	5	-71.1285205049666	0.562370548061667	1032	-0.0282130532415549	23.8875970505571	58.7695303186242	8	0	1032	-53.9106088701979	1026	1.32094420732546	NaN	NaN	NaN	NaN	NaN	NaN	NaN	NaN	NaN	0	0	0	4177	5258	6	3	-70	400	2	35.52
F091810_0003_13	F091810_0003_13	F091810_0003_13_sim	1	4000	4126	30	30	20	-0.0023	-0.0081823	-45	10	1	0	1	3	5	-72.0788303206554	0.719709547966932	634	-0.0334080540538685	27.3391847308157	64.4366323287301	8	0	634	-49.4503840708499	616	3.50302632230369	NaN	NaN	NaN	NaN	NaN	NaN	NaN	NaN	NaN	0	0	0	4228	4876	6	3	-70	100	3	8.88
F091810_0003_14	F091810_0003_14	F091810_0003_14_sim	1	4000	4112	30	30	20	-0.0023	-0.0081823	-45	10	1	0	1	3	5	-71.8029038607603	0.676386733941652	780	-0.0332765052674549	27.4433026530989	62.5378069410713	8	0	780	-50.4467366461466	765	3.15763903784719	NaN	NaN	NaN	NaN	NaN	NaN	NaN	NaN	NaN	0	0	0	4198	5019	6	3	-70	200	3	17.76
F091810_0003_15	F091810_0003_15	F091810_0003_15_sim	1	4000	4098	30	30	20	-0.0023	-0.0081823	-45	10	1	0	1	3	5	-71.806930299175	0.676180061969768	1076	-0.00219752435818507	6.59372735608858	135.630879676601	2	0	NaN	NaN	NaN	NaN	NaN	NaN	NaN	NaN	NaN	NaN	NaN	NaN	NaN	0	0	0	4176	5296	6	3	-70	400	3	35.52
F091810_0003_18	F091810_0003_18	F091810_0003_18_sim	1	4000	4127	30	30	20	-0.0023	-0.0081823	-45	10	1	0	1	3	5	-71.710178775768	0.657137632538382	623	-0.0332891785904403	26.875489596569	64.1931825709908	8	0	623	-49.3854945326452	605	3.41824813528878	NaN	NaN	NaN	NaN	NaN	NaN	NaN	NaN	NaN	0	0	0	4229	4855	6	3	-70	100	4	8.88
F091810_0003_19	F091810_0003_19	F091810_0003_19_sim	1	4000	4112	30	30	20	-0.0023	-0.0081823	-45	10	1	0	1	3	5	-71.0543917120924	0.550047716114058	747	-0.0334877033363873	26.8441976371996	62.0414905194717	8	0	747	-50.1566356697111	731	3.23258835578093	NaN	NaN	NaN	NaN	NaN	NaN	NaN	NaN	NaN	0	0	0	4200	4972	6	3	-70	200	4	17.76
F091810_0003_20	F091810_0003_20	F091810_0003_20_sim	1	4000	4098	30	30	20	-0.0023	-0.0081823	-45	10	1	0	1	3	5	-71.4713115416228	0.617326884764951	1062	-0.00469397385558754	9.65764020902273	116.259796009446	6	0	1062	-66.9488485384245	1035	0.0999419099627517	NaN	NaN	NaN	NaN	NaN	NaN	NaN	NaN	NaN	0	0	0	4177	5276	6	3	-70	400	4	35.52
F091810_0003_23	F091810_0003_23	F091810_0003_23_sim	1	4000	4128	30	30	20	-0.0023	-0.0081823	-45	10	1	0	1	3	5	-71.1842101499705	0.57502725533478	604	-0.0334272602711353	26.3282470350408	63.5768439214661	8	0	604	-49.229968911844	586	3.44939857808281	NaN	NaN	NaN	NaN	NaN	NaN	NaN	NaN	NaN	0	0	0	4231	4823	6	3	-70	100	5	8.88
F091810_0003_24	F091810_0003_24	F091810_0003_24_sim	1	4000	4112	30	30	20	-0.0023	-0.0081823	-45	10	1	0	1	3	5	-71.604515530633	0.636529262707247	772	-0.0331737161778709	27.2089950042065	62.5121491180522	8	0	772	-50.4346441231742	756	3.1935311354408	NaN	NaN	NaN	NaN	NaN	NaN	NaN	NaN	NaN	0	0	0	4198	5007	6	3	-70	200	5	17.76
F091810_0003_25	F091810_0003_25	F091810_0003_25_sim	1	4000	4097	30	30	20	-0.0023	-0.0081823	-45	10	1	0	1	3	5	-71.2370710620239	0.576041730835123	1044	-0.0265355227651796	23.1989644077121	61.0479555993646	8	0	1044	-54.6260486712389	1039	1.14018918325984	NaN	NaN	NaN	NaN	NaN	NaN	NaN	NaN	NaN	0	0	0	4177	5271	6	3	-70	400	5	35.52
F091810_0013_3	F091810_0013_3	F091810_0013_3_sim	1	4000	4190	30	30	20	-0.0023	-0.0081823	-45	10	1	0	1	3	5	-62.6689241508814	0.141527104653673	1770	-3.68989001001724e-05	0	0	1	0	NaN	NaN	NaN	NaN	NaN	NaN	NaN	NaN	NaN	NaN	NaN	NaN	NaN	0	0	0	4192	5770	6	4	-60	100	1	6.32
F091810_0013_4	F091810_0013_4	F091810_0013_4_sim	1	4000	4182	30	30	20	-0.0023	-0.0081823	-45	10	1	0	1	3	5	-61.9227173203132	0.138581611838408	1770	-2.85018762856883e-05	0	0	1	0	NaN	NaN	NaN	NaN	NaN	NaN	NaN	NaN	NaN	NaN	NaN	NaN	NaN	0	0	0	4201	5770	6	4	-60	200	1	12.64
F091810_0013_5	F091810_0013_5	F091810_0013_5_sim	1	4000	4162	30	30	20	-0.0023	-0.0081823	-45	10	1	0	1	3	5	-61.2880299342176	0.13457045489113	1770	-0.000216939090009305	0	0	1	0	NaN	NaN	NaN	NaN	NaN	NaN	NaN	NaN	NaN	NaN	NaN	NaN	NaN	0	0	0	4223	5770	6	4	-60	400	1	25.28
F091810_0013_8	F091810_0013_8	F091810_0013_8_sim	1	4000	4186	30	30	20	-0.0023	-0.0081823	-45	10	1	0	1	3	5	-60.2514983568808	0.130353568427382	1770	-2.35868571551157e-05	0	0	1	0	NaN	NaN	NaN	NaN	NaN	NaN	NaN	NaN	NaN	NaN	NaN	NaN	NaN	0	0	0	4195	5770	6	4	-60	100	2	6.32
F091810_0013_9	F091810_0013_9	F091810_0013_9_sim	1	4000	4186	30	30	20	-0.0023	-0.0081823	-45	10	1	0	1	3	5	-60.1253120652185	0.131205038571103	1770	-2.22524762119648e-05	0	0	1	0	NaN	NaN	NaN	NaN	NaN	NaN	NaN	NaN	NaN	NaN	NaN	NaN	NaN	0	0	0	4200	5770	6	4	-60	200	2	12.64
F091810_0013_10	F091810_0013_10	F091810_0013_10_sim	1	4000	4173	30	30	20	-0.0023	-0.0081823	-45	10	1	0	1	3	5	-59.9023689007624	0.132044182893826	1770	-0.000116837807445534	0	0	1	0	NaN	NaN	NaN	NaN	NaN	NaN	NaN	NaN	NaN	NaN	NaN	NaN	NaN	0	0	0	4209	5770	6	4	-60	400	2	25.28
F091810_0013_13	F091810_0013_13	F091810_0013_13_sim	1	4000	4185	30	30	20	-0.0023	-0.0081823	-45	10	1	0	1	3	5	-60.5058631808083	0.132004513986893	1770	-1.94812243095573e-05	0	0	1	0	NaN	NaN	NaN	NaN	NaN	NaN	NaN	NaN	NaN	NaN	NaN	NaN	NaN	0	0	0	4196	5770	6	4	-60	100	3	6.32
F091810_0013_14	F091810_0013_14	F091810_0013_14_sim	1	4000	4186	30	30	20	-0.0023	-0.0081823	-45	10	1	0	1	3	5	-60.2382212110802	0.131497097063391	1770	-2.79727179867775e-05	0	0	1	0	NaN	NaN	NaN	NaN	NaN	NaN	NaN	NaN	NaN	NaN	NaN	NaN	NaN	0	0	0	4200	5770	6	4	-60	200	3	12.64
F091810_0013_15	F091810_0013_15	F091810_0013_15_sim	1	4000	4175	30	30	20	-0.0023	-0.0081823	-45	10	1	0	1	3	5	-59.6259780307274	0.131116264776657	1770	-8.29322024614998e-05	0	0	1	0	NaN	NaN	NaN	NaN	NaN	NaN	NaN	NaN	NaN	NaN	NaN	NaN	NaN	0	0	0	4209	5770	6	4	-60	400	3	25.28
F091810_0013_18	F091810_0013_18	F091810_0013_18_sim	1	4000	4187	30	30	20	-0.0023	-0.0081823	-45	10	1	0	1	3	5	-59.8511033249464	0.130704916032076	1770	-1.71978622065757e-05	0	0	1	0	NaN	NaN	NaN	NaN	NaN	NaN	NaN	NaN	NaN	NaN	NaN	NaN	NaN	0	0	0	4202	5770	6	4	-60	100	4	6.32
F091810_0013_19	F091810_0013_19	F091810_0013_19_sim	1	4000	4187	30	30	20	-0.0023	-0.0081823	-45	10	1	0	1	3	5	-60.5149152208987	0.13306795213822	1770	-2.70864688738767e-05	0	0	1	0	NaN	NaN	NaN	NaN	NaN	NaN	NaN	NaN	NaN	NaN	NaN	NaN	NaN	0	0	0	4200	5770	6	4	-60	200	4	12.64
F091810_0013_20	F091810_0013_20	F091810_0013_20_sim	1	4000	4176	30	30	20	-0.0023	-0.0081823	-45	10	1	0	1	3	5	-59.7625913599178	0.131053404640374	1770	-0.000101698897825618	0	0	1	0	NaN	NaN	NaN	NaN	NaN	NaN	NaN	NaN	NaN	NaN	NaN	NaN	NaN	0	0	0	4208	5770	6	4	-60	400	4	25.28
F091810_0013_23	F091810_0013_23	F091810_0013_23_sim	1	4000	4189	30	30	20	-0.0023	-0.0081823	-45	10	1	0	1	3	5	-58.0946431842571	0.139254416806766	1770	-2.88170174241914e-05	0	0	1	0	NaN	NaN	NaN	NaN	NaN	NaN	NaN	NaN	NaN	NaN	NaN	NaN	NaN	0	0	0	4206	5770	6	4	-60	100	5	6.32
F091810_0013_24	F091810_0013_24	F091810_0013_24_sim	1	4000	4186	30	30	20	-0.0023	-0.0081823	-45	10	1	0	1	3	5	-60.6914476094653	0.132760793202034	1770	-3.37200742955958e-05	0	0	1	0	NaN	NaN	NaN	NaN	NaN	NaN	NaN	NaN	NaN	NaN	NaN	NaN	NaN	0	0	0	4201	5770	6	4	-60	200	5	12.64
F091810_0013_25	F091810_0013_25	F091810_0013_25_sim	1	4000	4166	30	30	20	-0.0023	-0.0081823	-45	10	1	0	1	3	5	-60.4109622928639	0.132295798974617	1770	-0.000134010470751119	0	0	1	0	NaN	NaN	NaN	NaN	NaN	NaN	NaN	NaN	NaN	NaN	NaN	NaN	NaN	0	0	0	4214	5770	6	4	-60	400	5	25.28
F091810_0008_3	F091810_0008_3	F091810_0008_3_sim	1	4000	4173	30	30	20	-0.0023	-0.0081823	-45	10	1	0	1	3	5	-67.6166990068054	0.264663661936604	466	-0.000180985689645018	0.0381638253584526	51.8256080770668	1	0	NaN	NaN	NaN	NaN	NaN	NaN	NaN	NaN	NaN	NaN	NaN	NaN	NaN	0	0	0	4237	4545	6	4	-65	100	1	6.32
F091810_0008_4	F091810_0008_4	F091810_0008_4_sim	1	4000	4148	30	30	20	-0.0023	-0.0081823	-45	10	1	0	1	3	5	-67.0989911272276	0.238355759718578	592	-0.00287844396518379	5.86517997311995	107.278921393674	6	0	592	-68.1372502920463	553	0.0794657292757819	NaN	NaN	NaN	NaN	NaN	NaN	NaN	NaN	NaN	0	0	0	4280	4775	6	4	-65	200	1	12.64
F091810_0008_5	F091810_0008_5	F091810_0008_5_sim	1	4000	4121	30	30	20	-0.0023	-0.0081823	-45	10	1	0	1	3	5	-66.6787534690318	0.223402397678534	1770	-6.23591008681191e-05	0	0	1	0	NaN	NaN	NaN	NaN	NaN	NaN	NaN	NaN	NaN	NaN	NaN	NaN	NaN	0	0	0	4235	5770	6	4	-65	400	1	25.28
F091810_0008_8	F091810_0008_8	F091810_0008_8_sim	1	4000	4177	30	30	20	-0.0023	-0.0081823	-45	10	1	0	1	3	5	-66.9838214552334	0.236492366565693	1770	-9.79493366339386e-05	0	0	1	0	NaN	NaN	NaN	NaN	NaN	NaN	NaN	NaN	NaN	NaN	NaN	NaN	NaN	0	0	0	4224	5770	6	4	-65	100	2	6.32
F091810_0008_9	F091810_0008_9	F091810_0008_9_sim	1	4000	4149	30	30	20	-0.0023	-0.0081823	-45	10	1	0	1	3	5	-66.8716161293172	0.231641809771435	572	-0.00211192778847597	4.47408434402189	108.896918132871	2	0	NaN	NaN	NaN	NaN	NaN	NaN	NaN	NaN	NaN	NaN	NaN	NaN	NaN	0	0	0	4280	4752	6	4	-65	200	2	12.64
F091810_0008_10	F091810_0008_10	F091810_0008_10_sim	1	4000	4122	30	30	20	-0.0023	-0.0081823	-45	10	1	0	1	3	5	-66.8388773668378	0.231749173196746	1770	-6.16468640215768e-05	0	0	1	0	NaN	NaN	NaN	NaN	NaN	NaN	NaN	NaN	NaN	NaN	NaN	NaN	NaN	0	0	0	4235	5770	6	4	-65	400	2	25.28
F091810_0008_13	F091810_0008_13	F091810_0008_13_sim	1	4000	4176	30	30	20	-0.0023	-0.0081823	-45	10	1	0	1	3	5	-66.939792397635	0.234273986421358	1770	-9.67134246095689e-05	0	0	1	0	NaN	NaN	NaN	NaN	NaN	NaN	NaN	NaN	NaN	NaN	NaN	NaN	NaN	0	0	0	4222	5770	6	4	-65	100	3	6.32
F091810_0008_14	F091810_0008_14	F091810_0008_14_sim	1	4000	4147	30	30	20	-0.0023	-0.0081823	-45	10	1	0	1	3	5	-66.8504555001017	0.231708414441494	570	-0.00201176303362798	4.28455505047476	109.322074718423	2	0	NaN	NaN	NaN	NaN	NaN	NaN	NaN	NaN	NaN	NaN	NaN	NaN	NaN	0	0	0	4280	4748	6	4	-65	200	3	12.64
F091810_0008_15	F091810_0008_15	F091810_0008_15_sim	1	4000	4123	30	30	20	-0.0023	-0.0081823	-45	10	1	0	1	3	5	-67.1605415406777	0.240624766333117	1770	-4.36217212241817e-05	0	0	1	0	NaN	NaN	NaN	NaN	NaN	NaN	NaN	NaN	NaN	NaN	NaN	NaN	NaN	0	0	0	4232	5770	6	4	-65	400	3	25.28
F091810_0008_18	F091810_0008_18	F091810_0008_18_sim	1	4000	4165	30	30	20	-0.0023	-0.0081823	-45	10	1	0	1	3	5	-68.1447186752065	0.292541782597738	488	-0.00026922671970124	0.359865533926282	98.9070833739465	2	0	NaN	NaN	NaN	NaN	NaN	NaN	NaN	NaN	NaN	NaN	NaN	NaN	NaN	0	0	0	4255	4631	6	4	-65	100	4	6.32
F091810_0008_19	F091810_0008_19	F091810_0008_19_sim	1	4000	4139	30	30	20	-0.0023	-0.0081823	-45	10	1	0	1	3	5	-67.8134112440838	0.274737063143164	662	-0.0187523816350652	18.3219527937359	69.998123595241	8	0	662	-57.7603777737262	657	0.499793776564744	NaN	NaN	NaN	NaN	NaN	NaN	NaN	NaN	NaN	0	0	0	4277	4869	6	4	-65	200	4	12.64
F091810_0008_20	F091810_0008_20	F091810_0008_20_sim	1	4000	4117	30	30	20	-0.0023	-0.0081823	-45	10	1	0	1	3	5	-68.664177283372	0.324342168986763	1770	-3.26131896124342e-05	0	0	1	0	NaN	NaN	NaN	NaN	NaN	NaN	NaN	NaN	NaN	NaN	NaN	NaN	NaN	0	0	0	4223	5770	6	4	-65	400	4	25.28
F091810_0008_23	F091810_0008_23	F091810_0008_23_sim	1	4000	4165	30	30	20	-0.0023	-0.0081823	-45	10	1	0	1	3	5	-68.4950384238006	0.313678968141699	511	-0.000437012655764051	0.918904678198714	116.315405490525	2	0	NaN	NaN	NaN	NaN	NaN	NaN	NaN	NaN	NaN	NaN	NaN	NaN	NaN	0	0	0	4268	4681	6	4	-65	100	5	6.32
F091810_0008_24	F091810_0008_24	F091810_0008_24_sim	1	4000	4133	30	30	20	-0.0023	-0.0081823	-45	10	1	0	1	3	5	-68.8511169781628	0.334365982739722	738	-0.00172319802572194	6.2100002420929	147.820741574192	2	0	NaN	NaN	NaN	NaN	NaN	NaN	NaN	NaN	NaN	NaN	NaN	NaN	NaN	0	0	0	4267	4970	6	4	-65	200	5	12.64
F091810_0008_25	F091810_0008_25	F091810_0008_25_sim	1	4000	4117	30	30	20	-0.0023	-0.0081823	-45	10	1	0	1	3	5	-68.3780920010861	0.305419588100518	1770	-3.38219236109064e-05	0	0	1	0	NaN	NaN	NaN	NaN	NaN	NaN	NaN	NaN	NaN	NaN	NaN	NaN	NaN	0	0	0	4225	5770	6	4	-65	400	5	25.28
F091810_0004_3	F091810_0004_3	F091810_0004_3_sim	1	4000	4149	30	30	20	-0.0023	-0.0081823	-45	10	1	0	1	3	5	-71.3155625452772	0.58462371666455	675	-0.028741572336751	25.6292807861854	63.3331347409209	8	0	675	-52.9207848173625	667	1.54113689970819	NaN	NaN	NaN	NaN	NaN	NaN	NaN	NaN	NaN	0	0	0	4292	4955	6	4	-70	100	1	6.32
F091810_0004_4	F091810_0004_4	F091810_0004_4_sim	1	4000	4130	30	30	20	-0.0023	-0.0081823	-45	10	1	0	1	3	5	-71.4877168513711	0.61993265269906	981	-9.36210028524356e-05	0.372833851234674	172.637898272249	1	0	NaN	NaN	NaN	NaN	NaN	NaN	NaN	NaN	NaN	NaN	NaN	NaN	NaN	0	0	0	4247	5204	6	4	-70	200	1	12.64
F091810_0004_5	F091810_0004_5	F091810_0004_5_sim	1	4000	4117	30	30	20	-0.0023	-0.0081823	-45	10	1	0	1	3	5	-71.3045403105113	0.587845711405576	1770	-3.01239772598771e-05	0	0	1	0	NaN	NaN	NaN	NaN	NaN	NaN	NaN	NaN	NaN	NaN	NaN	NaN	NaN	0	0	0	4213	5770	6	4	-70	400	1	25.28
F091810_0004_8	F091810_0004_8	F091810_0004_8_sim	1	4000	4147	30	30	20	-0.0023	-0.0081823	-45	10	1	0	1	3	5	-72.3692870133095	0.782056110073649	751	-0.0053885752959506	12.9558087399609	141.516223271836	6	0	751	-65.9619624127232	727	0.110289495915794	NaN	NaN	NaN	NaN	NaN	NaN	NaN	NaN	NaN	0	0	0	4283	5037	6	4	-70	100	2	6.32
F091810_0004_9	F091810_0004_9	F091810_0004_9_sim	1	4000	4130	30	30	20	-0.0023	-0.0081823	-45	10	1	0	1	3	5	-73.7559413197611	1.16822641244762	1770	-3.89435461452918e-05	0	0	1	0	NaN	NaN	NaN	NaN	NaN	NaN	NaN	NaN	NaN	NaN	NaN	NaN	NaN	0	0	0	4237	5770	6	4	-70	200	2	12.64
F091810_0004_10	F091810_0004_10	F091810_0004_10_sim	1	4000	4114	30	30	20	-0.0023	-0.0081823	-45	10	1	0	1	3	5	-73.0282850225344	0.947216148482492	1770	-2.81701560238892e-05	0	0	1	0	NaN	NaN	NaN	NaN	NaN	NaN	NaN	NaN	NaN	NaN	NaN	NaN	NaN	0	0	0	4208	5770	6	4	-70	400	2	25.28
F091810_0004_13	F091810_0004_13	F091810_0004_13_sim	1	4000	4144	30	30	20	-0.0023	-0.0081823	-45	10	1	0	1	3	5	-73.0825960127394	0.953887947136532	783	-0.00136470412554907	7.88553231469572	202.289288648484	2	0	NaN	NaN	NaN	NaN	NaN	NaN	NaN	NaN	NaN	NaN	NaN	NaN	NaN	0	0	0	4278	5089	6	4	-70	100	3	6.32
F091810_0004_14	F091810_0004_14	F091810_0004_14_sim	1	4000	4130	30	30	20	-0.0023	-0.0081823	-45	10	1	0	1	3	5	-73.1593172980955	0.984687904513475	1770	-3.8288261660472e-05	0	0	1	0	NaN	NaN	NaN	NaN	NaN	NaN	NaN	NaN	NaN	NaN	NaN	NaN	NaN	0	0	0	4241	5770	6	4	-70	200	3	12.64
F091810_0004_15	F091810_0004_15	F091810_0004_15_sim	1	4000	4113	30	30	20	-0.0023	-0.0081823	-45	10	1	0	1	3	5	-72.5802213030322	0.833533303369126	1770	-2.87979722319795e-05	0	0	1	0	NaN	NaN	NaN	NaN	NaN	NaN	NaN	NaN	NaN	NaN	NaN	NaN	NaN	0	0	0	4209	5770	6	4	-70	400	3	25.28
F091810_0004_18	F091810_0004_18	F091810_0004_18_sim	1	4000	4144	30	30	20	-0.0023	-0.0081823	-45	10	1	0	1	3	5	-72.6398947703747	0.842015242595392	763	-0.00267706954967552	10.0615733327909	170.248090476914	6	0	763	-68.8059780207455	722	0.0718898321577655	NaN	NaN	NaN	NaN	NaN	NaN	NaN	NaN	NaN	0	0	0	4281	5057	6	4	-70	100	4	6.32
F091810_0004_19	F091810_0004_19	F091810_0004_19_sim	1	4000	4130	30	30	20	-0.0023	-0.0081823	-45	10	1	0	1	3	5	-72.5615780163369	0.825436003801123	1108	-5.66555370864249e-05	0.00791348865985242	68.3533021659258	1	0	NaN	NaN	NaN	NaN	NaN	NaN	NaN	NaN	NaN	NaN	NaN	NaN	NaN	0	0	0	4242	5200	6	4	-70	200	4	12.64
F091810_0004_20	F091810_0004_20	F091810_0004_20_sim	1	4000	4115	30	30	20	-0.0023	-0.0081823	-45	10	1	0	1	3	5	-73.229331687025	1.00544782057353	1770	-2.87201776926795e-05	0	0	1	0	NaN	NaN	NaN	NaN	NaN	NaN	NaN	NaN	NaN	NaN	NaN	NaN	NaN	0	0	0	4207	5770	6	4	-70	400	4	25.28
F091810_0004_23	F091810_0004_23	F091810_0004_23_sim	1	4000	4145	30	30	20	-0.0023	-0.0081823	-45	10	1	0	1	3	5	-71.1542444708707	0.573810826657999	669	-0.0286744093399982	25.3471400583914	62.7651734782087	8	0	669	-52.917288030219	661	1.54032947559585	NaN	NaN	NaN	NaN	NaN	NaN	NaN	NaN	NaN	0	0	0	4294	4944	6	4	-70	100	5	6.32
F091810_0004_24	F091810_0004_24	F091810_0004_24_sim	1	4000	4129	30	30	20	-0.0023	-0.0081823	-45	10	1	0	1	3	5	-73.0931269615131	0.964886377215018	1770	-4.20589629078639e-05	0	0	1	0	NaN	NaN	NaN	NaN	NaN	NaN	NaN	NaN	NaN	NaN	NaN	NaN	NaN	0	0	0	4240	5770	6	4	-70	200	5	12.64
F091810_0004_25	F091810_0004_25	F091810_0004_25_sim	1	4000	4115	30	30	20	-0.0023	-0.0081823	-45	10	1	0	1	3	5	-72.1811412247922	0.745484569779174	1770	-2.81470460545864e-05	0	0	1	0	NaN	NaN	NaN	NaN	NaN	NaN	NaN	NaN	NaN	NaN	NaN	NaN	NaN	0	0	0	4210	5770	6	4	-70	400	5	25.28
A092110_0012_3	A092110_0012_3	A092110_0012_3_sim	1	4000	4149	30	30	20	-0.0023	-0.0081823	-45	10	1	0	1	3	5	-62.3939036156353	0.167990925007204	1770	-0.000119418980753544	0	0	1	0	NaN	NaN	NaN	NaN	NaN	NaN	NaN	NaN	NaN	NaN	NaN	NaN	NaN	0	0	0	4172	5770	8	1	-60	100	1	16
A092110_0012_4	A092110_0012_4	A092110_0012_4_sim	1	4000	4143	30	30	20	-0.0023	-0.0081823	-45	10	1	0	1	3	5	-63.5944690757029	0.177114107085246	1770	-0.000719587724160354	0	0	1	0	NaN	NaN	NaN	NaN	NaN	NaN	NaN	NaN	NaN	NaN	NaN	NaN	NaN	0	0	0	4187	5770	8	1	-60	200	1	32
A092110_0012_5	A092110_0012_5	A092110_0012_5_sim	1	4000	4139	30	30	20	-0.0023	-0.0081823	-45	10	1	0	1	3	5	-59.983108599118	0.153628470336244	1770	-0.00143490318834301	0	0	1	0	NaN	NaN	NaN	NaN	NaN	NaN	NaN	NaN	NaN	NaN	NaN	NaN	NaN	0	0	0	4183	5770	8	1	-60	400	1	64
A092110_0012_8	A092110_0012_8	A092110_0012_8_sim	1	4000	4149	30	30	20	-0.0023	-0.0081823	-45	10	1	0	1	3	5	-62.0217800840133	0.163723851781872	1558	-9.5974999607935e-05	0.00327200814818696	21.4466127006438	1	0	NaN	NaN	NaN	NaN	NaN	NaN	NaN	NaN	NaN	NaN	NaN	NaN	NaN	0	0	0	4171	5594	8	1	-60	100	2	16
A092110_0012_9	A092110_0012_9	A092110_0012_9_sim	1	4000	4147	30	30	20	-0.0023	-0.0081823	-45	10	1	0	1	3	5	-59.9457230482452	0.154442903335421	1770	-0.000197350073795795	0	0	1	0	NaN	NaN	NaN	NaN	NaN	NaN	NaN	NaN	NaN	NaN	NaN	NaN	NaN	0	0	0	4171	5770	8	1	-60	200	2	32
A092110_0012_10	A092110_0012_10	A092110_0012_10_sim	1	4000	4133	30	30	20	-0.0023	-0.0081823	-45	10	1	0	1	3	5	-62.0919869504376	0.164974747668591	333	-0.0253399497355198	15.3516630395296	57.319910106006	8	0	333	-49.7680281062776	316	1.68943445678888	NaN	NaN	NaN	NaN	NaN	NaN	NaN	NaN	NaN	0	0	0	4203	4453	8	1	-60	400	2	64
A092110_0012_13	A092110_0012_13	A092110_0012_13_sim	1	4000	4147	30	30	20	-0.0023	-0.0081823	-45	10	1	0	1	3	5	-62.492001347482	0.167959350576897	1683	-0.00010916085740845	9.93479940945008e-05	6.88639360937282	1	0	NaN	NaN	NaN	NaN	NaN	NaN	NaN	NaN	NaN	NaN	NaN	NaN	NaN	0	0	0	4173	5770	8	1	-60	100	3	16
A092110_0012_14	A092110_0012_14	A092110_0012_14_sim	1	4000	4144	30	30	20	-0.0023	-0.0081823	-45	10	1	0	1	3	5	-61.8837132302055	0.163019572084333	1770	-0.000305373808080548	0	0	1	0	NaN	NaN	NaN	NaN	NaN	NaN	NaN	NaN	NaN	NaN	NaN	NaN	NaN	0	0	0	4175	5770	8	1	-60	200	3	32
A092110_0012_15	A092110_0012_15	A092110_0012_15_sim	1	4000	4132	30	30	20	-0.0023	-0.0081823	-45	10	1	0	1	3	5	-62.4643021072899	0.169296636110492	344	-0.0267715515377829	16.7875447179352	61.0873635597085	8	0	344	-48.6572122202915	325	2.03841488094646	NaN	NaN	NaN	NaN	NaN	NaN	NaN	NaN	NaN	0	0	0	4207	4469	8	1	-60	400	3	64
A092110_0012_18	A092110_0012_18	A092110_0012_18_sim	1	4000	4150	30	30	20	-0.0023	-0.0081823	-45	10	1	0	1	3	5	-62.056310485346	0.163157043181069	1271	-0.000107828597023251	0.000195321975354545	11.6532436910309	1	0	NaN	NaN	NaN	NaN	NaN	NaN	NaN	NaN	NaN	NaN	NaN	NaN	NaN	0	0	0	4169	5290	8	1	-60	100	4	16
A092110_0012_19	A092110_0012_19	A092110_0012_19_sim	1	4000	4143	30	30	20	-0.0023	-0.0081823	-45	10	1	0	1	3	5	-62.2520038345781	0.171337554872883	1770	-0.000355855780631194	0	0	1	0	NaN	NaN	NaN	NaN	NaN	NaN	NaN	NaN	NaN	NaN	NaN	NaN	NaN	0	0	0	4177	5770	8	1	-60	200	4	32
A092110_0012_20	A092110_0012_20	A092110_0012_20_sim	1	4000	4134	30	30	20	-0.0023	-0.0081823	-45	10	1	0	1	3	5	-61.1873184635189	0.155913804545439	323	-0.0083576052093869	4.4297292499444	48.2812910959132	8	0	323	-59.8044501571267	307	0.209762264331879	NaN	NaN	NaN	NaN	NaN	NaN	NaN	NaN	NaN	0	0	0	4193	4417	8	1	-60	400	4	64
A092110_0012_23	A092110_0012_23	A092110_0012_23_sim	1	4000	4150	30	30	20	-0.0023	-0.0081823	-45	10	1	0	1	3	5	-61.9356101134861	0.163631323575728	1770	-9.29282426298528e-05	0	0	1	0	NaN	NaN	NaN	NaN	NaN	NaN	NaN	NaN	NaN	NaN	NaN	NaN	NaN	0	0	0	4171	5770	8	1	-60	100	5	16
A092110_0012_24	A092110_0012_24	A092110_0012_24_sim	1	4000	4143	30	30	20	-0.0023	-0.0081823	-45	10	1	0	1	3	5	-63.2325205285891	0.171828332673749	1770	-0.000612984725937973	0	0	1	0	NaN	NaN	NaN	NaN	NaN	NaN	NaN	NaN	NaN	NaN	NaN	NaN	NaN	0	0	0	4184	5770	8	1	-60	200	5	32
A092110_0012_25	A092110_0012_25	A092110_0012_25_sim	1	4000	4133	30	30	20	-0.0023	-0.0081823	-45	10	1	0	1	3	5	-61.3382512890041	0.159718424640036	323	-0.0138719158408768	7.87182853938105	47.1644533434998	8	0	323	-56.5452695928228	313	0.388740930403713	NaN	NaN	NaN	NaN	NaN	NaN	NaN	NaN	NaN	0	0	0	4195	4424	8	1	-60	400	5	64
A092110_0008_3	A092110_0008_3	A092110_0008_3_sim	1	4000	4142	30	30	20	-0.0023	-0.0081823	-45	10	1	0	1	3	5	-67.7181320205225	0.326103858411063	405	-0.00303521469434262	3.70749806276356	82.7919463569643	6	0	405	-65.1941138897126	362	0.0989697088098893	NaN	NaN	NaN	NaN	NaN	NaN	NaN	NaN	NaN	0	0	0	4230	4559	8	1	-65	100	1	16
A092110_0008_4	A092110_0008_4	A092110_0008_4_sim	1	4000	4130	30	30	20	-0.0023	-0.0081823	-45	10	1	0	1	3	5	-67.1943569145298	0.293587373291335	456	-0.0295067546473202	24.3280990752192	75.5844346597005	8	0	456	-45.0465919669894	430	3.00244047270017	NaN	NaN	NaN	NaN	NaN	NaN	NaN	NaN	NaN	0	0	0	4240	4635	8	1	-65	200	1	32
A092110_0008_5	A092110_0008_5	A092110_0008_5_sim	1	4000	4118	30	30	20	-0.0023	-0.0081823	-45	10	1	0	1	3	5	-67.3027654000178	0.298753315210221	546	-0.0315919549246289	27.6259360635986	79.310426053658	8	0	546	-43.4791407154437	518	3.51878930488476	NaN	NaN	NaN	NaN	NaN	NaN	NaN	NaN	NaN	0	0	0	4206	4740	8	1	-65	400	1	64
A092110_0008_8	A092110_0008_8	A092110_0008_8_sim	1	4000	4142	30	30	20	-0.0023	-0.0081823	-45	10	1	0	1	3	5	-66.9624121987845	0.283866508463961	376	-0.00102906540201212	0.819830544700025	80.9154563894415	2	0	NaN	NaN	NaN	NaN	NaN	NaN	NaN	NaN	NaN	NaN	NaN	NaN	NaN	0	0	0	4209	4509	8	1	-65	100	2	16
A092110_0008_9	A092110_0008_9	A092110_0008_9_sim	1	4000	4134	30	30	20	-0.0023	-0.0081823	-45	10	1	0	1	3	5	-67.0061689669729	0.289738143568459	446	-0.0293596651318076	23.6236110342028	74.0067244805369	8	0	446	-45.5286434238244	421	2.88655680828954	NaN	NaN	NaN	NaN	NaN	NaN	NaN	NaN	NaN	0	0	0	4241	4621	8	1	-65	200	2	32
A092110_0008_10	A092110_0008_10	A092110_0008_10_sim	1	4000	4120	30	30	20	-0.0023	-0.0081823	-45	10	1	0	1	3	5	-66.3246294950091	0.251532146072982	495	-0.0314095794466844	26.3629406171919	78.5961216826105	8	0	495	-43.3465521305565	466	3.48537481182633	NaN	NaN	NaN	NaN	NaN	NaN	NaN	NaN	NaN	0	0	0	4209	4671	8	1	-65	400	2	64
A092110_0008_13	A092110_0008_13	A092110_0008_13_sim	1	4000	4141	30	30	20	-0.0023	-0.0081823	-45	10	1	0	1	3	5	-68.0157901576145	0.343931355717117	427	-0.00886211306324863	8.83551109783063	68.2520586941095	8	0	427	-60.5934551275076	413	0.198053323475499	NaN	NaN	NaN	NaN	NaN	NaN	NaN	NaN	NaN	0	0	0	4239	4587	8	1	-65	100	3	16
A092110_0008_14	A092110_0008_14	A092110_0008_14_sim	1	4000	4131	30	30	20	-0.0023	-0.0081823	-45	10	1	0	1	3	5	-68.0247159657386	0.346675304161217	499	-0.0302340947823899	26.3378835952714	79.2091383549612	8	0	499	-44.0878594576291	472	3.25595228031035	NaN	NaN	NaN	NaN	NaN	NaN	NaN	NaN	NaN	0	0	0	4240	4694	8	1	-65	200	3	32
A092110_0008_15	A092110_0008_15	A092110_0008_15_sim	1	4000	4116	30	30	20	-0.0023	-0.0081823	-45	10	1	0	1	3	5	-67.3741643193951	0.306482986731913	550	-0.0316766012904897	27.7635361517892	79.0645807437199	8	0	550	-43.460468844096	522	3.59672853572946	NaN	NaN	NaN	NaN	NaN	NaN	NaN	NaN	NaN	0	0	0	4207	4746	8	1	-65	400	3	64
A092110_0008_18	A092110_0008_18	A092110_0008_18_sim	1	4000	4145	30	30	20	-0.0023	-0.0081823	-45	10	1	0	1	3	5	-66.7109349214552	0.271503133954142	377	-0.000722848313536174	0.434828386673786	74.8698307454196	2	0	NaN	NaN	NaN	NaN	NaN	NaN	NaN	NaN	NaN	NaN	NaN	NaN	NaN	0	0	0	4204	4498	8	1	-65	100	4	16
A092110_0008_19	A092110_0008_19	A092110_0008_19_sim	1	4000	4135	30	30	20	-0.0023	-0.0081823	-45	10	1	0	1	3	5	-66.4633288010132	0.258231780628739	418	-0.0284561009070401	21.5525929006644	69.8431816445887	8	0	418	-46.9601709040202	395	2.42813253429567	NaN	NaN	NaN	NaN	NaN	NaN	NaN	NaN	NaN	0	0	0	4236	4582	8	1	-65	200	4	32
A092110_0008_20	A092110_0008_20	A092110_0008_20_sim	1	4000	4121	30	30	20	-0.0023	-0.0081823	-45	10	1	0	1	3	5	-66.9962456583889	0.284054183302904	529	-0.0317213997244872	27.3321676205015	78.9210553127186	8	0	529	-43.3203867950147	501	3.60221653396457	NaN	NaN	NaN	NaN	NaN	NaN	NaN	NaN	NaN	0	0	0	4207	4717	8	1	-65	400	4	64
A092110_0008_23	A092110_0008_23	A092110_0008_23_sim	1	4000	4143	30	30	20	-0.0023	-0.0081823	-45	10	1	0	1	3	5	-67.0450173590645	0.286676967004414	379	-0.00113433075211074	0.964135375955252	81.7523051751538	2	0	NaN	NaN	NaN	NaN	NaN	NaN	NaN	NaN	NaN	NaN	NaN	NaN	NaN	0	0	0	4211	4518	8	1	-65	100	5	16
A092110_0008_24	A092110_0008_24	A092110_0008_24_sim	1	4000	4133	30	30	20	-0.0023	-0.0081823	-45	10	1	0	1	3	5	-66.7091233111129	0.269376102729761	431	-0.0290263615548666	22.6512837116369	71.6278282095669	8	0	431	-46.1421968200875	407	2.66759345295433	NaN	NaN	NaN	NaN	NaN	NaN	NaN	NaN	NaN	0	0	0	4239	4597	8	1	-65	200	5	32
A092110_0008_25	A092110_0008_25	A092110_0008_25_sim	1	4000	4120	30	30	20	-0.0023	-0.0081823	-45	10	1	0	1	3	5	-67.0221011931402	0.286149945793514	530	-0.0316028629916108	27.3068450772135	79.0697280279543	8	0	530	-43.3721601629082	502	3.57343426209344	NaN	NaN	NaN	NaN	NaN	NaN	NaN	NaN	NaN	0	0	0	4207	4718	8	1	-65	400	5	64
A092110_0004_3	A092110_0004_3	A092110_0004_3_sim	1	4000	4133	30	30	20	-0.0023	-0.0081823	-45	10	1	0	1	3	5	-70.9463809951806	0.742699176056858	602	-0.0297997653850776	28.88689008393	81.4913003488097	8	0	602	-44.7375568713401	575	3.09601042954143	NaN	NaN	NaN	NaN	NaN	NaN	NaN	NaN	NaN	0	0	0	4275	4874	8	1	-70	100	1	16
A092110_0004_4	A092110_0004_4	A092110_0004_4_sim	1	4000	4126	30	30	20	-0.0023	-0.0081823	-45	10	1	0	1	3	5	-71.0181389251149	0.759933950390091	659	-0.0306750802522562	31.2662712237748	83.7749769177715	8	0	659	-44.2225539073294	632	3.20967277925764	NaN	NaN	NaN	NaN	NaN	NaN	NaN	NaN	NaN	0	0	0	4230	4975	8	1	-70	200	1	32
A092110_0004_5	A092110_0004_5	A092110_0004_5_sim	1	4000	4114	30	30	20	-0.0023	-0.0081823	-45	10	1	0	1	3	5	-70.6055810867775	0.673250446244528	776	-0.0311297567403883	32.3151255370168	81.5632605244184	8	0	776	-45.3967414515234	751	3.03247121358292	NaN	NaN	NaN	NaN	NaN	NaN	NaN	NaN	NaN	0	0	0	4198	5123	8	1	-70	400	1	64
A092110_0004_8	A092110_0004_8	A092110_0004_8_sim	1	4000	4135	30	30	20	-0.0023	-0.0081823	-45	10	1	0	1	3	5	-70.5676617477323	0.665355993397297	582	-0.0296545046326266	28.0790207958076	80.3957739088532	8	0	582	-44.9125348938571	556	3.04064307522241	NaN	NaN	NaN	NaN	NaN	NaN	NaN	NaN	NaN	0	0	0	4276	4837	8	1	-70	100	2	16
A092110_0004_9	A092110_0004_9	A092110_0004_9_sim	1	4000	4128	30	30	20	-0.0023	-0.0081823	-45	10	1	0	1	3	5	-69.5903739454446	0.507275370501123	581	-0.0306320519316541	28.9313239039463	82.1346091933681	8	0	581	-43.7734067840365	553	3.38893142979389	NaN	NaN	NaN	NaN	NaN	NaN	NaN	NaN	NaN	0	0	0	4236	4820	8	1	-70	200	2	32
A092110_0004_10	A092110_0004_10	A092110_0004_10_sim	1	4000	4116	30	30	20	-0.0023	-0.0081823	-45	10	1	0	1	3	5	-69.4805221479233	0.485637160844846	686	-0.0314985672504032	30.5641951369241	80.3754673589522	8	0	686	-44.532500266849	660	3.32836499842747	NaN	NaN	NaN	NaN	NaN	NaN	NaN	NaN	NaN	0	0	0	4200	4962	8	1	-70	400	2	64
A092110_0004_13	A092110_0004_13	A092110_0004_13_sim	1	4000	4140	30	30	20	-0.0023	-0.0081823	-45	10	1	0	1	3	5	-69.0201779900081	0.43270329076371	488	-0.0281076802420735	23.3368037889742	70.4295917687664	8	0	488	-47.5086997987567	467	2.27178973473053	NaN	NaN	NaN	NaN	NaN	NaN	NaN	NaN	NaN	0	0	0	4270	4688	8	1	-70	100	3	16
A092110_0004_14	A092110_0004_14	A092110_0004_14_sim	1	4000	4127	30	30	20	-0.0023	-0.0081823	-45	10	1	0	1	3	5	-68.950167432375	0.428445636396369	547	-0.0305778457492616	27.9340160709675	81.0408491505423	8	0	547	-43.7704297981877	519	3.35821054419163	NaN	NaN	NaN	NaN	NaN	NaN	NaN	NaN	NaN	0	0	0	4238	4764	8	1	-70	200	3	32
A092110_0004_15	A092110_0004_15	A092110_0004_15_sim	1	4000	4115	30	30	20	-0.0023	-0.0081823	-45	10	1	0	1	3	5	-69.194153794743	0.458019525533841	666	-0.0315699917671931	30.1040251641308	80.0614646346688	8	0	666	-44.336660442592	639	3.39551217781877	NaN	NaN	NaN	NaN	NaN	NaN	NaN	NaN	NaN	0	0	0	4201	4926	8	1	-70	400	3	64
A092110_0004_18	A092110_0004_18	A092110_0004_18_sim	1	4000	4133	30	30	20	-0.0023	-0.0081823	-45	10	1	0	1	3	5	-70.8456309435193	0.719627775006844	597	-0.0297628394080943	28.6816527210418	81.0103160585876	8	0	597	-44.7612608355768	570	3.01044910112708	NaN	NaN	NaN	NaN	NaN	NaN	NaN	NaN	NaN	0	0	0	4276	4864	8	1	-70	100	4	16
A092110_0004_19	A092110_0004_19	A092110_0004_19_sim	1	4000	4127	30	30	20	-0.0023	-0.0081823	-45	10	1	0	1	3	5	-71.8157789936302	1.04058728405352	703	-0.0305044422072848	33.0586419373345	85.8549268761222	8	0	703	-44.6085590131924	676	3.09280304886319	NaN	NaN	NaN	NaN	NaN	NaN	NaN	NaN	NaN	0	0	0	4227	5092	8	1	-70	200	4	32
A092110_0004_20	A092110_0004_20	A092110_0004_20_sim	1	4000	4114	30	30	20	-0.0023	-0.0081823	-45	10	1	0	1	3	5	-71.2288151463225	0.827108813589743	826	-0.0308768475010508	33.2413443998861	82.5369949017388	8	0	826	-45.9444269864007	802	2.90907125093685	NaN	NaN	NaN	NaN	NaN	NaN	NaN	NaN	NaN	0	0	0	4196	5212	8	1	-70	400	4	64
A092110_0004_23	A092110_0004_23	A092110_0004_23_sim	1	4000	4134	30	30	20	-0.0023	-0.0081823	-45	10	1	0	1	3	5	-71.8867820540848	1.06468229919233	647	-0.0299202953617359	30.8871606558113	84.083508368046	8	0	647	-44.6129992265488	620	3.04465495004784	NaN	NaN	NaN	NaN	NaN	NaN	NaN	NaN	NaN	0	0	0	4270	4986	8	1	-70	100	5	16
A092110_0004_24	A092110_0004_24	A092110_0004_24_sim	1	4000	4126	30	30	20	-0.0023	-0.0081823	-45	10	1	0	1	3	5	-71.7596877709416	1.01212950222392	700	-0.0305392811876881	32.7919924950193	85.3913181166695	8	0	700	-44.6245234686878	673	3.20275735949808	NaN	NaN	NaN	NaN	NaN	NaN	NaN	NaN	NaN	0	0	0	4227	5082	8	1	-70	200	5	32
A092110_0004_25	A092110_0004_25	A092110_0004_25_sim	1	4000	4114	30	30	20	-0.0023	-0.0081823	-45	10	1	0	1	3	5	-71.4351181500815	0.880074713755738	844	-0.0307102078313932	33.4687701665667	83.1306603104914	8	0	844	-46.1714914059276	820	2.84706387459646	NaN	NaN	NaN	NaN	NaN	NaN	NaN	NaN	NaN	0	0	0	4196	5237	8	1	-70	400	5	64
A092110_0013_3	A092110_0013_3	A092110_0013_3_sim	1	4000	4146	30	30	20	-0.0023	-0.0081823	-45	10	1	0	1	3	5	-62.3394939009098	0.1678123063202	1666	-0.000227685305959385	0.00359813504162076	21.4973634294277	1	0	NaN	NaN	NaN	NaN	NaN	NaN	NaN	NaN	NaN	NaN	NaN	NaN	NaN	0	0	0	4175	5691	8	2	-60	100	1	24
A092110_0013_4	A092110_0013_4	A092110_0013_4_sim	1	4000	4135	30	30	20	-0.0023	-0.0081823	-45	10	1	0	1	3	5	-63.1666020615244	0.170492680506219	339	-0.0145360269364555	9.24588762673477	49.7552452755565	8	0	339	-56.3306452042463	330	0.406509854983071	NaN	NaN	NaN	NaN	NaN	NaN	NaN	NaN	NaN	0	0	0	4202	4453	8	2	-60	200	1	48
A092110_0013_5	A092110_0013_5	A092110_0013_5_sim	1	4000	4118	30	30	20	-0.0023	-0.0081823	-45	10	1	0	1	3	5	-62.6023385021433	0.16765886864987	401	-0.0311752311112848	22.501021697839	73.8006794338385	8	0	401	-43.9696244132924	373	3.42908968465095	NaN	NaN	NaN	NaN	NaN	NaN	NaN	NaN	NaN	0	0	0	4199	4539	8	2	-60	400	1	96
A092110_0013_8	A092110_0013_8	A092110_0013_8_sim	1	4000	4146	30	30	20	-0.0023	-0.0081823	-45	10	1	0	1	3	5	-63.2017849790556	0.171847099341143	1770	-0.000271063542492088	0	0	1	0	NaN	NaN	NaN	NaN	NaN	NaN	NaN	NaN	NaN	NaN	NaN	NaN	NaN	0	0	0	4178	5770	8	2	-60	100	2	24
A092110_0013_9	A092110_0013_9	A092110_0013_9_sim	1	4000	4139	30	30	20	-0.0023	-0.0081823	-45	10	1	0	1	3	5	-62.5787162911391	0.167607092454803	331	-0.00270982956145801	1.07193831395366	52.8149357288712	6	0	331	-63.7454781227165	282	0.112163753933757	NaN	NaN	NaN	NaN	NaN	NaN	NaN	NaN	NaN	0	0	0	4194	4423	8	2	-60	200	2	48
A092110_0013_10	A092110_0013_10	A092110_0013_10_sim	1	4000	4120	30	30	20	-0.0023	-0.0081823	-45	10	1	0	1	3	5	-62.2263221687299	0.167247637594028	389	-0.0308705590021804	21.9035490060672	72.7752025267018	8	0	389	-44.1936635738594	361	3.26784165841196	NaN	NaN	NaN	NaN	NaN	NaN	NaN	NaN	NaN	0	0	0	4199	4524	8	2	-60	400	2	96
A092110_0013_13	A092110_0013_13	A092110_0013_13_sim	1	4000	4145	30	30	20	-0.0023	-0.0081823	-45	10	1	0	1	3	5	-63.0999293231278	0.170234681711134	1770	-0.000259481868208261	0	0	1	0	NaN	NaN	NaN	NaN	NaN	NaN	NaN	NaN	NaN	NaN	NaN	NaN	NaN	0	0	0	4178	5770	8	2	-60	100	3	24
A092110_0013_14	A092110_0013_14	A092110_0013_14_sim	1	4000	4141	30	30	20	-0.0023	-0.0081823	-45	10	1	0	1	3	5	-62.0990240412317	0.164730775674895	340	-0.00147562119534708	0.0779744656731793	34.4936404003344	1	0	NaN	NaN	NaN	NaN	NaN	NaN	NaN	NaN	NaN	NaN	NaN	NaN	NaN	0	0	0	4189	4393	8	2	-60	200	3	48
A092110_0013_15	A092110_0013_15	A092110_0013_15_sim	1	4000	4118	30	30	20	-0.0023	-0.0081823	-45	10	1	0	1	3	5	-62.8038862884469	0.166644165171265	407	-0.0313457936086922	22.8642989969724	73.9881800182981	8	0	407	-43.8217618371496	379	3.46978822055272	NaN	NaN	NaN	NaN	NaN	NaN	NaN	NaN	NaN	0	0	0	4198	4547	8	2	-60	400	3	96
A092110_0013_18	A092110_0013_18	A092110_0013_18_sim	1	4000	4145	30	30	20	-0.0023	-0.0081823	-45	10	1	0	1	3	5	-63.1959825115457	0.17089394101887	1770	-0.000286555907190542	0	0	1	0	NaN	NaN	NaN	NaN	NaN	NaN	NaN	NaN	NaN	NaN	NaN	NaN	NaN	0	0	0	4177	5770	8	2	-60	100	4	24
A092110_0013_19	A092110_0013_19	A092110_0013_19_sim	1	4000	4135	30	30	20	-0.0023	-0.0081823	-45	10	1	0	1	3	5	-63.5135394602285	0.17479244470358	342	-0.0232634472728924	14.6753971123593	53.9177318200177	8	0	342	-51.2924637000513	329	1.15025057259273	NaN	NaN	NaN	NaN	NaN	NaN	NaN	NaN	NaN	0	0	0	4207	4468	8	2	-60	200	4	48
A092110_0013_20	A092110_0013_20	A092110_0013_20_sim	1	4000	4124	30	30	20	-0.0023	-0.0081823	-45	10	1	0	1	3	5	-60.9778332916135	0.157363838786956	356	-0.0296037836113729	19.1646192361184	68.2931245085864	8	0	356	-45.798030994228	330	2.93545709349681	NaN	NaN	NaN	NaN	NaN	NaN	NaN	NaN	NaN	0	0	0	4199	4480	8	2	-60	400	4	96
A092110_0013_23	A092110_0013_23	A092110_0013_23_sim	1	4000	4146	30	30	20	-0.0023	-0.0081823	-45	10	1	0	1	3	5	-62.914526451246	0.16944442023041	1770	-0.00022914452095496	0	0	1	0	NaN	NaN	NaN	NaN	NaN	NaN	NaN	NaN	NaN	NaN	NaN	NaN	NaN	0	0	0	4176	5770	8	2	-60	100	5	24
A092110_0013_24	A092110_0013_24	A092110_0013_24_sim	1	4000	4141	30	30	20	-0.0023	-0.0081823	-45	10	1	0	1	3	5	-62.2372360291279	0.166492173787408	332	-0.00184361236003874	0.278752048926904	42.1114522974914	2	0	NaN	NaN	NaN	NaN	NaN	NaN	NaN	NaN	NaN	NaN	NaN	NaN	NaN	0	0	0	4190	4402	8	2	-60	200	5	48
A092110_0013_25	A092110_0013_25	A092110_0013_25_sim	1	4000	4119	30	30	20	-0.0023	-0.0081823	-45	10	1	0	1	3	5	-62.86047576396	0.167782429427777	409	-0.0313003224315753	22.9198454696781	74.0931060922178	8	0	409	-43.8241909388698	381	3.47003282962125	NaN	NaN	NaN	NaN	NaN	NaN	NaN	NaN	NaN	0	0	0	4198	4549	8	2	-60	400	5	96
A092110_0009_3	A092110_0009_3	A092110_0009_3_sim	1	4000	4137	30	30	20	-0.0023	-0.0081823	-45	10	1	0	1	3	5	-67.6286927367298	0.323318005572599	448	-0.0284436592055061	22.4657915002146	70.0934557347436	8	0	448	-47.0591889929353	425	2.45234145196338	NaN	NaN	NaN	NaN	NaN	NaN	NaN	NaN	NaN	0	0	0	4249	4626	8	2	-65	100	1	24
A092110_0009_4	A092110_0009_4	A092110_0009_4_sim	1	4000	4123	30	30	20	-0.0023	-0.0081823	-45	10	1	0	1	3	5	-67.0833709256798	0.289601121877879	495	-0.0309194352551426	26.4959249444805	79.3507581859785	8	0	495	-43.4915038750563	466	3.38984270695796	NaN	NaN	NaN	NaN	NaN	NaN	NaN	NaN	NaN	0	0	0	4222	4679	8	2	-65	200	1	48
A092110_0009_5	A092110_0009_5	A092110_0009_5_sim	1	4000	4110	30	30	20	-0.0023	-0.0081823	-45	10	1	0	1	3	5	-66.9977204222996	0.285924912599278	607	-0.0324741148336764	28.3560295310627	76.8296271111446	8	0	607	-43.9547229324174	580	3.45336279609587	NaN	NaN	NaN	NaN	NaN	NaN	NaN	NaN	NaN	0	0	0	4190	4809	8	2	-65	400	1	96
A092110_0009_8	A092110_0009_8	A092110_0009_8_sim	1	4000	4137	30	30	20	-0.0023	-0.0081823	-45	10	1	0	1	3	5	-66.9283895718167	0.281856727920702	403	-0.0252131665442886	18.5860292100974	60.2815932668594	8	0	403	-50.1425442302429	388	1.39326090692622	NaN	NaN	NaN	NaN	NaN	NaN	NaN	NaN	NaN	0	0	0	4236	4563	8	2	-65	100	2	24
A092110_0009_9	A092110_0009_9	A092110_0009_9_sim	1	4000	4125	30	30	20	-0.0023	-0.0081823	-45	10	1	0	1	3	5	-67.5883637721523	0.31732961770466	522	-0.0310896633617461	27.222148251796	80.6683229210448	8	0	522	-43.4373181948695	494	3.38885384517217	NaN	NaN	NaN	NaN	NaN	NaN	NaN	NaN	NaN	0	0	0	4221	4716	8	2	-65	200	2	48
A092110_0009_10	A092110_0009_10	A092110_0009_10_sim	1	4000	4109	30	30	20	-0.0023	-0.0081823	-45	10	1	0	1	3	5	-67.5214721684017	0.314261540834002	645	-0.0323738239684299	29.0183822300259	77.2217740594224	8	0	645	-44.2341056037231	619	3.46877690020247	NaN	NaN	NaN	NaN	NaN	NaN	NaN	NaN	NaN	0	0	0	4188	4863	8	2	-65	400	2	96
A092110_0009_13	A092110_0009_13	A092110_0009_13_sim	1	4000	4134	30	30	20	-0.0023	-0.0081823	-45	10	1	0	1	3	5	-68.0899198098498	0.349520206113016	474	-0.0292456318750714	24.3349150415109	74.2641105827322	8	0	474	-45.7622235951584	449	2.74078423140378	NaN	NaN	NaN	NaN	NaN	NaN	NaN	NaN	NaN	0	0	0	4254	4663	8	2	-65	100	3	24
A092110_0009_14	A092110_0009_14	A092110_0009_14_sim	1	4000	4125	30	30	20	-0.0023	-0.0081823	-45	10	1	0	1	3	5	-67.5057360374497	0.313299722279995	516	-0.0311367919218677	27.1563002262024	80.1931920912756	8	0	516	-43.4010715783731	488	3.53339989984943	NaN	NaN	NaN	NaN	NaN	NaN	NaN	NaN	NaN	0	0	0	4221	4709	8	2	-65	200	3	48
A092110_0009_15	A092110_0009_15	A092110_0009_15_sim	1	4000	4109	30	30	20	-0.0023	-0.0081823	-45	10	1	0	1	3	5	-67.6698525782033	0.325865293915998	657	-0.0323280966257317	29.1102722912707	76.9018147089756	8	0	657	-44.4142749760193	631	3.45640478318644	NaN	NaN	NaN	NaN	NaN	NaN	NaN	NaN	NaN	0	0	0	4188	4880	8	2	-65	400	3	96
A092110_0009_18	A092110_0009_18	A092110_0009_18_sim	1	4000	4142	30	30	20	-0.0023	-0.0081823	-45	10	1	0	1	3	5	-65.8177061708411	0.229075914758187	364	-0.00180222454301561	1.32457246369565	70.5217746557663	2	0	NaN	NaN	NaN	NaN	NaN	NaN	NaN	NaN	NaN	NaN	NaN	NaN	NaN	0	0	0	4208	4488	8	2	-65	100	4	24
A092110_0009_19	A092110_0009_19	A092110_0009_19_sim	1	4000	4128	30	30	20	-0.0023	-0.0081823	-45	10	1	0	1	3	5	-65.8972667470832	0.232132702138856	439	-0.0301526141154131	24.2535479233055	76.6438873515215	8	0	439	-44.2291716035275	411	3.28384791355886	NaN	NaN	NaN	NaN	NaN	NaN	NaN	NaN	NaN	0	0	0	4223	4604	8	2	-65	200	4	48
A092110_0009_20	A092110_0009_20	A092110_0009_20_sim	1	4000	4113	30	30	20	-0.0023	-0.0081823	-45	10	1	0	1	3	5	-66.3375598869074	0.251632572289554	565	-0.0325033340346933	27.5820012379955	76.6526036658548	8	0	565	-43.6296930685183	538	3.61209630367384	NaN	NaN	NaN	NaN	NaN	NaN	NaN	NaN	NaN	0	0	0	4191	4751	8	2	-65	400	4	96
A092110_0009_23	A092110_0009_23	A092110_0009_23_sim	1	4000	4141	30	30	20	-0.0023	-0.0081823	-45	10	1	0	1	3	5	-65.5832076158973	0.222101683825531	361	-0.00133706220179433	0.722471979904057	68.1237677939178	2	0	NaN	NaN	NaN	NaN	NaN	NaN	NaN	NaN	NaN	NaN	NaN	NaN	NaN	0	0	0	4203	4480	8	2	-65	100	5	24
A092110_0009_24	A092110_0009_24	A092110_0009_24_sim	1	4000	4127	30	30	20	-0.0023	-0.0081823	-45	10	1	0	1	3	5	-66.0839888957397	0.240491984444265	447	-0.0303689553948421	24.7776370553274	77.4310611235827	8	0	447	-43.94721085806	419	3.32429019482855	NaN	NaN	NaN	NaN	NaN	NaN	NaN	NaN	NaN	0	0	0	4224	4615	8	2	-65	200	5	48
A092110_0009_25	A092110_0009_25	A092110_0009_25_sim	1	4000	4111	30	30	20	-0.0023	-0.0081823	-45	10	1	0	1	3	5	-66.4909855316166	0.257643736589674	574	-0.0324868341815182	27.7286729895431	76.7088142282366	8	0	574	-43.7328815147005	547	3.52839071573261	NaN	NaN	NaN	NaN	NaN	NaN	NaN	NaN	NaN	0	0	0	4191	4763	8	2	-65	400	5	96
A092110_0005_3	A092110_0005_3	A092110_0005_3_sim	1	4000	4130	30	30	20	-0.0023	-0.0081823	-45	10	1	0	1	3	5	-70.0747913579612	0.569265590481426	584	-0.0303732486274661	28.7217004138458	81.6483857094154	8	0	584	-44.1306969100883	556	3.2806539234908	NaN	NaN	NaN	NaN	NaN	NaN	NaN	NaN	NaN	0	0	0	4253	4830	8	2	-70	100	1	24
A092110_0005_4	A092110_0005_4	A092110_0005_4_sim	1	4000	4121	30	30	20	-0.0023	-0.0081823	-45	10	1	0	1	3	5	-70.113483518191	0.575620614279291	668	-0.0310792895569097	30.904715454297	82.4006908492997	8	0	668	-44.2292890686313	641	3.34050676955743	NaN	NaN	NaN	NaN	NaN	NaN	NaN	NaN	NaN	0	0	0	4212	4957	8	2	-70	200	1	48
A092110_0005_5	A092110_0005_5	A092110_0005_5_sim	1	4000	4107	30	30	20	-0.0023	-0.0081823	-45	10	1	0	1	3	5	-70.1396227158137	0.58010705641011	902	-0.0305795122869152	31.4577784917633	77.9044355981235	8	0	902	-47.018750482509	881	2.69971627630348	NaN	NaN	NaN	NaN	NaN	NaN	NaN	NaN	NaN	0	0	0	4184	5244	8	2	-70	400	1	96
A092110_0005_8	A092110_0005_8	A092110_0005_8_sim	1	4000	4131	30	30	20	-0.0023	-0.0081823	-45	10	1	0	1	3	5	-70.3881183626981	0.627479935109407	597	-0.0303449522966605	29.2584026671193	82.3056138513229	8	0	597	-44.1382492053988	570	3.29401051322135	NaN	NaN	NaN	NaN	NaN	NaN	NaN	NaN	NaN	0	0	0	4251	4856	8	2	-70	100	2	24
A092110_0005_9	A092110_0005_9	A092110_0005_9_sim	1	4000	4120	30	30	20	-0.0023	-0.0081823	-45	10	1	0	1	3	5	-70.7872598706037	0.70694482730394	713	-0.0309386172002834	31.9776069263775	82.9116509789394	8	0	713	-44.7165639286779	687	3.22959914119844	NaN	NaN	NaN	NaN	NaN	NaN	NaN	NaN	NaN	0	0	0	4211	5049	8	2	-70	200	2	48
A092110_0005_10	A092110_0005_10	A092110_0005_10_sim	1	4000	4108	30	30	20	-0.0023	-0.0081823	-45	10	1	0	1	3	5	-70.97824762426	0.756804167377571	1016	-0.0291672694253651	31.2971288904651	78.2917167545812	8	0	1016	-48.4346165164184	998	2.22060730777702	NaN	NaN	NaN	NaN	NaN	NaN	NaN	NaN	NaN	0	0	0	4183	5390	8	2	-70	400	2	96
A092110_0005_13	A092110_0005_13	A092110_0005_13_sim	1	4000	4133	30	30	20	-0.0023	-0.0081823	-45	10	1	0	1	3	5	-70.9242367244738	0.739344688746094	624	-0.0303234507317576	30.1681694109522	83.3052904124089	8	0	624	-44.2333187691844	596	3.26361899062912	NaN	NaN	NaN	NaN	NaN	NaN	NaN	NaN	NaN	0	0	0	4248	4911	8	2	-70	100	3	24
A092110_0005_14	A092110_0005_14	A092110_0005_14_sim	1	4000	4118	30	30	20	-0.0023	-0.0081823	-45	10	1	0	1	3	5	-71.3710992153782	0.869586887546814	749	-0.0308123662389847	33.0848699231388	84.1124444448064	8	0	749	-45.1359079065598	724	3.11577951284895	NaN	NaN	NaN	NaN	NaN	NaN	NaN	NaN	NaN	0	0	0	4209	5131	8	2	-70	200	3	48
A092110_0005_15	A092110_0005_15	A092110_0005_15_sim	1	4000	4107	30	30	20	-0.0023	-0.0081823	-45	10	1	0	1	3	5	-70.4787952943047	0.644793099468666	945	-0.030034417765987	31.548360379045	78.182247662018	8	0	945	-47.5088847255504	925	2.5524142592664	NaN	NaN	NaN	NaN	NaN	NaN	NaN	NaN	NaN	0	0	0	4183	5301	8	2	-70	400	3	96
A092110_0005_18	A092110_0005_18	A092110_0005_18_sim	1	4000	4127	30	30	20	-0.0023	-0.0081823	-45	10	1	0	1	3	5	-71.1011496254888	0.785252497822149	635	-0.0303536654630255	30.444348681636	83.5534075480568	8	0	635	-44.2708083473504	607	3.19691670542114	NaN	NaN	NaN	NaN	NaN	NaN	NaN	NaN	NaN	0	0	0	4247	4936	8	2	-70	100	4	24
A092110_0005_19	A092110_0005_19	A092110_0005_19_sim	1	4000	4119	30	30	20	-0.0023	-0.0081823	-45	10	1	0	1	3	5	-71.212120938633	0.817162209081704	740	-0.0308458085590446	32.8936735673336	83.9466202354068	8	0	740	-44.9557205140742	715	3.03780265770663	NaN	NaN	NaN	NaN	NaN	NaN	NaN	NaN	NaN	0	0	0	4208	5110	8	2	-70	200	4	48
A092110_0005_20	A092110_0005_20	A092110_0005_20_sim	1	4000	4106	30	30	20	-0.0023	-0.0081823	-45	10	1	0	1	3	5	-71.5602200824364	0.94597930119556	1098	-0.0276154066130433	30.5938784562639	80.1999222364192	8	0	1098	-49.800880884806	1082	1.81492507839863	NaN	NaN	NaN	NaN	NaN	NaN	NaN	NaN	NaN	0	0	0	4182	5490	8	2	-70	400	4	96
A092110_0005_23	A092110_0005_23	A092110_0005_23_sim	1	4000	4128	30	30	20	-0.0023	-0.0081823	-45	10	1	0	1	3	5	-72.5517453202408	1.40085095383429	702	-0.0302648675848596	33.6576121211205	87.2701514125075	8	0	702	-44.733552156971	675	3.09290623822978	NaN	NaN	NaN	NaN	NaN	NaN	NaN	NaN	NaN	0	0	0	4240	5127	8	2	-70	100	5	24
A092110_0005_24	A092110_0005_24	A092110_0005_24_sim	1	4000	4119	30	30	20	-0.0023	-0.0081823	-45	10	1	0	1	3	5	-72.3024278016524	1.25796693059895	815	-0.0306016605768013	34.5309293191258	85.9158848054951	8	0	815	-45.8067235284425	791	2.92046611752725	NaN	NaN	NaN	NaN	NaN	NaN	NaN	NaN	NaN	0	0	0	4206	5237	8	2	-70	200	5	48
A092110_0005_25	A092110_0005_25	A092110_0005_25_sim	1	4000	4108	30	30	20	-0.0023	-0.0081823	-45	10	1	0	1	3	5	-71.5089280240182	0.911067273639635	1090	-0.0280021234442475	30.8295688411244	79.4741514053352	8	0	1090	-49.5521165676248	1074	1.90370798477451	NaN	NaN	NaN	NaN	NaN	NaN	NaN	NaN	NaN	0	0	0	4182	5476	8	2	-70	400	5	96
A092110_0014_3	A092110_0014_3	A092110_0014_3_sim	1	4000	4160	30	30	20	-0.0023	-0.0081823	-45	10	1	0	1	3	5	-62.6604325442117	0.168194997357685	1770	-0.000261162129496229	0	0	1	0	NaN	NaN	NaN	NaN	NaN	NaN	NaN	NaN	NaN	NaN	NaN	NaN	NaN	0	0	0	4199	5770	8	3	-60	100	1	8.88
A092110_0014_4	A092110_0014_4	A092110_0014_4_sim	1	4000	4130	30	30	20	-0.0023	-0.0081823	-45	10	1	0	1	3	5	-63.0377975483974	0.169385983406799	470	-0.0322486146979471	22.480655640921	66.7423717755479	8	0	470	-45.7545983684036	446	3.10670149593242	NaN	NaN	NaN	NaN	NaN	NaN	NaN	NaN	NaN	0	0	0	4235	4604	8	3	-60	200	1	17.76
A092110_0014_5	A092110_0014_5	A092110_0014_5_sim	1	4000	4106	30	30	20	-0.0023	-0.0081823	-45	10	1	0	1	3	5	-62.5809448111264	0.16886506207183	651	-0.0344630682967676	24.5242371034036	66.7176005399805	8	0	651	-45.1537179466265	627	3.53047866647264	NaN	NaN	NaN	NaN	NaN	NaN	NaN	NaN	NaN	0	0	0	4198	4788	8	3	-60	400	1	35.52
A092110_0014_8	A092110_0014_8	A092110_0014_8_sim	1	4000	4163	30	30	20	-0.0023	-0.0081823	-45	10	1	0	1	3	5	-62.3983619827974	0.166492192338619	1770	-0.000188046474766845	0	0	1	0	NaN	NaN	NaN	NaN	NaN	NaN	NaN	NaN	NaN	NaN	NaN	NaN	NaN	0	0	0	4197	5770	8	3	-60	100	2	8.88
A092110_0014_9	A092110_0014_9	A092110_0014_9_sim	1	4000	4127	30	30	20	-0.0023	-0.0081823	-45	10	1	0	1	3	5	-63.5147883645432	0.174766912152758	496	-0.0324318148250904	23.4268743680609	69.2244606786255	8	0	496	-45.1681752349472	471	3.29834673145646	NaN	NaN	NaN	NaN	NaN	NaN	NaN	NaN	NaN	0	0	0	4234	4637	8	3	-60	200	2	17.76
A092110_0014_10	A092110_0014_10	A092110_0014_10_sim	1	4000	4104	30	30	20	-0.0023	-0.0081823	-45	10	1	0	1	3	5	-63.3462354331178	0.172269401962387	700	-0.0341942060713181	25.0063341889415	68.0643430056413	8	0	700	-45.1890538967937	676	3.51028235614461	NaN	NaN	NaN	NaN	NaN	NaN	NaN	NaN	NaN	0	0	0	4196	4845	8	3	-60	400	2	35.52
A092110_0014_13	A092110_0014_13	A092110_0014_13_sim	1	4000	4158	30	30	20	-0.0023	-0.0081823	-45	10	1	0	1	3	5	-61.969163248513	0.164638289078546	1770	-0.00017696931290884	0	0	1	0	NaN	NaN	NaN	NaN	NaN	NaN	NaN	NaN	NaN	NaN	NaN	NaN	NaN	0	0	0	4195	5770	8	3	-60	100	3	8.88
A092110_0014_14	A092110_0014_14	A092110_0014_14_sim	1	4000	4140	30	30	20	-0.0023	-0.0081823	-45	10	1	0	1	3	5	-61.2666102324942	0.157845322056115	391	-0.0267174466958641	16.2598498246882	52.3944979869415	8	0	391	-50.6831486418097	378	1.65907219668446	NaN	NaN	NaN	NaN	NaN	NaN	NaN	NaN	NaN	0	0	0	4228	4506	8	3	-60	200	3	17.76
A092110_0014_15	A092110_0014_15	A092110_0014_15_sim	1	4000	4110	30	30	20	-0.0023	-0.0081823	-45	10	1	0	1	3	5	-61.5453108511339	0.161715324797155	590	-0.0346095321314524	23.7893438036181	65.8306447148922	8	0	590	-45.2465073696179	566	3.51332052829848	NaN	NaN	NaN	NaN	NaN	NaN	NaN	NaN	NaN	0	0	0	4201	4719	8	3	-60	400	3	35.52
A092110_0014_18	A092110_0014_18	A092110_0014_18_sim	1	4000	4158	30	30	20	-0.0023	-0.0081823	-45	10	1	0	1	3	5	-62.2437344421628	0.165950971570842	1770	-0.000209689612082956	0	0	1	0	NaN	NaN	NaN	NaN	NaN	NaN	NaN	NaN	NaN	NaN	NaN	NaN	NaN	0	0	0	4197	5770	8	3	-60	100	4	8.88
A092110_0014_19	A092110_0014_19	A092110_0014_19_sim	1	4000	4144	30	30	20	-0.0023	-0.0081823	-45	10	1	0	1	3	5	-61.3493644041427	0.160509437239077	394	-0.0273479448860319	16.720953812303	53.3231418643829	8	0	394	-50.2825790552499	380	1.77584084362059	NaN	NaN	NaN	NaN	NaN	NaN	NaN	NaN	NaN	0	0	0	4229	4510	8	3	-60	200	4	17.76
A092110_0014_20	A092110_0014_20	A092110_0014_20_sim	1	4000	4110	30	30	20	-0.0023	-0.0081823	-45	10	1	0	1	3	5	-61.7072434350151	0.16080173585693	599	-0.0346609917003021	23.8911188720062	65.6964682670078	8	0	599	-45.245883918352	575	3.46706385638161	NaN	NaN	NaN	NaN	NaN	NaN	NaN	NaN	NaN	0	0	0	4200	4729	8	3	-60	400	4	35.52
A092110_0014_23	A092110_0014_23	A092110_0014_23_sim	1	4000	4161	30	30	20	-0.0023	-0.0081823	-45	10	1	0	1	3	5	-61.3031107260709	0.158832883771931	1770	-0.000102694944758768	0	0	1	0	NaN	NaN	NaN	NaN	NaN	NaN	NaN	NaN	NaN	NaN	NaN	NaN	NaN	0	0	0	4191	5770	8	3	-60	100	5	8.88
A092110_0014_24	A092110_0014_24	A092110_0014_24_sim	1	4000	4135	30	30	20	-0.0023	-0.0081823	-45	10	1	0	1	3	5	-62.0422234800026	0.163485870050839	423	-0.0300140001567909	19.5329166817744	60.6664319113675	8	0	423	-47.9502725529146	403	2.51810710089278	NaN	NaN	NaN	NaN	NaN	NaN	NaN	NaN	NaN	0	0	0	4234	4547	8	3	-60	200	5	17.76
A092110_0014_25	A092110_0014_25	A092110_0014_25_sim	1	4000	4108	30	30	20	-0.0023	-0.0081823	-45	10	1	0	1	3	5	-61.9368548950486	0.163993885128824	612	-0.0345305530695486	24.0366169310162	66.3943729130565	8	0	612	-45.2346736606495	588	3.5159041903405	NaN	NaN	NaN	NaN	NaN	NaN	NaN	NaN	NaN	0	0	0	4199	4744	8	3	-60	400	5	35.52
A092110_0010_3	A092110_0010_3	A092110_0010_3_sim	1	4000	4128	30	30	20	-0.0023	-0.0081823	-45	10	1	0	1	3	5	-68.861633439442	0.426279302770557	689	-0.0312361090923932	28.1167150429783	78.2748395437209	8	0	689	-44.3570924578816	662	3.31660196567155	NaN	NaN	NaN	NaN	NaN	NaN	NaN	NaN	NaN	0	0	0	4256	4904	8	3	-65	100	1	8.88
A092110_0010_4	A092110_0010_4	A092110_0010_4_sim	1	4000	4111	30	30	20	-0.0023	-0.0081823	-45	10	1	0	1	3	5	-69.8251570812738	0.536750390026635	955	-0.0314623707717009	30.0569766906815	77.4093858575332	8	0	955	-45.649795684069	931	3.05461666773894	NaN	NaN	NaN	NaN	NaN	NaN	NaN	NaN	NaN	0	0	0	4208	5230	8	3	-65	200	1	17.76
A092110_0010_5	A092110_0010_5	A092110_0010_5_sim	1	4000	4097	30	30	20	-0.0023	-0.0081823	-45	10	1	0	1	3	5	-71.1412243674629	0.793530405170316	1444	-0.0281704202447657	29.8820599449007	76.3763093221564	8	0	1444	-49.6372598239318	1428	1.88563040750776	NaN	NaN	NaN	NaN	NaN	NaN	NaN	NaN	NaN	0	0	0	4182	5770	8	3	-65	400	1	35.52
A092110_0010_8	A092110_0010_8	A092110_0010_8_sim	1	4000	4123	30	30	20	-0.0023	-0.0081823	-45	10	1	0	1	3	5	-72.5618087691996	1.45236879943655	922	-0.0303186089897667	33.3293643484584	85.2146025638716	8	0	922	-45.7848753904541	898	2.89711782993199	NaN	NaN	NaN	NaN	NaN	NaN	NaN	NaN	NaN	0	0	0	4236	5334	8	3	-65	100	2	8.88
A092110_0010_9	A092110_0010_9	A092110_0010_9_sim	1	4000	4113	30	30	20	-0.0023	-0.0081823	-45	10	1	0	1	3	5	-72.4872331696971	1.41931889334985	1167	-0.0295647753825544	33.0086919348126	82.4541313860489	8	0	1167	-47.5097501156378	1147	2.45837221512314	NaN	NaN	NaN	NaN	NaN	NaN	NaN	NaN	NaN	0	0	0	4203	5572	8	3	-65	200	2	17.76
A092110_0010_10	A092110_0010_10	A092110_0010_10_sim	1	4000	4097	30	30	20	-0.0023	-0.0081823	-45	10	1	0	1	3	5	-71.1820468969734	0.808099524928306	1451	-0.0278651300567916	29.6524231493083	76.4556045141451	8	0	1451	-49.8325749425148	1436	1.86404943727339	NaN	NaN	NaN	NaN	NaN	NaN	NaN	NaN	NaN	0	0	0	4182	5770	8	3	-65	400	2	35.52
A092110_0010_13	A092110_0010_13	A092110_0010_13_sim	1	4000	4126	30	30	20	-0.0023	-0.0081823	-45	10	1	0	1	3	5	-69.2959017651471	0.46944417466346	718	-0.0312255457264011	28.6006927852306	78.7069224314243	8	0	718	-44.4288144975407	691	3.26716516943889	NaN	NaN	NaN	NaN	NaN	NaN	NaN	NaN	NaN	0	0	0	4252	4947	8	3	-65	100	3	8.88
A092110_0010_14	A092110_0010_14	A092110_0010_14_sim	1	4000	4112	30	30	20	-0.0023	-0.0081823	-45	10	1	0	1	3	5	-69.9815820372454	0.557383578733122	968	-0.0311820064235995	30.0618106702625	77.8289187240017	8	0	968	-45.8469062520331	945	2.9141589409581	NaN	NaN	NaN	NaN	NaN	NaN	NaN	NaN	NaN	0	0	0	4208	5254	8	3	-65	200	3	17.76
A092110_0010_15	A092110_0010_15	A092110_0010_15_sim	1	4000	4097	30	30	20	-0.0023	-0.0081823	-45	10	1	0	1	3	5	-70.8127226500203	0.714134023192583	1403	-0.0286142342352437	30.0084620664768	75.8545716207605	8	0	1403	-49.187869842568	1387	2.04022070209749	NaN	NaN	NaN	NaN	NaN	NaN	NaN	NaN	NaN	0	0	0	4183	5755	8	3	-65	400	3	35.52
A092110_0010_18	A092110_0010_18	A092110_0010_18_sim	1	4000	4128	30	30	20	-0.0023	-0.0081823	-45	10	1	0	1	3	5	-69.7785130033028	0.529901148101948	751	-0.0311104116933775	29.1178516709922	79.1523085086599	8	0	751	-44.5890505177991	725	3.17277695497442	NaN	NaN	NaN	NaN	NaN	NaN	NaN	NaN	NaN	0	0	0	4250	4993	8	3	-65	100	4	8.88
A092110_0010_19	A092110_0010_19	A092110_0010_19_sim	1	4000	4110	30	30	20	-0.0023	-0.0081823	-45	10	1	0	1	3	5	-70.1347210526436	0.58034411023804	981	-0.0312262845130325	30.2673133170362	77.6207777367416	8	0	981	-45.9223877354597	958	2.95283558048881	NaN	NaN	NaN	NaN	NaN	NaN	NaN	NaN	NaN	0	0	0	4208	5273	8	3	-65	200	4	17.76
A092110_0010_20	A092110_0010_20	A092110_0010_20_sim	1	4000	4096	30	30	20	-0.0023	-0.0081823	-45	10	1	0	1	3	5	-69.9196567289232	0.549087728562838	1302	-0.0298892556744682	29.7650596359477	74.1185074644718	8	0	1302	-48.1064385837072	1283	2.37946668451502	NaN	NaN	NaN	NaN	NaN	NaN	NaN	NaN	NaN	0	0	0	4184	5613	8	3	-65	400	4	35.52
A092110_0010_23	A092110_0010_23	A092110_0010_23_sim	1	4000	4125	30	30	20	-0.0023	-0.0081823	-45	10	1	0	1	3	5	-71.0654794858391	0.776548961716633	834	-0.0307705853902921	30.8221707213079	80.9373589579621	8	0	834	-45.0851186960277	809	3.068326692662	NaN	NaN	NaN	NaN	NaN	NaN	NaN	NaN	NaN	0	0	0	4242	5143	8	3	-65	100	5	8.88
A092110_0010_24	A092110_0010_24	A092110_0010_24_sim	1	4000	4110	30	30	20	-0.0023	-0.0081823	-45	10	1	0	1	3	5	-70.5784607830901	0.666099323919195	1015	-0.0309411079765442	30.9304382242804	79.3950700652597	8	0	1015	-46.1183784611127	992	2.9196452891812	NaN	NaN	NaN	NaN	NaN	NaN	NaN	NaN	NaN	0	0	0	4207	5336	8	3	-65	200	5	17.76
A092110_0010_25	A092110_0010_25	A092110_0010_25_sim	1	4000	4097	30	30	20	-0.0023	-0.0081823	-45	10	1	0	1	3	5	-70.9544002714877	0.751086207449405	1423	-0.028400635336513	30.0972225381961	76.509772341177	8	0	1423	-49.3098731945781	1406	2.03105433956983	NaN	NaN	NaN	NaN	NaN	NaN	NaN	NaN	NaN	0	0	0	4183	5770	8	3	-65	400	5	35.52
A092110_0006_3	A092110_0006_3	A092110_0006_3_sim	1	4000	4125	30	30	20	-0.0023	-0.0081823	-45	10	1	0	1	3	5	-71.8885504047084	1.06266405756414	884	-0.0306235213987373	32.3586835109835	83.0982593285896	8	0	884	-45.3668815663813	859	3.01594349490603	NaN	NaN	NaN	NaN	NaN	NaN	NaN	NaN	NaN	0	0	0	4238	5255	8	3	-70	100	1	8.88
A092110_0006_4	A092110_0006_4	A092110_0006_4_sim	1	4000	4111	30	30	20	-0.0023	-0.0081823	-45	10	1	0	1	3	5	-71.6787198397584	0.975908184577519	1103	-0.0303546050072825	32.3977506014195	80.6745214095515	8	0	1103	-46.8096321632078	1081	2.67978434989571	NaN	NaN	NaN	NaN	NaN	NaN	NaN	NaN	NaN	0	0	0	4205	5483	8	3	-70	200	1	17.76
A092110_0006_5	A092110_0006_5	A092110_0006_5_sim	1	4000	4097	30	30	20	-0.0023	-0.0081823	-45	10	1	0	1	3	5	-71.6756771984671	0.974813744886977	1516	-0.0263508675353276	27.8020784519957	75.4000182989344	8	0	1516	-51.0817580223677	1504	1.33834539234195	NaN	NaN	NaN	NaN	NaN	NaN	NaN	NaN	NaN	0	0	0	4182	5770	8	3	-70	400	1	35.52
A092110_0006_8	A092110_0006_8	A092110_0006_8_sim	1	4000	4125	30	30	20	-0.0023	-0.0081823	-45	10	1	0	1	3	5	-72.2186883040996	1.25748689713117	905	-0.0304955374980713	32.9417865238635	83.8217435898297	8	0	905	-45.5553122316449	880	2.95429247001298	NaN	NaN	NaN	NaN	NaN	NaN	NaN	NaN	NaN	0	0	0	4237	5297	8	3	-70	100	2	8.88
A092110_0006_9	A092110_0006_9	A092110_0006_9_sim	1	4000	4112	30	30	20	-0.0023	-0.0081823	-45	10	1	0	1	3	5	-71.5742525907134	0.924450412659142	1096	-0.0304329233301629	32.2396396342331	80.4401953785591	8	0	1096	-46.7563141221748	1074	2.70778844768612	NaN	NaN	NaN	NaN	NaN	NaN	NaN	NaN	NaN	0	0	0	4205	5468	8	3	-70	200	2	17.76
A092110_0006_10	A092110_0006_10	A092110_0006_10_sim	1	4000	4097	30	30	20	-0.0023	-0.0081823	-45	10	1	0	1	3	5	-71.0171435990576	0.761314814689864	1432	-0.0281058791435669	29.7900089374562	76.2087510069387	8	0	1432	-49.6130902902242	1416	1.89814975713925	NaN	NaN	NaN	NaN	NaN	NaN	NaN	NaN	NaN	0	0	0	4183	5770	8	3	-70	400	2	35.52
A092110_0006_13	A092110_0006_13	A092110_0006_13_sim	1	4000	4127	30	30	20	-0.0023	-0.0081823	-45	10	1	0	1	3	5	-70.590450312559	0.669898738353446	803	-0.0309102741339944	30.1919780897645	80.5927831562358	8	0	803	-44.8641423689291	778	3.08432144291461	NaN	NaN	NaN	NaN	NaN	NaN	NaN	NaN	NaN	0	0	0	4244	5086	8	3	-70	100	3	8.88
A092110_0006_14	A092110_0006_14	A092110_0006_14_sim	1	4000	4112	30	30	20	-0.0023	-0.0081823	-45	10	1	0	1	3	5	-71.3141299036134	0.848829360499391	1074	-0.0304850331367595	31.8253993104072	80.0489886707317	8	0	1074	-46.643265063586	1052	2.76601906544141	NaN	NaN	NaN	NaN	NaN	NaN	NaN	NaN	NaN	0	0	0	4206	5433	8	3	-70	200	3	17.76
A092110_0006_15	A092110_0006_15	A092110_0006_15_sim	1	4000	4098	30	30	20	-0.0023	-0.0081823	-45	10	1	0	1	3	5	-72.0465052955405	1.15014990646471	1574	-0.023777436134662	24.4665161342601	72.8489327848768	8	0	1574	-52.7569834763404	1565	0.966642161752397	NaN	NaN	NaN	NaN	NaN	NaN	NaN	NaN	NaN	0	0	0	4182	5770	8	3	-70	400	3	35.52
A092110_0006_18	A092110_0006_18	A092110_0006_18_sim	1	4000	4123	30	30	20	-0.0023	-0.0081823	-45	10	1	0	1	3	5	-71.3508528262305	0.867064319591979	852	-0.0306770220436783	31.3136660419186	81.7707165021005	8	0	852	-45.1992814582745	827	3.0105728078844	NaN	NaN	NaN	NaN	NaN	NaN	NaN	NaN	NaN	0	0	0	4241	5181	8	3	-70	100	4	8.88
A092110_0006_19	A092110_0006_19	A092110_0006_19_sim	1	4000	4111	30	30	20	-0.0023	-0.0081823	-45	10	1	0	1	3	5	-71.9595278344918	1.08435304053068	1124	-0.030201154451575	32.7982314308446	81.5353472931745	8	0	1124	-46.9616764837748	1102	2.64503979186956	NaN	NaN	NaN	NaN	NaN	NaN	NaN	NaN	NaN	0	0	0	4204	5516	8	3	-70	200	4	17.76
A092110_0006_20	A092110_0006_20	A092110_0006_20_sim	1	4000	4098	30	30	20	-0.0023	-0.0081823	-45	10	1	0	1	3	5	-71.6593121095915	0.961068663901022	1519	-0.026025158889837	27.4103487889211	75.1459745848244	8	0	1519	-51.3063956092249	1507	1.28474251826239	NaN	NaN	NaN	NaN	NaN	NaN	NaN	NaN	NaN	0	0	0	4182	5770	8	3	-70	400	4	35.52
A092110_0006_23	A092110_0006_23	A092110_0006_23_sim	1	4000	4123	30	30	20	-0.0023	-0.0081823	-45	10	1	0	1	3	5	-73.0344375686873	1.74976214483658	943	-0.0302582441470502	33.8474100713782	85.4899561775479	8	0	943	-45.969170879476	919	2.82187871368679	NaN	NaN	NaN	NaN	NaN	NaN	NaN	NaN	NaN	0	0	0	4235	5371	8	3	-70	100	5	8.88
A092110_0006_24	A092110_0006_24	A092110_0006_24_sim	1	4000	4110	30	30	20	-0.0023	-0.0081823	-45	10	1	0	1	3	5	-73.6976346579599	2.1167697179273	1230	-0.0288005926063054	33.1582913194034	83.9835007998197	8	0	1230	-48.2448968533346	1211	2.23602648999077	NaN	NaN	NaN	NaN	NaN	NaN	NaN	NaN	NaN	0	0	0	4202	5644	8	3	-70	200	5	17.76
A092110_0006_25	A092110_0006_25	A092110_0006_25_sim	1	4000	4097	30	30	20	-0.0023	-0.0081823	-45	10	1	0	1	3	5	-73.5690353406989	2.07282533038062	1725	-0.00116203742499354	0.718765951067169	51.802080420093	1	0	NaN	NaN	NaN	NaN	NaN	NaN	NaN	NaN	NaN	NaN	NaN	NaN	NaN	0	0	0	4181	5770	8	3	-70	400	5	35.52
A092110_0015_3	A092110_0015_3	A092110_0015_3_sim	1	4000	4188	30	30	20	-0.0023	-0.0081823	-45	10	1	0	1	3	5	-62.8314839127752	0.169053260145143	1770	-3.26700422879538e-05	0	0	1	0	NaN	NaN	NaN	NaN	NaN	NaN	NaN	NaN	NaN	NaN	NaN	NaN	NaN	0	0	0	4201	5770	8	4	-60	100	1	6.32
A092110_0015_4	A092110_0015_4	A092110_0015_4_sim	1	4000	4185	30	30	20	-0.0023	-0.0081823	-45	10	1	0	1	3	5	-61.669223901441	0.16178468606507	1770	-6.01822607971623e-05	0	0	1	0	NaN	NaN	NaN	NaN	NaN	NaN	NaN	NaN	NaN	NaN	NaN	NaN	NaN	0	0	0	4208	5770	8	4	-60	200	1	12.64
A092110_0015_5	A092110_0015_5	A092110_0015_5_sim	1	4000	4139	30	30	20	-0.0023	-0.0081823	-45	10	1	0	1	3	5	-62.4052028354228	0.167534813637391	651	-0.00234834581522332	4.71699802139489	104.654011229995	6	0	651	-68.4062250891995	607	0.0701056509988405	NaN	NaN	NaN	NaN	NaN	NaN	NaN	NaN	NaN	0	0	0	4276	4815	8	4	-60	400	1	25.28
A092110_0015_8	A092110_0015_8	A092110_0015_8_sim	1	4000	4188	30	30	20	-0.0023	-0.0081823	-45	10	1	0	1	3	5	-61.8169014582332	0.163001027254991	1770	-3.24795706935941e-05	0	0	1	0	NaN	NaN	NaN	NaN	NaN	NaN	NaN	NaN	NaN	NaN	NaN	NaN	NaN	0	0	0	4201	5770	8	4	-60	100	2	6.32
A092110_0015_9	A092110_0015_9	A092110_0015_9_sim	1	4000	4184	30	30	20	-0.0023	-0.0081823	-45	10	1	0	1	3	5	-61.9183943305917	0.163798187677397	1770	-9.96821077146439e-05	0	0	1	0	NaN	NaN	NaN	NaN	NaN	NaN	NaN	NaN	NaN	NaN	NaN	NaN	NaN	0	0	0	4209	5770	8	4	-60	200	2	12.64
A092110_0015_10	A092110_0015_10	A092110_0015_10_sim	1	4000	4142	30	30	20	-0.0023	-0.0081823	-45	10	1	0	1	3	5	-62.6986617914253	0.168047097600964	698	-0.00210169008280867	4.73461911172089	110.928737653308	2	0	NaN	NaN	NaN	NaN	NaN	NaN	NaN	NaN	NaN	NaN	NaN	NaN	NaN	0	0	0	4275	4867	8	4	-60	400	2	25.28
A092110_0015_13	A092110_0015_13	A092110_0015_13_sim	1	4000	4187	30	30	20	-0.0023	-0.0081823	-45	10	1	0	1	3	5	-61.8516171783599	0.161852584924181	1770	-2.58684904664588e-05	0	0	1	0	NaN	NaN	NaN	NaN	NaN	NaN	NaN	NaN	NaN	NaN	NaN	NaN	NaN	0	0	0	4202	5770	8	4	-60	100	3	6.32
A092110_0015_14	A092110_0015_14	A092110_0015_14_sim	1	4000	4173	30	30	20	-0.0023	-0.0081823	-45	10	1	0	1	3	5	-63.6287941402869	0.177282400297087	1770	-0.000179500860282107	0	0	1	0	NaN	NaN	NaN	NaN	NaN	NaN	NaN	NaN	NaN	NaN	NaN	NaN	NaN	0	0	0	4231	5770	8	4	-60	200	3	12.64
A092110_0015_15	A092110_0015_15	A092110_0015_15_sim	1	4000	4136	30	30	20	-0.0023	-0.0081823	-45	10	1	0	1	3	5	-62.7426147525349	0.166352685661811	707	-0.00195804048165469	4.48137213370296	111.70211079943	2	0	NaN	NaN	NaN	NaN	NaN	NaN	NaN	NaN	NaN	NaN	NaN	NaN	NaN	0	0	0	4276	4878	8	4	-60	400	3	25.28
A092110_0015_18	A092110_0015_18	A092110_0015_18_sim	1	4000	4185	30	30	20	-0.0023	-0.0081823	-45	10	1	0	1	3	5	-63.6546283369839	0.177652127041173	1770	-4.7946846551922e-05	0	0	1	0	NaN	NaN	NaN	NaN	NaN	NaN	NaN	NaN	NaN	NaN	NaN	NaN	NaN	0	0	0	4208	5770	8	4	-60	100	4	6.32
A092110_0015_19	A092110_0015_19	A092110_0015_19_sim	1	4000	4170	30	30	20	-0.0023	-0.0081823	-45	10	1	0	1	3	5	-63.1776133022712	0.170756642608709	1770	-0.000126301655410447	0	0	1	0	NaN	NaN	NaN	NaN	NaN	NaN	NaN	NaN	NaN	NaN	NaN	NaN	NaN	0	0	0	4223	5770	8	4	-60	200	4	12.64
A092110_0015_20	A092110_0015_20	A092110_0015_20_sim	1	4000	4130	30	30	20	-0.0023	-0.0081823	-45	10	1	0	1	3	5	-63.4028332745962	0.172218067677183	847	-0.00082438705668398	2.58443967812117	128.107209194725	2	0	NaN	NaN	NaN	NaN	NaN	NaN	NaN	NaN	NaN	NaN	NaN	NaN	NaN	0	0	0	4271	5025	8	4	-60	400	4	25.28
A092110_0015_23	A092110_0015_23	A092110_0015_23_sim	1	4000	4184	30	30	20	-0.0023	-0.0081823	-45	10	1	0	1	3	5	-63.9809174299402	0.181382503033854	1770	-4.64509822667627e-05	0	0	1	0	NaN	NaN	NaN	NaN	NaN	NaN	NaN	NaN	NaN	NaN	NaN	NaN	NaN	0	0	0	4208	5770	8	4	-60	100	5	6.32
A092110_0015_24	A092110_0015_24	A092110_0015_24_sim	1	4000	4179	30	30	20	-0.0023	-0.0081823	-45	10	1	0	1	3	5	-62.5393519238278	0.168049064459145	1770	-7.63765543350184e-05	0	0	1	0	NaN	NaN	NaN	NaN	NaN	NaN	NaN	NaN	NaN	NaN	NaN	NaN	NaN	0	0	0	4211	5770	8	4	-60	200	5	12.64
A092110_0015_25	A092110_0015_25	A092110_0015_25_sim	1	4000	4136	30	30	20	-0.0023	-0.0081823	-45	10	1	0	1	3	5	-62.9609881207598	0.169242031344659	748	-0.00161950029567885	4.04159104026613	117.609979792937	2	0	NaN	NaN	NaN	NaN	NaN	NaN	NaN	NaN	NaN	NaN	NaN	NaN	NaN	0	0	0	4275	4923	8	4	-60	400	5	25.28
A092110_0011_3	A092110_0011_3	A092110_0011_3_sim	1	4000	4139	30	30	20	-0.0023	-0.0081823	-45	10	1	0	1	3	5	-72.4598557950484	1.35282969070592	1351	-0.000169664578550055	4.86728909956689	417.587586301942	2	0	NaN	NaN	NaN	NaN	NaN	NaN	NaN	NaN	NaN	NaN	NaN	NaN	NaN	0	0	0	4311	5770	8	4	-65	100	1	6.32
A092110_0011_4	A092110_0011_4	A092110_0011_4_sim	1	4000	4129	30	30	20	-0.0023	-0.0081823	-45	10	1	0	1	3	5	-72.38940890564	1.32069915232678	1770	-2.57503203760405e-05	0	0	1	0	NaN	NaN	NaN	NaN	NaN	NaN	NaN	NaN	NaN	NaN	NaN	NaN	NaN	0	0	0	4257	5770	8	4	-65	200	1	12.64
A092110_0011_5	A092110_0011_5	A092110_0011_5_sim	1	4000	4111	30	30	20	-0.0023	-0.0081823	-45	10	1	0	1	3	5	-71.78208728688	1.00445501691179	111	0.000421160193996746	0	0	1	0	NaN	NaN	NaN	NaN	NaN	NaN	NaN	NaN	NaN	NaN	NaN	NaN	NaN	0	0	0	4111	4220	8	4	-65	400	1	25.28
A092110_0011_8	A092110_0011_8	A092110_0011_8_sim	1	4000	4147	30	30	20	-0.0023	-0.0081823	-45	10	1	0	1	3	5	-70.0457768907614	0.562616436346333	904	-0.0289976284790512	31.0426852556944	78.2387158146097	8	0	904	-48.3888479511231	886	2.24416860055558	NaN	NaN	NaN	NaN	NaN	NaN	NaN	NaN	NaN	0	0	0	4340	5294	8	4	-65	100	2	6.32
A092110_0011_9	A092110_0011_9	A092110_0011_9_sim	1	4000	4127	30	30	20	-0.0023	-0.0081823	-45	10	1	0	1	3	5	-69.532182821643	0.497217975845118	1605	-4.8505953360773e-05	0.229908184345888	176.668730094791	1	0	NaN	NaN	NaN	NaN	NaN	NaN	NaN	NaN	NaN	NaN	NaN	NaN	NaN	0	0	0	4277	5770	8	4	-65	200	2	12.64
A092110_0011_10	A092110_0011_10	A092110_0011_10_sim	1	4000	4114	30	30	20	-0.0023	-0.0081823	-45	10	1	0	1	3	5	-69.8442491246488	0.541713817046245	114	0.000448486905669703	0	0	1	0	NaN	NaN	NaN	NaN	NaN	NaN	NaN	NaN	NaN	NaN	NaN	NaN	NaN	0	0	0	4114	4226	8	4	-65	400	2	25.28
A092110_0011_13	A092110_0011_13	A092110_0011_13_sim	1	4000	4150	30	30	20	-0.0023	-0.0081823	-45	10	1	0	1	3	5	-70.6187117347445	0.678020937280044	993	-0.0278013665118813	31.01069001322	80.5120850525111	8	0	993	-49.5955126372021	977	1.88864082803116	NaN	NaN	NaN	NaN	NaN	NaN	NaN	NaN	NaN	0	0	0	4331	5396	8	4	-65	100	3	6.32
A092110_0011_14	A092110_0011_14	A092110_0011_14_sim	1	4000	4128	30	30	20	-0.0023	-0.0081823	-45	10	1	0	1	3	5	-71.597710650591	0.947144167244658	1770	-2.67548261754084e-05	0	0	1	0	NaN	NaN	NaN	NaN	NaN	NaN	NaN	NaN	NaN	NaN	NaN	NaN	NaN	0	0	0	4261	5770	8	4	-65	200	3	12.64
A092110_0011_15	A092110_0011_15	A092110_0011_15_sim	1	4000	4114	30	30	20	-0.0023	-0.0081823	-45	10	1	0	1	3	5	-72.1186190051124	1.1655516629795	1770	0.000450149007878151	0	0	1	0	NaN	NaN	NaN	NaN	NaN	NaN	NaN	NaN	NaN	NaN	NaN	NaN	NaN	0	0	0	4114	4219	8	4	-65	400	3	25.28
A092110_0011_18	A092110_0011_18	A092110_0011_18_sim	1	4000	4140	30	30	20	-0.0023	-0.0081823	-45	10	1	0	1	3	5	-73.8216272345521	2.20033506824174	1432	-4.50109907716451e-05	1.18395861212139	370.951703701505	1	0	NaN	NaN	NaN	NaN	NaN	NaN	NaN	NaN	NaN	NaN	NaN	NaN	NaN	0	0	0	4302	5770	8	4	-65	100	4	6.32
A092110_0011_19	A092110_0011_19	A092110_0011_19_sim	1	4000	4130	30	30	20	-0.0023	-0.0081823	-45	10	1	0	1	3	5	-75.0574000945981	4.18241697435904	1770	-2.2047249121348e-05	0	0	1	0	NaN	NaN	NaN	NaN	NaN	NaN	NaN	NaN	NaN	NaN	NaN	NaN	NaN	0	0	0	4247	5770	8	4	-65	200	4	12.64
A092110_0011_20	A092110_0011_20	A092110_0011_20_sim	1	4000	4114	30	30	20	-0.0023	-0.0081823	-45	10	1	0	1	3	5	-73.6195866402633	2.05893556234756	1770	-2.60928227063537e-05	0	0	1	0	NaN	NaN	NaN	NaN	NaN	NaN	NaN	NaN	NaN	NaN	NaN	NaN	NaN	0	0	0	4218	5770	8	4	-65	400	4	25.28
A092110_0011_23	A092110_0011_23	A092110_0011_23_sim	1	4000	4141	30	30	20	-0.0023	-0.0081823	-45	10	1	0	1	3	5	-74.2847218118926	2.6878756069061	1473	-3.63322271857866e-05	0.738759644729285	328.481859214562	1	0	NaN	NaN	NaN	NaN	NaN	NaN	NaN	NaN	NaN	NaN	NaN	NaN	NaN	0	0	0	4300	5770	8	4	-65	100	5	6.32
A092110_0011_24	A092110_0011_24	A092110_0011_24_sim	1	4000	4128	30	30	20	-0.0023	-0.0081823	-45	10	1	0	1	3	5	-74.3164722825071	2.5808315707778	1770	-2.36033895690529e-05	0	0	1	0	NaN	NaN	NaN	NaN	NaN	NaN	NaN	NaN	NaN	NaN	NaN	NaN	NaN	0	0	0	4252	5770	8	4	-65	200	5	12.64
A092110_0011_25	A092110_0011_25	A092110_0011_25_sim	1	4000	4112	30	30	20	-0.0023	-0.0081823	-45	10	1	0	1	3	5	-74.412109081094	2.76511471677254	1770	-2.48369047367619e-05	0	0	1	0	NaN	NaN	NaN	NaN	NaN	NaN	NaN	NaN	NaN	NaN	NaN	NaN	NaN	0	0	0	4217	5770	8	4	-65	400	5	25.28
A092110_0007_3	A092110_0007_3	A092110_0007_3_sim	1	4000	4145	30	30	20	-0.0023	-0.0081823	-45	10	1	0	1	3	5	-71.0788518455561	0.778125191801865	1076	-0.0251562842963382	29.3477546200707	86.7701045417549	8	0	1076	-51.8437750887795	1066	1.13023915652619	NaN	NaN	NaN	NaN	NaN	NaN	NaN	NaN	NaN	0	0	0	4325	5480	8	4	-70	100	1	6.32
A092110_0007_4	A092110_0007_4	A092110_0007_4_sim	1	4000	4127	30	30	20	-0.0023	-0.0081823	-45	10	1	0	1	3	5	-71.9169341954474	1.07832018097074	1770	-2.76025055712648e-05	0	0	1	0	NaN	NaN	NaN	NaN	NaN	NaN	NaN	NaN	NaN	NaN	NaN	NaN	NaN	0	0	0	4259	5770	8	4	-70	200	1	12.64
A092110_0007_5	A092110_0007_5	A092110_0007_5_sim	1	4000	4112	30	30	20	-0.0023	-0.0081823	-45	10	1	0	1	3	5	-72.3559405961291	1.34225536999489	112	0.000441144619006783	0	0	1	0	NaN	NaN	NaN	NaN	NaN	NaN	NaN	NaN	NaN	NaN	NaN	NaN	NaN	0	0	0	4112	4219	8	4	-70	400	1	25.28
A092110_0007_8	A092110_0007_8	A092110_0007_8_sim	1	4000	4143	30	30	20	-0.0023	-0.0081823	-45	10	1	0	1	3	5	-72.1980273625623	1.20208545882469	1317	-0.000291456450533434	6.62707014415595	392.366376538011	2	0	NaN	NaN	NaN	NaN	NaN	NaN	NaN	NaN	NaN	NaN	NaN	NaN	NaN	0	0	0	4310	5770	8	4	-70	100	2	6.32
A092110_0007_9	A092110_0007_9	A092110_0007_9_sim	1	4000	4129	30	30	20	-0.0023	-0.0081823	-45	10	1	0	1	3	5	-72.694952145413	1.55881278966538	1770	-2.22729553965356e-05	0	0	1	0	NaN	NaN	NaN	NaN	NaN	NaN	NaN	NaN	NaN	NaN	NaN	NaN	NaN	0	0	0	4256	5770	8	4	-70	200	2	12.64
A092110_0007_10	A092110_0007_10	A092110_0007_10_sim	1	4000	4112	30	30	20	-0.0023	-0.0081823	-45	10	1	0	1	3	5	-72.1854100000914	1.1950896171772	112	0.000380716913573235	0	0	1	0	NaN	NaN	NaN	NaN	NaN	NaN	NaN	NaN	NaN	NaN	NaN	NaN	NaN	0	0	0	4112	4221	8	4	-70	400	2	25.28
A092110_0007_13	A092110_0007_13	A092110_0007_13_sim	1	4000	4141	30	30	20	-0.0023	-0.0081823	-45	10	1	0	1	3	5	-72.4479072303334	1.34598968238155	1347	-0.000167803964867497	4.91251598599017	418.899048935506	2	0	NaN	NaN	NaN	NaN	NaN	NaN	NaN	NaN	NaN	NaN	NaN	NaN	NaN	0	0	0	4309	5770	8	4	-70	100	3	6.32
A092110_0007_14	A092110_0007_14	A092110_0007_14_sim	1	4000	4126	30	30	20	-0.0023	-0.0081823	-45	10	1	0	1	3	5	-72.1032554523509	1.159371786186	1770	-2.50667382842048e-05	0	0	1	0	NaN	NaN	NaN	NaN	NaN	NaN	NaN	NaN	NaN	NaN	NaN	NaN	NaN	0	0	0	4259	5770	8	4	-70	200	3	12.64
A092110_0007_15	A092110_0007_15	A092110_0007_15_sim	1	4000	4112	30	30	20	-0.0023	-0.0081823	-45	10	1	0	1	3	5	-71.0915819754809	0.778685998759505	112	0.000454690446787744	0	0	1	0	NaN	NaN	NaN	NaN	NaN	NaN	NaN	NaN	NaN	NaN	NaN	NaN	NaN	0	0	0	4112	4222	8	4	-70	400	3	25.28
A092110_0007_18	A092110_0007_18	A092110_0007_18_sim	1	4000	4138	30	30	20	-0.0023	-0.0081823	-45	10	1	0	1	3	5	-73.9179001348641	2.28452542903975	1437	-4.64670191873975e-05	1.18373926277286	367.136485697374	1	0	NaN	NaN	NaN	NaN	NaN	NaN	NaN	NaN	NaN	NaN	NaN	NaN	NaN	0	0	0	4302	5770	8	4	-70	100	4	6.32
A092110_0007_19	A092110_0007_19	A092110_0007_19_sim	1	4000	4127	30	30	20	-0.0023	-0.0081823	-45	10	1	0	1	3	5	-74.8002398678259	3.28369968772514	1770	-2.39917113951794e-05	0	0	1	0	NaN	NaN	NaN	NaN	NaN	NaN	NaN	NaN	NaN	NaN	NaN	NaN	NaN	0	0	0	4250	5770	8	4	-70	200	4	12.64
A092110_0007_20	A092110_0007_20	A092110_0007_20_sim	1	4000	4113	30	30	20	-0.0023	-0.0081823	-45	10	1	0	1	3	5	-72.5468840543231	6.1179819262538	1770	-2.46211314021134e-05	0	0	1	0	NaN	NaN	NaN	NaN	NaN	NaN	NaN	NaN	NaN	NaN	NaN	NaN	NaN	0	0	0	4217	5770	8	4	-70	400	4	25.28
A092110_0007_23	A092110_0007_23	A092110_0007_23_sim	1	4000	4141	30	30	20	-0.0023	-0.0081823	-45	10	1	0	1	3	5	-72.7370439939416	1.53596911078767	1382	-0.000110616662672375	3.3068816352485	417.194848656639	2	0	NaN	NaN	NaN	NaN	NaN	NaN	NaN	NaN	NaN	NaN	NaN	NaN	NaN	0	0	0	4306	5770	8	4	-70	100	5	6.32
A092110_0007_24	A092110_0007_24	A092110_0007_24_sim	1	4000	4128	30	30	20	-0.0023	-0.0081823	-45	10	1	0	1	3	5	-72.7740694698902	1.57123192763529	1770	-2.60015712133712e-05	0	0	1	0	NaN	NaN	NaN	NaN	NaN	NaN	NaN	NaN	NaN	NaN	NaN	NaN	NaN	0	0	0	4256	5770	8	4	-70	200	5	12.64
A092110_0007_25	A092110_0007_25	A092110_0007_25_sim	1	4000	4112	30	30	20	-0.0023	-0.0081823	-45	10	1	0	1	3	5	-73.1625390237207	1.79025911142714	112	0.000429793410763691	0	0	1	0	NaN	NaN	NaN	NaN	NaN	NaN	NaN	NaN	NaN	NaN	NaN	NaN	NaN	0	0	0	4112	4218	8	4	-70	400	5	25.28
B100110_0004_2	B100110_0004_2	B100110_0004_2_sim	1	4000	4146	30	30	20	-0.0023	-0.0081823	-45	10	1	0	1	3	5	-69.9606703890341	0.266002334671683	444	-0.000374635983090277	0.0730304405605153	72.2954765724494	1	0	NaN	NaN	NaN	NaN	NaN	NaN	NaN	NaN	NaN	NaN	NaN	NaN	NaN	0	0	0	4208	4541	27	1	-65	100	1	16
B100110_0004_3	B100110_0004_3	B100110_0004_3_sim	1	4000	4143	30	30	20	-0.0023	-0.0081823	-45	10	1	0	1	3	5	-67.7891585862056	0.175893792717612	406	-0.000817444809148225	0.049661214179892	42.7145795549436	1	0	NaN	NaN	NaN	NaN	NaN	NaN	NaN	NaN	NaN	NaN	NaN	NaN	NaN	0	0	0	4202	4468	27	1	-65	200	1	32
B100110_0004_4	B100110_0004_4	B100110_0004_4_sim	1	4000	4126	30	30	20	-0.0023	-0.0081823	-45	10	1	0	1	3	5	-67.9327398110203	0.181314975728939	435	-0.0249714509161099	14.17272498508	48.2836281562648	8	0	435	-56.0679910725123	421	1.38474374758458	NaN	NaN	NaN	NaN	NaN	NaN	NaN	NaN	NaN	0	0	0	4207	4579	27	1	-65	400	1	64
B100110_0004_6	B100110_0004_6	B100110_0004_6_sim	1	4000	4142	30	30	20	-0.0023	-0.0081823	-45	10	1	0	1	3	5	-71.2400375492523	0.336672348370744	470	-0.00062175754518352	0.787859357732899	105.363669939494	2	0	NaN	NaN	NaN	NaN	NaN	NaN	NaN	NaN	NaN	NaN	NaN	NaN	NaN	0	0	0	4229	4655	27	1	-65	100	2	16
B100110_0004_7	B100110_0004_7	B100110_0004_7_sim	1	4000	4130	30	30	20	-0.0023	-0.0081823	-45	10	1	0	1	3	5	-72.2439999456514	0.414218124896936	575	-0.00576063493878991	7.51917116408167	84.6228083862558	6	0	575	-66.0851696149138	554	0.119074804140681	NaN	NaN	NaN	NaN	NaN	NaN	NaN	NaN	NaN	0	0	0	4225	4787	27	1	-65	200	2	32
B100110_0004_8	B100110_0004_8	B100110_0004_8_sim	1	4000	4124	30	30	20	-0.0023	-0.0081823	-45	10	1	0	1	3	5	-68.6821653721111	0.207767888162897	467	-0.025251250290836	14.9476399634263	49.3570299368135	8	0	467	-56.0877202658852	452	1.40624434977165	NaN	NaN	NaN	NaN	NaN	NaN	NaN	NaN	NaN	0	0	0	4206	4620	27	1	-65	400	2	64
B100110_0004_10	B100110_0004_10	B100110_0004_10_sim	1	4000	4146	30	30	20	-0.0023	-0.0081823	-45	10	1	0	1	3	5	-68.926117926334	0.217129007942044	1401	-0.000224339442722462	0.00101978152575555	15.9331638337324	1	0	NaN	NaN	NaN	NaN	NaN	NaN	NaN	NaN	NaN	NaN	NaN	NaN	NaN	0	0	0	4195	5420	27	1	-65	100	3	16
B100110_0004_11	B100110_0004_11	B100110_0004_11_sim	1	4000	4139	30	30	20	-0.0023	-0.0081823	-45	10	1	0	1	3	5	-69.0920226106668	0.221595277606811	428	-0.00186324191897986	1.61129878615229	77.0147241149993	2	0	NaN	NaN	NaN	NaN	NaN	NaN	NaN	NaN	NaN	NaN	NaN	NaN	NaN	0	0	0	4220	4583	27	1	-65	200	3	32
B100110_0004_12	B100110_0004_12	B100110_0004_12_sim	1	4000	4124	30	30	20	-0.0023	-0.0081823	-45	10	1	0	1	3	5	-69.4924045796958	0.239571118079578	504	-0.0255040795173479	15.8119633914376	49.877771141676	8	0	504	-56.152588588577	490	1.40466980037943	NaN	NaN	NaN	NaN	NaN	NaN	NaN	NaN	NaN	0	0	0	4204	4671	27	1	-65	400	3	64
B100110_0004_14	B100110_0004_14	B100110_0004_14_sim	1	4000	4147	30	30	20	-0.0023	-0.0081823	-45	10	1	0	1	3	5	-69.0319676373531	0.220074997361034	1290	-0.00023998297020196	0.00043339732248171	14.9807428925014	1	0	NaN	NaN	NaN	NaN	NaN	NaN	NaN	NaN	NaN	NaN	NaN	NaN	NaN	0	0	0	4196	5307	27	1	-65	100	4	16
B100110_0004_15	B100110_0004_15	B100110_0004_15_sim	1	4000	4139	30	30	20	-0.0023	-0.0081823	-45	10	1	0	1	3	5	-68.2521994342113	0.192646691363951	400	-0.00108184255355694	0.412569903574038	66.7695109787279	2	0	NaN	NaN	NaN	NaN	NaN	NaN	NaN	NaN	NaN	NaN	NaN	NaN	NaN	0	0	0	4209	4519	27	1	-65	200	4	32
B100110_0004_16	B100110_0004_16	B100110_0004_16_sim	1	4000	4124	30	30	20	-0.0023	-0.0081823	-45	10	1	0	1	3	5	-69.217893561763	0.227760826798791	491	-0.0255322990192209	15.5697801679137	49.7222713585942	8	0	491	-56.0821043995079	477	1.41845335835136	NaN	NaN	NaN	NaN	NaN	NaN	NaN	NaN	NaN	0	0	0	4204	4654	27	1	-65	400	4	64
B100110_0004_18	B100110_0004_18	B100110_0004_18_sim	1	4000	4144	30	30	20	-0.0023	-0.0081823	-45	10	1	0	1	3	5	-68.7680605816357	0.210642888037597	1770	-0.000227625162586495	0	0	1	0	NaN	NaN	NaN	NaN	NaN	NaN	NaN	NaN	NaN	NaN	NaN	NaN	NaN	0	0	0	4193	5770	27	1	-65	100	5	16
B100110_0004_19	B100110_0004_19	B100110_0004_19_sim	1	4000	4139	30	30	20	-0.0023	-0.0081823	-45	10	1	0	1	3	5	-69.1036898464034	0.222808887396725	427	-0.00192335953548832	1.67596703865804	76.4292895881253	2	0	NaN	NaN	NaN	NaN	NaN	NaN	NaN	NaN	NaN	NaN	NaN	NaN	NaN	0	0	0	4220	4581	27	1	-65	200	5	32
B100110_0004_20	B100110_0004_20	B100110_0004_20_sim	1	4000	4125	30	30	20	-0.0023	-0.0081823	-45	10	1	0	1	3	5	-68.7454762096783	0.211568365440014	469	-0.0254154178433123	15.0914902546498	49.377230119705	8	0	469	-56.0363839220136	455	1.41879040052935	NaN	NaN	NaN	NaN	NaN	NaN	NaN	NaN	NaN	0	0	0	4206	4624	27	1	-65	400	5	64
B100110_0001_2	B100110_0001_2	B100110_0001_2_sim	1	4000	4147	30	30	20	-0.0023	-0.0081823	-45	10	1	0	1	3	5	-63.9837391038026	0.108388045779935	1770	-0.000102292688666241	0	0	1	0	NaN	NaN	NaN	NaN	NaN	NaN	NaN	NaN	NaN	NaN	NaN	NaN	NaN	0	0	0	4171	5770	27	2	-60	100	1	24
B100110_0001_3	B100110_0001_3	B100110_0001_3_sim	1	4000	4144	30	30	20	-0.0023	-0.0081823	-45	10	1	0	1	3	5	-64.2490408276774	0.111574466762981	1620	-0.000394971095310101	0.000107052072806368	1.87691314090921	1	0	NaN	NaN	NaN	NaN	NaN	NaN	NaN	NaN	NaN	NaN	NaN	NaN	NaN	0	0	0	4180	5770	27	2	-60	200	1	48
B100110_0001_4	B100110_0001_4	B100110_0001_4_sim	1	4000	4127	30	30	20	-0.0023	-0.0081823	-45	10	1	0	1	3	5	-64.0725534666124	0.109563074459011	354	-0.0222356306914315	10.5045238451399	42.2675645692593	8	0	354	-56.6568810175696	342	1.14848907627039	NaN	NaN	NaN	NaN	NaN	NaN	NaN	NaN	NaN	0	0	0	4195	4459	27	2	-60	400	1	96
B100110_0001_6	B100110_0001_6	B100110_0001_6_sim	1	4000	4149	30	30	20	-0.0023	-0.0081823	-45	10	1	0	1	3	5	-62.5212480064561	0.103450167134081	1770	-8.41854175747895e-05	0	0	1	0	NaN	NaN	NaN	NaN	NaN	NaN	NaN	NaN	NaN	NaN	NaN	NaN	NaN	0	0	0	4168	5770	27	2	-60	100	2	24
B100110_0001_7	B100110_0001_7	B100110_0001_7_sim	1	4000	4141	30	30	20	-0.0023	-0.0081823	-45	10	1	0	1	3	5	-65.093081367843	0.122955066886643	1770	-0.000611685407945553	0	0	1	0	NaN	NaN	NaN	NaN	NaN	NaN	NaN	NaN	NaN	NaN	NaN	NaN	NaN	0	0	0	4186	5770	27	2	-60	200	2	48
B100110_0001_8	B100110_0001_8	B100110_0001_8_sim	1	4000	4120	30	30	20	-0.0023	-0.0081823	-45	10	1	0	1	3	5	-66.3541176206153	0.141107693018341	424	-0.0259035393426533	13.8246224274587	48.6313930455966	8	0	424	-55.5791834805438	408	1.48604601308622	NaN	NaN	NaN	NaN	NaN	NaN	NaN	NaN	NaN	0	0	0	4195	4553	27	2	-60	400	2	96
B100110_0001_10	B100110_0001_10	B100110_0001_10_sim	1	4000	4148	30	30	20	-0.0023	-0.0081823	-45	10	1	0	1	3	5	-65.9875306679857	0.134429774568638	1683	-0.000162225237954183	0.000247494402444204	11.5483032724283	1	0	NaN	NaN	NaN	NaN	NaN	NaN	NaN	NaN	NaN	NaN	NaN	NaN	NaN	0	0	0	4178	5700	27	2	-60	100	3	24
B100110_0001_11	B100110_0001_11	B100110_0001_11_sim	1	4000	4136	30	30	20	-0.0023	-0.0081823	-45	10	1	0	1	3	5	-67.0002354800152	0.160576945827346	385	-0.00255838826462083	1.35931988867546	59.8084652455969	6	0	385	-67.2792314274349	332	0.102567249176616	NaN	NaN	NaN	NaN	NaN	NaN	NaN	NaN	NaN	0	0	0	4208	4505	27	2	-60	200	3	48
B100110_0001_12	B100110_0001_12	B100110_0001_12_sim	1	4000	4115	30	30	20	-0.0023	-0.0081823	-45	10	1	0	1	3	5	-67.9822872028103	0.183619936335109	494	-0.0261306781171273	15.3715882816328	49.8510244721132	8	0	494	-55.852323397812	479	1.48676021973412	NaN	NaN	NaN	NaN	NaN	NaN	NaN	NaN	NaN	0	0	0	4191	4644	27	2	-60	400	3	96
B100110_0001_14	B100110_0001_14	B100110_0001_14_sim	1	4000	4146	30	30	20	-0.0023	-0.0081823	-45	10	1	0	1	3	5	-66.4579364918643	0.144415040009866	1770	-0.000202508652978491	0	0	1	0	NaN	NaN	NaN	NaN	NaN	NaN	NaN	NaN	NaN	NaN	NaN	NaN	NaN	0	0	0	4181	5770	27	2	-60	100	4	24
B100110_0001_15	B100110_0001_15	B100110_0001_15_sim	1	4000	4145	30	30	20	-0.0023	-0.0081823	-45	10	1	0	1	3	5	-63.5732845215917	0.104637846517107	1770	-0.000289940787710476	0	0	1	0	NaN	NaN	NaN	NaN	NaN	NaN	NaN	NaN	NaN	NaN	NaN	NaN	NaN	0	0	0	4176	5770	27	2	-60	200	4	48
B100110_0001_16	B100110_0001_16	B100110_0001_16_sim	1	4000	4129	30	30	20	-0.0023	-0.0081823	-45	10	1	0	1	3	5	-64.0012447670102	0.108960534507366	352	-0.0219051480967649	10.3262531648675	41.8803487052862	8	0	352	-56.7670080378575	341	1.12428894054863	NaN	NaN	NaN	NaN	NaN	NaN	NaN	NaN	NaN	0	0	0	4195	4456	27	2	-60	400	4	96
B100110_0001_18	B100110_0001_18	B100110_0001_18_sim	1	4000	4145	30	30	20	-0.0023	-0.0081823	-45	10	1	0	1	3	5	-64.2826344347768	0.111930110541108	1770	-0.000105930437349609	0	0	1	0	NaN	NaN	NaN	NaN	NaN	NaN	NaN	NaN	NaN	NaN	NaN	NaN	NaN	0	0	0	4172	5770	27	2	-60	100	5	24
B100110_0001_19	B100110_0001_19	B100110_0001_19_sim	1	4000	4144	30	30	20	-0.0023	-0.0081823	-45	10	1	0	1	3	5	-64.0920520613906	0.110711774802593	1770	-0.000378215881223675	0	0	1	0	NaN	NaN	NaN	NaN	NaN	NaN	NaN	NaN	NaN	NaN	NaN	NaN	NaN	0	0	0	4178	5770	27	2	-60	200	5	48
B100110_0001_20	B100110_0001_20	B100110_0001_20_sim	1	4000	4131	30	30	20	-0.0023	-0.0081823	-45	10	1	0	1	3	5	-62.8507620395862	0.101230253409743	339	-0.00472932376315047	1.48563207004531	40.0178212193982	6	0	339	-64.4350494742017	294	0.139404202146196	NaN	NaN	NaN	NaN	NaN	NaN	NaN	NaN	NaN	0	0	0	4191	4417	27	2	-60	400	5	96
B100110_0002_2	B100110_0002_2	B100110_0002_2_sim	1	4000	4162	30	30	20	-0.0023	-0.0081823	-45	10	1	0	1	3	5	-63.3252762710415	0.10416937671002	1770	-5.56783787842583e-05	0	0	1	0	NaN	NaN	NaN	NaN	NaN	NaN	NaN	NaN	NaN	NaN	NaN	NaN	NaN	0	0	0	4189	5770	27	3	-60	100	1	8.88
B100110_0002_3	B100110_0002_3	B100110_0002_3_sim	1	4000	4142	30	30	20	-0.0023	-0.0081823	-45	10	1	0	1	3	5	-64.2752996583706	0.112240580460977	1770	-0.000978682697537231	0	0	1	0	NaN	NaN	NaN	NaN	NaN	NaN	NaN	NaN	NaN	NaN	NaN	NaN	NaN	0	0	0	4220	5770	27	3	-60	200	1	17.76
B100110_0002_4	B100110_0002_4	B100110_0002_4_sim	1	4000	4112	30	30	20	-0.0023	-0.0081823	-45	10	1	0	1	3	5	-64.9401380077987	0.118186553148147	619	-0.0244688295829103	13.5261443890581	43.9897617631924	8	0	619	-57.0481466038946	608	1.30787052326484	NaN	NaN	NaN	NaN	NaN	NaN	NaN	NaN	NaN	0	0	0	4198	4733	27	3	-60	400	1	35.52
B100110_0002_6	B100110_0002_6	B100110_0002_6_sim	1	4000	4164	30	30	20	-0.0023	-0.0081823	-45	10	1	0	1	3	5	-64.1776336723566	0.111267767438008	1770	-6.32262646536805e-05	0	0	1	0	NaN	NaN	NaN	NaN	NaN	NaN	NaN	NaN	NaN	NaN	NaN	NaN	NaN	0	0	0	4192	5770	27	3	-60	100	2	8.88
B100110_0002_7	B100110_0002_7	B100110_0002_7_sim	1	4000	4143	30	30	20	-0.0023	-0.0081823	-45	10	1	0	1	3	5	-63.8617260952524	0.107869032147032	1770	-0.000694958442445943	0	0	1	0	NaN	NaN	NaN	NaN	NaN	NaN	NaN	NaN	NaN	NaN	NaN	NaN	NaN	0	0	0	4214	5770	27	3	-60	200	2	17.76
B100110_0002_8	B100110_0002_8	B100110_0002_8_sim	1	4000	4112	30	30	20	-0.0023	-0.0081823	-45	10	1	0	1	3	5	-65.0022762533983	0.118603687168283	623	-0.0245611691987124	13.6049428336271	43.9440521112289	8	0	623	-57.0202203553186	612	1.3085280830844	NaN	NaN	NaN	NaN	NaN	NaN	NaN	NaN	NaN	0	0	0	4197	4738	27	3	-60	400	2	35.52
B100110_0002_10	B100110_0002_10	B100110_0002_10_sim	1	4000	4159	30	30	20	-0.0023	-0.0081823	-45	10	1	0	1	3	5	-65.0941886484401	0.119796962886288	1770	-9.15378157320037e-05	0	0	1	0	NaN	NaN	NaN	NaN	NaN	NaN	NaN	NaN	NaN	NaN	NaN	NaN	NaN	0	0	0	4196	5770	27	3	-60	100	3	8.88
B100110_0002_11	B100110_0002_11	B100110_0002_11_sim	1	4000	4140	30	30	20	-0.0023	-0.0081823	-45	10	1	0	1	3	5	-64.764484113925	0.118439862829344	444	-0.00155611628442079	0.251504039415821	42.41957646453	2	0	NaN	NaN	NaN	NaN	NaN	NaN	NaN	NaN	NaN	NaN	NaN	NaN	NaN	0	0	0	4225	4510	27	3	-60	200	3	17.76
B100110_0002_12	B100110_0002_12	B100110_0002_12_sim	1	4000	4107	30	30	20	-0.0023	-0.0081823	-45	10	1	0	1	3	5	-66.1634063364253	0.136914610049755	709	-0.0229023980760358	13.5832652540964	43.2221029273065	8	0	709	-57.7198041348737	701	1.13804764843194	NaN	NaN	NaN	NaN	NaN	NaN	NaN	NaN	NaN	0	0	0	4194	4834	27	3	-60	400	3	35.52
B100110_0002_14	B100110_0002_14	B100110_0002_14_sim	1	4000	4158	30	30	20	-0.0023	-0.0081823	-45	10	1	0	1	3	5	-65.2499063746838	0.122055045472819	1770	-9.98433311006717e-05	0	0	1	0	NaN	NaN	NaN	NaN	NaN	NaN	NaN	NaN	NaN	NaN	NaN	NaN	NaN	0	0	0	4199	5770	27	3	-60	100	4	8.88
B100110_0002_15	B100110_0002_15	B100110_0002_15_sim	1	4000	4138	30	30	20	-0.0023	-0.0081823	-45	10	1	0	1	3	5	-64.9528640812346	0.117870772154112	447	-0.00186761536688326	0.579110678218981	49.1114744948532	2	0	NaN	NaN	NaN	NaN	NaN	NaN	NaN	NaN	NaN	NaN	NaN	NaN	NaN	0	0	0	4227	4528	27	3	-60	200	4	17.76
B100110_0002_16	B100110_0002_16	B100110_0002_16_sim	1	4000	4110	30	30	20	-0.0023	-0.0081823	-45	10	1	0	1	3	5	-65.1342134013529	0.120403776236798	632	-0.0244966313745112	13.6610988525196	43.9609107327202	8	0	632	-57.0467126846928	621	1.2982964558727	NaN	NaN	NaN	NaN	NaN	NaN	NaN	NaN	NaN	0	0	0	4197	4748	27	3	-60	400	4	35.52
B100110_0002_18	B100110_0002_18	B100110_0002_18_sim	1	4000	4161	30	30	20	-0.0023	-0.0081823	-45	10	1	0	1	3	5	-65.2251829279402	0.121013690287993	1770	-0.000110985716258352	0	0	1	0	NaN	NaN	NaN	NaN	NaN	NaN	NaN	NaN	NaN	NaN	NaN	NaN	NaN	0	0	0	4199	5770	27	3	-60	100	5	8.88
B100110_0002_19	B100110_0002_19	B100110_0002_19_sim	1	4000	4135	30	30	20	-0.0023	-0.0081823	-45	10	1	0	1	3	5	-65.1232401431599	0.120369758551321	453	-0.0022957124249515	0.979298026818569	52.0804905188335	2	0	NaN	NaN	NaN	NaN	NaN	NaN	NaN	NaN	NaN	NaN	NaN	NaN	NaN	0	0	0	4228	4541	27	3	-60	200	5	17.76
B100110_0002_20	B100110_0002_20	B100110_0002_20_sim	1	4000	4110	30	30	20	-0.0023	-0.0081823	-45	10	1	0	1	3	5	-66.3283636591862	0.140492782443413	726	-0.0221300196467997	13.3486267393516	42.3474761384798	8	0	726	-58.0046309206253	719	0.928851910470357	NaN	NaN	NaN	NaN	NaN	NaN	NaN	NaN	NaN	0	0	0	4193	4851	27	3	-60	400	5	35.52
B100110_0003_2	B100110_0003_2	B100110_0003_2_sim	1	4000	4182	30	30	20	-0.0023	-0.0081823	-45	10	1	0	1	3	5	-66.74248368214	0.150674443221668	1770	-3.37276446839892e-05	0	0	1	0	NaN	NaN	NaN	NaN	NaN	NaN	NaN	NaN	NaN	NaN	NaN	NaN	NaN	0	0	0	4214	5770	27	4	-60	100	1	6.32
B100110_0003_3	B100110_0003_3	B100110_0003_3_sim	1	4000	4174	30	30	20	-0.0023	-0.0081823	-45	10	1	0	1	3	5	-65.7625321985325	0.129779384212731	1770	-5.64505234014381e-05	0	0	1	0	NaN	NaN	NaN	NaN	NaN	NaN	NaN	NaN	NaN	NaN	NaN	NaN	NaN	0	0	0	4223	5770	27	4	-60	200	1	12.64
B100110_0003_4	B100110_0003_4	B100110_0003_4_sim	1	4000	4133	30	30	20	-0.0023	-0.0081823	-45	10	1	0	1	3	5	-67.5410077411852	0.168890569450097	1770	-2.70445122274744e-05	0	0	1	0	NaN	NaN	NaN	NaN	NaN	NaN	NaN	NaN	NaN	NaN	NaN	NaN	NaN	0	0	0	4255	5770	27	4	-60	400	1	25.28
B100110_0003_6	B100110_0003_6	B100110_0003_6_sim	1	4000	4185	30	30	20	-0.0023	-0.0081823	-45	10	1	0	1	3	5	-66.2222142141074	0.138296955471332	1770	-2.40119896752612e-05	0	0	1	0	NaN	NaN	NaN	NaN	NaN	NaN	NaN	NaN	NaN	NaN	NaN	NaN	NaN	0	0	0	4211	5770	27	4	-60	100	2	6.32
B100110_0003_7	B100110_0003_7	B100110_0003_7_sim	1	4000	4177	30	30	20	-0.0023	-0.0081823	-45	10	1	0	1	3	5	-66.0417992446252	0.13556621849652	1770	-5.12562448826536e-05	0	0	1	0	NaN	NaN	NaN	NaN	NaN	NaN	NaN	NaN	NaN	NaN	NaN	NaN	NaN	0	0	0	4227	5770	27	4	-60	200	2	12.64
B100110_0003_8	B100110_0003_8	B100110_0003_8_sim	1	4000	4133	30	30	20	-0.0023	-0.0081823	-45	10	1	0	1	3	5	-66.9389977232622	0.155125233874781	1770	-4.13284040259396e-05	0	0	1	0	NaN	NaN	NaN	NaN	NaN	NaN	NaN	NaN	NaN	NaN	NaN	NaN	NaN	0	0	0	4259	5770	27	4	-60	400	2	25.28
B100110_0003_10	B100110_0003_10	B100110_0003_10_sim	1	4000	4184	30	30	20	-0.0023	-0.0081823	-45	10	1	0	1	3	5	-67.8974745823068	0.178480196073264	1770	-4.11055531671914e-05	0	0	1	0	NaN	NaN	NaN	NaN	NaN	NaN	NaN	NaN	NaN	NaN	NaN	NaN	NaN	0	0	0	4224	5770	27	4	-60	100	3	6.32
B100110_0003_11	B100110_0003_11	B100110_0003_11_sim	1	4000	4163	30	30	20	-0.0023	-0.0081823	-45	10	1	0	1	3	5	-67.4438117390132	0.164681472737223	1770	-0.000109038307550005	0	0	1	0	NaN	NaN	NaN	NaN	NaN	NaN	NaN	NaN	NaN	NaN	NaN	NaN	NaN	0	0	0	4261	5770	27	4	-60	200	3	12.64
B100110_0003_12	B100110_0003_12	B100110_0003_12_sim	1	4000	4135	30	30	20	-0.0023	-0.0081823	-45	10	1	0	1	3	5	-66.9658562458303	0.155356863364687	1770	-4.27059959147782e-05	0	0	1	0	NaN	NaN	NaN	NaN	NaN	NaN	NaN	NaN	NaN	NaN	NaN	NaN	NaN	0	0	0	4259	5770	27	4	-60	400	3	25.28
B100110_0003_14	B100110_0003_14	B100110_0003_14_sim	1	4000	4181	30	30	20	-0.0023	-0.0081823	-45	10	1	0	1	3	5	-66.6661393737144	0.149085143662036	1770	-2.90602523194666e-05	0	0	1	0	NaN	NaN	NaN	NaN	NaN	NaN	NaN	NaN	NaN	NaN	NaN	NaN	NaN	0	0	0	4214	5770	27	4	-60	100	4	6.32
B100110_0003_15	B100110_0003_15	B100110_0003_15_sim	1	4000	4163	30	30	20	-0.0023	-0.0081823	-45	10	1	0	1	3	5	-67.3912636206012	0.164884525928024	1770	-0.000108242584508585	0	0	1	0	NaN	NaN	NaN	NaN	NaN	NaN	NaN	NaN	NaN	NaN	NaN	NaN	NaN	0	0	0	4259	5770	27	4	-60	200	4	12.64
B100110_0003_16	B100110_0003_16	B100110_0003_16_sim	1	4000	4133	30	30	20	-0.0023	-0.0081823	-45	10	1	0	1	3	5	-66.8879289719079	0.155200610168154	1770	-4.57074987888842e-05	0	0	1	0	NaN	NaN	NaN	NaN	NaN	NaN	NaN	NaN	NaN	NaN	NaN	NaN	NaN	0	0	0	4261	5770	27	4	-60	400	4	25.28
B100110_0003_18	B100110_0003_18	B100110_0003_18_sim	1	4000	4182	30	30	20	-0.0023	-0.0081823	-45	10	1	0	1	3	5	-67.4306775131471	0.164666927151689	1770	-2.31159492373981e-05	0	0	1	0	NaN	NaN	NaN	NaN	NaN	NaN	NaN	NaN	NaN	NaN	NaN	NaN	NaN	0	0	0	4219	5770	27	4	-60	100	5	6.32
B100110_0003_19	B100110_0003_19	B100110_0003_19_sim	1	4000	4156	30	30	20	-0.0023	-0.0081823	-45	10	1	0	1	3	5	-67.9081519190619	0.180041247575865	1770	-0.000125625983566946	0	0	1	0	NaN	NaN	NaN	NaN	NaN	NaN	NaN	NaN	NaN	NaN	NaN	NaN	NaN	0	0	0	4276	5770	27	4	-60	200	5	12.64
B100110_0003_20	B100110_0003_20	B100110_0003_20_sim	1	4000	4127	30	30	20	-0.0023	-0.0081823	-45	10	1	0	1	3	5	-68.138675774851	0.188175329069786	1770	-2.87677940207236e-05	0	0	1	0	NaN	NaN	NaN	NaN	NaN	NaN	NaN	NaN	NaN	NaN	NaN	NaN	NaN	0	0	0	4249	5770	27	4	-60	400	5	25.28
B100810_0000_2	B100810_0000_2	B100810_0000_2_sim	1	4000	4135	30	30	20	-0.0023	-0.0081823	-45	10	1	0	1	3	5	-68.0067730682709	0.613076017289997	452	-0.0216989809670236	14.908290382258	88.4090958832835	8	0	452	-53.770207391391	427	1.59007594821797	NaN	NaN	NaN	NaN	NaN	NaN	NaN	NaN	NaN	0	0	0	4257	4890	30	1	-65	100	1	16
B100810_0000_3	B100810_0000_3	B100810_0000_3_sim	1	4000	4126	30	30	20	-0.0023	-0.0081823	-45	10	1	0	1	3	5	-66.8504173343212	0.519851536011557	442	-0.023557260244307	15.7654805625124	88.3191653670315	8	0	442	-52.3855413294226	412	2.22859956830425	NaN	NaN	NaN	NaN	NaN	NaN	NaN	NaN	NaN	0	0	0	4223	4804	30	1	-65	200	1	32
B100810_0000_4	B100810_0000_4	B100810_0000_4_sim	1	4000	4114	30	30	20	-0.0023	-0.0081823	-45	10	1	0	1	3	5	-67.0380573824107	0.536951501778613	471	-0.0251666004362419	17.4858903799364	85.1412490904671	8	0	471	-52.8241006195327	442	2.36280070377475	NaN	NaN	NaN	NaN	NaN	NaN	NaN	NaN	NaN	0	0	0	4188	4770	30	1	-65	400	1	64
B100810_0000_6	B100810_0000_6	B100810_0000_6_sim	1	4000	4138	30	30	20	-0.0023	-0.0081823	-45	10	1	0	1	3	5	-66.2060275629673	0.481349077894269	429	-0.018547522676734	11.3363806841887	75.8491264724108	8	0	429	-55.6402605581042	410	1.12871016283547	NaN	NaN	NaN	NaN	NaN	NaN	NaN	NaN	NaN	0	0	0	4257	4753	30	1	-65	100	2	16
B100810_0000_7	B100810_0000_7	B100810_0000_7_sim	1	4000	4129	30	30	20	-0.0023	-0.0081823	-45	10	1	0	1	3	5	-66.4051420304023	0.49050968649402	438	-0.0234453799152379	15.2889545450784	87.3341721834578	8	0	438	-52.426983065126	409	2.16867177067613	NaN	NaN	NaN	NaN	NaN	NaN	NaN	NaN	NaN	0	0	0	4225	4793	30	1	-65	200	2	32
B100810_0000_8	B100810_0000_8	B100810_0000_8_sim	1	4000	4114	30	30	20	-0.0023	-0.0081823	-45	10	1	0	1	3	5	-66.17209021721	0.477272624200378	462	-0.0250267607436479	16.6135409560476	83.5253352508425	8	0	462	-52.7241604471687	433	2.34857525647809	NaN	NaN	NaN	NaN	NaN	NaN	NaN	NaN	NaN	0	0	0	4190	4743	30	1	-65	400	2	64
B100810_0000_10	B100810_0000_10	B100810_0000_10_sim	1	4000	4137	30	30	20	-0.0023	-0.0081823	-45	10	1	0	1	3	5	-67.8591099276852	0.608935259390585	451	-0.0215381900206042	14.6397649415518	87.6400078230459	8	0	451	-53.8814491963372	426	1.56113325262491	NaN	NaN	NaN	NaN	NaN	NaN	NaN	NaN	NaN	0	0	0	4258	4899	30	1	-65	100	3	16
B100810_0000_11	B100810_0000_11	B100810_0000_11_sim	1	4000	4124	30	30	20	-0.0023	-0.0081823	-45	10	1	0	1	3	5	-68.0596762401865	0.616702652106109	450	-0.0238826591617582	17.1219084004185	91.9225705006826	8	0	450	-52.3464190044791	420	2.26241455096765	NaN	NaN	NaN	NaN	NaN	NaN	NaN	NaN	NaN	0	0	0	4218	4846	30	1	-65	200	3	32
B100810_0000_12	B100810_0000_12	B100810_0000_12_sim	1	4000	4113	30	30	20	-0.0023	-0.0081823	-45	10	1	0	1	3	5	-67.1630990258848	0.546167431170087	471	-0.0251658809734318	17.6407469515769	85.8711412764885	8	0	471	-52.8285257130755	443	2.34692334459736	NaN	NaN	NaN	NaN	NaN	NaN	NaN	NaN	NaN	0	0	0	4187	4776	30	1	-65	400	3	64
B100810_0000_14	B100810_0000_14	B100810_0000_14_sim	1	4000	4139	30	30	20	-0.0023	-0.0081823	-45	10	1	0	1	3	5	-66.1403144090073	0.474628817366224	428	-0.0182904408993146	11.1629325328582	75.0034597203575	8	0	428	-55.7629852922831	410	1.08700463302188	NaN	NaN	NaN	NaN	NaN	NaN	NaN	NaN	NaN	0	0	0	4257	4741	30	1	-65	100	4	16
B100810_0000_15	B100810_0000_15	B100810_0000_15_sim	1	4000	4129	30	30	20	-0.0023	-0.0081823	-45	10	1	0	1	3	5	-65.9972188926749	0.467638816813313	434	-0.0232963465959366	14.8521222174091	86.7197674569886	8	0	434	-52.4706178063525	405	2.17299278603032	NaN	NaN	NaN	NaN	NaN	NaN	NaN	NaN	NaN	0	0	0	4227	4772	30	1	-65	200	4	32
B100810_0000_16	B100810_0000_16	B100810_0000_16_sim	1	4000	4113	30	30	20	-0.0023	-0.0081823	-45	10	1	0	1	3	5	-66.0459227779802	0.472855682926321	460	-0.0250147611218273	16.4741018026557	82.8938728902429	8	0	460	-52.7085194058408	431	2.30141123198041	NaN	NaN	NaN	NaN	NaN	NaN	NaN	NaN	NaN	0	0	0	4190	4739	30	1	-65	400	4	64
B100810_0000_18	B100810_0000_18	B100810_0000_18_sim	1	4000	4137	30	30	20	-0.0023	-0.0081823	-45	10	1	0	1	3	5	-66.6441207365777	0.507967151376927	436	-0.0198567672816415	12.409907747222	79.5569631157666	8	0	436	-54.9554708184717	415	1.29218112563148	NaN	NaN	NaN	NaN	NaN	NaN	NaN	NaN	NaN	0	0	0	4259	4790	30	1	-65	100	5	16
B100810_0000_19	B100810_0000_19	B100810_0000_19_sim	1	4000	4126	30	30	20	-0.0023	-0.0081823	-45	10	1	0	1	3	5	-65.6601737941833	0.450526209468272	432	-0.0231604420370819	14.5149033473134	85.9365571506696	8	0	432	-52.4868460024645	402	2.17045079954724	NaN	NaN	NaN	NaN	NaN	NaN	NaN	NaN	NaN	0	0	0	4228	4755	30	1	-65	200	5	32
B100810_0000_20	B100810_0000_20	B100810_0000_20_sim	1	4000	4114	30	30	20	-0.0023	-0.0081823	-45	10	1	0	1	3	5	-66.5861458710598	0.503707326181979	466	-0.0250707890208133	17.0345227500213	84.3033156926739	8	0	466	-52.7591686357466	437	2.36417957956196	NaN	NaN	NaN	NaN	NaN	NaN	NaN	NaN	NaN	0	0	0	4189	4757	30	1	-65	400	5	64
B100810_0001_2	B100810_0001_2	B100810_0001_2_sim	1	4000	4133	30	30	20	-0.0023	-0.0081823	-45	10	1	0	1	3	5	-66.2498693468264	0.481901244881099	434	-0.0224021549993194	14.1873261537316	85.983197833337	8	0	434	-53.0320272874973	406	1.96810724121379	NaN	NaN	NaN	NaN	NaN	NaN	NaN	NaN	NaN	0	0	0	4242	4794	30	2	-65	100	1	24
B100810_0001_3	B100810_0001_3	B100810_0001_3_sim	1	4000	4119	30	30	20	-0.0023	-0.0081823	-45	10	1	0	1	3	5	-65.9079928697002	0.464093467697663	444	-0.0243287530512029	15.7081587302679	84.6076645390639	8	0	444	-52.3737502759987	414	2.32817916646246	NaN	NaN	NaN	NaN	NaN	NaN	NaN	NaN	NaN	0	0	0	4204	4737	30	2	-65	200	1	48
B100810_0001_4	B100810_0001_4	B100810_0001_4_sim	1	4000	4105	30	30	20	-0.0023	-0.0081823	-45	10	1	0	1	3	5	-66.7188878981814	0.511608408960264	503	-0.0260655782823288	18.6281758084396	81.9667416081037	8	0	503	-53.5385663737158	476	2.29363238998566	NaN	NaN	NaN	NaN	NaN	NaN	NaN	NaN	NaN	0	0	0	4173	4781	30	2	-65	400	1	96
B100810_0001_6	B100810_0001_6	B100810_0001_6_sim	1	4000	4133	30	30	20	-0.0023	-0.0081823	-45	10	1	0	1	3	5	-66.5957925345585	0.506923104642366	438	-0.0226210842506383	14.6471054776482	86.9286630575745	8	0	438	-52.9048031800988	410	2.02733445062098	NaN	NaN	NaN	NaN	NaN	NaN	NaN	NaN	NaN	0	0	0	4241	4820	30	2	-65	100	2	24
B100810_0001_7	B100810_0001_7	B100810_0001_7_sim	1	4000	4119	30	30	20	-0.0023	-0.0081823	-45	10	1	0	1	3	5	-67.6203814899235	0.583772235068826	459	-0.0245896560892045	17.4428895282588	88.607513306193	8	0	459	-52.4936783445986	430	2.27005757569832	NaN	NaN	NaN	NaN	NaN	NaN	NaN	NaN	NaN	0	0	0	4199	4795	30	2	-65	200	2	48
B100810_0001_8	B100810_0001_8	B100810_0001_8_sim	1	4000	4106	30	30	20	-0.0023	-0.0081823	-45	10	1	0	1	3	5	-66.5573666904314	0.49995298435863	501	-0.026107685990793	18.4352538376833	81.6399866103199	8	0	501	-53.5302072508947	474	2.34596260948754	NaN	NaN	NaN	NaN	NaN	NaN	NaN	NaN	NaN	0	0	0	4174	4774	30	2	-65	400	2	96
B100810_0001_10	B100810_0001_10	B100810_0001_10_sim	1	4000	4128	30	30	20	-0.0023	-0.0081823	-45	10	1	0	1	3	5	-67.7921325833957	0.599028892565571	447	-0.0231342899052225	16.1285335510339	91.0295256681584	8	0	447	-52.6348657949479	417	2.09072120726142	NaN	NaN	NaN	NaN	NaN	NaN	NaN	NaN	NaN	0	0	0	4235	4883	30	2	-65	100	3	24
B100810_0001_11	B100810_0001_11	B100810_0001_11_sim	1	4000	4119	30	30	20	-0.0023	-0.0081823	-45	10	1	0	1	3	5	-66.4812194171382	0.496927533379378	449	-0.0244030332994995	16.252552503737	85.7613554277123	8	0	449	-52.4142993057294	419	2.2738008246826	NaN	NaN	NaN	NaN	NaN	NaN	NaN	NaN	NaN	0	0	0	4203	4759	30	2	-65	200	3	48
B100810_0001_12	B100810_0001_12	B100810_0001_12_sim	1	4000	4106	30	30	20	-0.0023	-0.0081823	-45	10	1	0	1	3	5	-64.9329372231638	0.420014491937218	481	-0.0259060769230891	16.6932711538783	78.0143396917421	8	0	481	-53.3312998058539	454	2.35156710962575	NaN	NaN	NaN	NaN	NaN	NaN	NaN	NaN	NaN	0	0	0	4176	4722	30	2	-65	400	3	96
B100810_0001_14	B100810_0001_14	B100810_0001_14_sim	1	4000	4130	30	30	20	-0.0023	-0.0081823	-45	10	1	0	1	3	5	-69.1219217015567	0.73647544283966	454	-0.0234838869395796	17.7635755194607	95.5494814424374	8	0	454	-52.5398321639049	425	2.17457263125551	NaN	NaN	NaN	NaN	NaN	NaN	NaN	NaN	NaN	0	0	0	4229	4888	30	2	-65	100	4	24
B100810_0001_15	B100810_0001_15	B100810_0001_15_sim	1	4000	4124	30	30	20	-0.0023	-0.0081823	-45	10	1	0	1	3	5	-63.2318886308629	0.371350364981714	416	-0.0235631453275571	13.2435239966465	79.5790935807466	8	0	416	-52.3728850018791	386	2.21396081801667	NaN	NaN	NaN	NaN	NaN	NaN	NaN	NaN	NaN	0	0	0	4214	4646	30	2	-65	200	4	48
B100810_0001_16	B100810_0001_16	B100810_0001_16_sim	1	4000	4105	30	30	20	-0.0023	-0.0081823	-45	10	1	0	1	3	5	-68.4926709141093	0.663203767338738	523	-0.0262371566586337	20.7631735524892	87.1640784566369	8	0	523	-53.7835541277763	497	2.31300351711745	NaN	NaN	NaN	NaN	NaN	NaN	NaN	NaN	NaN	0	0	0	4171	4832	30	2	-65	400	4	96
B100810_0001_18	B100810_0001_18	B100810_0001_18_sim	1	4000	4129	30	30	20	-0.0023	-0.0081823	-45	10	1	0	1	3	5	-68.6293306644767	0.676673131771009	451	-0.0233589563111903	17.1332836860218	93.9447955519865	8	0	451	-52.5684084249067	422	2.16586110196081	NaN	NaN	NaN	NaN	NaN	NaN	NaN	NaN	NaN	0	0	0	4231	4884	30	2	-65	100	5	24
B100810_0001_19	B100810_0001_19	B100810_0001_19_sim	1	4000	4119	30	30	20	-0.0023	-0.0081823	-45	10	1	0	1	3	5	-68.2211459462995	0.628513549834509	464	-0.0247082409547014	18.0670325624768	89.9211911883856	8	0	464	-52.5854482327428	435	2.3404912279978	NaN	NaN	NaN	NaN	NaN	NaN	NaN	NaN	NaN	0	0	0	4198	4814	30	2	-65	200	5	48
B100810_0001_20	B100810_0001_20	B100810_0001_20_sim	1	4000	4104	30	30	20	-0.0023	-0.0081823	-45	10	1	0	1	3	5	-68.2766569391122	0.633775728110188	521	-0.0261957322103636	20.4833363648632	86.9771731273663	8	0	521	-53.7797565794734	495	2.27247658841323	NaN	NaN	NaN	NaN	NaN	NaN	NaN	NaN	NaN	0	0	0	4171	4828	30	2	-65	400	5	96
B100810_0002_2	B100810_0002_2	B100810_0002_2_sim	1	4000	4123	30	30	20	-0.0023	-0.0081823	-45	10	1	0	1	3	5	-68.4014057451218	0.650333214397922	520	-0.0250828038669599	17.7401306805215	84.0164717307662	8	0	520	-53.5404488913145	494	2.21538524224428	NaN	NaN	NaN	NaN	NaN	NaN	NaN	NaN	NaN	0	0	0	4221	4794	30	3	-65	100	1	8.88
B100810_0002_3	B100810_0002_3	B100810_0002_3_sim	1	4000	4109	30	30	20	-0.0023	-0.0081823	-45	10	1	0	1	3	5	-69.5425197792608	0.799351131438966	628	-0.0258318910289695	20.0528975810696	81.7231359534474	8	0	628	-54.9373160135892	606	2.1021856122498	NaN	NaN	NaN	NaN	NaN	NaN	NaN	NaN	NaN	0	0	0	4185	4895	30	3	-65	200	1	17.76
B100810_0002_4	B100810_0002_4	B100810_0002_4_sim	1	4000	4094	30	30	20	-0.0023	-0.0081823	-45	10	1	0	1	3	5	-67.925840523381	0.607505220715297	784	-0.0249444535205998	19.0739412332088	71.9817152151852	8	0	784	-56.6997254739877	767	1.69198440687029	NaN	NaN	NaN	NaN	NaN	NaN	NaN	NaN	NaN	0	0	0	4165	5013	30	3	-65	400	1	35.52
B100810_0002_6	B100810_0002_6	B100810_0002_6_sim	1	4000	4124	30	30	20	-0.0023	-0.0081823	-45	10	1	0	1	3	5	-68.8434699844899	0.704395478383401	524	-0.0251001268221358	18.1873858964179	85.2450945778065	8	0	524	-53.5874477023656	498	2.22488906865249	NaN	NaN	NaN	NaN	NaN	NaN	NaN	NaN	NaN	0	0	0	4219	4803	30	3	-65	100	2	8.88
B100810_0002_7	B100810_0002_7	B100810_0002_7_sim	1	4000	4110	30	30	20	-0.0023	-0.0081823	-45	10	1	0	1	3	5	-68.5990866029407	0.667755453882092	615	-0.0260081361547312	19.2505555065145	79.1539805165583	8	0	615	-54.8038737754258	592	2.15503509214179	NaN	NaN	NaN	NaN	NaN	NaN	NaN	NaN	NaN	0	0	0	4187	4867	30	3	-65	200	2	17.76
B100810_0002_8	B100810_0002_8	B100810_0002_8_sim	1	4000	4095	30	30	20	-0.0023	-0.0081823	-45	10	1	0	1	3	5	-68.5491785736988	0.664907191318472	800	-0.0244768207705597	19.2349593624299	72.7818254820098	8	0	800	-56.9042157539725	783	1.63802056863776	NaN	NaN	NaN	NaN	NaN	NaN	NaN	NaN	NaN	0	0	0	4165	5033	30	3	-65	400	2	35.52
B100810_0002_10	B100810_0002_10	B100810_0002_10_sim	1	4000	4122	30	30	20	-0.0023	-0.0081823	-45	10	1	0	1	3	5	-70.587818650788	0.985760588804428	542	-0.025170499556198	20.1157558296687	90.5099651889454	8	0	542	-53.7803391262504	516	2.18535438050819	NaN	NaN	NaN	NaN	NaN	NaN	NaN	NaN	NaN	0	0	0	4213	4864	30	3	-65	100	3	8.88
B100810_0002_11	B100810_0002_11	B100810_0002_11_sim	1	4000	4109	30	30	20	-0.0023	-0.0081823	-45	10	1	0	1	3	5	-70.3285274070209	0.934444444040997	639	-0.025663396730803	20.6925492934728	83.8149429666674	8	0	639	-55.0536845727142	616	2.10669817277403	NaN	NaN	NaN	NaN	NaN	NaN	NaN	NaN	NaN	0	0	0	4184	4918	30	3	-65	200	3	17.76
B100810_0002_12	B100810_0002_12	B100810_0002_12_sim	1	4000	4095	30	30	20	-0.0023	-0.0081823	-45	10	1	0	1	3	5	-69.8095706376946	0.837741534566102	829	-0.0237187062162794	19.601971605489	74.2711652435603	8	0	829	-57.2767913165944	814	1.52027676562584	NaN	NaN	NaN	NaN	NaN	NaN	NaN	NaN	NaN	0	0	0	4164	5077	30	3	-65	400	3	35.52
B100810_0002_14	B100810_0002_14	B100810_0002_14_sim	1	4000	4127	30	30	20	-0.0023	-0.0081823	-45	10	1	0	1	3	5	-68.3428703674736	0.642138141925471	519	-0.0251023386859979	17.6539726148241	83.5448899558107	8	0	519	-53.5600631481199	493	2.22900454328988	NaN	NaN	NaN	NaN	NaN	NaN	NaN	NaN	NaN	0	0	0	4221	4792	30	3	-65	100	4	8.88
B100810_0002_15	B100810_0002_15	B100810_0002_15_sim	1	4000	4110	30	30	20	-0.0023	-0.0081823	-45	10	1	0	1	3	5	-65.4240017897465	0.440746841326663	567	-0.0261941702943254	16.7241007025674	73.3067350810646	8	0	567	-54.4683832190137	543	2.2202573438307	NaN	NaN	NaN	NaN	NaN	NaN	NaN	NaN	NaN	0	0	0	4194	4774	30	3	-65	200	4	17.76
B100810_0002_16	B100810_0002_16	B100810_0002_16_sim	1	4000	4094	30	30	20	-0.0023	-0.0081823	-45	10	1	0	1	3	5	-66.3238264360061	0.485167166858173	749	-0.0254859883898856	18.349856253327	69.914081929246	8	0	749	-56.4186997697248	730	1.98496669453152	NaN	NaN	NaN	NaN	NaN	NaN	NaN	NaN	NaN	0	0	0	4167	4959	30	3	-65	400	4	35.52
B100810_0002_18	B100810_0002_18	B100810_0002_18_sim	1	4000	4123	30	30	20	-0.0023	-0.0081823	-45	10	1	0	1	3	5	-68.8956572828619	0.706578354163755	525	-0.0251497732517625	18.2396816745519	84.9761216177565	8	0	525	-53.5799386201213	499	2.22369354704237	NaN	NaN	NaN	NaN	NaN	NaN	NaN	NaN	NaN	0	0	0	4219	4807	30	3	-65	100	5	8.88
B100810_0002_19	B100810_0002_19	B100810_0002_19_sim	1	4000	4108	30	30	20	-0.0023	-0.0081823	-45	10	1	0	1	3	5	-69.2046872280609	0.758497580596313	624	-0.0258874707217217	19.7359800525122	80.56595418236	8	0	624	-54.8981703726006	601	2.14582122182433	NaN	NaN	NaN	NaN	NaN	NaN	NaN	NaN	NaN	0	0	0	4186	4884	30	3	-65	200	5	17.76
B100810_0002_20	B100810_0002_20	B100810_0002_20_sim	1	4000	4094	30	30	20	-0.0023	-0.0081823	-45	10	1	0	1	3	5	-70.2485880735292	0.917230883290463	840	-0.0233762839845671	19.6916498979496	74.6520864487851	8	0	840	-57.4458558185033	825	1.477752013585	NaN	NaN	NaN	NaN	NaN	NaN	NaN	NaN	NaN	0	0	0	4164	5089	30	3	-65	400	5	35.52
B100810_0003_2	B100810_0003_2	B100810_0003_2_sim	1	4000	4137	30	30	20	-0.0023	-0.0081823	-45	10	1	0	1	3	5	-70.9121852223532	1.04848533484491	574	-0.0238192589554636	24.2423011319497	106.160235212896	8	0	574	-54.9845908878298	552	1.8693710662956	NaN	NaN	NaN	NaN	NaN	NaN	NaN	NaN	NaN	0	0	0	4264	4932	30	4	-65	100	1	6.32
B100810_0003_3	B100810_0003_3	B100810_0003_3_sim	1	4000	4127	30	30	20	-0.0023	-0.0081823	-45	10	1	0	1	3	5	-71.0326780724022	1.08684580984313	748	-0.000280037310407145	1.57168267031703	185.149526992189	2	0	NaN	NaN	NaN	NaN	NaN	NaN	NaN	NaN	NaN	NaN	NaN	NaN	NaN	0	0	0	4222	5017	30	4	-65	200	1	12.64
B100810_0003_4	B100810_0003_4	B100810_0003_4_sim	1	4000	4110	30	30	20	-0.0023	-0.0081823	-45	10	1	0	1	3	5	-69.4788298894056	0.785670140153619	1770	-4.78451720747133e-05	0	0	1	0	NaN	NaN	NaN	NaN	NaN	NaN	NaN	NaN	NaN	NaN	NaN	NaN	NaN	0	0	0	4194	5770	30	4	-65	400	1	25.28
B100810_0003_6	B100810_0003_6	B100810_0003_6_sim	1	4000	4140	30	30	20	-0.0023	-0.0081823	-45	10	1	0	1	3	5	-69.6099614903632	0.80554456957092	564	-0.0238204843422694	22.7636435702144	101.715495313014	8	0	564	-54.7983257963315	542	1.84604530167583	NaN	NaN	NaN	NaN	NaN	NaN	NaN	NaN	NaN	0	0	0	4275	4931	30	4	-65	100	2	6.32
B100810_0003_7	B100810_0003_7	B100810_0003_7_sim	1	4000	4124	30	30	20	-0.0023	-0.0081823	-45	10	1	0	1	3	5	-70.1893865457897	0.903068121681245	732	-0.000399983029930009	2.19353534103416	181.308697729012	2	0	NaN	NaN	NaN	NaN	NaN	NaN	NaN	NaN	NaN	NaN	NaN	NaN	NaN	0	0	0	4226	5002	30	4	-65	200	2	12.64
B100810_0003_8	B100810_0003_8	B100810_0003_8_sim	1	4000	4109	30	30	20	-0.0023	-0.0081823	-45	10	1	0	1	3	5	-69.6670983147025	0.816239261680467	1770	-5.32248864994565e-05	0	0	1	0	NaN	NaN	NaN	NaN	NaN	NaN	NaN	NaN	NaN	NaN	NaN	NaN	NaN	0	0	0	4193	5770	30	4	-65	400	2	25.28
B100810_0003_10	B100810_0003_10	B100810_0003_10_sim	1	4000	4143	30	30	20	-0.0023	-0.0081823	-45	10	1	0	1	3	5	-70.4368049763926	0.956098746339053	571	-0.0238031230387672	23.708827168126	104.243869724182	8	0	571	-54.9355818448815	548	1.86481902098889	NaN	NaN	NaN	NaN	NaN	NaN	NaN	NaN	NaN	0	0	0	4268	4932	30	4	-65	100	3	6.32
B100810_0003_11	B100810_0003_11	B100810_0003_11_sim	1	4000	4127	30	30	20	-0.0023	-0.0081823	-45	10	1	0	1	3	5	-68.8197674494516	0.696751017678362	707	-0.00101327973616619	4.29326341745259	167.782426697008	2	0	NaN	NaN	NaN	NaN	NaN	NaN	NaN	NaN	NaN	NaN	NaN	NaN	NaN	0	0	0	4233	4981	30	4	-65	200	3	12.64
B100810_0003_12	B100810_0003_12	B100810_0003_12_sim	1	4000	4111	30	30	20	-0.0023	-0.0081823	-45	10	1	0	1	3	5	-69.034358465976	0.726319281056111	1770	-5.45967572564664e-05	0	0	1	0	NaN	NaN	NaN	NaN	NaN	NaN	NaN	NaN	NaN	NaN	NaN	NaN	NaN	0	0	0	4194	5770	30	4	-65	400	3	25.28
B100810_0003_14	B100810_0003_14	B100810_0003_14_sim	1	4000	4149	30	30	20	-0.0023	-0.0081823	-45	10	1	0	1	3	5	-66.7286587533123	0.513315348443609	550	-0.0221523733921172	17.6019900591635	85.6193762320545	8	0	550	-55.3457260140033	530	1.49545650511197	NaN	NaN	NaN	NaN	NaN	NaN	NaN	NaN	NaN	0	0	0	4308	4886	30	4	-65	100	4	6.32
B100810_0003_15	B100810_0003_15	B100810_0003_15_sim	1	4000	4131	30	30	20	-0.0023	-0.0081823	-45	10	1	0	1	3	5	-65.7827565225779	0.457783937816678	600	-0.0241743600259464	21.541181477085	85.6989370666208	8	0	600	-55.9131639399623	581	1.64773609956522	NaN	NaN	NaN	NaN	NaN	NaN	NaN	NaN	NaN	0	0	0	4252	4896	30	4	-65	200	4	12.64
B100810_0003_16	B100810_0003_16	B100810_0003_16_sim	1	4000	4110	30	30	20	-0.0023	-0.0081823	-45	10	1	0	1	3	5	-68.6382880303454	0.669294762843686	1770	-5.01559096394086e-05	0	0	1	0	NaN	NaN	NaN	NaN	NaN	NaN	NaN	NaN	NaN	NaN	NaN	NaN	NaN	0	0	0	4196	5770	30	4	-65	400	4	25.28
B100810_0003_18	B100810_0003_18	B100810_0003_18_sim	1	4000	4143	30	30	20	-0.0023	-0.0081823	-45	10	1	0	1	3	5	-68.6777222387596	0.682993882021963	558	-0.0236187143064822	21.3903116165979	97.4156562186109	8	0	558	-54.7771762311125	536	1.84126560754378	NaN	NaN	NaN	NaN	NaN	NaN	NaN	NaN	NaN	0	0	0	4284	4924	30	4	-65	100	5	6.32
B100810_0003_19	B100810_0003_19	B100810_0003_19_sim	1	4000	4127	30	30	20	-0.0023	-0.0081823	-45	10	1	0	1	3	5	-68.7916752126165	0.693943823528612	706	-0.00102205874440019	4.29308513714876	166.748424527826	2	0	NaN	NaN	NaN	NaN	NaN	NaN	NaN	NaN	NaN	NaN	NaN	NaN	NaN	0	0	0	4233	4981	30	4	-65	200	5	12.64
B100810_0003_20	B100810_0003_20	B100810_0003_20_sim	1	4000	4111	30	30	20	-0.0023	-0.0081823	-45	10	1	0	1	3	5	-68.3668853159581	0.644409646209355	1770	-5.59813706487479e-05	0	0	1	0	NaN	NaN	NaN	NaN	NaN	NaN	NaN	NaN	NaN	NaN	NaN	NaN	NaN	0	0	0	4196	5770	30	4	-65	400	5	25.28
C092710_0001_3	C092710_0001_3	C092710_0001_3_sim	1	4000	4142	30	30	20	-0.0023	-0.0081823	-45	10	1	0	1	3	5	-63.1847065097948	0.377964840165973	1770	-0.000861597128740024	0	0	1	0	NaN	NaN	NaN	NaN	NaN	NaN	NaN	NaN	NaN	NaN	NaN	NaN	NaN	0	0	0	4207	5770	13	1	-60	100	1	16
C092710_0001_4	C092710_0001_4	C092710_0001_4_sim	1	4000	4131	30	30	20	-0.0023	-0.0081823	-45	10	1	0	1	3	5	-64.3720632652121	0.420604034296527	367	-0.0236921560575878	12.2314365223331	70.1915102655239	8	0	367	-55.1098851347303	345	1.49130824906754	NaN	NaN	NaN	NaN	NaN	NaN	NaN	NaN	NaN	0	0	0	4211	4555	13	1	-60	200	1	32
C092710_0001_5	C092710_0001_5	C092710_0001_5_sim	1	4000	4123	30	30	20	-0.0023	-0.0081823	-45	10	1	0	1	3	5	-59.2577376763108	0.334645039072757	345	-0.0248871166546705	10.2953364313202	61.0887529064198	8	0	345	-54.6500289503615	323	1.66523380231959	NaN	NaN	NaN	NaN	NaN	NaN	NaN	NaN	NaN	0	0	0	4196	4477	13	1	-60	400	1	64
C092710_0001_8	C092710_0001_8	C092710_0001_8_sim	1	4000	4144	30	30	20	-0.0023	-0.0081823	-45	10	1	0	1	3	5	-63.6263501229477	0.392159062247064	1770	-0.00129705816877537	0	0	1	0	NaN	NaN	NaN	NaN	NaN	NaN	NaN	NaN	NaN	NaN	NaN	NaN	NaN	0	0	0	4210	5770	13	1	-60	100	2	16
C092710_0001_9	C092710_0001_9	C092710_0001_9_sim	1	4000	4132	30	30	20	-0.0023	-0.0081823	-45	10	1	0	1	3	5	-63.8455188590297	0.400114086413701	360	-0.0230108321252646	11.4490031701665	68.1682354168991	8	0	360	-55.3536518447385	339	1.41551577735643	NaN	NaN	NaN	NaN	NaN	NaN	NaN	NaN	NaN	0	0	0	4212	4541	13	1	-60	200	2	32
C092710_0001_10	C092710_0001_10	C092710_0001_10_sim	1	4000	4118	30	30	20	-0.0023	-0.0081823	-45	10	1	0	1	3	5	-63.541036766232	0.390749439239298	391	-0.0274407304183133	14.8203870972866	70.957557345267	8	0	391	-54.1436825153661	367	2.0017967258572	NaN	NaN	NaN	NaN	NaN	NaN	NaN	NaN	NaN	0	0	0	4191	4568	13	1	-60	400	2	64
C092710_0001_13	C092710_0001_13	C092710_0001_13_sim	1	4000	4140	30	30	20	-0.0023	-0.0081823	-45	10	1	0	1	3	5	-64.6945378081587	0.433294865175078	356	-0.00904506468044028	4.60843943384392	61.8944898659876	8	0	356	-61.6230049131953	340	0.307998474629628	NaN	NaN	NaN	NaN	NaN	NaN	NaN	NaN	NaN	0	0	0	4218	4521	13	1	-60	100	3	16
C092710_0001_14	C092710_0001_14	C092710_0001_14_sim	1	4000	4131	30	30	20	-0.0023	-0.0081823	-45	10	1	0	1	3	5	-64.5315097325816	0.427277826126111	369	-0.0239019059836438	12.4808837622845	70.8608047752268	8	0	369	-55.0359596494159	347	1.52478960057822	NaN	NaN	NaN	NaN	NaN	NaN	NaN	NaN	NaN	0	0	0	4211	4561	13	1	-60	200	3	32
C092710_0001_15	C092710_0001_15	C092710_0001_15_sim	1	4000	4117	30	30	20	-0.0023	-0.0081823	-45	10	1	0	1	3	5	-64.2148279714023	0.4111823816346	399	-0.0276756079589811	15.5432950880042	72.5473067994701	8	0	399	-54.2023379697389	374	2.03974405993858	NaN	NaN	NaN	NaN	NaN	NaN	NaN	NaN	NaN	0	0	0	4191	4585	13	1	-60	400	3	64
C092710_0001_18	C092710_0001_18	C092710_0001_18_sim	1	4000	4140	30	30	20	-0.0023	-0.0081823	-45	10	1	0	1	3	5	-64.6815409809028	0.432283218623043	356	-0.00885866544978083	4.49958717144582	61.7831394725926	8	0	356	-61.7154745422375	340	0.292637501838726	NaN	NaN	NaN	NaN	NaN	NaN	NaN	NaN	NaN	0	0	0	4217	4520	13	1	-60	100	4	16
C092710_0001_19	C092710_0001_19	C092710_0001_19_sim	1	4000	4132	30	30	20	-0.0023	-0.0081823	-45	10	1	0	1	3	5	-63.6992800288312	0.395220538154516	358	-0.02277150523253	11.2085328906038	67.6452230084878	8	0	358	-55.4504828910714	337	1.33416380252251	NaN	NaN	NaN	NaN	NaN	NaN	NaN	NaN	NaN	0	0	0	4212	4535	13	1	-60	200	4	32
C092710_0001_20	C092710_0001_20	C092710_0001_20_sim	1	4000	4119	30	30	20	-0.0023	-0.0081823	-45	10	1	0	1	3	5	-63.6012421315623	0.391378971621742	391	-0.0274605648805679	14.8239877906189	71.1680452593016	8	0	391	-54.2040230312759	367	2.01851361368266	NaN	NaN	NaN	NaN	NaN	NaN	NaN	NaN	NaN	0	0	0	4191	4570	13	1	-60	400	4	64
C092710_0001_23	C092710_0001_23	C092710_0001_23_sim	1	4000	4140	30	30	20	-0.0023	-0.0081823	-45	10	1	0	1	3	5	-65.1173745633459	0.453788045944445	356	-0.0134557021980027	7.20287912608401	63.7411469762499	8	0	356	-59.5342447755906	340	0.521761871408472	NaN	NaN	NaN	NaN	NaN	NaN	NaN	NaN	NaN	0	0	0	4220	4542	13	1	-60	100	5	16
C092710_0001_24	C092710_0001_24	C092710_0001_24_sim	1	4000	4132	30	30	20	-0.0023	-0.0081823	-45	10	1	0	1	3	5	-63.5088661401509	0.38941124613354	355	-0.0225257544344014	10.9718840726869	66.9125084397427	8	0	355	-55.5160109916607	334	1.31261064562416	NaN	NaN	NaN	NaN	NaN	NaN	NaN	NaN	NaN	0	0	0	4212	4529	13	1	-60	200	5	32
C092710_0001_25	C092710_0001_25	C092710_0001_25_sim	1	4000	4119	30	30	20	-0.0023	-0.0081823	-45	10	1	0	1	3	5	-63.226860390933	0.38050040988581	387	-0.0273563141741714	14.4579755320763	70.1223390154653	8	0	387	-54.1456972528678	363	1.9961247312167	NaN	NaN	NaN	NaN	NaN	NaN	NaN	NaN	NaN	0	0	0	4192	4560	13	1	-60	400	5	64
C092710_0005_3	C092710_0005_3	C092710_0005_3_sim	1	4000	4137	30	30	20	-0.0023	-0.0081823	-45	10	1	0	1	3	5	-66.9924858608507	0.586815700510436	375	-0.0206906690672919	12.4424904066157	74.7340081093854	8	0	375	-56.4868264437756	356	1.09542964831475	NaN	NaN	NaN	NaN	NaN	NaN	NaN	NaN	NaN	0	0	0	4225	4610	13	1	-65	100	1	16
C092710_0005_4	C092710_0005_4	C092710_0005_4_sim	1	4000	4129	30	30	20	-0.0023	-0.0081823	-45	10	1	0	1	3	5	-67.2182169975267	0.611481380917954	396	-0.0259595520473801	16.2377143236518	80.347352596917	8	0	396	-54.4456866755	372	1.80283745430766	NaN	NaN	NaN	NaN	NaN	NaN	NaN	NaN	NaN	0	0	0	4207	4635	13	1	-65	200	1	32
C092710_0005_5	C092710_0005_5	C092710_0005_5_sim	1	4000	4116	30	30	20	-0.0023	-0.0081823	-45	10	1	0	1	3	5	-68.0141531049232	0.693175914806558	438	-0.0285024366461639	20.1292383250686	82.75672619944	8	0	438	-54.4694325458454	414	2.10286660556042	NaN	NaN	NaN	NaN	NaN	NaN	NaN	NaN	NaN	0	0	0	4186	4677	13	1	-65	400	1	64
C092710_0005_8	C092710_0005_8	C092710_0005_8_sim	1	4000	4138	30	30	20	-0.0023	-0.0081823	-45	10	1	0	1	3	5	-67.7595318788412	0.665953727115264	384	-0.0219159816047197	13.8336695707514	78.8205068139101	8	0	384	-56.0268312014723	364	1.23389911924284	NaN	NaN	NaN	NaN	NaN	NaN	NaN	NaN	NaN	0	0	0	4225	4635	13	1	-65	100	2	16
C092710_0005_9	C092710_0005_9	C092710_0005_9_sim	1	4000	4127	30	30	20	-0.0023	-0.0081823	-45	10	1	0	1	3	5	-67.4355408431477	0.634041127160551	398	-0.0261081346004684	16.5733778648831	80.9731890088829	8	0	398	-54.3893320468187	374	1.82378031230127	NaN	NaN	NaN	NaN	NaN	NaN	NaN	NaN	NaN	0	0	0	4206	4641	13	1	-65	200	2	32
C092710_0005_10	C092710_0005_10	C092710_0005_10_sim	1	4000	4116	30	30	20	-0.0023	-0.0081823	-45	10	1	0	1	3	5	-67.8136164557255	0.674109004205323	436	-0.0284965665760543	19.8846359254892	82.2514221715473	8	0	436	-54.4649777801516	412	2.10976935368842	NaN	NaN	NaN	NaN	NaN	NaN	NaN	NaN	NaN	0	0	0	4186	4674	13	1	-65	400	2	64
C092710_0005_13	C092710_0005_13	C092710_0005_13_sim	1	4000	4138	30	30	20	-0.0023	-0.0081823	-45	10	1	0	1	3	5	-66.8573616400138	0.579305280791066	374	-0.0204106999925813	12.1649090166249	74.009641120651	8	0	374	-56.5997138306854	356	1.07027183703281	NaN	NaN	NaN	NaN	NaN	NaN	NaN	NaN	NaN	0	0	0	4225	4606	13	1	-65	100	3	16
C092710_0005_14	C092710_0005_14	C092710_0005_14_sim	1	4000	4129	30	30	20	-0.0023	-0.0081823	-45	10	1	0	1	3	5	-65.9644280213729	0.505358817987716	384	-0.025223241484489	14.496154197245	75.9575736058369	8	0	384	-54.6368371074758	361	1.7060527351898	NaN	NaN	NaN	NaN	NaN	NaN	NaN	NaN	NaN	0	0	0	4209	4600	13	1	-65	200	3	32
C092710_0005_15	C092710_0005_15	C092710_0005_15_sim	1	4000	4116	30	30	20	-0.0023	-0.0081823	-45	10	1	0	1	3	5	-66.9435730732058	0.586617201057386	428	-0.028326692275928	18.8512878469821	79.9146162035433	8	0	428	-54.387163795934	404	2.10077565793925	NaN	NaN	NaN	NaN	NaN	NaN	NaN	NaN	NaN	0	0	0	4187	4655	13	1	-65	400	3	64
C092710_0005_18	C092710_0005_18	C092710_0005_18_sim	1	4000	4138	30	30	20	-0.0023	-0.0081823	-45	10	1	0	1	3	5	-66.5873024498087	0.556886788660119	370	-0.019866454816808	11.6504798042163	72.6289579944207	8	0	370	-56.8100135838569	352	1.0168951256949	NaN	NaN	NaN	NaN	NaN	NaN	NaN	NaN	NaN	0	0	0	4224	4596	13	1	-65	100	4	16
C092710_0005_19	C092710_0005_19	C092710_0005_19_sim	1	4000	4129	30	30	20	-0.0023	-0.0081823	-45	10	1	0	1	3	5	-66.7229764589862	0.569711690935714	391	-0.025706331527644	15.5611931506836	78.6373476482054	8	0	391	-54.4981633055807	368	1.76352225928522	NaN	NaN	NaN	NaN	NaN	NaN	NaN	NaN	NaN	0	0	0	4207	4621	13	1	-65	200	4	32
C092710_0005_20	C092710_0005_20	C092710_0005_20_sim	1	4000	4117	30	30	20	-0.0023	-0.0081823	-45	10	1	0	1	3	5	-67.5073547101835	0.641453146459836	434	-0.0283959236686069	19.5063682237247	81.4938262396263	8	0	434	-54.4613008345479	409	2.10076033837599	NaN	NaN	NaN	NaN	NaN	NaN	NaN	NaN	NaN	0	0	0	4186	4668	13	1	-65	400	4	64
C092710_0005_23	C092710_0005_23	C092710_0005_23_sim	1	4000	4137	30	30	20	-0.0023	-0.0081823	-45	10	1	0	1	3	5	-69.1238870337185	0.839354431319031	399	-0.0232109335085616	16.002605982133	85.587555714648	8	0	399	-55.5897769550844	377	1.42902697231096	NaN	NaN	NaN	NaN	NaN	NaN	NaN	NaN	NaN	0	0	0	4223	4680	13	1	-65	100	5	16
C092710_0005_24	C092710_0005_24	C092710_0005_24_sim	1	4000	4128	30	30	20	-0.0023	-0.0081823	-45	10	1	0	1	3	5	-67.1554905486512	0.607306060318442	396	-0.0259033544741733	16.1520902277577	80.1653919617632	8	0	396	-54.4538860227318	372	1.80420369868624	NaN	NaN	NaN	NaN	NaN	NaN	NaN	NaN	NaN	0	0	0	4206	4633	13	1	-65	200	5	32
C092710_0005_25	C092710_0005_25	C092710_0005_25_sim	1	4000	4116	30	30	20	-0.0023	-0.0081823	-45	10	1	0	1	3	5	-67.8064021857385	0.669191977267572	436	-0.0284682913004344	19.8671119981406	82.2840655630822	8	0	436	-54.4749643331078	412	2.10974510822625	NaN	NaN	NaN	NaN	NaN	NaN	NaN	NaN	NaN	0	0	0	4186	4673	13	1	-65	400	5	64
C092710_0009_3	C092710_0009_3	C092710_0009_3_sim	1	4000	4136	30	30	20	-0.0023	-0.0081823	-45	10	1	0	1	3	5	-70.6745432298941	1.07143978092375	410	-0.0241937366814422	18.3481436614401	92.9104029952264	8	0	410	-55.3536407892865	388	1.5489731381881	NaN	NaN	NaN	NaN	NaN	NaN	NaN	NaN	NaN	0	0	0	4219	4716	13	1	-70	100	1	16
C092710_0009_4	C092710_0009_4	C092710_0009_4_sim	1	4000	4129	30	30	20	-0.0023	-0.0081823	-45	10	1	0	1	3	5	-72.4591393536004	1.35369457197	432	-0.0272413962340013	22.6419650182916	97.8562555994562	8	0	432	-54.6772139854297	408	1.94812433015336	NaN	NaN	NaN	NaN	NaN	NaN	NaN	NaN	NaN	0	0	0	4197	4725	13	1	-70	200	1	32
C092710_0009_5	C092710_0009_5	C092710_0009_5_sim	1	4000	4117	30	30	20	-0.0023	-0.0081823	-45	10	1	0	1	3	5	-72.853131632123	1.41035127901565	478	-0.0286444467416594	24.2867005295485	92.3321367485152	8	0	478	-55.18793810266	455	2.07515434584535	NaN	NaN	NaN	NaN	NaN	NaN	NaN	NaN	NaN	0	0	0	4181	4736	13	1	-70	400	1	64
C092710_0009_8	C092710_0009_8	C092710_0009_8_sim	1	4000	4139	30	30	20	-0.0023	-0.0081823	-45	10	1	0	1	3	5	-73.6446846834322	1.44276982397477	428	-0.0250725464650462	22.2969380552961	104.377729837274	8	0	428	-55.4313054751575	405	1.64725831258531	NaN	NaN	NaN	NaN	NaN	NaN	NaN	NaN	NaN	0	0	0	4210	4744	13	1	-70	100	2	16
C092710_0009_9	C092710_0009_9	C092710_0009_9_sim	1	4000	4131	30	30	20	-0.0023	-0.0081823	-45	10	1	0	1	3	5	-74.9086766491489	1.41609613533791	451	-0.0274947721354342	24.9351718520166	101.954859641254	8	0	451	-55.0889422107066	428	1.93156940223025	NaN	NaN	NaN	NaN	NaN	NaN	NaN	NaN	NaN	0	0	0	4193	4737	13	1	-70	200	2	32
C092710_0009_10	C092710_0009_10	C092710_0009_10_sim	1	4000	4117	30	30	20	-0.0023	-0.0081823	-45	10	1	0	1	3	5	-74.5257305184458	1.44129523547255	496	-0.028492155117864	25.3397784268388	93.7318255128994	8	0	496	-55.5720342820709	474	2.01730082546189	NaN	NaN	NaN	NaN	NaN	NaN	NaN	NaN	NaN	0	0	0	4179	4753	13	1	-70	400	2	64
C092710_0009_13	C092710_0009_13	C092710_0009_13_sim	1	4000	4137	30	30	20	-0.0023	-0.0081823	-45	10	1	0	1	3	5	-72.2049812603381	1.32104167407309	419	-0.0247000797241045	20.4874692909475	99.6089139604954	8	0	419	-55.3262613564472	396	1.61790526358547	NaN	NaN	NaN	NaN	NaN	NaN	NaN	NaN	NaN	0	0	0	4214	4735	13	1	-70	100	3	16
C092710_0009_14	C092710_0009_14	C092710_0009_14_sim	1	4000	4128	30	30	20	-0.0023	-0.0081823	-45	10	1	0	1	3	5	-72.6765923475746	1.38509469816244	433	-0.027281417760658	22.8709598657692	98.2778276343632	8	0	433	-54.6984741146075	409	1.95097030041919	NaN	NaN	NaN	NaN	NaN	NaN	NaN	NaN	NaN	0	0	0	4196	4726	13	1	-70	200	3	32
C092710_0009_15	C092710_0009_15	C092710_0009_15_sim	1	4000	4120	30	30	20	-0.0023	-0.0081823	-45	10	1	0	1	3	5	-74.4502986321311	1.41711028314803	495	-0.0283768545444417	25.2480979171886	93.9149155367377	8	0	495	-55.6031945670635	472	2.0297378625833	NaN	NaN	NaN	NaN	NaN	NaN	NaN	NaN	NaN	0	0	0	4179	4751	13	1	-70	400	3	64
C092710_0009_18	C092710_0009_18	C092710_0009_18_sim	1	4000	4137	30	30	20	-0.0023	-0.0081823	-45	10	1	0	1	3	5	-72.3338916127834	1.3434361183355	419	-0.0248721801561812	20.7058830276429	99.8923195060527	8	0	419	-55.2930616815447	397	1.62068392629122	NaN	NaN	NaN	NaN	NaN	NaN	NaN	NaN	NaN	0	0	0	4214	4736	13	1	-70	100	4	16
C092710_0009_19	C092710_0009_19	C092710_0009_19_sim	1	4000	4128	30	30	20	-0.0023	-0.0081823	-45	10	1	0	1	3	5	-72.5315494189074	1.34958902228282	432	-0.0272622501633855	22.7161956917261	97.9265443140991	8	0	432	-54.6771439457544	408	1.95389032694393	NaN	NaN	NaN	NaN	NaN	NaN	NaN	NaN	NaN	0	0	0	4196	4725	13	1	-70	200	4	32
C092710_0009_20	C092710_0009_20	C092710_0009_20_sim	1	4000	4118	30	30	20	-0.0023	-0.0081823	-45	10	1	0	1	3	5	-73.270106518388	1.43484173664118	482	-0.0286222751504362	24.5586950067083	92.6620462848386	8	0	482	-55.2730096709676	459	2.06184550140529	NaN	NaN	NaN	NaN	NaN	NaN	NaN	NaN	NaN	0	0	0	4180	4739	13	1	-70	400	4	64
C092710_0009_23	C092710_0009_23	C092710_0009_23_sim	1	4000	4135	30	30	20	-0.0023	-0.0081823	-45	10	1	0	1	3	5	-71.7045337171799	1.25538066500648	416	-0.0245977099425722	19.8390096107166	97.4365209606692	8	0	416	-55.299267430449	394	1.59292088949869	NaN	NaN	NaN	NaN	NaN	NaN	NaN	NaN	NaN	0	0	0	4216	4731	13	1	-70	100	5	16
C092710_0009_24	C092710_0009_24	C092710_0009_24_sim	1	4000	4129	30	30	20	-0.0023	-0.0081823	-45	10	1	0	1	3	5	-70.323955170218	1.02875749715024	419	-0.0268823340830222	20.3191053843862	91.2660799944585	8	0	419	-54.4041514284977	395	1.92261832701681	NaN	NaN	NaN	NaN	NaN	NaN	NaN	NaN	NaN	0	0	0	4201	4702	13	1	-70	200	5	32
C092710_0009_25	C092710_0009_25	C092710_0009_25_sim	1	4000	4118	30	30	20	-0.0023	-0.0081823	-45	10	1	0	1	3	5	-70.390167529399	1.03645733425731	459	-0.0285448818952162	22.3918685169616	88.4262372925049	8	0	459	-54.8036300212208	435	2.10141157144199	NaN	NaN	NaN	NaN	NaN	NaN	NaN	NaN	NaN	0	0	0	4183	4713	13	1	-70	400	5	64
C092710_0002_3	C092710_0002_3	C092710_0002_3_sim	1	4000	4134	30	30	20	-0.0023	-0.0081823	-45	10	1	0	1	3	5	-64.3488944951103	0.416561819362133	352	-0.0204911242644515	10.3446342101577	66.3935365472093	8	0	352	-56.3824609398076	333	1.08302269098365	NaN	NaN	NaN	NaN	NaN	NaN	NaN	NaN	NaN	0	0	0	4217	4537	13	2	-60	100	1	24
C092710_0002_4	C092710_0002_4	C092710_0002_4_sim	1	4000	4125	30	30	20	-0.0023	-0.0081823	-45	10	1	0	1	3	5	-63.1887604823697	0.379980568568232	371	-0.0257332213360926	12.9291713396105	69.3512016229254	8	0	371	-54.4156644206753	347	1.78767421004986	NaN	NaN	NaN	NaN	NaN	NaN	NaN	NaN	NaN	0	0	0	4201	4542	13	2	-60	200	1	48
C092710_0002_5	C092710_0002_5	C092710_0002_5_sim	1	4000	4109	30	30	20	-0.0023	-0.0081823	-45	10	1	0	1	3	5	-65.0981820015721	0.453366587335515	443	-0.0290521740499716	18.6417665331547	74.4197836301917	8	0	443	-54.761351813792	420	2.13746600295686	NaN	NaN	NaN	NaN	NaN	NaN	NaN	NaN	NaN	0	0	0	4178	4643	13	2	-60	400	1	96
C092710_0002_8	C092710_0002_8	C092710_0002_8_sim	1	4000	4137	30	30	20	-0.0023	-0.0081823	-45	10	1	0	1	3	5	-63.2846403189811	0.38055596119976	339	-0.0169083106835473	7.83882164043239	60.2486374134544	8	0	339	-57.8064056057829	322	0.768346675087059	NaN	NaN	NaN	NaN	NaN	NaN	NaN	NaN	NaN	0	0	0	4214	4501	13	2	-60	100	2	24
C092710_0002_9	C092710_0002_9	C092710_0002_9_sim	1	4000	4124	30	30	20	-0.0023	-0.0081823	-45	10	1	0	1	3	5	-63.4929558948183	0.388397660737759	374	-0.0259117359912371	13.3348117709055	70.1466074324748	8	0	374	-54.3275967336058	350	1.81980441318032	NaN	NaN	NaN	NaN	NaN	NaN	NaN	NaN	NaN	0	0	0	4201	4550	13	2	-60	200	2	48
C092710_0002_10	C092710_0002_10	C092710_0002_10_sim	1	4000	4110	30	30	20	-0.0023	-0.0081823	-45	10	1	0	1	3	5	-62.7853248151308	0.369429173846631	414	-0.0285348498903216	15.8975505040706	69.339944753801	8	0	414	-54.5789295013475	391	2.12361206071813	NaN	NaN	NaN	NaN	NaN	NaN	NaN	NaN	NaN	0	0	0	4180	4584	13	2	-60	400	2	96
C092710_0002_13	C092710_0002_13	C092710_0002_13_sim	1	4000	4137	30	30	20	-0.0023	-0.0081823	-45	10	1	0	1	3	5	-61.6276429013698	0.348216789481413	343	-0.00309465250191907	0.271614404456045	39.2406011792342	1	0	NaN	NaN	NaN	NaN	NaN	NaN	NaN	NaN	NaN	NaN	NaN	NaN	NaN	0	0	1	4205	4410	13	2	-60	100	3	24
C092710_0002_14	C092710_0002_14	C092710_0002_14_sim	1	4000	4127	30	30	20	-0.0023	-0.0081823	-45	10	1	0	1	3	5	-60.9240520423615	0.341625320389519	345	-0.0235614914212018	10.1604152689326	62.4628193766518	8	0	345	-55.0578675112564	324	1.47982873351049	NaN	NaN	NaN	NaN	NaN	NaN	NaN	NaN	NaN	0	0	0	4202	4490	13	2	-60	200	3	48
C092710_0002_15	C092710_0002_15	C092710_0002_15_sim	1	4000	4108	30	30	20	-0.0023	-0.0081823	-45	10	1	0	1	3	5	-63.6984083980145	0.393266824690922	425	-0.0287363109139072	16.9259173300993	71.3137720241388	8	0	425	-54.6757390319508	402	2.13846583498119	NaN	NaN	NaN	NaN	NaN	NaN	NaN	NaN	NaN	0	0	0	4180	4607	13	2	-60	400	3	96
C092710_0002_18	C092710_0002_18	C092710_0002_18_sim	1	4000	4137	30	30	20	-0.0023	-0.0081823	-45	10	1	0	1	3	5	-63.2562052776442	0.376390523448383	338	-0.0168915664113846	7.80339114467584	59.9628587254911	8	0	338	-57.8125597535812	322	0.761430679381547	NaN	NaN	NaN	NaN	NaN	NaN	NaN	NaN	NaN	0	0	0	4214	4499	13	2	-60	100	4	24
C092710_0002_19	C092710_0002_19	C092710_0002_19_sim	1	4000	4123	30	30	20	-0.0023	-0.0081823	-45	10	1	0	1	3	5	-64.2970055926212	0.417766279518686	383	-0.0264080663812353	14.3383122031233	72.3197181700671	8	0	383	-54.2208653139895	359	1.881625583827	NaN	NaN	NaN	NaN	NaN	NaN	NaN	NaN	NaN	0	0	0	4199	4571	13	2	-60	200	4	48
C092710_0002_20	C092710_0002_20	C092710_0002_20_sim	1	4000	4108	30	30	20	-0.0023	-0.0081823	-45	10	1	0	1	3	5	-63.9401536473555	0.40308948389707	429	-0.0287881652604484	17.2374487310333	71.8763382044031	8	0	429	-54.6861637729586	405	2.14208749688352	NaN	NaN	NaN	NaN	NaN	NaN	NaN	NaN	NaN	0	0	0	4179	4613	13	2	-60	400	4	96
C092710_0002_23	C092710_0002_23	C092710_0002_23_sim	1	4000	4137	30	30	20	-0.0023	-0.0081823	-45	10	1	0	1	3	5	-63.412253819203	0.384689073911755	340	-0.0176084847943414	8.25487216370227	60.9630007627803	8	0	340	-57.5198165232312	324	0.816042532766545	NaN	NaN	NaN	NaN	NaN	NaN	NaN	NaN	NaN	0	0	0	4214	4506	13	2	-60	100	5	24
C092710_0002_24	C092710_0002_24	C092710_0002_24_sim	1	4000	4125	30	30	20	-0.0023	-0.0081823	-45	10	1	0	1	3	5	-62.9075363340251	0.371339013462176	367	-0.025593882353957	12.6268708913984	68.355713684584	8	0	367	-54.4319584510302	344	1.75528360633861	NaN	NaN	NaN	NaN	NaN	NaN	NaN	NaN	NaN	0	0	0	4201	4535	13	2	-60	200	5	48
C092710_0002_25	C092710_0002_25	C092710_0002_25_sim	1	4000	4110	30	30	20	-0.0023	-0.0081823	-45	10	1	0	1	3	5	-63.8041848799168	0.397971748929849	427	-0.0288341560136978	17.1041267345127	71.4362372527796	8	0	427	-54.6303390223655	404	2.12693724524046	NaN	NaN	NaN	NaN	NaN	NaN	NaN	NaN	NaN	0	0	0	4180	4610	13	2	-60	400	5	96
C092710_0006_3	C092710_0006_3	C092710_0006_3_sim	1	4000	4132	30	30	20	-0.0023	-0.0081823	-45	10	1	0	1	3	5	-66.3407145809717	0.536683080778382	380	-0.0235617154759275	13.5971564660925	75.4901051179106	8	0	380	-55.2658373012709	359	1.47086497946751	NaN	NaN	NaN	NaN	NaN	NaN	NaN	NaN	NaN	0	0	0	4217	4603	13	2	-65	100	1	24
C092710_0006_4	C092710_0006_4	C092710_0006_4_sim	1	4000	4122	30	30	20	-0.0023	-0.0081823	-45	10	1	0	1	3	5	-66.9441239334012	0.58648164085091	410	-0.0274450681142162	17.6578023557017	79.973266351923	8	0	410	-54.1737311761143	385	2.00233324843444	NaN	NaN	NaN	NaN	NaN	NaN	NaN	NaN	NaN	0	0	0	4195	4640	13	2	-65	200	1	48
C092710_0006_5	C092710_0006_5	C092710_0006_5_sim	1	4000	4109	30	30	20	-0.0023	-0.0081823	-45	10	1	0	1	3	5	-66.7098047294732	0.566941384277787	463	-0.0291302556132256	20.401145377907	78.0920541516173	8	0	463	-54.9826266880391	440	2.14025458093144	NaN	NaN	NaN	NaN	NaN	NaN	NaN	NaN	NaN	0	0	0	4176	4680	13	2	-65	400	1	96
C092710_0006_8	C092710_0006_8	C092710_0006_8_sim	1	4000	4133	30	30	20	-0.0023	-0.0081823	-45	10	1	0	1	3	5	-67.3673597148424	0.632404612808699	391	-0.0245092933942775	15.1472359959522	79.626597662209	8	0	391	-54.9480761883459	369	1.59095160847406	NaN	NaN	NaN	NaN	NaN	NaN	NaN	NaN	NaN	0	0	0	4215	4634	13	2	-65	100	2	24
C092710_0006_9	C092710_0006_9	C092710_0006_9_sim	1	4000	4123	30	30	20	-0.0023	-0.0081823	-45	10	1	0	1	3	5	-68.5775019588676	0.764876181391011	424	-0.0278152776346713	19.6837497860816	85.0919342049624	8	0	424	-54.276539280278	399	2.03212952912206	NaN	NaN	NaN	NaN	NaN	NaN	NaN	NaN	NaN	0	0	0	4193	4677	13	2	-65	200	2	48
C092710_0006_10	C092710_0006_10	C092710_0006_10_sim	1	4000	4109	30	30	20	-0.0023	-0.0081823	-45	10	1	0	1	3	5	-69.3052929930306	0.864203775740829	492	-0.0291186591639943	22.6330289150765	82.8497396887306	8	0	492	-55.3632747681201	469	2.08767491431304	NaN	NaN	NaN	NaN	NaN	NaN	NaN	NaN	NaN	0	0	0	4174	4723	13	2	-65	400	2	96
C092710_0006_13	C092710_0006_13	C092710_0006_13_sim	1	4000	4131	30	30	20	-0.0023	-0.0081823	-45	10	1	0	1	3	5	-69.268642795404	0.857945318041723	405	-0.0255034356175269	17.8347699624372	87.504369371455	8	0	405	-54.7439574518996	382	1.74266398695762	NaN	NaN	NaN	NaN	NaN	NaN	NaN	NaN	NaN	0	0	0	4211	4683	13	2	-65	100	3	24
C092710_0006_14	C092710_0006_14	C092710_0006_14_sim	1	4000	4123	30	30	20	-0.0023	-0.0081823	-45	10	1	0	1	3	5	-68.3704455281394	0.740050236404847	423	-0.0277932033486167	19.3750743580218	84.5646532300559	8	0	423	-54.3118686172778	398	2.04755412952028	NaN	NaN	NaN	NaN	NaN	NaN	NaN	NaN	NaN	0	0	0	4193	4673	13	2	-65	200	3	48
C092710_0006_15	C092710_0006_15	C092710_0006_15_sim	1	4000	4108	30	30	20	-0.0023	-0.0081823	-45	10	1	0	1	3	5	-68.6442198251887	0.772835241964221	484	-0.0290039537460937	22.0779152063569	81.9219111063207	8	0	484	-55.3277539877317	462	2.11663554431772	NaN	NaN	NaN	NaN	NaN	NaN	NaN	NaN	NaN	0	0	0	4175	4713	13	2	-65	400	3	96
C092710_0006_18	C092710_0006_18	C092710_0006_18_sim	1	4000	4132	30	30	20	-0.0023	-0.0081823	-45	10	1	0	1	3	5	-68.7298924067809	0.789251557284819	402	-0.0252714856563709	17.0912839167784	85.278650619092	8	0	402	-54.7727160118827	378	1.70425329842763	NaN	NaN	NaN	NaN	NaN	NaN	NaN	NaN	NaN	0	0	0	4212	4671	13	2	-65	100	4	24
C092710_0006_19	C092710_0006_19	C092710_0006_19_sim	1	4000	4121	30	30	20	-0.0023	-0.0081823	-45	10	1	0	1	3	5	-68.984776072041	0.819284943841384	427	-0.0278955901615499	20.096881176429	86.2713537175703	8	0	427	-54.3571788956891	403	2.04959363654457	NaN	NaN	NaN	NaN	NaN	NaN	NaN	NaN	NaN	0	0	0	4192	4685	13	2	-65	200	4	48
C092710_0006_20	C092710_0006_20	C092710_0006_20_sim	1	4000	4107	30	30	20	-0.0023	-0.0081823	-45	10	1	0	1	3	5	-68.699190776384	0.785973161153283	485	-0.0289744030386451	22.111011141427	82.0741372812956	8	0	485	-55.3421565424181	463	2.11927167801647	NaN	NaN	NaN	NaN	NaN	NaN	NaN	NaN	NaN	0	0	0	4175	4714	13	2	-65	400	4	96
C092710_0006_23	C092710_0006_23	C092710_0006_23_sim	1	4000	4132	30	30	20	-0.0023	-0.0081823	-45	10	1	0	1	3	5	-70.2365015509788	1.01198921968471	411	-0.0258834015285961	19.2053224538491	91.3069401553946	8	0	411	-54.6759809115143	387	1.77194308933026	NaN	NaN	NaN	NaN	NaN	NaN	NaN	NaN	NaN	0	0	0	4208	4702	13	2	-65	100	5	24
C092710_0006_24	C092710_0006_24	C092710_0006_24_sim	1	4000	4124	30	30	20	-0.0023	-0.0081823	-45	10	1	0	1	3	5	-69.7927566854307	0.938055096980537	434	-0.0279201109469925	20.9927399131826	88.6321864721282	8	0	434	-54.4270973259994	409	2.05549373457747	NaN	NaN	NaN	NaN	NaN	NaN	NaN	NaN	NaN	0	0	0	4191	4698	13	2	-65	200	5	48
C092710_0006_25	C092710_0006_25	C092710_0006_25_sim	1	4000	4107	30	30	20	-0.0023	-0.0081823	-45	10	1	0	1	3	5	-68.9566841330453	0.814701421920014	488	-0.0289899261483486	22.3095973045263	82.4828791191097	8	0	488	-55.3853354225051	465	2.11647604399508	NaN	NaN	NaN	NaN	NaN	NaN	NaN	NaN	NaN	0	0	0	4174	4717	13	2	-65	400	5	96
C092710_0010_3	C092710_0010_3	C092710_0010_3_sim	1	4000	4133	30	30	20	-0.0023	-0.0081823	-45	10	1	0	1	3	5	-67.1641775982093	0.605865700816825	389	-0.0242524384418132	14.8073102212513	78.8709097442768	8	0	389	-55.040864356288	366	1.57359412676793	NaN	NaN	NaN	NaN	NaN	NaN	NaN	NaN	NaN	0	0	0	4215	4628	13	2	-70	100	1	24
C092710_0010_4	C092710_0010_4	C092710_0010_4_sim	1	4000	4122	30	30	20	-0.0023	-0.0081823	-45	10	1	0	1	3	5	-69.1867023452129	0.845019116053258	429	-0.0278501853763074	20.3661985431721	86.9036363570337	8	0	429	-54.3371367191925	404	2.04777869507271	NaN	NaN	NaN	NaN	NaN	NaN	NaN	NaN	NaN	0	0	0	4192	4689	13	2	-70	200	1	48
C092710_0010_5	C092710_0010_5	C092710_0010_5_sim	1	4000	4110	30	30	20	-0.0023	-0.0081823	-45	10	1	0	1	3	5	-69.6531825800106	0.910525150090131	495	-0.0290071548738747	22.8473584677978	83.5445896581646	8	0	495	-55.4580642057014	472	2.09530215107335	NaN	NaN	NaN	NaN	NaN	NaN	NaN	NaN	NaN	0	0	0	4174	4727	13	2	-70	400	1	96
C092710_0010_8	C092710_0010_8	C092710_0010_8_sim	1	4000	4130	30	30	20	-0.0023	-0.0081823	-45	10	1	0	1	3	5	-70.8711444998325	1.1179162544795	416	-0.0260410508752409	20.0103460110854	93.8603685729335	8	0	416	-54.7084591719374	392	1.80445232526904	NaN	NaN	NaN	NaN	NaN	NaN	NaN	NaN	NaN	0	0	0	4208	4713	13	2	-70	100	2	24
C092710_0010_9	C092710_0010_9	C092710_0010_9_sim	1	4000	4121	30	30	20	-0.0023	-0.0081823	-45	10	1	0	1	3	5	-71.4598759444434	1.20427500970345	445	-0.0280901657469854	22.6447080101491	92.6483735169811	8	0	445	-54.6061310461929	421	2.04911106667791	NaN	NaN	NaN	NaN	NaN	NaN	NaN	NaN	NaN	0	0	0	4188	4717	13	2	-70	200	2	48
C092710_0010_10	C092710_0010_10	C092710_0010_10_sim	1	4000	4109	30	30	20	-0.0023	-0.0081823	-45	10	1	0	1	3	5	-71.6435370722786	1.24042402281576	516	-0.0288659075015868	24.0216848361817	85.8467180687929	8	0	516	-55.7942156882865	494	2.06102707587968	NaN	NaN	NaN	NaN	NaN	NaN	NaN	NaN	NaN	0	0	0	4173	4751	13	2	-70	400	2	96
C092710_0010_13	C092710_0010_13	C092710_0010_13_sim	1	4000	4132	30	30	20	-0.0023	-0.0081823	-45	10	1	0	1	3	5	-71.9026127525387	1.26871495664347	421	-0.0262400999455943	21.263761216242	97.4572435198985	8	0	421	-54.7807706360457	397	1.82963231959197	NaN	NaN	NaN	NaN	NaN	NaN	NaN	NaN	NaN	0	0	0	4204	4724	13	2	-70	100	3	24
C092710_0010_14	C092710_0010_14	C092710_0010_14_sim	1	4000	4123	30	30	20	-0.0023	-0.0081823	-45	10	1	0	1	3	5	-70.275776804415	1.01894985117888	437	-0.0279890480983043	21.5085185816055	89.7759664710152	8	0	437	-54.4626088479328	412	2.04183114489224	NaN	NaN	NaN	NaN	NaN	NaN	NaN	NaN	NaN	0	0	0	4190	4705	13	2	-70	200	3	48
C092710_0010_15	C092710_0010_15	C092710_0010_15_sim	1	4000	4109	30	30	20	-0.0023	-0.0081823	-45	10	1	0	1	3	5	-68.4300427622652	0.745178783220439	482	-0.0290612079279411	21.9258501639217	81.4615236785522	8	0	482	-55.2745935835062	460	2.11298963763755	NaN	NaN	NaN	NaN	NaN	NaN	NaN	NaN	NaN	0	0	0	4175	4710	13	2	-70	400	3	96
C092710_0010_18	C092710_0010_18	C092710_0010_18_sim	1	4000	4132	30	30	20	-0.0023	-0.0081823	-45	10	1	0	1	3	5	-70.504540947315	1.05145327137691	413	-0.0259822544693291	19.5556901329178	92.3644949610799	8	0	413	-54.6756245403394	389	1.78162858757462	NaN	NaN	NaN	NaN	NaN	NaN	NaN	NaN	NaN	0	0	0	4208	4708	13	2	-70	100	4	24
C092710_0010_19	C092710_0010_19	C092710_0010_19_sim	1	4000	4122	30	30	20	-0.0023	-0.0081823	-45	10	1	0	1	3	5	-72.0398083738508	1.2910349365686	449	-0.0281596429255226	23.1498584196891	93.81806335647	8	0	449	-54.7128901432977	424	2.04398286668101	NaN	NaN	NaN	NaN	NaN	NaN	NaN	NaN	NaN	0	0	0	4188	4722	13	2	-70	200	4	48
C092710_0010_20	C092710_0010_20	C092710_0010_20_sim	1	4000	4109	30	30	20	-0.0023	-0.0081823	-45	10	1	0	1	3	5	-70.9350742449408	1.11703050863619	508	-0.0289363536979101	23.6403907987122	85.0957352212841	8	0	508	-55.6594978206166	486	2.07212446044517	NaN	NaN	NaN	NaN	NaN	NaN	NaN	NaN	NaN	0	0	0	4173	4743	13	2	-70	400	4	96
C092710_0010_23	C092710_0010_23	C092710_0010_23_sim	1	4000	4132	30	30	20	-0.0023	-0.0081823	-45	10	1	0	1	3	5	-71.3564524657828	1.19102719758539	417	-0.0261767892027772	20.6252345039756	95.60188219131	8	0	417	-54.7349506989762	394	1.81081559210915	NaN	NaN	NaN	NaN	NaN	NaN	NaN	NaN	NaN	0	0	0	4206	4718	13	2	-70	100	5	24
C092710_0010_24	C092710_0010_24	C092710_0010_24_sim	1	4000	4122	30	30	20	-0.0023	-0.0081823	-45	10	1	0	1	3	5	-70.0503601873559	0.977697794669869	435	-0.0280121092304516	21.2909495139231	89.2513378566111	8	0	435	-54.4288664940062	411	2.04584257509786	NaN	NaN	NaN	NaN	NaN	NaN	NaN	NaN	NaN	0	0	0	4190	4701	13	2	-70	200	5	48
C092710_0010_25	C092710_0010_25	C092710_0010_25_sim	1	4000	4109	30	30	20	-0.0023	-0.0081823	-45	10	1	0	1	3	5	-71.5087147126892	1.21063993898754	514	-0.0288414071910994	23.9339184089364	85.7551911333788	8	0	514	-55.7853592747497	493	2.04537450705686	NaN	NaN	NaN	NaN	NaN	NaN	NaN	NaN	NaN	0	0	0	4173	4750	13	2	-70	400	5	96
C092710_0003_3	C092710_0003_3	C092710_0003_3_sim	1	4000	4131	30	30	20	-0.0023	-0.0081823	-45	10	1	0	1	3	5	-64.5850373827938	0.429829948440499	437	-0.0253072181030692	14.9733962213579	69.7894735440864	8	0	437	-55.6079314794171	417	1.66405264099686	NaN	NaN	NaN	NaN	NaN	NaN	NaN	NaN	NaN	0	0	0	4226	4617	13	3	-60	100	1	8.88
C092710_0003_4	C092710_0003_4	C092710_0003_4_sim	1	4000	4115	30	30	20	-0.0023	-0.0081823	-45	10	1	0	1	3	5	-63.8382088048227	0.399333347745689	508	-0.027834006451893	17.47380906703	68.0429593664225	8	0	508	-56.007956208192	487	1.91940305884656	NaN	NaN	NaN	NaN	NaN	NaN	NaN	NaN	NaN	0	0	0	4200	4677	13	3	-60	200	1	17.76
C092710_0003_5	C092710_0003_5	C092710_0003_5_sim	1	4000	4099	30	30	20	-0.0023	-0.0081823	-45	10	1	0	1	3	5	-62.4112552140003	0.362414593471034	642	-0.0282190529841712	17.7948178327566	61.8291236529675	8	0	642	-57.6234623200137	625	1.81553140474276	NaN	NaN	NaN	NaN	NaN	NaN	NaN	NaN	NaN	0	0	0	4179	4794	13	3	-60	400	1	35.52
C092710_0003_8	C092710_0003_8	C092710_0003_8_sim	1	4000	4133	30	30	20	-0.0023	-0.0081823	-45	10	1	0	1	3	5	-63.2751562465747	0.378594073814677	418	-0.0239743507002729	13.2086359554819	65.554179011302	8	0	418	-55.9987208182195	399	1.49422180015745	NaN	NaN	NaN	NaN	NaN	NaN	NaN	NaN	NaN	0	0	0	4230	4582	13	3	-60	100	2	8.88
C092710_0003_9	C092710_0003_9	C092710_0003_9_sim	1	4000	4115	30	30	20	-0.0023	-0.0081823	-45	10	1	0	1	3	5	-64.5569502094845	0.426479498825642	521	-0.0279870014148346	18.0831143822137	69.2559743692777	8	0	521	-56.0226981181239	501	1.93291871397101	NaN	NaN	NaN	NaN	NaN	NaN	NaN	NaN	NaN	0	0	0	4198	4697	13	3	-60	200	2	17.76
C092710_0003_10	C092710_0003_10	C092710_0003_10_sim	1	4000	4098	30	30	20	-0.0023	-0.0081823	-45	10	1	0	1	3	5	-63.1395644240434	0.377883860414909	660	-0.0279073764340595	18.0117601763929	62.6949097994016	8	0	660	-57.7912380787153	644	1.78636628868003	NaN	NaN	NaN	NaN	NaN	NaN	NaN	NaN	NaN	0	0	0	4178	4817	13	3	-60	400	2	35.52
C092710_0003_13	C092710_0003_13	C092710_0003_13_sim	1	4000	4133	30	30	20	-0.0023	-0.0081823	-45	10	1	0	1	3	5	-63.4706250357112	0.387288647502724	421	-0.024230215374112	13.4821870498532	66.1381949856167	8	0	421	-55.9261245660609	402	1.5272595215432	NaN	NaN	NaN	NaN	NaN	NaN	NaN	NaN	NaN	0	0	0	4229	4588	13	3	-60	100	3	8.88
C092710_0003_14	C092710_0003_14	C092710_0003_14_sim	1	4000	4115	30	30	20	-0.0023	-0.0081823	-45	10	1	0	1	3	5	-64.0127757261763	0.406703004148814	511	-0.0279036365405424	17.6284849847194	68.3241252706677	8	0	511	-56.0041270166605	491	1.92123712735567	NaN	NaN	NaN	NaN	NaN	NaN	NaN	NaN	NaN	0	0	0	4199	4682	13	3	-60	200	3	17.76
C092710_0003_15	C092710_0003_15	C092710_0003_15_sim	1	4000	4097	30	30	20	-0.0023	-0.0081823	-45	10	1	0	1	3	5	-64.6368609816941	0.430151756096304	701	-0.0272267247793101	18.4368378234072	64.3210939897201	8	0	701	-58.1041260233283	686	1.68344444944006	NaN	NaN	NaN	NaN	NaN	NaN	NaN	NaN	NaN	0	0	0	4176	4868	13	3	-60	400	3	35.52
C092710_0003_18	C092710_0003_18	C092710_0003_18_sim	1	4000	4130	30	30	20	-0.0023	-0.0081823	-45	10	1	0	1	3	5	-65.1862265825891	0.45964610801245	445	-0.0256961873686141	15.7264891563405	71.5735534235665	8	0	445	-55.5289451236518	425	1.71232688437837	NaN	NaN	NaN	NaN	NaN	NaN	NaN	NaN	NaN	0	0	0	4224	4634	13	3	-60	100	4	8.88
C092710_0003_19	C092710_0003_19	C092710_0003_19_sim	1	4000	4114	30	30	20	-0.0023	-0.0081823	-45	10	1	0	1	3	5	-64.4844265086689	0.423323553918986	520	-0.0280121368839666	18.0278734620784	69.0337962532038	8	0	520	-56.0068998525466	500	1.93184371867888	NaN	NaN	NaN	NaN	NaN	NaN	NaN	NaN	NaN	0	0	0	4199	4695	13	3	-60	200	4	17.76
C092710_0003_20	C092710_0003_20	C092710_0003_20_sim	1	4000	4097	30	30	20	-0.0023	-0.0081823	-45	10	1	0	1	3	5	-64.1736245767645	0.41174360197301	688	-0.0274787018597971	18.3196710843902	63.7759931592542	8	0	688	-58.0014445764797	672	1.7172313525958	NaN	NaN	NaN	NaN	NaN	NaN	NaN	NaN	NaN	0	0	0	4176	4852	13	3	-60	400	4	35.52
C092710_0003_23	C092710_0003_23	C092710_0003_23_sim	1	4000	4137	30	30	20	-0.0023	-0.0081823	-45	10	1	0	1	3	5	-61.696948570884	0.352137229018697	392	-0.0216040183462331	10.9799758539263	59.8191050528893	8	0	392	-56.8036341452652	376	1.17097602365433	NaN	NaN	NaN	NaN	NaN	NaN	NaN	NaN	NaN	0	0	0	4232	4538	13	3	-60	100	5	8.88
C092710_0003_24	C092710_0003_24	C092710_0003_24_sim	1	4000	4114	30	30	20	-0.0023	-0.0081823	-45	10	1	0	1	3	5	-64.6709672750787	0.43288317118733	523	-0.0280675782886025	18.1875780004466	69.3272223067048	8	0	523	-56.0324332917601	503	1.93368242242627	NaN	NaN	NaN	NaN	NaN	NaN	NaN	NaN	NaN	0	0	0	4198	4700	13	3	-60	200	5	17.76
C092710_0003_25	C092710_0003_25	C092710_0003_25_sim	1	4000	4098	30	30	20	-0.0023	-0.0081823	-45	10	1	0	1	3	5	-64.4654895238627	0.421268865541936	697	-0.0274092495363917	18.4151795730828	63.9474431284588	8	0	697	-58.0351831218907	681	1.70195272611201	NaN	NaN	NaN	NaN	NaN	NaN	NaN	NaN	NaN	0	0	0	4176	4862	13	3	-60	400	5	35.52
C092710_0007_3	C092710_0007_3	C092710_0007_3_sim	1	4000	4129	30	30	20	-0.0023	-0.0081823	-45	10	1	0	1	3	5	-70.1659559781464	0.999189055821615	507	-0.0269648149350716	20.8232209209192	84.7893956661535	8	0	507	-55.5996966767422	486	1.84321988894808	NaN	NaN	NaN	NaN	NaN	NaN	NaN	NaN	NaN	0	0	0	4210	4746	13	3	-65	100	1	8.88
C092710_0007_4	C092710_0007_4	C092710_0007_4_sim	1	4000	4113	30	30	20	-0.0023	-0.0081823	-45	10	1	0	1	3	5	-70.1906880605274	1.00259796865714	622	-0.0271181191017926	21.2252628394699	78.368858038598	8	0	622	-56.9252075721297	603	1.79111532293626	NaN	NaN	NaN	NaN	NaN	NaN	NaN	NaN	NaN	0	0	0	4189	4836	13	3	-65	200	1	17.76
C092710_0007_5	C092710_0007_5	C092710_0007_5_sim	1	4000	4098	30	30	20	-0.0023	-0.0081823	-45	10	1	0	1	3	5	-69.0191292790017	0.825048826177924	864	-0.00047766672548144	0.0693897579150615	43.0062391557063	1	0	NaN	NaN	NaN	NaN	NaN	NaN	NaN	NaN	NaN	NaN	NaN	NaN	NaN	0	0	0	4173	4925	13	3	-65	400	1	35.52
C092710_0007_8	C092710_0007_8	C092710_0007_8_sim	1	4000	4129	30	30	20	-0.0023	-0.0081823	-45	10	1	0	1	3	5	-69.9092349106512	0.952892771303022	504	-0.0269834984749208	20.6031558045608	84.0927728868644	8	0	504	-55.594143786799	482	1.85376512158886	NaN	NaN	NaN	NaN	NaN	NaN	NaN	NaN	NaN	0	0	0	4211	4741	13	3	-65	100	2	8.88
C092710_0007_9	C092710_0007_9	C092710_0007_9_sim	1	4000	4114	30	30	20	-0.0023	-0.0081823	-45	10	1	0	1	3	5	-69.9225703938023	0.955031032350616	617	-0.0271752881464694	21.1144491756443	77.9620914239499	8	0	617	-56.8835943810575	599	1.78613761642809	NaN	NaN	NaN	NaN	NaN	NaN	NaN	NaN	NaN	0	0	0	4190	4830	13	3	-65	200	2	17.76
C092710_0007_10	C092710_0007_10	C092710_0007_10_sim	1	4000	4097	30	30	20	-0.0023	-0.0081823	-45	10	1	0	1	3	5	-69.0750933690355	0.831198890478478	869	-0.000450650152761169	0.0432276836529581	38.0938970018345	1	0	NaN	NaN	NaN	NaN	NaN	NaN	NaN	NaN	NaN	NaN	NaN	NaN	NaN	0	0	0	4173	4923	13	3	-65	400	2	35.52
C092710_0007_13	C092710_0007_13	C092710_0007_13_sim	1	4000	4128	30	30	20	-0.0023	-0.0081823	-45	10	1	0	1	3	5	-70.773940090763	1.09588317407502	514	-0.026983137355488	21.2459078718914	85.7775934868484	8	0	514	-55.6989249833982	493	1.8463571075592	NaN	NaN	NaN	NaN	NaN	NaN	NaN	NaN	NaN	0	0	0	4209	4757	13	3	-65	100	3	8.88
C092710_0007_14	C092710_0007_14	C092710_0007_14_sim	1	4000	4114	30	30	20	-0.0023	-0.0081823	-45	10	1	0	1	3	5	-70.184260863934	1.00559797412911	622	-0.0272100402080005	21.2526233102034	78.2177195855178	8	0	622	-56.8894929819752	603	1.7824347149982	NaN	NaN	NaN	NaN	NaN	NaN	NaN	NaN	NaN	0	0	0	4190	4836	13	3	-65	200	3	17.76
C092710_0007_15	C092710_0007_15	C092710_0007_15_sim	1	4000	4096	30	30	20	-0.0023	-0.0081823	-45	10	1	0	1	3	5	-70.5635702628817	1.0524814781327	1770	-0.000260272344341426	0	0	1	0	NaN	NaN	NaN	NaN	NaN	NaN	NaN	NaN	NaN	NaN	NaN	NaN	NaN	0	0	0	4172	5770	13	3	-65	400	3	35.52
C092710_0007_18	C092710_0007_18	C092710_0007_18_sim	1	4000	4129	30	30	20	-0.0023	-0.0081823	-45	10	1	0	1	3	5	-70.3646540286277	1.02879759213681	509	-0.0270537123748631	20.9810243317776	84.9935573973135	8	0	509	-55.6182787217633	488	1.8454084074326	NaN	NaN	NaN	NaN	NaN	NaN	NaN	NaN	NaN	0	0	0	4209	4750	13	3	-65	100	4	8.88
C092710_0007_19	C092710_0007_19	C092710_0007_19_sim	1	4000	4115	30	30	20	-0.0023	-0.0081823	-45	10	1	0	1	3	5	-69.9937308185121	0.968133379053528	618	-0.0271786519918384	21.1603975882073	78.0824659397193	8	0	618	-56.8813546556502	600	1.78285003610726	NaN	NaN	NaN	NaN	NaN	NaN	NaN	NaN	NaN	0	0	0	4190	4831	13	3	-65	200	4	17.76
C092710_0007_20	C092710_0007_20	C092710_0007_20_sim	1	4000	4097	30	30	20	-0.0023	-0.0081823	-45	10	1	0	1	3	5	-69.5757719320802	0.901251996380866	1770	-0.000362460601565844	0	0	1	0	NaN	NaN	NaN	NaN	NaN	NaN	NaN	NaN	NaN	NaN	NaN	NaN	NaN	0	0	0	4172	5770	13	3	-65	400	4	35.52
C092710_0007_23	C092710_0007_23	C092710_0007_23_sim	1	4000	4128	30	30	20	-0.0023	-0.0081823	-45	10	1	0	1	3	5	-68.4436535746533	0.747179731209237	487	-0.026873694960364	19.3272664934947	80.6317150896348	8	0	487	-55.4570703870588	466	1.84507286393789	NaN	NaN	NaN	NaN	NaN	NaN	NaN	NaN	NaN	0	0	0	4214	4713	13	3	-65	100	5	8.88
C092710_0007_24	C092710_0007_24	C092710_0007_24_sim	1	4000	4113	30	30	20	-0.0023	-0.0081823	-45	10	1	0	1	3	5	-68.4470055083628	0.752300200110032	592	-0.0275679469240846	20.5035610942714	75.7389610745057	8	0	592	-56.6017222691632	573	1.8404310679428	NaN	NaN	NaN	NaN	NaN	NaN	NaN	NaN	NaN	0	0	0	4192	4797	13	3	-65	200	5	17.76
C092710_0007_25	C092710_0007_25	C092710_0007_25_sim	1	4000	4097	30	30	20	-0.0023	-0.0081823	-45	10	1	0	1	3	5	-69.5812894166664	0.90370657381072	1770	-0.000358863434122478	0	0	1	0	NaN	NaN	NaN	NaN	NaN	NaN	NaN	NaN	NaN	NaN	NaN	NaN	NaN	0	0	0	4172	5770	13	3	-65	400	5	35.52
C092710_0011_3	C092710_0011_3	C092710_0011_3_sim	1	4000	4128	30	30	20	-0.0023	-0.0081823	-45	10	1	0	1	3	5	-71.525535534737	1.21456734838272	523	-0.0269101972594396	21.7425473058174	87.3207159164244	8	0	523	-55.8334883964029	502	1.83045141053047	NaN	NaN	NaN	NaN	NaN	NaN	NaN	NaN	NaN	0	0	0	4207	4769	13	3	-70	100	1	8.88
C092710_0011_4	C092710_0011_4	C092710_0011_4_sim	1	4000	4112	30	30	20	-0.0023	-0.0081823	-45	10	1	0	1	3	5	-70.8630549641825	1.11252796103134	635	-0.0268875021540689	21.419842710935	79.1161944087798	8	0	635	-57.0728004841986	617	1.73355251148766	NaN	NaN	NaN	NaN	NaN	NaN	NaN	NaN	NaN	0	0	0	4189	4852	13	3	-70	200	1	17.76
C092710_0011_5	C092710_0011_5	C092710_0011_5_sim	1	4000	4096	30	30	20	-0.0023	-0.0081823	-45	10	1	0	1	3	5	-68.8390578840743	0.79599630077001	855	-0.000542228033707152	0.151608392968086	51.780671948187	1	0	NaN	NaN	NaN	NaN	NaN	NaN	NaN	NaN	NaN	NaN	NaN	NaN	NaN	0	0	0	4173	4929	13	3	-70	400	1	35.52
C092710_0011_8	C092710_0011_8	C092710_0011_8_sim	1	4000	4128	30	30	20	-0.0023	-0.0081823	-45	10	1	0	1	3	5	-69.4661070539249	0.890107667835084	499	-0.0269543691356701	20.2249762588121	83.0781767411452	8	0	499	-55.5498969038708	478	1.85195901625328	NaN	NaN	NaN	NaN	NaN	NaN	NaN	NaN	NaN	0	0	0	4212	4734	13	3	-70	100	2	8.88
C092710_0011_9	C092710_0011_9	C092710_0011_9_sim	1	4000	4112	30	30	20	-0.0023	-0.0081823	-45	10	1	0	1	3	5	-69.3551639212678	0.870789153298408	607	-0.0274614329785138	20.9592486388805	77.1258505543517	8	0	607	-56.7171574845115	588	1.82774006034801	NaN	NaN	NaN	NaN	NaN	NaN	NaN	NaN	NaN	0	0	0	4191	4817	13	3	-70	200	2	17.76
C092710_0011_10	C092710_0011_10	C092710_0011_10_sim	1	4000	4097	30	30	20	-0.0023	-0.0081823	-45	10	1	0	1	3	5	-65.9447064264124	0.505840476713183	741	-0.026318605103537	18.5487713675858	65.4575909903261	8	0	741	-58.510728990543	726	1.57376773404832	NaN	NaN	NaN	NaN	NaN	NaN	NaN	NaN	NaN	0	0	0	4175	4915	13	3	-70	400	2	35.52
C092710_0011_13	C092710_0011_13	C092710_0011_13_sim	1	4000	4132	30	30	20	-0.0023	-0.0081823	-45	10	1	0	1	3	5	-72.5768056674282	1.37103588383939	538	-0.0266651596628384	22.3664359394449	89.2157163660441	8	0	538	-56.0836140246037	517	1.80294935185977	NaN	NaN	NaN	NaN	NaN	NaN	NaN	NaN	NaN	0	0	0	4206	4788	13	3	-70	100	3	8.88
C092710_0011_14	C092710_0011_14	C092710_0011_14_sim	1	4000	4115	30	30	20	-0.0023	-0.0081823	-45	10	1	0	1	3	5	-70.3580680831556	1.02820180787079	625	-0.0270186851582725	21.2520202996783	78.5815581710675	8	0	625	-56.9697874580238	607	1.77471145081668	NaN	NaN	NaN	NaN	NaN	NaN	NaN	NaN	NaN	0	0	0	4190	4840	13	3	-70	200	3	17.76
C092710_0011_15	C092710_0011_15	C092710_0011_15_sim	1	4000	4099	30	30	20	-0.0023	-0.0081823	-45	10	1	0	1	3	5	-70.4241685961458	1.03902239570247	1770	-0.000262725186274793	0	0	1	0	NaN	NaN	NaN	NaN	NaN	NaN	NaN	NaN	NaN	NaN	NaN	NaN	NaN	0	0	0	4172	5770	13	3	-70	400	3	35.52
C092710_0011_18	C092710_0011_18	C092710_0011_18_sim	1	4000	4131	30	30	20	-0.0023	-0.0081823	-45	10	1	0	1	3	5	-71.4321459956946	1.19383705710246	521	-0.0268429357442579	21.6631940934873	87.2732595037035	8	0	521	-55.842483969405	500	1.8314687636025	NaN	NaN	NaN	NaN	NaN	NaN	NaN	NaN	NaN	0	0	0	4207	4767	13	3	-70	100	4	8.88
C092710_0011_19	C092710_0011_19	C092710_0011_19_sim	1	4000	4115	30	30	20	-0.0023	-0.0081823	-45	10	1	0	1	3	5	-70.5148229180076	1.05241520219336	628	-0.0270373824066989	21.3490581411982	78.7615603078764	8	0	628	-56.9848805321517	609	1.77124839248231	NaN	NaN	NaN	NaN	NaN	NaN	NaN	NaN	NaN	0	0	0	4189	4843	13	3	-70	200	4	17.76
C092710_0011_20	C092710_0011_20	C092710_0011_20_sim	1	4000	4098	30	30	20	-0.0023	-0.0081823	-45	10	1	0	1	3	5	-71.7843478312067	1.24389250693445	1770	-0.000174318712668334	0	0	1	0	NaN	NaN	NaN	NaN	NaN	NaN	NaN	NaN	NaN	NaN	NaN	NaN	NaN	0	0	0	4171	5770	13	3	-70	400	4	35.52
C092710_0011_23	C092710_0011_23	C092710_0011_23_sim	1	4000	4129	30	30	20	-0.0023	-0.0081823	-45	10	1	0	1	3	5	-68.4469664875003	0.746266914030858	487	-0.0268644232132596	19.3345228066089	80.6578234094939	8	0	487	-55.462163945041	466	1.8451020514031	NaN	NaN	NaN	NaN	NaN	NaN	NaN	NaN	NaN	0	0	0	4214	4713	13	3	-70	100	5	8.88
C092710_0011_24	C092710_0011_24	C092710_0011_24_sim	1	4000	4114	30	30	20	-0.0023	-0.0081823	-45	10	1	0	1	3	5	-69.125894267293	0.83866161452821	604	-0.0273575937194555	20.7875656322329	76.8980897331447	8	0	604	-56.7367944587479	585	1.82043962297746	NaN	NaN	NaN	NaN	NaN	NaN	NaN	NaN	NaN	0	0	0	4191	4812	13	3	-70	200	5	17.76
C092710_0011_25	C092710_0011_25	C092710_0011_25_sim	1	4000	4099	30	30	20	-0.0023	-0.0081823	-45	10	1	0	1	3	5	-71.802489127273	1.26960479063071	1770	-0.00016592783595654	0	0	1	0	NaN	NaN	NaN	NaN	NaN	NaN	NaN	NaN	NaN	NaN	NaN	NaN	NaN	0	0	0	4172	5770	13	3	-70	400	5	35.52
C092710_0004_3	C092710_0004_3	C092710_0004_3_sim	1	4000	4153	30	30	20	-0.0023	-0.0081823	-45	10	1	0	1	3	5	-65.9178386875301	0.50446958061954	529	-0.00152460150718672	2.57942812409672	102.93130627374	2	0	NaN	NaN	NaN	NaN	NaN	NaN	NaN	NaN	NaN	NaN	NaN	NaN	NaN	0	0	0	4271	4711	13	4	-60	100	1	6.32
C092710_0004_4	C092710_0004_4	C092710_0004_4_sim	1	4000	4134	30	30	20	-0.0023	-0.0081823	-45	10	1	0	1	3	5	-64.2518921290597	0.415688799745419	585	-0.000546025654309079	0.796682329935763	95.2211591484378	2	0	NaN	NaN	NaN	NaN	NaN	NaN	NaN	NaN	NaN	NaN	NaN	NaN	NaN	0	0	0	4248	4726	13	4	-60	200	1	12.64
C092710_0004_5	C092710_0004_5	C092710_0004_5_sim	1	4000	4115	30	30	20	-0.0023	-0.0081823	-45	10	1	0	1	3	5	-65.2321950696313	0.463297108454322	1770	-6.41573888344737e-05	0	0	1	0	NaN	NaN	NaN	NaN	NaN	NaN	NaN	NaN	NaN	NaN	NaN	NaN	NaN	0	0	0	4209	5770	13	4	-60	400	1	25.28
C092710_0004_8	C092710_0004_8	C092710_0004_8_sim	1	4000	4165	30	30	20	-0.0023	-0.0081823	-45	10	1	0	1	3	5	-62.8512071215579	0.370761671620983	1770	-0.000117846274971965	0	0	1	0	NaN	NaN	NaN	NaN	NaN	NaN	NaN	NaN	NaN	NaN	NaN	NaN	NaN	0	0	0	4257	5770	13	4	-60	100	2	6.32
C092710_0004_9	C092710_0004_9	C092710_0004_9_sim	1	4000	4140	30	30	20	-0.0023	-0.0081823	-45	10	1	0	1	3	5	-62.9232257866704	0.372314396681162	549	-0.000918511454195215	1.31899264430315	91.0296904930381	2	0	NaN	NaN	NaN	NaN	NaN	NaN	NaN	NaN	NaN	NaN	NaN	NaN	NaN	0	0	0	4255	4692	13	4	-60	200	2	12.64
C092710_0004_10	C092710_0004_10	C092710_0004_10_sim	1	4000	4119	30	30	20	-0.0023	-0.0081823	-45	10	1	0	1	3	5	-62.8879967774753	0.370055597442542	1770	-5.97528920721867e-05	0	0	1	0	NaN	NaN	NaN	NaN	NaN	NaN	NaN	NaN	NaN	NaN	NaN	NaN	NaN	0	0	0	4216	5770	13	4	-60	400	2	25.28
C092710_0004_13	C092710_0004_13	C092710_0004_13_sim	1	4000	4155	30	30	20	-0.0023	-0.0081823	-45	10	1	0	1	3	5	-65.3683908556928	0.468676823096013	520	-0.000747764274726333	1.06841860359692	96.9820539734346	2	0	NaN	NaN	NaN	NaN	NaN	NaN	NaN	NaN	NaN	NaN	NaN	NaN	NaN	0	0	0	4273	4676	13	4	-60	100	3	6.32
C092710_0004_14	C092710_0004_14	C092710_0004_14_sim	1	4000	4139	30	30	20	-0.0023	-0.0081823	-45	10	1	0	1	3	5	-63.2983592911354	0.381132948335082	559	-0.000830332143652966	1.24743189515868	93.6394471190021	2	0	NaN	NaN	NaN	NaN	NaN	NaN	NaN	NaN	NaN	NaN	NaN	NaN	NaN	0	0	0	4253	4705	13	4	-60	200	3	12.64
C092710_0004_15	C092710_0004_15	C092710_0004_15_sim	1	4000	4118	30	30	20	-0.0023	-0.0081823	-45	10	1	0	1	3	5	-62.8711660413369	0.369702686931834	1770	-6.19197326208291e-05	0	0	1	0	NaN	NaN	NaN	NaN	NaN	NaN	NaN	NaN	NaN	NaN	NaN	NaN	NaN	0	0	0	4216	5770	13	4	-60	400	3	25.28
C092710_0004_18	C092710_0004_18	C092710_0004_18_sim	1	4000	4157	30	30	20	-0.0023	-0.0081823	-45	10	1	0	1	3	5	-64.6457108182017	0.429651893089587	517	-0.000407934424372499	0.221307408546323	74.7222800063925	1	0	NaN	NaN	NaN	NaN	NaN	NaN	NaN	NaN	NaN	NaN	NaN	NaN	NaN	0	0	0	4271	4628	13	4	-60	100	4	6.32
C092710_0004_19	C092710_0004_19	C092710_0004_19_sim	1	4000	4136	30	30	20	-0.0023	-0.0081823	-45	10	1	0	1	3	5	-64.6197259620441	0.43027321626828	596	-0.000468413206698706	0.641532108884761	93.8412345163092	2	0	NaN	NaN	NaN	NaN	NaN	NaN	NaN	NaN	NaN	NaN	NaN	NaN	NaN	0	0	0	4246	4733	13	4	-60	200	4	12.64
C092710_0004_20	C092710_0004_20	C092710_0004_20_sim	1	4000	4115	30	30	20	-0.0023	-0.0081823	-45	10	1	0	1	3	5	-65.9911172884179	0.508695655915517	1770	-6.52367951703078e-05	0	0	1	0	NaN	NaN	NaN	NaN	NaN	NaN	NaN	NaN	NaN	NaN	NaN	NaN	NaN	0	0	0	4207	5770	13	4	-60	400	4	25.28
C092710_0004_23	C092710_0004_23	C092710_0004_23_sim	1	4000	4160	30	30	20	-0.0023	-0.0081823	-45	10	1	0	1	3	5	-63.9785663854487	0.403901256667645	1770	-0.000250138507521924	0	0	1	0	NaN	NaN	NaN	NaN	NaN	NaN	NaN	NaN	NaN	NaN	NaN	NaN	NaN	0	0	0	4267	5770	13	4	-60	100	5	6.32
C092710_0004_24	C092710_0004_24	C092710_0004_24_sim	1	4000	4135	30	30	20	-0.0023	-0.0081823	-45	10	1	0	1	3	5	-65.8849999359984	0.502776640341567	633	-0.000277322966638361	0.200626587113589	79.0723068619375	1	0	NaN	NaN	NaN	NaN	NaN	NaN	NaN	NaN	NaN	NaN	NaN	NaN	NaN	0	0	0	4239	4747	13	4	-60	200	5	12.64
C092710_0004_25	C092710_0004_25	C092710_0004_25_sim	1	4000	4117	30	30	20	-0.0023	-0.0081823	-45	10	1	0	1	3	5	-63.9209460442212	0.401955914880539	1770	-6.34095265879819e-05	0	0	1	0	NaN	NaN	NaN	NaN	NaN	NaN	NaN	NaN	NaN	NaN	NaN	NaN	NaN	0	0	0	4212	5770	13	4	-60	400	5	25.28
C092710_0008_3	C092710_0008_3	C092710_0008_3_sim	1	4000	4149	30	30	20	-0.0023	-0.0081823	-45	10	1	0	1	3	5	-70.0112151646012	0.968145303692643	608	-0.0017165992633294	4.74099876592244	135.708860159703	2	0	NaN	NaN	NaN	NaN	NaN	NaN	NaN	NaN	NaN	NaN	NaN	NaN	NaN	0	0	0	4251	4828	13	4	-65	100	1	6.32
C092710_0008_4	C092710_0008_4	C092710_0008_4_sim	1	4000	4132	30	30	20	-0.0023	-0.0081823	-45	10	1	0	1	3	5	-69.5273154436174	0.900845781835177	1770	-0.000101034905748851	0	0	1	0	NaN	NaN	NaN	NaN	NaN	NaN	NaN	NaN	NaN	NaN	NaN	NaN	NaN	0	0	0	4225	5770	13	4	-65	200	1	12.64
C092710_0008_5	C092710_0008_5	C092710_0008_5_sim	1	4000	4115	30	30	20	-0.0023	-0.0081823	-45	10	1	0	1	3	5	-68.9867816259769	0.822187829974141	1770	-6.91341747438359e-05	0	0	1	0	NaN	NaN	NaN	NaN	NaN	NaN	NaN	NaN	NaN	NaN	NaN	NaN	NaN	0	0	0	4201	5770	13	4	-65	400	1	25.28
C092710_0008_8	C092710_0008_8	C092710_0008_8_sim	1	4000	4148	30	30	20	-0.0023	-0.0081823	-45	10	1	0	1	3	5	-68.4169409738964	0.741977926684224	553	-0.0197403301935147	17.8759086406175	84.4840083346789	8	0	553	-58.5402567850274	539	0.947295538696423	NaN	NaN	NaN	NaN	NaN	NaN	NaN	NaN	NaN	0	0	0	4260	4814	13	4	-65	100	2	6.32
C092710_0008_9	C092710_0008_9	C092710_0008_9_sim	1	4000	4132	30	30	20	-0.0023	-0.0081823	-45	10	1	0	1	3	5	-71.3239912509961	1.18085603899394	1770	-8.07804423934733e-05	0	0	1	0	NaN	NaN	NaN	NaN	NaN	NaN	NaN	NaN	NaN	NaN	NaN	NaN	NaN	0	0	0	4219	5770	13	4	-65	200	2	12.64
C092710_0008_10	C092710_0008_10	C092710_0008_10_sim	1	4000	4117	30	30	20	-0.0023	-0.0081823	-45	10	1	0	1	3	5	-71.3214393548765	1.18519818941552	1770	-6.67765436328065e-05	0	0	1	0	NaN	NaN	NaN	NaN	NaN	NaN	NaN	NaN	NaN	NaN	NaN	NaN	NaN	0	0	0	4198	5770	13	4	-65	400	2	25.28
C092710_0008_13	C092710_0008_13	C092710_0008_13_sim	1	4000	4148	30	30	20	-0.0023	-0.0081823	-45	10	1	0	1	3	5	-71.5711687022201	1.22735995597131	609	-0.000395216819599446	1.42701069416542	143.378667918207	2	0	NaN	NaN	NaN	NaN	NaN	NaN	NaN	NaN	NaN	NaN	NaN	NaN	NaN	0	0	0	4244	4820	13	4	-65	100	3	6.32
C092710_0008_14	C092710_0008_14	C092710_0008_14_sim	1	4000	4133	30	30	20	-0.0023	-0.0081823	-45	10	1	0	1	3	5	-72.4726108093718	1.34260743189303	1770	-6.98997309216114e-05	0	0	1	0	NaN	NaN	NaN	NaN	NaN	NaN	NaN	NaN	NaN	NaN	NaN	NaN	NaN	0	0	0	4217	5770	13	4	-65	200	3	12.64
C092710_0008_15	C092710_0008_15	C092710_0008_15_sim	1	4000	4117	30	30	20	-0.0023	-0.0081823	-45	10	1	0	1	3	5	-71.3111640895387	1.1810908676434	1770	-6.31126207699811e-05	0	0	1	0	NaN	NaN	NaN	NaN	NaN	NaN	NaN	NaN	NaN	NaN	NaN	NaN	NaN	0	0	0	4198	5770	13	4	-65	400	3	25.28
C092710_0008_18	C092710_0008_18	C092710_0008_18_sim	1	4000	4150	30	30	20	-0.0023	-0.0081823	-45	10	1	0	1	3	5	-72.605550320386	1.36540486268041	621	-0.000247673310376962	0.778220416111026	139.947217658854	1	0	NaN	NaN	NaN	NaN	NaN	NaN	NaN	NaN	NaN	NaN	NaN	NaN	NaN	0	0	0	4239	4823	13	4	-65	100	4	6.32
C092710_0008_19	C092710_0008_19	C092710_0008_19_sim	1	4000	4134	30	30	20	-0.0023	-0.0081823	-45	10	1	0	1	3	5	-72.5554715520488	1.36479671033617	1770	-6.6025502434286e-05	0	0	1	0	NaN	NaN	NaN	NaN	NaN	NaN	NaN	NaN	NaN	NaN	NaN	NaN	NaN	0	0	0	4217	5770	13	4	-65	200	4	12.64
C092710_0008_20	C092710_0008_20	C092710_0008_20_sim	1	4000	4116	30	30	20	-0.0023	-0.0081823	-45	10	1	0	1	3	5	-72.9302014812948	1.37710383836434	1770	-5.5219831802171e-05	0	0	1	0	NaN	NaN	NaN	NaN	NaN	NaN	NaN	NaN	NaN	NaN	NaN	NaN	NaN	0	0	0	4196	5770	13	4	-65	400	4	25.28
C092710_0008_23	C092710_0008_23	C092710_0008_23_sim	1	4000	4151	30	30	20	-0.0023	-0.0081823	-45	10	1	0	1	3	5	-73.6865016977487	1.44846556678004	638	-0.000167016237012199	0.394657692861642	133.565729267627	1	0	NaN	NaN	NaN	NaN	NaN	NaN	NaN	NaN	NaN	NaN	NaN	NaN	NaN	0	0	0	4235	4827	13	4	-65	100	5	6.32
C092710_0008_24	C092710_0008_24	C092710_0008_24_sim	1	4000	4132	30	30	20	-0.0023	-0.0081823	-45	10	1	0	1	3	5	-67.8784685986638	0.682709730997455	1770	-0.000145160160745807	0	0	1	0	NaN	NaN	NaN	NaN	NaN	NaN	NaN	NaN	NaN	NaN	NaN	NaN	NaN	0	0	0	4231	5770	13	4	-65	200	5	12.64
C092710_0008_25	C092710_0008_25	C092710_0008_25_sim	1	4000	4119	30	30	20	-0.0023	-0.0081823	-45	10	1	0	1	3	5	-62.6358977967602	0.365532272005987	1770	-6.00960764113138e-05	0	0	1	0	NaN	NaN	NaN	NaN	NaN	NaN	NaN	NaN	NaN	NaN	NaN	NaN	NaN	0	0	0	4217	5770	13	4	-65	400	5	25.28
C092710_0012_3	C092710_0012_3	C092710_0012_3_sim	1	4000	4148	30	30	20	-0.0023	-0.0081823	-45	10	1	0	1	3	5	-69.9384074877313	0.960554499603678	622	-0.0126074884585024	15.1166177582667	94.9541927070817	8	0	622	-62.266705893006	609	0.429944100624198	NaN	NaN	NaN	NaN	NaN	NaN	NaN	NaN	NaN	0	0	0	4252	4880	13	4	-70	100	1	6.32
C092710_0012_4	C092710_0012_4	C092710_0012_4_sim	1	4000	4132	30	30	20	-0.0023	-0.0081823	-45	10	1	0	1	3	5	-70.6997841970506	1.08724573970355	1770	-9.0430216008618e-05	0	0	1	0	NaN	NaN	NaN	NaN	NaN	NaN	NaN	NaN	NaN	NaN	NaN	NaN	NaN	0	0	0	4221	5770	13	4	-70	200	1	12.64
C092710_0012_5	C092710_0012_5	C092710_0012_5_sim	1	4000	4117	30	30	20	-0.0023	-0.0081823	-45	10	1	0	1	3	5	-69.4601078302672	0.885271254459989	1770	-6.6418641191817e-05	0	0	1	0	NaN	NaN	NaN	NaN	NaN	NaN	NaN	NaN	NaN	NaN	NaN	NaN	NaN	0	0	0	4200	5770	13	4	-70	400	1	25.28
C092710_0012_8	C092710_0012_8	C092710_0012_8_sim	1	4000	4149	30	30	20	-0.0023	-0.0081823	-45	10	1	0	1	3	5	-70.1274049773007	0.983788488034739	604	-0.0012985869176977	3.89250389560185	137.477077844892	2	0	NaN	NaN	NaN	NaN	NaN	NaN	NaN	NaN	NaN	NaN	NaN	NaN	NaN	0	0	0	4250	4822	13	4	-70	100	2	6.32
C092710_0012_9	C092710_0012_9	C092710_0012_9_sim	1	4000	4132	30	30	20	-0.0023	-0.0081823	-45	10	1	0	1	3	5	-69.1655012083328	0.843464716764681	1770	-0.000109963610072851	0	0	1	0	NaN	NaN	NaN	NaN	NaN	NaN	NaN	NaN	NaN	NaN	NaN	NaN	NaN	0	0	0	4226	5770	13	4	-70	200	2	12.64
C092710_0012_10	C092710_0012_10	C092710_0012_10_sim	1	4000	4116	30	30	20	-0.0023	-0.0081823	-45	10	1	0	1	3	5	-70.9633531466584	1.11772505516279	1770	-6.43098527256108e-05	0	0	1	0	NaN	NaN	NaN	NaN	NaN	NaN	NaN	NaN	NaN	NaN	NaN	NaN	NaN	0	0	0	4198	5770	13	4	-70	400	2	25.28
C092710_0012_13	C092710_0012_13	C092710_0012_13_sim	1	4000	4163	30	30	20	-0.0023	-0.0081823	-45	10	1	0	1	3	5	-63.2054978997657	0.379107303173481	1770	-0.000155893046580941	0	0	1	0	NaN	NaN	NaN	NaN	NaN	NaN	NaN	NaN	NaN	NaN	NaN	NaN	NaN	0	0	0	4260	5770	13	4	-70	100	3	6.32
C092710_0012_14	C092710_0012_14	C092710_0012_14_sim	1	4000	4137	30	30	20	-0.0023	-0.0081823	-45	10	1	0	1	3	5	-64.1080514099139	0.40882773308449	581	-0.000587246872812891	0.886796491939009	95.40057028199	2	0	NaN	NaN	NaN	NaN	NaN	NaN	NaN	NaN	NaN	NaN	NaN	NaN	NaN	0	0	0	4249	4725	13	4	-70	200	3	12.64
C092710_0012_15	C092710_0012_15	C092710_0012_15_sim	1	4000	4121	30	30	20	-0.0023	-0.0081823	-45	10	1	0	1	3	5	-61.5538734161531	0.352291281774033	1770	-6.90116269398376e-05	0	0	1	0	NaN	NaN	NaN	NaN	NaN	NaN	NaN	NaN	NaN	NaN	NaN	NaN	NaN	0	0	0	4220	5770	13	4	-70	400	3	25.28
C092710_0012_18	C092710_0012_18	C092710_0012_18_sim	1	4000	4149	30	30	20	-0.0023	-0.0081823	-45	10	1	0	1	3	5	-72.2064046572081	1.31011752955026	615	-0.000298372633442694	1.01670990702998	141.947961693933	1	0	NaN	NaN	NaN	NaN	NaN	NaN	NaN	NaN	NaN	NaN	NaN	NaN	NaN	0	0	0	4241	4821	13	4	-70	100	4	6.32
C092710_0012_19	C092710_0012_19	C092710_0012_19_sim	1	4000	4134	30	30	20	-0.0023	-0.0081823	-45	10	1	0	1	3	5	-72.1905380164336	1.31506016665285	1770	-6.87098356617673e-05	0	0	1	0	NaN	NaN	NaN	NaN	NaN	NaN	NaN	NaN	NaN	NaN	NaN	NaN	NaN	0	0	0	4217	5770	13	4	-70	200	4	12.64
C092710_0012_20	C092710_0012_20	C092710_0012_20_sim	1	4000	4117	30	30	20	-0.0023	-0.0081823	-45	10	1	0	1	3	5	-71.1495879336859	1.15713213929278	1770	-6.23548117268807e-05	0	0	1	0	NaN	NaN	NaN	NaN	NaN	NaN	NaN	NaN	NaN	NaN	NaN	NaN	NaN	0	0	0	4198	5770	13	4	-70	400	4	25.28
C092710_0012_23	C092710_0012_23	C092710_0012_23_sim	1	4000	4172	30	30	20	-0.0023	-0.0081823	-45	10	1	0	1	3	5	-60.7792265314487	0.342618361583247	1770	-4.23921606982043e-05	0	0	1	0	NaN	NaN	NaN	NaN	NaN	NaN	NaN	NaN	NaN	NaN	NaN	NaN	NaN	0	0	0	4238	5770	13	4	-70	100	5	6.32
C092710_0012_24	C092710_0012_24	C092710_0012_24_sim	1	4000	4136	30	30	20	-0.0023	-0.0081823	-45	10	1	0	1	3	5	-65.2742033899201	0.461611309418146	615	-0.000350851596250784	0.372230255636623	88.0898107326476	1	0	NaN	NaN	NaN	NaN	NaN	NaN	NaN	NaN	NaN	NaN	NaN	NaN	NaN	0	0	0	4242	4742	13	4	-70	200	5	12.64
C092710_0012_25	C092710_0012_25	C092710_0012_25_sim	1	4000	4115	30	30	20	-0.0023	-0.0081823	-45	10	1	0	1	3	5	-67.9499734531119	0.690615280900409	1770	-6.28290302695095e-05	0	0	1	0	NaN	NaN	NaN	NaN	NaN	NaN	NaN	NaN	NaN	NaN	NaN	NaN	NaN	0	0	0	4203	5770	13	4	-70	400	5	25.28
C101210_0004_1	C101210_0004_1	C101210_0004_1_sim	1	4000	4144	30	30	20	-0.0023	-0.0081823	-45	10	1	0	1	3	5	-64.8246464449631	0.342281209034443	1770	-0.000552529847331288	0	0	1	0	NaN	NaN	NaN	NaN	NaN	NaN	NaN	NaN	NaN	NaN	NaN	NaN	NaN	0	0	0	4205	5770	35	1	-60	100	1	16
C101210_0004_2	C101210_0004_2	C101210_0004_2_sim	1	4000	4131	30	30	20	-0.0023	-0.0081823	-45	10	1	0	1	3	5	-65.4925260825943	0.362022372956811	396	-0.0243768168029012	18.5895840989979	74.9995709139504	8	0	396	-49.0868925268308	370	1.28331658261645	NaN	NaN	NaN	NaN	NaN	NaN	NaN	NaN	NaN	0	0	0	4217	4587	35	1	-60	200	1	32
C101210_0004_3	C101210_0004_3	C101210_0004_3_sim	1	4000	4115	30	30	20	-0.0023	-0.0081823	-45	10	1	0	1	3	5	-65.6389954220685	0.366465402694675	425	-0.0283198448629966	22.6956448542027	78.5925208787067	8	0	425	-47.0331280855259	396	1.86694229780301	NaN	NaN	NaN	NaN	NaN	NaN	NaN	NaN	NaN	0	0	0	4192	4625	35	1	-60	400	1	64
C101210_0004_4	C101210_0004_4	C101210_0004_4_sim	1	4000	4140	30	30	20	-0.0023	-0.0081823	-45	10	1	0	1	3	5	-64.6235310523957	0.333959368005732	1770	-0.000484462050855165	0	0	1	0	NaN	NaN	NaN	NaN	NaN	NaN	NaN	NaN	NaN	NaN	NaN	NaN	NaN	0	0	0	4203	5770	35	1	-60	100	2	16
C101210_0004_5	C101210_0004_5	C101210_0004_5_sim	1	4000	4134	30	30	20	-0.0023	-0.0081823	-45	10	1	0	1	3	5	-64.286603866652	0.321717905019546	377	-0.0220959303401174	15.4868280198872	68.1889532495853	8	0	377	-50.9738657494342	356	0.972222425918908	NaN	NaN	NaN	NaN	NaN	NaN	NaN	NaN	NaN	0	0	0	4216	4552	35	1	-60	200	2	32
C101210_0004_6	C101210_0004_6	C101210_0004_6_sim	1	4000	4119	30	30	20	-0.0023	-0.0081823	-45	10	1	0	1	3	5	-64.6107834209816	0.332032896113273	411	-0.0279584536521432	21.5128432636401	77.5996429058196	8	0	411	-47.0448122430438	383	1.83631603993969	NaN	NaN	NaN	NaN	NaN	NaN	NaN	NaN	NaN	0	0	0	4194	4597	35	1	-60	400	2	64
C101210_0004_7	C101210_0004_7	C101210_0004_7_sim	1	4000	4142	30	30	20	-0.0023	-0.0081823	-45	10	1	0	1	3	5	-64.7974241198576	0.338810000827719	1270	-0.00053989339872668	0.0128663568506227	43.3290906902209	1	0	NaN	NaN	NaN	NaN	NaN	NaN	NaN	NaN	NaN	NaN	NaN	NaN	NaN	0	0	0	4205	5310	35	1	-60	100	3	16
C101210_0004_8	C101210_0004_8	C101210_0004_8_sim	1	4000	4132	30	30	20	-0.0023	-0.0081823	-45	10	1	0	1	3	5	-65.1799840023345	0.34918214496505	391	-0.0239162330729302	17.860605791047	73.577968206747	8	0	391	-49.4951801185638	367	1.21641487020058	NaN	NaN	NaN	NaN	NaN	NaN	NaN	NaN	NaN	0	0	0	4217	4580	35	1	-60	200	3	32
C101210_0004_9	C101210_0004_9	C101210_0004_9_sim	1	4000	4117	30	30	20	-0.0023	-0.0081823	-45	10	1	0	1	3	5	-65.447922752167	0.358025775250851	422	-0.0282757354149522	22.4505075446035	78.5228115437027	8	0	422	-47.062027448569	394	1.87008725935392	NaN	NaN	NaN	NaN	NaN	NaN	NaN	NaN	NaN	0	0	0	4193	4618	35	1	-60	400	3	64
C101210_0004_10	C101210_0004_10	C101210_0004_10_sim	1	4000	4145	30	30	20	-0.0023	-0.0081823	-45	10	1	0	1	3	5	-64.3744009924226	0.324991813126661	1770	-0.000415692794600755	0	0	1	0	NaN	NaN	NaN	NaN	NaN	NaN	NaN	NaN	NaN	NaN	NaN	NaN	NaN	0	0	0	4202	5770	35	1	-60	100	4	16
C101210_0004_11	C101210_0004_11	C101210_0004_11_sim	1	4000	4132	30	30	20	-0.0023	-0.0081823	-45	10	1	0	1	3	5	-65.3696355903373	0.355899777561124	394	-0.0242362240319365	18.3671240774644	74.3934538888688	8	0	394	-49.1853390736352	369	1.26006150720279	NaN	NaN	NaN	NaN	NaN	NaN	NaN	NaN	NaN	0	0	0	4218	4585	35	1	-60	200	4	32
C101210_0004_12	C101210_0004_12	C101210_0004_12_sim	1	4000	4118	30	30	20	-0.0023	-0.0081823	-45	10	1	0	1	3	5	-64.7690730701068	0.338419466540953	414	-0.0280344501761826	21.6552869688796	77.7110422900843	8	0	414	-47.0635348826927	385	1.84285915852769	NaN	NaN	NaN	NaN	NaN	NaN	NaN	NaN	NaN	0	0	0	4194	4601	35	1	-60	400	4	64
C101210_0004_13	C101210_0004_13	C101210_0004_13_sim	1	4000	4143	30	30	20	-0.0023	-0.0081823	-45	10	1	0	1	3	5	-65.5798126709017	0.364562224028745	413	-0.000776007269865001	0.160762835595051	63.8772980347521	1	0	NaN	NaN	NaN	NaN	NaN	NaN	NaN	NaN	NaN	NaN	NaN	NaN	NaN	0	0	0	4212	4517	35	1	-60	100	5	16
C101210_0004_14	C101210_0004_14	C101210_0004_14_sim	1	4000	4129	30	30	20	-0.0023	-0.0081823	-45	10	1	0	1	3	5	-65.9485908843518	0.379493703258672	401	-0.0249364573799283	19.5758960867815	76.892149343584	8	0	401	-48.5862673567406	375	1.37334544418332	NaN	NaN	NaN	NaN	NaN	NaN	NaN	NaN	NaN	0	0	0	4217	4600	35	1	-60	200	5	32
C101210_0004_15	C101210_0004_15	C101210_0004_15_sim	1	4000	4120	30	30	20	-0.0023	-0.0081823	-45	10	1	0	1	3	5	-63.5084115323012	0.305151349917537	398	-0.0274304422112732	20.2442906265471	76.3712288168119	8	0	398	-47.1276465146665	369	1.76815175369998	NaN	NaN	NaN	NaN	NaN	NaN	NaN	NaN	NaN	0	0	0	4196	4572	35	1	-60	400	5	64
C101210_0005_1	C101210_0005_1	C101210_0005_1_sim	1	4000	4136	30	30	20	-0.0023	-0.0081823	-45	10	1	0	1	3	5	-65.1867331213048	0.349493067924156	388	-0.0118870634449105	8.87612553851654	61.5786648912431	8	0	388	-57.9124927096062	376	0.339073258195874	NaN	NaN	NaN	NaN	NaN	NaN	NaN	NaN	NaN	0	0	0	4219	4553	35	2	-60	100	1	24
C101210_0005_2	C101210_0005_2	C101210_0005_2_sim	1	4000	4122	30	30	20	-0.0023	-0.0081823	-45	10	1	0	1	3	5	-65.2911569136073	0.352322519718636	405	-0.0269178810678611	21.2192375405187	79.0430994943753	8	0	405	-47.1690902920746	377	1.69145208495075	NaN	NaN	NaN	NaN	NaN	NaN	NaN	NaN	NaN	0	0	0	4204	4599	35	2	-60	200	1	48
C101210_0005_3	C101210_0005_3	C101210_0005_3_sim	1	4000	4110	30	30	20	-0.0023	-0.0081823	-45	10	1	0	1	3	5	-63.5273745148645	0.304911451904149	428	-0.0293682391617639	21.681607840317	73.9014487594627	8	0	428	-47.420184532701	400	1.94837795854356	NaN	NaN	NaN	NaN	NaN	NaN	NaN	NaN	NaN	0	0	0	4181	4600	35	2	-60	400	1	96
C101210_0005_4	C101210_0005_4	C101210_0005_4_sim	1	4000	4138	30	30	20	-0.0023	-0.0081823	-45	10	1	0	1	3	5	-65.427778892973	0.358257540897272	389	-0.0169378388215399	12.4329807464382	62.9789390023091	8	0	389	-54.6653356004584	374	0.581956245320725	NaN	NaN	NaN	NaN	NaN	NaN	NaN	NaN	NaN	0	0	0	4221	4565	35	2	-60	100	2	24
C101210_0005_5	C101210_0005_5	C101210_0005_5_sim	1	4000	4124	30	30	20	-0.0023	-0.0081823	-45	10	1	0	1	3	5	-65.4117645214738	0.357833119393265	406	-0.0269937081051367	21.3362626007666	79.2913985400808	8	0	406	-47.1887890383378	378	1.7128280741204	NaN	NaN	NaN	NaN	NaN	NaN	NaN	NaN	NaN	0	0	0	4203	4602	35	2	-60	200	2	48
C101210_0005_6	C101210_0005_6	C101210_0005_6_sim	1	4000	4110	30	30	20	-0.0023	-0.0081823	-45	10	1	0	1	3	5	-64.5793950582733	0.335581944623262	442	-0.0296516483477859	22.7736830156051	74.8340948867108	8	0	442	-47.5730031937028	415	1.96829414479462	NaN	NaN	NaN	NaN	NaN	NaN	NaN	NaN	NaN	0	0	0	4180	4627	35	2	-60	400	2	96
C101210_0005_7	C101210_0005_7	C101210_0005_7_sim	1	4000	4133	30	30	20	-0.0023	-0.0081823	-45	10	1	0	1	3	5	-67.0961219902606	0.439165767244069	410	-0.023960947447396	19.218173954307	75.7851303733763	8	0	410	-49.7260396487095	386	1.1992770044214	NaN	NaN	NaN	NaN	NaN	NaN	NaN	NaN	NaN	0	0	0	4223	4622	35	2	-60	100	3	24
C101210_0005_8	C101210_0005_8	C101210_0005_8_sim	1	4000	4124	30	30	20	-0.0023	-0.0081823	-45	10	1	0	1	3	5	-66.1305753849365	0.388831645658735	416	-0.0273086344579201	22.3087628700077	80.2815859179934	8	0	416	-47.0461514210221	387	1.76199000138848	NaN	NaN	NaN	NaN	NaN	NaN	NaN	NaN	NaN	0	0	0	4202	4622	35	2	-60	200	3	48
C101210_0005_9	C101210_0005_9	C101210_0005_9_sim	1	4000	4107	30	30	20	-0.0023	-0.0081823	-45	10	1	0	1	3	5	-67.2216905762257	0.447001156692326	480	-0.0302199153344254	25.9077783477341	78.0867254328634	8	0	480	-48.0555004040003	454	1.95742728809571	NaN	NaN	NaN	NaN	NaN	NaN	NaN	NaN	NaN	0	0	0	4176	4703	35	2	-60	400	3	96
C101210_0005_10	C101210_0005_10	C101210_0005_10_sim	1	4000	4136	30	30	20	-0.0023	-0.0081823	-45	10	1	0	1	3	5	-66.1341796886828	0.387894762213056	396	-0.0218988958859678	16.6058571003501	70.4329455187249	8	0	396	-51.2860709951276	375	0.954373289917427	NaN	NaN	NaN	NaN	NaN	NaN	NaN	NaN	NaN	0	0	0	4223	4594	35	2	-60	100	4	24
C101210_0005_11	C101210_0005_11	C101210_0005_11_sim	1	4000	4122	30	30	20	-0.0023	-0.0081823	-45	10	1	0	1	3	5	-66.8078378255258	0.424075972253849	424	-0.0276017695924383	23.1173054065725	81.2908534300473	8	0	424	-47.0574723166543	395	1.80184446558306	NaN	NaN	NaN	NaN	NaN	NaN	NaN	NaN	NaN	0	0	0	4200	4639	35	2	-60	200	4	48
C101210_0005_12	C101210_0005_12	C101210_0005_12_sim	1	4000	4108	30	30	20	-0.0023	-0.0081823	-45	10	1	0	1	3	5	-66.990030393821	0.434195360973447	477	-0.0301733586779915	25.607498902989	77.8437991697626	8	0	477	-48.0071424649914	451	1.96328411721449	NaN	NaN	NaN	NaN	NaN	NaN	NaN	NaN	NaN	0	0	0	4176	4697	35	2	-60	400	4	96
C101210_0005_13	C101210_0005_13	C101210_0005_13_sim	1	4000	4141	30	30	20	-0.0023	-0.0081823	-45	10	1	0	1	3	5	-63.8433229891716	0.314913109684072	384	-0.0014222659808158	0.354766225974032	59.4151451572087	2	0	NaN	NaN	NaN	NaN	NaN	NaN	NaN	NaN	NaN	NaN	NaN	NaN	NaN	0	0	0	4208	4486	35	2	-60	100	5	24
C101210_0005_14	C101210_0005_14	C101210_0005_14_sim	1	4000	4122	30	30	20	-0.0023	-0.0081823	-45	10	1	0	1	3	5	-65.5865836692316	0.366509957245348	409	-0.027061316354101	21.5798595177806	79.452480622968	8	0	409	-47.1543603719023	380	1.7295049009297	NaN	NaN	NaN	NaN	NaN	NaN	NaN	NaN	NaN	0	0	0	4203	4607	35	2	-60	200	5	48
C101210_0005_15	C101210_0005_15	C101210_0005_15_sim	1	4000	4109	30	30	20	-0.0023	-0.0081823	-45	10	1	0	1	3	5	-65.3793314534456	0.358354814205959	454	-0.0299238747075502	23.6989459831455	75.8002544687993	8	0	454	-47.6815129264694	427	1.96613250963868	NaN	NaN	NaN	NaN	NaN	NaN	NaN	NaN	NaN	0	0	0	4179	4649	35	2	-60	400	5	96
C101210_0006_1	C101210_0006_1	C101210_0006_1_sim	1	4000	4133	30	30	20	-0.0023	-0.0081823	-45	10	1	0	1	3	5	-65.9037447264503	0.376536669890901	466	-0.0272640963056361	21.0433594331537	72.9088283106221	8	0	466	-49.158610492145	441	1.48719302196542	NaN	NaN	NaN	NaN	NaN	NaN	NaN	NaN	NaN	0	0	0	4231	4652	35	3	-60	100	1	8.88
C101210_0006_2	C101210_0006_2	C101210_0006_2_sim	1	4000	4115	30	30	20	-0.0023	-0.0081823	-45	10	1	0	1	3	5	-65.3720536263582	0.356043267728376	534	-0.0302543627599964	22.9962701222353	69.8665911587733	8	0	534	-49.4990256800116	511	1.7289311698171	NaN	NaN	NaN	NaN	NaN	NaN	NaN	NaN	NaN	0	0	0	4199	4712	35	3	-60	200	1	17.76
C101210_0006_3	C101210_0006_3	C101210_0006_3_sim	1	4000	4097	30	30	20	-0.0023	-0.0081823	-45	10	1	0	1	3	5	-65.7161865544904	0.369107720167611	722	-0.0283164789940272	21.9790941076502	62.7221166658328	8	0	722	-52.9405664280113	705	1.34345479658576	NaN	NaN	NaN	NaN	NaN	NaN	NaN	NaN	NaN	0	0	0	4173	4896	35	3	-60	400	1	35.52
C101210_0006_4	C101210_0006_4	C101210_0006_4_sim	1	4000	4128	30	30	20	-0.0023	-0.0081823	-45	10	1	0	1	3	5	-66.9968384913691	0.433847500742649	480	-0.0278941985516722	22.6258545889522	75.3044541495185	8	0	480	-48.8434429645629	455	1.59013850146683	NaN	NaN	NaN	NaN	NaN	NaN	NaN	NaN	NaN	0	0	0	4227	4680	35	3	-60	100	2	8.88
C101210_0006_5	C101210_0006_5	C101210_0006_5_sim	1	4000	4115	30	30	20	-0.0023	-0.0081823	-45	10	1	0	1	3	5	-65.3841078795597	0.355830357572857	534	-0.0302671741191085	23.0105934611744	69.8548708163337	8	0	534	-49.509948486243	511	1.73106726479858	NaN	NaN	NaN	NaN	NaN	NaN	NaN	NaN	NaN	0	0	0	4199	4712	35	3	-60	200	2	17.76
C101210_0006_6	C101210_0006_6	C101210_0006_6_sim	1	4000	4098	30	30	20	-0.0023	-0.0081823	-45	10	1	0	1	3	5	-63.2928654501588	0.301780715576048	649	-0.0301487358700496	21.636338167378	61.9666346617157	8	0	649	-51.7688207361952	630	1.57347841739957	NaN	NaN	NaN	NaN	NaN	NaN	NaN	NaN	NaN	0	0	0	4177	4804	35	3	-60	400	2	35.52
C101210_0006_7	C101210_0006_7	C101210_0006_7_sim	1	4000	4132	30	30	20	-0.0023	-0.0081823	-45	10	1	0	1	3	5	-64.9441389310032	0.345255324129993	451	-0.0262901501334066	19.4152566695015	70.459708325492	8	0	451	-49.7840172809401	428	1.3641573214524	NaN	NaN	NaN	NaN	NaN	NaN	NaN	NaN	NaN	0	0	0	4235	4626	35	3	-60	100	3	8.88
C101210_0006_8	C101210_0006_8	C101210_0006_8_sim	1	4000	4114	30	30	20	-0.0023	-0.0081823	-45	10	1	0	1	3	5	-66.3801707882854	0.395770087403747	555	-0.0300826255620006	23.7217303834202	70.9833965702729	8	0	555	-49.7667546570233	532	1.70014141503071	NaN	NaN	NaN	NaN	NaN	NaN	NaN	NaN	NaN	0	0	0	4197	4744	35	3	-60	200	3	17.76
C101210_0006_9	C101210_0006_9	C101210_0006_9_sim	1	4000	4097	30	30	20	-0.0023	-0.0081823	-45	10	1	0	1	3	5	-65.411356023209	0.356602037725213	711	-0.0286214286383274	22.0127962004124	62.8444750212743	8	0	711	-52.7390388486915	694	1.3862628957167	NaN	NaN	NaN	NaN	NaN	NaN	NaN	NaN	NaN	0	0	0	4173	4884	35	3	-60	400	3	35.52
C101210_0006_10	C101210_0006_10	C101210_0006_10_sim	1	4000	4134	30	30	20	-0.0023	-0.0081823	-45	10	1	0	1	3	5	-65.3880071919583	0.356537116514173	457	-0.0269154883900066	20.2054131630817	71.5115131259997	8	0	457	-49.4468523986596	434	1.42751122005151	NaN	NaN	NaN	NaN	NaN	NaN	NaN	NaN	NaN	0	0	0	4233	4638	35	3	-60	100	4	8.88
C101210_0006_11	C101210_0006_11	C101210_0006_11_sim	1	4000	4112	30	30	20	-0.0023	-0.0081823	-45	10	1	0	1	3	5	-66.4000177419212	0.399967514149696	555	-0.030094719493793	23.7382490637483	70.9492688489717	8	0	555	-49.7811249885456	533	1.6959163725479	NaN	NaN	NaN	NaN	NaN	NaN	NaN	NaN	NaN	0	0	0	4196	4744	35	3	-60	200	4	17.76
C101210_0006_12	C101210_0006_12	C101210_0006_12_sim	1	4000	4096	30	30	20	-0.0023	-0.0081823	-45	10	1	0	1	3	5	-66.6122122147773	0.414136217191523	754	-0.0266918510103146	21.4467206614422	62.4460246749391	8	0	754	-53.8787414306598	739	1.1376614537165	NaN	NaN	NaN	NaN	NaN	NaN	NaN	NaN	NaN	0	0	0	4172	4933	35	3	-60	400	4	35.52
C101210_0006_13	C101210_0006_13	C101210_0006_13_sim	1	4000	4129	30	30	20	-0.0023	-0.0081823	-45	10	1	0	1	3	5	-65.7757037369174	0.370872097357547	463	-0.0271876690803182	20.8138958168947	72.5279949788357	8	0	463	-49.2592841887584	439	1.4765297959121	NaN	NaN	NaN	NaN	NaN	NaN	NaN	NaN	NaN	0	0	0	4231	4647	35	3	-60	100	5	8.88
C101210_0006_14	C101210_0006_14	C101210_0006_14_sim	1	4000	4112	30	30	20	-0.0023	-0.0081823	-45	10	1	0	1	3	5	-67.5760599407288	0.473495845116986	580	-0.0299568180679355	24.6767472843107	72.1511412624492	8	0	580	-50.0128168981227	558	1.66221227466237	NaN	NaN	NaN	NaN	NaN	NaN	NaN	NaN	NaN	0	0	0	4194	4782	35	3	-60	200	5	17.76
C101210_0006_15	C101210_0006_15	C101210_0006_15_sim	1	4000	4097	30	30	20	-0.0023	-0.0081823	-45	10	1	0	1	3	5	-66.0516156428101	0.384058702898291	733	-0.0278467276557488	21.8783549007836	62.6634310542834	8	0	733	-53.2142284856244	717	1.28727275536484	NaN	NaN	NaN	NaN	NaN	NaN	NaN	NaN	NaN	0	0	0	4173	4910	35	3	-60	400	5	35.52
C101210_0007_1	C101210_0007_1	C101210_0007_1_sim	1	4000	4154	30	30	20	-0.0023	-0.0081823	-45	10	1	0	1	3	5	-67.1661058434963	0.444951383333435	540	-0.00097927882025611	2.28799369328401	121.162776222729	2	0	NaN	NaN	NaN	NaN	NaN	NaN	NaN	NaN	NaN	NaN	NaN	NaN	NaN	0	0	0	4279	4744	35	4	-60	100	1	6.32
C101210_0007_2	C101210_0007_2	C101210_0007_2_sim	1	4000	4133	30	30	20	-0.0023	-0.0081823	-45	10	1	0	1	3	5	-66.4134460569036	0.400641060663542	603	-0.00143967459695156	4.12062833566218	128.943696931127	2	0	NaN	NaN	NaN	NaN	NaN	NaN	NaN	NaN	NaN	NaN	NaN	NaN	NaN	0	0	0	4247	4810	35	4	-60	200	1	12.64
C101210_0007_3	C101210_0007_3	C101210_0007_3_sim	1	4000	4116	30	30	20	-0.0023	-0.0081823	-45	10	1	0	1	3	5	-64.9519405986662	0.346038848236909	1770	-7.90966544383705e-05	0	0	1	0	NaN	NaN	NaN	NaN	NaN	NaN	NaN	NaN	NaN	NaN	NaN	NaN	NaN	0	0	0	4213	5770	35	4	-60	400	1	25.28
C101210_0007_4	C101210_0007_4	C101210_0007_4_sim	1	4000	4157	30	30	20	-0.0023	-0.0081823	-45	10	1	0	1	3	5	-65.643906038402	0.36434850139307	528	-0.000289124023912426	0.0806866486963571	69.4388416875066	1	0	NaN	NaN	NaN	NaN	NaN	NaN	NaN	NaN	NaN	NaN	NaN	NaN	NaN	0	0	0	4268	4624	35	4	-60	100	2	6.32
C101210_0007_5	C101210_0007_5	C101210_0007_5_sim	1	4000	4137	30	30	20	-0.0023	-0.0081823	-45	10	1	0	1	3	5	-65.8334202812314	0.371064080495703	589	-0.00182344044699642	4.57933736704761	122.804936415823	2	0	NaN	NaN	NaN	NaN	NaN	NaN	NaN	NaN	NaN	NaN	NaN	NaN	NaN	0	0	0	4252	4793	35	4	-60	200	2	12.64
C101210_0007_6	C101210_0007_6	C101210_0007_6_sim	1	4000	4120	30	30	20	-0.0023	-0.0081823	-45	10	1	0	1	3	5	-63.9198141976833	0.314977008611965	1770	-9.77797040451946e-05	0	0	1	0	NaN	NaN	NaN	NaN	NaN	NaN	NaN	NaN	NaN	NaN	NaN	NaN	NaN	0	0	0	4218	5770	35	4	-60	400	2	25.28
C101210_0007_7	C101210_0007_7	C101210_0007_7_sim	1	4000	4158	30	30	20	-0.0023	-0.0081823	-45	10	1	0	1	3	5	-65.875667524205	0.378661407150768	531	-0.000353793217850149	0.251900916634796	88.8094692161424	1	0	NaN	NaN	NaN	NaN	NaN	NaN	NaN	NaN	NaN	NaN	NaN	NaN	NaN	0	0	0	4271	4661	35	4	-60	100	3	6.32
C101210_0007_8	C101210_0007_8	C101210_0007_8_sim	1	4000	4146	30	30	20	-0.0023	-0.0081823	-45	10	1	0	1	3	5	-63.8428311759349	0.313167805410279	539	-0.00129680831905089	2.41783163578648	105.238216654352	2	0	NaN	NaN	NaN	NaN	NaN	NaN	NaN	NaN	NaN	NaN	NaN	NaN	NaN	0	0	0	4265	4712	35	4	-60	200	3	12.64
C101210_0007_9	C101210_0007_9	C101210_0007_9_sim	1	4000	4113	30	30	20	-0.0023	-0.0081823	-45	10	1	0	1	3	5	-66.818459917489	0.424451349262588	1770	-6.87039640659068e-05	0	0	1	0	NaN	NaN	NaN	NaN	NaN	NaN	NaN	NaN	NaN	NaN	NaN	NaN	NaN	0	0	0	4206	5770	35	4	-60	400	3	25.28
C101210_0007_10	C101210_0007_10	C101210_0007_10_sim	1	4000	4155	30	30	20	-0.0023	-0.0081823	-45	10	1	0	1	3	5	-66.6151177928749	0.413290506223603	534	-0.000625001043603926	1.16123305060471	113.53927050914	2	0	NaN	NaN	NaN	NaN	NaN	NaN	NaN	NaN	NaN	NaN	NaN	NaN	NaN	0	0	0	4278	4714	35	4	-60	100	4	6.32
C101210_0007_11	C101210_0007_11	C101210_0007_11_sim	1	4000	4133	30	30	20	-0.0023	-0.0081823	-45	10	1	0	1	3	5	-67.7638622530931	0.483740872770244	635	-0.000653918635378135	2.45330425918286	145.727063341998	2	0	NaN	NaN	NaN	NaN	NaN	NaN	NaN	NaN	NaN	NaN	NaN	NaN	NaN	0	0	0	4238	4849	35	4	-60	200	4	12.64
C101210_0007_12	C101210_0007_12	C101210_0007_12_sim	1	4000	4116	30	30	20	-0.0023	-0.0081823	-45	10	1	0	1	3	5	-65.3223170651233	0.3537707171526	1770	-7.33534340919863e-05	0	0	1	0	NaN	NaN	NaN	NaN	NaN	NaN	NaN	NaN	NaN	NaN	NaN	NaN	NaN	0	0	0	4212	5770	35	4	-60	400	4	25.28
C101210_0007_13	C101210_0007_13	C101210_0007_13_sim	1	4000	4167	30	30	20	-0.0023	-0.0081823	-45	10	1	0	1	3	5	-64.188226902585	0.319514198588851	1770	-9.59571106806893e-05	0	0	1	0	NaN	NaN	NaN	NaN	NaN	NaN	NaN	NaN	NaN	NaN	NaN	NaN	NaN	0	0	0	4245	5770	35	4	-60	100	5	6.32
C101210_0007_14	C101210_0007_14	C101210_0007_14_sim	1	4000	4139	30	30	20	-0.0023	-0.0081823	-45	10	1	0	1	3	5	-66.1780717911221	0.389298267575044	597	-0.00157347899158283	4.28462901829502	127.407455809146	2	0	NaN	NaN	NaN	NaN	NaN	NaN	NaN	NaN	NaN	NaN	NaN	NaN	NaN	0	0	0	4249	4804	35	4	-60	200	5	12.64
C101210_0007_15	C101210_0007_15	C101210_0007_15_sim	1	4000	4118	30	30	20	-0.0023	-0.0081823	-45	10	1	0	1	3	5	-65.4802805712133	0.362593857068697	1770	-7.39234990232186e-05	0	0	1	0	NaN	NaN	NaN	NaN	NaN	NaN	NaN	NaN	NaN	NaN	NaN	NaN	NaN	0	0	0	4211	5770	35	4	-60	400	5	25.28
E091810_0001_3	E091810_0001_3	E091810_0001_3_sim	1	4000	4148	30	30	20	-0.0023	-0.0081823	-45	10	1	0	1	3	5	-72.0246916274006	0.0828124442205747	1117	-6.40078661781488e-05	0.000755851805223529	20.3324716105224	1	0	NaN	NaN	NaN	NaN	NaN	NaN	NaN	NaN	NaN	NaN	NaN	NaN	NaN	0	0	0	4166	5145	5	1	-70	100	1	16
E091810_0001_4	E091810_0001_4	E091810_0001_4_sim	1	4000	4143	30	30	20	-0.0023	-0.0081823	-45	10	1	0	1	3	5	-72.9247222030445	0.11359282759748	364	-0.000475405170651446	0.114505463818844	56.6661284252992	1	0	NaN	NaN	NaN	NaN	NaN	NaN	NaN	NaN	NaN	NaN	NaN	NaN	NaN	0	0	0	4185	4457	5	1	-70	200	1	32
E091810_0001_5	E091810_0001_5	E091810_0001_5_sim	1	4000	4135	30	30	20	-0.0023	-0.0081823	-45	10	1	0	1	3	5	-72.407870001732	0.0971967166389344	370	-0.0232243013824911	11.9766731771325	39.3103119835377	8	0	370	-62.2550005090968	359	1.31621812730975	NaN	NaN	NaN	NaN	NaN	NaN	NaN	NaN	NaN	0	0	0	4199	4481	5	1	-70	400	1	64
E091810_0001_8	E091810_0001_8	E091810_0001_8_sim	1	4000	4146	30	30	20	-0.0023	-0.0081823	-45	10	1	0	1	3	5	-72.5951165441764	0.10502697091147	1770	-9.10864559063515e-05	0	0	1	0	NaN	NaN	NaN	NaN	NaN	NaN	NaN	NaN	NaN	NaN	NaN	NaN	NaN	0	0	0	4169	5770	5	1	-70	100	2	16
E091810_0001_9	E091810_0001_9	E091810_0001_9_sim	1	4000	4144	30	30	20	-0.0023	-0.0081823	-45	10	1	0	1	3	5	-72.8064728747884	0.11100401859952	365	-0.000442228968491408	0.0618174612402242	52.3375494936949	1	0	NaN	NaN	NaN	NaN	NaN	NaN	NaN	NaN	NaN	NaN	NaN	NaN	NaN	0	0	0	4183	4453	5	1	-70	200	2	32
E091810_0001_10	E091810_0001_10	E091810_0001_10_sim	1	4000	4133	30	30	20	-0.0023	-0.0081823	-45	10	1	0	1	3	5	-72.8619035600815	0.112881177589428	397	-0.0241878798201023	12.8258367871446	41.438959179915	8	0	397	-62.0198081563822	386	1.7672784420153	NaN	NaN	NaN	NaN	NaN	NaN	NaN	NaN	NaN	0	0	0	4201	4516	5	1	-70	400	2	64
E091810_0001_13	E091810_0001_13	E091810_0001_13_sim	1	4000	4148	30	30	20	-0.0023	-0.0081823	-45	10	1	0	1	3	5	-72.952921064899	0.116946131033585	1749	-0.000104123562129316	1.57111651759578e-05	14.6046125082119	1	0	NaN	NaN	NaN	NaN	NaN	NaN	NaN	NaN	NaN	NaN	NaN	NaN	NaN	0	0	0	4172	5764	5	1	-70	100	3	16
E091810_0001_14	E091810_0001_14	E091810_0001_14_sim	1	4000	4145	30	30	20	-0.0023	-0.0081823	-45	10	1	0	1	3	5	-72.7619666965225	0.10758666878666	360	-0.000413279595783703	0.025253413303659	48.9817472009041	1	0	NaN	NaN	NaN	NaN	NaN	NaN	NaN	NaN	NaN	NaN	NaN	NaN	NaN	0	0	0	4183	4440	5	1	-70	200	3	32
E091810_0001_15	E091810_0001_15	E091810_0001_15_sim	1	4000	4131	30	30	20	-0.0023	-0.0081823	-45	10	1	0	1	3	5	-72.8784460210558	0.113240006932665	397	-0.0241842204689758	12.8630725617305	41.5114445633889	8	0	397	-62.0063614947507	386	1.79455306460306	NaN	NaN	NaN	NaN	NaN	NaN	NaN	NaN	NaN	0	0	0	4201	4517	5	1	-70	400	3	64
E091810_0001_18	E091810_0001_18	E091810_0001_18_sim	1	4000	4149	30	30	20	-0.0023	-0.0081823	-45	10	1	0	1	3	5	-73.1628119720105	0.127378973946436	1697	-0.000123783662834069	0.000491495618675231	16.0037121006296	1	0	NaN	NaN	NaN	NaN	NaN	NaN	NaN	NaN	NaN	NaN	NaN	NaN	NaN	0	0	0	4174	5717	5	1	-70	100	4	16
E091810_0001_19	E091810_0001_19	E091810_0001_19_sim	1	4000	4146	30	30	20	-0.0023	-0.0081823	-45	10	1	0	1	3	5	-72.5860558719417	0.104306611084918	383	-0.000349959270665594	0.00560598246291022	20.7484495209202	1	0	NaN	NaN	NaN	NaN	NaN	NaN	NaN	NaN	NaN	NaN	NaN	NaN	NaN	0	0	0	4180	4411	5	1	-70	200	4	32
E091810_0001_20	E091810_0001_20	E091810_0001_20_sim	1	4000	4133	30	30	20	-0.0023	-0.0081823	-45	10	1	0	1	3	5	-72.8217325892078	0.111305221014421	394	-0.0241334715741582	12.7441565291738	41.3420167569786	8	0	394	-62.050793982688	383	1.76060510475723	NaN	NaN	NaN	NaN	NaN	NaN	NaN	NaN	NaN	0	0	0	4201	4512	5	1	-70	400	4	64
E091810_0001_23	E091810_0001_23	E091810_0001_23_sim	1	4000	4146	30	30	20	-0.0023	-0.0081823	-45	10	1	0	1	3	5	-74.4339842528352	0.192608168752955	393	-0.000272654188045143	0.182727898572153	85.1191975998873	1	0	NaN	NaN	NaN	NaN	NaN	NaN	NaN	NaN	NaN	NaN	NaN	NaN	NaN	0	0	0	4193	4533	5	1	-70	100	5	16
E091810_0001_24	E091810_0001_24	E091810_0001_24_sim	1	4000	4141	30	30	20	-0.0023	-0.0081823	-45	10	1	0	1	3	5	-74.4289044156915	0.192939448601289	453	-0.0226492701969907	13.5721744742523	38.0728918457008	8	0	453	-62.5678209897644	447	1.19414758304015	NaN	NaN	NaN	NaN	NaN	NaN	NaN	NaN	NaN	0	0	0	4215	4593	5	1	-70	200	5	32
E091810_0001_25	E091810_0001_25	E091810_0001_25_sim	1	4000	4127	30	30	20	-0.0023	-0.0081823	-45	10	1	0	1	3	5	-74.566308247829	0.201660437997216	559	-0.0248735674947433	15.2492832154151	44.1974540206566	8	0	559	-62.0701238611062	548	1.8216538505458	NaN	NaN	NaN	NaN	NaN	NaN	NaN	NaN	NaN	0	0	0	4199	4713	5	1	-70	400	5	64
E091810_0002_3	E091810_0002_3	E091810_0002_3_sim	1	4000	4145	30	30	20	-0.0023	-0.0081823	-45	10	1	0	1	3	5	-72.6925510394724	0.108276381468136	1552	-0.000197594651478897	0.00100600173405496	12.7948988731118	1	0	NaN	NaN	NaN	NaN	NaN	NaN	NaN	NaN	NaN	NaN	NaN	NaN	NaN	0	0	0	4175	5569	5	2	-70	100	1	24
E091810_0002_4	E091810_0002_4	E091810_0002_4_sim	1	4000	4138	30	30	20	-0.0023	-0.0081823	-45	10	1	0	1	3	5	-72.7964059272743	0.111684061590784	387	-0.0209153431054721	11.4873549980827	34.3144497444158	8	0	387	-62.8400431720997	382	1.09378519379509	NaN	NaN	NaN	NaN	NaN	NaN	NaN	NaN	NaN	0	0	0	4198	4500	5	2	-70	200	1	48
E091810_0002_5	E091810_0002_5	E091810_0002_5_sim	1	4000	4125	30	30	20	-0.0023	-0.0081823	-45	10	1	0	1	3	5	-72.4085242303471	0.0964091004082714	422	-0.0247502367476215	12.9446395195931	43.373377133442	8	0	422	-61.9052476169158	409	1.8861072091929	NaN	NaN	NaN	NaN	NaN	NaN	NaN	NaN	NaN	0	0	0	4191	4538	5	2	-70	400	1	96
E091810_0002_8	E091810_0002_8	E091810_0002_8_sim	1	4000	4149	30	30	20	-0.0023	-0.0081823	-45	10	1	0	1	3	5	-71.7319401718695	0.0759202517584968	1220	-0.000100986334266627	8.3448562236299e-05	14.6618324930353	1	0	NaN	NaN	NaN	NaN	NaN	NaN	NaN	NaN	NaN	NaN	NaN	NaN	NaN	0	0	0	4167	5235	5	2	-70	100	2	24
E091810_0002_9	E091810_0002_9	E091810_0002_9_sim	1	4000	4140	30	30	20	-0.0023	-0.0081823	-45	10	1	0	1	3	5	-72.6815512942499	0.106506931364335	375	-0.00222286790101907	1.83616052153532	60.2774399001169	2	0	NaN	NaN	NaN	NaN	NaN	NaN	NaN	NaN	NaN	NaN	NaN	NaN	NaN	0	0	0	4196	4486	5	2	-70	200	2	48
E091810_0002_10	E091810_0002_10	E091810_0002_10_sim	1	4000	4123	30	30	20	-0.0023	-0.0081823	-45	10	1	0	1	3	5	-72.693136985405	0.109065962146697	445	-0.0249263066217303	13.390987985597	43.7977306922618	8	0	445	-61.8884302022145	432	1.89227261275514	NaN	NaN	NaN	NaN	NaN	NaN	NaN	NaN	NaN	0	0	0	4191	4566	5	2	-70	400	2	96
E091810_0002_13	E091810_0002_13	E091810_0002_13_sim	1	4000	4146	30	30	20	-0.0023	-0.0081823	-45	10	1	0	1	3	5	-73.0928032872935	0.12301843395183	1770	-0.000278088671103955	0	0	1	0	NaN	NaN	NaN	NaN	NaN	NaN	NaN	NaN	NaN	NaN	NaN	NaN	NaN	0	0	0	4180	5770	5	2	-70	100	3	24
E091810_0002_14	E091810_0002_14	E091810_0002_14_sim	1	4000	4142	30	30	20	-0.0023	-0.0081823	-45	10	1	0	1	3	5	-72.1456662912357	0.0871995634774085	350	-0.000843122378525591	0.273564503494072	53.3661414090994	2	0	NaN	NaN	NaN	NaN	NaN	NaN	NaN	NaN	NaN	NaN	NaN	NaN	NaN	0	0	0	4186	4444	5	2	-70	200	3	48
E091810_0002_15	E091810_0002_15	E091810_0002_15_sim	1	4000	4123	30	30	20	-0.0023	-0.0081823	-45	10	1	0	1	3	5	-72.6773211746114	0.106214321144051	444	-0.025017403974941	13.4024529840242	43.7984344650823	8	0	444	-61.8474541932521	432	1.88080548071265	NaN	NaN	NaN	NaN	NaN	NaN	NaN	NaN	NaN	0	0	0	4190	4564	5	2	-70	400	3	96
E091810_0002_18	E091810_0002_18	E091810_0002_18_sim	1	4000	4150	30	30	20	-0.0023	-0.0081823	-45	10	1	0	1	3	5	-71.7768922939526	0.0779475949419433	1456	-0.000117507740350027	0.00363456298759957	41.7099300109048	1	0	NaN	NaN	NaN	NaN	NaN	NaN	NaN	NaN	NaN	NaN	NaN	NaN	NaN	0	0	0	4168	5484	5	2	-70	100	4	24
E091810_0002_19	E091810_0002_19	E091810_0002_19_sim	1	4000	4145	30	30	20	-0.0023	-0.0081823	-45	10	1	0	1	3	5	-71.6422401511113	0.0751309238519227	1770	-0.000502468303582859	0	0	1	0	NaN	NaN	NaN	NaN	NaN	NaN	NaN	NaN	NaN	NaN	NaN	NaN	NaN	0	0	0	4178	5770	5	2	-70	200	4	48
E091810_0002_20	E091810_0002_20	E091810_0002_20_sim	1	4000	4123	30	30	20	-0.0023	-0.0081823	-45	10	1	0	1	3	5	-72.50788677636	0.101122270139685	430	-0.0248046699967512	13.2113764701729	43.3869444537007	8	0	430	-61.7839415942659	417	1.90271751392937	NaN	NaN	NaN	NaN	NaN	NaN	NaN	NaN	NaN	0	0	0	4191	4549	5	2	-70	400	4	96
E091810_0002_23	E091810_0002_23	E091810_0002_23_sim	1	4000	4144	30	30	20	-0.0023	-0.0081823	-45	10	1	0	1	3	5	-72.6847533537026	0.105708107635804	1770	-0.000202381113463787	0	0	1	0	NaN	NaN	NaN	NaN	NaN	NaN	NaN	NaN	NaN	NaN	NaN	NaN	NaN	0	0	0	4175	5770	5	2	-70	100	5	24
E091810_0002_24	E091810_0002_24	E091810_0002_24_sim	1	4000	4137	30	30	20	-0.0023	-0.0081823	-45	10	1	0	1	3	5	-72.5466838992764	0.102971488682919	365	-0.00153213905817726	1.10008772901134	60.0260342889954	2	0	NaN	NaN	NaN	NaN	NaN	NaN	NaN	NaN	NaN	NaN	NaN	NaN	NaN	0	0	0	4194	4478	5	2	-70	200	5	48
E091810_0002_25	E091810_0002_25	E091810_0002_25_sim	1	4000	4122	30	30	20	-0.0023	-0.0081823	-45	10	1	0	1	3	5	-72.538449876105	0.101440421063205	433	-0.024962165726071	13.2367458389591	43.4724458486816	8	0	433	-61.8016763091199	421	1.87320364167127	NaN	NaN	NaN	NaN	NaN	NaN	NaN	NaN	NaN	0	0	0	4191	4552	5	2	-70	400	5	96
E091810_0003_3	E091810_0003_3	E091810_0003_3_sim	1	4000	4164	30	30	20	-0.0023	-0.0081823	-45	10	1	0	1	3	5	-72.1337628515685	0.0858797783925542	1770	-0.000140407871540037	0	0	1	0	NaN	NaN	NaN	NaN	NaN	NaN	NaN	NaN	NaN	NaN	NaN	NaN	NaN	0	0	0	4193	5770	5	3	-70	100	1	8.88
E091810_0003_4	E091810_0003_4	E091810_0003_4_sim	1	4000	4136	30	30	20	-0.0023	-0.0081823	-45	10	1	0	1	3	5	-72.5641416152285	0.103190644799364	525	-0.024306221915228	13.4398970566324	41.3038816740928	8	0	525	-62.1907899273987	514	1.79410415773663	NaN	NaN	NaN	NaN	NaN	NaN	NaN	NaN	NaN	0	0	0	4225	4642	5	3	-70	200	1	17.76
E091810_0003_5	E091810_0003_5	E091810_0003_5_sim	1	4000	4112	30	30	20	-0.0023	-0.0081823	-45	10	1	0	1	3	5	-72.5160823166104	0.100923684371043	793	-0.0246558366154566	14.1750154033868	41.7465466606166	8	0	793	-62.0721259669882	783	1.78406829177932	NaN	NaN	NaN	NaN	NaN	NaN	NaN	NaN	NaN	0	0	0	4194	4916	5	3	-70	400	1	35.52
E091810_0003_8	E091810_0003_8	E091810_0003_8_sim	1	4000	4159	30	30	20	-0.0023	-0.0081823	-45	10	1	0	1	3	5	-72.5171497074873	0.102208083694094	1770	-0.000209785711536015	0	0	1	0	NaN	NaN	NaN	NaN	NaN	NaN	NaN	NaN	NaN	NaN	NaN	NaN	NaN	0	0	0	4201	5770	5	3	-70	100	2	8.88
E091810_0003_9	E091810_0003_9	E091810_0003_9_sim	1	4000	4132	30	30	20	-0.0023	-0.0081823	-45	10	1	0	1	3	5	-72.9018604403071	0.113680826671666	570	-0.0244948860312383	13.9226256283748	41.6508528341679	8	0	570	-62.0575406957734	560	1.77197862541075	NaN	NaN	NaN	NaN	NaN	NaN	NaN	NaN	NaN	0	0	0	4225	4693	5	3	-70	200	2	17.76
E091810_0003_10	E091810_0003_10	E091810_0003_10_sim	1	4000	4111	30	30	20	-0.0023	-0.0081823	-45	10	1	0	1	3	5	-72.8652106906531	0.111549630048608	861	-0.0244888880449854	14.3037385977028	41.40139853349	8	0	861	-62.2321139384107	851	1.32819029576956	NaN	NaN	NaN	NaN	NaN	NaN	NaN	NaN	NaN	0	0	0	4193	4989	5	3	-70	400	2	35.52
E091810_0003_13	E091810_0003_13	E091810_0003_13_sim	1	4000	4160	30	30	20	-0.0023	-0.0081823	-45	10	1	0	1	3	5	-72.6119440259524	0.104982848707244	1581	-0.000227462654277526	0.000784486536460349	15.1559676460629	1	0	NaN	NaN	NaN	NaN	NaN	NaN	NaN	NaN	NaN	NaN	NaN	NaN	NaN	0	0	0	4203	5592	5	3	-70	100	3	8.88
E091810_0003_14	E091810_0003_14	E091810_0003_14_sim	1	4000	4134	30	30	20	-0.0023	-0.0081823	-45	10	1	0	1	3	5	-72.5166230589995	0.101781899523292	519	-0.0242422918051257	13.4709159640173	40.9848539312501	8	0	519	-62.1073932620931	509	1.80933653484324	NaN	NaN	NaN	NaN	NaN	NaN	NaN	NaN	NaN	0	0	0	4225	4636	5	3	-70	200	3	17.76
E091810_0003_15	E091810_0003_15	E091810_0003_15_sim	1	4000	4112	30	30	20	-0.0023	-0.0081823	-45	10	1	0	1	3	5	-73.0099789993974	0.117233797736671	891	-0.0242408429070176	14.301594867697	41.0939390157012	8	0	891	-62.3385864016884	881	1.31939661267189	NaN	NaN	NaN	NaN	NaN	NaN	NaN	NaN	NaN	0	0	0	4193	5021	5	3	-70	400	3	35.52
E091810_0003_18	E091810_0003_18	E091810_0003_18_sim	1	4000	4160	30	30	20	-0.0023	-0.0081823	-45	10	1	0	1	3	5	-72.348424386511	0.0960375257344252	1770	-0.000173492058789686	0	0	1	0	NaN	NaN	NaN	NaN	NaN	NaN	NaN	NaN	NaN	NaN	NaN	NaN	NaN	0	0	0	4197	5770	5	3	-70	100	4	8.88
E091810_0003_19	E091810_0003_19	E091810_0003_19_sim	1	4000	4144	30	30	20	-0.0023	-0.0081823	-45	10	1	0	1	3	5	-71.8719849977349	0.0788363390608551	458	-0.0228997379390725	12.2883230898987	37.1967427283626	8	0	458	-62.4805655443921	450	1.22950585241892	NaN	NaN	NaN	NaN	NaN	NaN	NaN	NaN	NaN	0	0	0	4221	4565	5	3	-70	200	4	17.76
E091810_0003_20	E091810_0003_20	E091810_0003_20_sim	1	4000	4112	30	30	20	-0.0023	-0.0081823	-45	10	1	0	1	3	5	-72.7305740510426	0.108930264144573	835	-0.0245487498606589	14.2258611017733	41.4952186560338	8	0	835	-62.1876022618299	824	1.35135304474991	NaN	NaN	NaN	NaN	NaN	NaN	NaN	NaN	NaN	0	0	0	4193	4960	5	3	-70	400	4	35.52
E091810_0003_23	E091810_0003_23	E091810_0003_23_sim	1	4000	4158	30	30	20	-0.0023	-0.0081823	-45	10	1	0	1	3	5	-72.253815224469	0.0911312247295442	1770	-0.000166571938305438	0	0	1	0	NaN	NaN	NaN	NaN	NaN	NaN	NaN	NaN	NaN	NaN	NaN	NaN	NaN	0	0	0	4195	5770	5	3	-70	100	5	8.88
E091810_0003_24	E091810_0003_24	E091810_0003_24_sim	1	4000	4140	30	30	20	-0.0023	-0.0081823	-45	10	1	0	1	3	5	-71.9903380378321	0.082012174861043	465	-0.0232912363835484	12.5960709965933	38.370903452959	8	0	465	-62.3474549212537	456	1.29223086822837	NaN	NaN	NaN	NaN	NaN	NaN	NaN	NaN	NaN	0	0	0	4223	4575	5	3	-70	200	5	17.76
E091810_0003_25	E091810_0003_25	E091810_0003_25_sim	1	4000	4111	30	30	20	-0.0023	-0.0081823	-45	10	1	0	1	3	5	-72.861262182405	0.112252933873035	859	-0.0243479884967869	14.3556239185429	41.2923779923905	8	0	859	-62.1733246396266	850	1.33820669371791	NaN	NaN	NaN	NaN	NaN	NaN	NaN	NaN	NaN	0	0	0	4193	4987	5	3	-70	400	5	35.52
E091810_0004_3	E091810_0004_3	E091810_0004_3_sim	1	4000	4188	30	30	20	-0.0023	-0.0081823	-45	10	1	0	1	3	5	-72.4686673815865	0.0999628919787424	1770	-2.92492993462044e-05	0	0	1	0	NaN	NaN	NaN	NaN	NaN	NaN	NaN	NaN	NaN	NaN	NaN	NaN	NaN	0	0	0	4192	5770	5	4	-70	100	1	6.32
E091810_0004_4	E091810_0004_4	E091810_0004_4_sim	1	4000	4180	30	30	20	-0.0023	-0.0081823	-45	10	1	0	1	3	5	-72.3117384597959	0.0928091262019414	1770	-5.86008843128103e-05	0	0	1	0	NaN	NaN	NaN	NaN	NaN	NaN	NaN	NaN	NaN	NaN	NaN	NaN	NaN	0	0	0	4210	5770	5	4	-70	200	1	12.64
E091810_0004_5	E091810_0004_5	E091810_0004_5_sim	1	4000	4162	30	30	20	-0.0023	-0.0081823	-45	10	1	0	1	3	5	-71.4972503234047	0.070641604137608	1770	-0.000109281671203219	0	0	1	0	NaN	NaN	NaN	NaN	NaN	NaN	NaN	NaN	NaN	NaN	NaN	NaN	NaN	0	0	0	4243	5770	5	4	-70	400	1	25.28
E091810_0004_8	E091810_0004_8	E091810_0004_8_sim	1	4000	4187	30	30	20	-0.0023	-0.0081823	-45	10	1	0	1	3	5	-73.0016785835435	0.118457161131683	1770	-2.87076885261343e-05	0	0	1	0	NaN	NaN	NaN	NaN	NaN	NaN	NaN	NaN	NaN	NaN	NaN	NaN	NaN	0	0	0	4199	5770	5	4	-70	100	2	6.32
E091810_0004_9	E091810_0004_9	E091810_0004_9_sim	1	4000	4179	30	30	20	-0.0023	-0.0081823	-45	10	1	0	1	3	5	-72.3758299842329	0.0952779329458479	1770	-6.79303062416292e-05	0	0	1	0	NaN	NaN	NaN	NaN	NaN	NaN	NaN	NaN	NaN	NaN	NaN	NaN	NaN	0	0	0	4211	5770	5	4	-70	200	2	12.64
E091810_0004_10	E091810_0004_10	E091810_0004_10_sim	1	4000	4150	30	30	20	-0.0023	-0.0081823	-45	10	1	0	1	3	5	-72.2215292633409	0.0903549943742028	1770	-4.93193217078539e-05	0	0	1	0	NaN	NaN	NaN	NaN	NaN	NaN	NaN	NaN	NaN	NaN	NaN	NaN	NaN	0	0	0	4262	5770	5	4	-70	400	2	25.28
E091810_0004_13	E091810_0004_13	E091810_0004_13_sim	1	4000	4188	30	30	20	-0.0023	-0.0081823	-45	10	1	0	1	3	5	-71.5113764560489	0.0704422410522036	1556	-1.79734080063555e-05	0.000247587792244985	15.1506584896233	1	0	NaN	NaN	NaN	NaN	NaN	NaN	NaN	NaN	NaN	NaN	NaN	NaN	NaN	0	0	0	4189	5574	5	4	-70	100	3	6.32
E091810_0004_14	E091810_0004_14	E091810_0004_14_sim	1	4000	4190	30	30	20	-0.0023	-0.0081823	-45	10	1	0	1	3	5	-71.5630006007881	0.0721137333865241	1770	-3.35906622738994e-05	0	0	1	0	NaN	NaN	NaN	NaN	NaN	NaN	NaN	NaN	NaN	NaN	NaN	NaN	NaN	0	0	0	4199	5770	5	4	-70	200	3	12.64
E091810_0004_15	E091810_0004_15	E091810_0004_15_sim	1	4000	4157	30	30	20	-0.0023	-0.0081823	-45	10	1	0	1	3	5	-71.7049428600969	0.0766063574768125	1770	-9.12585838711991e-05	0	0	1	0	NaN	NaN	NaN	NaN	NaN	NaN	NaN	NaN	NaN	NaN	NaN	NaN	NaN	0	0	0	4250	5770	5	4	-70	400	3	25.28
E091810_0004_18	E091810_0004_18	E091810_0004_18_sim	1	4000	4185	30	30	20	-0.0023	-0.0081823	-45	10	1	0	1	3	5	-72.4411099716807	0.0973396037010874	1770	-2.4894135639078e-05	0	0	1	0	NaN	NaN	NaN	NaN	NaN	NaN	NaN	NaN	NaN	NaN	NaN	NaN	NaN	0	0	0	4194	5770	5	4	-70	100	4	6.32
E091810_0004_19	E091810_0004_19	E091810_0004_19_sim	1	4000	4188	30	30	20	-0.0023	-0.0081823	-45	10	1	0	1	3	5	-71.5724013287108	0.0725865470434538	1770	-5.87551008869739e-05	0	0	1	0	NaN	NaN	NaN	NaN	NaN	NaN	NaN	NaN	NaN	NaN	NaN	NaN	NaN	0	0	0	4197	5770	5	4	-70	200	4	12.64
E091810_0004_20	E091810_0004_20	E091810_0004_20_sim	1	4000	4153	30	30	20	-0.0023	-0.0081823	-45	10	1	0	1	3	5	-71.8351558391942	0.0785965765795619	1770	-8.43741546498033e-05	0	0	1	0	NaN	NaN	NaN	NaN	NaN	NaN	NaN	NaN	NaN	NaN	NaN	NaN	NaN	0	0	0	4255	5770	5	4	-70	400	4	25.28
E091810_0004_23	E091810_0004_23	E091810_0004_23_sim	1	4000	4186	30	30	20	-0.0023	-0.0081823	-45	10	1	0	1	3	5	-70.6763470876571	0.050793042838958	1770	-1.94142643250877e-05	0	0	1	0	NaN	NaN	NaN	NaN	NaN	NaN	NaN	NaN	NaN	NaN	NaN	NaN	NaN	0	0	0	4196	5770	5	4	-70	100	5	6.32
E091810_0004_24	E091810_0004_24	E091810_0004_24_sim	1	4000	4190	30	30	20	-0.0023	-0.0081823	-45	10	1	0	1	3	5	-71.1164617246049	0.0599285299512652	1770	-2.72930472558019e-05	0	0	1	0	NaN	NaN	NaN	NaN	NaN	NaN	NaN	NaN	NaN	NaN	NaN	NaN	NaN	0	0	0	4197	5770	5	4	-70	200	5	12.64
E091810_0004_25	E091810_0004_25	E091810_0004_25_sim	1	4000	4171	30	30	20	-0.0023	-0.0081823	-45	10	1	0	1	3	5	-70.9953869059726	0.0574091849852087	1770	-9.55995588425608e-05	0	0	1	0	NaN	NaN	NaN	NaN	NaN	NaN	NaN	NaN	NaN	NaN	NaN	NaN	NaN	0	0	0	4221	5770	5	4	-70	400	5	25.28
E092910_0000_2	E092910_0000_2	E092910_0000_2_sim	1	4000	4147	30	30	20	-0.0023	-0.0081823	-45	10	1	0	1	3	5	-68.5602449939589	0.169027323524066	1770	-0.000142281721816392	0	0	1	0	NaN	NaN	NaN	NaN	NaN	NaN	NaN	NaN	NaN	NaN	NaN	NaN	NaN	0	0	0	4187	5770	24	1	-60	100	1	16
E092910_0000_3	E092910_0000_3	E092910_0000_3_sim	1	4000	4140	30	30	20	-0.0023	-0.0081823	-45	10	1	0	1	3	5	-68.8604161983608	0.181447661829514	409	-0.000976575705159872	0.343692835234222	67.604161167691	2	0	NaN	NaN	NaN	NaN	NaN	NaN	NaN	NaN	NaN	NaN	NaN	NaN	NaN	0	0	0	4213	4523	24	1	-60	200	1	32
E092910_0000_4	E092910_0000_4	E092910_0000_4_sim	1	4000	4126	30	30	20	-0.0023	-0.0081823	-45	10	1	0	1	3	5	-68.7016364335628	0.175888210770227	454	-0.0247587997474908	13.4400976041053	45.9904162546418	8	0	454	-57.4019446505224	442	1.7504005473492	NaN	NaN	NaN	NaN	NaN	NaN	NaN	NaN	NaN	0	0	0	4212	4604	24	1	-60	400	1	64
E092910_0000_6	E092910_0000_6	E092910_0000_6_sim	1	4000	4150	30	30	20	-0.0023	-0.0081823	-45	10	1	0	1	3	5	-63.9377744706904	0.0866191173292138	800	-4.58580332810964e-05	0.000591597425838586	15.0402618655396	1	0	NaN	NaN	NaN	NaN	NaN	NaN	NaN	NaN	NaN	NaN	NaN	NaN	NaN	0	0	0	4170	4816	24	1	-60	100	2	16
E092910_0000_7	E092910_0000_7	E092910_0000_7_sim	1	4000	4149	30	30	20	-0.0023	-0.0081823	-45	10	1	0	1	3	5	-64.1229304749647	0.0888164124560419	1677	-0.000108595151263656	0.00168985852556602	19.9737743045844	1	0	NaN	NaN	NaN	NaN	NaN	NaN	NaN	NaN	NaN	NaN	NaN	NaN	NaN	0	0	0	4172	5695	24	1	-60	200	2	32
E092910_0000_8	E092910_0000_8	E092910_0000_8_sim	1	4000	4134	30	30	20	-0.0023	-0.0081823	-45	10	1	0	1	3	5	-65.9911307838385	0.109563716933862	360	-0.00243888252939414	0.635570558752775	46.400819553935	6	0	360	-67.2899116804616	303	0.102615316998808	NaN	NaN	NaN	NaN	NaN	NaN	NaN	NaN	NaN	0	0	0	4200	4448	24	1	-60	400	2	64
E092910_0000_10	E092910_0000_10	E092910_0000_10_sim	1	4000	4147	30	30	20	-0.0023	-0.0081823	-45	10	1	0	1	3	5	-66.3450717601068	0.11504583612142	1553	-9.89889830137758e-05	0.000336390345154314	17.3678464459767	1	0	NaN	NaN	NaN	NaN	NaN	NaN	NaN	NaN	NaN	NaN	NaN	NaN	NaN	0	0	0	4174	5572	24	1	-60	100	3	16
E092910_0000_11	E092910_0000_11	E092910_0000_11_sim	1	4000	4149	30	30	20	-0.0023	-0.0081823	-45	10	1	0	1	3	5	-65.5936585589667	0.105536599342563	1770	-0.000166921144777486	0	0	1	0	NaN	NaN	NaN	NaN	NaN	NaN	NaN	NaN	NaN	NaN	NaN	NaN	NaN	0	0	0	4176	5770	24	1	-60	200	3	32
E092910_0000_12	E092910_0000_12	E092910_0000_12_sim	1	4000	4143	30	30	20	-0.0023	-0.0081823	-45	10	1	0	1	3	5	-63.7901896846784	0.0855768211933854	1770	-0.000433867961788303	0	0	1	0	NaN	NaN	NaN	NaN	NaN	NaN	NaN	NaN	NaN	NaN	NaN	NaN	NaN	0	0	0	4178	5770	24	1	-60	400	3	64
E092910_0000_14	E092910_0000_14	E092910_0000_14_sim	1	4000	4146	30	30	20	-0.0023	-0.0081823	-45	10	1	0	1	3	5	-67.4819290095854	0.139182641167208	1770	-9.65267119597529e-05	0	0	1	0	NaN	NaN	NaN	NaN	NaN	NaN	NaN	NaN	NaN	NaN	NaN	NaN	NaN	0	0	0	4178	5770	24	1	-60	100	4	16
E092910_0000_15	E092910_0000_15	E092910_0000_15_sim	1	4000	4144	30	30	20	-0.0023	-0.0081823	-45	10	1	0	1	3	5	-67.2153203943324	0.131127453287773	1770	-0.000358805153859786	0	0	1	0	NaN	NaN	NaN	NaN	NaN	NaN	NaN	NaN	NaN	NaN	NaN	NaN	NaN	0	0	0	4188	5770	24	1	-60	200	4	32
E092910_0000_16	E092910_0000_16	E092910_0000_16_sim	1	4000	4137	30	30	20	-0.0023	-0.0081823	-45	10	1	0	1	3	5	-65.4207062768587	0.103473081667716	1770	-0.00129046366369177	0	0	1	0	NaN	NaN	NaN	NaN	NaN	NaN	NaN	NaN	NaN	NaN	NaN	NaN	NaN	0	0	0	4193	5770	24	1	-60	400	4	64
E092910_0000_18	E092910_0000_18	E092910_0000_18_sim	1	4000	4149	30	30	20	-0.0023	-0.0081823	-45	10	1	0	1	3	5	-63.3927868255111	0.0835957817963732	1400	-3.96008378868769e-05	0.000630032046046836	13.8293796235002	1	0	NaN	NaN	NaN	NaN	NaN	NaN	NaN	NaN	NaN	NaN	NaN	NaN	NaN	0	0	0	4168	5402	24	1	-60	100	5	16
E092910_0000_19	E092910_0000_19	E092910_0000_19_sim	1	4000	4148	30	30	20	-0.0023	-0.0081823	-45	10	1	0	1	3	5	-57.264237132726	0.0923812496017042	1770	-6.10215328690766e-05	0	0	1	0	NaN	NaN	NaN	NaN	NaN	NaN	NaN	NaN	NaN	NaN	NaN	NaN	NaN	0	0	0	4169	5770	24	1	-60	200	5	32
E092910_0000_20	E092910_0000_20	E092910_0000_20_sim	1	4000	4137	30	30	20	-0.0023	-0.0081823	-45	10	1	0	1	3	5	-65.8782528772802	0.109552024928793	360	-0.00208340943790267	0.363429604227804	43.8532493055241	2	0	NaN	NaN	NaN	NaN	NaN	NaN	NaN	NaN	NaN	NaN	NaN	NaN	NaN	0	0	0	4199	4439	24	1	-60	400	5	64
E092910_0001_2	E092910_0001_2	E092910_0001_2_sim	1	4000	4148	30	30	20	-0.0023	-0.0081823	-45	10	1	0	1	3	5	-61.4100331190202	0.0790015394092609	1688	-6.58575391725971e-05	2.22629641797312e-05	2.67371422650058	1	0	NaN	NaN	NaN	NaN	NaN	NaN	NaN	NaN	NaN	NaN	NaN	NaN	NaN	0	0	0	4167	5770	24	2	-60	100	1	24
E092910_0001_3	E092910_0001_3	E092910_0001_3_sim	1	4000	4139	30	30	20	-0.0023	-0.0081823	-45	10	1	0	1	3	5	-65.7000420919466	0.10890778967279	1770	-0.000523726210118008	0	0	1	0	NaN	NaN	NaN	NaN	NaN	NaN	NaN	NaN	NaN	NaN	NaN	NaN	NaN	0	0	0	4185	5770	24	2	-60	200	1	48
E092910_0001_4	E092910_0001_4	E092910_0001_4_sim	1	4000	4127	30	30	20	-0.0023	-0.0081823	-45	10	1	0	1	3	5	-64.8263940943829	0.0941750814425092	350	-0.0217045848049915	9.57323234017004	39.0469667502998	8	0	350	-58.0391579506746	341	1.43600853312843	NaN	NaN	NaN	NaN	NaN	NaN	NaN	NaN	NaN	0	0	0	4198	4453	24	2	-60	400	1	96
E092910_0001_6	E092910_0001_6	E092910_0001_6_sim	1	4000	4149	30	30	20	-0.0023	-0.0081823	-45	10	1	0	1	3	5	-64.9342569838348	0.0938581952617912	1770	-9.23746370675394e-05	0	0	1	0	NaN	NaN	NaN	NaN	NaN	NaN	NaN	NaN	NaN	NaN	NaN	NaN	NaN	0	0	0	4172	5770	24	2	-60	100	2	24
E092910_0001_7	E092910_0001_7	E092910_0001_7_sim	1	4000	4147	30	30	20	-0.0023	-0.0081823	-45	10	1	0	1	3	5	-63.7551161687625	0.0857901038851568	1747	-0.000207941304455127	0.000610666414587513	10.1900177660052	1	0	NaN	NaN	NaN	NaN	NaN	NaN	NaN	NaN	NaN	NaN	NaN	NaN	NaN	0	0	0	4173	5770	24	2	-60	200	2	48
E092910_0001_8	E092910_0001_8	E092910_0001_8_sim	1	4000	4137	30	30	20	-0.0023	-0.0081823	-45	10	1	0	1	3	5	-62.711202752103	0.0820002046716913	1770	-0.00118476898611003	0	0	1	0	NaN	NaN	NaN	NaN	NaN	NaN	NaN	NaN	NaN	NaN	NaN	NaN	NaN	0	0	0	4183	5770	24	2	-60	400	2	96
E092910_0001_10	E092910_0001_10	E092910_0001_10_sim	1	4000	4145	30	30	20	-0.0023	-0.0081823	-45	10	1	0	1	3	5	-65.1112149636305	0.0991103653165711	1770	-9.4332609010957e-05	0	0	1	0	NaN	NaN	NaN	NaN	NaN	NaN	NaN	NaN	NaN	NaN	NaN	NaN	NaN	0	0	0	4173	5770	24	2	-60	100	3	24
E092910_0001_11	E092910_0001_11	E092910_0001_11_sim	1	4000	4149	30	30	20	-0.0023	-0.0081823	-45	10	1	0	1	3	5	-63.4619354789468	0.0844090582714371	1770	-0.000188478459094688	0	0	1	0	NaN	NaN	NaN	NaN	NaN	NaN	NaN	NaN	NaN	NaN	NaN	NaN	NaN	0	0	0	4172	5770	24	2	-60	200	3	48
E092910_0001_12	E092910_0001_12	E092910_0001_12_sim	1	4000	4138	30	30	20	-0.0023	-0.0081823	-45	10	1	0	1	3	5	-62.9905986266489	0.0816389179116714	1770	-0.00148845907709912	0	0	1	0	NaN	NaN	NaN	NaN	NaN	NaN	NaN	NaN	NaN	NaN	NaN	NaN	NaN	0	0	0	4185	5770	24	2	-60	400	3	96
E092910_0001_14	E092910_0001_14	E092910_0001_14_sim	1	4000	4147	30	30	20	-0.0023	-0.0081823	-45	10	1	0	1	3	5	-64.472321524047	0.0914489451989371	1634	-9.41896767306279e-05	0.00219600542941123	27.6693538867155	1	0	NaN	NaN	NaN	NaN	NaN	NaN	NaN	NaN	NaN	NaN	NaN	NaN	NaN	0	0	0	4171	5662	24	2	-60	100	4	24
E092910_0001_15	E092910_0001_15	E092910_0001_15_sim	1	4000	4145	30	30	20	-0.0023	-0.0081823	-45	10	1	0	1	3	5	-64.417853275988	0.0923142731441257	1770	-0.000252551812824339	0	0	1	0	NaN	NaN	NaN	NaN	NaN	NaN	NaN	NaN	NaN	NaN	NaN	NaN	NaN	0	0	0	4176	5770	24	2	-60	200	4	48
E092910_0001_16	E092910_0001_16	E092910_0001_16_sim	1	4000	4135	30	30	20	-0.0023	-0.0081823	-45	10	1	0	1	3	5	-63.8062758296912	0.0861830969604866	336	-0.00578142486593668	2.02836237681805	37.7044740153888	6	0	336	-64.557117205209	319	0.138750488819895	NaN	NaN	NaN	NaN	NaN	NaN	NaN	NaN	NaN	0	0	0	4192	4415	24	2	-60	400	4	96
E092910_0001_18	E092910_0001_18	E092910_0001_18_sim	1	4000	4147	30	30	20	-0.0023	-0.0081823	-45	10	1	0	1	3	5	-64.761950160588	0.0936577399617112	1770	-8.03930924726907e-05	0	0	1	0	NaN	NaN	NaN	NaN	NaN	NaN	NaN	NaN	NaN	NaN	NaN	NaN	NaN	0	0	0	4173	5770	24	2	-60	100	5	24
E092910_0001_19	E092910_0001_19	E092910_0001_19_sim	1	4000	4144	30	30	20	-0.0023	-0.0081823	-45	10	1	0	1	3	5	-64.9113970768347	0.0961101767339739	1770	-0.00036807800528136	0	0	1	0	NaN	NaN	NaN	NaN	NaN	NaN	NaN	NaN	NaN	NaN	NaN	NaN	NaN	0	0	0	4179	5770	24	2	-60	200	5	48
E092910_0001_20	E092910_0001_20	E092910_0001_20_sim	1	4000	4132	30	30	20	-0.0023	-0.0081823	-45	10	1	0	1	3	5	-63.6287974259898	0.0870330449439363	333	-0.00328863659651227	0.52680888756305	35.4233300115188	6	0	333	-65.9128418404256	282	0.121558806733319	NaN	NaN	NaN	NaN	NaN	NaN	NaN	NaN	NaN	0	0	0	4191	4398	24	2	-60	400	5	96
E092910_0002_2	E092910_0002_2	E092910_0002_2_sim	1	4000	4163	30	30	20	-0.0023	-0.0081823	-45	10	1	0	1	3	5	-65.3960225101358	0.102201505335474	1770	-7.54389360552964e-05	0	0	1	0	NaN	NaN	NaN	NaN	NaN	NaN	NaN	NaN	NaN	NaN	NaN	NaN	NaN	0	0	0	4195	5770	24	3	-60	100	1	8.88
E092910_0002_3	E092910_0002_3	E092910_0002_3_sim	1	4000	4154	30	30	20	-0.0023	-0.0081823	-45	10	1	0	1	3	5	-63.6829492653899	0.0858462252017479	1770	-0.000247569760124269	0	0	1	0	NaN	NaN	NaN	NaN	NaN	NaN	NaN	NaN	NaN	NaN	NaN	NaN	NaN	0	0	0	4201	5770	24	3	-60	200	1	17.76
E092910_0002_4	E092910_0002_4	E092910_0002_4_sim	1	4000	4113	30	30	20	-0.0023	-0.0081823	-45	10	1	0	1	3	5	-65.4696193586959	0.103339493507816	609	-0.0245633048732771	12.7245054804394	42.3356038370281	8	0	609	-57.9301621678946	599	1.70241623982315	NaN	NaN	NaN	NaN	NaN	NaN	NaN	NaN	NaN	0	0	0	4202	4724	24	3	-60	400	1	35.52
E092910_0002_6	E092910_0002_6	E092910_0002_6_sim	1	4000	4162	30	30	20	-0.0023	-0.0081823	-45	10	1	0	1	3	5	-64.98787838445	0.0961721287837682	1770	-5.57313741383859e-05	0	0	1	0	NaN	NaN	NaN	NaN	NaN	NaN	NaN	NaN	NaN	NaN	NaN	NaN	NaN	0	0	0	4192	5770	24	3	-60	100	2	8.88
E092910_0002_7	E092910_0002_7	E092910_0002_7_sim	1	4000	4138	30	30	20	-0.0023	-0.0081823	-45	10	1	0	1	3	5	-66.3617192760987	0.115373338617077	490	-0.016795960938464	9.71507476946584	37.3894896978749	8	0	490	-60.2294661395867	486	0.624148537637865	NaN	NaN	NaN	NaN	NaN	NaN	NaN	NaN	NaN	0	0	0	4236	4604	24	3	-60	200	2	17.76
E092910_0002_8	E092910_0002_8	E092910_0002_8_sim	1	4000	4115	30	30	20	-0.0023	-0.0081823	-45	10	1	0	1	3	5	-64.991629447879	0.095175862506403	575	-0.0245021258182546	12.4317512088429	42.1622810016906	8	0	575	-57.920368302103	565	1.70797262484698	NaN	NaN	NaN	NaN	NaN	NaN	NaN	NaN	NaN	0	0	0	4205	4686	24	3	-60	400	2	35.52
E092910_0002_10	E092910_0002_10	E092910_0002_10_sim	1	4000	4163	30	30	20	-0.0023	-0.0081823	-45	10	1	0	1	3	5	-65.7337090241906	0.106972148615271	1770	-7.85740854339651e-05	0	0	1	0	NaN	NaN	NaN	NaN	NaN	NaN	NaN	NaN	NaN	NaN	NaN	NaN	NaN	0	0	0	4197	5770	24	3	-60	100	3	8.88
E092910_0002_11	E092910_0002_11	E092910_0002_11_sim	1	4000	4133	30	30	20	-0.0023	-0.0081823	-45	10	1	0	1	3	5	-66.8843379380648	0.124033937726303	507	-0.0219571277609279	11.9046648404656	40.1226634457425	8	0	507	-58.5773105742904	501	1.38331021988162	NaN	NaN	NaN	NaN	NaN	NaN	NaN	NaN	NaN	0	0	0	4237	4630	24	3	-60	200	3	17.76
E092910_0002_12	E092910_0002_12	E092910_0002_12_sim	1	4000	4108	30	30	20	-0.0023	-0.0081823	-45	10	1	0	1	3	5	-67.4473508961594	0.137705020585833	792	-0.0211582183000587	12.6529156905886	39.4458618612175	8	0	792	-59.1125221113833	788	1.0167648598003	NaN	NaN	NaN	NaN	NaN	NaN	NaN	NaN	NaN	0	0	0	4195	4926	24	3	-60	400	3	35.52
E092910_0002_14	E092910_0002_14	E092910_0002_14_sim	1	4000	4156	30	30	20	-0.0023	-0.0081823	-45	10	1	0	1	3	5	-67.1180145405653	0.129452607167226	1770	-0.00020928531689253	0	0	1	0	NaN	NaN	NaN	NaN	NaN	NaN	NaN	NaN	NaN	NaN	NaN	NaN	NaN	0	0	0	4214	5770	24	3	-60	100	4	8.88
E092910_0002_15	E092910_0002_15	E092910_0002_15_sim	1	4000	4131	30	30	20	-0.0023	-0.0081823	-45	10	1	0	1	3	5	-67.3718779875918	0.135671405694907	538	-0.0229777776803952	12.6024532293355	41.7685234795895	8	0	538	-58.2774619361553	530	1.50908802602724	NaN	NaN	NaN	NaN	NaN	NaN	NaN	NaN	NaN	0	0	0	4236	4666	24	3	-60	200	4	17.76
E092910_0002_16	E092910_0002_16	E092910_0002_16_sim	1	4000	4109	30	30	20	-0.0023	-0.0081823	-45	10	1	0	1	3	5	-67.2247732368625	0.132131784694418	767	-0.0221060821233735	12.8476195877251	40.2042102279692	8	0	767	-58.8032164279792	761	1.11623800781673	NaN	NaN	NaN	NaN	NaN	NaN	NaN	NaN	NaN	0	0	0	4195	4898	24	3	-60	400	4	35.52
E092910_0002_18	E092910_0002_18	E092910_0002_18_sim	1	4000	4160	30	30	20	-0.0023	-0.0081823	-45	10	1	0	1	3	5	-65.8875390790054	0.107212646951799	1770	-7.69973370133691e-05	0	0	1	0	NaN	NaN	NaN	NaN	NaN	NaN	NaN	NaN	NaN	NaN	NaN	NaN	NaN	0	0	0	4198	5770	24	3	-60	100	5	8.88
E092910_0002_19	E092910_0002_19	E092910_0002_19_sim	1	4000	4148	30	30	20	-0.0023	-0.0081823	-45	10	1	0	1	3	5	-64.8794144178679	0.0954710216107636	1770	-0.000677691966595562	0	0	1	0	NaN	NaN	NaN	NaN	NaN	NaN	NaN	NaN	NaN	NaN	NaN	NaN	NaN	0	0	0	4218	5770	24	3	-60	200	5	17.76
E092910_0002_20	E092910_0002_20	E092910_0002_20_sim	1	4000	4111	30	30	20	-0.0023	-0.0081823	-45	10	1	0	1	3	5	-66.161221813891	0.112713724302008	666	-0.0240000495524133	12.8959556728695	42.1681095327594	8	0	666	-58.1407877475343	657	1.62909446562586	NaN	NaN	NaN	NaN	NaN	NaN	NaN	NaN	NaN	0	0	0	4200	4787	24	3	-60	400	5	35.52
E092910_0009_2	E092910_0009_2	E092910_0009_2_sim	1	4000	4185	30	30	20	-0.0023	-0.0081823	-45	10	1	0	1	3	5	-64.7736790275476	0.0933922410260535	1739	-2.45243918710921e-05	0.000516097011654892	15.4023990640342	1	0	NaN	NaN	NaN	NaN	NaN	NaN	NaN	NaN	NaN	NaN	NaN	NaN	NaN	0	0	0	4209	5769	24	4	-65	100	1	6.32
E092910_0009_3	E092910_0009_3	E092910_0009_3_sim	1	4000	4185	30	30	20	-0.0023	-0.0081823	-45	10	1	0	1	3	5	-64.8992677471943	0.0945675886005467	1770	-2.19671488022658e-05	0	0	1	0	NaN	NaN	NaN	NaN	NaN	NaN	NaN	NaN	NaN	NaN	NaN	NaN	NaN	0	0	0	4213	5770	24	4	-65	200	1	12.64
E092910_0009_4	E092910_0009_4	E092910_0009_4_sim	1	4000	4161	30	30	20	-0.0023	-0.0081823	-45	10	1	0	1	3	5	-64.6238690384441	0.0924635509573174	1770	-0.000102572658574645	0	0	1	0	NaN	NaN	NaN	NaN	NaN	NaN	NaN	NaN	NaN	NaN	NaN	NaN	NaN	0	0	0	4239	5770	24	4	-65	400	1	25.28
E092910_0009_6	E092910_0009_6	E092910_0009_6_sim	1	4000	4185	30	30	20	-0.0023	-0.0081823	-45	10	1	0	1	3	5	-64.0844936050372	0.0881573711840664	1504	-4.4629294697725e-05	0.00909939635469925	20.0124837623089	1	0	NaN	NaN	NaN	NaN	NaN	NaN	NaN	NaN	NaN	NaN	NaN	NaN	NaN	0	0	0	4202	5528	24	4	-65	100	2	6.32
E092910_0009_7	E092910_0009_7	E092910_0009_7_sim	1	4000	4183	30	30	20	-0.0023	-0.0081823	-45	10	1	0	1	3	5	-65.7653398830839	0.1105179880658	1770	-3.24122360200957e-05	0	0	1	0	NaN	NaN	NaN	NaN	NaN	NaN	NaN	NaN	NaN	NaN	NaN	NaN	NaN	0	0	0	4218	5770	24	4	-65	200	2	12.64
E092910_0009_8	E092910_0009_8	E092910_0009_8_sim	1	4000	4156	30	30	20	-0.0023	-0.0081823	-45	10	1	0	1	3	5	-65.162549199333	0.0991216149580081	1770	-0.000111356329514541	0	0	1	0	NaN	NaN	NaN	NaN	NaN	NaN	NaN	NaN	NaN	NaN	NaN	NaN	NaN	0	0	0	4253	5770	24	4	-65	400	2	25.28
E092910_0009_10	E092910_0009_10	E092910_0009_10_sim	1	4000	4187	30	30	20	-0.0023	-0.0081823	-45	10	1	0	1	3	5	-66.435649459021	0.115966883992856	1770	-9.89411599736588e-06	0	0	1	0	NaN	NaN	NaN	NaN	NaN	NaN	NaN	NaN	NaN	NaN	NaN	NaN	NaN	0	0	0	4212	5770	24	4	-65	100	3	6.32
E092910_0009_11	E092910_0009_11	E092910_0009_11_sim	1	4000	4181	30	30	20	-0.0023	-0.0081823	-45	10	1	0	1	3	5	-65.1988601169879	0.0984528689131096	1770	-2.00546504864744e-05	0	0	1	0	NaN	NaN	NaN	NaN	NaN	NaN	NaN	NaN	NaN	NaN	NaN	NaN	NaN	0	0	0	4215	5770	24	4	-65	200	3	12.64
E092910_0009_12	E092910_0009_12	E092910_0009_12_sim	1	4000	4148	30	30	20	-0.0023	-0.0081823	-45	10	1	0	1	3	5	-65.8551263137144	0.11200497135803	1770	-0.000120701606889907	0	0	1	0	NaN	NaN	NaN	NaN	NaN	NaN	NaN	NaN	NaN	NaN	NaN	NaN	NaN	0	0	0	4273	5770	24	4	-65	400	3	25.28
E092910_0009_14	E092910_0009_14	E092910_0009_14_sim	1	4000	4189	30	30	20	-0.0023	-0.0081823	-45	10	1	0	1	3	5	-66.4802182862555	0.117769789588075	1770	-2.66533967741927e-05	0	0	1	0	NaN	NaN	NaN	NaN	NaN	NaN	NaN	NaN	NaN	NaN	NaN	NaN	NaN	0	0	0	4211	5770	24	4	-65	100	4	6.32
E092910_0009_15	E092910_0009_15	E092910_0009_15_sim	1	4000	4184	30	30	20	-0.0023	-0.0081823	-45	10	1	0	1	3	5	-64.6535516208911	0.0929221580945171	1770	-2.56632042207089e-05	0	0	1	0	NaN	NaN	NaN	NaN	NaN	NaN	NaN	NaN	NaN	NaN	NaN	NaN	NaN	0	0	0	4210	5770	24	4	-65	200	4	12.64
E092910_0009_16	E092910_0009_16	E092910_0009_16_sim	1	4000	4158	30	30	20	-0.0023	-0.0081823	-45	10	1	0	1	3	5	-65.0337158376896	0.0970858830760548	1770	-0.000114333928976373	0	0	1	0	NaN	NaN	NaN	NaN	NaN	NaN	NaN	NaN	NaN	NaN	NaN	NaN	NaN	0	0	0	4249	5770	24	4	-65	400	4	25.28
E092910_0009_18	E092910_0009_18	E092910_0009_18_sim	1	4000	4186	30	30	20	-0.0023	-0.0081823	-45	10	1	0	1	3	5	-65.6887977796024	0.109062838037342	1770	-1.70547982060827e-05	0	0	1	0	NaN	NaN	NaN	NaN	NaN	NaN	NaN	NaN	NaN	NaN	NaN	NaN	NaN	0	0	0	4210	5770	24	4	-65	100	5	6.32
E092910_0009_19	E092910_0009_19	E092910_0009_19_sim	1	4000	4183	30	30	20	-0.0023	-0.0081823	-45	10	1	0	1	3	5	-65.09743384728	0.0983776782592981	1770	-3.35547888778757e-05	0	0	1	0	NaN	NaN	NaN	NaN	NaN	NaN	NaN	NaN	NaN	NaN	NaN	NaN	NaN	0	0	0	4213	5770	24	4	-65	200	5	12.64
E092910_0009_20	E092910_0009_20	E092910_0009_20_sim	1	4000	4159	30	30	20	-0.0023	-0.0081823	-45	10	1	0	1	3	5	-64.8640737451869	0.094893010337219	1770	-0.000106831282117283	0	0	1	0	NaN	NaN	NaN	NaN	NaN	NaN	NaN	NaN	NaN	NaN	NaN	NaN	NaN	0	0	0	4245	5770	24	4	-65	400	5	25.28
E100110_0005_2	E100110_0005_2	E100110_0005_2_sim	1	4000	4144	30	30	20	-0.0023	-0.0081823	-45	10	1	0	1	3	5	-72.1203384898707	0.422497933719198	380	-0.00265788964538783	4.1595519979625	90.4385594753251	6	0	380	-68.989149699798	337	0.0798719518603974	NaN	NaN	NaN	NaN	NaN	NaN	NaN	NaN	NaN	0	0	0	4198	4531	28	1	-70	100	1	16
E100110_0005_3	E100110_0005_3	E100110_0005_3_sim	1	4000	4133	30	30	20	-0.0023	-0.0081823	-45	10	1	0	1	3	5	-72.5605838336808	0.468665370491084	388	-0.033727907057511	23.5953991134084	53.2306517882666	8	0	388	-52.0759128500597	373	2.06350311893367	NaN	NaN	NaN	NaN	NaN	NaN	NaN	NaN	NaN	0	0	0	4192	4547	28	1	-70	200	1	32
E100110_0005_4	E100110_0005_4	E100110_0005_4_sim	1	4000	4125	30	30	20	-0.0023	-0.0081823	-45	10	1	0	1	3	5	-73.1344359274354	0.528367373456154	426	-0.0364176896539197	26.9399538961532	57.2070973221294	8	0	426	-50.8792339156802	407	2.66910671788924	NaN	NaN	NaN	NaN	NaN	NaN	NaN	NaN	NaN	0	0	0	4177	4593	28	1	-70	400	1	64
E100110_0005_6	E100110_0005_6	E100110_0005_6_sim	1	4000	4142	30	30	20	-0.0023	-0.0081823	-45	10	1	0	1	3	5	-71.7556097806247	0.3946059835961	372	-0.00204730368356281	3.13808844881198	90.1510103145508	2	0	NaN	NaN	NaN	NaN	NaN	NaN	NaN	NaN	NaN	NaN	NaN	NaN	NaN	0	0	0	4197	4521	28	1	-70	100	2	16
E100110_0005_7	E100110_0005_7	E100110_0005_7_sim	1	4000	4137	30	30	20	-0.0023	-0.0081823	-45	10	1	0	1	3	5	-70.1502820822296	0.282817193901516	360	-0.0288728806602107	18.2947599420643	45.8474951973987	8	0	360	-54.0411382641365	350	1.21695825470997	NaN	NaN	NaN	NaN	NaN	NaN	NaN	NaN	NaN	0	0	0	4195	4488	28	1	-70	200	2	32
E100110_0005_8	E100110_0005_8	E100110_0005_8_sim	1	4000	4125	30	30	20	-0.0023	-0.0081823	-45	10	1	0	1	3	5	-73.607539085599	0.578974410788863	434	-0.036575254325619	27.4735555192341	57.4707886571841	8	0	434	-50.9773443826378	416	2.75277200923914	NaN	NaN	NaN	NaN	NaN	NaN	NaN	NaN	NaN	0	0	0	4177	4606	28	1	-70	400	2	64
E100110_0005_10	E100110_0005_10	E100110_0005_10_sim	1	4000	4140	30	30	20	-0.0023	-0.0081823	-45	10	1	0	1	3	5	-74.0163726424705	0.626467178583198	421	-0.0275643716302796	21.6145785179388	53.1724139105342	8	0	421	-55.2853806371173	414	0.990779357328876	NaN	NaN	NaN	NaN	NaN	NaN	NaN	NaN	NaN	0	0	0	4201	4595	28	1	-70	100	3	16
E100110_0005_11	E100110_0005_11	E100110_0005_11_sim	1	4000	4135	30	30	20	-0.0023	-0.0081823	-45	10	1	0	1	3	5	-73.4333299840714	0.556976816902447	400	-0.0343910179969056	25.0742628364078	54.8599015946227	8	0	400	-51.8889201129373	385	2.18756980423171	NaN	NaN	NaN	NaN	NaN	NaN	NaN	NaN	NaN	0	0	0	4191	4572	28	1	-70	200	3	32
E100110_0005_12	E100110_0005_12	E100110_0005_12_sim	1	4000	4125	30	30	20	-0.0023	-0.0081823	-45	10	1	0	1	3	5	-74.9024099003515	0.719037858914169	456	-0.0366780552293157	28.87139126145	58.466304105279	8	0	456	-51.2810704046102	439	2.60955419270313	NaN	NaN	NaN	NaN	NaN	NaN	NaN	NaN	NaN	0	0	0	4176	4638	28	1	-70	400	3	64
E100110_0005_14	E100110_0005_14	E100110_0005_14_sim	1	4000	4141	30	30	20	-0.0023	-0.0081823	-45	10	1	0	1	3	5	-74.0467410939113	0.623659934559259	423	-0.0273352267805122	21.5345015845448	53.4542783863582	8	0	423	-55.3896979487594	417	0.978989261114251	NaN	NaN	NaN	NaN	NaN	NaN	NaN	NaN	NaN	0	0	0	4201	4598	28	1	-70	100	4	16
E100110_0005_15	E100110_0005_15	E100110_0005_15_sim	1	4000	4132	30	30	20	-0.0023	-0.0081823	-45	10	1	0	1	3	5	-75.0748365723283	0.745839195569418	424	-0.0350511095700848	27.4242255883501	57.3226522639121	8	0	424	-51.8899061037367	409	2.25506415946089	NaN	NaN	NaN	NaN	NaN	NaN	NaN	NaN	NaN	0	0	0	4188	4611	28	1	-70	200	4	32
E100110_0005_16	E100110_0005_16	E100110_0005_16_sim	1	4000	4124	30	30	20	-0.0023	-0.0081823	-45	10	1	0	1	3	5	-73.991202632568	0.616845389526011	441	-0.0364969410466995	27.8647625418942	57.8245314908729	8	0	441	-51.0875123852884	423	2.69418359985747	NaN	NaN	NaN	NaN	NaN	NaN	NaN	NaN	NaN	0	0	0	4176	4616	28	1	-70	400	4	64
E100110_0005_18	E100110_0005_18	E100110_0005_18_sim	1	4000	4138	30	30	20	-0.0023	-0.0081823	-45	10	1	0	1	3	5	-74.7065074795633	0.69864695774152	429	-0.0292881502922301	23.2706871514828	54.227933995836	8	0	429	-54.6797540783267	421	1.17288802532411	NaN	NaN	NaN	NaN	NaN	NaN	NaN	NaN	NaN	0	0	0	4199	4612	28	1	-70	100	5	16
E100110_0005_19	E100110_0005_19	E100110_0005_19_sim	1	4000	4132	30	30	20	-0.0023	-0.0081823	-45	10	1	0	1	3	5	-73.7270454538342	0.592937689169116	405	-0.0344943271333165	25.5127775408356	55.3524826703114	8	0	405	-51.884494946973	389	2.23040486573053	NaN	NaN	NaN	NaN	NaN	NaN	NaN	NaN	NaN	0	0	0	4190	4579	28	1	-70	200	5	32
E100110_0005_20	E100110_0005_20	E100110_0005_20_sim	1	4000	4125	30	30	20	-0.0023	-0.0081823	-45	10	1	0	1	3	5	-73.0640962564637	0.518922928371847	425	-0.0362187176884152	26.7472200232034	57.0885503755291	8	0	425	-50.9631364773571	406	2.70919324539246	NaN	NaN	NaN	NaN	NaN	NaN	NaN	NaN	NaN	0	0	0	4178	4592	28	1	-70	400	5	64
E100110_0002_2	E100110_0002_2	E100110_0002_2_sim	1	4000	4148	30	30	20	-0.0023	-0.0081823	-45	10	1	0	1	3	5	-67.9812031384868	0.178426165706943	357	-0.00053282805454018	0.00364029249388409	32.5986195516278	1	0	NaN	NaN	NaN	NaN	NaN	NaN	NaN	NaN	NaN	NaN	NaN	NaN	NaN	0	0	0	4177	4394	28	2	-65	100	1	24
E100110_0002_3	E100110_0002_3	E100110_0002_3_sim	1	4000	4134	30	30	20	-0.0023	-0.0081823	-45	10	1	0	1	3	5	-67.8812123191281	0.175959641965273	334	-0.0275873958731939	15.9709422592497	43.1308147078941	8	0	334	-54.1982016401197	326	1.12716984105986	NaN	NaN	NaN	NaN	NaN	NaN	NaN	NaN	NaN	0	0	0	4189	4445	28	2	-65	200	1	48
E100110_0002_4	E100110_0002_4	E100110_0002_4_sim	1	4000	4118	30	30	20	-0.0023	-0.0081823	-45	10	1	0	1	3	5	-69.2201664507233	0.229674614835821	392	-0.0360368644767297	23.0462867782655	54.4795700809369	8	0	392	-50.4347303076095	372	2.79214908052352	NaN	NaN	NaN	NaN	NaN	NaN	NaN	NaN	NaN	0	0	0	4175	4519	28	2	-65	400	1	96
E100110_0002_6	E100110_0002_6	E100110_0002_6_sim	1	4000	4139	30	30	20	-0.0023	-0.0081823	-45	10	1	0	1	3	5	-69.7496032366839	0.257109724614173	345	-0.00200832673539841	1.97890976031709	73.9520575221264	2	0	NaN	NaN	NaN	NaN	NaN	NaN	NaN	NaN	NaN	NaN	NaN	NaN	NaN	0	0	0	4191	4472	28	2	-65	100	2	24
E100110_0002_7	E100110_0002_7	E100110_0002_7_sim	1	4000	4135	30	30	20	-0.0023	-0.0081823	-45	10	1	0	1	3	5	-67.6967171852043	0.17132954038509	332	-0.0264991585646254	15.3361403713454	42.1766455628408	8	0	332	-54.6156194874777	324	1.02306458634369	NaN	NaN	NaN	NaN	NaN	NaN	NaN	NaN	NaN	0	0	0	4188	4440	28	2	-65	200	2	48
E100110_0002_8	E100110_0002_8	E100110_0002_8_sim	1	4000	4121	30	30	20	-0.0023	-0.0081823	-45	10	1	0	1	3	5	-67.2364900810812	0.156692801760211	356	-0.0346173826253944	20.1491340729586	52.0322767535801	8	0	356	-50.7561978954838	337	2.48230708604595	NaN	NaN	NaN	NaN	NaN	NaN	NaN	NaN	NaN	0	0	0	4179	4466	28	2	-65	400	2	96
E100110_0002_10	E100110_0002_10	E100110_0002_10_sim	1	4000	4140	30	30	20	-0.0023	-0.0081823	-45	10	1	0	1	3	5	-69.2656842941348	0.232551838204334	338	-0.00135671178558748	1.02176632262419	69.8500629511848	2	0	NaN	NaN	NaN	NaN	NaN	NaN	NaN	NaN	NaN	NaN	NaN	NaN	NaN	0	0	0	4187	4454	28	2	-65	100	3	24
E100110_0002_11	E100110_0002_11	E100110_0002_11_sim	1	4000	4130	30	30	20	-0.0023	-0.0081823	-45	10	1	0	1	3	5	-70.2702993148726	0.287568223305407	367	-0.033755563826414	21.5863809962215	52.0147739314376	8	0	367	-51.5763390856654	351	2.20019682146626	NaN	NaN	NaN	NaN	NaN	NaN	NaN	NaN	NaN	0	0	0	4188	4501	28	2	-65	200	3	48
E100110_0002_12	E100110_0002_12	E100110_0002_12_sim	1	4000	4117	30	30	20	-0.0023	-0.0081823	-45	10	1	0	1	3	5	-68.5391554549564	0.200129876426439	380	-0.0357278750660459	22.0965460268501	53.6675684898723	8	0	380	-50.4601952116068	360	2.6769175734341	NaN	NaN	NaN	NaN	NaN	NaN	NaN	NaN	NaN	0	0	0	4176	4500	28	2	-65	400	3	96
E100110_0002_14	E100110_0002_14	E100110_0002_14_sim	1	4000	4142	30	30	20	-0.0023	-0.0081823	-45	10	1	0	1	3	5	-68.9148975509844	0.217076095058102	336	-0.000981042459887872	0.534626769862598	65.9532460865424	2	0	NaN	NaN	NaN	NaN	NaN	NaN	NaN	NaN	NaN	NaN	NaN	NaN	NaN	0	0	0	4184	4444	28	2	-65	100	4	24
E100110_0002_15	E100110_0002_15	E100110_0002_15_sim	1	4000	4136	30	30	20	-0.0023	-0.0081823	-45	10	1	0	1	3	5	-68.1198464587993	0.183621512829931	338	-0.0288961391637839	16.7695955306509	44.1809382225649	8	0	338	-53.671403943562	328	1.24719662846856	NaN	NaN	NaN	NaN	NaN	NaN	NaN	NaN	NaN	0	0	0	4190	4450	28	2	-65	200	4	48
E100110_0002_16	E100110_0002_16	E100110_0002_16_sim	1	4000	4119	30	30	20	-0.0023	-0.0081823	-45	10	1	0	1	3	5	-68.5893626132102	0.204250733246553	381	-0.0354692908745583	22.0837476573839	53.9565631972637	8	0	381	-50.5507503892716	361	2.76987340924619	NaN	NaN	NaN	NaN	NaN	NaN	NaN	NaN	NaN	0	0	0	4176	4501	28	2	-65	400	4	96
E100110_0002_18	E100110_0002_18	E100110_0002_18_sim	1	4000	4143	30	30	20	-0.0023	-0.0081823	-45	10	1	0	1	3	5	-68.4513102738764	0.195787889694944	339	-0.000725612770997159	0.16537666480157	53.8718928480929	1	0	NaN	NaN	NaN	NaN	NaN	NaN	NaN	NaN	NaN	NaN	NaN	NaN	NaN	0	0	0	4180	4422	28	2	-65	100	5	24
E100110_0002_19	E100110_0002_19	E100110_0002_19_sim	1	4000	4131	30	30	20	-0.0023	-0.0081823	-45	10	1	0	1	3	5	-68.5030062044741	0.198310326950312	342	-0.0303266210227397	17.8403128549936	46.2337240341031	8	0	342	-53.0750027659095	330	1.42349703328134	NaN	NaN	NaN	NaN	NaN	NaN	NaN	NaN	NaN	0	0	0	4190	4458	28	2	-65	200	5	48
E100110_0002_20	E100110_0002_20	E100110_0002_20_sim	1	4000	4117	30	30	20	-0.0023	-0.0081823	-45	10	1	0	1	3	5	-68.2747552761594	0.187848394182793	375	-0.0354447061618762	21.6889148244678	53.4774673947726	8	0	375	-50.5213581201877	356	2.71642984711439	NaN	NaN	NaN	NaN	NaN	NaN	NaN	NaN	NaN	0	0	0	4177	4493	28	2	-65	400	5	96
E100110_0003_2	E100110_0003_2	E100110_0003_2_sim	1	4000	4153	30	30	20	-0.0023	-0.0081823	-45	10	1	0	1	3	5	-67.8049862450528	0.174492710549314	371	-0.000944662698882753	0.35760777254599	53.7801670117006	2	0	NaN	NaN	NaN	NaN	NaN	NaN	NaN	NaN	NaN	NaN	NaN	NaN	NaN	0	0	0	4200	4453	28	3	-65	100	1	8.88
E100110_0003_3	E100110_0003_3	E100110_0003_3_sim	1	4000	4131	30	30	20	-0.0023	-0.0081823	-45	10	1	0	1	3	5	-68.0885204065961	0.18292986151296	422	-0.034618469766598	21.5557645235232	49.8660016446694	8	0	422	-52.0640960480805	407	2.21101657030403	NaN	NaN	NaN	NaN	NaN	NaN	NaN	NaN	NaN	0	0	0	4197	4541	28	3	-65	200	1	17.76
E100110_0003_4	E100110_0003_4	E100110_0003_4_sim	1	4000	4106	30	30	20	-0.0023	-0.0081823	-45	10	1	0	1	3	5	-69.4210273617945	0.238790688199357	600	-0.0363979205655688	24.4906707822551	50.9636963986977	8	0	600	-52.5265556198196	586	2.44422857929954	NaN	NaN	NaN	NaN	NaN	NaN	NaN	NaN	NaN	0	0	0	4173	4730	28	3	-65	400	1	35.52
E100110_0003_6	E100110_0003_6	E100110_0003_6_sim	1	4000	4142	30	30	20	-0.0023	-0.0081823	-45	10	1	0	1	3	5	-70.6545458933918	0.312113224079351	425	-0.0318479855302593	21.3366404302654	48.7017645299585	8	0	425	-53.322939415614	414	1.48485313594832	NaN	NaN	NaN	NaN	NaN	NaN	NaN	NaN	NaN	0	0	0	4207	4564	28	3	-65	100	2	8.88
E100110_0003_7	E100110_0003_7	E100110_0003_7_sim	1	4000	4126	30	30	20	-0.0023	-0.0081823	-45	10	1	0	1	3	5	-70.0899144051342	0.275723250863579	475	-0.0359691434971319	24.2498591926453	52.3976864613034	8	0	475	-51.7787390566223	459	2.44113504375908	NaN	NaN	NaN	NaN	NaN	NaN	NaN	NaN	NaN	0	0	0	4191	4611	28	3	-65	200	2	17.76
E100110_0003_8	E100110_0003_8	E100110_0003_8_sim	1	4000	4107	30	30	20	-0.0023	-0.0081823	-45	10	1	0	1	3	5	-68.9555717712341	0.217918504709117	583	-0.0366687242117397	24.3251471757906	50.979845389721	8	0	583	-52.3255812018666	568	2.51641314730944	NaN	NaN	NaN	NaN	NaN	NaN	NaN	NaN	NaN	0	0	0	4175	4709	28	3	-65	400	2	35.52
E100110_0003_10	E100110_0003_10	E100110_0003_10_sim	1	4000	4144	30	30	20	-0.0023	-0.0081823	-45	10	1	0	1	3	5	-69.4839155549632	0.242539610747427	418	-0.0227781086187583	15.9293437806845	47.0342938064798	8	0	418	-56.9855613963703	413	0.660331624906831	NaN	NaN	NaN	NaN	NaN	NaN	NaN	NaN	NaN	0	0	0	4209	4539	28	3	-65	100	3	8.88
E100110_0003_11	E100110_0003_11	E100110_0003_11_sim	1	4000	4128	30	30	20	-0.0023	-0.0081823	-45	10	1	0	1	3	5	-69.6355150759304	0.250934339061517	462	-0.0357114451393402	23.7327090454459	52.1794390000056	8	0	462	-51.7928640157209	446	2.39703189757496	NaN	NaN	NaN	NaN	NaN	NaN	NaN	NaN	NaN	0	0	0	4192	4594	28	3	-65	200	3	17.76
E100110_0003_12	E100110_0003_12	E100110_0003_12_sim	1	4000	4107	30	30	20	-0.0023	-0.0081823	-45	10	1	0	1	3	5	-70.1366352356688	0.278353436654131	628	-0.035995323257067	24.7055158480388	50.8470856690967	8	0	628	-52.8502172678666	615	2.31659131869213	NaN	NaN	NaN	NaN	NaN	NaN	NaN	NaN	NaN	0	0	0	4172	4763	28	3	-65	400	3	35.52
E100110_0003_14	E100110_0003_14	E100110_0003_14_sim	1	4000	4144	30	30	20	-0.0023	-0.0081823	-45	10	1	0	1	3	5	-70.0696436649434	0.273151404165205	417	-0.0300107309651925	19.7716640969039	46.5234674448659	8	0	417	-54.064883231517	408	1.27672602643827	NaN	NaN	NaN	NaN	NaN	NaN	NaN	NaN	NaN	0	0	0	4209	4548	28	3	-65	100	4	8.88
E100110_0003_15	E100110_0003_15	E100110_0003_15_sim	1	4000	4126	30	30	20	-0.0023	-0.0081823	-45	10	1	0	1	3	5	-69.4419353771366	0.2395977025595	458	-0.0355470731084773	23.447949431956	51.9545539899877	8	0	458	-51.8230480648787	442	2.41938923820354	NaN	NaN	NaN	NaN	NaN	NaN	NaN	NaN	NaN	0	0	0	4193	4588	28	3	-65	200	4	17.76
E100110_0003_16	E100110_0003_16	E100110_0003_16_sim	1	4000	4108	30	30	20	-0.0023	-0.0081823	-45	10	1	0	1	3	5	-70.2265745216297	0.284245004971395	631	-0.0360384780083622	24.7985634996917	50.8525894557558	8	0	631	-52.8446017798786	618	2.28229993908442	NaN	NaN	NaN	NaN	NaN	NaN	NaN	NaN	NaN	0	0	0	4172	4766	28	3	-65	400	4	35.52
E100110_0003_18	E100110_0003_18	E100110_0003_18_sim	1	4000	4145	30	30	20	-0.0023	-0.0081823	-45	10	1	0	1	3	5	-69.7339709215381	0.254550195152411	415	-0.027768521010119	18.3706996508478	45.2540998319453	8	0	415	-54.962207082358	408	1.04962610700252	NaN	NaN	NaN	NaN	NaN	NaN	NaN	NaN	NaN	0	0	0	4209	4542	28	3	-65	100	5	8.88
E100110_0003_19	E100110_0003_19	E100110_0003_19_sim	1	4000	4126	30	30	20	-0.0023	-0.0081823	-45	10	1	0	1	3	5	-69.2247442255878	0.230261170727894	452	-0.035584398982902	23.2259778483269	51.5984512613676	8	0	452	-51.7926068291632	436	2.41727746210575	NaN	NaN	NaN	NaN	NaN	NaN	NaN	NaN	NaN	0	0	0	4193	4580	28	3	-65	200	5	17.76
E100110_0003_20	E100110_0003_20	E100110_0003_20_sim	1	4000	4106	30	30	20	-0.0023	-0.0081823	-45	10	1	0	1	3	5	-70.9376323624833	0.33025076982934	661	-0.0352903804200649	24.768945494535	50.5311706535095	8	0	661	-53.3083996331624	648	2.10085228560644	NaN	NaN	NaN	NaN	NaN	NaN	NaN	NaN	NaN	0	0	0	4171	4799	28	3	-65	400	5	35.52
E100110_0004_2	E100110_0004_2	E100110_0004_2_sim	1	4000	4184	30	30	20	-0.0023	-0.0081823	-45	10	1	0	1	3	5	-69.4616856402104	0.2404457167202	385	-0.000164817558108398	0.00875546073913824	45.631917004207	1	0	NaN	NaN	NaN	NaN	NaN	NaN	NaN	NaN	NaN	NaN	NaN	NaN	NaN	0	0	0	4202	4455	28	4	-65	100	1	6.32
E100110_0004_3	E100110_0004_3	E100110_0004_3_sim	1	4000	4158	30	30	20	-0.0023	-0.0081823	-45	10	1	0	1	3	5	-69.5873040624407	0.24707605388338	455	-0.000876741672120989	1.91071528844211	105.795755062272	2	0	NaN	NaN	NaN	NaN	NaN	NaN	NaN	NaN	NaN	NaN	NaN	NaN	NaN	0	0	0	4223	4605	28	4	-65	200	1	12.64
E100110_0004_4	E100110_0004_4	E100110_0004_4_sim	1	4000	4127	30	30	20	-0.0023	-0.0081823	-45	10	1	0	1	3	5	-70.4458361698825	0.298252072429189	1770	-0.000123634678036543	0	0	1	0	NaN	NaN	NaN	NaN	NaN	NaN	NaN	NaN	NaN	NaN	NaN	NaN	NaN	0	0	0	4199	5770	28	4	-65	400	1	25.28
E100110_0004_6	E100110_0004_6	E100110_0004_6_sim	1	4000	4166	30	30	20	-0.0023	-0.0081823	-45	10	1	0	1	3	5	-71.7420723665968	0.394494578198788	444	-0.000516654726833455	1.37241422672426	118.665698712797	2	0	NaN	NaN	NaN	NaN	NaN	NaN	NaN	NaN	NaN	NaN	NaN	NaN	NaN	0	0	0	4222	4608	28	4	-65	100	2	6.32
E100110_0004_7	E100110_0004_7	E100110_0004_7_sim	1	4000	4145	30	30	20	-0.0023	-0.0081823	-45	10	1	0	1	3	5	-72.5295233020781	0.460550187564998	548	-0.000484491185869139	1.68730620726092	133.995560230631	2	0	NaN	NaN	NaN	NaN	NaN	NaN	NaN	NaN	NaN	NaN	NaN	NaN	NaN	0	0	0	4212	4727	28	4	-65	200	2	12.64
E100110_0004_8	E100110_0004_8	E100110_0004_8_sim	1	4000	4129	30	30	20	-0.0023	-0.0081823	-45	10	1	0	1	3	5	-71.8885742034347	0.406959077935766	1770	-7.68362946437368e-05	0	0	1	0	NaN	NaN	NaN	NaN	NaN	NaN	NaN	NaN	NaN	NaN	NaN	NaN	NaN	0	0	0	4194	5770	28	4	-65	400	2	25.28
E100110_0004_10	E100110_0004_10	E100110_0004_10_sim	1	4000	4167	30	30	20	-0.0023	-0.0081823	-45	10	1	0	1	3	5	-71.5732323504942	0.380208712167273	439	-0.000523580704909016	1.24624612845888	115.117613838104	2	0	NaN	NaN	NaN	NaN	NaN	NaN	NaN	NaN	NaN	NaN	NaN	NaN	NaN	0	0	0	4223	4600	28	4	-65	100	3	6.32
E100110_0004_11	E100110_0004_11	E100110_0004_11_sim	1	4000	4146	30	30	20	-0.0023	-0.0081823	-45	10	1	0	1	3	5	-71.2344083885206	0.352918803075737	512	-0.000890386680049751	2.68800294697172	124.346308235204	2	0	NaN	NaN	NaN	NaN	NaN	NaN	NaN	NaN	NaN	NaN	NaN	NaN	NaN	0	0	0	4218	4681	28	4	-65	200	3	12.64
E100110_0004_12	E100110_0004_12	E100110_0004_12_sim	1	4000	4131	30	30	20	-0.0023	-0.0081823	-45	10	1	0	1	3	5	-70.1559539643115	0.278821558444719	1770	-0.000133355581518191	0	0	1	0	NaN	NaN	NaN	NaN	NaN	NaN	NaN	NaN	NaN	NaN	NaN	NaN	NaN	0	0	0	4201	5770	28	4	-65	400	3	25.28
E100110_0004_14	E100110_0004_14	E100110_0004_14_sim	1	4000	4166	30	30	20	-0.0023	-0.0081823	-45	10	1	0	1	3	5	-72.0782116074028	0.425171760613619	453	-0.000602336381703593	1.69809860615511	122.74741143198	2	0	NaN	NaN	NaN	NaN	NaN	NaN	NaN	NaN	NaN	NaN	NaN	NaN	NaN	0	0	0	4223	4624	28	4	-65	100	4	6.32
E100110_0004_15	E100110_0004_15	E100110_0004_15_sim	1	4000	4151	30	30	20	-0.0023	-0.0081823	-45	10	1	0	1	3	5	-71.1963042060911	0.347943907617998	511	-0.000881719952005742	2.65525864193273	124.197734831712	2	0	NaN	NaN	NaN	NaN	NaN	NaN	NaN	NaN	NaN	NaN	NaN	NaN	NaN	0	0	0	4218	4680	28	4	-65	200	4	12.64
E100110_0004_16	E100110_0004_16	E100110_0004_16_sim	1	4000	4127	30	30	20	-0.0023	-0.0081823	-45	10	1	0	1	3	5	-71.6699711346523	0.387269653986634	1770	-7.8863228171246e-05	0	0	1	0	NaN	NaN	NaN	NaN	NaN	NaN	NaN	NaN	NaN	NaN	NaN	NaN	NaN	0	0	0	4195	5770	28	4	-65	400	4	25.28
E100110_0004_18	E100110_0004_18	E100110_0004_18_sim	1	4000	4164	30	30	20	-0.0023	-0.0081823	-45	10	1	0	1	3	5	-72.0464201958385	0.417088843324998	454	-0.000564304449839931	1.63857373157263	122.540001076062	2	0	NaN	NaN	NaN	NaN	NaN	NaN	NaN	NaN	NaN	NaN	NaN	NaN	NaN	0	0	0	4224	4623	28	4	-65	100	5	6.32
E100110_0004_19	E100110_0004_19	E100110_0004_19_sim	1	4000	4153	30	30	20	-0.0023	-0.0081823	-45	10	1	0	1	3	5	-70.227089083783	0.286392329305095	481	-0.000989893028884026	2.49433444643351	113.744326163956	2	0	NaN	NaN	NaN	NaN	NaN	NaN	NaN	NaN	NaN	NaN	NaN	NaN	NaN	0	0	0	4222	4639	28	4	-65	200	5	12.64
E100110_0004_20	E100110_0004_20	E100110_0004_20_sim	1	4000	4132	30	30	20	-0.0023	-0.0081823	-45	10	1	0	1	3	5	-69.6505428841032	0.252432362491803	659	-0.000174823550292916	0.0198121820607327	45.7693084191982	1	0	NaN	NaN	NaN	NaN	NaN	NaN	NaN	NaN	NaN	NaN	NaN	NaN	NaN	0	0	0	4203	4719	28	4	-65	400	5	25.28
E101310_0000_1	E101310_0000_1	E101310_0000_1_sim	1	4000	4142	30	30	20	-0.0023	-0.0081823	-45	10	1	0	1	3	5	-71.7078428312056	0.212472693352362	399	-0.000464166546111325	0.471499693708708	93.4163719757559	2	0	NaN	NaN	NaN	NaN	NaN	NaN	NaN	NaN	NaN	NaN	NaN	NaN	NaN	0	0	0	4207	4559	46	1	-70	100	1	16
E101310_0000_2	E101310_0000_2	E101310_0000_2_sim	1	4000	4142	30	30	20	-0.0023	-0.0081823	-45	10	1	0	1	3	5	-70.7956868004281	0.16357652559278	403	-0.00194342966696679	2.2325149721443	82.2841020990305	2	0	NaN	NaN	NaN	NaN	NaN	NaN	NaN	NaN	NaN	NaN	NaN	NaN	NaN	0	0	0	4220	4554	46	1	-70	200	1	32
E101310_0000_3	E101310_0000_3	E101310_0000_3_sim	1	4000	4124	30	30	20	-0.0023	-0.0081823	-45	10	1	0	1	3	5	-71.4811349388309	0.201188181485565	560	-0.0311148112035013	19.5685151039801	47.6760261693499	8	0	560	-54.495120529583	546	2.01200129903692	NaN	NaN	NaN	NaN	NaN	NaN	NaN	NaN	NaN	0	0	0	4217	4720	46	1	-70	400	1	64
E101310_0000_5	E101310_0000_5	E101310_0000_5_sim	1	4000	4143	30	30	20	-0.0023	-0.0081823	-45	10	1	0	1	3	5	-70.3091143112013	0.145023275362064	1275	-0.000169677290405103	0.00010096237848245	17.7895425160452	1	0	NaN	NaN	NaN	NaN	NaN	NaN	NaN	NaN	NaN	NaN	NaN	NaN	NaN	0	0	0	4180	5306	46	1	-70	100	2	16
E101310_0000_6	E101310_0000_6	E101310_0000_6_sim	1	4000	4143	30	30	20	-0.0023	-0.0081823	-45	10	1	0	1	3	5	-69.7455103973938	0.125012483999564	376	-0.000615562019158567	0.14181848502416	63.6961611015479	2	0	NaN	NaN	NaN	NaN	NaN	NaN	NaN	NaN	NaN	NaN	NaN	NaN	NaN	0	0	0	4192	4465	46	1	-70	200	2	32
E101310_0000_7	E101310_0000_7	E101310_0000_7_sim	1	4000	4128	30	30	20	-0.0023	-0.0081823	-45	10	1	0	1	3	5	-70.5142481668056	0.152546698538888	474	-0.0308926556419601	18.2914826559723	46.6089279373068	8	0	474	-54.470962851863	461	2.72726127908419	NaN	NaN	NaN	NaN	NaN	NaN	NaN	NaN	NaN	0	0	0	4219	4615	46	1	-70	400	2	64
E101310_0000_9	E101310_0000_9	E101310_0000_9_sim	1	4000	4144	30	30	20	-0.0023	-0.0081823	-45	10	1	0	1	3	5	-70.9674624337753	0.173736921822994	395	-0.000256704391784879	0.0577261105549667	72.1177680725498	1	0	NaN	NaN	NaN	NaN	NaN	NaN	NaN	NaN	NaN	NaN	NaN	NaN	NaN	0	0	0	4191	4507	46	1	-70	100	3	16
E101310_0000_10	E101310_0000_10	E101310_0000_10_sim	1	4000	4137	30	30	20	-0.0023	-0.0081823	-45	10	1	0	1	3	5	-70.7790684670723	0.166795505423519	401	-0.0018872885938017	2.14554394151875	82.2879698101638	2	0	NaN	NaN	NaN	NaN	NaN	NaN	NaN	NaN	NaN	NaN	NaN	NaN	NaN	0	0	0	4219	4555	46	1	-70	200	3	32
E101310_0000_11	E101310_0000_11	E101310_0000_11_sim	1	4000	4129	30	30	20	-0.0023	-0.0081823	-45	10	1	0	1	3	5	-70.6068577793302	0.155104362593388	481	-0.0308768582667915	18.4054107958886	46.8719418131832	8	0	481	-54.4786307150645	468	2.77870247869478	NaN	NaN	NaN	NaN	NaN	NaN	NaN	NaN	NaN	0	0	0	4219	4624	46	1	-70	400	3	64
E101310_0000_13	E101310_0000_13	E101310_0000_13_sim	1	4000	4150	30	30	20	-0.0023	-0.0081823	-45	10	1	0	1	3	5	-70.5149920198209	0.154545735041395	1770	-0.000217888304041675	0	0	1	0	NaN	NaN	NaN	NaN	NaN	NaN	NaN	NaN	NaN	NaN	NaN	NaN	NaN	0	0	0	4185	5770	46	1	-70	100	4	16
E101310_0000_14	E101310_0000_14	E101310_0000_14_sim	1	4000	4142	30	30	20	-0.0023	-0.0081823	-45	10	1	0	1	3	5	-70.602813363109	0.156913366405999	390	-0.00153879721457197	1.57917450134131	81.7488233158735	2	0	NaN	NaN	NaN	NaN	NaN	NaN	NaN	NaN	NaN	NaN	NaN	NaN	NaN	0	0	0	4214	4538	46	1	-70	200	4	32
E101310_0000_15	E101310_0000_15	E101310_0000_15_sim	1	4000	4128	30	30	20	-0.0023	-0.0081823	-45	10	1	0	1	3	5	-70.4279780539106	0.151665096785852	468	-0.0307201583554406	18.1317766964619	46.5911905863726	8	0	468	-54.52122131925	454	2.55325734931489	NaN	NaN	NaN	NaN	NaN	NaN	NaN	NaN	NaN	0	0	0	4219	4607	46	1	-70	400	4	64
E101310_0000_17	E101310_0000_17	E101310_0000_17_sim	1	4000	4148	30	30	20	-0.0023	-0.0081823	-45	10	1	0	1	3	5	-70.0104109676949	0.13291427039116	1770	-0.00013553501695528	0	0	1	0	NaN	NaN	NaN	NaN	NaN	NaN	NaN	NaN	NaN	NaN	NaN	NaN	NaN	0	0	0	4179	5770	46	1	-70	100	5	16
E101310_0000_18	E101310_0000_18	E101310_0000_18_sim	1	4000	4140	30	30	20	-0.0023	-0.0081823	-45	10	1	0	1	3	5	-71.4261650518119	0.198135771266602	471	-0.0136487110854378	11.6236246180054	59.494932455282	8	0	471	-61.415833241649	465	0.257681008444216	NaN	NaN	NaN	NaN	NaN	NaN	NaN	NaN	NaN	0	0	0	4237	4614	46	1	-70	200	5	32
E101310_0000_19	E101310_0000_19	E101310_0000_19_sim	1	4000	4132	30	30	20	-0.0023	-0.0081823	-45	10	1	0	1	3	5	-69.5635402282855	0.119771149107213	408	-0.0289755104198908	16.3981099061566	43.3782960501308	8	0	408	-55.1651586699855	397	1.80921776971572	NaN	NaN	NaN	NaN	NaN	NaN	NaN	NaN	NaN	0	0	0	4217	4536	46	1	-70	400	5	64
E101310_0001_1	E101310_0001_1	E101310_0001_1_sim	1	4000	4143	30	30	20	-0.0023	-0.0081823	-45	10	1	0	1	3	5	-70.6246478529365	0.156346717120849	378	-0.000535497406548402	0.3035406190115	77.1209457307884	2	0	NaN	NaN	NaN	NaN	NaN	NaN	NaN	NaN	NaN	NaN	NaN	NaN	NaN	0	0	0	4198	4506	46	2	-70	100	1	24
E101310_0001_2	E101310_0001_2	E101310_0001_2_sim	1	4000	4132	30	30	20	-0.0023	-0.0081823	-45	10	1	0	1	3	5	-70.8230545991163	0.165194048993883	455	-0.0296898352862806	17.7945937972131	44.8117295398738	8	0	455	-54.9804238543601	444	1.81528819474524	NaN	NaN	NaN	NaN	NaN	NaN	NaN	NaN	NaN	0	0	0	4230	4598	46	2	-70	200	1	48
E101310_0001_3	E101310_0001_3	E101310_0001_3_sim	1	4000	4120	30	30	20	-0.0023	-0.0081823	-45	10	1	0	1	3	5	-69.9580048645339	0.131251253198491	501	-0.0315478536622011	18.5820827325162	47.6471337470164	8	0	501	-54.1978584458735	486	2.85790797497906	NaN	NaN	NaN	NaN	NaN	NaN	NaN	NaN	NaN	0	0	0	4202	4639	46	2	-70	400	1	96
E101310_0001_5	E101310_0001_5	E101310_0001_5_sim	1	4000	4146	30	30	20	-0.0023	-0.0081823	-45	10	1	0	1	3	5	-70.0117253425588	0.132026273935245	392	-0.000335379776672091	0.000414440121062398	15.9386403766975	1	0	NaN	NaN	NaN	NaN	NaN	NaN	NaN	NaN	NaN	NaN	NaN	NaN	NaN	0	0	0	4187	4411	46	2	-70	100	2	24
E101310_0001_6	E101310_0001_6	E101310_0001_6_sim	1	4000	4133	30	30	20	-0.0023	-0.0081823	-45	10	1	0	1	3	5	-70.19051053594	0.140212686178812	416	-0.0266974679927975	15.9353826325377	40.6979080530429	8	0	416	-56.0275754603055	409	1.40273474631742	NaN	NaN	NaN	NaN	NaN	NaN	NaN	NaN	NaN	0	0	0	4223	4549	46	2	-70	200	2	48
E101310_0001_7	E101310_0001_7	E101310_0001_7_sim	1	4000	4118	30	30	20	-0.0023	-0.0081823	-45	10	1	0	1	3	5	-71.1841496646674	0.180860947603368	625	-0.0311633311118568	19.9614600918623	47.7050726355567	8	0	625	-54.5876319148216	612	1.98051818378995	NaN	NaN	NaN	NaN	NaN	NaN	NaN	NaN	NaN	0	0	0	4198	4788	46	2	-70	400	2	96
E101310_0001_9	E101310_0001_9	E101310_0001_9_sim	1	4000	4144	30	30	20	-0.0023	-0.0081823	-45	10	1	0	1	3	5	-69.7571578740968	0.12756055158526	1770	-0.00028075696284471	0	0	1	0	NaN	NaN	NaN	NaN	NaN	NaN	NaN	NaN	NaN	NaN	NaN	NaN	NaN	0	0	0	4182	5770	46	2	-70	100	3	24
E101310_0001_10	E101310_0001_10	E101310_0001_10_sim	1	4000	4137	30	30	20	-0.0023	-0.0081823	-45	10	1	0	1	3	5	-69.4912922575968	0.118612086351311	374	-0.00252269664156252	2.13565311412259	69.7253955898736	6	0	374	-68.5799168214748	324	0.0984562573498664	NaN	NaN	NaN	NaN	NaN	NaN	NaN	NaN	NaN	0	0	0	4209	4508	46	2	-70	200	3	48
E101310_0001_11	E101310_0001_11	E101310_0001_11_sim	1	4000	4120	30	30	20	-0.0023	-0.0081823	-45	10	1	0	1	3	5	-69.9485550122256	0.131332421410102	500	-0.0315011497815361	18.5577273893202	47.6573715342657	8	0	500	-54.2075727604256	485	2.86641459609928	NaN	NaN	NaN	NaN	NaN	NaN	NaN	NaN	NaN	0	0	0	4203	4638	46	2	-70	400	3	96
E101310_0001_13	E101310_0001_13	E101310_0001_13_sim	1	4000	4147	30	30	20	-0.0023	-0.0081823	-45	10	1	0	1	3	5	-69.3821348130376	0.116812155728262	1770	-0.000219528017402812	0	0	1	0	NaN	NaN	NaN	NaN	NaN	NaN	NaN	NaN	NaN	NaN	NaN	NaN	NaN	0	0	0	4179	5770	46	2	-70	100	4	24
E101310_0001_14	E101310_0001_14	E101310_0001_14_sim	1	4000	4135	30	30	20	-0.0023	-0.0081823	-45	10	1	0	1	3	5	-69.9568003103171	0.133062510947567	415	-0.0197874271770734	13.1388951483719	43.6836103771448	8	0	415	-58.4988958056174	411	0.564027645374374	NaN	NaN	NaN	NaN	NaN	NaN	NaN	NaN	NaN	0	0	0	4219	4541	46	2	-70	200	4	48
E101310_0001_15	E101310_0001_15	E101310_0001_15_sim	1	4000	4127	30	30	20	-0.0023	-0.0081823	-45	10	1	0	1	3	5	-68.6924576264215	0.0965330051945983	413	-0.0307044647155452	16.7540423426879	45.7693553287111	8	0	413	-54.3782450352759	399	2.67850203945482	NaN	NaN	NaN	NaN	NaN	NaN	NaN	NaN	NaN	0	0	0	4205	4533	46	2	-70	400	4	96
E101310_0001_17	E101310_0001_17	E101310_0001_17_sim	1	4000	4135	30	30	20	-0.0023	-0.0081823	-45	10	1	0	1	3	5	-72.7940420406234	0.291973363491486	540	-0.0268011858043796	18.4114979983389	45.0514429911513	8	0	540	-56.2090403579432	535	1.35472824365347	NaN	NaN	NaN	NaN	NaN	NaN	NaN	NaN	NaN	0	0	0	4259	4716	46	2	-70	100	5	24
E101310_0001_18	E101310_0001_18	E101310_0001_18_sim	1	4000	4128	30	30	20	-0.0023	-0.0081823	-45	10	1	0	1	3	5	-73.0578466468684	0.317941188768252	683	-0.0296181395192679	20.5411902394245	48.1600881132528	8	0	683	-55.256459412218	673	1.80661301248376	NaN	NaN	NaN	NaN	NaN	NaN	NaN	NaN	NaN	0	0	0	4226	4882	46	2	-70	200	5	48
E101310_0001_19	E101310_0001_19	E101310_0001_19_sim	1	4000	4116	30	30	20	-0.0023	-0.0081823	-45	10	1	0	1	3	5	-72.3383516959151	0.257369546524197	822	-0.02765042983111	20.0544751762738	47.7951189746474	8	0	822	-56.1054885031161	817	1.42923559664288	NaN	NaN	NaN	NaN	NaN	NaN	NaN	NaN	NaN	0	0	0	4195	5019	46	2	-70	400	5	96
E101310_0002_1	E101310_0002_1	E101310_0002_1_sim	1	4000	4134	30	30	20	-0.0023	-0.0081823	-45	10	1	0	1	3	5	-73.4582544119055	0.354701710035679	867	-0.0277223443723078	19.9332761119506	47.5491971032167	8	0	867	-56.0005150239829	861	1.48148118356445	NaN	NaN	NaN	NaN	NaN	NaN	NaN	NaN	NaN	0	0	0	4271	5067	46	3	-70	100	1	8.88
E101310_0002_2	E101310_0002_2	E101310_0002_2_sim	1	4000	4122	30	30	20	-0.0023	-0.0081823	-45	10	1	0	1	3	5	-71.5393964438196	0.205405681117942	812	-0.0299327066249821	19.4555943593827	46.2477076792244	8	0	812	-55.1622783375136	801	1.86926567509366	NaN	NaN	NaN	NaN	NaN	NaN	NaN	NaN	NaN	0	0	0	4233	4973	46	3	-70	200	1	17.76
E101310_0002_3	E101310_0002_3	E101310_0002_3_sim	1	4000	4108	30	30	20	-0.0023	-0.0081823	-45	10	1	0	1	3	5	-70.6482746680577	0.157135172957684	980	-0.0296375374330743	19.2169485564048	45.2099615851043	8	0	980	-55.3658762416518	971	1.75794087063433	NaN	NaN	NaN	NaN	NaN	NaN	NaN	NaN	NaN	0	0	0	4199	5134	46	3	-70	400	1	35.52
E101310_0002_5	E101310_0002_5	E101310_0002_5_sim	1	4000	4143	30	30	20	-0.0023	-0.0081823	-45	10	1	0	1	3	5	-71.2074615428475	0.184918107090689	563	-0.027704094858962	17.7580975528748	42.8788596058523	8	0	563	-55.8783468270777	556	1.47061714409722	NaN	NaN	NaN	NaN	NaN	NaN	NaN	NaN	NaN	0	0	0	4278	4711	46	3	-70	100	2	8.88
E101310_0002_6	E101310_0002_6	E101310_0002_6_sim	1	4000	4123	30	30	20	-0.0023	-0.0081823	-45	10	1	0	1	3	5	-71.7695187643339	0.218547217919772	845	-0.0296442002605403	19.5624977157177	46.4015573438053	8	0	845	-55.2825303192794	835	1.8150157340631	NaN	NaN	NaN	NaN	NaN	NaN	NaN	NaN	NaN	0	0	0	4232	5012	46	3	-70	200	2	17.76
E101310_0002_7	E101310_0002_7	E101310_0002_7_sim	1	4000	4103	30	30	20	-0.0023	-0.0081823	-45	10	1	0	1	3	5	-71.8706408576592	0.221412885055435	1228	-0.0180691446733496	15.7927258993723	62.8944628198142	8	0	1228	-59.7940959257452	1224	0.411733094679988	NaN	NaN	NaN	NaN	NaN	NaN	NaN	NaN	NaN	0	0	0	4196	5401	46	3	-70	400	2	35.52
E101310_0002_9	E101310_0002_9	E101310_0002_9_sim	1	4000	4144	30	30	20	-0.0023	-0.0081823	-45	10	1	0	1	3	5	-70.8874023146546	0.168402658577113	535	-0.00572054926330118	6.48187370607546	73.2336086375479	6	0	535	-66.4816862281327	508	0.125110426434887	NaN	NaN	NaN	NaN	NaN	NaN	NaN	NaN	NaN	0	0	0	4272	4678	46	3	-70	100	3	8.88
E101310_0002_10	E101310_0002_10	E101310_0002_10_sim	1	4000	4130	30	30	20	-0.0023	-0.0081823	-45	10	1	0	1	3	5	-69.6059786921404	0.119573332250608	560	-0.0303157935309217	17.9395014184968	45.1589888994879	8	0	560	-54.8918492211009	547	1.98081770619665	NaN	NaN	NaN	NaN	NaN	NaN	NaN	NaN	NaN	0	0	0	4245	4690	46	3	-70	200	3	17.76
E101310_0002_11	E101310_0002_11	E101310_0002_11_sim	1	4000	4106	30	30	20	-0.0023	-0.0081823	-45	10	1	0	1	3	5	-71.8566561676378	0.2283906487788	1222	-0.0107079019872698	11.9103120778734	77.4919693226971	8	0	1222	-63.5443778494178	1213	0.176465943832611	NaN	NaN	NaN	NaN	NaN	NaN	NaN	NaN	NaN	0	0	0	4196	5395	46	3	-70	400	3	35.52
E101310_0002_13	E101310_0002_13	E101310_0002_13_sim	1	4000	4147	30	30	20	-0.0023	-0.0081823	-45	10	1	0	1	3	5	-70.5722423518052	0.155188488970931	494	-0.00229143885357922	2.83905354864677	82.1221218483039	2	0	NaN	NaN	NaN	NaN	NaN	NaN	NaN	NaN	NaN	NaN	NaN	NaN	NaN	0	0	0	4261	4636	46	3	-70	100	4	8.88
E101310_0002_14	E101310_0002_14	E101310_0002_14_sim	1	4000	4124	30	30	20	-0.0023	-0.0081823	-45	10	1	0	1	3	5	-71.156076795025	0.179267401129985	756	-0.0303096532180586	19.2801038073592	46.2240859634056	8	0	756	-54.9807637583276	745	1.88248632297002	NaN	NaN	NaN	NaN	NaN	NaN	NaN	NaN	NaN	0	0	0	4235	4911	46	3	-70	200	4	17.76
E101310_0002_15	E101310_0002_15	E101310_0002_15_sim	1	4000	4105	30	30	20	-0.0023	-0.0081823	-45	10	1	0	1	3	5	-71.1522340631346	0.183132843165024	1068	-0.028743565957334	19.3091061274004	45.2304901104213	8	0	1068	-55.7266607772754	1061	1.61700853920037	NaN	NaN	NaN	NaN	NaN	NaN	NaN	NaN	NaN	0	0	0	4198	5231	46	3	-70	400	4	35.52
E101310_0002_17	E101310_0002_17	E101310_0002_17_sim	1	4000	4154	30	30	20	-0.0023	-0.0081823	-45	10	1	0	1	3	5	-69.873424325591	0.128866818689386	432	-0.000652587057727229	0.276685428430341	67.1567813725691	2	0	NaN	NaN	NaN	NaN	NaN	NaN	NaN	NaN	NaN	NaN	NaN	NaN	NaN	0	0	0	4228	4535	46	3	-70	100	5	8.88
E101310_0002_18	E101310_0002_18	E101310_0002_18_sim	1	4000	4122	30	30	20	-0.0023	-0.0081823	-45	10	1	0	1	3	5	-71.6712780006736	0.211544493825301	830	-0.0299130503405874	19.5990139957481	46.2772626111964	8	0	830	-55.1687599461106	820	1.83158696597282	NaN	NaN	NaN	NaN	NaN	NaN	NaN	NaN	NaN	0	0	0	4233	4994	46	3	-70	200	5	17.76
E101310_0002_19	E101310_0002_19	E101310_0002_19_sim	1	4000	4108	30	30	20	-0.0023	-0.0081823	-45	10	1	0	1	3	5	-70.7178167095025	0.164034279166834	992	-0.0295841537809745	19.2392405545071	45.1199423565076	8	0	992	-55.3903683852781	983	1.77413299409218	NaN	NaN	NaN	NaN	NaN	NaN	NaN	NaN	NaN	0	0	0	4199	5147	46	3	-70	400	5	35.52
E101310_0003_1	E101310_0003_1	E101310_0003_1_sim	1	4000	4159	30	30	20	-0.0023	-0.0081823	-45	10	1	0	1	3	5	-73.2526933030702	0.334826011665316	980	-0.000526045857936624	3.09954274399881	185.287369699404	2	0	NaN	NaN	NaN	NaN	NaN	NaN	NaN	NaN	NaN	NaN	NaN	NaN	NaN	0	0	0	4399	5268	46	4	-70	100	1	6.32
E101310_0003_2	E101310_0003_2	E101310_0003_2_sim	1	4000	4141	30	30	20	-0.0023	-0.0081823	-45	10	1	0	1	3	5	-72.3141467917418	0.255553681359432	1407	-0.000142587258327976	0.94335499380928	196.67933700195	2	0	NaN	NaN	NaN	NaN	NaN	NaN	NaN	NaN	NaN	NaN	NaN	NaN	NaN	0	0	0	4334	5670	46	4	-70	200	1	12.64
E101310_0003_3	E101310_0003_3	E101310_0003_3_sim	1	4000	4125	30	30	20	-0.0023	-0.0081823	-45	10	1	0	1	3	5	-71.2603133828323	0.186021392146531	1770	-7.00293661424212e-05	0	0	1	0	NaN	NaN	NaN	NaN	NaN	NaN	NaN	NaN	NaN	NaN	NaN	NaN	NaN	0	0	0	4270	5770	46	4	-70	400	1	25.28
E101310_0003_5	E101310_0003_5	E101310_0003_5_sim	1	4000	4186	30	30	20	-0.0023	-0.0081823	-45	10	1	0	1	3	5	-69.9069813614934	0.130712495947607	1770	-5.08238286741894e-05	0	0	1	0	NaN	NaN	NaN	NaN	NaN	NaN	NaN	NaN	NaN	NaN	NaN	NaN	NaN	0	0	0	4205	5770	46	4	-70	100	2	6.32
E101310_0003_6	E101310_0003_6	E101310_0003_6_sim	1	4000	4153	30	30	20	-0.0023	-0.0081823	-45	10	1	0	1	3	5	-71.2854300357499	0.186694991826929	891	-0.000524117944763702	2.25731512454512	154.98411914732	2	0	NaN	NaN	NaN	NaN	NaN	NaN	NaN	NaN	NaN	NaN	NaN	NaN	NaN	0	0	0	4345	5117	46	4	-70	200	2	12.64
E101310_0003_7	E101310_0003_7	E101310_0003_7_sim	1	4000	4128	30	30	20	-0.0023	-0.0081823	-45	10	1	0	1	3	5	-71.2874276155247	0.18853113677021	1770	-6.70463812953957e-05	0	0	1	0	NaN	NaN	NaN	NaN	NaN	NaN	NaN	NaN	NaN	NaN	NaN	NaN	NaN	0	0	0	4268	5770	46	4	-70	400	2	25.28
E101310_0003_9	E101310_0003_9	E101310_0003_9_sim	1	4000	4178	30	30	20	-0.0023	-0.0081823	-45	10	1	0	1	3	5	-70.6822891321119	0.157259790398315	1770	-7.69215866770973e-05	0	0	1	0	NaN	NaN	NaN	NaN	NaN	NaN	NaN	NaN	NaN	NaN	NaN	NaN	NaN	0	0	0	4219	5770	46	4	-70	100	3	6.32
E101310_0003_10	E101310_0003_10	E101310_0003_10_sim	1	4000	4151	30	30	20	-0.0023	-0.0081823	-45	10	1	0	1	3	5	-71.3825736574735	0.190959708882691	929	-0.000502051373938023	2.21308969657284	158.711382253768	2	0	NaN	NaN	NaN	NaN	NaN	NaN	NaN	NaN	NaN	NaN	NaN	NaN	NaN	0	0	0	4345	5162	46	4	-70	200	3	12.64
E101310_0003_11	E101310_0003_11	E101310_0003_11_sim	1	4000	4125	30	30	20	-0.0023	-0.0081823	-45	10	1	0	1	3	5	-71.3985719698648	0.200127674543251	125	0.000253968179605075	0	0	1	0	NaN	NaN	NaN	NaN	NaN	NaN	NaN	NaN	NaN	NaN	NaN	NaN	NaN	0	0	0	4125	4267	46	4	-70	400	3	25.28
E101310_0003_13	E101310_0003_13	E101310_0003_13_sim	1	4000	4186	30	30	20	-0.0023	-0.0081823	-45	10	1	0	1	3	5	-69.7298889656634	0.127750858305622	1770	-4.629540281871e-05	0	0	1	0	NaN	NaN	NaN	NaN	NaN	NaN	NaN	NaN	NaN	NaN	NaN	NaN	NaN	0	0	0	4203	5770	46	4	-70	100	4	6.32
E101310_0003_14	E101310_0003_14	E101310_0003_14_sim	1	4000	4143	30	30	20	-0.0023	-0.0081823	-45	10	1	0	1	3	5	-72.0950975277007	0.243905614558901	1278	-0.000202578500943575	1.22392499862724	189.527345830188	2	0	NaN	NaN	NaN	NaN	NaN	NaN	NaN	NaN	NaN	NaN	NaN	NaN	NaN	0	0	0	4338	5536	46	4	-70	200	4	12.64
E101310_0003_15	E101310_0003_15	E101310_0003_15_sim	1	4000	4127	30	30	20	-0.0023	-0.0081823	-45	10	1	0	1	3	5	-71.7620070416225	0.213488032103419	127	0.000237557147705769	0	0	1	0	NaN	NaN	NaN	NaN	NaN	NaN	NaN	NaN	NaN	NaN	NaN	NaN	NaN	0	0	0	4127	4263	46	4	-70	400	4	25.28
E101310_0003_17	E101310_0003_17	E101310_0003_17_sim	1	4000	4178	30	30	20	-0.0023	-0.0081823	-45	10	1	0	1	3	5	-70.992456656612	0.175176319562642	1770	-7.06812996288039e-05	0	0	1	0	NaN	NaN	NaN	NaN	NaN	NaN	NaN	NaN	NaN	NaN	NaN	NaN	NaN	0	0	0	4230	5770	46	4	-70	100	5	6.32
E101310_0003_18	E101310_0003_18	E101310_0003_18_sim	1	4000	4143	30	30	20	-0.0023	-0.0081823	-45	10	1	0	1	3	5	-72.1391656707592	0.241013605974863	1308	-0.000191845456988179	1.14244127310528	190.758416602677	2	0	NaN	NaN	NaN	NaN	NaN	NaN	NaN	NaN	NaN	NaN	NaN	NaN	NaN	0	0	0	4336	5566	46	4	-70	200	5	12.64
E101310_0003_19	E101310_0003_19	E101310_0003_19_sim	1	4000	4125	30	30	20	-0.0023	-0.0081823	-45	10	1	0	1	3	5	-71.8846057533603	0.221981645044176	125	0.000235109611313176	0	0	1	0	NaN	NaN	NaN	NaN	NaN	NaN	NaN	NaN	NaN	NaN	NaN	NaN	NaN	0	0	0	4125	4262	46	4	-70	400	5	25.28
M101210_0004_1	M101210_0004_1	M101210_0004_1_sim	1	4000	4145	30	30	20	-0.0023	-0.0081823	-45	10	1	0	1	3	5	-67.6181741241384	0.194160967247953	1435	-0.000240112358261707	0.000487596603846896	18.1190943112024	1	0	NaN	NaN	NaN	NaN	NaN	NaN	NaN	NaN	NaN	NaN	NaN	NaN	NaN	0	0	0	4178	5459	42	1	-65	100	1	16
M101210_0004_2	M101210_0004_2	M101210_0004_2_sim	1	4000	4143	30	30	20	-0.0023	-0.0081823	-45	10	1	0	1	3	5	-67.6383672716665	0.193675748311537	349	-0.00186308768698153	1.04544598845521	64.8797649354065	2	0	NaN	NaN	NaN	NaN	NaN	NaN	NaN	NaN	NaN	NaN	NaN	NaN	NaN	0	0	0	4195	4466	42	1	-65	200	1	32
M101210_0004_3	M101210_0004_3	M101210_0004_3_sim	1	4000	4135	30	30	20	-0.0023	-0.0081823	-45	10	1	0	1	3	5	-64.6899129099361	0.129400886782472	327	-0.00602286108651801	3.13024730492659	47.8613797316939	6	0	327	-63.762373619921	298	0.151488009951976	NaN	NaN	NaN	NaN	NaN	NaN	NaN	NaN	NaN	0	0	0	4188	4423	42	1	-65	400	1	64
M101210_0004_4	M101210_0004_4	M101210_0004_4_sim	1	4000	4147	30	30	20	-0.0023	-0.0081823	-45	10	1	0	1	3	5	-66.6114656572952	0.161780788420694	1659	-0.000144445013718112	0.00208971895079912	17.4641809546049	1	0	NaN	NaN	NaN	NaN	NaN	NaN	NaN	NaN	NaN	NaN	NaN	NaN	NaN	0	0	0	4174	5679	42	1	-65	100	2	16
M101210_0004_5	M101210_0004_5	M101210_0004_5_sim	1	4000	4144	30	30	20	-0.0023	-0.0081823	-45	10	1	0	1	3	5	-66.3216054739493	0.153455644593381	1770	-0.000662125241313326	0	0	1	0	NaN	NaN	NaN	NaN	NaN	NaN	NaN	NaN	NaN	NaN	NaN	NaN	NaN	0	0	0	4182	5770	42	1	-65	200	2	32
M101210_0004_6	M101210_0004_6	M101210_0004_6_sim	1	4000	4129	30	30	20	-0.0023	-0.0081823	-45	10	1	0	1	3	5	-65.33420706088	0.1380194428635	333	-0.0229960735115522	12.4558198807855	42.823241985593	8	0	333	-55.2631485948646	323	0.926178288693691	NaN	NaN	NaN	NaN	NaN	NaN	NaN	NaN	NaN	0	0	0	4191	4440	42	1	-65	400	2	64
M101210_0004_7	M101210_0004_7	M101210_0004_7_sim	1	4000	4149	30	30	20	-0.0023	-0.0081823	-45	10	1	0	1	3	5	-65.2711335977608	0.137103770161332	1770	-9.38570299647105e-05	0	0	1	0	NaN	NaN	NaN	NaN	NaN	NaN	NaN	NaN	NaN	NaN	NaN	NaN	NaN	0	0	0	4170	5770	42	1	-65	100	3	16
M101210_0004_8	M101210_0004_8	M101210_0004_8_sim	1	4000	4143	30	30	20	-0.0023	-0.0081823	-45	10	1	0	1	3	5	-66.064883141113	0.150436083793446	1445	-0.000523561600512673	0.000499690205174375	16.9942875459374	1	0	NaN	NaN	NaN	NaN	NaN	NaN	NaN	NaN	NaN	NaN	NaN	NaN	NaN	0	0	0	4180	5464	42	1	-65	200	3	32
M101210_0004_9	M101210_0004_9	M101210_0004_9_sim	1	4000	4137	30	30	20	-0.0023	-0.0081823	-45	10	1	0	1	3	5	-64.1454486442271	0.121061993366932	325	-0.00240253842456429	0.457852198387471	42.895559840763	6	0	325	-65.8727370003358	264	0.116021682541131	NaN	NaN	NaN	NaN	NaN	NaN	NaN	NaN	NaN	0	0	0	4185	4398	42	1	-65	400	3	64
M101210_0004_10	M101210_0004_10	M101210_0004_10_sim	1	4000	4149	30	30	20	-0.0023	-0.0081823	-45	10	1	0	1	3	5	-63.2394855011635	0.11034829871913	1770	-6.39842788397807e-05	0	0	1	0	NaN	NaN	NaN	NaN	NaN	NaN	NaN	NaN	NaN	NaN	NaN	NaN	NaN	0	0	0	4167	5770	42	1	-65	100	4	16
M101210_0004_11	M101210_0004_11	M101210_0004_11_sim	1	4000	4144	30	30	20	-0.0023	-0.0081823	-45	10	1	0	1	3	5	-65.8496223446761	0.146078430630475	1770	-0.000510643791462123	0	0	1	0	NaN	NaN	NaN	NaN	NaN	NaN	NaN	NaN	NaN	NaN	NaN	NaN	NaN	0	0	0	4179	5770	42	1	-65	200	4	32
M101210_0004_12	M101210_0004_12	M101210_0004_12_sim	1	4000	4124	30	30	20	-0.0023	-0.0081823	-45	10	1	0	1	3	5	-66.7105177152226	0.168266921963224	352	-0.0290164062217585	16.6398245426218	50.5425064753136	8	0	352	-52.4965222644746	335	1.69891080748807	NaN	NaN	NaN	NaN	NaN	NaN	NaN	NaN	NaN	0	0	0	4192	4471	42	1	-65	400	4	64
M101210_0004_13	M101210_0004_13	M101210_0004_13_sim	1	4000	4146	30	30	20	-0.0023	-0.0081823	-45	10	1	0	1	3	5	-66.2965559703829	0.158411986608475	1770	-0.000131817211158238	0	0	1	0	NaN	NaN	NaN	NaN	NaN	NaN	NaN	NaN	NaN	NaN	NaN	NaN	NaN	0	0	0	4171	5770	42	1	-65	100	5	16
M101210_0004_14	M101210_0004_14	M101210_0004_14_sim	1	4000	4139	30	30	20	-0.0023	-0.0081823	-45	10	1	0	1	3	5	-67.7170880242402	0.198600863376204	349	-0.00200180759468965	1.16451110812534	64.9803699502193	2	0	NaN	NaN	NaN	NaN	NaN	NaN	NaN	NaN	NaN	NaN	NaN	NaN	NaN	0	0	0	4196	4468	42	1	-65	200	5	32
M101210_0004_15	M101210_0004_15	M101210_0004_15_sim	1	4000	4128	30	30	20	-0.0023	-0.0081823	-45	10	1	0	1	3	5	-66.0923361660737	0.150848641286688	342	-0.0273830859152667	15.1964290044691	47.7201506130978	8	0	342	-53.3009034429343	328	1.30177518503014	NaN	NaN	NaN	NaN	NaN	NaN	NaN	NaN	NaN	0	0	0	4192	4456	42	1	-65	400	5	64
M101210_0006_1	M101210_0006_1	M101210_0006_1_sim	1	4000	4140	30	30	20	-0.0023	-0.0081823	-45	10	1	0	1	3	5	-71.8159178730451	0.461613754575618	409	-0.00352191019684193	4.9942314613008	88.8602178875316	6	0	409	-67.546422042242	373	0.10410912193251	NaN	NaN	NaN	NaN	NaN	NaN	NaN	NaN	NaN	0	0	0	4213	4585	42	1	-70	100	1	16
M101210_0006_2	M101210_0006_2	M101210_0006_2_sim	1	4000	4131	30	30	20	-0.0023	-0.0081823	-45	10	1	0	1	3	5	-71.5292965631794	0.445008504820902	401	-0.0302721659846402	21.166795430459	55.3834001844318	8	0	401	-52.4642738600931	385	1.81608466093606	NaN	NaN	NaN	NaN	NaN	NaN	NaN	NaN	NaN	0	0	0	4201	4573	42	1	-70	200	1	32
M101210_0006_3	M101210_0006_3	M101210_0006_3_sim	1	4000	4118	30	30	20	-0.0023	-0.0081823	-45	10	1	0	1	3	5	-70.0309019259276	0.317882700091783	407	-0.0324484456143355	21.7732959870595	56.6559751875447	8	0	407	-51.1659500130901	387	2.22338505261671	NaN	NaN	NaN	NaN	NaN	NaN	NaN	NaN	NaN	0	0	0	4186	4560	42	1	-70	400	1	64
M101210_0006_4	M101210_0006_4	M101210_0006_4_sim	1	4000	4139	30	30	20	-0.0023	-0.0081823	-45	10	1	0	1	3	5	-71.6210380938939	0.449569164704918	404	-0.00306209221829506	4.3623304922084	89.6186558988377	6	0	404	-67.9499282093525	360	0.0968510149343587	NaN	NaN	NaN	NaN	NaN	NaN	NaN	NaN	NaN	0	0	0	4212	4579	42	1	-70	100	2	16
M101210_0006_5	M101210_0006_5	M101210_0006_5_sim	1	4000	4133	30	30	20	-0.0023	-0.0081823	-45	10	1	0	1	3	5	-71.3152036250469	0.421531619911457	399	-0.0302078576925051	20.8509998451696	54.7612004986208	8	0	399	-52.503912676488	382	1.76124460977	NaN	NaN	NaN	NaN	NaN	NaN	NaN	NaN	NaN	0	0	0	4202	4568	42	1	-70	200	2	32
M101210_0006_6	M101210_0006_6	M101210_0006_6_sim	1	4000	4119	30	30	20	-0.0023	-0.0081823	-45	10	1	0	1	3	5	-70.6141066437636	0.359534594912522	416	-0.0325823535765028	22.490713935096	57.3805133907354	8	0	416	-51.216982113071	396	2.2820917599455	NaN	NaN	NaN	NaN	NaN	NaN	NaN	NaN	NaN	0	0	0	4184	4577	42	1	-70	400	2	64
M101210_0006_7	M101210_0006_7	M101210_0006_7_sim	1	4000	4140	30	30	20	-0.0023	-0.0081823	-45	10	1	0	1	3	5	-71.2104819870597	0.41356544491738	395	-0.00225326150530873	3.17705398430397	90.870895851286	2	0	NaN	NaN	NaN	NaN	NaN	NaN	NaN	NaN	NaN	NaN	NaN	NaN	NaN	0	0	0	4211	4570	42	1	-70	100	3	16
M101210_0006_8	M101210_0006_8	M101210_0006_8_sim	1	4000	4130	30	30	20	-0.0023	-0.0081823	-45	10	1	0	1	3	5	-71.9184467671656	0.476618935269476	405	-0.0306225887492412	21.799826720054	56.1238274658253	8	0	405	-52.3484010327372	389	1.83437709826094	NaN	NaN	NaN	NaN	NaN	NaN	NaN	NaN	NaN	0	0	0	4200	4584	42	1	-70	200	3	32
M101210_0006_9	M101210_0006_9	M101210_0006_9_sim	1	4000	4118	30	30	20	-0.0023	-0.0081823	-45	10	1	0	1	3	5	-72.4954448686856	0.543721164458166	443	-0.0328596690217104	24.8382285006514	59.4644814859991	8	0	443	-51.5241082341864	424	2.24879086362293	NaN	NaN	NaN	NaN	NaN	NaN	NaN	NaN	NaN	0	0	0	4181	4634	42	1	-70	400	3	64
M101210_0006_10	M101210_0006_10	M101210_0006_10_sim	1	4000	4142	30	30	20	-0.0023	-0.0081823	-45	10	1	0	1	3	5	-71.6727001909889	0.452909362570007	404	-0.00329308696653494	4.64176436538779	89.4383733765809	6	0	404	-67.7413910087793	366	0.0999860654505227	NaN	NaN	NaN	NaN	NaN	NaN	NaN	NaN	NaN	0	0	0	4211	4580	42	1	-70	100	4	16
M101210_0006_11	M101210_0006_11	M101210_0006_11_sim	1	4000	4130	30	30	20	-0.0023	-0.0081823	-45	10	1	0	1	3	5	-72.5786775324346	0.555026147216038	414	-0.0311763187040643	22.8934808968675	57.2216401998269	8	0	414	-52.179858923886	397	1.92673468714112	NaN	NaN	NaN	NaN	NaN	NaN	NaN	NaN	NaN	0	0	0	4198	4604	42	1	-70	200	4	32
M101210_0006_12	M101210_0006_12	M101210_0006_12_sim	1	4000	4117	30	30	20	-0.0023	-0.0081823	-45	10	1	0	1	3	5	-70.8622531224597	0.379432374507983	420	-0.0325305924847791	22.742461463062	57.654536453566	8	0	420	-51.2821322919717	401	2.26601316529806	NaN	NaN	NaN	NaN	NaN	NaN	NaN	NaN	NaN	0	0	0	4184	4585	42	1	-70	400	4	64
M101210_0006_13	M101210_0006_13	M101210_0006_13_sim	1	4000	4142	30	30	20	-0.0023	-0.0081823	-45	10	1	0	1	3	5	-72.1800534736542	0.510935814418099	417	-0.00514220777331589	6.86174611923573	84.7255417185898	6	0	417	-66.2012461178415	389	0.123705310572376	NaN	NaN	NaN	NaN	NaN	NaN	NaN	NaN	NaN	0	0	0	4213	4595	42	1	-70	100	5	16
M101210_0006_14	M101210_0006_14	M101210_0006_14_sim	1	4000	4133	30	30	20	-0.0023	-0.0081823	-45	10	1	0	1	3	5	-71.0115083391625	0.393137342572509	395	-0.0297327451641073	20.2463736624331	54.079349865874	8	0	395	-52.712234411715	379	1.7124961247379	NaN	NaN	NaN	NaN	NaN	NaN	NaN	NaN	NaN	0	0	0	4202	4559	42	1	-70	200	5	32
M101210_0006_15	M101210_0006_15	M101210_0006_15_sim	1	4000	4119	30	30	20	-0.0023	-0.0081823	-45	10	1	0	1	3	5	-71.7255134481115	0.459305822931365	432	-0.0327568318006182	23.8624778958178	58.6098527989223	8	0	432	-51.3850128271294	413	2.30159008824804	NaN	NaN	NaN	NaN	NaN	NaN	NaN	NaN	NaN	0	0	0	4182	4611	42	1	-70	400	5	64
M101210_0003_1	M101210_0003_1	M101210_0003_1_sim	1	4000	4144	30	30	20	-0.0023	-0.0081823	-45	10	1	0	1	3	5	-67.8201122351284	0.202987181664414	363	-0.000707160440725833	0.0620929830554644	46.8655568246843	1	0	NaN	NaN	NaN	NaN	NaN	NaN	NaN	NaN	NaN	NaN	NaN	NaN	NaN	0	0	0	4188	4436	42	2	-65	100	1	24
M101210_0003_2	M101210_0003_2	M101210_0003_2_sim	1	4000	4127	30	30	20	-0.0023	-0.0081823	-45	10	1	0	1	3	5	-69.0701324981031	0.257253048250361	378	-0.0305189326813026	19.2324099081413	53.4272675374384	8	0	378	-51.979642438928	360	1.8504995143286	NaN	NaN	NaN	NaN	NaN	NaN	NaN	NaN	NaN	0	0	0	4196	4519	42	2	-65	200	1	48
M101210_0003_3	M101210_0003_3	M101210_0003_3_sim	1	4000	4116	30	30	20	-0.0023	-0.0081823	-45	10	1	0	1	3	5	-67.0308077697318	0.178085561711228	384	-0.0322411066199674	19.4107355761488	54.6077240443938	8	0	384	-50.9796317731046	364	2.24669593129954	NaN	NaN	NaN	NaN	NaN	NaN	NaN	NaN	NaN	0	0	0	4181	4508	42	2	-65	400	1	96
M101210_0003_4	M101210_0003_4	M101210_0003_4_sim	1	4000	4141	30	30	20	-0.0023	-0.0081823	-45	10	1	0	1	3	5	-68.6733690762234	0.241108183368791	358	-0.00142774804276978	0.92742788636167	72.0600868185077	2	0	NaN	NaN	NaN	NaN	NaN	NaN	NaN	NaN	NaN	NaN	NaN	NaN	NaN	0	0	0	4198	4486	42	2	-65	100	2	24
M101210_0003_5	M101210_0003_5	M101210_0003_5_sim	1	4000	4130	30	30	20	-0.0023	-0.0081823	-45	10	1	0	1	3	5	-67.6115408348632	0.194006736693396	355	-0.0273949208444815	16.1010455350012	48.3222852320068	8	0	355	-53.5202534747756	341	1.27372724446789	NaN	NaN	NaN	NaN	NaN	NaN	NaN	NaN	NaN	0	0	0	4197	4481	42	2	-65	200	2	48
M101210_0003_6	M101210_0003_6	M101210_0003_6_sim	1	4000	4113	30	30	20	-0.0023	-0.0081823	-45	10	1	0	1	3	5	-67.6304187492783	0.194192558099078	395	-0.0325297434644381	20.1337615000258	55.3041288366646	8	0	395	-50.953009785875	375	2.31226244288553	NaN	NaN	NaN	NaN	NaN	NaN	NaN	NaN	NaN	0	0	0	4179	4525	42	2	-65	400	2	96
M101210_0003_7	M101210_0003_7	M101210_0003_7_sim	1	4000	4144	30	30	20	-0.0023	-0.0081823	-45	10	1	0	1	3	5	-67.1286323931783	0.179247780817765	1400	-0.00045559107068345	0.00139612559465263	21.6901604084255	1	0	NaN	NaN	NaN	NaN	NaN	NaN	NaN	NaN	NaN	NaN	NaN	NaN	NaN	0	0	0	4182	5421	42	2	-65	100	3	24
M101210_0003_8	M101210_0003_8	M101210_0003_8_sim	1	4000	4128	30	30	20	-0.0023	-0.0081823	-45	10	1	0	1	3	5	-69.028392468061	0.256611989540771	377	-0.030415756717071	19.1348709094853	53.3760394999942	8	0	377	-52.0220623982691	359	1.83127340034007	NaN	NaN	NaN	NaN	NaN	NaN	NaN	NaN	NaN	0	0	0	4196	4517	42	2	-65	200	3	48
M101210_0003_9	M101210_0003_9	M101210_0003_9_sim	1	4000	4112	30	30	20	-0.0023	-0.0081823	-45	10	1	0	1	3	5	-68.9566481098519	0.253402703485947	419	-0.0330873033346366	21.7215037151361	56.4190620497764	8	0	419	-51.0273794993064	399	2.39370861598711	NaN	NaN	NaN	NaN	NaN	NaN	NaN	NaN	NaN	0	0	0	4176	4563	42	2	-65	400	3	96
M101210_0003_10	M101210_0003_10	M101210_0003_10_sim	1	4000	4147	30	30	20	-0.0023	-0.0081823	-45	10	1	0	1	3	5	-67.0705405657056	0.176772203946642	1770	-0.000469113271792356	0	0	1	0	NaN	NaN	NaN	NaN	NaN	NaN	NaN	NaN	NaN	NaN	NaN	NaN	NaN	0	0	0	4182	5770	42	2	-65	100	4	24
M101210_0003_11	M101210_0003_11	M101210_0003_11_sim	1	4000	4133	30	30	20	-0.0023	-0.0081823	-45	10	1	0	1	3	5	-67.6246032284699	0.193269920318091	356	-0.0273732029455777	16.0957038077557	48.3404571075715	8	0	356	-53.5334375967227	342	1.2810859839276	NaN	NaN	NaN	NaN	NaN	NaN	NaN	NaN	NaN	0	0	0	4197	4482	42	2	-65	200	4	48
M101210_0003_12	M101210_0003_12	M101210_0003_12_sim	1	4000	4114	30	30	20	-0.0023	-0.0081823	-45	10	1	0	1	3	5	-68.0760495939213	0.211839915926645	404	-0.0325982477125956	20.5957229577045	55.7110043191942	8	0	404	-51.0291571848088	383	2.33987974152592	NaN	NaN	NaN	NaN	NaN	NaN	NaN	NaN	NaN	0	0	0	4178	4538	42	2	-65	400	4	96
M101210_0003_13	M101210_0003_13	M101210_0003_13_sim	1	4000	4144	30	30	20	-0.0023	-0.0081823	-45	10	1	0	1	3	5	-67.3600723785591	0.184914912223291	1164	-0.000532964455604787	0.000403546691131851	14.9816856322169	1	0	NaN	NaN	NaN	NaN	NaN	NaN	NaN	NaN	NaN	NaN	NaN	NaN	NaN	0	0	0	4184	5179	42	2	-65	100	5	24
M101210_0003_14	M101210_0003_14	M101210_0003_14_sim	1	4000	4129	30	30	20	-0.0023	-0.0081823	-45	10	1	0	1	3	5	-68.4278140942791	0.23193432729988	368	-0.0293023747556079	17.9371588921562	51.8400172060235	8	0	368	-52.5609183565341	351	1.71706138587675	NaN	NaN	NaN	NaN	NaN	NaN	NaN	NaN	NaN	0	0	0	4196	4501	42	2	-65	200	5	48
M101210_0003_15	M101210_0003_15	M101210_0003_15_sim	1	4000	4114	30	30	20	-0.0023	-0.0081823	-45	10	1	0	1	3	5	-68.207276541242	0.22062704094781	408	-0.0326342003897369	20.7258070789625	55.7250534219192	8	0	408	-51.0401559974838	387	2.30622701327753	NaN	NaN	NaN	NaN	NaN	NaN	NaN	NaN	NaN	0	0	0	4178	4543	42	2	-65	400	5	96
M101210_0007_1	M101210_0007_1	M101210_0007_1_sim	1	4000	4136	30	30	20	-0.0023	-0.0081823	-45	10	1	0	1	3	5	-72.0173933405571	0.492639140144261	405	-0.0286752029263018	20.451064246515	53.748249605571	8	0	405	-53.4943163849149	391	1.35926334689911	NaN	NaN	NaN	NaN	NaN	NaN	NaN	NaN	NaN	0	0	0	4206	4584	42	2	-70	100	1	24
M101210_0007_2	M101210_0007_2	M101210_0007_2_sim	1	4000	4122	30	30	20	-0.0023	-0.0081823	-45	10	1	0	1	3	5	-71.9633785464012	0.47725645047243	419	-0.0323502080590525	23.4158655711485	58.1051518956168	8	0	419	-51.457937030516	400	2.18253247228642	NaN	NaN	NaN	NaN	NaN	NaN	NaN	NaN	NaN	0	0	0	4189	4600	42	2	-70	200	1	48
M101210_0007_3	M101210_0007_3	M101210_0007_3_sim	1	4000	4111	30	30	20	-0.0023	-0.0081823	-45	10	1	0	1	3	5	-72.3181588536427	0.527149323805276	478	-0.0335970701300903	25.7689079490266	59.3448059437774	8	0	478	-51.6887087392283	460	2.305378028347	NaN	NaN	NaN	NaN	NaN	NaN	NaN	NaN	NaN	0	0	0	4172	4667	42	2	-70	400	1	96
M101210_0007_4	M101210_0007_4	M101210_0007_4_sim	1	4000	4135	30	30	20	-0.0023	-0.0081823	-45	10	1	0	1	3	5	-71.5266451298051	0.438861143299045	400	-0.0276906218386147	19.3235383100142	52.0351176261283	8	0	400	-53.9729322652935	387	1.27269957761344	NaN	NaN	NaN	NaN	NaN	NaN	NaN	NaN	NaN	0	0	0	4207	4570	42	2	-70	100	2	24
M101210_0007_5	M101210_0007_5	M101210_0007_5_sim	1	4000	4124	30	30	20	-0.0023	-0.0081823	-45	10	1	0	1	3	5	-71.6666862443169	0.460245471731827	416	-0.0321865967169695	22.9808256270293	57.7276982800925	8	0	416	-51.4870182041793	397	2.16440346419969	NaN	NaN	NaN	NaN	NaN	NaN	NaN	NaN	NaN	0	0	0	4190	4591	42	2	-70	200	2	48
M101210_0007_6	M101210_0007_6	M101210_0007_6_sim	1	4000	4109	30	30	20	-0.0023	-0.0081823	-45	10	1	0	1	3	5	-71.6926453690734	0.455691494208281	467	-0.0336015802670217	25.0465761588677	58.7366438898648	8	0	467	-51.5289167762569	448	2.33872298232939	NaN	NaN	NaN	NaN	NaN	NaN	NaN	NaN	NaN	0	0	0	4172	4648	42	2	-70	400	2	96
M101210_0007_7	M101210_0007_7	M101210_0007_7_sim	1	4000	4134	30	30	20	-0.0023	-0.0081823	-45	10	1	0	1	3	5	-71.8172580038709	0.461989755983734	403	-0.0284293588732747	20.0463594138035	52.9589954664704	8	0	403	-53.6260405362991	390	1.33320498039242	NaN	NaN	NaN	NaN	NaN	NaN	NaN	NaN	NaN	0	0	0	4207	4578	42	2	-70	100	3	24
M101210_0007_8	M101210_0007_8	M101210_0007_8_sim	1	4000	4125	30	30	20	-0.0023	-0.0081823	-45	10	1	0	1	3	5	-73.2193716790371	0.643137626358227	437	-0.0324082779064821	25.0401951399524	59.8941149315089	8	0	437	-51.7023812904427	418	2.19984262106225	NaN	NaN	NaN	NaN	NaN	NaN	NaN	NaN	NaN	0	0	0	4187	4637	42	2	-70	200	3	48
M101210_0007_9	M101210_0007_9	M101210_0007_9_sim	1	4000	4112	30	30	20	-0.0023	-0.0081823	-45	10	1	0	1	3	5	-72.3905764302301	0.539113813104616	480	-0.033467948027757	25.7792290272476	59.386799457073	8	0	480	-51.7756743667282	461	2.31274621792949	NaN	NaN	NaN	NaN	NaN	NaN	NaN	NaN	NaN	0	0	0	4171	4669	42	2	-70	400	3	96
M101210_0007_10	M101210_0007_10	M101210_0007_10_sim	1	4000	4136	30	30	20	-0.0023	-0.0081823	-45	10	1	0	1	3	5	-72.4641986331288	0.542176325069298	410	-0.0291862342239997	21.3049358192636	55.0206990272095	8	0	410	-53.2715153437568	395	1.43321976605475	NaN	NaN	NaN	NaN	NaN	NaN	NaN	NaN	NaN	0	0	0	4205	4597	42	2	-70	100	4	24
M101210_0007_11	M101210_0007_11	M101210_0007_11_sim	1	4000	4124	30	30	20	-0.0023	-0.0081823	-45	10	1	0	1	3	5	-72.5006301528631	0.545353680906354	426	-0.0322683898942611	24.0784417650871	58.9714579616222	8	0	426	-51.5942426699865	408	2.14981469101961	NaN	NaN	NaN	NaN	NaN	NaN	NaN	NaN	NaN	0	0	0	4188	4615	42	2	-70	200	4	48
M101210_0007_12	M101210_0007_12	M101210_0007_12_sim	1	4000	4112	30	30	20	-0.0023	-0.0081823	-45	10	1	0	1	3	5	-71.975659854728	0.485883350269269	473	-0.0335568667976416	25.3391614585548	58.9518919524664	8	0	473	-51.6291236080204	454	2.35007247995769	NaN	NaN	NaN	NaN	NaN	NaN	NaN	NaN	NaN	0	0	0	4172	4657	42	2	-70	400	4	96
M101210_0007_13	M101210_0007_13	M101210_0007_13_sim	1	4000	4135	30	30	20	-0.0023	-0.0081823	-45	10	1	0	1	3	5	-72.520823788197	0.544908964457008	410	-0.0294876570460329	21.4917844468346	55.0523443736839	8	0	410	-53.160460082852	395	1.61506596997238	NaN	NaN	NaN	NaN	NaN	NaN	NaN	NaN	NaN	0	0	0	4205	4598	42	2	-70	100	5	24
M101210_0007_14	M101210_0007_14	M101210_0007_14_sim	1	4000	4123	30	30	20	-0.0023	-0.0081823	-45	10	1	0	1	3	5	-71.4046073398713	0.427832210547384	412	-0.0319806551535094	22.5919983673044	57.4862246807857	8	0	412	-51.5211690865509	393	2.11609815504877	NaN	NaN	NaN	NaN	NaN	NaN	NaN	NaN	NaN	0	0	0	4190	4584	42	2	-70	200	5	48
M101210_0007_15	M101210_0007_15	M101210_0007_15_sim	1	4000	4110	30	30	20	-0.0023	-0.0081823	-45	10	1	0	1	3	5	-71.8239423523734	0.462266727844718	469	-0.0335076913363353	25.1402716289366	58.897658304063	8	0	469	-51.6097765407253	451	2.2986508448909	NaN	NaN	NaN	NaN	NaN	NaN	NaN	NaN	NaN	0	0	0	4172	4652	42	2	-70	400	5	96
M101210_0002_1	M101210_0002_1	M101210_0002_1_sim	1	4000	4152	30	30	20	-0.0023	-0.0081823	-45	10	1	0	1	3	5	-66.8762080365645	0.169591606182158	400	-0.000857402808930804	0.0862277957832163	40.8742244922043	1	0	NaN	NaN	NaN	NaN	NaN	NaN	NaN	NaN	NaN	NaN	NaN	NaN	NaN	0	0	0	4210	4459	42	3	-65	100	1	8.88
M101210_0002_2	M101210_0002_2	M101210_0002_2_sim	1	4000	4120	30	30	20	-0.0023	-0.0081823	-45	10	1	0	1	3	5	-67.9764048415155	0.208767783751756	463	-0.0320605631946071	20.5191272062667	52.1975385103147	8	0	463	-52.4968415689913	447	1.99952800194085	NaN	NaN	NaN	NaN	NaN	NaN	NaN	NaN	NaN	0	0	0	4199	4594	42	3	-65	200	1	17.76
M101210_0002_3	M101210_0002_3	M101210_0002_3_sim	1	4000	4104	30	30	20	-0.0023	-0.0081823	-45	10	1	0	1	3	5	-66.3679424093585	0.155669738604436	549	-0.0331076398964591	20.5537235189674	50.0526958215245	8	0	549	-53.0184854575592	534	2.07438956121479	NaN	NaN	NaN	NaN	NaN	NaN	NaN	NaN	NaN	0	0	0	4178	4669	42	3	-65	400	1	35.52
M101210_0002_4	M101210_0002_4	M101210_0002_4_sim	1	4000	4150	30	30	20	-0.0023	-0.0081823	-45	10	1	0	1	3	5	-67.2072807913483	0.182508363760603	396	-0.00125028219078945	0.535913421356184	58.5922695352323	2	0	NaN	NaN	NaN	NaN	NaN	NaN	NaN	NaN	NaN	NaN	NaN	NaN	NaN	0	0	0	4214	4486	42	3	-65	100	2	8.88
M101210_0002_5	M101210_0002_5	M101210_0002_5_sim	1	4000	4124	30	30	20	-0.0023	-0.0081823	-45	10	1	0	1	3	5	-66.4751831610685	0.157892042234589	424	-0.0305282105703452	18.3519296916996	49.5537656012755	8	0	424	-53.0438311811154	409	1.76827267415855	NaN	NaN	NaN	NaN	NaN	NaN	NaN	NaN	NaN	0	0	0	4205	4542	42	3	-65	200	2	17.76
M101210_0002_6	M101210_0002_6	M101210_0002_6_sim	1	4000	4104	30	30	20	-0.0023	-0.0081823	-45	10	1	0	1	3	5	-67.3553234989548	0.18769588025889	585	-0.0326539973085451	21.0615164616156	50.3672364161663	8	0	585	-53.3774180086438	570	1.96840530406701	NaN	NaN	NaN	NaN	NaN	NaN	NaN	NaN	NaN	0	0	0	4176	4712	42	3	-65	400	2	35.52
M101210_0002_7	M101210_0002_7	M101210_0002_7_sim	1	4000	4146	30	30	20	-0.0023	-0.0081823	-45	10	1	0	1	3	5	-67.7142533585502	0.196048209189053	405	-0.00224518140204517	1.7968217150005	68.0925639760011	2	0	NaN	NaN	NaN	NaN	NaN	NaN	NaN	NaN	NaN	NaN	NaN	NaN	NaN	0	0	0	4219	4519	42	3	-65	100	3	8.88
M101210_0002_8	M101210_0002_8	M101210_0002_8_sim	1	4000	4120	30	30	20	-0.0023	-0.0081823	-45	10	1	0	1	3	5	-68.7213325886964	0.243714337105888	482	-0.0322376570089329	21.3241608602096	53.1285737139079	8	0	482	-52.5384171411702	465	2.04049367265423	NaN	NaN	NaN	NaN	NaN	NaN	NaN	NaN	NaN	0	0	0	4196	4620	42	3	-65	200	3	17.76
M101210_0002_9	M101210_0002_9	M101210_0002_9_sim	1	4000	4103	30	30	20	-0.0023	-0.0081823	-45	10	1	0	1	3	5	-67.0884637343211	0.177789665127799	576	-0.0326493332361222	20.8550959025325	50.3027775820382	8	0	576	-53.3216635639512	561	1.9898708759407	NaN	NaN	NaN	NaN	NaN	NaN	NaN	NaN	NaN	0	0	0	4176	4701	42	3	-65	400	3	35.52
M101210_0002_10	M101210_0002_10	M101210_0002_10_sim	1	4000	4148	30	30	20	-0.0023	-0.0081823	-45	10	1	0	1	3	5	-67.2966979787355	0.186154639766078	398	-0.00135827769725865	0.668687990130394	61.5669353776546	2	0	NaN	NaN	NaN	NaN	NaN	NaN	NaN	NaN	NaN	NaN	NaN	NaN	NaN	0	0	0	4215	4496	42	3	-65	100	4	8.88
M101210_0002_11	M101210_0002_11	M101210_0002_11_sim	1	4000	4124	30	30	20	-0.0023	-0.0081823	-45	10	1	0	1	3	5	-67.3615787061595	0.186858701256662	445	-0.0315530821582456	19.7291549994505	51.4916559756418	8	0	445	-52.6500518135325	429	1.91544822121872	NaN	NaN	NaN	NaN	NaN	NaN	NaN	NaN	NaN	0	0	0	4201	4572	42	3	-65	200	4	17.76
M101210_0002_12	M101210_0002_12	M101210_0002_12_sim	1	4000	4103	30	30	20	-0.0023	-0.0081823	-45	10	1	0	1	3	5	-67.6111823015796	0.193486999398337	595	-0.0324463879780567	21.0974522170293	50.2648369119918	8	0	595	-53.5309156821625	581	1.92229614991822	NaN	NaN	NaN	NaN	NaN	NaN	NaN	NaN	NaN	0	0	0	4176	4723	42	3	-65	400	4	35.52
M101210_0002_13	M101210_0002_13	M101210_0002_13_sim	1	4000	4146	30	30	20	-0.0023	-0.0081823	-45	10	1	0	1	3	5	-67.9112265070014	0.205409079776394	408	-0.00305637859406813	2.71890892818898	68.5309944828904	6	0	408	-67.6456056366996	367	0.100201771327022	NaN	NaN	NaN	NaN	NaN	NaN	NaN	NaN	NaN	0	0	0	4219	4528	42	3	-65	100	5	8.88
M101210_0002_14	M101210_0002_14	M101210_0002_14_sim	1	4000	4121	30	30	20	-0.0023	-0.0081823	-45	10	1	0	1	3	5	-67.6970731521226	0.191804378461097	455	-0.0317969923168672	20.1742092262435	52.0203687192306	8	0	455	-52.5704801967131	438	1.97485657286894	NaN	NaN	NaN	NaN	NaN	NaN	NaN	NaN	NaN	0	0	0	4200	4583	42	3	-65	200	5	17.76
M101210_0002_15	M101210_0002_15	M101210_0002_15_sim	1	4000	4102	30	30	20	-0.0023	-0.0081823	-45	10	1	0	1	3	5	-67.8592861112896	0.202353242241373	604	-0.0321714373518991	21.1465912076263	50.361900542938	8	0	604	-53.6842175733218	591	1.90226215387823	NaN	NaN	NaN	NaN	NaN	NaN	NaN	NaN	NaN	0	0	0	4175	4735	42	3	-65	400	5	35.52
M101210_0008_1	M101210_0008_1	M101210_0008_1_sim	1	4000	4133	30	30	20	-0.0023	-0.0081823	-45	10	1	0	1	3	5	-72.1121138945151	0.508049811576908	479	-0.0308910050004453	22.9859599404135	55.8320187466401	8	0	479	-53.0573671521968	464	1.77668999018508	NaN	NaN	NaN	NaN	NaN	NaN	NaN	NaN	NaN	0	0	0	4208	4657	42	3	-70	100	1	8.88
M101210_0008_2	M101210_0008_2	M101210_0008_2_sim	1	4000	4116	30	30	20	-0.0023	-0.0081823	-45	10	1	0	1	3	5	-70.6238541988889	0.361201083107643	533	-0.0324172485349488	23.0613134276143	54.3223225140608	8	0	533	-52.8398609086062	518	1.94981239464578	NaN	NaN	NaN	NaN	NaN	NaN	NaN	NaN	NaN	0	0	0	4190	4691	42	3	-70	200	1	17.76
M101210_0008_3	M101210_0008_3	M101210_0008_3_sim	1	4000	4100	30	30	20	-0.0023	-0.0081823	-45	10	1	0	1	3	5	-70.4509442799877	0.352552562143327	724	-0.0232539011306215	18.3893894832649	54.0039629148094	8	0	724	-57.8574373263565	718	0.722961053493606	NaN	NaN	NaN	NaN	NaN	NaN	NaN	NaN	NaN	0	0	0	4170	4871	42	3	-70	400	1	35.52
M101210_0008_4	M101210_0008_4	M101210_0008_4_sim	1	4000	4135	30	30	20	-0.0023	-0.0081823	-45	10	1	0	1	3	5	-70.6788181658132	0.367248405782959	454	-0.0301678482621347	21.0332858268797	53.3580234674826	8	0	454	-53.1907779928163	440	1.71199265597387	NaN	NaN	NaN	NaN	NaN	NaN	NaN	NaN	NaN	0	0	0	4214	4613	42	3	-70	100	2	8.88
M101210_0008_5	M101210_0008_5	M101210_0008_5_sim	1	4000	4115	30	30	20	-0.0023	-0.0081823	-45	10	1	0	1	3	5	-72.1883339529472	0.507843613954106	577	-0.0316979681941653	23.9148984501476	54.9871152254879	8	0	577	-53.5176640737789	563	1.80120544386798	NaN	NaN	NaN	NaN	NaN	NaN	NaN	NaN	NaN	0	0	0	4186	4750	42	3	-70	200	2	17.76
M101210_0008_6	M101210_0008_6	M101210_0008_6_sim	1	4000	4100	30	30	20	-0.0023	-0.0081823	-45	10	1	0	1	3	5	-72.301912080289	0.523961013880938	766	-0.00120342639339579	2.4975566372226	104.172071571849	2	0	NaN	NaN	NaN	NaN	NaN	NaN	NaN	NaN	NaN	NaN	NaN	NaN	NaN	0	0	0	4167	4920	42	3	-70	400	2	35.52
M101210_0008_7	M101210_0008_7	M101210_0008_7_sim	1	4000	4130	30	30	20	-0.0023	-0.0081823	-45	10	1	0	1	3	5	-72.7603794900996	0.577071979972764	492	-0.0309397086461431	23.693963096949	56.7204984206483	8	0	492	-53.1598468511202	478	1.80246590670088	NaN	NaN	NaN	NaN	NaN	NaN	NaN	NaN	NaN	0	0	0	4205	4678	42	3	-70	100	3	8.88
M101210_0008_8	M101210_0008_8	M101210_0008_8_sim	1	4000	4115	30	30	20	-0.0023	-0.0081823	-45	10	1	0	1	3	5	-71.8086204580108	0.461643394501166	565	-0.0316150629010718	23.6312214357233	55.1123689717905	8	0	565	-53.4389492685096	551	1.84566022611143	NaN	NaN	NaN	NaN	NaN	NaN	NaN	NaN	NaN	0	0	0	4187	4735	42	3	-70	200	3	17.76
M101210_0008_9	M101210_0008_9	M101210_0008_9_sim	1	4000	4101	30	30	20	-0.0023	-0.0081823	-45	10	1	0	1	3	5	-71.8525303656908	0.467768237581431	753	-0.00160431966053493	3.12823710178431	100.617059872472	2	0	NaN	NaN	NaN	NaN	NaN	NaN	NaN	NaN	NaN	NaN	NaN	NaN	NaN	0	0	0	4168	4904	42	3	-70	400	3	35.52
M101210_0008_10	M101210_0008_10	M101210_0008_10_sim	1	4000	4134	30	30	20	-0.0023	-0.0081823	-45	10	1	0	1	3	5	-71.7967358524545	0.47229786336735	475	-0.0309779902119572	22.6278801802295	55.1238864486358	8	0	475	-52.9837683585218	460	1.79718955329233	NaN	NaN	NaN	NaN	NaN	NaN	NaN	NaN	NaN	0	0	0	4209	4648	42	3	-70	100	4	8.88
M101210_0008_11	M101210_0008_11	M101210_0008_11_sim	1	4000	4116	30	30	20	-0.0023	-0.0081823	-45	10	1	0	1	3	5	-73.5695289024773	0.693114717495684	623	-0.0291481735276385	23.5792897658195	56.1722630794097	8	0	623	-54.9514849220996	613	1.30238223917905	NaN	NaN	NaN	NaN	NaN	NaN	NaN	NaN	NaN	0	0	0	4183	4807	42	3	-70	200	4	17.76
M101210_0008_12	M101210_0008_12	M101210_0008_12_sim	1	4000	4098	30	30	20	-0.0023	-0.0081823	-45	10	1	0	1	3	5	-72.6341211104768	0.562405553289396	776	-0.000958612357248869	2.07359349219273	106.448089586762	2	0	NaN	NaN	NaN	NaN	NaN	NaN	NaN	NaN	NaN	NaN	NaN	NaN	NaN	0	0	0	4168	4931	42	3	-70	400	4	35.52
M101210_0008_13	M101210_0008_13	M101210_0008_13_sim	1	4000	4132	30	30	20	-0.0023	-0.0081823	-45	10	1	0	1	3	5	-72.3252533943848	0.530216607053726	484	-0.0308851581358243	23.1643306353909	55.9486009877431	8	0	484	-53.1238506997922	470	1.7816101681055	NaN	NaN	NaN	NaN	NaN	NaN	NaN	NaN	NaN	0	0	0	4207	4664	42	3	-70	100	5	8.88
M101210_0008_14	M101210_0008_14	M101210_0008_14_sim	1	4000	4117	30	30	20	-0.0023	-0.0081823	-45	10	1	0	1	3	5	-71.2585847816271	0.41693282459115	550	-0.0320272151282599	23.3965546943719	54.7569175162516	8	0	550	-53.1462004509218	535	1.88211480126731	NaN	NaN	NaN	NaN	NaN	NaN	NaN	NaN	NaN	0	0	0	4188	4714	42	3	-70	200	5	17.76
M101210_0008_15	M101210_0008_15	M101210_0008_15_sim	1	4000	4099	30	30	20	-0.0023	-0.0081823	-45	10	1	0	1	3	5	-71.8323899967837	0.473451439074396	753	-0.00158563530516813	3.11033887791775	100.885300766237	2	0	NaN	NaN	NaN	NaN	NaN	NaN	NaN	NaN	NaN	NaN	NaN	NaN	NaN	0	0	0	4168	4904	42	3	-70	400	5	35.52
M101210_0005_1	M101210_0005_1	M101210_0005_1_sim	1	4000	4186	30	30	20	-0.0023	-0.0081823	-45	10	1	0	1	3	5	-66.3344111399087	0.153716910398968	1770	-2.94747830955769e-05	0	0	1	0	NaN	NaN	NaN	NaN	NaN	NaN	NaN	NaN	NaN	NaN	NaN	NaN	NaN	0	0	0	4200	5770	42	4	-65	100	1	6.32
M101210_0005_2	M101210_0005_2	M101210_0005_2_sim	1	4000	4175	30	30	20	-0.0023	-0.0081823	-45	10	1	0	1	3	5	-66.2085655859884	0.153191418620936	1770	-0.000146853537352621	0	0	1	0	NaN	NaN	NaN	NaN	NaN	NaN	NaN	NaN	NaN	NaN	NaN	NaN	NaN	0	0	0	4214	5770	42	4	-65	200	1	12.64
M101210_0005_3	M101210_0005_3	M101210_0005_3_sim	1	4000	4147	30	30	20	-0.0023	-0.0081823	-45	10	1	0	1	3	5	-64.4448275471524	0.125608258851071	459	-0.000549079192521066	0.244563099304258	65.6960970132471	2	0	NaN	NaN	NaN	NaN	NaN	NaN	NaN	NaN	NaN	NaN	NaN	NaN	NaN	0	0	0	4228	4546	42	4	-65	400	1	25.28
M101210_0005_4	M101210_0005_4	M101210_0005_4_sim	1	4000	4185	30	30	20	-0.0023	-0.0081823	-45	10	1	0	1	3	5	-66.6437626231861	0.163100378641343	1770	-3.4071909576812e-05	0	0	1	0	NaN	NaN	NaN	NaN	NaN	NaN	NaN	NaN	NaN	NaN	NaN	NaN	NaN	0	0	0	4202	5770	42	4	-65	100	2	6.32
M101210_0005_5	M101210_0005_5	M101210_0005_5_sim	1	4000	4185	30	30	20	-0.0023	-0.0081823	-45	10	1	0	1	3	5	-64.5665264451648	0.127366536741882	1770	-4.67296416227052e-05	0	0	1	0	NaN	NaN	NaN	NaN	NaN	NaN	NaN	NaN	NaN	NaN	NaN	NaN	NaN	0	0	0	4203	5770	42	4	-65	200	2	12.64
M101210_0005_6	M101210_0005_6	M101210_0005_6_sim	1	4000	4132	30	30	20	-0.0023	-0.0081823	-45	10	1	0	1	3	5	-66.3926677498708	0.158682311185264	545	-0.000624000532970263	1.04840222552743	97.6898750331782	2	0	NaN	NaN	NaN	NaN	NaN	NaN	NaN	NaN	NaN	NaN	NaN	NaN	NaN	0	0	0	4222	4683	42	4	-65	400	2	25.28
M101210_0005_7	M101210_0005_7	M101210_0005_7_sim	1	4000	4186	30	30	20	-0.0023	-0.0081823	-45	10	1	0	1	3	5	-66.8022092507558	0.167566501406155	1770	-5.24120699334041e-05	0	0	1	0	NaN	NaN	NaN	NaN	NaN	NaN	NaN	NaN	NaN	NaN	NaN	NaN	NaN	0	0	0	4202	5770	42	4	-65	100	3	6.32
M101210_0005_8	M101210_0005_8	M101210_0005_8_sim	1	4000	4179	30	30	20	-0.0023	-0.0081823	-45	10	1	0	1	3	5	-65.7196034931803	0.14452540813895	1770	-0.000105814147944776	0	0	1	0	NaN	NaN	NaN	NaN	NaN	NaN	NaN	NaN	NaN	NaN	NaN	NaN	NaN	0	0	0	4209	5770	42	4	-65	200	3	12.64
M101210_0005_9	M101210_0005_9	M101210_0005_9_sim	1	4000	4125	30	30	20	-0.0023	-0.0081823	-45	10	1	0	1	3	5	-67.2100863286798	0.1812684407679	589	-0.00042153728706114	0.641594594743495	98.0936726683375	2	0	NaN	NaN	NaN	NaN	NaN	NaN	NaN	NaN	NaN	NaN	NaN	NaN	NaN	0	0	0	4216	4726	42	4	-65	400	3	25.28
M101210_0005_10	M101210_0005_10	M101210_0005_10_sim	1	4000	4184	30	30	20	-0.0023	-0.0081823	-45	10	1	0	1	3	5	-67.9537062317128	0.20726944043896	1770	-7.45373974524455e-05	0	0	1	0	NaN	NaN	NaN	NaN	NaN	NaN	NaN	NaN	NaN	NaN	NaN	NaN	NaN	0	0	0	4207	5770	42	4	-65	100	4	6.32
M101210_0005_11	M101210_0005_11	M101210_0005_11_sim	1	4000	4173	30	30	20	-0.0023	-0.0081823	-45	10	1	0	1	3	5	-66.4133514657821	0.155407470977119	1770	-0.000171920430504761	0	0	1	0	NaN	NaN	NaN	NaN	NaN	NaN	NaN	NaN	NaN	NaN	NaN	NaN	NaN	0	0	0	4218	5770	42	4	-65	200	4	12.64
M101210_0005_12	M101210_0005_12	M101210_0005_12_sim	1	4000	4135	30	30	20	-0.0023	-0.0081823	-45	10	1	0	1	3	5	-66.150909490434	0.151936991862703	533	-0.000680175343740364	1.06949249405184	95.1669279354068	2	0	NaN	NaN	NaN	NaN	NaN	NaN	NaN	NaN	NaN	NaN	NaN	NaN	NaN	0	0	0	4224	4671	42	4	-65	400	4	25.28
M101210_0005_13	M101210_0005_13	M101210_0005_13_sim	1	4000	4186	30	30	20	-0.0023	-0.0081823	-45	10	1	0	1	3	5	-65.9913825657942	0.148025700129637	1770	-2.59420851032952e-05	0	0	1	0	NaN	NaN	NaN	NaN	NaN	NaN	NaN	NaN	NaN	NaN	NaN	NaN	NaN	0	0	0	4197	5770	42	4	-65	100	5	6.32
M101210_0005_14	M101210_0005_14	M101210_0005_14_sim	1	4000	4184	30	30	20	-0.0023	-0.0081823	-45	10	1	0	1	3	5	-64.9770432905127	0.13218911388407	1770	-6.9212288572618e-05	0	0	1	0	NaN	NaN	NaN	NaN	NaN	NaN	NaN	NaN	NaN	NaN	NaN	NaN	NaN	0	0	0	4206	5770	42	4	-65	200	5	12.64
M101210_0005_15	M101210_0005_15	M101210_0005_15_sim	1	4000	4140	30	30	20	-0.0023	-0.0081823	-45	10	1	0	1	3	5	-65.3829477056123	0.139867302944142	497	-0.00073853730109643	0.910662025358889	87.2407815259953	2	0	NaN	NaN	NaN	NaN	NaN	NaN	NaN	NaN	NaN	NaN	NaN	NaN	NaN	0	0	0	4228	4624	42	4	-65	400	5	25.28
M101210_0009_1	M101210_0009_1	M101210_0009_1_sim	1	4000	4157	30	30	20	-0.0023	-0.0081823	-45	10	1	0	1	3	5	-71.8244280930848	0.469499472613549	512	-0.000914093157256235	2.85989813095479	132.695536228833	2	0	NaN	NaN	NaN	NaN	NaN	NaN	NaN	NaN	NaN	NaN	NaN	NaN	NaN	0	0	0	4245	4714	42	4	-70	100	1	6.32
M101210_0009_2	M101210_0009_2	M101210_0009_2_sim	1	4000	4137	30	30	20	-0.0023	-0.0081823	-45	10	1	0	1	3	5	-72.8824290072965	0.59653112366009	608	-0.000374284823121622	1.57666212934882	153.422300933875	2	0	NaN	NaN	NaN	NaN	NaN	NaN	NaN	NaN	NaN	NaN	NaN	NaN	NaN	0	0	0	4215	4817	42	4	-70	200	1	12.64
M101210_0009_3	M101210_0009_3	M101210_0009_3_sim	1	4000	4118	30	30	20	-0.0023	-0.0081823	-45	10	1	0	1	3	5	-71.9197546048759	0.478794159316754	1770	-9.22583662936252e-05	0	0	1	0	NaN	NaN	NaN	NaN	NaN	NaN	NaN	NaN	NaN	NaN	NaN	NaN	NaN	0	0	0	4195	5770	42	4	-70	400	1	25.28
M101210_0009_4	M101210_0009_4	M101210_0009_4_sim	1	4000	4162	30	30	20	-0.0023	-0.0081823	-45	10	1	0	1	3	5	-70.9619442538326	0.388955309444019	485	-0.000675394816518102	1.74419723302532	122.593943937472	2	0	NaN	NaN	NaN	NaN	NaN	NaN	NaN	NaN	NaN	NaN	NaN	NaN	NaN	0	0	0	4243	4669	42	4	-70	100	2	6.32
M101210_0009_5	M101210_0009_5	M101210_0009_5_sim	1	4000	4137	30	30	20	-0.0023	-0.0081823	-45	10	1	0	1	3	5	-71.7241836705207	0.466218071201521	577	-0.000701185349907385	2.76018394809715	145.009968139196	2	0	NaN	NaN	NaN	NaN	NaN	NaN	NaN	NaN	NaN	NaN	NaN	NaN	NaN	0	0	0	4221	4782	42	4	-70	200	2	12.64
M101210_0009_6	M101210_0009_6	M101210_0009_6_sim	1	4000	4117	30	30	20	-0.0023	-0.0081823	-45	10	1	0	1	3	5	-71.3132162124847	0.42397726397238	1770	-8.64825256932239e-05	0	0	1	0	NaN	NaN	NaN	NaN	NaN	NaN	NaN	NaN	NaN	NaN	NaN	NaN	NaN	0	0	0	4197	5770	42	4	-70	400	2	25.28
M101210_0009_7	M101210_0009_7	M101210_0009_7_sim	1	4000	4157	30	30	20	-0.0023	-0.0081823	-45	10	1	0	1	3	5	-71.5957799421265	0.447792621776102	504	-0.0009285365634649	2.72567452801364	128.467046225334	2	0	NaN	NaN	NaN	NaN	NaN	NaN	NaN	NaN	NaN	NaN	NaN	NaN	NaN	0	0	0	4245	4701	42	4	-70	100	3	6.32
M101210_0009_8	M101210_0009_8	M101210_0009_8_sim	1	4000	4136	30	30	20	-0.0023	-0.0081823	-45	10	1	0	1	3	5	-72.0634614857938	0.494922188331497	586	-0.000580145163654861	2.39353547683358	147.845892148408	2	0	NaN	NaN	NaN	NaN	NaN	NaN	NaN	NaN	NaN	NaN	NaN	NaN	NaN	0	0	0	4219	4793	42	4	-70	200	3	12.64
M101210_0009_9	M101210_0009_9	M101210_0009_9_sim	1	4000	4120	30	30	20	-0.0023	-0.0081823	-45	10	1	0	1	3	5	-71.3725286716308	0.429852348166339	1770	-9.09994055933415e-05	0	0	1	0	NaN	NaN	NaN	NaN	NaN	NaN	NaN	NaN	NaN	NaN	NaN	NaN	NaN	0	0	0	4196	5770	42	4	-70	400	3	25.28
M101210_0009_10	M101210_0009_10	M101210_0009_10_sim	1	4000	4154	30	30	20	-0.0023	-0.0081823	-45	10	1	0	1	3	5	-72.3448794623608	0.522741183838732	518	-0.00104539411970289	3.52902877593083	139.078355281406	2	0	NaN	NaN	NaN	NaN	NaN	NaN	NaN	NaN	NaN	NaN	NaN	NaN	NaN	0	0	0	4243	4729	42	4	-70	100	4	6.32
M101210_0009_11	M101210_0009_11	M101210_0009_11_sim	1	4000	4139	30	30	20	-0.0023	-0.0081823	-45	10	1	0	1	3	5	-71.9015907383264	0.472877539850338	583	-0.000619505757921858	2.50326163303097	147.619895326728	2	0	NaN	NaN	NaN	NaN	NaN	NaN	NaN	NaN	NaN	NaN	NaN	NaN	NaN	0	0	0	4220	4788	42	4	-70	200	4	12.64
M101210_0009_12	M101210_0009_12	M101210_0009_12_sim	1	4000	4119	30	30	20	-0.0023	-0.0081823	-45	10	1	0	1	3	5	-71.0567420854613	0.397023265573337	1770	-0.000100162177976079	0	0	1	0	NaN	NaN	NaN	NaN	NaN	NaN	NaN	NaN	NaN	NaN	NaN	NaN	NaN	0	0	0	4198	5770	42	4	-70	400	4	25.28
M101210_0009_13	M101210_0009_13	M101210_0009_13_sim	1	4000	4154	30	30	20	-0.0023	-0.0081823	-45	10	1	0	1	3	5	-71.7880430351486	0.474105954086355	508	-0.000947158409560748	2.94949805923231	132.41504955901	2	0	NaN	NaN	NaN	NaN	NaN	NaN	NaN	NaN	NaN	NaN	NaN	NaN	NaN	0	0	0	4243	4709	42	4	-70	100	5	6.32
M101210_0009_14	M101210_0009_14	M101210_0009_14_sim	1	4000	4139	30	30	20	-0.0023	-0.0081823	-45	10	1	0	1	3	5	-71.1877965342692	0.411145986349818	564	-0.000898830205230183	3.2219426897466	138.588124626297	2	0	NaN	NaN	NaN	NaN	NaN	NaN	NaN	NaN	NaN	NaN	NaN	NaN	NaN	0	0	0	4224	4763	42	4	-70	200	5	12.64
M101210_0009_15	M101210_0009_15	M101210_0009_15_sim	1	4000	4119	30	30	20	-0.0023	-0.0081823	-45	10	1	0	1	3	5	-72.1577636788932	0.506040390207066	1770	-8.93324418289564e-05	0	0	1	0	NaN	NaN	NaN	NaN	NaN	NaN	NaN	NaN	NaN	NaN	NaN	NaN	NaN	0	0	0	4194	5770	42	4	-70	400	5	25.28
C092110_0002_3	C092110_0002_3	C092110_0002_3_sim	1	4000	4146	30	30	20	-0.0023	-0.0081823	-45	10	1	0	1	3	5	-67.0628361264875	0.205583623385124	1770	-0.000258488462501144	0	0	1	0	NaN	NaN	NaN	NaN	NaN	NaN	NaN	NaN	NaN	NaN	NaN	NaN	NaN	0	0	0	4185	5770	9	1	-65	100	1	16
C092110_0002_4	C092110_0002_4	C092110_0002_4_sim	1	4000	4131	30	30	20	-0.0023	-0.0081823	-45	10	1	0	1	3	5	-67.7623294625068	0.236762519545101	414	-0.0277553470260671	17.9541740609095	51.1037286718325	8	0	414	-51.6717205765719	402	1.38706137951571	NaN	NaN	NaN	NaN	NaN	NaN	NaN	NaN	NaN	0	0	0	4229	4561	9	1	-65	200	1	32
C092110_0002_5	C092110_0002_5	C092110_0002_5_sim	1	4000	4119	30	30	20	-0.0023	-0.0081823	-45	10	1	0	1	3	5	-68.5494135855758	0.277219024253381	569	-0.0329905933124354	23.7495457487525	60.7386580221475	8	0	569	-48.1310367787185	549	2.6991852597843	NaN	NaN	NaN	NaN	NaN	NaN	NaN	NaN	NaN	0	0	0	4205	4741	9	1	-65	400	1	64
C092110_0002_8	C092110_0002_8	C092110_0002_8_sim	1	4000	4143	30	30	20	-0.0023	-0.0081823	-45	10	1	0	1	3	5	-68.024035507831	0.247460278279739	391	-0.000461756875217857	0.0836440006865757	61.4597620491139	1	0	NaN	NaN	NaN	NaN	NaN	NaN	NaN	NaN	NaN	NaN	NaN	NaN	NaN	0	0	0	4197	4482	9	1	-65	100	2	16
C092110_0002_9	C092110_0002_9	C092110_0002_9_sim	1	4000	4137	30	30	20	-0.0023	-0.0081823	-45	10	1	0	1	3	5	-67.5484940020271	0.228126357430332	405	-0.0257453455381529	16.5489544887218	48.5119751797071	8	0	405	-52.8275053508745	396	1.11456171421467	NaN	NaN	NaN	NaN	NaN	NaN	NaN	NaN	NaN	0	0	0	4226	4548	9	1	-65	200	2	32
C092110_0002_10	C092110_0002_10	C092110_0002_10_sim	1	4000	4120	30	30	20	-0.0023	-0.0081823	-45	10	1	0	1	3	5	-67.5884740865527	0.231316554688866	503	-0.0328895708662666	22.83024209719	60.8575315529293	8	0	503	-47.7868157922091	481	2.80899191579483	NaN	NaN	NaN	NaN	NaN	NaN	NaN	NaN	NaN	0	0	0	4208	4658	9	1	-65	400	2	64
C092110_0002_13	C092110_0002_13	C092110_0002_13_sim	1	4000	4147	30	30	20	-0.0023	-0.0081823	-45	10	1	0	1	3	5	-65.770403981447	0.165707562871944	1586	-0.000141954566816167	0.00464441225916801	22.1277106733191	1	0	NaN	NaN	NaN	NaN	NaN	NaN	NaN	NaN	NaN	NaN	NaN	NaN	NaN	0	0	0	4175	5610	9	1	-65	100	3	16
C092110_0002_14	C092110_0002_14	C092110_0002_14_sim	1	4000	4140	30	30	20	-0.0023	-0.0081823	-45	10	1	0	1	3	5	-64.6822254158778	0.142730672806579	1442	-0.000412332477726464	0.00133408108538902	24.2900598497947	1	0	NaN	NaN	NaN	NaN	NaN	NaN	NaN	NaN	NaN	NaN	NaN	NaN	NaN	0	0	0	4179	5469	9	1	-65	200	3	32
C092110_0002_15	C092110_0002_15	C092110_0002_15_sim	1	4000	4131	30	30	20	-0.0023	-0.0081823	-45	10	1	0	1	3	5	-64.5655819323944	0.141026972269872	359	-0.0284225869985334	16.3424726509623	50.4614804489128	8	0	359	-50.8674401154382	344	1.70368280941788	NaN	NaN	NaN	NaN	NaN	NaN	NaN	NaN	NaN	0	0	0	4206	4477	9	1	-65	400	3	64
C092110_0002_18	C092110_0002_18	C092110_0002_18_sim	1	4000	4149	30	30	20	-0.0023	-0.0081823	-45	10	1	0	1	3	5	-65.761768493412	0.165990227182588	1437	-0.000149973783089567	0.00192113380329317	11.589724824838	1	0	NaN	NaN	NaN	NaN	NaN	NaN	NaN	NaN	NaN	NaN	NaN	NaN	NaN	0	0	0	4176	5452	9	1	-65	100	4	16
C092110_0002_19	C092110_0002_19	C092110_0002_19_sim	1	4000	4140	30	30	20	-0.0023	-0.0081823	-45	10	1	0	1	3	5	-66.0094626824126	0.171806428450108	359	-0.00105774689340876	0.173475690964537	49.9499820596903	1	0	NaN	NaN	NaN	NaN	NaN	NaN	NaN	NaN	NaN	NaN	NaN	NaN	NaN	0	0	0	4195	4440	9	1	-65	200	4	32
C092110_0002_20	C092110_0002_20	C092110_0002_20_sim	1	4000	4126	30	30	20	-0.0023	-0.0081823	-45	10	1	0	1	3	5	-65.7854162617118	0.166301918517998	408	-0.0313787427928289	19.9117281033618	57.9583283769634	8	0	408	-48.5743013605376	387	2.50407218774272	NaN	NaN	NaN	NaN	NaN	NaN	NaN	NaN	NaN	0	0	0	4211	4539	9	1	-65	400	4	64
C092110_0002_23	C092110_0002_23	C092110_0002_23_sim	1	4000	4148	30	30	20	-0.0023	-0.0081823	-45	10	1	0	1	3	5	-65.8821888245952	0.170157665626639	1770	-0.000160186046126252	0	0	1	0	NaN	NaN	NaN	NaN	NaN	NaN	NaN	NaN	NaN	NaN	NaN	NaN	NaN	0	0	0	4176	5770	9	1	-65	100	5	16
C092110_0002_24	C092110_0002_24	C092110_0002_24_sim	1	4000	4143	30	30	20	-0.0023	-0.0081823	-45	10	1	0	1	3	5	-65.4848114524874	0.15867404717666	1770	-0.000704025438292309	0	0	1	0	NaN	NaN	NaN	NaN	NaN	NaN	NaN	NaN	NaN	NaN	NaN	NaN	NaN	0	0	0	4187	5770	9	1	-65	200	5	32
C092110_0002_25	C092110_0002_25	C092110_0002_25_sim	1	4000	4125	30	30	20	-0.0023	-0.0081823	-45	10	1	0	1	3	5	-65.5365204083468	0.160620736139501	396	-0.0311993212083741	19.3990201065084	56.9066774980954	8	0	396	-48.8089688536669	376	2.38386652496891	NaN	NaN	NaN	NaN	NaN	NaN	NaN	NaN	NaN	0	0	0	4210	4526	9	1	-65	400	5	64
C092110_0004_3	C092110_0004_3	C092110_0004_3_sim	1	4000	4132	30	30	20	-0.0023	-0.0081823	-45	10	1	0	1	3	5	-69.8510596090484	0.366760040404514	509	-0.0308433716320978	22.0291443174298	57.8869056085232	8	0	509	-49.6910565162109	492	2.16982979631293	NaN	NaN	NaN	NaN	NaN	NaN	NaN	NaN	NaN	0	0	0	4252	4689	9	2	-65	100	1	24
C092110_0004_4	C092110_0004_4	C092110_0004_4_sim	1	4000	4124	30	30	20	-0.0023	-0.0081823	-45	10	1	0	1	3	5	-68.9134513354621	0.301074638508126	543	-0.0326076929562694	23.4701977805769	60.9226344517394	8	0	543	-48.1730665288881	522	2.70800287073975	NaN	NaN	NaN	NaN	NaN	NaN	NaN	NaN	NaN	0	0	0	4219	4716	9	2	-65	200	1	48
C092110_0004_5	C092110_0004_5	C092110_0004_5_sim	1	4000	4110	30	30	20	-0.0023	-0.0081823	-45	10	1	0	1	3	5	-69.1508296851488	0.317850977477098	761	-0.0322298946487843	24.0886412286379	57.7349377616209	8	0	761	-49.9603543383763	745	2.24233469361337	NaN	NaN	NaN	NaN	NaN	NaN	NaN	NaN	NaN	0	0	0	4186	4962	9	2	-65	400	1	96
C092110_0004_8	C092110_0004_8	C092110_0004_8_sim	1	4000	4143	30	30	20	-0.0023	-0.0081823	-45	10	1	0	1	3	5	-67.1198153079573	0.207303003703431	372	-0.000883516256345536	0.289268819016854	62.0901054064005	2	0	NaN	NaN	NaN	NaN	NaN	NaN	NaN	NaN	NaN	NaN	NaN	NaN	NaN	0	0	0	4200	4477	9	2	-65	100	2	24
C092110_0004_9	C092110_0004_9	C092110_0004_9_sim	1	4000	4130	30	30	20	-0.0023	-0.0081823	-45	10	1	0	1	3	5	-66.8082295412268	0.193832516686314	416	-0.0309398445948687	19.9461770144033	56.7505008925834	8	0	416	-49.1650390957486	397	2.25036190931711	NaN	NaN	NaN	NaN	NaN	NaN	NaN	NaN	NaN	0	0	0	4220	4556	9	2	-65	200	2	48
C092110_0004_10	C092110_0004_10	C092110_0004_10_sim	1	4000	4115	30	30	20	-0.0023	-0.0081823	-45	10	1	0	1	3	5	-65.9743080770101	0.171893778560213	481	-0.0332745242933862	22.1272972450694	60.2970262489419	8	0	481	-47.6032738192378	459	2.97436402299119	NaN	NaN	NaN	NaN	NaN	NaN	NaN	NaN	NaN	0	0	0	4193	4621	9	2	-65	400	2	96
C092110_0004_13	C092110_0004_13	C092110_0004_13_sim	1	4000	4146	30	30	20	-0.0023	-0.0081823	-45	10	1	0	1	3	5	-65.4595650397743	0.159247794852613	1722	-0.00029989482372236	0.000527775556889765	14.9140766359124	1	0	NaN	NaN	NaN	NaN	NaN	NaN	NaN	NaN	NaN	NaN	NaN	NaN	NaN	0	0	0	4179	5770	9	2	-65	100	3	24
C092110_0004_14	C092110_0004_14	C092110_0004_14_sim	1	4000	4131	30	30	20	-0.0023	-0.0081823	-45	10	1	0	1	3	5	-66.3843987097064	0.181962241153511	396	-0.0298541578138675	18.6377739995492	54.1849423773184	8	0	396	-50.0120363519173	379	2.02291716975351	NaN	NaN	NaN	NaN	NaN	NaN	NaN	NaN	NaN	0	0	0	4218	4531	9	2	-65	200	3	48
C092110_0004_15	C092110_0004_15	C092110_0004_15_sim	1	4000	4115	30	30	20	-0.0023	-0.0081823	-45	10	1	0	1	3	5	-65.5257164666166	0.159505965488087	458	-0.0331579603188145	21.5711053863314	59.9151923725565	8	0	458	-47.6056545353914	436	2.94174678836121	NaN	NaN	NaN	NaN	NaN	NaN	NaN	NaN	NaN	0	0	0	4194	4593	9	2	-65	400	3	96
C092110_0004_18	C092110_0004_18	C092110_0004_18_sim	1	4000	4146	30	30	20	-0.0023	-0.0081823	-45	10	1	0	1	3	5	-66.0050022084344	0.171271428480677	1770	-0.000442191261144888	0	0	1	0	NaN	NaN	NaN	NaN	NaN	NaN	NaN	NaN	NaN	NaN	NaN	NaN	NaN	0	0	0	4184	5770	9	2	-65	100	4	24
C092110_0004_19	C092110_0004_19	C092110_0004_19_sim	1	4000	4132	30	30	20	-0.0023	-0.0081823	-45	10	1	0	1	3	5	-65.6260099351847	0.161755896184448	366	-0.0251775136455862	14.9907976790629	46.6690746836619	8	0	366	-52.8349314577622	357	1.09391792012631	NaN	NaN	NaN	NaN	NaN	NaN	NaN	NaN	NaN	0	0	0	4211	4490	9	2	-65	200	4	48
C092110_0004_20	C092110_0004_20	C092110_0004_20_sim	1	4000	4116	30	30	20	-0.0023	-0.0081823	-45	10	1	0	1	3	5	-65.5251065920396	0.159987706923146	457	-0.0329384820886458	21.5427139275692	60.1821104675377	8	0	457	-47.6389516884039	435	2.94144842825607	NaN	NaN	NaN	NaN	NaN	NaN	NaN	NaN	NaN	0	0	0	4194	4592	9	2	-65	400	4	96
C092110_0004_23	C092110_0004_23	C092110_0004_23_sim	1	4000	4147	30	30	20	-0.0023	-0.0081823	-45	10	1	0	1	3	5	-65.3586496063959	0.155942332612039	1611	-0.000270089280050453	0.000119310768525338	7.66946717415021	1	0	NaN	NaN	NaN	NaN	NaN	NaN	NaN	NaN	NaN	NaN	NaN	NaN	NaN	0	0	0	4179	5626	9	2	-65	100	5	24
C092110_0004_24	C092110_0004_24	C092110_0004_24_sim	1	4000	4132	30	30	20	-0.0023	-0.0081823	-45	10	1	0	1	3	5	-66.0282112679725	0.172968449071457	381	-0.0283535249788312	17.190025199645	51.0283597892046	8	0	381	-51.0716198954241	367	1.68571981718812	NaN	NaN	NaN	NaN	NaN	NaN	NaN	NaN	NaN	0	0	0	4216	4510	9	2	-65	200	5	48
C092110_0004_25	C092110_0004_25	C092110_0004_25_sim	1	4000	4114	30	30	20	-0.0023	-0.0081823	-45	10	1	0	1	3	5	-65.7734466040651	0.166007202667318	470	-0.0329197090454707	21.7988742246083	60.5039938531199	8	0	470	-47.6694751086852	448	2.91296876317131	NaN	NaN	NaN	NaN	NaN	NaN	NaN	NaN	NaN	0	0	0	4193	4609	9	2	-65	400	5	96
C092110_0003_3	C092110_0003_3	C092110_0003_3_sim	1	4000	4146	30	30	20	-0.0023	-0.0081823	-45	10	1	0	1	3	5	-66.5529107281692	0.187307065301301	453	-0.00407532653746193	3.72814686356004	68.1477263758122	6	0	453	-65.6572124253358	419	0.117090622321157	NaN	NaN	NaN	NaN	NaN	NaN	NaN	NaN	NaN	0	0	0	4249	4577	9	3	-65	100	1	8.88
C092110_0003_4	C092110_0003_4	C092110_0003_4_sim	1	4000	4119	30	30	20	-0.0023	-0.0081823	-45	10	1	0	1	3	5	-66.6501886452774	0.190448522895882	635	-0.0331956426107789	22.1531670851731	57.3133011655617	8	0	635	-48.7335532751375	616	2.67168276405956	NaN	NaN	NaN	NaN	NaN	NaN	NaN	NaN	NaN	0	0	0	4226	4777	9	3	-65	200	1	17.76
C092110_0003_5	C092110_0003_5	C092110_0003_5_sim	1	4000	4101	30	30	20	-0.0023	-0.0081823	-45	10	1	0	1	3	5	-66.4536766366013	0.18586370042617	893	-0.0331984668691568	22.3038301744979	55.2096217555122	8	0	893	-49.6243340102804	876	2.45675711840686	NaN	NaN	NaN	NaN	NaN	NaN	NaN	NaN	NaN	0	0	0	4191	5040	9	3	-65	400	1	35.52
C092110_0003_8	C092110_0003_8	C092110_0003_8_sim	1	4000	4142	30	30	20	-0.0023	-0.0081823	-45	10	1	0	1	3	5	-66.7290605940902	0.191774019432159	477	-0.011931444284697	9.57386454833308	55.8143754513854	8	0	477	-60.1215875173713	468	0.257089061419713	NaN	NaN	NaN	NaN	NaN	NaN	NaN	NaN	NaN	0	0	0	4254	4602	9	3	-65	100	2	8.88
C092110_0003_9	C092110_0003_9	C092110_0003_9_sim	1	4000	4121	30	30	20	-0.0023	-0.0081823	-45	10	1	0	1	3	5	-66.2515112935934	0.180078837250174	600	-0.0330655950534621	21.8150046509156	57.1418094434119	8	0	600	-48.7593015821642	581	2.67895255877071	NaN	NaN	NaN	NaN	NaN	NaN	NaN	NaN	NaN	0	0	0	4228	4738	9	3	-65	200	2	17.76
C092110_0003_10	C092110_0003_10	C092110_0003_10_sim	1	4000	4101	30	30	20	-0.0023	-0.0081823	-45	10	1	0	1	3	5	-66.2491375034954	0.180547373962299	871	-0.032995875506698	22.1510868196239	55.5690808060207	8	0	871	-49.6149231620076	854	2.46020780809076	NaN	NaN	NaN	NaN	NaN	NaN	NaN	NaN	NaN	0	0	0	4191	5016	9	3	-65	400	2	35.52
C092110_0003_13	C092110_0003_13	C092110_0003_13_sim	1	4000	4148	30	30	20	-0.0023	-0.0081823	-45	10	1	0	1	3	5	-65.9208309149435	0.170943016217187	421	-0.00105620057795839	0.330369821193187	55.8083226290455	2	0	NaN	NaN	NaN	NaN	NaN	NaN	NaN	NaN	NaN	NaN	NaN	NaN	NaN	0	0	0	4229	4506	9	3	-65	100	3	8.88
C092110_0003_14	C092110_0003_14	C092110_0003_14_sim	1	4000	4122	30	30	20	-0.0023	-0.0081823	-45	10	1	0	1	3	5	-65.973537923143	0.171133387330392	577	-0.0329490534887503	21.4806921559848	56.6814089050064	8	0	577	-48.8753769538862	558	2.61706299494392	NaN	NaN	NaN	NaN	NaN	NaN	NaN	NaN	NaN	0	0	0	4230	4711	9	3	-65	200	3	17.76
C092110_0003_15	C092110_0003_15	C092110_0003_15_sim	1	4000	4104	30	30	20	-0.0023	-0.0081823	-45	10	1	0	1	3	5	-65.4651700814643	0.158485242697325	793	-0.0335012212432981	21.8829346062305	55.3810213214203	8	0	793	-49.3194997717081	775	2.61603093007912	NaN	NaN	NaN	NaN	NaN	NaN	NaN	NaN	NaN	0	0	0	4193	4929	9	3	-65	400	3	35.52
C092110_0003_18	C092110_0003_18	C092110_0003_18_sim	1	4000	4152	30	30	20	-0.0023	-0.0081823	-45	10	1	0	1	3	5	-65.6494468866693	0.164041746534764	431	-0.000708521174398267	0.00347854754696186	19.0963020480438	1	0	NaN	NaN	NaN	NaN	NaN	NaN	NaN	NaN	NaN	NaN	NaN	NaN	NaN	0	0	0	4221	4456	9	3	-65	100	4	8.88
C092110_0003_19	C092110_0003_19	C092110_0003_19_sim	1	4000	4129	30	30	20	-0.0023	-0.0081823	-45	10	1	0	1	3	5	-65.0571867461961	0.14926544361548	508	-0.0325748497114986	20.368771535241	54.8768753632077	8	0	508	-49.2890129173387	490	2.46663877825404	NaN	NaN	NaN	NaN	NaN	NaN	NaN	NaN	NaN	0	0	0	4233	4633	9	3	-65	200	4	17.76
C092110_0003_20	C092110_0003_20	C092110_0003_20_sim	1	4000	4100	30	30	20	-0.0023	-0.0081823	-45	10	1	0	1	3	5	-66.8220096823492	0.194892460109387	934	-0.0329351175668778	22.4216526151456	55.2792842020771	8	0	934	-49.7889897931852	918	2.35169558890141	NaN	NaN	NaN	NaN	NaN	NaN	NaN	NaN	NaN	0	0	0	4190	5087	9	3	-65	400	4	35.52
C092110_0003_23	C092110_0003_23	C092110_0003_23_sim	1	4000	4148	30	30	20	-0.0023	-0.0081823	-45	10	1	0	1	3	5	-65.864667909091	0.171428266204641	421	-0.000976441005014525	0.243208003158344	51.3251488534348	2	0	NaN	NaN	NaN	NaN	NaN	NaN	NaN	NaN	NaN	NaN	NaN	NaN	NaN	0	0	0	4226	4498	9	3	-65	100	5	8.88
C092110_0003_24	C092110_0003_24	C092110_0003_24_sim	1	4000	4123	30	30	20	-0.0023	-0.0081823	-45	10	1	0	1	3	5	-65.7038244217563	0.16387891138107	555	-0.0330799000307618	21.3323481069072	56.4193235521434	8	0	555	-48.8278123728216	536	2.65086492188529	NaN	NaN	NaN	NaN	NaN	NaN	NaN	NaN	NaN	0	0	0	4231	4687	9	3	-65	200	5	17.76
C092110_0003_25	C092110_0003_25	C092110_0003_25_sim	1	4000	4102	30	30	20	-0.0023	-0.0081823	-45	10	1	0	1	3	5	-66.1500550441629	0.178364820223858	860	-0.0331223333996075	22.1404043969386	55.523065374924	8	0	860	-49.5638410833884	843	2.50639370403031	NaN	NaN	NaN	NaN	NaN	NaN	NaN	NaN	NaN	0	0	0	4191	5004	9	3	-65	400	5	35.52
C092110_0005_3	C092110_0005_3	C092110_0005_3_sim	1	4000	4182	30	30	20	-0.0023	-0.0081823	-45	10	1	0	1	3	5	-66.6830431112071	0.189082101765889	1770	-4.65179065557708e-05	0	0	1	0	NaN	NaN	NaN	NaN	NaN	NaN	NaN	NaN	NaN	NaN	NaN	NaN	NaN	0	0	0	4215	5770	9	4	-65	100	1	6.32
C092110_0005_4	C092110_0005_4	C092110_0005_4_sim	1	4000	4146	30	30	20	-0.0023	-0.0081823	-45	10	1	0	1	3	5	-67.3845002478129	0.221507972764977	761	-0.000980793922004142	2.86555892892628	129.323687731774	2	0	NaN	NaN	NaN	NaN	NaN	NaN	NaN	NaN	NaN	NaN	NaN	NaN	NaN	0	0	0	4325	4961	9	4	-65	200	1	12.64
C092110_0005_5	C092110_0005_5	C092110_0005_5_sim	1	4000	4118	30	30	20	-0.0023	-0.0081823	-45	10	1	0	1	3	5	-68.2160637338719	0.258433934887521	118	0.000390853658340826	0	0	1	0	NaN	NaN	NaN	NaN	NaN	NaN	NaN	NaN	NaN	NaN	NaN	NaN	NaN	0	0	0	4118	4243	9	4	-65	400	1	25.28
C092110_0005_8	C092110_0005_8	C092110_0005_8_sim	1	4000	4177	30	30	20	-0.0023	-0.0081823	-45	10	1	0	1	3	5	-67.6495755240945	0.234125244832287	1770	-9.65378615214564e-05	0	0	1	0	NaN	NaN	NaN	NaN	NaN	NaN	NaN	NaN	NaN	NaN	NaN	NaN	NaN	0	0	0	4233	5770	9	4	-65	100	2	6.32
C092110_0005_9	C092110_0005_9	C092110_0005_9_sim	1	4000	4151	30	30	20	-0.0023	-0.0081823	-45	10	1	0	1	3	5	-67.293075649321	0.217332136852118	741	-0.000966544464437084	2.73756507831708	126.47435199618	2	0	NaN	NaN	NaN	NaN	NaN	NaN	NaN	NaN	NaN	NaN	NaN	NaN	NaN	0	0	0	4324	4934	9	4	-65	200	2	12.64
C092110_0005_10	C092110_0005_10	C092110_0005_10_sim	1	4000	4120	30	30	20	-0.0023	-0.0081823	-45	10	1	0	1	3	5	-67.8717199434963	0.241000018544858	1770	-6.39995320675518e-05	0	0	1	0	NaN	NaN	NaN	NaN	NaN	NaN	NaN	NaN	NaN	NaN	NaN	NaN	NaN	0	0	0	4246	5770	9	4	-65	400	2	25.28
C092110_0005_13	C092110_0005_13	C092110_0005_13_sim	1	4000	4165	30	30	20	-0.0023	-0.0081823	-45	10	1	0	1	3	5	-68.5361503168066	0.275723632001366	553	-0.000182290477066112	0.220430710233884	99.9378401141125	1	0	NaN	NaN	NaN	NaN	NaN	NaN	NaN	NaN	NaN	NaN	NaN	NaN	NaN	0	0	0	4277	4694	9	4	-65	100	3	6.32
C092110_0005_14	C092110_0005_14	C092110_0005_14_sim	1	4000	4150	30	30	20	-0.0023	-0.0081823	-45	10	1	0	1	3	5	-67.2883999923947	0.214714947447519	738	-0.000943923060053611	2.67747302946164	126.625463001918	2	0	NaN	NaN	NaN	NaN	NaN	NaN	NaN	NaN	NaN	NaN	NaN	NaN	NaN	0	0	0	4323	4934	9	4	-65	200	3	12.64
C092110_0005_15	C092110_0005_15	C092110_0005_15_sim	1	4000	4119	30	30	20	-0.0023	-0.0081823	-45	10	1	0	1	3	5	-68.0978470015159	0.25264606742022	119	0.000370604825758294	0	0	1	0	NaN	NaN	NaN	NaN	NaN	NaN	NaN	NaN	NaN	NaN	NaN	NaN	NaN	0	0	0	4119	4245	9	4	-65	400	3	25.28
C092110_0005_18	C092110_0005_18	C092110_0005_18_sim	1	4000	4172	30	30	20	-0.0023	-0.0081823	-45	10	1	0	1	3	5	-68.0915900070974	0.251478044912441	542	-0.000116328730446126	0.00533116491934038	18.3144879985375	1	0	NaN	NaN	NaN	NaN	NaN	NaN	NaN	NaN	NaN	NaN	NaN	NaN	NaN	0	0	0	4251	4573	9	4	-65	100	4	6.32
C092110_0005_19	C092110_0005_19	C092110_0005_19_sim	1	4000	4139	30	30	20	-0.0023	-0.0081823	-45	10	1	0	1	3	5	-68.883639976051	0.299197958485553	1261	-0.000191943801696006	0.87880079128189	168.521427580242	2	0	NaN	NaN	NaN	NaN	NaN	NaN	NaN	NaN	NaN	NaN	NaN	NaN	NaN	0	0	0	4310	5490	9	4	-65	200	4	12.64
C092110_0005_20	C092110_0005_20	C092110_0005_20_sim	1	4000	4117	30	30	20	-0.0023	-0.0081823	-45	10	1	0	1	3	5	-68.6082412998161	0.28012493523515	117	0.000364682760000545	0	0	1	0	NaN	NaN	NaN	NaN	NaN	NaN	NaN	NaN	NaN	NaN	NaN	NaN	NaN	0	0	0	4117	4241	9	4	-65	400	4	25.28
C092110_0005_23	C092110_0005_23	C092110_0005_23_sim	1	4000	4175	30	30	20	-0.0023	-0.0081823	-45	10	1	0	1	3	5	-68.0002492684605	0.246448031793763	1770	-0.000112332533830759	0	0	1	0	NaN	NaN	NaN	NaN	NaN	NaN	NaN	NaN	NaN	NaN	NaN	NaN	NaN	0	0	0	4247	5770	9	4	-65	100	5	6.32
C092110_0005_24	C092110_0005_24	C092110_0005_24_sim	1	4000	4142	30	30	20	-0.0023	-0.0081823	-45	10	1	0	1	3	5	-68.0547636953504	0.24883506354447	953	-0.000587063934347532	2.3253654722391	150.504613260666	2	0	NaN	NaN	NaN	NaN	NaN	NaN	NaN	NaN	NaN	NaN	NaN	NaN	NaN	0	0	0	4323	5173	9	4	-65	200	5	12.64
C092110_0005_25	C092110_0005_25	C092110_0005_25_sim	1	4000	4117	30	30	20	-0.0023	-0.0081823	-45	10	1	0	1	3	5	-67.9414295698488	0.24490716153308	117	0.000360851438640869	0	0	1	0	NaN	NaN	NaN	NaN	NaN	NaN	NaN	NaN	NaN	NaN	NaN	NaN	NaN	0	0	0	4117	4247	9	4	-65	400	5	25.28
F101210_0000_1	F101210_0000_1	F101210_0000_1_sim	1	4000	4132	30	30	20	-0.0023	-0.0081823	-45	10	1	0	1	3	5	-72.5800660446303	0.850451166071281	720	-0.0393895131503281	38.8768222937978	67.9215699349484	8	0	720	-36.7330416810423	705	1.95219038309558	NaN	NaN	NaN	NaN	NaN	NaN	NaN	NaN	NaN	0	0	0	4279	4968	38	1	-65	100	1	16
F101210_0000_2	F101210_0000_2	F101210_0000_2_sim	1	4000	4123	30	30	20	-0.0023	-0.0081823	-45	10	1	0	1	3	5	-71.1669601904876	0.494163135938781	661	-0.0403554822185561	37.8745267926943	66.7319036944292	8	0	661	-36.3666419881893	646	2.06557191114037	NaN	NaN	NaN	NaN	NaN	NaN	NaN	NaN	NaN	0	0	0	4232	4865	38	1	-65	200	1	32
F101210_0000_3	F101210_0000_3	F101210_0000_3_sim	1	4000	4106	30	30	20	-0.0023	-0.0081823	-45	10	1	0	1	3	5	-73.434155352599	1.53374439903983	1116	-0.0366001479154422	43.6445719997006	79.3825761101855	8	0	1116	-41.9921518285998	1104	1.04450560648333	NaN	NaN	NaN	NaN	NaN	NaN	NaN	NaN	NaN	0	0	0	4187	5568	38	1	-65	400	1	64
F101210_0000_4	F101210_0000_4	F101210_0000_4_sim	1	4000	4134	30	30	20	-0.0023	-0.0081823	-45	10	1	0	1	3	5	-72.7208378060944	0.909149040916191	731	-0.0395292703262161	39.2211836287166	67.8467487149583	8	0	731	-36.7297593343794	716	1.93353771985782	NaN	NaN	NaN	NaN	NaN	NaN	NaN	NaN	NaN	0	0	0	4278	4990	38	1	-65	100	2	16
F101210_0000_5	F101210_0000_5	F101210_0000_5_sim	1	4000	4122	30	30	20	-0.0023	-0.0081823	-45	10	1	0	1	3	5	-71.2986848441798	0.511849301856448	673	-0.0401056279039186	37.9600824239435	66.9267715365622	8	0	673	-36.4991613342977	658	2.0496647694513	NaN	NaN	NaN	NaN	NaN	NaN	NaN	NaN	NaN	0	0	0	4231	4881	38	1	-65	200	2	32
F101210_0000_6	F101210_0000_6	F101210_0000_6_sim	1	4000	4108	30	30	20	-0.0023	-0.0081823	-45	10	1	0	1	3	5	-72.3728765645373	0.78475379498814	958	-0.0383340042380331	43.9724963373549	71.8700693040241	8	0	958	-38.8480842205338	945	1.4682160650798	NaN	NaN	NaN	NaN	NaN	NaN	NaN	NaN	NaN	0	0	0	4189	5402	38	1	-65	400	2	64
F101210_0000_7	F101210_0000_7	F101210_0000_7_sim	1	4000	4132	30	30	20	-0.0023	-0.0081823	-45	10	1	0	1	3	5	-72.0080108807384	0.668230243112378	678	-0.0395945425936898	37.9443900580723	67.2685990913932	8	0	678	-36.5832481483143	663	1.97096708627681	NaN	NaN	NaN	NaN	NaN	NaN	NaN	NaN	NaN	0	0	0	4286	4894	38	1	-65	100	3	16
F101210_0000_8	F101210_0000_8	F101210_0000_8_sim	1	4000	4121	30	30	20	-0.0023	-0.0081823	-45	10	1	0	1	3	5	-71.5395903453969	0.561977630877685	693	-0.0402286722369383	38.5019547483834	67.2045567253864	8	0	693	-36.4568984701435	678	2.03958358418512	NaN	NaN	NaN	NaN	NaN	NaN	NaN	NaN	NaN	0	0	0	4230	4913	38	1	-65	200	3	32
F101210_0000_9	F101210_0000_9	F101210_0000_9_sim	1	4000	4110	30	30	20	-0.0023	-0.0081823	-45	10	1	0	1	3	5	-70.9011359655441	0.453511889152042	769	-0.039761855439955	38.9828159666505	65.8923697963468	8	0	769	-37.1040832004705	755	1.86074949161777	NaN	NaN	NaN	NaN	NaN	NaN	NaN	NaN	NaN	0	0	0	4193	5003	38	1	-65	400	3	64
F101210_0000_10	F101210_0000_10	F101210_0000_10_sim	1	4000	4133	30	30	20	-0.0023	-0.0081823	-45	10	1	0	1	3	5	-72.2656630744387	0.745015787234032	696	-0.0394567017172038	38.3483610990339	67.5952142043922	8	0	696	-36.6399601246109	681	1.94302048139905	NaN	NaN	NaN	NaN	NaN	NaN	NaN	NaN	NaN	0	0	0	4283	4924	38	1	-65	100	4	16
F101210_0000_11	F101210_0000_11	F101210_0000_11_sim	1	4000	4125	30	30	20	-0.0023	-0.0081823	-45	10	1	0	1	3	5	-71.0741677413268	0.478323862698679	652	-0.0405660842126318	37.8228425953767	66.9739193543143	8	0	652	-36.2489349270706	637	2.09922254970296	NaN	NaN	NaN	NaN	NaN	NaN	NaN	NaN	NaN	0	0	0	4234	4853	38	1	-65	200	4	32
F101210_0000_12	F101210_0000_12	F101210_0000_12_sim	1	4000	4115	30	30	20	-0.0023	-0.0081823	-45	10	1	0	1	3	5	-68.8782986454862	0.25192649273495	566	-0.0413760360265059	36.1570328459286	65.8152047274427	8	0	566	-35.9841430518123	550	2.24644418529165	NaN	NaN	NaN	NaN	NaN	NaN	NaN	NaN	NaN	0	0	0	4203	4729	38	1	-65	400	4	64
F101210_0000_13	F101210_0000_13	F101210_0000_13_sim	1	4000	4144	30	30	20	-0.0023	-0.0081823	-45	10	1	0	1	3	5	-69.0160411724579	0.262802177401335	365	-0.000970916671559411	0.847449210922051	84.4010440669022	2	0	NaN	NaN	NaN	NaN	NaN	NaN	NaN	NaN	NaN	NaN	NaN	NaN	NaN	0	0	0	4204	4505	38	1	-65	100	5	16
F101210_0000_14	F101210_0000_14	F101210_0000_14_sim	1	4000	4125	30	30	20	-0.0023	-0.0081823	-45	10	1	0	1	3	5	-70.6401536436927	0.42366173298673	615	-0.0404546176816446	37.112958066767	66.7581789742372	8	0	615	-36.2238349988777	600	2.10125402083888	NaN	NaN	NaN	NaN	NaN	NaN	NaN	NaN	NaN	0	0	0	4237	4802	38	1	-65	200	5	32
F101210_0000_15	F101210_0000_15	F101210_0000_15_sim	1	4000	4110	30	30	20	-0.0023	-0.0081823	-45	10	1	0	1	3	5	-70.9921412367686	0.474185203675313	782	-0.0398554156645933	39.2661101691686	66.0597809904499	8	0	782	-37.1084467219074	768	1.85340252892678	NaN	NaN	NaN	NaN	NaN	NaN	NaN	NaN	NaN	0	0	0	4193	5025	38	1	-65	400	5	64
F101210_0001_1	F101210_0001_1	F101210_0001_1_sim	1	4000	4126	30	30	20	-0.0023	-0.0081823	-45	10	1	0	1	3	5	-72.0398531788162	0.675517457554437	705	-0.0398541301697579	38.7546365433551	67.508384943599	8	0	705	-36.5584986131277	690	2.01327651783501	NaN	NaN	NaN	NaN	NaN	NaN	NaN	NaN	NaN	0	0	0	4248	4938	38	2	-65	100	1	24
F101210_0001_2	F101210_0001_2	F101210_0001_2_sim	1	4000	4113	30	30	20	-0.0023	-0.0081823	-45	10	1	0	1	3	5	-72.0973379475846	0.689678858748967	826	-0.0389868598968789	41.1181128845321	68.2783550699967	8	0	826	-37.4937772535601	812	1.75802717781481	NaN	NaN	NaN	NaN	NaN	NaN	NaN	NaN	NaN	0	0	0	4203	5166	38	2	-65	200	1	48
F101210_0001_3	F101210_0001_3	F101210_0001_3_sim	1	4000	4106	30	30	20	-0.0023	-0.0081823	-45	10	1	0	1	3	5	-68.8948944548419	0.253116436919993	660	-0.0412018576896664	37.1355259700641	64.2215025958967	8	0	660	-36.4841316602305	645	2.08825670612947	NaN	NaN	NaN	NaN	NaN	NaN	NaN	NaN	NaN	0	0	0	4183	4835	38	2	-65	400	1	96
F101210_0001_4	F101210_0001_4	F101210_0001_4_sim	1	4000	4131	30	30	20	-0.0023	-0.0081823	-45	10	1	0	1	3	5	-70.2177788436953	0.360165645763755	553	-0.0395049879449345	35.8398224843722	66.4930446886556	8	0	553	-36.4680367126788	537	2.01921095345652	NaN	NaN	NaN	NaN	NaN	NaN	NaN	NaN	NaN	0	0	0	4263	4725	38	2	-65	100	2	24
F101210_0001_5	F101210_0001_5	F101210_0001_5_sim	1	4000	4120	30	30	20	-0.0023	-0.0081823	-45	10	1	0	1	3	5	-69.7937639489807	0.323323308134482	595	-0.0411630589670074	36.8288458878587	66.3514384481895	8	0	595	-36.0350242754984	580	2.1884929635091	NaN	NaN	NaN	NaN	NaN	NaN	NaN	NaN	NaN	0	0	0	4214	4770	38	2	-65	200	2	48
F101210_0001_6	F101210_0001_6	F101210_0001_6_sim	1	4000	4103	30	30	20	-0.0023	-0.0081823	-45	10	1	0	1	3	5	-69.683533361152	0.312619349001547	753	-0.0403191269328997	37.9785260372059	64.0440670726159	8	0	753	-37.2125312417007	739	1.88105925829269	NaN	NaN	NaN	NaN	NaN	NaN	NaN	NaN	NaN	0	0	0	4181	4956	38	2	-65	400	2	96
F101210_0001_7	F101210_0001_7	F101210_0001_7_sim	1	4000	4131	30	30	20	-0.0023	-0.0081823	-45	10	1	0	1	3	5	-70.3321381521447	0.377042740243136	563	-0.0398926504557046	36.1111619965895	66.6454055324968	8	0	563	-36.3421370861666	547	2.0339122710861	NaN	NaN	NaN	NaN	NaN	NaN	NaN	NaN	NaN	0	0	0	4265	4738	38	2	-65	100	3	24
F101210_0001_8	F101210_0001_8	F101210_0001_8_sim	1	4000	4115	30	30	20	-0.0023	-0.0081823	-45	10	1	0	1	3	5	-71.0333317533393	0.477565289494212	714	-0.0399432225007905	38.389792741855	66.4217004274944	8	0	714	-36.7486721916736	699	1.99114517570444	NaN	NaN	NaN	NaN	NaN	NaN	NaN	NaN	NaN	0	0	0	4207	4932	38	2	-65	200	3	48
F101210_0001_9	F101210_0001_9	F101210_0001_9_sim	1	4000	4100	30	30	20	-0.0023	-0.0081823	-45	10	1	0	1	3	5	-71.0658123396483	0.476764932321836	960	-0.0386309724520921	39.8061200091522	66.2811075018311	8	0	960	-39.2538572228255	946	1.43615066489566	NaN	NaN	NaN	NaN	NaN	NaN	NaN	NaN	NaN	0	0	0	4177	5272	38	2	-65	400	3	96
F101210_0001_10	F101210_0001_10	F101210_0001_10_sim	1	4000	4138	30	30	20	-0.0023	-0.0081823	-45	10	1	0	1	3	5	-69.1824092088662	0.272720553143094	462	-0.0344730277893829	30.3752172481767	59.8636840446811	8	0	462	-40.5832324570751	448	1.13725942924922	NaN	NaN	NaN	NaN	NaN	NaN	NaN	NaN	NaN	0	0	0	4256	4610	38	2	-65	100	4	24
F101210_0001_11	F101210_0001_11	F101210_0001_11_sim	1	4000	4115	30	30	20	-0.0023	-0.0081823	-45	10	1	0	1	3	5	-71.1047208499841	0.480174373981511	720	-0.0401906780523299	38.6639400064813	66.4201309875436	8	0	720	-36.6635471286512	705	2.01672620626977	NaN	NaN	NaN	NaN	NaN	NaN	NaN	NaN	NaN	0	0	0	4207	4941	38	2	-65	200	4	48
F101210_0001_12	F101210_0001_12	F101210_0001_12_sim	1	4000	4104	30	30	20	-0.0023	-0.0081823	-45	10	1	0	1	3	5	-69.1841621892331	0.270878465448911	691	-0.0407765666934792	37.4424081446996	64.1949259314569	8	0	691	-36.732691269162	677	2.04607581422521	NaN	NaN	NaN	NaN	NaN	NaN	NaN	NaN	NaN	0	0	0	4182	4875	38	2	-65	400	4	96
F101210_0001_13	F101210_0001_13	F101210_0001_13_sim	1	4000	4130	30	30	20	-0.0023	-0.0081823	-45	10	1	0	1	3	5	-71.0016725521466	0.471693608793245	618	-0.0401757194246917	37.1494452133871	66.8472193563716	8	0	618	-36.2883531849264	602	2.05697148700532	NaN	NaN	NaN	NaN	NaN	NaN	NaN	NaN	NaN	0	0	0	4258	4808	38	2	-65	100	5	24
F101210_0001_14	F101210_0001_14	F101210_0001_14_sim	1	4000	4118	30	30	20	-0.0023	-0.0081823	-45	10	1	0	1	3	5	-69.5155855165993	0.297008543625547	572	-0.0410692302667352	36.3782845341417	66.2320674729586	8	0	572	-36.0432575368045	557	2.21882184879999	NaN	NaN	NaN	NaN	NaN	NaN	NaN	NaN	NaN	0	0	0	4216	4742	38	2	-65	200	5	48
F101210_0001_15	F101210_0001_15	F101210_0001_15_sim	1	4000	4101	30	30	20	-0.0023	-0.0081823	-45	10	1	0	1	3	5	-71.4882736014422	0.550991430145822	1030	-0.0382322342703835	40.5572085978486	68.3309945437778	8	0	1030	-40.2056201798729	1017	1.27376577545729	NaN	NaN	NaN	NaN	NaN	NaN	NaN	NaN	NaN	0	0	0	4177	5402	38	2	-65	400	5	96
F101210_0002_1	F101210_0002_1	F101210_0002_1_sim	1	4000	4123	30	30	20	-0.0023	-0.0081823	-45	10	1	0	1	3	5	-70.3194473294192	0.375073791848673	740	-0.0402530503847538	36.9976732798018	65.3665821419305	8	0	740	-36.5618024410719	725	2.0344743234162	NaN	NaN	NaN	NaN	NaN	NaN	NaN	NaN	NaN	0	0	0	4249	4920	38	3	-65	100	1	8.88
F101210_0002_2	F101210_0002_2	F101210_0002_2_sim	1	4000	4105	30	30	20	-0.0023	-0.0081823	-45	10	1	0	1	3	5	-70.3445896418778	0.376207580753496	943	-0.0397636819627753	37.6657046892029	63.8639048754078	8	0	943	-37.4975960912458	929	1.79099115100897	NaN	NaN	NaN	NaN	NaN	NaN	NaN	NaN	NaN	0	0	0	4202	5143	38	3	-65	200	1	17.76
F101210_0002_3	F101210_0002_3	F101210_0002_3_sim	1	4000	4093	30	30	20	-0.0023	-0.0081823	-45	10	1	0	1	3	5	-68.57273803809	0.230006459831533	1021	-0.0408448041337087	36.3813617932746	60.9406708251475	8	0	1021	-37.9957723737626	1008	1.71902121285104	NaN	NaN	NaN	NaN	NaN	NaN	NaN	NaN	NaN	0	0	0	4180	5192	38	3	-65	400	1	35.52
F101210_0002_4	F101210_0002_4	F101210_0002_4_sim	1	4000	4116	30	30	20	-0.0023	-0.0081823	-45	10	1	0	1	3	5	-71.8674259940831	0.636397611096934	890	-0.0392439531277562	38.9772808567447	66.42241466116	8	0	890	-37.2139161400715	875	1.81966981146117	NaN	NaN	NaN	NaN	NaN	NaN	NaN	NaN	NaN	0	0	0	4234	5133	38	3	-65	100	2	8.88
F101210_0002_5	F101210_0002_5	F101210_0002_5_sim	1	4000	4107	30	30	20	-0.0023	-0.0081823	-45	10	1	0	1	3	5	-69.9894310639798	0.341052299217975	902	-0.0399677003430036	37.2600310170115	63.6893895304797	8	0	902	-37.3170300029078	888	1.84725632389285	NaN	NaN	NaN	NaN	NaN	NaN	NaN	NaN	NaN	0	0	0	4204	5091	38	3	-65	200	2	17.76
F101210_0002_6	F101210_0002_6	F101210_0002_6_sim	1	4000	4090	30	30	20	-0.0023	-0.0081823	-45	10	1	0	1	3	5	-71.1504911882799	0.488261846567374	1384	-0.0381357056247241	37.7733714649062	65.6081649301996	8	0	1384	-41.527817834704	1372	1.11801173795534	NaN	NaN	NaN	NaN	NaN	NaN	NaN	NaN	NaN	0	0	0	4177	5691	38	3	-65	400	2	35.52
F101210_0002_7	F101210_0002_7	F101210_0002_7_sim	1	4000	4124	30	30	20	-0.0023	-0.0081823	-45	10	1	0	1	3	5	-70.446820251129	0.391692213907429	752	-0.0403336139234619	37.1855754187611	65.47478156861	8	0	752	-36.5542530135662	737	2.03119228164038	NaN	NaN	NaN	NaN	NaN	NaN	NaN	NaN	NaN	0	0	0	4248	4937	38	3	-65	100	3	8.88
F101210_0002_8	F101210_0002_8	F101210_0002_8_sim	1	4000	4105	30	30	20	-0.0023	-0.0081823	-45	10	1	0	1	3	5	-71.0326947220772	0.478569547137023	1022	-0.0391129645806779	38.4677958656591	64.8221660044826	8	0	1022	-38.0093338010834	1008	1.67595345198391	NaN	NaN	NaN	NaN	NaN	NaN	NaN	NaN	NaN	0	0	0	4199	5255	38	3	-65	200	3	17.76
F101210_0002_9	F101210_0002_9	F101210_0002_9_sim	1	4000	4091	30	30	20	-0.0023	-0.0081823	-45	10	1	0	1	3	5	-70.1549681730784	0.357614208898776	1236	-0.0396610349055694	37.3364033066122	62.4699813627906	8	0	1236	-39.5998668108027	1223	1.39113555526369	NaN	NaN	NaN	NaN	NaN	NaN	NaN	NaN	NaN	0	0	0	4177	5463	38	3	-65	400	3	35.52
F101210_0002_10	F101210_0002_10	F101210_0002_10_sim	1	4000	4122	30	30	20	-0.0023	-0.0081823	-45	10	1	0	1	3	5	-70.3203889742501	0.373344535751651	738	-0.0404249935547007	36.9979037106716	65.2950517694941	8	0	738	-36.5536444736652	724	2.05150891640781	NaN	NaN	NaN	NaN	NaN	NaN	NaN	NaN	NaN	0	0	0	4249	4919	38	3	-65	100	4	8.88
F101210_0002_11	F101210_0002_11	F101210_0002_11_sim	1	4000	4105	30	30	20	-0.0023	-0.0081823	-45	10	1	0	1	3	5	-71.1133645629232	0.484897592004491	1030	-0.039236749595762	38.7961454088455	65.0253868747544	8	0	1030	-37.9377671449341	1016	1.69426584770798	NaN	NaN	NaN	NaN	NaN	NaN	NaN	NaN	NaN	0	0	0	4199	5270	38	3	-65	200	4	17.76
F101210_0002_12	F101210_0002_12	F101210_0002_12_sim	1	4000	4089	30	30	20	-0.0023	-0.0081823	-45	10	1	0	1	3	5	-71.5424303918128	0.561198290630978	1446	-0.0360915412537194	36.5048411713371	68.1130255602604	8	0	1446	-43.6148265325581	1434	0.92588875953092	NaN	NaN	NaN	NaN	NaN	NaN	NaN	NaN	NaN	0	0	0	4175	5770	38	3	-65	400	4	35.52
F101210_0002_13	F101210_0002_13	F101210_0002_13_sim	1	4000	4120	30	30	20	-0.0023	-0.0081823	-45	10	1	0	1	3	5	-70.903155435353	0.454420973844438	797	-0.0401656315476846	37.7034556864804	65.3768694083702	8	0	797	-36.7068974810638	782	1.98285799296708	NaN	NaN	NaN	NaN	NaN	NaN	NaN	NaN	NaN	0	0	0	4243	4994	38	3	-65	100	5	8.88
F101210_0002_14	F101210_0002_14	F101210_0002_14_sim	1	4000	4104	30	30	20	-0.0023	-0.0081823	-45	10	1	0	1	3	5	-71.0971340183595	0.477102423699665	1028	-0.0392100516453037	38.759138461895	64.9985636717952	8	0	1028	-37.923117550404	1014	1.68429839179532	NaN	NaN	NaN	NaN	NaN	NaN	NaN	NaN	NaN	0	0	0	4200	5268	38	3	-65	200	5	17.76
F101210_0002_15	F101210_0002_15	F101210_0002_15_sim	1	4000	4090	30	30	20	-0.0023	-0.0081823	-45	10	1	0	1	3	5	-70.5024906233049	0.397966624508978	1286	-0.0391528423731765	37.63097845256	63.4048730605136	8	0	1286	-40.0685110854037	1274	1.31625442713189	NaN	NaN	NaN	NaN	NaN	NaN	NaN	NaN	NaN	0	0	0	4177	5534	38	3	-65	400	5	35.52
F101210_0003_1	F101210_0003_1	F101210_0003_1_sim	1	4000	4165	30	30	20	-0.0023	-0.0081823	-45	10	1	0	1	3	5	-69.2169577677178	0.275981931389837	531	-0.000995858205726561	2.46612233482438	120.191412973242	2	0	NaN	NaN	NaN	NaN	NaN	NaN	NaN	NaN	NaN	NaN	NaN	NaN	NaN	0	0	0	4301	4716	38	4	-65	100	1	6.32
F101210_0003_2	F101210_0003_2	F101210_0003_2_sim	1	4000	4137	30	30	20	-0.0023	-0.0081823	-45	10	1	0	1	3	5	-68.4494000598383	0.222245655778621	814	-0.0373139856019112	33.6749201678003	61.4108236377641	8	0	814	-43.0032243862243	802	0.985914744876986	NaN	NaN	NaN	NaN	NaN	NaN	NaN	NaN	NaN	0	0	0	4322	5033	38	4	-65	200	1	12.64
F101210_0003_3	F101210_0003_3	F101210_0003_3_sim	1	4000	4106	30	30	20	-0.0023	-0.0081823	-45	10	1	0	1	3	5	-70.7026347090509	0.422884520225273	106	-4.04813463353859e-05	0	0	1	0	NaN	NaN	NaN	NaN	NaN	NaN	NaN	NaN	NaN	NaN	NaN	NaN	NaN	0	0	0	4106	4215	38	4	-65	400	1	25.28
F101210_0003_4	F101210_0003_4	F101210_0003_4_sim	1	4000	4168	30	30	20	-0.0023	-0.0081823	-45	10	1	0	1	3	5	-69.3359692668626	0.284270144041559	569	-0.0017844651397403	4.02243597730094	114.585373092218	2	0	NaN	NaN	NaN	NaN	NaN	NaN	NaN	NaN	NaN	NaN	NaN	NaN	NaN	0	0	0	4328	4760	38	4	-65	100	2	6.32
F101210_0003_5	F101210_0003_5	F101210_0003_5_sim	1	4000	4125	30	30	20	-0.0023	-0.0081823	-45	10	1	0	1	3	5	-71.0363037451381	0.476590791801635	1696	-0.00146551688143957	2.33844550399496	84.2814728368141	2	0	NaN	NaN	NaN	NaN	NaN	NaN	NaN	NaN	NaN	NaN	NaN	NaN	NaN	0	0	0	4263	5770	38	4	-65	200	2	12.64
F101210_0003_6	F101210_0003_6	F101210_0003_6_sim	1	4000	4112	30	30	20	-0.0023	-0.0081823	-45	10	1	0	1	3	5	-69.2237893164736	0.27672385248773	112	-0.00017250923922163	0	0	1	0	NaN	NaN	NaN	NaN	NaN	NaN	NaN	NaN	NaN	NaN	NaN	NaN	NaN	0	0	0	4112	4225	38	4	-65	400	2	25.28
F101210_0003_7	F101210_0003_7	F101210_0003_7_sim	1	4000	4173	30	30	20	-0.0023	-0.0081823	-45	10	1	0	1	3	5	-68.3118950910281	0.21531827134789	430	-0.000140051513932153	0.0313283049151636	53.9364330599361	1	0	NaN	NaN	NaN	NaN	NaN	NaN	NaN	NaN	NaN	NaN	NaN	NaN	NaN	0	0	0	4220	4507	38	4	-65	100	3	6.32
F101210_0003_8	F101210_0003_8	F101210_0003_8_sim	1	4000	4126	30	30	20	-0.0023	-0.0081823	-45	10	1	0	1	3	5	-70.6644475686668	0.419424731815035	1515	-0.0024240390914661	10.6944945294518	183.07033502883	6	0	1515	-69.0359984196427	1468	0.081544568393781	NaN	NaN	NaN	NaN	NaN	NaN	NaN	NaN	NaN	0	0	0	4268	5770	38	4	-65	200	3	12.64
F101210_0003_9	F101210_0003_9	F101210_0003_9_sim	1	4000	4110	30	30	20	-0.0023	-0.0081823	-45	10	1	0	1	3	5	-69.5033562961652	0.297794232048948	110	-0.000298842554643519	0	0	1	0	NaN	NaN	NaN	NaN	NaN	NaN	NaN	NaN	NaN	NaN	NaN	NaN	NaN	0	0	0	4110	4223	38	4	-65	400	3	25.28
F101210_0003_10	F101210_0003_10	F101210_0003_10_sim	1	4000	4156	30	30	20	-0.0023	-0.0081823	-45	10	1	0	1	3	5	-69.8190003736782	0.325683500956341	747	-0.0368648748588689	34.1212932823575	61.7438728005803	8	0	747	-41.0389332122765	734	1.14073528756672	NaN	NaN	NaN	NaN	NaN	NaN	NaN	NaN	NaN	0	0	0	4407	4954	38	4	-65	100	4	6.32
F101210_0003_11	F101210_0003_11	F101210_0003_11_sim	1	4000	4127	30	30	20	-0.0023	-0.0081823	-45	10	1	0	1	3	5	-70.0613052450023	0.348789229125236	1274	-0.0042472211046879	13.29825604985	153.533722181269	6	0	1274	-66.5314722581559	1238	0.12480591395402	NaN	NaN	NaN	NaN	NaN	NaN	NaN	NaN	NaN	0	0	0	4278	5647	38	4	-65	200	4	12.64
F101210_0003_12	F101210_0003_12	F101210_0003_12_sim	1	4000	4113	30	30	20	-0.0023	-0.0081823	-45	10	1	0	1	3	5	-68.6053912279014	0.23329858040213	1770	-0.000109256311047003	0	0	1	0	NaN	NaN	NaN	NaN	NaN	NaN	NaN	NaN	NaN	NaN	NaN	NaN	NaN	0	0	0	4231	5770	38	4	-65	400	4	25.28
F101210_0003_13	F101210_0003_13	F101210_0003_13_sim	1	4000	4181	30	30	20	-0.0023	-0.0081823	-45	10	1	0	1	3	5	-68.21233744157	0.209731720135011	458	-0.000124128154047493	0.00687251499491026	49.3139587303421	1	0	NaN	NaN	NaN	NaN	NaN	NaN	NaN	NaN	NaN	NaN	NaN	NaN	NaN	0	0	0	4216	4492	38	4	-65	100	5	6.32
F101210_0003_14	F101210_0003_14	F101210_0003_14_sim	1	4000	4130	30	30	20	-0.0023	-0.0081823	-45	10	1	0	1	3	5	-69.3325868733977	0.285625276959498	1044	-0.0104134601446186	16.5775925062114	100.26813057863	8	0	1044	-61.189229819846	1011	0.192634451344375	NaN	NaN	NaN	NaN	NaN	NaN	NaN	NaN	NaN	0	0	0	4295	5309	38	4	-65	200	5	12.64
F101210_0003_15	F101210_0003_15	F101210_0003_15_sim	1	4000	4109	30	30	20	-0.0023	-0.0081823	-45	10	1	0	1	3	5	-70.0619972845584	0.348737971791555	109	4.73426233366658e-05	0	0	1	0	NaN	NaN	NaN	NaN	NaN	NaN	NaN	NaN	NaN	NaN	NaN	NaN	NaN	0	0	0	4109	4219	38	4	-65	400	5	25.28
H101310_0000_1	H101310_0000_1	H101310_0000_1_sim	1	4000	4136	30	30	20	-0.0023	-0.0081823	-45	10	1	0	1	3	5	-70.7476324988593	0.481524443710741	445	-0.0100040304564624	11.4866358808795	75.1993724310328	8	0	445	-60.5090373572922	431	0.202326240458561	NaN	NaN	NaN	NaN	NaN	NaN	NaN	NaN	NaN	0	0	0	4228	4623	49	1	-70	100	1	16
H101310_0000_2	H101310_0000_2	H101310_0000_2_sim	1	4000	4131	30	30	20	-0.0023	-0.0081823	-45	10	1	0	1	3	5	-70.747345910984	0.481545588104823	441	-0.0331362974907664	28.4456459834017	66.1037533509706	8	0	441	-45.1358222669844	421	2.77573798226476	NaN	NaN	NaN	NaN	NaN	NaN	NaN	NaN	NaN	0	0	0	4211	4644	49	1	-70	200	1	32
H101310_0000_3	H101310_0000_3	H101310_0000_3_sim	1	4000	4117	30	30	20	-0.0023	-0.0081823	-45	10	1	0	1	3	5	-72.5791375332433	0.755123921674269	509	-0.0350621588597591	33.7181199885809	69.521919829352	8	0	509	-44.9215070796026	489	3.19348466283104	NaN	NaN	NaN	NaN	NaN	NaN	NaN	NaN	NaN	0	0	0	4184	4757	49	1	-70	400	1	64
H101310_0000_5	H101310_0000_5	H101310_0000_5_sim	1	4000	4138	30	30	20	-0.0023	-0.0081823	-45	10	1	0	1	3	5	-72.3961649866833	0.711353828649115	464	-0.0306336380420674	27.2900059908095	62.9088210620205	8	0	464	-47.9349799379823	451	1.65910002798346	NaN	NaN	NaN	NaN	NaN	NaN	NaN	NaN	NaN	0	0	0	4229	4697	49	1	-70	100	2	16
H101310_0000_6	H101310_0000_6	H101310_0000_6_sim	1	4000	4131	30	30	20	-0.0023	-0.0081823	-45	10	1	0	1	3	5	-70.4732881747741	0.448542083893181	436	-0.0329995348504326	27.9305915912457	65.476665887027	8	0	436	-45.2286825830197	417	2.74993512082618	NaN	NaN	NaN	NaN	NaN	NaN	NaN	NaN	NaN	0	0	0	4212	4633	49	1	-70	200	2	32
H101310_0000_7	H101310_0000_7	H101310_0000_7_sim	1	4000	4116	30	30	20	-0.0023	-0.0081823	-45	10	1	0	1	3	5	-71.9777237233343	0.651181658234055	499	-0.0349303115035608	32.8590716837612	69.234247978373	8	0	499	-44.7658927494132	479	3.14983874285279	NaN	NaN	NaN	NaN	NaN	NaN	NaN	NaN	NaN	0	0	0	4185	4738	49	1	-70	400	2	64
H101310_0000_9	H101310_0000_9	H101310_0000_9_sim	1	4000	4137	30	30	20	-0.0023	-0.0081823	-45	10	1	0	1	3	5	-72.5669109531121	0.758570519319182	465	-0.0309742711392507	27.8210037293528	63.3954851958205	8	0	465	-47.7274954567745	452	1.72002724175388	NaN	NaN	NaN	NaN	NaN	NaN	NaN	NaN	NaN	0	0	0	4228	4704	49	1	-70	100	3	16
H101310_0000_10	H101310_0000_10	H101310_0000_10_sim	1	4000	4130	30	30	20	-0.0023	-0.0081823	-45	10	1	0	1	3	5	-73.7618794659584	1.03499802795403	485	-0.033957190394862	33.79481069953	70.8191052113062	8	0	485	-45.2687755510586	466	2.87195488281964	NaN	NaN	NaN	NaN	NaN	NaN	NaN	NaN	NaN	0	0	0	4203	4754	49	1	-70	200	3	32
H101310_0000_11	H101310_0000_11	H101310_0000_11_sim	1	4000	4117	30	30	20	-0.0023	-0.0081823	-45	10	1	0	1	3	5	-73.3516757024141	0.930728065385446	523	-0.0351607484205881	34.7247870824807	70.0736636292195	8	0	523	-45.1982458959371	504	3.05137837524352	NaN	NaN	NaN	NaN	NaN	NaN	NaN	NaN	NaN	0	0	0	4183	4779	49	1	-70	400	3	64
H101310_0000_13	H101310_0000_13	H101310_0000_13_sim	1	4000	4140	30	30	20	-0.0023	-0.0081823	-45	10	1	0	1	3	5	-73.5119856112066	0.979373328646352	475	-0.0318705201822617	30.3198305214676	66.6754541982087	8	0	475	-47.1322874848696	460	1.96919712917143	NaN	NaN	NaN	NaN	NaN	NaN	NaN	NaN	NaN	0	0	0	4225	4741	49	1	-70	100	4	16
H101310_0000_14	H101310_0000_14	H101310_0000_14_sim	1	4000	4127	30	30	20	-0.0023	-0.0081823	-45	10	1	0	1	3	5	-72.7991455721553	0.796050139871478	470	-0.0339179530367062	32.1543699656823	69.2145173508328	8	0	470	-45.0480411127775	451	2.90188096247969	NaN	NaN	NaN	NaN	NaN	NaN	NaN	NaN	NaN	0	0	0	4204	4723	49	1	-70	200	4	32
H101310_0000_15	H101310_0000_15	H101310_0000_15_sim	1	4000	4118	30	30	20	-0.0023	-0.0081823	-45	10	1	0	1	3	5	-72.7572105356649	0.786389222052221	513	-0.0351534408461834	33.9424431814633	69.5162328402892	8	0	513	-44.9867569969037	493	3.1439081445518	NaN	NaN	NaN	NaN	NaN	NaN	NaN	NaN	NaN	0	0	0	4184	4763	49	1	-70	400	4	64
H101310_0000_17	H101310_0000_17	H101310_0000_17_sim	1	4000	4141	30	30	20	-0.0023	-0.0081823	-45	10	1	0	1	3	5	-71.5232328983437	0.575733815772438	453	-0.0281938709897911	23.9708470428292	59.4942885413189	8	0	453	-49.6655881273905	443	1.10945953267252	NaN	NaN	NaN	NaN	NaN	NaN	NaN	NaN	NaN	0	0	0	4230	4661	49	1	-70	100	5	16
H101310_0000_18	H101310_0000_18	H101310_0000_18_sim	1	4000	4131	30	30	20	-0.0023	-0.0081823	-45	10	1	0	1	3	5	-71.5497993468548	0.584594171920947	452	-0.0335664048799711	29.8890658544835	67.3389576925185	8	0	452	-45.0396471523171	432	2.90727325676212	NaN	NaN	NaN	NaN	NaN	NaN	NaN	NaN	NaN	0	0	0	4209	4675	49	1	-70	200	5	32
H101310_0000_19	H101310_0000_19	H101310_0000_19_sim	1	4000	4117	30	30	20	-0.0023	-0.0081823	-45	10	1	0	1	3	5	-71.673500501336	0.598607607274739	494	-0.0350510073618004	32.4134344300981	68.6329898305705	8	0	494	-44.6680088199654	474	3.21403483921377	NaN	NaN	NaN	NaN	NaN	NaN	NaN	NaN	NaN	0	0	0	4186	4729	49	1	-70	400	5	64
H101310_0001_1	H101310_0001_1	H101310_0001_1_sim	1	4000	4132	30	30	20	-0.0023	-0.0081823	-45	10	1	0	1	3	5	-71.0588153929027	0.514492062697813	441	-0.0321145300740711	27.4290763354447	63.8180016288673	8	0	441	-46.1489336948477	424	2.28927588710945	NaN	NaN	NaN	NaN	NaN	NaN	NaN	NaN	NaN	0	0	0	4220	4647	49	2	-70	100	1	24
H101310_0001_2	H101310_0001_2	H101310_0001_2_sim	1	4000	4123	30	30	20	-0.0023	-0.0081823	-45	10	1	0	1	3	5	-71.5783843346403	0.58730222452789	471	-0.0344816802316724	31.3616647036902	68.7795749657777	8	0	471	-44.6011637047828	451	3.1919838821392	NaN	NaN	NaN	NaN	NaN	NaN	NaN	NaN	NaN	0	0	0	4195	4701	49	2	-70	200	1	48
H101310_0001_3	H101310_0001_3	H101310_0001_3_sim	1	4000	4109	30	30	20	-0.0023	-0.0081823	-45	10	1	0	1	3	5	-71.251147453973	0.54749850204497	531	-0.0356017524256911	32.980998094158	67.5467608275475	8	0	531	-45.0829229599228	511	3.15430210202653	NaN	NaN	NaN	NaN	NaN	NaN	NaN	NaN	NaN	0	0	0	4175	4760	49	2	-70	400	1	96
H101310_0001_5	H101310_0001_5	H101310_0001_5_sim	1	4000	4134	30	30	20	-0.0023	-0.0081823	-45	10	1	0	1	3	5	-69.984589705242	0.40386115126819	424	-0.0306252766770555	24.6594120918089	59.9441235152573	8	0	424	-47.3626597933633	410	1.83174502481612	NaN	NaN	NaN	NaN	NaN	NaN	NaN	NaN	NaN	0	0	0	4222	4607	49	2	-70	100	2	24
H101310_0001_6	H101310_0001_6	H101310_0001_6_sim	1	4000	4122	30	30	20	-0.0023	-0.0081823	-45	10	1	0	1	3	5	-70.8284810217133	0.495127107271693	459	-0.0343610351418785	30.1372949602952	67.7833941558667	8	0	459	-44.5270563114339	438	3.17056110702354	NaN	NaN	NaN	NaN	NaN	NaN	NaN	NaN	NaN	0	0	0	4197	4670	49	2	-70	200	2	48
H101310_0001_7	H101310_0001_7	H101310_0001_7_sim	1	4000	4109	30	30	20	-0.0023	-0.0081823	-45	10	1	0	1	3	5	-69.853969263582	0.393301284363225	500	-0.0356630728496193	30.974753210545	66.3452303107231	8	0	500	-44.6582354408115	480	3.3836383737818	NaN	NaN	NaN	NaN	NaN	NaN	NaN	NaN	NaN	0	0	0	4177	4705	49	2	-70	400	2	96
H101310_0001_9	H101310_0001_9	H101310_0001_9_sim	1	4000	4137	30	30	20	-0.0023	-0.0081823	-45	10	1	0	1	3	5	-70.1486426092649	0.418715826243081	426	-0.0309289383518771	25.1988024845458	60.8021314517566	8	0	426	-47.0458292378042	411	1.93630095147457	NaN	NaN	NaN	NaN	NaN	NaN	NaN	NaN	NaN	0	0	0	4221	4611	49	2	-70	100	3	24
H101310_0001_10	H101310_0001_10	H101310_0001_10_sim	1	4000	4120	30	30	20	-0.0023	-0.0081823	-45	10	1	0	1	3	5	-70.4175094996583	0.445706249594019	452	-0.0342772120424573	29.4763755592058	67.3755819732189	8	0	452	-44.4807394805964	431	3.17598367131492	NaN	NaN	NaN	NaN	NaN	NaN	NaN	NaN	NaN	0	0	0	4198	4653	49	2	-70	200	3	48
H101310_0001_11	H101310_0001_11	H101310_0001_11_sim	1	4000	4110	30	30	20	-0.0023	-0.0081823	-45	10	1	0	1	3	5	-68.840002409394	0.317904519701523	477	-0.0355961170542026	29.5186476327311	65.7657775039326	8	0	477	-44.3861944485075	456	3.35062155879399	NaN	NaN	NaN	NaN	NaN	NaN	NaN	NaN	NaN	0	0	0	4179	4661	49	2	-70	400	3	96
H101310_0001_13	H101310_0001_13	H101310_0001_13_sim	1	4000	4138	30	30	20	-0.0023	-0.0081823	-45	10	1	0	1	3	5	-68.9254767522816	0.321859103907533	414	-0.0191475219400909	15.7864898676663	57.1256747195928	8	0	414	-54.6618653008577	405	0.490831883382434	NaN	NaN	NaN	NaN	NaN	NaN	NaN	NaN	NaN	0	0	0	4220	4569	49	2	-70	100	4	24
H101310_0001_14	H101310_0001_14	H101310_0001_14_sim	1	4000	4125	30	30	20	-0.0023	-0.0081823	-45	10	1	0	1	3	5	-68.5055307736645	0.296988362884929	416	-0.0334539694322836	26.4427890862933	64.9720688524206	8	0	416	-44.7272079409329	396	2.99241590942025	NaN	NaN	NaN	NaN	NaN	NaN	NaN	NaN	NaN	0	0	0	4203	4583	49	2	-70	200	4	48
H101310_0001_15	H101310_0001_15	H101310_0001_15_sim	1	4000	4109	30	30	20	-0.0023	-0.0081823	-45	10	1	0	1	3	5	-69.2841307481735	0.347493384880763	488	-0.035821822991024	30.2414280371569	65.8249402604918	8	0	488	-44.4414995726495	467	3.35523743473607	NaN	NaN	NaN	NaN	NaN	NaN	NaN	NaN	NaN	0	0	0	4178	4682	49	2	-70	400	4	96
H101310_0001_17	H101310_0001_17	H101310_0001_17_sim	1	4000	4139	30	30	20	-0.0023	-0.0081823	-45	10	1	0	1	3	5	-69.0736368377733	0.331192480569099	415	-0.0237953146061981	18.7781026823764	55.4685704562319	8	0	415	-51.9215375427736	406	0.748643223065244	NaN	NaN	NaN	NaN	NaN	NaN	NaN	NaN	NaN	0	0	0	4221	4576	49	2	-70	100	5	24
H101310_0001_18	H101310_0001_18	H101310_0001_18_sim	1	4000	4123	30	30	20	-0.0023	-0.0081823	-45	10	1	0	1	3	5	-69.506581364289	0.367738464327088	436	-0.033937395459817	28.0551034917764	66.6769101123846	8	0	436	-44.5193568757804	415	3.13136876675156	NaN	NaN	NaN	NaN	NaN	NaN	NaN	NaN	NaN	0	0	0	4201	4619	49	2	-70	200	5	48
H101310_0001_19	H101310_0001_19	H101310_0001_19_sim	1	4000	4109	30	30	20	-0.0023	-0.0081823	-45	10	1	0	1	3	5	-69.3081026067501	0.347251133619439	488	-0.0355410087065078	30.132998341204	65.9303304460454	8	0	488	-44.5463288555335	468	3.39748988106719	NaN	NaN	NaN	NaN	NaN	NaN	NaN	NaN	NaN	0	0	0	4179	4682	49	2	-70	400	5	96
H101310_0002_1	H101310_0002_1	H101310_0002_1_sim	1	4000	4130	30	30	20	-0.0023	-0.0081823	-45	10	1	0	1	3	5	-70.1209694928078	0.41597504259882	506	-0.0337858743457031	28.3519907052609	63.0516742317933	8	0	506	-45.8975083250795	489	2.5601877404393	NaN	NaN	NaN	NaN	NaN	NaN	NaN	NaN	NaN	0	0	0	4224	4696	49	3	-70	100	1	8.88
H101310_0002_2	H101310_0002_2	H101310_0002_2_sim	1	4000	4115	30	30	20	-0.0023	-0.0081823	-45	10	1	0	1	3	5	-69.6512607628875	0.376434226567719	591	-0.0350290944125566	29.1568450938217	61.6108260403697	8	0	591	-46.2890648927834	575	2.72578657393802	NaN	NaN	NaN	NaN	NaN	NaN	NaN	NaN	NaN	0	0	0	4197	4776	49	3	-70	200	1	17.76
H101310_0002_3	H101310_0002_3	H101310_0002_3_sim	1	4000	4100	30	30	20	-0.0023	-0.0081823	-45	10	1	0	1	3	5	-69.3450176743341	0.351054018362474	778	-0.0319794742472005	25.9852251062979	56.2397582283736	8	0	778	-50.1139277247667	770	1.39790861613304	NaN	NaN	NaN	NaN	NaN	NaN	NaN	NaN	NaN	0	0	0	4174	4954	49	3	-70	400	1	35.52
H101310_0002_5	H101310_0002_5	H101310_0002_5_sim	1	4000	4134	30	30	20	-0.0023	-0.0081823	-45	10	1	0	1	3	5	-68.8763136596697	0.321628771668745	479	-0.0328434261863891	26.1631175946474	60.7872142075789	8	0	479	-46.3801746262785	462	2.37437859989104	NaN	NaN	NaN	NaN	NaN	NaN	NaN	NaN	NaN	0	0	0	4231	4647	49	3	-70	100	2	8.88
H101310_0002_6	H101310_0002_6	H101310_0002_6_sim	1	4000	4114	30	30	20	-0.0023	-0.0081823	-45	10	1	0	1	3	5	-70.6945449843537	0.473909252970478	622	-0.0351722104518037	30.1073496742868	61.8982308508516	8	0	622	-46.6295209950108	607	2.51314489509861	NaN	NaN	NaN	NaN	NaN	NaN	NaN	NaN	NaN	0	0	0	4193	4822	49	3	-70	200	2	17.76
H101310_0002_7	H101310_0002_7	H101310_0002_7_sim	1	4000	4098	30	30	20	-0.0023	-0.0081823	-45	10	1	0	1	3	5	-69.865946857151	0.395711527534815	814	-0.0151423819023313	16.5280401144406	76.2656733759599	8	0	814	-58.970294074094	806	0.290008129559787	NaN	NaN	NaN	NaN	NaN	NaN	NaN	NaN	NaN	0	0	0	4173	4982	49	3	-70	400	2	35.52
H101310_0002_9	H101310_0002_9	H101310_0002_9_sim	1	4000	4133	30	30	20	-0.0023	-0.0081823	-45	10	1	0	1	3	5	-68.0046909813467	0.268979203429032	459	-0.0317498091617589	23.9882486220475	57.2451884794251	8	0	459	-47.4170011754227	445	1.92215734100186	NaN	NaN	NaN	NaN	NaN	NaN	NaN	NaN	NaN	0	0	0	4234	4614	49	3	-70	100	3	8.88
H101310_0002_10	H101310_0002_10	H101310_0002_10_sim	1	4000	4114	30	30	20	-0.0023	-0.0081823	-45	10	1	0	1	3	5	-68.8940023894499	0.321125129322158	566	-0.035057640838264	28.6126370067301	61.6942922467783	8	0	566	-45.9647473000447	548	2.81181811435224	NaN	NaN	NaN	NaN	NaN	NaN	NaN	NaN	NaN	0	0	0	4199	4741	49	3	-70	200	3	17.76
H101310_0002_11	H101310_0002_11	H101310_0002_11_sim	1	4000	4099	30	30	20	-0.0023	-0.0081823	-45	10	1	0	1	3	5	-68.6482303168588	0.309013566099439	742	-0.0342698078441821	27.0936764148226	56.0819494605694	8	0	742	-48.6289481958224	731	1.93318244868204	NaN	NaN	NaN	NaN	NaN	NaN	NaN	NaN	NaN	0	0	0	4174	4912	49	3	-70	400	3	35.52
H101310_0002_13	H101310_0002_13	H101310_0002_13_sim	1	4000	4134	30	30	20	-0.0023	-0.0081823	-45	10	1	0	1	3	5	-68.7502705509869	0.312785937620037	475	-0.0328782948381742	25.9355966493341	60.2843792167272	8	0	475	-46.4432616741011	459	2.34052482092944	NaN	NaN	NaN	NaN	NaN	NaN	NaN	NaN	NaN	0	0	0	4231	4642	49	3	-70	100	4	8.88
H101310_0002_14	H101310_0002_14	H101310_0002_14_sim	1	4000	4115	30	30	20	-0.0023	-0.0081823	-45	10	1	0	1	3	5	-70.1977094348704	0.424254388041782	607	-0.0352036802133487	29.7154224681697	61.7398604990452	8	0	607	-46.4274697873807	591	2.66854902313397	NaN	NaN	NaN	NaN	NaN	NaN	NaN	NaN	NaN	0	0	0	4195	4801	49	3	-70	200	4	17.76
H101310_0002_15	H101310_0002_15	H101310_0002_15_sim	1	4000	4099	30	30	20	-0.0023	-0.0081823	-45	10	1	0	1	3	5	-69.0530738304159	0.329342631489994	763	-0.0331481864515156	26.4808164825271	55.729530285961	8	0	763	-49.466131224961	754	1.60700593278511	NaN	NaN	NaN	NaN	NaN	NaN	NaN	NaN	NaN	0	0	0	4174	4937	49	3	-70	400	4	35.52
H101310_0002_17	H101310_0002_17	H101310_0002_17_sim	1	4000	4134	30	30	20	-0.0023	-0.0081823	-45	10	1	0	1	3	5	-69.8321784710135	0.391678759985386	500	-0.0336417189068798	27.9068286154869	62.6818981792662	8	0	500	-45.943072878608	483	2.54598379136078	NaN	NaN	NaN	NaN	NaN	NaN	NaN	NaN	NaN	0	0	0	4226	4685	49	3	-70	100	5	8.88
H101310_0002_18	H101310_0002_18	H101310_0002_18_sim	1	4000	4115	30	30	20	-0.0023	-0.0081823	-45	10	1	0	1	3	5	-70.0069346898017	0.408930054029679	602	-0.035163155295334	29.564505741181	61.8056421839851	8	0	602	-46.355535100772	585	2.69898059421827	NaN	NaN	NaN	NaN	NaN	NaN	NaN	NaN	NaN	0	0	0	4196	4792	49	3	-70	200	5	17.76
H101310_0002_19	H101310_0002_19	H101310_0002_19_sim	1	4000	4100	30	30	20	-0.0023	-0.0081823	-45	10	1	0	1	3	5	-69.6231313649238	0.373788215136242	799	-0.0269689065772887	23.2333610742502	59.6779737183438	8	0	799	-52.7059382059121	793	0.820458836000292	NaN	NaN	NaN	NaN	NaN	NaN	NaN	NaN	NaN	0	0	0	4173	4973	49	3	-70	400	5	35.52
H101310_0003_1	H101310_0003_1	H101310_0003_1_sim	1	4000	4155	30	30	20	-0.0023	-0.0081823	-45	10	1	0	1	3	5	-70.6069543960572	0.466767564599265	558	-0.00199103325881823	5.81696501079007	132.126569519396	2	0	NaN	NaN	NaN	NaN	NaN	NaN	NaN	NaN	NaN	NaN	NaN	NaN	NaN	0	0	0	4272	4780	49	4	-70	100	1	6.32
H101310_0003_2	H101310_0003_2	H101310_0003_2_sim	1	4000	4130	30	30	20	-0.0023	-0.0081823	-45	10	1	0	1	3	5	-70.0764547349543	0.410280611282373	644	-0.00122086552930462	5.34228498332645	157.448097906195	2	0	NaN	NaN	NaN	NaN	NaN	NaN	NaN	NaN	NaN	NaN	NaN	NaN	NaN	0	0	0	4240	4872	49	4	-70	200	1	12.64
[truncated: 1,453 more rows]
[truncated: 16 more columns]
