# Supplementary material for: Nonlinearities between inhibition and T-type calcium channel activity bidirectionally regulate thalamic oscillations
Source: eLife. 2020 Sep 9;9:e59548. doi: 10.7554/eLife.59548 (PMC7529462; doi:10.7554/eLife.59548)
Supplement: Figure 8—source data 1. — Oscillation measures for each network simulation. Averaged oscillation measures for each two-cell network (Figure 8D). [file elife-59548-fig8-data1.zip]

Archive with 2 entries (2 files):
- 20200430_using_bestparams_20200203_manual_singleneuronfitting0-102_2cell_spikes_rank2-3,5-11,13-19,21-24,26-29_gIncr200_TCepas-73--60_stats.mat
- 20200430_using_bestparams_20200203_manual_singleneuronfitting0-102_2cell_spikes_rank2-3,5-11,13-19,21-24,26-29_oscillation_params.csv
