# Supplementary material for: Nonlinearities between inhibition and T-type calcium channel activity bidirectionally regulate thalamic oscillations
Source: eLife. 2020 Sep 9;9:e59548. doi: 10.7554/eLife.59548 (PMC7529462; doi:10.7554/eLife.59548)
Supplement: Figure 8—source data 1. — Oscillation measures for each network simulation. Averaged oscillation measures for each two-cell network (Figure 8D). [file elife-59548-fig8-data1.zip › 20200430_using_bestparams_20200203_manual_singleneuronfitting0-102_2cell_spikes_rank2-3,5-11,13-19,21-24,26-29_oscillation_params.csv]

cellName	candidateLabel	seedNumber	TCepas	nCells	celsius	nSpecial	RERErad	TCRErad	RETCrad	pCond	gIncr	spThr	synDel	synWeight	useHH	REnsegs	REcldnum	REconsyn	REtauKCC2	REepas	REdiam	REgpasLB	REgpasUB	REgabaGmax	REampaGmax	TCgabaaErev	TCgabaaGmax	TCgababErev	TCgababAmp	TCgababTrise	TCgababTfallFast	TCgababTfallSlow	TCgababW	TCgpasRange	TCepasLB	TCepasUB	cai0	cao0	cli0	clo0	actMode	actCellID	stimStart	stimDur	stimFreq	cpDur	cpAmp	cpPer	cpNum
K092810	candidateIDs_14	0	-75	1	33	2	0	0	0	1	8.33333333333333	-30	1	1	1	1	2	0	32	-70	10	4.5e-05	5.5e-05	0	0.007	-80	0	-115	0.00133333333333333	52	90.1	1073.2	0.952	0.2	-75	-75	0.00024	2	8	130.5	1	0	3000	40	0.1	40	0.2	10000	1
K092810	candidateIDs_14	0	-75	1	33	2	0	0	0	2	8.33333333333333	-30	1	1	1	1	2	0	32	-70	10	4.5e-05	5.5e-05	0	0.007	-80	0	-115	0.002	52	90.1	1073.2	0.952	0.2	-75	-75	0.00024	2	8	130.5	1	0	3000	40	0.1	40	0.2	10000	1
K092810	candidateIDs_14	0	-75	1	33	2	0	0	0	3	8.33333333333333	-30	1	1	1	1	2	0	32	-70	10	4.5e-05	5.5e-05	0	0.007	-80	0	-115	0.00074	38.63	273.4	1022	0.775	0.2	-75	-75	0.00024	2	8	130.5	1	0	3000	40	0.1	40	0.2	10000	1
K092810	candidateIDs_14	0	-75	1	33	2	0	0	0	4	8.33333333333333	-30	1	1	1	1	2	0	32	-70	10	4.5e-05	5.5e-05	0	0.007	-80	0	-115	0.000526666666666667	39.88	65.8	2600	0.629	0.2	-75	-75	0.00024	2	8	130.5	1	0	3000	40	0.1	40	0.2	10000	1
K092810	candidateIDs_14	0	-75	1	33	2	0	0	0	1	16.6666666666667	-30	1	1	1	1	2	0	32	-70	10	4.5e-05	5.5e-05	0	0.007	-80	0	-115	0.00266666666666667	52	90.1	1073.2	0.952	0.2	-75	-75	0.00024	2	8	130.5	1	0	3000	40	0.1	40	0.2	10000	1
K092810	candidateIDs_14	0	-75	1	33	2	0	0	0	2	16.6666666666667	-30	1	1	1	1	2	0	32	-70	10	4.5e-05	5.5e-05	0	0.007	-80	0	-115	0.004	52	90.1	1073.2	0.952	0.2	-75	-75	0.00024	2	8	130.5	1	0	3000	40	0.1	40	0.2	10000	1
K092810	candidateIDs_14	0	-75	1	33	2	0	0	0	3	16.6666666666667	-30	1	1	1	1	2	0	32	-70	10	4.5e-05	5.5e-05	0	0.007	-80	0	-115	0.00148	38.63	273.4	1022	0.775	0.2	-75	-75	0.00024	2	8	130.5	1	0	3000	40	0.1	40	0.2	10000	1
K092810	candidateIDs_14	0	-75	1	33	2	0	0	0	4	16.6666666666667	-30	1	1	1	1	2	0	32	-70	10	4.5e-05	5.5e-05	0	0.007	-80	0	-115	0.00105333333333333	39.88	65.8	2600	0.629	0.2	-75	-75	0.00024	2	8	130.5	1	0	3000	40	0.1	40	0.2	10000	1
K092810	candidateIDs_14	0	-75	1	33	2	0	0	0	1	33.3333333333333	-30	1	1	1	1	2	0	32	-70	10	4.5e-05	5.5e-05	0	0.007	-80	0	-115	0.00533333333333333	52	90.1	1073.2	0.952	0.2	-75	-75	0.00024	2	8	130.5	1	0	3000	40	0.1	40	0.2	10000	1
K092810	candidateIDs_14	0	-75	1	33	2	0	0	0	2	33.3333333333333	-30	1	1	1	1	2	0	32	-70	10	4.5e-05	5.5e-05	0	0.007	-80	0	-115	0.008	52	90.1	1073.2	0.952	0.2	-75	-75	0.00024	2	8	130.5	1	0	3000	40	0.1	40	0.2	10000	1
K092810	candidateIDs_14	0	-75	1	33	2	0	0	0	3	33.3333333333333	-30	1	1	1	1	2	0	32	-70	10	4.5e-05	5.5e-05	0	0.007	-80	0	-115	0.00296	38.63	273.4	1022	0.775	0.2	-75	-75	0.00024	2	8	130.5	1	0	3000	40	0.1	40	0.2	10000	1
K092810	candidateIDs_14	0	-75	1	33	2	0	0	0	4	33.3333333333333	-30	1	1	1	1	2	0	32	-70	10	4.5e-05	5.5e-05	0	0.007	-80	0	-115	0.00210666666666667	39.88	65.8	2600	0.629	0.2	-75	-75	0.00024	2	8	130.5	1	0	3000	40	0.1	40	0.2	10000	1
H101310	candidateIDs_36	0	-75	1	33	2	0	0	0	1	8.33333333333333	-30	1	1	1	1	2	0	32	-70	10	4.5e-05	5.5e-05	0	0.007	-80	0	-115	0.00133333333333333	52	90.1	1073.2	0.952	0.2	-75	-75	0.00024	2	8	130.5	1	0	3000	40	0.1	40	0.2	10000	1
H101310	candidateIDs_36	0	-75	1	33	2	0	0	0	2	8.33333333333333	-30	1	1	1	1	2	0	32	-70	10	4.5e-05	5.5e-05	0	0.007	-80	0	-115	0.002	52	90.1	1073.2	0.952	0.2	-75	-75	0.00024	2	8	130.5	1	0	3000	40	0.1	40	0.2	10000	1
H101310	candidateIDs_36	0	-75	1	33	2	0	0	0	3	8.33333333333333	-30	1	1	1	1	2	0	32	-70	10	4.5e-05	5.5e-05	0	0.007	-80	0	-115	0.00074	38.63	273.4	1022	0.775	0.2	-75	-75	0.00024	2	8	130.5	1	0	3000	40	0.1	40	0.2	10000	1
H101310	candidateIDs_36	0	-75	1	33	2	0	0	0	4	8.33333333333333	-30	1	1	1	1	2	0	32	-70	10	4.5e-05	5.5e-05	0	0.007	-80	0	-115	0.000526666666666667	39.88	65.8	2600	0.629	0.2	-75	-75	0.00024	2	8	130.5	1	0	3000	40	0.1	40	0.2	10000	1
H101310	candidateIDs_36	0	-75	1	33	2	0	0	0	1	16.6666666666667	-30	1	1	1	1	2	0	32	-70	10	4.5e-05	5.5e-05	0	0.007	-80	0	-115	0.00266666666666667	52	90.1	1073.2	0.952	0.2	-75	-75	0.00024	2	8	130.5	1	0	3000	40	0.1	40	0.2	10000	1
H101310	candidateIDs_36	0	-75	1	33	2	0	0	0	2	16.6666666666667	-30	1	1	1	1	2	0	32	-70	10	4.5e-05	5.5e-05	0	0.007	-80	0	-115	0.004	52	90.1	1073.2	0.952	0.2	-75	-75	0.00024	2	8	130.5	1	0	3000	40	0.1	40	0.2	10000	1
H101310	candidateIDs_36	0	-75	1	33	2	0	0	0	3	16.6666666666667	-30	1	1	1	1	2	0	32	-70	10	4.5e-05	5.5e-05	0	0.007	-80	0	-115	0.00148	38.63	273.4	1022	0.775	0.2	-75	-75	0.00024	2	8	130.5	1	0	3000	40	0.1	40	0.2	10000	1
H101310	candidateIDs_36	0	-75	1	33	2	0	0	0	4	16.6666666666667	-30	1	1	1	1	2	0	32	-70	10	4.5e-05	5.5e-05	0	0.007	-80	0	-115	0.00105333333333333	39.88	65.8	2600	0.629	0.2	-75	-75	0.00024	2	8	130.5	1	0	3000	40	0.1	40	0.2	10000	1
H101310	candidateIDs_36	0	-75	1	33	2	0	0	0	1	33.3333333333333	-30	1	1	1	1	2	0	32	-70	10	4.5e-05	5.5e-05	0	0.007	-80	0	-115	0.00533333333333333	52	90.1	1073.2	0.952	0.2	-75	-75	0.00024	2	8	130.5	1	0	3000	40	0.1	40	0.2	10000	1
H101310	candidateIDs_36	0	-75	1	33	2	0	0	0	2	33.3333333333333	-30	1	1	1	1	2	0	32	-70	10	4.5e-05	5.5e-05	0	0.007	-80	0	-115	0.008	52	90.1	1073.2	0.952	0.2	-75	-75	0.00024	2	8	130.5	1	0	3000	40	0.1	40	0.2	10000	1
H101310	candidateIDs_36	0	-75	1	33	2	0	0	0	3	33.3333333333333	-30	1	1	1	1	2	0	32	-70	10	4.5e-05	5.5e-05	0	0.007	-80	0	-115	0.00296	38.63	273.4	1022	0.775	0.2	-75	-75	0.00024	2	8	130.5	1	0	3000	40	0.1	40	0.2	10000	1
H101310	candidateIDs_36	0	-75	1	33	2	0	0	0	4	33.3333333333333	-30	1	1	1	1	2	0	32	-70	10	4.5e-05	5.5e-05	0	0.007	-80	0	-115	0.00210666666666667	39.88	65.8	2600	0.629	0.2	-75	-75	0.00024	2	8	130.5	1	0	3000	40	0.1	40	0.2	10000	1
E091810	candidateIDs_5	0	-75	1	33	2	0	0	0	1	8.33333333333333	-30	1	1	1	1	2	0	32	-70	10	4.5e-05	5.5e-05	0	0.007	-80	0	-115	0.00133333333333333	52	90.1	1073.2	0.952	0.2	-75	-75	0.00024	2	8	130.5	1	0	3000	40	0.1	40	0.2	10000	1
E091810	candidateIDs_5	0	-75	1	33	2	0	0	0	2	8.33333333333333	-30	1	1	1	1	2	0	32	-70	10	4.5e-05	5.5e-05	0	0.007	-80	0	-115	0.002	52	90.1	1073.2	0.952	0.2	-75	-75	0.00024	2	8	130.5	1	0	3000	40	0.1	40	0.2	10000	1
E091810	candidateIDs_5	0	-75	1	33	2	0	0	0	3	8.33333333333333	-30	1	1	1	1	2	0	32	-70	10	4.5e-05	5.5e-05	0	0.007	-80	0	-115	0.00074	38.63	273.4	1022	0.775	0.2	-75	-75	0.00024	2	8	130.5	1	0	3000	40	0.1	40	0.2	10000	1
E091810	candidateIDs_5	0	-75	1	33	2	0	0	0	4	8.33333333333333	-30	1	1	1	1	2	0	32	-70	10	4.5e-05	5.5e-05	0	0.007	-80	0	-115	0.000526666666666667	39.88	65.8	2600	0.629	0.2	-75	-75	0.00024	2	8	130.5	1	0	3000	40	0.1	40	0.2	10000	1
E091810	candidateIDs_5	0	-75	1	33	2	0	0	0	1	16.6666666666667	-30	1	1	1	1	2	0	32	-70	10	4.5e-05	5.5e-05	0	0.007	-80	0	-115	0.00266666666666667	52	90.1	1073.2	0.952	0.2	-75	-75	0.00024	2	8	130.5	1	0	3000	40	0.1	40	0.2	10000	1
E091810	candidateIDs_5	0	-75	1	33	2	0	0	0	2	16.6666666666667	-30	1	1	1	1	2	0	32	-70	10	4.5e-05	5.5e-05	0	0.007	-80	0	-115	0.004	52	90.1	1073.2	0.952	0.2	-75	-75	0.00024	2	8	130.5	1	0	3000	40	0.1	40	0.2	10000	1
E091810	candidateIDs_5	0	-75	1	33	2	0	0	0	3	16.6666666666667	-30	1	1	1	1	2	0	32	-70	10	4.5e-05	5.5e-05	0	0.007	-80	0	-115	0.00148	38.63	273.4	1022	0.775	0.2	-75	-75	0.00024	2	8	130.5	1	0	3000	40	0.1	40	0.2	10000	1
E091810	candidateIDs_5	0	-75	1	33	2	0	0	0	4	16.6666666666667	-30	1	1	1	1	2	0	32	-70	10	4.5e-05	5.5e-05	0	0.007	-80	0	-115	0.00105333333333333	39.88	65.8	2600	0.629	0.2	-75	-75	0.00024	2	8	130.5	1	0	3000	40	0.1	40	0.2	10000	1
E091810	candidateIDs_5	0	-75	1	33	2	0	0	0	1	33.3333333333333	-30	1	1	1	1	2	0	32	-70	10	4.5e-05	5.5e-05	0	0.007	-80	0	-115	0.00533333333333333	52	90.1	1073.2	0.952	0.2	-75	-75	0.00024	2	8	130.5	1	0	3000	40	0.1	40	0.2	10000	1
E091810	candidateIDs_5	0	-75	1	33	2	0	0	0	2	33.3333333333333	-30	1	1	1	1	2	0	32	-70	10	4.5e-05	5.5e-05	0	0.007	-80	0	-115	0.008	52	90.1	1073.2	0.952	0.2	-75	-75	0.00024	2	8	130.5	1	0	3000	40	0.1	40	0.2	10000	1
E091810	candidateIDs_5	0	-75	1	33	2	0	0	0	3	33.3333333333333	-30	1	1	1	1	2	0	32	-70	10	4.5e-05	5.5e-05	0	0.007	-80	0	-115	0.00296	38.63	273.4	1022	0.775	0.2	-75	-75	0.00024	2	8	130.5	1	0	3000	40	0.1	40	0.2	10000	1
E091810	candidateIDs_5	0	-75	1	33	2	0	0	0	4	33.3333333333333	-30	1	1	1	1	2	0	32	-70	10	4.5e-05	5.5e-05	0	0.007	-80	0	-115	0.00210666666666667	39.88	65.8	2600	0.629	0.2	-75	-75	0.00024	2	8	130.5	1	0	3000	40	0.1	40	0.2	10000	1
D101310	candidateIDs_32	0	-75	1	33	2	0	0	0	1	8.33333333333333	-30	1	1	1	1	2	0	32	-70	10	4.5e-05	5.5e-05	0	0.007	-80	0	-115	0.00133333333333333	52	90.1	1073.2	0.952	0.2	-75	-75	0.00024	2	8	130.5	1	0	3000	40	0.1	40	0.2	10000	1
D101310	candidateIDs_32	0	-75	1	33	2	0	0	0	2	8.33333333333333	-30	1	1	1	1	2	0	32	-70	10	4.5e-05	5.5e-05	0	0.007	-80	0	-115	0.002	52	90.1	1073.2	0.952	0.2	-75	-75	0.00024	2	8	130.5	1	0	3000	40	0.1	40	0.2	10000	1
D101310	candidateIDs_32	0	-75	1	33	2	0	0	0	3	8.33333333333333	-30	1	1	1	1	2	0	32	-70	10	4.5e-05	5.5e-05	0	0.007	-80	0	-115	0.00074	38.63	273.4	1022	0.775	0.2	-75	-75	0.00024	2	8	130.5	1	0	3000	40	0.1	40	0.2	10000	1
D101310	candidateIDs_32	0	-75	1	33	2	0	0	0	4	8.33333333333333	-30	1	1	1	1	2	0	32	-70	10	4.5e-05	5.5e-05	0	0.007	-80	0	-115	0.000526666666666667	39.88	65.8	2600	0.629	0.2	-75	-75	0.00024	2	8	130.5	1	0	3000	40	0.1	40	0.2	10000	1
D101310	candidateIDs_32	0	-75	1	33	2	0	0	0	1	16.6666666666667	-30	1	1	1	1	2	0	32	-70	10	4.5e-05	5.5e-05	0	0.007	-80	0	-115	0.00266666666666667	52	90.1	1073.2	0.952	0.2	-75	-75	0.00024	2	8	130.5	1	0	3000	40	0.1	40	0.2	10000	1
D101310	candidateIDs_32	0	-75	1	33	2	0	0	0	2	16.6666666666667	-30	1	1	1	1	2	0	32	-70	10	4.5e-05	5.5e-05	0	0.007	-80	0	-115	0.004	52	90.1	1073.2	0.952	0.2	-75	-75	0.00024	2	8	130.5	1	0	3000	40	0.1	40	0.2	10000	1
D101310	candidateIDs_32	0	-75	1	33	2	0	0	0	3	16.6666666666667	-30	1	1	1	1	2	0	32	-70	10	4.5e-05	5.5e-05	0	0.007	-80	0	-115	0.00148	38.63	273.4	1022	0.775	0.2	-75	-75	0.00024	2	8	130.5	1	0	3000	40	0.1	40	0.2	10000	1
D101310	candidateIDs_32	0	-75	1	33	2	0	0	0	4	16.6666666666667	-30	1	1	1	1	2	0	32	-70	10	4.5e-05	5.5e-05	0	0.007	-80	0	-115	0.00105333333333333	39.88	65.8	2600	0.629	0.2	-75	-75	0.00024	2	8	130.5	1	0	3000	40	0.1	40	0.2	10000	1
D101310	candidateIDs_32	0	-75	1	33	2	0	0	0	1	33.3333333333333	-30	1	1	1	1	2	0	32	-70	10	4.5e-05	5.5e-05	0	0.007	-80	0	-115	0.00533333333333333	52	90.1	1073.2	0.952	0.2	-75	-75	0.00024	2	8	130.5	1	0	3000	40	0.1	40	0.2	10000	1
D101310	candidateIDs_32	0	-75	1	33	2	0	0	0	2	33.3333333333333	-30	1	1	1	1	2	0	32	-70	10	4.5e-05	5.5e-05	0	0.007	-80	0	-115	0.008	52	90.1	1073.2	0.952	0.2	-75	-75	0.00024	2	8	130.5	1	0	3000	40	0.1	40	0.2	10000	1
D101310	candidateIDs_32	0	-75	1	33	2	0	0	0	3	33.3333333333333	-30	1	1	1	1	2	0	32	-70	10	4.5e-05	5.5e-05	0	0.007	-80	0	-115	0.00296	38.63	273.4	1022	0.775	0.2	-75	-75	0.00024	2	8	130.5	1	0	3000	40	0.1	40	0.2	10000	1
D101310	candidateIDs_32	0	-75	1	33	2	0	0	0	4	33.3333333333333	-30	1	1	1	1	2	0	32	-70	10	4.5e-05	5.5e-05	0	0.007	-80	0	-115	0.00210666666666667	39.88	65.8	2600	0.629	0.2	-75	-75	0.00024	2	8	130.5	1	0	3000	40	0.1	40	0.2	10000	1
F101310	candidateIDs_34	0	-75	1	33	2	0	0	0	1	8.33333333333333	-30	1	1	1	1	2	0	32	-70	10	4.5e-05	5.5e-05	0	0.007	-80	0	-115	0.00133333333333333	52	90.1	1073.2	0.952	0.2	-75	-75	0.00024	2	8	130.5	1	0	3000	40	0.1	40	0.2	10000	1
F101310	candidateIDs_34	0	-75	1	33	2	0	0	0	2	8.33333333333333	-30	1	1	1	1	2	0	32	-70	10	4.5e-05	5.5e-05	0	0.007	-80	0	-115	0.002	52	90.1	1073.2	0.952	0.2	-75	-75	0.00024	2	8	130.5	1	0	3000	40	0.1	40	0.2	10000	1
F101310	candidateIDs_34	0	-75	1	33	2	0	0	0	3	8.33333333333333	-30	1	1	1	1	2	0	32	-70	10	4.5e-05	5.5e-05	0	0.007	-80	0	-115	0.00074	38.63	273.4	1022	0.775	0.2	-75	-75	0.00024	2	8	130.5	1	0	3000	40	0.1	40	0.2	10000	1
F101310	candidateIDs_34	0	-75	1	33	2	0	0	0	4	8.33333333333333	-30	1	1	1	1	2	0	32	-70	10	4.5e-05	5.5e-05	0	0.007	-80	0	-115	0.000526666666666667	39.88	65.8	2600	0.629	0.2	-75	-75	0.00024	2	8	130.5	1	0	3000	40	0.1	40	0.2	10000	1
F101310	candidateIDs_34	0	-75	1	33	2	0	0	0	1	16.6666666666667	-30	1	1	1	1	2	0	32	-70	10	4.5e-05	5.5e-05	0	0.007	-80	0	-115	0.00266666666666667	52	90.1	1073.2	0.952	0.2	-75	-75	0.00024	2	8	130.5	1	0	3000	40	0.1	40	0.2	10000	1
F101310	candidateIDs_34	0	-75	1	33	2	0	0	0	2	16.6666666666667	-30	1	1	1	1	2	0	32	-70	10	4.5e-05	5.5e-05	0	0.007	-80	0	-115	0.004	52	90.1	1073.2	0.952	0.2	-75	-75	0.00024	2	8	130.5	1	0	3000	40	0.1	40	0.2	10000	1
F101310	candidateIDs_34	0	-75	1	33	2	0	0	0	3	16.6666666666667	-30	1	1	1	1	2	0	32	-70	10	4.5e-05	5.5e-05	0	0.007	-80	0	-115	0.00148	38.63	273.4	1022	0.775	0.2	-75	-75	0.00024	2	8	130.5	1	0	3000	40	0.1	40	0.2	10000	1
F101310	candidateIDs_34	0	-75	1	33	2	0	0	0	4	16.6666666666667	-30	1	1	1	1	2	0	32	-70	10	4.5e-05	5.5e-05	0	0.007	-80	0	-115	0.00105333333333333	39.88	65.8	2600	0.629	0.2	-75	-75	0.00024	2	8	130.5	1	0	3000	40	0.1	40	0.2	10000	1
F101310	candidateIDs_34	0	-75	1	33	2	0	0	0	1	33.3333333333333	-30	1	1	1	1	2	0	32	-70	10	4.5e-05	5.5e-05	0	0.007	-80	0	-115	0.00533333333333333	52	90.1	1073.2	0.952	0.2	-75	-75	0.00024	2	8	130.5	1	0	3000	40	0.1	40	0.2	10000	1
F101310	candidateIDs_34	0	-75	1	33	2	0	0	0	2	33.3333333333333	-30	1	1	1	1	2	0	32	-70	10	4.5e-05	5.5e-05	0	0.007	-80	0	-115	0.008	52	90.1	1073.2	0.952	0.2	-75	-75	0.00024	2	8	130.5	1	0	3000	40	0.1	40	0.2	10000	1
F101310	candidateIDs_34	0	-75	1	33	2	0	0	0	3	33.3333333333333	-30	1	1	1	1	2	0	32	-70	10	4.5e-05	5.5e-05	0	0.007	-80	0	-115	0.00296	38.63	273.4	1022	0.775	0.2	-75	-75	0.00024	2	8	130.5	1	0	3000	40	0.1	40	0.2	10000	1
F101310	candidateIDs_34	0	-75	1	33	2	0	0	0	4	33.3333333333333	-30	1	1	1	1	2	0	32	-70	10	4.5e-05	5.5e-05	0	0.007	-80	0	-115	0.00210666666666667	39.88	65.8	2600	0.629	0.2	-75	-75	0.00024	2	8	130.5	1	0	3000	40	0.1	40	0.2	10000	1
E100110	candidateIDs_20	0	-75	1	33	2	0	0	0	1	8.33333333333333	-30	1	1	1	1	2	0	32	-70	10	4.5e-05	5.5e-05	0	0.007	-80	0	-115	0.00133333333333333	52	90.1	1073.2	0.952	0.2	-75	-75	0.00024	2	8	130.5	1	0	3000	40	0.1	40	0.2	10000	1
E100110	candidateIDs_20	0	-75	1	33	2	0	0	0	2	8.33333333333333	-30	1	1	1	1	2	0	32	-70	10	4.5e-05	5.5e-05	0	0.007	-80	0	-115	0.002	52	90.1	1073.2	0.952	0.2	-75	-75	0.00024	2	8	130.5	1	0	3000	40	0.1	40	0.2	10000	1
E100110	candidateIDs_20	0	-75	1	33	2	0	0	0	3	8.33333333333333	-30	1	1	1	1	2	0	32	-70	10	4.5e-05	5.5e-05	0	0.007	-80	0	-115	0.00074	38.63	273.4	1022	0.775	0.2	-75	-75	0.00024	2	8	130.5	1	0	3000	40	0.1	40	0.2	10000	1
E100110	candidateIDs_20	0	-75	1	33	2	0	0	0	4	8.33333333333333	-30	1	1	1	1	2	0	32	-70	10	4.5e-05	5.5e-05	0	0.007	-80	0	-115	0.000526666666666667	39.88	65.8	2600	0.629	0.2	-75	-75	0.00024	2	8	130.5	1	0	3000	40	0.1	40	0.2	10000	1
E100110	candidateIDs_20	0	-75	1	33	2	0	0	0	1	16.6666666666667	-30	1	1	1	1	2	0	32	-70	10	4.5e-05	5.5e-05	0	0.007	-80	0	-115	0.00266666666666667	52	90.1	1073.2	0.952	0.2	-75	-75	0.00024	2	8	130.5	1	0	3000	40	0.1	40	0.2	10000	1
E100110	candidateIDs_20	0	-75	1	33	2	0	0	0	2	16.6666666666667	-30	1	1	1	1	2	0	32	-70	10	4.5e-05	5.5e-05	0	0.007	-80	0	-115	0.004	52	90.1	1073.2	0.952	0.2	-75	-75	0.00024	2	8	130.5	1	0	3000	40	0.1	40	0.2	10000	1
E100110	candidateIDs_20	0	-75	1	33	2	0	0	0	3	16.6666666666667	-30	1	1	1	1	2	0	32	-70	10	4.5e-05	5.5e-05	0	0.007	-80	0	-115	0.00148	38.63	273.4	1022	0.775	0.2	-75	-75	0.00024	2	8	130.5	1	0	3000	40	0.1	40	0.2	10000	1
E100110	candidateIDs_20	0	-75	1	33	2	0	0	0	4	16.6666666666667	-30	1	1	1	1	2	0	32	-70	10	4.5e-05	5.5e-05	0	0.007	-80	0	-115	0.00105333333333333	39.88	65.8	2600	0.629	0.2	-75	-75	0.00024	2	8	130.5	1	0	3000	40	0.1	40	0.2	10000	1
E100110	candidateIDs_20	0	-75	1	33	2	0	0	0	1	33.3333333333333	-30	1	1	1	1	2	0	32	-70	10	4.5e-05	5.5e-05	0	0.007	-80	0	-115	0.00533333333333333	52	90.1	1073.2	0.952	0.2	-75	-75	0.00024	2	8	130.5	1	0	3000	40	0.1	40	0.2	10000	1
E100110	candidateIDs_20	0	-75	1	33	2	0	0	0	2	33.3333333333333	-30	1	1	1	1	2	0	32	-70	10	4.5e-05	5.5e-05	0	0.007	-80	0	-115	0.008	52	90.1	1073.2	0.952	0.2	-75	-75	0.00024	2	8	130.5	1	0	3000	40	0.1	40	0.2	10000	1
E100110	candidateIDs_20	0	-75	1	33	2	0	0	0	3	33.3333333333333	-30	1	1	1	1	2	0	32	-70	10	4.5e-05	5.5e-05	0	0.007	-80	0	-115	0.00296	38.63	273.4	1022	0.775	0.2	-75	-75	0.00024	2	8	130.5	1	0	3000	40	0.1	40	0.2	10000	1
E100110	candidateIDs_20	0	-75	1	33	2	0	0	0	4	33.3333333333333	-30	1	1	1	1	2	0	32	-70	10	4.5e-05	5.5e-05	0	0.007	-80	0	-115	0.00210666666666667	39.88	65.8	2600	0.629	0.2	-75	-75	0.00024	2	8	130.5	1	0	3000	40	0.1	40	0.2	10000	1
G101310	candidateIDs_35	0	-75	1	33	2	0	0	0	1	8.33333333333333	-30	1	1	1	1	2	0	32	-70	10	4.5e-05	5.5e-05	0	0.007	-80	0	-115	0.00133333333333333	52	90.1	1073.2	0.952	0.2	-75	-75	0.00024	2	8	130.5	1	0	3000	40	0.1	40	0.2	10000	1
G101310	candidateIDs_35	0	-75	1	33	2	0	0	0	2	8.33333333333333	-30	1	1	1	1	2	0	32	-70	10	4.5e-05	5.5e-05	0	0.007	-80	0	-115	0.002	52	90.1	1073.2	0.952	0.2	-75	-75	0.00024	2	8	130.5	1	0	3000	40	0.1	40	0.2	10000	1
G101310	candidateIDs_35	0	-75	1	33	2	0	0	0	3	8.33333333333333	-30	1	1	1	1	2	0	32	-70	10	4.5e-05	5.5e-05	0	0.007	-80	0	-115	0.00074	38.63	273.4	1022	0.775	0.2	-75	-75	0.00024	2	8	130.5	1	0	3000	40	0.1	40	0.2	10000	1
G101310	candidateIDs_35	0	-75	1	33	2	0	0	0	4	8.33333333333333	-30	1	1	1	1	2	0	32	-70	10	4.5e-05	5.5e-05	0	0.007	-80	0	-115	0.000526666666666667	39.88	65.8	2600	0.629	0.2	-75	-75	0.00024	2	8	130.5	1	0	3000	40	0.1	40	0.2	10000	1
G101310	candidateIDs_35	0	-75	1	33	2	0	0	0	1	16.6666666666667	-30	1	1	1	1	2	0	32	-70	10	4.5e-05	5.5e-05	0	0.007	-80	0	-115	0.00266666666666667	52	90.1	1073.2	0.952	0.2	-75	-75	0.00024	2	8	130.5	1	0	3000	40	0.1	40	0.2	10000	1
G101310	candidateIDs_35	0	-75	1	33	2	0	0	0	2	16.6666666666667	-30	1	1	1	1	2	0	32	-70	10	4.5e-05	5.5e-05	0	0.007	-80	0	-115	0.004	52	90.1	1073.2	0.952	0.2	-75	-75	0.00024	2	8	130.5	1	0	3000	40	0.1	40	0.2	10000	1
G101310	candidateIDs_35	0	-75	1	33	2	0	0	0	3	16.6666666666667	-30	1	1	1	1	2	0	32	-70	10	4.5e-05	5.5e-05	0	0.007	-80	0	-115	0.00148	38.63	273.4	1022	0.775	0.2	-75	-75	0.00024	2	8	130.5	1	0	3000	40	0.1	40	0.2	10000	1
G101310	candidateIDs_35	0	-75	1	33	2	0	0	0	4	16.6666666666667	-30	1	1	1	1	2	0	32	-70	10	4.5e-05	5.5e-05	0	0.007	-80	0	-115	0.00105333333333333	39.88	65.8	2600	0.629	0.2	-75	-75	0.00024	2	8	130.5	1	0	3000	40	0.1	40	0.2	10000	1
G101310	candidateIDs_35	0	-75	1	33	2	0	0	0	1	33.3333333333333	-30	1	1	1	1	2	0	32	-70	10	4.5e-05	5.5e-05	0	0.007	-80	0	-115	0.00533333333333333	52	90.1	1073.2	0.952	0.2	-75	-75	0.00024	2	8	130.5	1	0	3000	40	0.1	40	0.2	10000	1
G101310	candidateIDs_35	0	-75	1	33	2	0	0	0	2	33.3333333333333	-30	1	1	1	1	2	0	32	-70	10	4.5e-05	5.5e-05	0	0.007	-80	0	-115	0.008	52	90.1	1073.2	0.952	0.2	-75	-75	0.00024	2	8	130.5	1	0	3000	40	0.1	40	0.2	10000	1
G101310	candidateIDs_35	0	-75	1	33	2	0	0	0	3	33.3333333333333	-30	1	1	1	1	2	0	32	-70	10	4.5e-05	5.5e-05	0	0.007	-80	0	-115	0.00296	38.63	273.4	1022	0.775	0.2	-75	-75	0.00024	2	8	130.5	1	0	3000	40	0.1	40	0.2	10000	1
G101310	candidateIDs_35	0	-75	1	33	2	0	0	0	4	33.3333333333333	-30	1	1	1	1	2	0	32	-70	10	4.5e-05	5.5e-05	0	0.007	-80	0	-115	0.00210666666666667	39.88	65.8	2600	0.629	0.2	-75	-75	0.00024	2	8	130.5	1	0	3000	40	0.1	40	0.2	10000	1
I101210	candidateIDs_29	0	-75	1	33	2	0	0	0	1	8.33333333333333	-30	1	1	1	1	2	0	32	-70	10	4.5e-05	5.5e-05	0	0.007	-80	0	-115	0.00133333333333333	52	90.1	1073.2	0.952	0.2	-75	-75	0.00024	2	8	130.5	1	0	3000	40	0.1	40	0.2	10000	1
I101210	candidateIDs_29	0	-75	1	33	2	0	0	0	2	8.33333333333333	-30	1	1	1	1	2	0	32	-70	10	4.5e-05	5.5e-05	0	0.007	-80	0	-115	0.002	52	90.1	1073.2	0.952	0.2	-75	-75	0.00024	2	8	130.5	1	0	3000	40	0.1	40	0.2	10000	1
I101210	candidateIDs_29	0	-75	1	33	2	0	0	0	3	8.33333333333333	-30	1	1	1	1	2	0	32	-70	10	4.5e-05	5.5e-05	0	0.007	-80	0	-115	0.00074	38.63	273.4	1022	0.775	0.2	-75	-75	0.00024	2	8	130.5	1	0	3000	40	0.1	40	0.2	10000	1
I101210	candidateIDs_29	0	-75	1	33	2	0	0	0	4	8.33333333333333	-30	1	1	1	1	2	0	32	-70	10	4.5e-05	5.5e-05	0	0.007	-80	0	-115	0.000526666666666667	39.88	65.8	2600	0.629	0.2	-75	-75	0.00024	2	8	130.5	1	0	3000	40	0.1	40	0.2	10000	1
I101210	candidateIDs_29	0	-75	1	33	2	0	0	0	1	16.6666666666667	-30	1	1	1	1	2	0	32	-70	10	4.5e-05	5.5e-05	0	0.007	-80	0	-115	0.00266666666666667	52	90.1	1073.2	0.952	0.2	-75	-75	0.00024	2	8	130.5	1	0	3000	40	0.1	40	0.2	10000	1
I101210	candidateIDs_29	0	-75	1	33	2	0	0	0	2	16.6666666666667	-30	1	1	1	1	2	0	32	-70	10	4.5e-05	5.5e-05	0	0.007	-80	0	-115	0.004	52	90.1	1073.2	0.952	0.2	-75	-75	0.00024	2	8	130.5	1	0	3000	40	0.1	40	0.2	10000	1
I101210	candidateIDs_29	0	-75	1	33	2	0	0	0	3	16.6666666666667	-30	1	1	1	1	2	0	32	-70	10	4.5e-05	5.5e-05	0	0.007	-80	0	-115	0.00148	38.63	273.4	1022	0.775	0.2	-75	-75	0.00024	2	8	130.5	1	0	3000	40	0.1	40	0.2	10000	1
I101210	candidateIDs_29	0	-75	1	33	2	0	0	0	4	16.6666666666667	-30	1	1	1	1	2	0	32	-70	10	4.5e-05	5.5e-05	0	0.007	-80	0	-115	0.00105333333333333	39.88	65.8	2600	0.629	0.2	-75	-75	0.00024	2	8	130.5	1	0	3000	40	0.1	40	0.2	10000	1
I101210	candidateIDs_29	0	-75	1	33	2	0	0	0	1	33.3333333333333	-30	1	1	1	1	2	0	32	-70	10	4.5e-05	5.5e-05	0	0.007	-80	0	-115	0.00533333333333333	52	90.1	1073.2	0.952	0.2	-75	-75	0.00024	2	8	130.5	1	0	3000	40	0.1	40	0.2	10000	1
I101210	candidateIDs_29	0	-75	1	33	2	0	0	0	2	33.3333333333333	-30	1	1	1	1	2	0	32	-70	10	4.5e-05	5.5e-05	0	0.007	-80	0	-115	0.008	52	90.1	1073.2	0.952	0.2	-75	-75	0.00024	2	8	130.5	1	0	3000	40	0.1	40	0.2	10000	1
I101210	candidateIDs_29	0	-75	1	33	2	0	0	0	3	33.3333333333333	-30	1	1	1	1	2	0	32	-70	10	4.5e-05	5.5e-05	0	0.007	-80	0	-115	0.00296	38.63	273.4	1022	0.775	0.2	-75	-75	0.00024	2	8	130.5	1	0	3000	40	0.1	40	0.2	10000	1
I101210	candidateIDs_29	0	-75	1	33	2	0	0	0	4	33.3333333333333	-30	1	1	1	1	2	0	32	-70	10	4.5e-05	5.5e-05	0	0.007	-80	0	-115	0.00210666666666667	39.88	65.8	2600	0.629	0.2	-75	-75	0.00024	2	8	130.5	1	0	3000	40	0.1	40	0.2	10000	1
C101210	candidateIDs_2	0	-75	1	33	2	0	0	0	1	8.33333333333333	-30	1	1	1	1	2	0	32	-70	10	4.5e-05	5.5e-05	0	0.007	-80	0	-115	0.00133333333333333	52	90.1	1073.2	0.952	0.2	-75	-75	0.00024	2	8	130.5	1	0	3000	40	0.1	40	0.2	10000	1
C101210	candidateIDs_2	0	-75	1	33	2	0	0	0	2	8.33333333333333	-30	1	1	1	1	2	0	32	-70	10	4.5e-05	5.5e-05	0	0.007	-80	0	-115	0.002	52	90.1	1073.2	0.952	0.2	-75	-75	0.00024	2	8	130.5	1	0	3000	40	0.1	40	0.2	10000	1
C101210	candidateIDs_2	0	-75	1	33	2	0	0	0	3	8.33333333333333	-30	1	1	1	1	2	0	32	-70	10	4.5e-05	5.5e-05	0	0.007	-80	0	-115	0.00074	38.63	273.4	1022	0.775	0.2	-75	-75	0.00024	2	8	130.5	1	0	3000	40	0.1	40	0.2	10000	1
C101210	candidateIDs_2	0	-75	1	33	2	0	0	0	4	8.33333333333333	-30	1	1	1	1	2	0	32	-70	10	4.5e-05	5.5e-05	0	0.007	-80	0	-115	0.000526666666666667	39.88	65.8	2600	0.629	0.2	-75	-75	0.00024	2	8	130.5	1	0	3000	40	0.1	40	0.2	10000	1
C101210	candidateIDs_2	0	-75	1	33	2	0	0	0	1	16.6666666666667	-30	1	1	1	1	2	0	32	-70	10	4.5e-05	5.5e-05	0	0.007	-80	0	-115	0.00266666666666667	52	90.1	1073.2	0.952	0.2	-75	-75	0.00024	2	8	130.5	1	0	3000	40	0.1	40	0.2	10000	1
C101210	candidateIDs_2	0	-75	1	33	2	0	0	0	2	16.6666666666667	-30	1	1	1	1	2	0	32	-70	10	4.5e-05	5.5e-05	0	0.007	-80	0	-115	0.004	52	90.1	1073.2	0.952	0.2	-75	-75	0.00024	2	8	130.5	1	0	3000	40	0.1	40	0.2	10000	1
C101210	candidateIDs_2	0	-75	1	33	2	0	0	0	3	16.6666666666667	-30	1	1	1	1	2	0	32	-70	10	4.5e-05	5.5e-05	0	0.007	-80	0	-115	0.00148	38.63	273.4	1022	0.775	0.2	-75	-75	0.00024	2	8	130.5	1	0	3000	40	0.1	40	0.2	10000	1
C101210	candidateIDs_2	0	-75	1	33	2	0	0	0	4	16.6666666666667	-30	1	1	1	1	2	0	32	-70	10	4.5e-05	5.5e-05	0	0.007	-80	0	-115	0.00105333333333333	39.88	65.8	2600	0.629	0.2	-75	-75	0.00024	2	8	130.5	1	0	3000	40	0.1	40	0.2	10000	1
C101210	candidateIDs_2	0	-75	1	33	2	0	0	0	1	33.3333333333333	-30	1	1	1	1	2	0	32	-70	10	4.5e-05	5.5e-05	0	0.007	-80	0	-115	0.00533333333333333	52	90.1	1073.2	0.952	0.2	-75	-75	0.00024	2	8	130.5	1	0	3000	40	0.1	40	0.2	10000	1
C101210	candidateIDs_2	0	-75	1	33	2	0	0	0	2	33.3333333333333	-30	1	1	1	1	2	0	32	-70	10	4.5e-05	5.5e-05	0	0.007	-80	0	-115	0.008	52	90.1	1073.2	0.952	0.2	-75	-75	0.00024	2	8	130.5	1	0	3000	40	0.1	40	0.2	10000	1
C101210	candidateIDs_2	0	-75	1	33	2	0	0	0	3	33.3333333333333	-30	1	1	1	1	2	0	32	-70	10	4.5e-05	5.5e-05	0	0.007	-80	0	-115	0.00296	38.63	273.4	1022	0.775	0.2	-75	-75	0.00024	2	8	130.5	1	0	3000	40	0.1	40	0.2	10000	1
C101210	candidateIDs_2	0	-75	1	33	2	0	0	0	4	33.3333333333333	-30	1	1	1	1	2	0	32	-70	10	4.5e-05	5.5e-05	0	0.007	-80	0	-115	0.00210666666666667	39.88	65.8	2600	0.629	0.2	-75	-75	0.00024	2	8	130.5	1	0	3000	40	0.1	40	0.2	10000	1
B100110	candidateIDs_19	0	-75	1	33	2	0	0	0	1	8.33333333333333	-30	1	1	1	1	2	0	32	-70	10	4.5e-05	5.5e-05	0	0.007	-80	0	-115	0.00133333333333333	52	90.1	1073.2	0.952	0.2	-75	-75	0.00024	2	8	130.5	1	0	3000	40	0.1	40	0.2	10000	1
B100110	candidateIDs_19	0	-75	1	33	2	0	0	0	2	8.33333333333333	-30	1	1	1	1	2	0	32	-70	10	4.5e-05	5.5e-05	0	0.007	-80	0	-115	0.002	52	90.1	1073.2	0.952	0.2	-75	-75	0.00024	2	8	130.5	1	0	3000	40	0.1	40	0.2	10000	1
B100110	candidateIDs_19	0	-75	1	33	2	0	0	0	3	8.33333333333333	-30	1	1	1	1	2	0	32	-70	10	4.5e-05	5.5e-05	0	0.007	-80	0	-115	0.00074	38.63	273.4	1022	0.775	0.2	-75	-75	0.00024	2	8	130.5	1	0	3000	40	0.1	40	0.2	10000	1
B100110	candidateIDs_19	0	-75	1	33	2	0	0	0	4	8.33333333333333	-30	1	1	1	1	2	0	32	-70	10	4.5e-05	5.5e-05	0	0.007	-80	0	-115	0.000526666666666667	39.88	65.8	2600	0.629	0.2	-75	-75	0.00024	2	8	130.5	1	0	3000	40	0.1	40	0.2	10000	1
B100110	candidateIDs_19	0	-75	1	33	2	0	0	0	1	16.6666666666667	-30	1	1	1	1	2	0	32	-70	10	4.5e-05	5.5e-05	0	0.007	-80	0	-115	0.00266666666666667	52	90.1	1073.2	0.952	0.2	-75	-75	0.00024	2	8	130.5	1	0	3000	40	0.1	40	0.2	10000	1
B100110	candidateIDs_19	0	-75	1	33	2	0	0	0	2	16.6666666666667	-30	1	1	1	1	2	0	32	-70	10	4.5e-05	5.5e-05	0	0.007	-80	0	-115	0.004	52	90.1	1073.2	0.952	0.2	-75	-75	0.00024	2	8	130.5	1	0	3000	40	0.1	40	0.2	10000	1
B100110	candidateIDs_19	0	-75	1	33	2	0	0	0	3	16.6666666666667	-30	1	1	1	1	2	0	32	-70	10	4.5e-05	5.5e-05	0	0.007	-80	0	-115	0.00148	38.63	273.4	1022	0.775	0.2	-75	-75	0.00024	2	8	130.5	1	0	3000	40	0.1	40	0.2	10000	1
B100110	candidateIDs_19	0	-75	1	33	2	0	0	0	4	16.6666666666667	-30	1	1	1	1	2	0	32	-70	10	4.5e-05	5.5e-05	0	0.007	-80	0	-115	0.00105333333333333	39.88	65.8	2600	0.629	0.2	-75	-75	0.00024	2	8	130.5	1	0	3000	40	0.1	40	0.2	10000	1
B100110	candidateIDs_19	0	-75	1	33	2	0	0	0	1	33.3333333333333	-30	1	1	1	1	2	0	32	-70	10	4.5e-05	5.5e-05	0	0.007	-80	0	-115	0.00533333333333333	52	90.1	1073.2	0.952	0.2	-75	-75	0.00024	2	8	130.5	1	0	3000	40	0.1	40	0.2	10000	1
B100110	candidateIDs_19	0	-75	1	33	2	0	0	0	2	33.3333333333333	-30	1	1	1	1	2	0	32	-70	10	4.5e-05	5.5e-05	0	0.007	-80	0	-115	0.008	52	90.1	1073.2	0.952	0.2	-75	-75	0.00024	2	8	130.5	1	0	3000	40	0.1	40	0.2	10000	1
B100110	candidateIDs_19	0	-75	1	33	2	0	0	0	3	33.3333333333333	-30	1	1	1	1	2	0	32	-70	10	4.5e-05	5.5e-05	0	0.007	-80	0	-115	0.00296	38.63	273.4	1022	0.775	0.2	-75	-75	0.00024	2	8	130.5	1	0	3000	40	0.1	40	0.2	10000	1
B100110	candidateIDs_19	0	-75	1	33	2	0	0	0	4	33.3333333333333	-30	1	1	1	1	2	0	32	-70	10	4.5e-05	5.5e-05	0	0.007	-80	0	-115	0.00210666666666667	39.88	65.8	2600	0.629	0.2	-75	-75	0.00024	2	8	130.5	1	0	3000	40	0.1	40	0.2	10000	1
A092110	candidateIDs_7	0	-75	1	33	2	0	0	0	1	8.33333333333333	-30	1	1	1	1	2	0	32	-70	10	4.5e-05	5.5e-05	0	0.007	-80	0	-115	0.00133333333333333	52	90.1	1073.2	0.952	0.2	-75	-75	0.00024	2	8	130.5	1	0	3000	40	0.1	40	0.2	10000	1
A092110	candidateIDs_7	0	-75	1	33	2	0	0	0	2	8.33333333333333	-30	1	1	1	1	2	0	32	-70	10	4.5e-05	5.5e-05	0	0.007	-80	0	-115	0.002	52	90.1	1073.2	0.952	0.2	-75	-75	0.00024	2	8	130.5	1	0	3000	40	0.1	40	0.2	10000	1
A092110	candidateIDs_7	0	-75	1	33	2	0	0	0	3	8.33333333333333	-30	1	1	1	1	2	0	32	-70	10	4.5e-05	5.5e-05	0	0.007	-80	0	-115	0.00074	38.63	273.4	1022	0.775	0.2	-75	-75	0.00024	2	8	130.5	1	0	3000	40	0.1	40	0.2	10000	1
A092110	candidateIDs_7	0	-75	1	33	2	0	0	0	4	8.33333333333333	-30	1	1	1	1	2	0	32	-70	10	4.5e-05	5.5e-05	0	0.007	-80	0	-115	0.000526666666666667	39.88	65.8	2600	0.629	0.2	-75	-75	0.00024	2	8	130.5	1	0	3000	40	0.1	40	0.2	10000	1
A092110	candidateIDs_7	0	-75	1	33	2	0	0	0	1	16.6666666666667	-30	1	1	1	1	2	0	32	-70	10	4.5e-05	5.5e-05	0	0.007	-80	0	-115	0.00266666666666667	52	90.1	1073.2	0.952	0.2	-75	-75	0.00024	2	8	130.5	1	0	3000	40	0.1	40	0.2	10000	1
A092110	candidateIDs_7	0	-75	1	33	2	0	0	0	2	16.6666666666667	-30	1	1	1	1	2	0	32	-70	10	4.5e-05	5.5e-05	0	0.007	-80	0	-115	0.004	52	90.1	1073.2	0.952	0.2	-75	-75	0.00024	2	8	130.5	1	0	3000	40	0.1	40	0.2	10000	1
A092110	candidateIDs_7	0	-75	1	33	2	0	0	0	3	16.6666666666667	-30	1	1	1	1	2	0	32	-70	10	4.5e-05	5.5e-05	0	0.007	-80	0	-115	0.00148	38.63	273.4	1022	0.775	0.2	-75	-75	0.00024	2	8	130.5	1	0	3000	40	0.1	40	0.2	10000	1
A092110	candidateIDs_7	0	-75	1	33	2	0	0	0	4	16.6666666666667	-30	1	1	1	1	2	0	32	-70	10	4.5e-05	5.5e-05	0	0.007	-80	0	-115	0.00105333333333333	39.88	65.8	2600	0.629	0.2	-75	-75	0.00024	2	8	130.5	1	0	3000	40	0.1	40	0.2	10000	1
A092110	candidateIDs_7	0	-75	1	33	2	0	0	0	1	33.3333333333333	-30	1	1	1	1	2	0	32	-70	10	4.5e-05	5.5e-05	0	0.007	-80	0	-115	0.00533333333333333	52	90.1	1073.2	0.952	0.2	-75	-75	0.00024	2	8	130.5	1	0	3000	40	0.1	40	0.2	10000	1
A092110	candidateIDs_7	0	-75	1	33	2	0	0	0	2	33.3333333333333	-30	1	1	1	1	2	0	32	-70	10	4.5e-05	5.5e-05	0	0.007	-80	0	-115	0.008	52	90.1	1073.2	0.952	0.2	-75	-75	0.00024	2	8	130.5	1	0	3000	40	0.1	40	0.2	10000	1
A092110	candidateIDs_7	0	-75	1	33	2	0	0	0	3	33.3333333333333	-30	1	1	1	1	2	0	32	-70	10	4.5e-05	5.5e-05	0	0.007	-80	0	-115	0.00296	38.63	273.4	1022	0.775	0.2	-75	-75	0.00024	2	8	130.5	1	0	3000	40	0.1	40	0.2	10000	1
A092110	candidateIDs_7	0	-75	1	33	2	0	0	0	4	33.3333333333333	-30	1	1	1	1	2	0	32	-70	10	4.5e-05	5.5e-05	0	0.007	-80	0	-115	0.00210666666666667	39.88	65.8	2600	0.629	0.2	-75	-75	0.00024	2	8	130.5	1	0	3000	40	0.1	40	0.2	10000	1
E092910	candidateIDs_18	0	-75	1	33	2	0	0	0	1	8.33333333333333	-30	1	1	1	1	2	0	32	-70	10	4.5e-05	5.5e-05	0	0.007	-80	0	-115	0.00133333333333333	52	90.1	1073.2	0.952	0.2	-75	-75	0.00024	2	8	130.5	1	0	3000	40	0.1	40	0.2	10000	1
E092910	candidateIDs_18	0	-75	1	33	2	0	0	0	2	8.33333333333333	-30	1	1	1	1	2	0	32	-70	10	4.5e-05	5.5e-05	0	0.007	-80	0	-115	0.002	52	90.1	1073.2	0.952	0.2	-75	-75	0.00024	2	8	130.5	1	0	3000	40	0.1	40	0.2	10000	1
E092910	candidateIDs_18	0	-75	1	33	2	0	0	0	3	8.33333333333333	-30	1	1	1	1	2	0	32	-70	10	4.5e-05	5.5e-05	0	0.007	-80	0	-115	0.00074	38.63	273.4	1022	0.775	0.2	-75	-75	0.00024	2	8	130.5	1	0	3000	40	0.1	40	0.2	10000	1
E092910	candidateIDs_18	0	-75	1	33	2	0	0	0	4	8.33333333333333	-30	1	1	1	1	2	0	32	-70	10	4.5e-05	5.5e-05	0	0.007	-80	0	-115	0.000526666666666667	39.88	65.8	2600	0.629	0.2	-75	-75	0.00024	2	8	130.5	1	0	3000	40	0.1	40	0.2	10000	1
E092910	candidateIDs_18	0	-75	1	33	2	0	0	0	1	16.6666666666667	-30	1	1	1	1	2	0	32	-70	10	4.5e-05	5.5e-05	0	0.007	-80	0	-115	0.00266666666666667	52	90.1	1073.2	0.952	0.2	-75	-75	0.00024	2	8	130.5	1	0	3000	40	0.1	40	0.2	10000	1
E092910	candidateIDs_18	0	-75	1	33	2	0	0	0	2	16.6666666666667	-30	1	1	1	1	2	0	32	-70	10	4.5e-05	5.5e-05	0	0.007	-80	0	-115	0.004	52	90.1	1073.2	0.952	0.2	-75	-75	0.00024	2	8	130.5	1	0	3000	40	0.1	40	0.2	10000	1
E092910	candidateIDs_18	0	-75	1	33	2	0	0	0	3	16.6666666666667	-30	1	1	1	1	2	0	32	-70	10	4.5e-05	5.5e-05	0	0.007	-80	0	-115	0.00148	38.63	273.4	1022	0.775	0.2	-75	-75	0.00024	2	8	130.5	1	0	3000	40	0.1	40	0.2	10000	1
E092910	candidateIDs_18	0	-75	1	33	2	0	0	0	4	16.6666666666667	-30	1	1	1	1	2	0	32	-70	10	4.5e-05	5.5e-05	0	0.007	-80	0	-115	0.00105333333333333	39.88	65.8	2600	0.629	0.2	-75	-75	0.00024	2	8	130.5	1	0	3000	40	0.1	40	0.2	10000	1
E092910	candidateIDs_18	0	-75	1	33	2	0	0	0	1	33.3333333333333	-30	1	1	1	1	2	0	32	-70	10	4.5e-05	5.5e-05	0	0.007	-80	0	-115	0.00533333333333333	52	90.1	1073.2	0.952	0.2	-75	-75	0.00024	2	8	130.5	1	0	3000	40	0.1	40	0.2	10000	1
E092910	candidateIDs_18	0	-75	1	33	2	0	0	0	2	33.3333333333333	-30	1	1	1	1	2	0	32	-70	10	4.5e-05	5.5e-05	0	0.007	-80	0	-115	0.008	52	90.1	1073.2	0.952	0.2	-75	-75	0.00024	2	8	130.5	1	0	3000	40	0.1	40	0.2	10000	1
E092910	candidateIDs_18	0	-75	1	33	2	0	0	0	3	33.3333333333333	-30	1	1	1	1	2	0	32	-70	10	4.5e-05	5.5e-05	0	0.007	-80	0	-115	0.00296	38.63	273.4	1022	0.775	0.2	-75	-75	0.00024	2	8	130.5	1	0	3000	40	0.1	40	0.2	10000	1
E092910	candidateIDs_18	0	-75	1	33	2	0	0	0	4	33.3333333333333	-30	1	1	1	1	2	0	32	-70	10	4.5e-05	5.5e-05	0	0.007	-80	0	-115	0.00210666666666667	39.88	65.8	2600	0.629	0.2	-75	-75	0.00024	2	8	130.5	1	0	3000	40	0.1	40	0.2	10000	1
E101310	candidateIDs_33	0	-75	1	33	2	0	0	0	1	8.33333333333333	-30	1	1	1	1	2	0	32	-70	10	4.5e-05	5.5e-05	0	0.007	-80	0	-115	0.00133333333333333	52	90.1	1073.2	0.952	0.2	-75	-75	0.00024	2	8	130.5	1	0	3000	40	0.1	40	0.2	10000	1
E101310	candidateIDs_33	0	-75	1	33	2	0	0	0	2	8.33333333333333	-30	1	1	1	1	2	0	32	-70	10	4.5e-05	5.5e-05	0	0.007	-80	0	-115	0.002	52	90.1	1073.2	0.952	0.2	-75	-75	0.00024	2	8	130.5	1	0	3000	40	0.1	40	0.2	10000	1
E101310	candidateIDs_33	0	-75	1	33	2	0	0	0	3	8.33333333333333	-30	1	1	1	1	2	0	32	-70	10	4.5e-05	5.5e-05	0	0.007	-80	0	-115	0.00074	38.63	273.4	1022	0.775	0.2	-75	-75	0.00024	2	8	130.5	1	0	3000	40	0.1	40	0.2	10000	1
E101310	candidateIDs_33	0	-75	1	33	2	0	0	0	4	8.33333333333333	-30	1	1	1	1	2	0	32	-70	10	4.5e-05	5.5e-05	0	0.007	-80	0	-115	0.000526666666666667	39.88	65.8	2600	0.629	0.2	-75	-75	0.00024	2	8	130.5	1	0	3000	40	0.1	40	0.2	10000	1
E101310	candidateIDs_33	0	-75	1	33	2	0	0	0	1	16.6666666666667	-30	1	1	1	1	2	0	32	-70	10	4.5e-05	5.5e-05	0	0.007	-80	0	-115	0.00266666666666667	52	90.1	1073.2	0.952	0.2	-75	-75	0.00024	2	8	130.5	1	0	3000	40	0.1	40	0.2	10000	1
E101310	candidateIDs_33	0	-75	1	33	2	0	0	0	2	16.6666666666667	-30	1	1	1	1	2	0	32	-70	10	4.5e-05	5.5e-05	0	0.007	-80	0	-115	0.004	52	90.1	1073.2	0.952	0.2	-75	-75	0.00024	2	8	130.5	1	0	3000	40	0.1	40	0.2	10000	1
E101310	candidateIDs_33	0	-75	1	33	2	0	0	0	3	16.6666666666667	-30	1	1	1	1	2	0	32	-70	10	4.5e-05	5.5e-05	0	0.007	-80	0	-115	0.00148	38.63	273.4	1022	0.775	0.2	-75	-75	0.00024	2	8	130.5	1	0	3000	40	0.1	40	0.2	10000	1
E101310	candidateIDs_33	0	-75	1	33	2	0	0	0	4	16.6666666666667	-30	1	1	1	1	2	0	32	-70	10	4.5e-05	5.5e-05	0	0.007	-80	0	-115	0.00105333333333333	39.88	65.8	2600	0.629	0.2	-75	-75	0.00024	2	8	130.5	1	0	3000	40	0.1	40	0.2	10000	1
E101310	candidateIDs_33	0	-75	1	33	2	0	0	0	1	33.3333333333333	-30	1	1	1	1	2	0	32	-70	10	4.5e-05	5.5e-05	0	0.007	-80	0	-115	0.00533333333333333	52	90.1	1073.2	0.952	0.2	-75	-75	0.00024	2	8	130.5	1	0	3000	40	0.1	40	0.2	10000	1
E101310	candidateIDs_33	0	-75	1	33	2	0	0	0	2	33.3333333333333	-30	1	1	1	1	2	0	32	-70	10	4.5e-05	5.5e-05	0	0.007	-80	0	-115	0.008	52	90.1	1073.2	0.952	0.2	-75	-75	0.00024	2	8	130.5	1	0	3000	40	0.1	40	0.2	10000	1
E101310	candidateIDs_33	0	-75	1	33	2	0	0	0	3	33.3333333333333	-30	1	1	1	1	2	0	32	-70	10	4.5e-05	5.5e-05	0	0.007	-80	0	-115	0.00296	38.63	273.4	1022	0.775	0.2	-75	-75	0.00024	2	8	130.5	1	0	3000	40	0.1	40	0.2	10000	1
E101310	candidateIDs_33	0	-75	1	33	2	0	0	0	4	33.3333333333333	-30	1	1	1	1	2	0	32	-70	10	4.5e-05	5.5e-05	0	0.007	-80	0	-115	0.00210666666666667	39.88	65.8	2600	0.629	0.2	-75	-75	0.00024	2	8	130.5	1	0	3000	40	0.1	40	0.2	10000	1
D100810	candidateIDs_23	0	-75	1	33	2	0	0	0	1	8.33333333333333	-30	1	1	1	1	2	0	32	-70	10	4.5e-05	5.5e-05	0	0.007	-80	0	-115	0.00133333333333333	52	90.1	1073.2	0.952	0.2	-75	-75	0.00024	2	8	130.5	1	0	3000	40	0.1	40	0.2	10000	1
D100810	candidateIDs_23	0	-75	1	33	2	0	0	0	2	8.33333333333333	-30	1	1	1	1	2	0	32	-70	10	4.5e-05	5.5e-05	0	0.007	-80	0	-115	0.002	52	90.1	1073.2	0.952	0.2	-75	-75	0.00024	2	8	130.5	1	0	3000	40	0.1	40	0.2	10000	1
D100810	candidateIDs_23	0	-75	1	33	2	0	0	0	3	8.33333333333333	-30	1	1	1	1	2	0	32	-70	10	4.5e-05	5.5e-05	0	0.007	-80	0	-115	0.00074	38.63	273.4	1022	0.775	0.2	-75	-75	0.00024	2	8	130.5	1	0	3000	40	0.1	40	0.2	10000	1
D100810	candidateIDs_23	0	-75	1	33	2	0	0	0	4	8.33333333333333	-30	1	1	1	1	2	0	32	-70	10	4.5e-05	5.5e-05	0	0.007	-80	0	-115	0.000526666666666667	39.88	65.8	2600	0.629	0.2	-75	-75	0.00024	2	8	130.5	1	0	3000	40	0.1	40	0.2	10000	1
D100810	candidateIDs_23	0	-75	1	33	2	0	0	0	1	16.6666666666667	-30	1	1	1	1	2	0	32	-70	10	4.5e-05	5.5e-05	0	0.007	-80	0	-115	0.00266666666666667	52	90.1	1073.2	0.952	0.2	-75	-75	0.00024	2	8	130.5	1	0	3000	40	0.1	40	0.2	10000	1
D100810	candidateIDs_23	0	-75	1	33	2	0	0	0	2	16.6666666666667	-30	1	1	1	1	2	0	32	-70	10	4.5e-05	5.5e-05	0	0.007	-80	0	-115	0.004	52	90.1	1073.2	0.952	0.2	-75	-75	0.00024	2	8	130.5	1	0	3000	40	0.1	40	0.2	10000	1
D100810	candidateIDs_23	0	-75	1	33	2	0	0	0	3	16.6666666666667	-30	1	1	1	1	2	0	32	-70	10	4.5e-05	5.5e-05	0	0.007	-80	0	-115	0.00148	38.63	273.4	1022	0.775	0.2	-75	-75	0.00024	2	8	130.5	1	0	3000	40	0.1	40	0.2	10000	1
D100810	candidateIDs_23	0	-75	1	33	2	0	0	0	4	16.6666666666667	-30	1	1	1	1	2	0	32	-70	10	4.5e-05	5.5e-05	0	0.007	-80	0	-115	0.00105333333333333	39.88	65.8	2600	0.629	0.2	-75	-75	0.00024	2	8	130.5	1	0	3000	40	0.1	40	0.2	10000	1
D100810	candidateIDs_23	0	-75	1	33	2	0	0	0	1	33.3333333333333	-30	1	1	1	1	2	0	32	-70	10	4.5e-05	5.5e-05	0	0.007	-80	0	-115	0.00533333333333333	52	90.1	1073.2	0.952	0.2	-75	-75	0.00024	2	8	130.5	1	0	3000	40	0.1	40	0.2	10000	1
D100810	candidateIDs_23	0	-75	1	33	2	0	0	0	2	33.3333333333333	-30	1	1	1	1	2	0	32	-70	10	4.5e-05	5.5e-05	0	0.007	-80	0	-115	0.008	52	90.1	1073.2	0.952	0.2	-75	-75	0.00024	2	8	130.5	1	0	3000	40	0.1	40	0.2	10000	1
D100810	candidateIDs_23	0	-75	1	33	2	0	0	0	3	33.3333333333333	-30	1	1	1	1	2	0	32	-70	10	4.5e-05	5.5e-05	0	0.007	-80	0	-115	0.00296	38.63	273.4	1022	0.775	0.2	-75	-75	0.00024	2	8	130.5	1	0	3000	40	0.1	40	0.2	10000	1
D100810	candidateIDs_23	0	-75	1	33	2	0	0	0	4	33.3333333333333	-30	1	1	1	1	2	0	32	-70	10	4.5e-05	5.5e-05	0	0.007	-80	0	-115	0.00210666666666667	39.88	65.8	2600	0.629	0.2	-75	-75	0.00024	2	8	130.5	1	0	3000	40	0.1	40	0.2	10000	1
E101210	candidateIDs_27	0	-75	1	33	2	0	0	0	1	8.33333333333333	-30	1	1	1	1	2	0	32	-70	10	4.5e-05	5.5e-05	0	0.007	-80	0	-115	0.00133333333333333	52	90.1	1073.2	0.952	0.2	-75	-75	0.00024	2	8	130.5	1	0	3000	40	0.1	40	0.2	10000	1
E101210	candidateIDs_27	0	-75	1	33	2	0	0	0	2	8.33333333333333	-30	1	1	1	1	2	0	32	-70	10	4.5e-05	5.5e-05	0	0.007	-80	0	-115	0.002	52	90.1	1073.2	0.952	0.2	-75	-75	0.00024	2	8	130.5	1	0	3000	40	0.1	40	0.2	10000	1
E101210	candidateIDs_27	0	-75	1	33	2	0	0	0	3	8.33333333333333	-30	1	1	1	1	2	0	32	-70	10	4.5e-05	5.5e-05	0	0.007	-80	0	-115	0.00074	38.63	273.4	1022	0.775	0.2	-75	-75	0.00024	2	8	130.5	1	0	3000	40	0.1	40	0.2	10000	1
E101210	candidateIDs_27	0	-75	1	33	2	0	0	0	4	8.33333333333333	-30	1	1	1	1	2	0	32	-70	10	4.5e-05	5.5e-05	0	0.007	-80	0	-115	0.000526666666666667	39.88	65.8	2600	0.629	0.2	-75	-75	0.00024	2	8	130.5	1	0	3000	40	0.1	40	0.2	10000	1
E101210	candidateIDs_27	0	-75	1	33	2	0	0	0	1	16.6666666666667	-30	1	1	1	1	2	0	32	-70	10	4.5e-05	5.5e-05	0	0.007	-80	0	-115	0.00266666666666667	52	90.1	1073.2	0.952	0.2	-75	-75	0.00024	2	8	130.5	1	0	3000	40	0.1	40	0.2	10000	1
E101210	candidateIDs_27	0	-75	1	33	2	0	0	0	2	16.6666666666667	-30	1	1	1	1	2	0	32	-70	10	4.5e-05	5.5e-05	0	0.007	-80	0	-115	0.004	52	90.1	1073.2	0.952	0.2	-75	-75	0.00024	2	8	130.5	1	0	3000	40	0.1	40	0.2	10000	1
E101210	candidateIDs_27	0	-75	1	33	2	0	0	0	3	16.6666666666667	-30	1	1	1	1	2	0	32	-70	10	4.5e-05	5.5e-05	0	0.007	-80	0	-115	0.00148	38.63	273.4	1022	0.775	0.2	-75	-75	0.00024	2	8	130.5	1	0	3000	40	0.1	40	0.2	10000	1
E101210	candidateIDs_27	0	-75	1	33	2	0	0	0	4	16.6666666666667	-30	1	1	1	1	2	0	32	-70	10	4.5e-05	5.5e-05	0	0.007	-80	0	-115	0.00105333333333333	39.88	65.8	2600	0.629	0.2	-75	-75	0.00024	2	8	130.5	1	0	3000	40	0.1	40	0.2	10000	1
E101210	candidateIDs_27	0	-75	1	33	2	0	0	0	1	33.3333333333333	-30	1	1	1	1	2	0	32	-70	10	4.5e-05	5.5e-05	0	0.007	-80	0	-115	0.00533333333333333	52	90.1	1073.2	0.952	0.2	-75	-75	0.00024	2	8	130.5	1	0	3000	40	0.1	40	0.2	10000	1
E101210	candidateIDs_27	0	-75	1	33	2	0	0	0	2	33.3333333333333	-30	1	1	1	1	2	0	32	-70	10	4.5e-05	5.5e-05	0	0.007	-80	0	-115	0.008	52	90.1	1073.2	0.952	0.2	-75	-75	0.00024	2	8	130.5	1	0	3000	40	0.1	40	0.2	10000	1
E101210	candidateIDs_27	0	-75	1	33	2	0	0	0	3	33.3333333333333	-30	1	1	1	1	2	0	32	-70	10	4.5e-05	5.5e-05	0	0.007	-80	0	-115	0.00296	38.63	273.4	1022	0.775	0.2	-75	-75	0.00024	2	8	130.5	1	0	3000	40	0.1	40	0.2	10000	1
E101210	candidateIDs_27	0	-75	1	33	2	0	0	0	4	33.3333333333333	-30	1	1	1	1	2	0	32	-70	10	4.5e-05	5.5e-05	0	0.007	-80	0	-115	0.00210666666666667	39.88	65.8	2600	0.629	0.2	-75	-75	0.00024	2	8	130.5	1	0	3000	40	0.1	40	0.2	10000	1
C092810	candidateIDs_13	0	-75	1	33	2	0	0	0	1	8.33333333333333	-30	1	1	1	1	2	0	32	-70	10	4.5e-05	5.5e-05	0	0.007	-80	0	-115	0.00133333333333333	52	90.1	1073.2	0.952	0.2	-75	-75	0.00024	2	8	130.5	1	0	3000	40	0.1	40	0.2	10000	1
C092810	candidateIDs_13	0	-75	1	33	2	0	0	0	2	8.33333333333333	-30	1	1	1	1	2	0	32	-70	10	4.5e-05	5.5e-05	0	0.007	-80	0	-115	0.002	52	90.1	1073.2	0.952	0.2	-75	-75	0.00024	2	8	130.5	1	0	3000	40	0.1	40	0.2	10000	1
C092810	candidateIDs_13	0	-75	1	33	2	0	0	0	3	8.33333333333333	-30	1	1	1	1	2	0	32	-70	10	4.5e-05	5.5e-05	0	0.007	-80	0	-115	0.00074	38.63	273.4	1022	0.775	0.2	-75	-75	0.00024	2	8	130.5	1	0	3000	40	0.1	40	0.2	10000	1
C092810	candidateIDs_13	0	-75	1	33	2	0	0	0	4	8.33333333333333	-30	1	1	1	1	2	0	32	-70	10	4.5e-05	5.5e-05	0	0.007	-80	0	-115	0.000526666666666667	39.88	65.8	2600	0.629	0.2	-75	-75	0.00024	2	8	130.5	1	0	3000	40	0.1	40	0.2	10000	1
C092810	candidateIDs_13	0	-75	1	33	2	0	0	0	1	16.6666666666667	-30	1	1	1	1	2	0	32	-70	10	4.5e-05	5.5e-05	0	0.007	-80	0	-115	0.00266666666666667	52	90.1	1073.2	0.952	0.2	-75	-75	0.00024	2	8	130.5	1	0	3000	40	0.1	40	0.2	10000	1
C092810	candidateIDs_13	0	-75	1	33	2	0	0	0	2	16.6666666666667	-30	1	1	1	1	2	0	32	-70	10	4.5e-05	5.5e-05	0	0.007	-80	0	-115	0.004	52	90.1	1073.2	0.952	0.2	-75	-75	0.00024	2	8	130.5	1	0	3000	40	0.1	40	0.2	10000	1
C092810	candidateIDs_13	0	-75	1	33	2	0	0	0	3	16.6666666666667	-30	1	1	1	1	2	0	32	-70	10	4.5e-05	5.5e-05	0	0.007	-80	0	-115	0.00148	38.63	273.4	1022	0.775	0.2	-75	-75	0.00024	2	8	130.5	1	0	3000	40	0.1	40	0.2	10000	1
C092810	candidateIDs_13	0	-75	1	33	2	0	0	0	4	16.6666666666667	-30	1	1	1	1	2	0	32	-70	10	4.5e-05	5.5e-05	0	0.007	-80	0	-115	0.00105333333333333	39.88	65.8	2600	0.629	0.2	-75	-75	0.00024	2	8	130.5	1	0	3000	40	0.1	40	0.2	10000	1
C092810	candidateIDs_13	0	-75	1	33	2	0	0	0	1	33.3333333333333	-30	1	1	1	1	2	0	32	-70	10	4.5e-05	5.5e-05	0	0.007	-80	0	-115	0.00533333333333333	52	90.1	1073.2	0.952	0.2	-75	-75	0.00024	2	8	130.5	1	0	3000	40	0.1	40	0.2	10000	1
C092810	candidateIDs_13	0	-75	1	33	2	0	0	0	2	33.3333333333333	-30	1	1	1	1	2	0	32	-70	10	4.5e-05	5.5e-05	0	0.007	-80	0	-115	0.008	52	90.1	1073.2	0.952	0.2	-75	-75	0.00024	2	8	130.5	1	0	3000	40	0.1	40	0.2	10000	1
C092810	candidateIDs_13	0	-75	1	33	2	0	0	0	3	33.3333333333333	-30	1	1	1	1	2	0	32	-70	10	4.5e-05	5.5e-05	0	0.007	-80	0	-115	0.00296	38.63	273.4	1022	0.775	0.2	-75	-75	0.00024	2	8	130.5	1	0	3000	40	0.1	40	0.2	10000	1
C092810	candidateIDs_13	0	-75	1	33	2	0	0	0	4	33.3333333333333	-30	1	1	1	1	2	0	32	-70	10	4.5e-05	5.5e-05	0	0.007	-80	0	-115	0.00210666666666667	39.88	65.8	2600	0.629	0.2	-75	-75	0.00024	2	8	130.5	1	0	3000	40	0.1	40	0.2	10000	1
M101210	candidateIDs_30	0	-75	1	33	2	0	0	0	1	8.33333333333333	-30	1	1	1	1	2	0	32	-70	10	4.5e-05	5.5e-05	0	0.007	-80	0	-115	0.00133333333333333	52	90.1	1073.2	0.952	0.2	-75	-75	0.00024	2	8	130.5	1	0	3000	40	0.1	40	0.2	10000	1
M101210	candidateIDs_30	0	-75	1	33	2	0	0	0	2	8.33333333333333	-30	1	1	1	1	2	0	32	-70	10	4.5e-05	5.5e-05	0	0.007	-80	0	-115	0.002	52	90.1	1073.2	0.952	0.2	-75	-75	0.00024	2	8	130.5	1	0	3000	40	0.1	40	0.2	10000	1
M101210	candidateIDs_30	0	-75	1	33	2	0	0	0	3	8.33333333333333	-30	1	1	1	1	2	0	32	-70	10	4.5e-05	5.5e-05	0	0.007	-80	0	-115	0.00074	38.63	273.4	1022	0.775	0.2	-75	-75	0.00024	2	8	130.5	1	0	3000	40	0.1	40	0.2	10000	1
M101210	candidateIDs_30	0	-75	1	33	2	0	0	0	4	8.33333333333333	-30	1	1	1	1	2	0	32	-70	10	4.5e-05	5.5e-05	0	0.007	-80	0	-115	0.000526666666666667	39.88	65.8	2600	0.629	0.2	-75	-75	0.00024	2	8	130.5	1	0	3000	40	0.1	40	0.2	10000	1
M101210	candidateIDs_30	0	-75	1	33	2	0	0	0	1	16.6666666666667	-30	1	1	1	1	2	0	32	-70	10	4.5e-05	5.5e-05	0	0.007	-80	0	-115	0.00266666666666667	52	90.1	1073.2	0.952	0.2	-75	-75	0.00024	2	8	130.5	1	0	3000	40	0.1	40	0.2	10000	1
M101210	candidateIDs_30	0	-75	1	33	2	0	0	0	2	16.6666666666667	-30	1	1	1	1	2	0	32	-70	10	4.5e-05	5.5e-05	0	0.007	-80	0	-115	0.004	52	90.1	1073.2	0.952	0.2	-75	-75	0.00024	2	8	130.5	1	0	3000	40	0.1	40	0.2	10000	1
M101210	candidateIDs_30	0	-75	1	33	2	0	0	0	3	16.6666666666667	-30	1	1	1	1	2	0	32	-70	10	4.5e-05	5.5e-05	0	0.007	-80	0	-115	0.00148	38.63	273.4	1022	0.775	0.2	-75	-75	0.00024	2	8	130.5	1	0	3000	40	0.1	40	0.2	10000	1
M101210	candidateIDs_30	0	-75	1	33	2	0	0	0	4	16.6666666666667	-30	1	1	1	1	2	0	32	-70	10	4.5e-05	5.5e-05	0	0.007	-80	0	-115	0.00105333333333333	39.88	65.8	2600	0.629	0.2	-75	-75	0.00024	2	8	130.5	1	0	3000	40	0.1	40	0.2	10000	1
M101210	candidateIDs_30	0	-75	1	33	2	0	0	0	1	33.3333333333333	-30	1	1	1	1	2	0	32	-70	10	4.5e-05	5.5e-05	0	0.007	-80	0	-115	0.00533333333333333	52	90.1	1073.2	0.952	0.2	-75	-75	0.00024	2	8	130.5	1	0	3000	40	0.1	40	0.2	10000	1
M101210	candidateIDs_30	0	-75	1	33	2	0	0	0	2	33.3333333333333	-30	1	1	1	1	2	0	32	-70	10	4.5e-05	5.5e-05	0	0.007	-80	0	-115	0.008	52	90.1	1073.2	0.952	0.2	-75	-75	0.00024	2	8	130.5	1	0	3000	40	0.1	40	0.2	10000	1
M101210	candidateIDs_30	0	-75	1	33	2	0	0	0	3	33.3333333333333	-30	1	1	1	1	2	0	32	-70	10	4.5e-05	5.5e-05	0	0.007	-80	0	-115	0.00296	38.63	273.4	1022	0.775	0.2	-75	-75	0.00024	2	8	130.5	1	0	3000	40	0.1	40	0.2	10000	1
M101210	candidateIDs_30	0	-75	1	33	2	0	0	0	4	33.3333333333333	-30	1	1	1	1	2	0	32	-70	10	4.5e-05	5.5e-05	0	0.007	-80	0	-115	0.00210666666666667	39.88	65.8	2600	0.629	0.2	-75	-75	0.00024	2	8	130.5	1	0	3000	40	0.1	40	0.2	10000	1
A101210	candidateIDs_24	0	-75	1	33	2	0	0	0	1	8.33333333333333	-30	1	1	1	1	2	0	32	-70	10	4.5e-05	5.5e-05	0	0.007	-80	0	-115	0.00133333333333333	52	90.1	1073.2	0.952	0.2	-75	-75	0.00024	2	8	130.5	1	0	3000	40	0.1	40	0.2	10000	1
A101210	candidateIDs_24	0	-75	1	33	2	0	0	0	2	8.33333333333333	-30	1	1	1	1	2	0	32	-70	10	4.5e-05	5.5e-05	0	0.007	-80	0	-115	0.002	52	90.1	1073.2	0.952	0.2	-75	-75	0.00024	2	8	130.5	1	0	3000	40	0.1	40	0.2	10000	1
A101210	candidateIDs_24	0	-75	1	33	2	0	0	0	3	8.33333333333333	-30	1	1	1	1	2	0	32	-70	10	4.5e-05	5.5e-05	0	0.007	-80	0	-115	0.00074	38.63	273.4	1022	0.775	0.2	-75	-75	0.00024	2	8	130.5	1	0	3000	40	0.1	40	0.2	10000	1
A101210	candidateIDs_24	0	-75	1	33	2	0	0	0	4	8.33333333333333	-30	1	1	1	1	2	0	32	-70	10	4.5e-05	5.5e-05	0	0.007	-80	0	-115	0.000526666666666667	39.88	65.8	2600	0.629	0.2	-75	-75	0.00024	2	8	130.5	1	0	3000	40	0.1	40	0.2	10000	1
A101210	candidateIDs_24	0	-75	1	33	2	0	0	0	1	16.6666666666667	-30	1	1	1	1	2	0	32	-70	10	4.5e-05	5.5e-05	0	0.007	-80	0	-115	0.00266666666666667	52	90.1	1073.2	0.952	0.2	-75	-75	0.00024	2	8	130.5	1	0	3000	40	0.1	40	0.2	10000	1
A101210	candidateIDs_24	0	-75	1	33	2	0	0	0	2	16.6666666666667	-30	1	1	1	1	2	0	32	-70	10	4.5e-05	5.5e-05	0	0.007	-80	0	-115	0.004	52	90.1	1073.2	0.952	0.2	-75	-75	0.00024	2	8	130.5	1	0	3000	40	0.1	40	0.2	10000	1
A101210	candidateIDs_24	0	-75	1	33	2	0	0	0	3	16.6666666666667	-30	1	1	1	1	2	0	32	-70	10	4.5e-05	5.5e-05	0	0.007	-80	0	-115	0.00148	38.63	273.4	1022	0.775	0.2	-75	-75	0.00024	2	8	130.5	1	0	3000	40	0.1	40	0.2	10000	1
A101210	candidateIDs_24	0	-75	1	33	2	0	0	0	4	16.6666666666667	-30	1	1	1	1	2	0	32	-70	10	4.5e-05	5.5e-05	0	0.007	-80	0	-115	0.00105333333333333	39.88	65.8	2600	0.629	0.2	-75	-75	0.00024	2	8	130.5	1	0	3000	40	0.1	40	0.2	10000	1
A101210	candidateIDs_24	0	-75	1	33	2	0	0	0	1	33.3333333333333	-30	1	1	1	1	2	0	32	-70	10	4.5e-05	5.5e-05	0	0.007	-80	0	-115	0.00533333333333333	52	90.1	1073.2	0.952	0.2	-75	-75	0.00024	2	8	130.5	1	0	3000	40	0.1	40	0.2	10000	1
A101210	candidateIDs_24	0	-75	1	33	2	0	0	0	2	33.3333333333333	-30	1	1	1	1	2	0	32	-70	10	4.5e-05	5.5e-05	0	0.007	-80	0	-115	0.008	52	90.1	1073.2	0.952	0.2	-75	-75	0.00024	2	8	130.5	1	0	3000	40	0.1	40	0.2	10000	1
A101210	candidateIDs_24	0	-75	1	33	2	0	0	0	3	33.3333333333333	-30	1	1	1	1	2	0	32	-70	10	4.5e-05	5.5e-05	0	0.007	-80	0	-115	0.00296	38.63	273.4	1022	0.775	0.2	-75	-75	0.00024	2	8	130.5	1	0	3000	40	0.1	40	0.2	10000	1
A101210	candidateIDs_24	0	-75	1	33	2	0	0	0	4	33.3333333333333	-30	1	1	1	1	2	0	32	-70	10	4.5e-05	5.5e-05	0	0.007	-80	0	-115	0.00210666666666667	39.88	65.8	2600	0.629	0.2	-75	-75	0.00024	2	8	130.5	1	0	3000	40	0.1	40	0.2	10000	1
E092710	candidateIDs_11	0	-75	1	33	2	0	0	0	1	8.33333333333333	-30	1	1	1	1	2	0	32	-70	10	4.5e-05	5.5e-05	0	0.007	-80	0	-115	0.00133333333333333	52	90.1	1073.2	0.952	0.2	-75	-75	0.00024	2	8	130.5	1	0	3000	40	0.1	40	0.2	10000	1
E092710	candidateIDs_11	0	-75	1	33	2	0	0	0	2	8.33333333333333	-30	1	1	1	1	2	0	32	-70	10	4.5e-05	5.5e-05	0	0.007	-80	0	-115	0.002	52	90.1	1073.2	0.952	0.2	-75	-75	0.00024	2	8	130.5	1	0	3000	40	0.1	40	0.2	10000	1
E092710	candidateIDs_11	0	-75	1	33	2	0	0	0	3	8.33333333333333	-30	1	1	1	1	2	0	32	-70	10	4.5e-05	5.5e-05	0	0.007	-80	0	-115	0.00074	38.63	273.4	1022	0.775	0.2	-75	-75	0.00024	2	8	130.5	1	0	3000	40	0.1	40	0.2	10000	1
E092710	candidateIDs_11	0	-75	1	33	2	0	0	0	4	8.33333333333333	-30	1	1	1	1	2	0	32	-70	10	4.5e-05	5.5e-05	0	0.007	-80	0	-115	0.000526666666666667	39.88	65.8	2600	0.629	0.2	-75	-75	0.00024	2	8	130.5	1	0	3000	40	0.1	40	0.2	10000	1
E092710	candidateIDs_11	0	-75	1	33	2	0	0	0	1	16.6666666666667	-30	1	1	1	1	2	0	32	-70	10	4.5e-05	5.5e-05	0	0.007	-80	0	-115	0.00266666666666667	52	90.1	1073.2	0.952	0.2	-75	-75	0.00024	2	8	130.5	1	0	3000	40	0.1	40	0.2	10000	1
E092710	candidateIDs_11	0	-75	1	33	2	0	0	0	2	16.6666666666667	-30	1	1	1	1	2	0	32	-70	10	4.5e-05	5.5e-05	0	0.007	-80	0	-115	0.004	52	90.1	1073.2	0.952	0.2	-75	-75	0.00024	2	8	130.5	1	0	3000	40	0.1	40	0.2	10000	1
E092710	candidateIDs_11	0	-75	1	33	2	0	0	0	3	16.6666666666667	-30	1	1	1	1	2	0	32	-70	10	4.5e-05	5.5e-05	0	0.007	-80	0	-115	0.00148	38.63	273.4	1022	0.775	0.2	-75	-75	0.00024	2	8	130.5	1	0	3000	40	0.1	40	0.2	10000	1
E092710	candidateIDs_11	0	-75	1	33	2	0	0	0	4	16.6666666666667	-30	1	1	1	1	2	0	32	-70	10	4.5e-05	5.5e-05	0	0.007	-80	0	-115	0.00105333333333333	39.88	65.8	2600	0.629	0.2	-75	-75	0.00024	2	8	130.5	1	0	3000	40	0.1	40	0.2	10000	1
E092710	candidateIDs_11	0	-75	1	33	2	0	0	0	1	33.3333333333333	-30	1	1	1	1	2	0	32	-70	10	4.5e-05	5.5e-05	0	0.007	-80	0	-115	0.00533333333333333	52	90.1	1073.2	0.952	0.2	-75	-75	0.00024	2	8	130.5	1	0	3000	40	0.1	40	0.2	10000	1
E092710	candidateIDs_11	0	-75	1	33	2	0	0	0	2	33.3333333333333	-30	1	1	1	1	2	0	32	-70	10	4.5e-05	5.5e-05	0	0.007	-80	0	-115	0.008	52	90.1	1073.2	0.952	0.2	-75	-75	0.00024	2	8	130.5	1	0	3000	40	0.1	40	0.2	10000	1
E092710	candidateIDs_11	0	-75	1	33	2	0	0	0	3	33.3333333333333	-30	1	1	1	1	2	0	32	-70	10	4.5e-05	5.5e-05	0	0.007	-80	0	-115	0.00296	38.63	273.4	1022	0.775	0.2	-75	-75	0.00024	2	8	130.5	1	0	3000	40	0.1	40	0.2	10000	1
E092710	candidateIDs_11	0	-75	1	33	2	0	0	0	4	33.3333333333333	-30	1	1	1	1	2	0	32	-70	10	4.5e-05	5.5e-05	0	0.007	-80	0	-115	0.00210666666666667	39.88	65.8	2600	0.629	0.2	-75	-75	0.00024	2	8	130.5	1	0	3000	40	0.1	40	0.2	10000	1
B101310	candidateIDs_31	0	-75	1	33	2	0	0	0	1	8.33333333333333	-30	1	1	1	1	2	0	32	-70	10	4.5e-05	5.5e-05	0	0.007	-80	0	-115	0.00133333333333333	52	90.1	1073.2	0.952	0.2	-75	-75	0.00024	2	8	130.5	1	0	3000	40	0.1	40	0.2	10000	1
B101310	candidateIDs_31	0	-75	1	33	2	0	0	0	2	8.33333333333333	-30	1	1	1	1	2	0	32	-70	10	4.5e-05	5.5e-05	0	0.007	-80	0	-115	0.002	52	90.1	1073.2	0.952	0.2	-75	-75	0.00024	2	8	130.5	1	0	3000	40	0.1	40	0.2	10000	1
B101310	candidateIDs_31	0	-75	1	33	2	0	0	0	3	8.33333333333333	-30	1	1	1	1	2	0	32	-70	10	4.5e-05	5.5e-05	0	0.007	-80	0	-115	0.00074	38.63	273.4	1022	0.775	0.2	-75	-75	0.00024	2	8	130.5	1	0	3000	40	0.1	40	0.2	10000	1
B101310	candidateIDs_31	0	-75	1	33	2	0	0	0	4	8.33333333333333	-30	1	1	1	1	2	0	32	-70	10	4.5e-05	5.5e-05	0	0.007	-80	0	-115	0.000526666666666667	39.88	65.8	2600	0.629	0.2	-75	-75	0.00024	2	8	130.5	1	0	3000	40	0.1	40	0.2	10000	1
B101310	candidateIDs_31	0	-75	1	33	2	0	0	0	1	16.6666666666667	-30	1	1	1	1	2	0	32	-70	10	4.5e-05	5.5e-05	0	0.007	-80	0	-115	0.00266666666666667	52	90.1	1073.2	0.952	0.2	-75	-75	0.00024	2	8	130.5	1	0	3000	40	0.1	40	0.2	10000	1
B101310	candidateIDs_31	0	-75	1	33	2	0	0	0	2	16.6666666666667	-30	1	1	1	1	2	0	32	-70	10	4.5e-05	5.5e-05	0	0.007	-80	0	-115	0.004	52	90.1	1073.2	0.952	0.2	-75	-75	0.00024	2	8	130.5	1	0	3000	40	0.1	40	0.2	10000	1
B101310	candidateIDs_31	0	-75	1	33	2	0	0	0	3	16.6666666666667	-30	1	1	1	1	2	0	32	-70	10	4.5e-05	5.5e-05	0	0.007	-80	0	-115	0.00148	38.63	273.4	1022	0.775	0.2	-75	-75	0.00024	2	8	130.5	1	0	3000	40	0.1	40	0.2	10000	1
B101310	candidateIDs_31	0	-75	1	33	2	0	0	0	4	16.6666666666667	-30	1	1	1	1	2	0	32	-70	10	4.5e-05	5.5e-05	0	0.007	-80	0	-115	0.00105333333333333	39.88	65.8	2600	0.629	0.2	-75	-75	0.00024	2	8	130.5	1	0	3000	40	0.1	40	0.2	10000	1
B101310	candidateIDs_31	0	-75	1	33	2	0	0	0	1	33.3333333333333	-30	1	1	1	1	2	0	32	-70	10	4.5e-05	5.5e-05	0	0.007	-80	0	-115	0.00533333333333333	52	90.1	1073.2	0.952	0.2	-75	-75	0.00024	2	8	130.5	1	0	3000	40	0.1	40	0.2	10000	1
B101310	candidateIDs_31	0	-75	1	33	2	0	0	0	2	33.3333333333333	-30	1	1	1	1	2	0	32	-70	10	4.5e-05	5.5e-05	0	0.007	-80	0	-115	0.008	52	90.1	1073.2	0.952	0.2	-75	-75	0.00024	2	8	130.5	1	0	3000	40	0.1	40	0.2	10000	1
B101310	candidateIDs_31	0	-75	1	33	2	0	0	0	3	33.3333333333333	-30	1	1	1	1	2	0	32	-70	10	4.5e-05	5.5e-05	0	0.007	-80	0	-115	0.00296	38.63	273.4	1022	0.775	0.2	-75	-75	0.00024	2	8	130.5	1	0	3000	40	0.1	40	0.2	10000	1
B101310	candidateIDs_31	0	-75	1	33	2	0	0	0	4	33.3333333333333	-30	1	1	1	1	2	0	32	-70	10	4.5e-05	5.5e-05	0	0.007	-80	0	-115	0.00210666666666667	39.88	65.8	2600	0.629	0.2	-75	-75	0.00024	2	8	130.5	1	0	3000	40	0.1	40	0.2	10000	1
C092910	candidateIDs_16	0	-75	1	33	2	0	0	0	1	8.33333333333333	-30	1	1	1	1	2	0	32	-70	10	4.5e-05	5.5e-05	0	0.007	-80	0	-115	0.00133333333333333	52	90.1	1073.2	0.952	0.2	-75	-75	0.00024	2	8	130.5	1	0	3000	40	0.1	40	0.2	10000	1
C092910	candidateIDs_16	0	-75	1	33	2	0	0	0	2	8.33333333333333	-30	1	1	1	1	2	0	32	-70	10	4.5e-05	5.5e-05	0	0.007	-80	0	-115	0.002	52	90.1	1073.2	0.952	0.2	-75	-75	0.00024	2	8	130.5	1	0	3000	40	0.1	40	0.2	10000	1
C092910	candidateIDs_16	0	-75	1	33	2	0	0	0	3	8.33333333333333	-30	1	1	1	1	2	0	32	-70	10	4.5e-05	5.5e-05	0	0.007	-80	0	-115	0.00074	38.63	273.4	1022	0.775	0.2	-75	-75	0.00024	2	8	130.5	1	0	3000	40	0.1	40	0.2	10000	1
C092910	candidateIDs_16	0	-75	1	33	2	0	0	0	4	8.33333333333333	-30	1	1	1	1	2	0	32	-70	10	4.5e-05	5.5e-05	0	0.007	-80	0	-115	0.000526666666666667	39.88	65.8	2600	0.629	0.2	-75	-75	0.00024	2	8	130.5	1	0	3000	40	0.1	40	0.2	10000	1
C092910	candidateIDs_16	0	-75	1	33	2	0	0	0	1	16.6666666666667	-30	1	1	1	1	2	0	32	-70	10	4.5e-05	5.5e-05	0	0.007	-80	0	-115	0.00266666666666667	52	90.1	1073.2	0.952	0.2	-75	-75	0.00024	2	8	130.5	1	0	3000	40	0.1	40	0.2	10000	1
C092910	candidateIDs_16	0	-75	1	33	2	0	0	0	2	16.6666666666667	-30	1	1	1	1	2	0	32	-70	10	4.5e-05	5.5e-05	0	0.007	-80	0	-115	0.004	52	90.1	1073.2	0.952	0.2	-75	-75	0.00024	2	8	130.5	1	0	3000	40	0.1	40	0.2	10000	1
C092910	candidateIDs_16	0	-75	1	33	2	0	0	0	3	16.6666666666667	-30	1	1	1	1	2	0	32	-70	10	4.5e-05	5.5e-05	0	0.007	-80	0	-115	0.00148	38.63	273.4	1022	0.775	0.2	-75	-75	0.00024	2	8	130.5	1	0	3000	40	0.1	40	0.2	10000	1
C092910	candidateIDs_16	0	-75	1	33	2	0	0	0	4	16.6666666666667	-30	1	1	1	1	2	0	32	-70	10	4.5e-05	5.5e-05	0	0.007	-80	0	-115	0.00105333333333333	39.88	65.8	2600	0.629	0.2	-75	-75	0.00024	2	8	130.5	1	0	3000	40	0.1	40	0.2	10000	1
C092910	candidateIDs_16	0	-75	1	33	2	0	0	0	1	33.3333333333333	-30	1	1	1	1	2	0	32	-70	10	4.5e-05	5.5e-05	0	0.007	-80	0	-115	0.00533333333333333	52	90.1	1073.2	0.952	0.2	-75	-75	0.00024	2	8	130.5	1	0	3000	40	0.1	40	0.2	10000	1
C092910	candidateIDs_16	0	-75	1	33	2	0	0	0	2	33.3333333333333	-30	1	1	1	1	2	0	32	-70	10	4.5e-05	5.5e-05	0	0.007	-80	0	-115	0.008	52	90.1	1073.2	0.952	0.2	-75	-75	0.00024	2	8	130.5	1	0	3000	40	0.1	40	0.2	10000	1
C092910	candidateIDs_16	0	-75	1	33	2	0	0	0	3	33.3333333333333	-30	1	1	1	1	2	0	32	-70	10	4.5e-05	5.5e-05	0	0.007	-80	0	-115	0.00296	38.63	273.4	1022	0.775	0.2	-75	-75	0.00024	2	8	130.5	1	0	3000	40	0.1	40	0.2	10000	1
C092910	candidateIDs_16	0	-75	1	33	2	0	0	0	4	33.3333333333333	-30	1	1	1	1	2	0	32	-70	10	4.5e-05	5.5e-05	0	0.007	-80	0	-115	0.00210666666666667	39.88	65.8	2600	0.629	0.2	-75	-75	0.00024	2	8	130.5	1	0	3000	40	0.1	40	0.2	10000	1
A092810	candidateIDs_12	0	-75	1	33	2	0	0	0	1	8.33333333333333	-30	1	1	1	1	2	0	32	-70	10	4.5e-05	5.5e-05	0	0.007	-80	0	-115	0.00133333333333333	52	90.1	1073.2	0.952	0.2	-75	-75	0.00024	2	8	130.5	1	0	3000	40	0.1	40	0.2	10000	1
A092810	candidateIDs_12	0	-75	1	33	2	0	0	0	2	8.33333333333333	-30	1	1	1	1	2	0	32	-70	10	4.5e-05	5.5e-05	0	0.007	-80	0	-115	0.002	52	90.1	1073.2	0.952	0.2	-75	-75	0.00024	2	8	130.5	1	0	3000	40	0.1	40	0.2	10000	1
A092810	candidateIDs_12	0	-75	1	33	2	0	0	0	3	8.33333333333333	-30	1	1	1	1	2	0	32	-70	10	4.5e-05	5.5e-05	0	0.007	-80	0	-115	0.00074	38.63	273.4	1022	0.775	0.2	-75	-75	0.00024	2	8	130.5	1	0	3000	40	0.1	40	0.2	10000	1
A092810	candidateIDs_12	0	-75	1	33	2	0	0	0	4	8.33333333333333	-30	1	1	1	1	2	0	32	-70	10	4.5e-05	5.5e-05	0	0.007	-80	0	-115	0.000526666666666667	39.88	65.8	2600	0.629	0.2	-75	-75	0.00024	2	8	130.5	1	0	3000	40	0.1	40	0.2	10000	1
A092810	candidateIDs_12	0	-75	1	33	2	0	0	0	1	16.6666666666667	-30	1	1	1	1	2	0	32	-70	10	4.5e-05	5.5e-05	0	0.007	-80	0	-115	0.00266666666666667	52	90.1	1073.2	0.952	0.2	-75	-75	0.00024	2	8	130.5	1	0	3000	40	0.1	40	0.2	10000	1
A092810	candidateIDs_12	0	-75	1	33	2	0	0	0	2	16.6666666666667	-30	1	1	1	1	2	0	32	-70	10	4.5e-05	5.5e-05	0	0.007	-80	0	-115	0.004	52	90.1	1073.2	0.952	0.2	-75	-75	0.00024	2	8	130.5	1	0	3000	40	0.1	40	0.2	10000	1
A092810	candidateIDs_12	0	-75	1	33	2	0	0	0	3	16.6666666666667	-30	1	1	1	1	2	0	32	-70	10	4.5e-05	5.5e-05	0	0.007	-80	0	-115	0.00148	38.63	273.4	1022	0.775	0.2	-75	-75	0.00024	2	8	130.5	1	0	3000	40	0.1	40	0.2	10000	1
A092810	candidateIDs_12	0	-75	1	33	2	0	0	0	4	16.6666666666667	-30	1	1	1	1	2	0	32	-70	10	4.5e-05	5.5e-05	0	0.007	-80	0	-115	0.00105333333333333	39.88	65.8	2600	0.629	0.2	-75	-75	0.00024	2	8	130.5	1	0	3000	40	0.1	40	0.2	10000	1
A092810	candidateIDs_12	0	-75	1	33	2	0	0	0	1	33.3333333333333	-30	1	1	1	1	2	0	32	-70	10	4.5e-05	5.5e-05	0	0.007	-80	0	-115	0.00533333333333333	52	90.1	1073.2	0.952	0.2	-75	-75	0.00024	2	8	130.5	1	0	3000	40	0.1	40	0.2	10000	1
A092810	candidateIDs_12	0	-75	1	33	2	0	0	0	2	33.3333333333333	-30	1	1	1	1	2	0	32	-70	10	4.5e-05	5.5e-05	0	0.007	-80	0	-115	0.008	52	90.1	1073.2	0.952	0.2	-75	-75	0.00024	2	8	130.5	1	0	3000	40	0.1	40	0.2	10000	1
A092810	candidateIDs_12	0	-75	1	33	2	0	0	0	3	33.3333333333333	-30	1	1	1	1	2	0	32	-70	10	4.5e-05	5.5e-05	0	0.007	-80	0	-115	0.00296	38.63	273.4	1022	0.775	0.2	-75	-75	0.00024	2	8	130.5	1	0	3000	40	0.1	40	0.2	10000	1
A092810	candidateIDs_12	0	-75	1	33	2	0	0	0	4	33.3333333333333	-30	1	1	1	1	2	0	32	-70	10	4.5e-05	5.5e-05	0	0.007	-80	0	-115	0.00210666666666667	39.88	65.8	2600	0.629	0.2	-75	-75	0.00024	2	8	130.5	1	0	3000	40	0.1	40	0.2	10000	1
D091810	candidateIDs_4	0	-75	1	33	2	0	0	0	1	8.33333333333333	-30	1	1	1	1	2	0	32	-70	10	4.5e-05	5.5e-05	0	0.007	-80	0	-115	0.00133333333333333	52	90.1	1073.2	0.952	0.2	-75	-75	0.00024	2	8	130.5	1	0	3000	40	0.1	40	0.2	10000	1
D091810	candidateIDs_4	0	-75	1	33	2	0	0	0	2	8.33333333333333	-30	1	1	1	1	2	0	32	-70	10	4.5e-05	5.5e-05	0	0.007	-80	0	-115	0.002	52	90.1	1073.2	0.952	0.2	-75	-75	0.00024	2	8	130.5	1	0	3000	40	0.1	40	0.2	10000	1
D091810	candidateIDs_4	0	-75	1	33	2	0	0	0	3	8.33333333333333	-30	1	1	1	1	2	0	32	-70	10	4.5e-05	5.5e-05	0	0.007	-80	0	-115	0.00074	38.63	273.4	1022	0.775	0.2	-75	-75	0.00024	2	8	130.5	1	0	3000	40	0.1	40	0.2	10000	1
D091810	candidateIDs_4	0	-75	1	33	2	0	0	0	4	8.33333333333333	-30	1	1	1	1	2	0	32	-70	10	4.5e-05	5.5e-05	0	0.007	-80	0	-115	0.000526666666666667	39.88	65.8	2600	0.629	0.2	-75	-75	0.00024	2	8	130.5	1	0	3000	40	0.1	40	0.2	10000	1
D091810	candidateIDs_4	0	-75	1	33	2	0	0	0	1	16.6666666666667	-30	1	1	1	1	2	0	32	-70	10	4.5e-05	5.5e-05	0	0.007	-80	0	-115	0.00266666666666667	52	90.1	1073.2	0.952	0.2	-75	-75	0.00024	2	8	130.5	1	0	3000	40	0.1	40	0.2	10000	1
D091810	candidateIDs_4	0	-75	1	33	2	0	0	0	2	16.6666666666667	-30	1	1	1	1	2	0	32	-70	10	4.5e-05	5.5e-05	0	0.007	-80	0	-115	0.004	52	90.1	1073.2	0.952	0.2	-75	-75	0.00024	2	8	130.5	1	0	3000	40	0.1	40	0.2	10000	1
D091810	candidateIDs_4	0	-75	1	33	2	0	0	0	3	16.6666666666667	-30	1	1	1	1	2	0	32	-70	10	4.5e-05	5.5e-05	0	0.007	-80	0	-115	0.00148	38.63	273.4	1022	0.775	0.2	-75	-75	0.00024	2	8	130.5	1	0	3000	40	0.1	40	0.2	10000	1
D091810	candidateIDs_4	0	-75	1	33	2	0	0	0	4	16.6666666666667	-30	1	1	1	1	2	0	32	-70	10	4.5e-05	5.5e-05	0	0.007	-80	0	-115	0.00105333333333333	39.88	65.8	2600	0.629	0.2	-75	-75	0.00024	2	8	130.5	1	0	3000	40	0.1	40	0.2	10000	1
D091810	candidateIDs_4	0	-75	1	33	2	0	0	0	1	33.3333333333333	-30	1	1	1	1	2	0	32	-70	10	4.5e-05	5.5e-05	0	0.007	-80	0	-115	0.00533333333333333	52	90.1	1073.2	0.952	0.2	-75	-75	0.00024	2	8	130.5	1	0	3000	40	0.1	40	0.2	10000	1
D091810	candidateIDs_4	0	-75	1	33	2	0	0	0	2	33.3333333333333	-30	1	1	1	1	2	0	32	-70	10	4.5e-05	5.5e-05	0	0.007	-80	0	-115	0.008	52	90.1	1073.2	0.952	0.2	-75	-75	0.00024	2	8	130.5	1	0	3000	40	0.1	40	0.2	10000	1
D091810	candidateIDs_4	0	-75	1	33	2	0	0	0	3	33.3333333333333	-30	1	1	1	1	2	0	32	-70	10	4.5e-05	5.5e-05	0	0.007	-80	0	-115	0.00296	38.63	273.4	1022	0.775	0.2	-75	-75	0.00024	2	8	130.5	1	0	3000	40	0.1	40	0.2	10000	1
D091810	candidateIDs_4	0	-75	1	33	2	0	0	0	4	33.3333333333333	-30	1	1	1	1	2	0	32	-70	10	4.5e-05	5.5e-05	0	0.007	-80	0	-115	0.00210666666666667	39.88	65.8	2600	0.629	0.2	-75	-75	0.00024	2	8	130.5	1	0	3000	40	0.1	40	0.2	10000	1
F091810	candidateIDs_6	0	-75	1	33	2	0	0	0	1	8.33333333333333	-30	1	1	1	1	2	0	32	-70	10	4.5e-05	5.5e-05	0	0.007	-80	0	-115	0.00133333333333333	52	90.1	1073.2	0.952	0.2	-75	-75	0.00024	2	8	130.5	1	0	3000	40	0.1	40	0.2	10000	1
F091810	candidateIDs_6	0	-75	1	33	2	0	0	0	2	8.33333333333333	-30	1	1	1	1	2	0	32	-70	10	4.5e-05	5.5e-05	0	0.007	-80	0	-115	0.002	52	90.1	1073.2	0.952	0.2	-75	-75	0.00024	2	8	130.5	1	0	3000	40	0.1	40	0.2	10000	1
F091810	candidateIDs_6	0	-75	1	33	2	0	0	0	3	8.33333333333333	-30	1	1	1	1	2	0	32	-70	10	4.5e-05	5.5e-05	0	0.007	-80	0	-115	0.00074	38.63	273.4	1022	0.775	0.2	-75	-75	0.00024	2	8	130.5	1	0	3000	40	0.1	40	0.2	10000	1
F091810	candidateIDs_6	0	-75	1	33	2	0	0	0	4	8.33333333333333	-30	1	1	1	1	2	0	32	-70	10	4.5e-05	5.5e-05	0	0.007	-80	0	-115	0.000526666666666667	39.88	65.8	2600	0.629	0.2	-75	-75	0.00024	2	8	130.5	1	0	3000	40	0.1	40	0.2	10000	1
F091810	candidateIDs_6	0	-75	1	33	2	0	0	0	1	16.6666666666667	-30	1	1	1	1	2	0	32	-70	10	4.5e-05	5.5e-05	0	0.007	-80	0	-115	0.00266666666666667	52	90.1	1073.2	0.952	0.2	-75	-75	0.00024	2	8	130.5	1	0	3000	40	0.1	40	0.2	10000	1
F091810	candidateIDs_6	0	-75	1	33	2	0	0	0	2	16.6666666666667	-30	1	1	1	1	2	0	32	-70	10	4.5e-05	5.5e-05	0	0.007	-80	0	-115	0.004	52	90.1	1073.2	0.952	0.2	-75	-75	0.00024	2	8	130.5	1	0	3000	40	0.1	40	0.2	10000	1
F091810	candidateIDs_6	0	-75	1	33	2	0	0	0	3	16.6666666666667	-30	1	1	1	1	2	0	32	-70	10	4.5e-05	5.5e-05	0	0.007	-80	0	-115	0.00148	38.63	273.4	1022	0.775	0.2	-75	-75	0.00024	2	8	130.5	1	0	3000	40	0.1	40	0.2	10000	1
F091810	candidateIDs_6	0	-75	1	33	2	0	0	0	4	16.6666666666667	-30	1	1	1	1	2	0	32	-70	10	4.5e-05	5.5e-05	0	0.007	-80	0	-115	0.00105333333333333	39.88	65.8	2600	0.629	0.2	-75	-75	0.00024	2	8	130.5	1	0	3000	40	0.1	40	0.2	10000	1
F091810	candidateIDs_6	0	-75	1	33	2	0	0	0	1	33.3333333333333	-30	1	1	1	1	2	0	32	-70	10	4.5e-05	5.5e-05	0	0.007	-80	0	-115	0.00533333333333333	52	90.1	1073.2	0.952	0.2	-75	-75	0.00024	2	8	130.5	1	0	3000	40	0.1	40	0.2	10000	1
F091810	candidateIDs_6	0	-75	1	33	2	0	0	0	2	33.3333333333333	-30	1	1	1	1	2	0	32	-70	10	4.5e-05	5.5e-05	0	0.007	-80	0	-115	0.008	52	90.1	1073.2	0.952	0.2	-75	-75	0.00024	2	8	130.5	1	0	3000	40	0.1	40	0.2	10000	1
F091810	candidateIDs_6	0	-75	1	33	2	0	0	0	3	33.3333333333333	-30	1	1	1	1	2	0	32	-70	10	4.5e-05	5.5e-05	0	0.007	-80	0	-115	0.00296	38.63	273.4	1022	0.775	0.2	-75	-75	0.00024	2	8	130.5	1	0	3000	40	0.1	40	0.2	10000	1
F091810	candidateIDs_6	0	-75	1	33	2	0	0	0	4	33.3333333333333	-30	1	1	1	1	2	0	32	-70	10	4.5e-05	5.5e-05	0	0.007	-80	0	-115	0.00210666666666667	39.88	65.8	2600	0.629	0.2	-75	-75	0.00024	2	8	130.5	1	0	3000	40	0.1	40	0.2	10000	1
K092810	candidateIDs_14	1	-74	1	33	2	0	0	0	1	8.33333333333333	-30	1	1	1	1	2	0	32	-70	10	4.5e-05	5.5e-05	0	0.007	-80	0	-115	0.00133333333333333	52	90.1	1073.2	0.952	0.2	-74	-74	0.00024	2	8	130.5	1	0	3000	40	0.1	40	0.2	10000	1
K092810	candidateIDs_14	1	-74	1	33	2	0	0	0	2	8.33333333333333	-30	1	1	1	1	2	0	32	-70	10	4.5e-05	5.5e-05	0	0.007	-80	0	-115	0.002	52	90.1	1073.2	0.952	0.2	-74	-74	0.00024	2	8	130.5	1	0	3000	40	0.1	40	0.2	10000	1
K092810	candidateIDs_14	1	-74	1	33	2	0	0	0	3	8.33333333333333	-30	1	1	1	1	2	0	32	-70	10	4.5e-05	5.5e-05	0	0.007	-80	0	-115	0.00074	38.63	273.4	1022	0.775	0.2	-74	-74	0.00024	2	8	130.5	1	0	3000	40	0.1	40	0.2	10000	1
K092810	candidateIDs_14	1	-74	1	33	2	0	0	0	4	8.33333333333333	-30	1	1	1	1	2	0	32	-70	10	4.5e-05	5.5e-05	0	0.007	-80	0	-115	0.000526666666666667	39.88	65.8	2600	0.629	0.2	-74	-74	0.00024	2	8	130.5	1	0	3000	40	0.1	40	0.2	10000	1
K092810	candidateIDs_14	1	-74	1	33	2	0	0	0	1	16.6666666666667	-30	1	1	1	1	2	0	32	-70	10	4.5e-05	5.5e-05	0	0.007	-80	0	-115	0.00266666666666667	52	90.1	1073.2	0.952	0.2	-74	-74	0.00024	2	8	130.5	1	0	3000	40	0.1	40	0.2	10000	1
K092810	candidateIDs_14	1	-74	1	33	2	0	0	0	2	16.6666666666667	-30	1	1	1	1	2	0	32	-70	10	4.5e-05	5.5e-05	0	0.007	-80	0	-115	0.004	52	90.1	1073.2	0.952	0.2	-74	-74	0.00024	2	8	130.5	1	0	3000	40	0.1	40	0.2	10000	1
K092810	candidateIDs_14	1	-74	1	33	2	0	0	0	3	16.6666666666667	-30	1	1	1	1	2	0	32	-70	10	4.5e-05	5.5e-05	0	0.007	-80	0	-115	0.00148	38.63	273.4	1022	0.775	0.2	-74	-74	0.00024	2	8	130.5	1	0	3000	40	0.1	40	0.2	10000	1
K092810	candidateIDs_14	1	-74	1	33	2	0	0	0	4	16.6666666666667	-30	1	1	1	1	2	0	32	-70	10	4.5e-05	5.5e-05	0	0.007	-80	0	-115	0.00105333333333333	39.88	65.8	2600	0.629	0.2	-74	-74	0.00024	2	8	130.5	1	0	3000	40	0.1	40	0.2	10000	1
K092810	candidateIDs_14	1	-74	1	33	2	0	0	0	1	33.3333333333333	-30	1	1	1	1	2	0	32	-70	10	4.5e-05	5.5e-05	0	0.007	-80	0	-115	0.00533333333333333	52	90.1	1073.2	0.952	0.2	-74	-74	0.00024	2	8	130.5	1	0	3000	40	0.1	40	0.2	10000	1
K092810	candidateIDs_14	1	-74	1	33	2	0	0	0	2	33.3333333333333	-30	1	1	1	1	2	0	32	-70	10	4.5e-05	5.5e-05	0	0.007	-80	0	-115	0.008	52	90.1	1073.2	0.952	0.2	-74	-74	0.00024	2	8	130.5	1	0	3000	40	0.1	40	0.2	10000	1
K092810	candidateIDs_14	1	-74	1	33	2	0	0	0	3	33.3333333333333	-30	1	1	1	1	2	0	32	-70	10	4.5e-05	5.5e-05	0	0.007	-80	0	-115	0.00296	38.63	273.4	1022	0.775	0.2	-74	-74	0.00024	2	8	130.5	1	0	3000	40	0.1	40	0.2	10000	1
K092810	candidateIDs_14	1	-74	1	33	2	0	0	0	4	33.3333333333333	-30	1	1	1	1	2	0	32	-70	10	4.5e-05	5.5e-05	0	0.007	-80	0	-115	0.00210666666666667	39.88	65.8	2600	0.629	0.2	-74	-74	0.00024	2	8	130.5	1	0	3000	40	0.1	40	0.2	10000	1
H101310	candidateIDs_36	1	-74	1	33	2	0	0	0	1	8.33333333333333	-30	1	1	1	1	2	0	32	-70	10	4.5e-05	5.5e-05	0	0.007	-80	0	-115	0.00133333333333333	52	90.1	1073.2	0.952	0.2	-74	-74	0.00024	2	8	130.5	1	0	3000	40	0.1	40	0.2	10000	1
H101310	candidateIDs_36	1	-74	1	33	2	0	0	0	2	8.33333333333333	-30	1	1	1	1	2	0	32	-70	10	4.5e-05	5.5e-05	0	0.007	-80	0	-115	0.002	52	90.1	1073.2	0.952	0.2	-74	-74	0.00024	2	8	130.5	1	0	3000	40	0.1	40	0.2	10000	1
H101310	candidateIDs_36	1	-74	1	33	2	0	0	0	3	8.33333333333333	-30	1	1	1	1	2	0	32	-70	10	4.5e-05	5.5e-05	0	0.007	-80	0	-115	0.00074	38.63	273.4	1022	0.775	0.2	-74	-74	0.00024	2	8	130.5	1	0	3000	40	0.1	40	0.2	10000	1
H101310	candidateIDs_36	1	-74	1	33	2	0	0	0	4	8.33333333333333	-30	1	1	1	1	2	0	32	-70	10	4.5e-05	5.5e-05	0	0.007	-80	0	-115	0.000526666666666667	39.88	65.8	2600	0.629	0.2	-74	-74	0.00024	2	8	130.5	1	0	3000	40	0.1	40	0.2	10000	1
H101310	candidateIDs_36	1	-74	1	33	2	0	0	0	1	16.6666666666667	-30	1	1	1	1	2	0	32	-70	10	4.5e-05	5.5e-05	0	0.007	-80	0	-115	0.00266666666666667	52	90.1	1073.2	0.952	0.2	-74	-74	0.00024	2	8	130.5	1	0	3000	40	0.1	40	0.2	10000	1
H101310	candidateIDs_36	1	-74	1	33	2	0	0	0	2	16.6666666666667	-30	1	1	1	1	2	0	32	-70	10	4.5e-05	5.5e-05	0	0.007	-80	0	-115	0.004	52	90.1	1073.2	0.952	0.2	-74	-74	0.00024	2	8	130.5	1	0	3000	40	0.1	40	0.2	10000	1
H101310	candidateIDs_36	1	-74	1	33	2	0	0	0	3	16.6666666666667	-30	1	1	1	1	2	0	32	-70	10	4.5e-05	5.5e-05	0	0.007	-80	0	-115	0.00148	38.63	273.4	1022	0.775	0.2	-74	-74	0.00024	2	8	130.5	1	0	3000	40	0.1	40	0.2	10000	1
H101310	candidateIDs_36	1	-74	1	33	2	0	0	0	4	16.6666666666667	-30	1	1	1	1	2	0	32	-70	10	4.5e-05	5.5e-05	0	0.007	-80	0	-115	0.00105333333333333	39.88	65.8	2600	0.629	0.2	-74	-74	0.00024	2	8	130.5	1	0	3000	40	0.1	40	0.2	10000	1
H101310	candidateIDs_36	1	-74	1	33	2	0	0	0	1	33.3333333333333	-30	1	1	1	1	2	0	32	-70	10	4.5e-05	5.5e-05	0	0.007	-80	0	-115	0.00533333333333333	52	90.1	1073.2	0.952	0.2	-74	-74	0.00024	2	8	130.5	1	0	3000	40	0.1	40	0.2	10000	1
H101310	candidateIDs_36	1	-74	1	33	2	0	0	0	2	33.3333333333333	-30	1	1	1	1	2	0	32	-70	10	4.5e-05	5.5e-05	0	0.007	-80	0	-115	0.008	52	90.1	1073.2	0.952	0.2	-74	-74	0.00024	2	8	130.5	1	0	3000	40	0.1	40	0.2	10000	1
H101310	candidateIDs_36	1	-74	1	33	2	0	0	0	3	33.3333333333333	-30	1	1	1	1	2	0	32	-70	10	4.5e-05	5.5e-05	0	0.007	-80	0	-115	0.00296	38.63	273.4	1022	0.775	0.2	-74	-74	0.00024	2	8	130.5	1	0	3000	40	0.1	40	0.2	10000	1
H101310	candidateIDs_36	1	-74	1	33	2	0	0	0	4	33.3333333333333	-30	1	1	1	1	2	0	32	-70	10	4.5e-05	5.5e-05	0	0.007	-80	0	-115	0.00210666666666667	39.88	65.8	2600	0.629	0.2	-74	-74	0.00024	2	8	130.5	1	0	3000	40	0.1	40	0.2	10000	1
E091810	candidateIDs_5	1	-74	1	33	2	0	0	0	1	8.33333333333333	-30	1	1	1	1	2	0	32	-70	10	4.5e-05	5.5e-05	0	0.007	-80	0	-115	0.00133333333333333	52	90.1	1073.2	0.952	0.2	-74	-74	0.00024	2	8	130.5	1	0	3000	40	0.1	40	0.2	10000	1
E091810	candidateIDs_5	1	-74	1	33	2	0	0	0	2	8.33333333333333	-30	1	1	1	1	2	0	32	-70	10	4.5e-05	5.5e-05	0	0.007	-80	0	-115	0.002	52	90.1	1073.2	0.952	0.2	-74	-74	0.00024	2	8	130.5	1	0	3000	40	0.1	40	0.2	10000	1
E091810	candidateIDs_5	1	-74	1	33	2	0	0	0	3	8.33333333333333	-30	1	1	1	1	2	0	32	-70	10	4.5e-05	5.5e-05	0	0.007	-80	0	-115	0.00074	38.63	273.4	1022	0.775	0.2	-74	-74	0.00024	2	8	130.5	1	0	3000	40	0.1	40	0.2	10000	1
E091810	candidateIDs_5	1	-74	1	33	2	0	0	0	4	8.33333333333333	-30	1	1	1	1	2	0	32	-70	10	4.5e-05	5.5e-05	0	0.007	-80	0	-115	0.000526666666666667	39.88	65.8	2600	0.629	0.2	-74	-74	0.00024	2	8	130.5	1	0	3000	40	0.1	40	0.2	10000	1
E091810	candidateIDs_5	1	-74	1	33	2	0	0	0	1	16.6666666666667	-30	1	1	1	1	2	0	32	-70	10	4.5e-05	5.5e-05	0	0.007	-80	0	-115	0.00266666666666667	52	90.1	1073.2	0.952	0.2	-74	-74	0.00024	2	8	130.5	1	0	3000	40	0.1	40	0.2	10000	1
E091810	candidateIDs_5	1	-74	1	33	2	0	0	0	2	16.6666666666667	-30	1	1	1	1	2	0	32	-70	10	4.5e-05	5.5e-05	0	0.007	-80	0	-115	0.004	52	90.1	1073.2	0.952	0.2	-74	-74	0.00024	2	8	130.5	1	0	3000	40	0.1	40	0.2	10000	1
E091810	candidateIDs_5	1	-74	1	33	2	0	0	0	3	16.6666666666667	-30	1	1	1	1	2	0	32	-70	10	4.5e-05	5.5e-05	0	0.007	-80	0	-115	0.00148	38.63	273.4	1022	0.775	0.2	-74	-74	0.00024	2	8	130.5	1	0	3000	40	0.1	40	0.2	10000	1
E091810	candidateIDs_5	1	-74	1	33	2	0	0	0	4	16.6666666666667	-30	1	1	1	1	2	0	32	-70	10	4.5e-05	5.5e-05	0	0.007	-80	0	-115	0.00105333333333333	39.88	65.8	2600	0.629	0.2	-74	-74	0.00024	2	8	130.5	1	0	3000	40	0.1	40	0.2	10000	1
E091810	candidateIDs_5	1	-74	1	33	2	0	0	0	1	33.3333333333333	-30	1	1	1	1	2	0	32	-70	10	4.5e-05	5.5e-05	0	0.007	-80	0	-115	0.00533333333333333	52	90.1	1073.2	0.952	0.2	-74	-74	0.00024	2	8	130.5	1	0	3000	40	0.1	40	0.2	10000	1
E091810	candidateIDs_5	1	-74	1	33	2	0	0	0	2	33.3333333333333	-30	1	1	1	1	2	0	32	-70	10	4.5e-05	5.5e-05	0	0.007	-80	0	-115	0.008	52	90.1	1073.2	0.952	0.2	-74	-74	0.00024	2	8	130.5	1	0	3000	40	0.1	40	0.2	10000	1
E091810	candidateIDs_5	1	-74	1	33	2	0	0	0	3	33.3333333333333	-30	1	1	1	1	2	0	32	-70	10	4.5e-05	5.5e-05	0	0.007	-80	0	-115	0.00296	38.63	273.4	1022	0.775	0.2	-74	-74	0.00024	2	8	130.5	1	0	3000	40	0.1	40	0.2	10000	1
E091810	candidateIDs_5	1	-74	1	33	2	0	0	0	4	33.3333333333333	-30	1	1	1	1	2	0	32	-70	10	4.5e-05	5.5e-05	0	0.007	-80	0	-115	0.00210666666666667	39.88	65.8	2600	0.629	0.2	-74	-74	0.00024	2	8	130.5	1	0	3000	40	0.1	40	0.2	10000	1
D101310	candidateIDs_32	1	-74	1	33	2	0	0	0	1	8.33333333333333	-30	1	1	1	1	2	0	32	-70	10	4.5e-05	5.5e-05	0	0.007	-80	0	-115	0.00133333333333333	52	90.1	1073.2	0.952	0.2	-74	-74	0.00024	2	8	130.5	1	0	3000	40	0.1	40	0.2	10000	1
D101310	candidateIDs_32	1	-74	1	33	2	0	0	0	2	8.33333333333333	-30	1	1	1	1	2	0	32	-70	10	4.5e-05	5.5e-05	0	0.007	-80	0	-115	0.002	52	90.1	1073.2	0.952	0.2	-74	-74	0.00024	2	8	130.5	1	0	3000	40	0.1	40	0.2	10000	1
D101310	candidateIDs_32	1	-74	1	33	2	0	0	0	3	8.33333333333333	-30	1	1	1	1	2	0	32	-70	10	4.5e-05	5.5e-05	0	0.007	-80	0	-115	0.00074	38.63	273.4	1022	0.775	0.2	-74	-74	0.00024	2	8	130.5	1	0	3000	40	0.1	40	0.2	10000	1
D101310	candidateIDs_32	1	-74	1	33	2	0	0	0	4	8.33333333333333	-30	1	1	1	1	2	0	32	-70	10	4.5e-05	5.5e-05	0	0.007	-80	0	-115	0.000526666666666667	39.88	65.8	2600	0.629	0.2	-74	-74	0.00024	2	8	130.5	1	0	3000	40	0.1	40	0.2	10000	1
D101310	candidateIDs_32	1	-74	1	33	2	0	0	0	1	16.6666666666667	-30	1	1	1	1	2	0	32	-70	10	4.5e-05	5.5e-05	0	0.007	-80	0	-115	0.00266666666666667	52	90.1	1073.2	0.952	0.2	-74	-74	0.00024	2	8	130.5	1	0	3000	40	0.1	40	0.2	10000	1
D101310	candidateIDs_32	1	-74	1	33	2	0	0	0	2	16.6666666666667	-30	1	1	1	1	2	0	32	-70	10	4.5e-05	5.5e-05	0	0.007	-80	0	-115	0.004	52	90.1	1073.2	0.952	0.2	-74	-74	0.00024	2	8	130.5	1	0	3000	40	0.1	40	0.2	10000	1
D101310	candidateIDs_32	1	-74	1	33	2	0	0	0	3	16.6666666666667	-30	1	1	1	1	2	0	32	-70	10	4.5e-05	5.5e-05	0	0.007	-80	0	-115	0.00148	38.63	273.4	1022	0.775	0.2	-74	-74	0.00024	2	8	130.5	1	0	3000	40	0.1	40	0.2	10000	1
D101310	candidateIDs_32	1	-74	1	33	2	0	0	0	4	16.6666666666667	-30	1	1	1	1	2	0	32	-70	10	4.5e-05	5.5e-05	0	0.007	-80	0	-115	0.00105333333333333	39.88	65.8	2600	0.629	0.2	-74	-74	0.00024	2	8	130.5	1	0	3000	40	0.1	40	0.2	10000	1
D101310	candidateIDs_32	1	-74	1	33	2	0	0	0	1	33.3333333333333	-30	1	1	1	1	2	0	32	-70	10	4.5e-05	5.5e-05	0	0.007	-80	0	-115	0.00533333333333333	52	90.1	1073.2	0.952	0.2	-74	-74	0.00024	2	8	130.5	1	0	3000	40	0.1	40	0.2	10000	1
D101310	candidateIDs_32	1	-74	1	33	2	0	0	0	2	33.3333333333333	-30	1	1	1	1	2	0	32	-70	10	4.5e-05	5.5e-05	0	0.007	-80	0	-115	0.008	52	90.1	1073.2	0.952	0.2	-74	-74	0.00024	2	8	130.5	1	0	3000	40	0.1	40	0.2	10000	1
D101310	candidateIDs_32	1	-74	1	33	2	0	0	0	3	33.3333333333333	-30	1	1	1	1	2	0	32	-70	10	4.5e-05	5.5e-05	0	0.007	-80	0	-115	0.00296	38.63	273.4	1022	0.775	0.2	-74	-74	0.00024	2	8	130.5	1	0	3000	40	0.1	40	0.2	10000	1
D101310	candidateIDs_32	1	-74	1	33	2	0	0	0	4	33.3333333333333	-30	1	1	1	1	2	0	32	-70	10	4.5e-05	5.5e-05	0	0.007	-80	0	-115	0.00210666666666667	39.88	65.8	2600	0.629	0.2	-74	-74	0.00024	2	8	130.5	1	0	3000	40	0.1	40	0.2	10000	1
F101310	candidateIDs_34	1	-74	1	33	2	0	0	0	1	8.33333333333333	-30	1	1	1	1	2	0	32	-70	10	4.5e-05	5.5e-05	0	0.007	-80	0	-115	0.00133333333333333	52	90.1	1073.2	0.952	0.2	-74	-74	0.00024	2	8	130.5	1	0	3000	40	0.1	40	0.2	10000	1
F101310	candidateIDs_34	1	-74	1	33	2	0	0	0	2	8.33333333333333	-30	1	1	1	1	2	0	32	-70	10	4.5e-05	5.5e-05	0	0.007	-80	0	-115	0.002	52	90.1	1073.2	0.952	0.2	-74	-74	0.00024	2	8	130.5	1	0	3000	40	0.1	40	0.2	10000	1
F101310	candidateIDs_34	1	-74	1	33	2	0	0	0	3	8.33333333333333	-30	1	1	1	1	2	0	32	-70	10	4.5e-05	5.5e-05	0	0.007	-80	0	-115	0.00074	38.63	273.4	1022	0.775	0.2	-74	-74	0.00024	2	8	130.5	1	0	3000	40	0.1	40	0.2	10000	1
F101310	candidateIDs_34	1	-74	1	33	2	0	0	0	4	8.33333333333333	-30	1	1	1	1	2	0	32	-70	10	4.5e-05	5.5e-05	0	0.007	-80	0	-115	0.000526666666666667	39.88	65.8	2600	0.629	0.2	-74	-74	0.00024	2	8	130.5	1	0	3000	40	0.1	40	0.2	10000	1
F101310	candidateIDs_34	1	-74	1	33	2	0	0	0	1	16.6666666666667	-30	1	1	1	1	2	0	32	-70	10	4.5e-05	5.5e-05	0	0.007	-80	0	-115	0.00266666666666667	52	90.1	1073.2	0.952	0.2	-74	-74	0.00024	2	8	130.5	1	0	3000	40	0.1	40	0.2	10000	1
F101310	candidateIDs_34	1	-74	1	33	2	0	0	0	2	16.6666666666667	-30	1	1	1	1	2	0	32	-70	10	4.5e-05	5.5e-05	0	0.007	-80	0	-115	0.004	52	90.1	1073.2	0.952	0.2	-74	-74	0.00024	2	8	130.5	1	0	3000	40	0.1	40	0.2	10000	1
F101310	candidateIDs_34	1	-74	1	33	2	0	0	0	3	16.6666666666667	-30	1	1	1	1	2	0	32	-70	10	4.5e-05	5.5e-05	0	0.007	-80	0	-115	0.00148	38.63	273.4	1022	0.775	0.2	-74	-74	0.00024	2	8	130.5	1	0	3000	40	0.1	40	0.2	10000	1
F101310	candidateIDs_34	1	-74	1	33	2	0	0	0	4	16.6666666666667	-30	1	1	1	1	2	0	32	-70	10	4.5e-05	5.5e-05	0	0.007	-80	0	-115	0.00105333333333333	39.88	65.8	2600	0.629	0.2	-74	-74	0.00024	2	8	130.5	1	0	3000	40	0.1	40	0.2	10000	1
F101310	candidateIDs_34	1	-74	1	33	2	0	0	0	1	33.3333333333333	-30	1	1	1	1	2	0	32	-70	10	4.5e-05	5.5e-05	0	0.007	-80	0	-115	0.00533333333333333	52	90.1	1073.2	0.952	0.2	-74	-74	0.00024	2	8	130.5	1	0	3000	40	0.1	40	0.2	10000	1
F101310	candidateIDs_34	1	-74	1	33	2	0	0	0	2	33.3333333333333	-30	1	1	1	1	2	0	32	-70	10	4.5e-05	5.5e-05	0	0.007	-80	0	-115	0.008	52	90.1	1073.2	0.952	0.2	-74	-74	0.00024	2	8	130.5	1	0	3000	40	0.1	40	0.2	10000	1
F101310	candidateIDs_34	1	-74	1	33	2	0	0	0	3	33.3333333333333	-30	1	1	1	1	2	0	32	-70	10	4.5e-05	5.5e-05	0	0.007	-80	0	-115	0.00296	38.63	273.4	1022	0.775	0.2	-74	-74	0.00024	2	8	130.5	1	0	3000	40	0.1	40	0.2	10000	1
F101310	candidateIDs_34	1	-74	1	33	2	0	0	0	4	33.3333333333333	-30	1	1	1	1	2	0	32	-70	10	4.5e-05	5.5e-05	0	0.007	-80	0	-115	0.00210666666666667	39.88	65.8	2600	0.629	0.2	-74	-74	0.00024	2	8	130.5	1	0	3000	40	0.1	40	0.2	10000	1
E100110	candidateIDs_20	1	-74	1	33	2	0	0	0	1	8.33333333333333	-30	1	1	1	1	2	0	32	-70	10	4.5e-05	5.5e-05	0	0.007	-80	0	-115	0.00133333333333333	52	90.1	1073.2	0.952	0.2	-74	-74	0.00024	2	8	130.5	1	0	3000	40	0.1	40	0.2	10000	1
E100110	candidateIDs_20	1	-74	1	33	2	0	0	0	2	8.33333333333333	-30	1	1	1	1	2	0	32	-70	10	4.5e-05	5.5e-05	0	0.007	-80	0	-115	0.002	52	90.1	1073.2	0.952	0.2	-74	-74	0.00024	2	8	130.5	1	0	3000	40	0.1	40	0.2	10000	1
E100110	candidateIDs_20	1	-74	1	33	2	0	0	0	3	8.33333333333333	-30	1	1	1	1	2	0	32	-70	10	4.5e-05	5.5e-05	0	0.007	-80	0	-115	0.00074	38.63	273.4	1022	0.775	0.2	-74	-74	0.00024	2	8	130.5	1	0	3000	40	0.1	40	0.2	10000	1
E100110	candidateIDs_20	1	-74	1	33	2	0	0	0	4	8.33333333333333	-30	1	1	1	1	2	0	32	-70	10	4.5e-05	5.5e-05	0	0.007	-80	0	-115	0.000526666666666667	39.88	65.8	2600	0.629	0.2	-74	-74	0.00024	2	8	130.5	1	0	3000	40	0.1	40	0.2	10000	1
E100110	candidateIDs_20	1	-74	1	33	2	0	0	0	1	16.6666666666667	-30	1	1	1	1	2	0	32	-70	10	4.5e-05	5.5e-05	0	0.007	-80	0	-115	0.00266666666666667	52	90.1	1073.2	0.952	0.2	-74	-74	0.00024	2	8	130.5	1	0	3000	40	0.1	40	0.2	10000	1
E100110	candidateIDs_20	1	-74	1	33	2	0	0	0	2	16.6666666666667	-30	1	1	1	1	2	0	32	-70	10	4.5e-05	5.5e-05	0	0.007	-80	0	-115	0.004	52	90.1	1073.2	0.952	0.2	-74	-74	0.00024	2	8	130.5	1	0	3000	40	0.1	40	0.2	10000	1
E100110	candidateIDs_20	1	-74	1	33	2	0	0	0	3	16.6666666666667	-30	1	1	1	1	2	0	32	-70	10	4.5e-05	5.5e-05	0	0.007	-80	0	-115	0.00148	38.63	273.4	1022	0.775	0.2	-74	-74	0.00024	2	8	130.5	1	0	3000	40	0.1	40	0.2	10000	1
E100110	candidateIDs_20	1	-74	1	33	2	0	0	0	4	16.6666666666667	-30	1	1	1	1	2	0	32	-70	10	4.5e-05	5.5e-05	0	0.007	-80	0	-115	0.00105333333333333	39.88	65.8	2600	0.629	0.2	-74	-74	0.00024	2	8	130.5	1	0	3000	40	0.1	40	0.2	10000	1
E100110	candidateIDs_20	1	-74	1	33	2	0	0	0	1	33.3333333333333	-30	1	1	1	1	2	0	32	-70	10	4.5e-05	5.5e-05	0	0.007	-80	0	-115	0.00533333333333333	52	90.1	1073.2	0.952	0.2	-74	-74	0.00024	2	8	130.5	1	0	3000	40	0.1	40	0.2	10000	1
E100110	candidateIDs_20	1	-74	1	33	2	0	0	0	2	33.3333333333333	-30	1	1	1	1	2	0	32	-70	10	4.5e-05	5.5e-05	0	0.007	-80	0	-115	0.008	52	90.1	1073.2	0.952	0.2	-74	-74	0.00024	2	8	130.5	1	0	3000	40	0.1	40	0.2	10000	1
E100110	candidateIDs_20	1	-74	1	33	2	0	0	0	3	33.3333333333333	-30	1	1	1	1	2	0	32	-70	10	4.5e-05	5.5e-05	0	0.007	-80	0	-115	0.00296	38.63	273.4	1022	0.775	0.2	-74	-74	0.00024	2	8	130.5	1	0	3000	40	0.1	40	0.2	10000	1
E100110	candidateIDs_20	1	-74	1	33	2	0	0	0	4	33.3333333333333	-30	1	1	1	1	2	0	32	-70	10	4.5e-05	5.5e-05	0	0.007	-80	0	-115	0.00210666666666667	39.88	65.8	2600	0.629	0.2	-74	-74	0.00024	2	8	130.5	1	0	3000	40	0.1	40	0.2	10000	1
G101310	candidateIDs_35	1	-74	1	33	2	0	0	0	1	8.33333333333333	-30	1	1	1	1	2	0	32	-70	10	4.5e-05	5.5e-05	0	0.007	-80	0	-115	0.00133333333333333	52	90.1	1073.2	0.952	0.2	-74	-74	0.00024	2	8	130.5	1	0	3000	40	0.1	40	0.2	10000	1
G101310	candidateIDs_35	1	-74	1	33	2	0	0	0	2	8.33333333333333	-30	1	1	1	1	2	0	32	-70	10	4.5e-05	5.5e-05	0	0.007	-80	0	-115	0.002	52	90.1	1073.2	0.952	0.2	-74	-74	0.00024	2	8	130.5	1	0	3000	40	0.1	40	0.2	10000	1
G101310	candidateIDs_35	1	-74	1	33	2	0	0	0	3	8.33333333333333	-30	1	1	1	1	2	0	32	-70	10	4.5e-05	5.5e-05	0	0.007	-80	0	-115	0.00074	38.63	273.4	1022	0.775	0.2	-74	-74	0.00024	2	8	130.5	1	0	3000	40	0.1	40	0.2	10000	1
G101310	candidateIDs_35	1	-74	1	33	2	0	0	0	4	8.33333333333333	-30	1	1	1	1	2	0	32	-70	10	4.5e-05	5.5e-05	0	0.007	-80	0	-115	0.000526666666666667	39.88	65.8	2600	0.629	0.2	-74	-74	0.00024	2	8	130.5	1	0	3000	40	0.1	40	0.2	10000	1
G101310	candidateIDs_35	1	-74	1	33	2	0	0	0	1	16.6666666666667	-30	1	1	1	1	2	0	32	-70	10	4.5e-05	5.5e-05	0	0.007	-80	0	-115	0.00266666666666667	52	90.1	1073.2	0.952	0.2	-74	-74	0.00024	2	8	130.5	1	0	3000	40	0.1	40	0.2	10000	1
G101310	candidateIDs_35	1	-74	1	33	2	0	0	0	2	16.6666666666667	-30	1	1	1	1	2	0	32	-70	10	4.5e-05	5.5e-05	0	0.007	-80	0	-115	0.004	52	90.1	1073.2	0.952	0.2	-74	-74	0.00024	2	8	130.5	1	0	3000	40	0.1	40	0.2	10000	1
G101310	candidateIDs_35	1	-74	1	33	2	0	0	0	3	16.6666666666667	-30	1	1	1	1	2	0	32	-70	10	4.5e-05	5.5e-05	0	0.007	-80	0	-115	0.00148	38.63	273.4	1022	0.775	0.2	-74	-74	0.00024	2	8	130.5	1	0	3000	40	0.1	40	0.2	10000	1
G101310	candidateIDs_35	1	-74	1	33	2	0	0	0	4	16.6666666666667	-30	1	1	1	1	2	0	32	-70	10	4.5e-05	5.5e-05	0	0.007	-80	0	-115	0.00105333333333333	39.88	65.8	2600	0.629	0.2	-74	-74	0.00024	2	8	130.5	1	0	3000	40	0.1	40	0.2	10000	1
G101310	candidateIDs_35	1	-74	1	33	2	0	0	0	1	33.3333333333333	-30	1	1	1	1	2	0	32	-70	10	4.5e-05	5.5e-05	0	0.007	-80	0	-115	0.00533333333333333	52	90.1	1073.2	0.952	0.2	-74	-74	0.00024	2	8	130.5	1	0	3000	40	0.1	40	0.2	10000	1
G101310	candidateIDs_35	1	-74	1	33	2	0	0	0	2	33.3333333333333	-30	1	1	1	1	2	0	32	-70	10	4.5e-05	5.5e-05	0	0.007	-80	0	-115	0.008	52	90.1	1073.2	0.952	0.2	-74	-74	0.00024	2	8	130.5	1	0	3000	40	0.1	40	0.2	10000	1
G101310	candidateIDs_35	1	-74	1	33	2	0	0	0	3	33.3333333333333	-30	1	1	1	1	2	0	32	-70	10	4.5e-05	5.5e-05	0	0.007	-80	0	-115	0.00296	38.63	273.4	1022	0.775	0.2	-74	-74	0.00024	2	8	130.5	1	0	3000	40	0.1	40	0.2	10000	1
G101310	candidateIDs_35	1	-74	1	33	2	0	0	0	4	33.3333333333333	-30	1	1	1	1	2	0	32	-70	10	4.5e-05	5.5e-05	0	0.007	-80	0	-115	0.00210666666666667	39.88	65.8	2600	0.629	0.2	-74	-74	0.00024	2	8	130.5	1	0	3000	40	0.1	40	0.2	10000	1
I101210	candidateIDs_29	1	-74	1	33	2	0	0	0	1	8.33333333333333	-30	1	1	1	1	2	0	32	-70	10	4.5e-05	5.5e-05	0	0.007	-80	0	-115	0.00133333333333333	52	90.1	1073.2	0.952	0.2	-74	-74	0.00024	2	8	130.5	1	0	3000	40	0.1	40	0.2	10000	1
I101210	candidateIDs_29	1	-74	1	33	2	0	0	0	2	8.33333333333333	-30	1	1	1	1	2	0	32	-70	10	4.5e-05	5.5e-05	0	0.007	-80	0	-115	0.002	52	90.1	1073.2	0.952	0.2	-74	-74	0.00024	2	8	130.5	1	0	3000	40	0.1	40	0.2	10000	1
I101210	candidateIDs_29	1	-74	1	33	2	0	0	0	3	8.33333333333333	-30	1	1	1	1	2	0	32	-70	10	4.5e-05	5.5e-05	0	0.007	-80	0	-115	0.00074	38.63	273.4	1022	0.775	0.2	-74	-74	0.00024	2	8	130.5	1	0	3000	40	0.1	40	0.2	10000	1
I101210	candidateIDs_29	1	-74	1	33	2	0	0	0	4	8.33333333333333	-30	1	1	1	1	2	0	32	-70	10	4.5e-05	5.5e-05	0	0.007	-80	0	-115	0.000526666666666667	39.88	65.8	2600	0.629	0.2	-74	-74	0.00024	2	8	130.5	1	0	3000	40	0.1	40	0.2	10000	1
I101210	candidateIDs_29	1	-74	1	33	2	0	0	0	1	16.6666666666667	-30	1	1	1	1	2	0	32	-70	10	4.5e-05	5.5e-05	0	0.007	-80	0	-115	0.00266666666666667	52	90.1	1073.2	0.952	0.2	-74	-74	0.00024	2	8	130.5	1	0	3000	40	0.1	40	0.2	10000	1
I101210	candidateIDs_29	1	-74	1	33	2	0	0	0	2	16.6666666666667	-30	1	1	1	1	2	0	32	-70	10	4.5e-05	5.5e-05	0	0.007	-80	0	-115	0.004	52	90.1	1073.2	0.952	0.2	-74	-74	0.00024	2	8	130.5	1	0	3000	40	0.1	40	0.2	10000	1
I101210	candidateIDs_29	1	-74	1	33	2	0	0	0	3	16.6666666666667	-30	1	1	1	1	2	0	32	-70	10	4.5e-05	5.5e-05	0	0.007	-80	0	-115	0.00148	38.63	273.4	1022	0.775	0.2	-74	-74	0.00024	2	8	130.5	1	0	3000	40	0.1	40	0.2	10000	1
I101210	candidateIDs_29	1	-74	1	33	2	0	0	0	4	16.6666666666667	-30	1	1	1	1	2	0	32	-70	10	4.5e-05	5.5e-05	0	0.007	-80	0	-115	0.00105333333333333	39.88	65.8	2600	0.629	0.2	-74	-74	0.00024	2	8	130.5	1	0	3000	40	0.1	40	0.2	10000	1
I101210	candidateIDs_29	1	-74	1	33	2	0	0	0	1	33.3333333333333	-30	1	1	1	1	2	0	32	-70	10	4.5e-05	5.5e-05	0	0.007	-80	0	-115	0.00533333333333333	52	90.1	1073.2	0.952	0.2	-74	-74	0.00024	2	8	130.5	1	0	3000	40	0.1	40	0.2	10000	1
I101210	candidateIDs_29	1	-74	1	33	2	0	0	0	2	33.3333333333333	-30	1	1	1	1	2	0	32	-70	10	4.5e-05	5.5e-05	0	0.007	-80	0	-115	0.008	52	90.1	1073.2	0.952	0.2	-74	-74	0.00024	2	8	130.5	1	0	3000	40	0.1	40	0.2	10000	1
I101210	candidateIDs_29	1	-74	1	33	2	0	0	0	3	33.3333333333333	-30	1	1	1	1	2	0	32	-70	10	4.5e-05	5.5e-05	0	0.007	-80	0	-115	0.00296	38.63	273.4	1022	0.775	0.2	-74	-74	0.00024	2	8	130.5	1	0	3000	40	0.1	40	0.2	10000	1
I101210	candidateIDs_29	1	-74	1	33	2	0	0	0	4	33.3333333333333	-30	1	1	1	1	2	0	32	-70	10	4.5e-05	5.5e-05	0	0.007	-80	0	-115	0.00210666666666667	39.88	65.8	2600	0.629	0.2	-74	-74	0.00024	2	8	130.5	1	0	3000	40	0.1	40	0.2	10000	1
C101210	candidateIDs_2	1	-74	1	33	2	0	0	0	1	8.33333333333333	-30	1	1	1	1	2	0	32	-70	10	4.5e-05	5.5e-05	0	0.007	-80	0	-115	0.00133333333333333	52	90.1	1073.2	0.952	0.2	-74	-74	0.00024	2	8	130.5	1	0	3000	40	0.1	40	0.2	10000	1
C101210	candidateIDs_2	1	-74	1	33	2	0	0	0	2	8.33333333333333	-30	1	1	1	1	2	0	32	-70	10	4.5e-05	5.5e-05	0	0.007	-80	0	-115	0.002	52	90.1	1073.2	0.952	0.2	-74	-74	0.00024	2	8	130.5	1	0	3000	40	0.1	40	0.2	10000	1
C101210	candidateIDs_2	1	-74	1	33	2	0	0	0	3	8.33333333333333	-30	1	1	1	1	2	0	32	-70	10	4.5e-05	5.5e-05	0	0.007	-80	0	-115	0.00074	38.63	273.4	1022	0.775	0.2	-74	-74	0.00024	2	8	130.5	1	0	3000	40	0.1	40	0.2	10000	1
C101210	candidateIDs_2	1	-74	1	33	2	0	0	0	4	8.33333333333333	-30	1	1	1	1	2	0	32	-70	10	4.5e-05	5.5e-05	0	0.007	-80	0	-115	0.000526666666666667	39.88	65.8	2600	0.629	0.2	-74	-74	0.00024	2	8	130.5	1	0	3000	40	0.1	40	0.2	10000	1
C101210	candidateIDs_2	1	-74	1	33	2	0	0	0	1	16.6666666666667	-30	1	1	1	1	2	0	32	-70	10	4.5e-05	5.5e-05	0	0.007	-80	0	-115	0.00266666666666667	52	90.1	1073.2	0.952	0.2	-74	-74	0.00024	2	8	130.5	1	0	3000	40	0.1	40	0.2	10000	1
C101210	candidateIDs_2	1	-74	1	33	2	0	0	0	2	16.6666666666667	-30	1	1	1	1	2	0	32	-70	10	4.5e-05	5.5e-05	0	0.007	-80	0	-115	0.004	52	90.1	1073.2	0.952	0.2	-74	-74	0.00024	2	8	130.5	1	0	3000	40	0.1	40	0.2	10000	1
C101210	candidateIDs_2	1	-74	1	33	2	0	0	0	3	16.6666666666667	-30	1	1	1	1	2	0	32	-70	10	4.5e-05	5.5e-05	0	0.007	-80	0	-115	0.00148	38.63	273.4	1022	0.775	0.2	-74	-74	0.00024	2	8	130.5	1	0	3000	40	0.1	40	0.2	10000	1
C101210	candidateIDs_2	1	-74	1	33	2	0	0	0	4	16.6666666666667	-30	1	1	1	1	2	0	32	-70	10	4.5e-05	5.5e-05	0	0.007	-80	0	-115	0.00105333333333333	39.88	65.8	2600	0.629	0.2	-74	-74	0.00024	2	8	130.5	1	0	3000	40	0.1	40	0.2	10000	1
C101210	candidateIDs_2	1	-74	1	33	2	0	0	0	1	33.3333333333333	-30	1	1	1	1	2	0	32	-70	10	4.5e-05	5.5e-05	0	0.007	-80	0	-115	0.00533333333333333	52	90.1	1073.2	0.952	0.2	-74	-74	0.00024	2	8	130.5	1	0	3000	40	0.1	40	0.2	10000	1
C101210	candidateIDs_2	1	-74	1	33	2	0	0	0	2	33.3333333333333	-30	1	1	1	1	2	0	32	-70	10	4.5e-05	5.5e-05	0	0.007	-80	0	-115	0.008	52	90.1	1073.2	0.952	0.2	-74	-74	0.00024	2	8	130.5	1	0	3000	40	0.1	40	0.2	10000	1
C101210	candidateIDs_2	1	-74	1	33	2	0	0	0	3	33.3333333333333	-30	1	1	1	1	2	0	32	-70	10	4.5e-05	5.5e-05	0	0.007	-80	0	-115	0.00296	38.63	273.4	1022	0.775	0.2	-74	-74	0.00024	2	8	130.5	1	0	3000	40	0.1	40	0.2	10000	1
C101210	candidateIDs_2	1	-74	1	33	2	0	0	0	4	33.3333333333333	-30	1	1	1	1	2	0	32	-70	10	4.5e-05	5.5e-05	0	0.007	-80	0	-115	0.00210666666666667	39.88	65.8	2600	0.629	0.2	-74	-74	0.00024	2	8	130.5	1	0	3000	40	0.1	40	0.2	10000	1
B100110	candidateIDs_19	1	-74	1	33	2	0	0	0	1	8.33333333333333	-30	1	1	1	1	2	0	32	-70	10	4.5e-05	5.5e-05	0	0.007	-80	0	-115	0.00133333333333333	52	90.1	1073.2	0.952	0.2	-74	-74	0.00024	2	8	130.5	1	0	3000	40	0.1	40	0.2	10000	1
B100110	candidateIDs_19	1	-74	1	33	2	0	0	0	2	8.33333333333333	-30	1	1	1	1	2	0	32	-70	10	4.5e-05	5.5e-05	0	0.007	-80	0	-115	0.002	52	90.1	1073.2	0.952	0.2	-74	-74	0.00024	2	8	130.5	1	0	3000	40	0.1	40	0.2	10000	1
B100110	candidateIDs_19	1	-74	1	33	2	0	0	0	3	8.33333333333333	-30	1	1	1	1	2	0	32	-70	10	4.5e-05	5.5e-05	0	0.007	-80	0	-115	0.00074	38.63	273.4	1022	0.775	0.2	-74	-74	0.00024	2	8	130.5	1	0	3000	40	0.1	40	0.2	10000	1
B100110	candidateIDs_19	1	-74	1	33	2	0	0	0	4	8.33333333333333	-30	1	1	1	1	2	0	32	-70	10	4.5e-05	5.5e-05	0	0.007	-80	0	-115	0.000526666666666667	39.88	65.8	2600	0.629	0.2	-74	-74	0.00024	2	8	130.5	1	0	3000	40	0.1	40	0.2	10000	1
B100110	candidateIDs_19	1	-74	1	33	2	0	0	0	1	16.6666666666667	-30	1	1	1	1	2	0	32	-70	10	4.5e-05	5.5e-05	0	0.007	-80	0	-115	0.00266666666666667	52	90.1	1073.2	0.952	0.2	-74	-74	0.00024	2	8	130.5	1	0	3000	40	0.1	40	0.2	10000	1
B100110	candidateIDs_19	1	-74	1	33	2	0	0	0	2	16.6666666666667	-30	1	1	1	1	2	0	32	-70	10	4.5e-05	5.5e-05	0	0.007	-80	0	-115	0.004	52	90.1	1073.2	0.952	0.2	-74	-74	0.00024	2	8	130.5	1	0	3000	40	0.1	40	0.2	10000	1
B100110	candidateIDs_19	1	-74	1	33	2	0	0	0	3	16.6666666666667	-30	1	1	1	1	2	0	32	-70	10	4.5e-05	5.5e-05	0	0.007	-80	0	-115	0.00148	38.63	273.4	1022	0.775	0.2	-74	-74	0.00024	2	8	130.5	1	0	3000	40	0.1	40	0.2	10000	1
B100110	candidateIDs_19	1	-74	1	33	2	0	0	0	4	16.6666666666667	-30	1	1	1	1	2	0	32	-70	10	4.5e-05	5.5e-05	0	0.007	-80	0	-115	0.00105333333333333	39.88	65.8	2600	0.629	0.2	-74	-74	0.00024	2	8	130.5	1	0	3000	40	0.1	40	0.2	10000	1
B100110	candidateIDs_19	1	-74	1	33	2	0	0	0	1	33.3333333333333	-30	1	1	1	1	2	0	32	-70	10	4.5e-05	5.5e-05	0	0.007	-80	0	-115	0.00533333333333333	52	90.1	1073.2	0.952	0.2	-74	-74	0.00024	2	8	130.5	1	0	3000	40	0.1	40	0.2	10000	1
B100110	candidateIDs_19	1	-74	1	33	2	0	0	0	2	33.3333333333333	-30	1	1	1	1	2	0	32	-70	10	4.5e-05	5.5e-05	0	0.007	-80	0	-115	0.008	52	90.1	1073.2	0.952	0.2	-74	-74	0.00024	2	8	130.5	1	0	3000	40	0.1	40	0.2	10000	1
B100110	candidateIDs_19	1	-74	1	33	2	0	0	0	3	33.3333333333333	-30	1	1	1	1	2	0	32	-70	10	4.5e-05	5.5e-05	0	0.007	-80	0	-115	0.00296	38.63	273.4	1022	0.775	0.2	-74	-74	0.00024	2	8	130.5	1	0	3000	40	0.1	40	0.2	10000	1
B100110	candidateIDs_19	1	-74	1	33	2	0	0	0	4	33.3333333333333	-30	1	1	1	1	2	0	32	-70	10	4.5e-05	5.5e-05	0	0.007	-80	0	-115	0.00210666666666667	39.88	65.8	2600	0.629	0.2	-74	-74	0.00024	2	8	130.5	1	0	3000	40	0.1	40	0.2	10000	1
A092110	candidateIDs_7	1	-74	1	33	2	0	0	0	1	8.33333333333333	-30	1	1	1	1	2	0	32	-70	10	4.5e-05	5.5e-05	0	0.007	-80	0	-115	0.00133333333333333	52	90.1	1073.2	0.952	0.2	-74	-74	0.00024	2	8	130.5	1	0	3000	40	0.1	40	0.2	10000	1
A092110	candidateIDs_7	1	-74	1	33	2	0	0	0	2	8.33333333333333	-30	1	1	1	1	2	0	32	-70	10	4.5e-05	5.5e-05	0	0.007	-80	0	-115	0.002	52	90.1	1073.2	0.952	0.2	-74	-74	0.00024	2	8	130.5	1	0	3000	40	0.1	40	0.2	10000	1
A092110	candidateIDs_7	1	-74	1	33	2	0	0	0	3	8.33333333333333	-30	1	1	1	1	2	0	32	-70	10	4.5e-05	5.5e-05	0	0.007	-80	0	-115	0.00074	38.63	273.4	1022	0.775	0.2	-74	-74	0.00024	2	8	130.5	1	0	3000	40	0.1	40	0.2	10000	1
A092110	candidateIDs_7	1	-74	1	33	2	0	0	0	4	8.33333333333333	-30	1	1	1	1	2	0	32	-70	10	4.5e-05	5.5e-05	0	0.007	-80	0	-115	0.000526666666666667	39.88	65.8	2600	0.629	0.2	-74	-74	0.00024	2	8	130.5	1	0	3000	40	0.1	40	0.2	10000	1
A092110	candidateIDs_7	1	-74	1	33	2	0	0	0	1	16.6666666666667	-30	1	1	1	1	2	0	32	-70	10	4.5e-05	5.5e-05	0	0.007	-80	0	-115	0.00266666666666667	52	90.1	1073.2	0.952	0.2	-74	-74	0.00024	2	8	130.5	1	0	3000	40	0.1	40	0.2	10000	1
A092110	candidateIDs_7	1	-74	1	33	2	0	0	0	2	16.6666666666667	-30	1	1	1	1	2	0	32	-70	10	4.5e-05	5.5e-05	0	0.007	-80	0	-115	0.004	52	90.1	1073.2	0.952	0.2	-74	-74	0.00024	2	8	130.5	1	0	3000	40	0.1	40	0.2	10000	1
A092110	candidateIDs_7	1	-74	1	33	2	0	0	0	3	16.6666666666667	-30	1	1	1	1	2	0	32	-70	10	4.5e-05	5.5e-05	0	0.007	-80	0	-115	0.00148	38.63	273.4	1022	0.775	0.2	-74	-74	0.00024	2	8	130.5	1	0	3000	40	0.1	40	0.2	10000	1
A092110	candidateIDs_7	1	-74	1	33	2	0	0	0	4	16.6666666666667	-30	1	1	1	1	2	0	32	-70	10	4.5e-05	5.5e-05	0	0.007	-80	0	-115	0.00105333333333333	39.88	65.8	2600	0.629	0.2	-74	-74	0.00024	2	8	130.5	1	0	3000	40	0.1	40	0.2	10000	1
A092110	candidateIDs_7	1	-74	1	33	2	0	0	0	1	33.3333333333333	-30	1	1	1	1	2	0	32	-70	10	4.5e-05	5.5e-05	0	0.007	-80	0	-115	0.00533333333333333	52	90.1	1073.2	0.952	0.2	-74	-74	0.00024	2	8	130.5	1	0	3000	40	0.1	40	0.2	10000	1
A092110	candidateIDs_7	1	-74	1	33	2	0	0	0	2	33.3333333333333	-30	1	1	1	1	2	0	32	-70	10	4.5e-05	5.5e-05	0	0.007	-80	0	-115	0.008	52	90.1	1073.2	0.952	0.2	-74	-74	0.00024	2	8	130.5	1	0	3000	40	0.1	40	0.2	10000	1
A092110	candidateIDs_7	1	-74	1	33	2	0	0	0	3	33.3333333333333	-30	1	1	1	1	2	0	32	-70	10	4.5e-05	5.5e-05	0	0.007	-80	0	-115	0.00296	38.63	273.4	1022	0.775	0.2	-74	-74	0.00024	2	8	130.5	1	0	3000	40	0.1	40	0.2	10000	1
A092110	candidateIDs_7	1	-74	1	33	2	0	0	0	4	33.3333333333333	-30	1	1	1	1	2	0	32	-70	10	4.5e-05	5.5e-05	0	0.007	-80	0	-115	0.00210666666666667	39.88	65.8	2600	0.629	0.2	-74	-74	0.00024	2	8	130.5	1	0	3000	40	0.1	40	0.2	10000	1
E092910	candidateIDs_18	1	-74	1	33	2	0	0	0	1	8.33333333333333	-30	1	1	1	1	2	0	32	-70	10	4.5e-05	5.5e-05	0	0.007	-80	0	-115	0.00133333333333333	52	90.1	1073.2	0.952	0.2	-74	-74	0.00024	2	8	130.5	1	0	3000	40	0.1	40	0.2	10000	1
E092910	candidateIDs_18	1	-74	1	33	2	0	0	0	2	8.33333333333333	-30	1	1	1	1	2	0	32	-70	10	4.5e-05	5.5e-05	0	0.007	-80	0	-115	0.002	52	90.1	1073.2	0.952	0.2	-74	-74	0.00024	2	8	130.5	1	0	3000	40	0.1	40	0.2	10000	1
E092910	candidateIDs_18	1	-74	1	33	2	0	0	0	3	8.33333333333333	-30	1	1	1	1	2	0	32	-70	10	4.5e-05	5.5e-05	0	0.007	-80	0	-115	0.00074	38.63	273.4	1022	0.775	0.2	-74	-74	0.00024	2	8	130.5	1	0	3000	40	0.1	40	0.2	10000	1
E092910	candidateIDs_18	1	-74	1	33	2	0	0	0	4	8.33333333333333	-30	1	1	1	1	2	0	32	-70	10	4.5e-05	5.5e-05	0	0.007	-80	0	-115	0.000526666666666667	39.88	65.8	2600	0.629	0.2	-74	-74	0.00024	2	8	130.5	1	0	3000	40	0.1	40	0.2	10000	1
E092910	candidateIDs_18	1	-74	1	33	2	0	0	0	1	16.6666666666667	-30	1	1	1	1	2	0	32	-70	10	4.5e-05	5.5e-05	0	0.007	-80	0	-115	0.00266666666666667	52	90.1	1073.2	0.952	0.2	-74	-74	0.00024	2	8	130.5	1	0	3000	40	0.1	40	0.2	10000	1
E092910	candidateIDs_18	1	-74	1	33	2	0	0	0	2	16.6666666666667	-30	1	1	1	1	2	0	32	-70	10	4.5e-05	5.5e-05	0	0.007	-80	0	-115	0.004	52	90.1	1073.2	0.952	0.2	-74	-74	0.00024	2	8	130.5	1	0	3000	40	0.1	40	0.2	10000	1
E092910	candidateIDs_18	1	-74	1	33	2	0	0	0	3	16.6666666666667	-30	1	1	1	1	2	0	32	-70	10	4.5e-05	5.5e-05	0	0.007	-80	0	-115	0.00148	38.63	273.4	1022	0.775	0.2	-74	-74	0.00024	2	8	130.5	1	0	3000	40	0.1	40	0.2	10000	1
E092910	candidateIDs_18	1	-74	1	33	2	0	0	0	4	16.6666666666667	-30	1	1	1	1	2	0	32	-70	10	4.5e-05	5.5e-05	0	0.007	-80	0	-115	0.00105333333333333	39.88	65.8	2600	0.629	0.2	-74	-74	0.00024	2	8	130.5	1	0	3000	40	0.1	40	0.2	10000	1
E092910	candidateIDs_18	1	-74	1	33	2	0	0	0	1	33.3333333333333	-30	1	1	1	1	2	0	32	-70	10	4.5e-05	5.5e-05	0	0.007	-80	0	-115	0.00533333333333333	52	90.1	1073.2	0.952	0.2	-74	-74	0.00024	2	8	130.5	1	0	3000	40	0.1	40	0.2	10000	1
E092910	candidateIDs_18	1	-74	1	33	2	0	0	0	2	33.3333333333333	-30	1	1	1	1	2	0	32	-70	10	4.5e-05	5.5e-05	0	0.007	-80	0	-115	0.008	52	90.1	1073.2	0.952	0.2	-74	-74	0.00024	2	8	130.5	1	0	3000	40	0.1	40	0.2	10000	1
E092910	candidateIDs_18	1	-74	1	33	2	0	0	0	3	33.3333333333333	-30	1	1	1	1	2	0	32	-70	10	4.5e-05	5.5e-05	0	0.007	-80	0	-115	0.00296	38.63	273.4	1022	0.775	0.2	-74	-74	0.00024	2	8	130.5	1	0	3000	40	0.1	40	0.2	10000	1
E092910	candidateIDs_18	1	-74	1	33	2	0	0	0	4	33.3333333333333	-30	1	1	1	1	2	0	32	-70	10	4.5e-05	5.5e-05	0	0.007	-80	0	-115	0.00210666666666667	39.88	65.8	2600	0.629	0.2	-74	-74	0.00024	2	8	130.5	1	0	3000	40	0.1	40	0.2	10000	1
E101310	candidateIDs_33	1	-74	1	33	2	0	0	0	1	8.33333333333333	-30	1	1	1	1	2	0	32	-70	10	4.5e-05	5.5e-05	0	0.007	-80	0	-115	0.00133333333333333	52	90.1	1073.2	0.952	0.2	-74	-74	0.00024	2	8	130.5	1	0	3000	40	0.1	40	0.2	10000	1
E101310	candidateIDs_33	1	-74	1	33	2	0	0	0	2	8.33333333333333	-30	1	1	1	1	2	0	32	-70	10	4.5e-05	5.5e-05	0	0.007	-80	0	-115	0.002	52	90.1	1073.2	0.952	0.2	-74	-74	0.00024	2	8	130.5	1	0	3000	40	0.1	40	0.2	10000	1
E101310	candidateIDs_33	1	-74	1	33	2	0	0	0	3	8.33333333333333	-30	1	1	1	1	2	0	32	-70	10	4.5e-05	5.5e-05	0	0.007	-80	0	-115	0.00074	38.63	273.4	1022	0.775	0.2	-74	-74	0.00024	2	8	130.5	1	0	3000	40	0.1	40	0.2	10000	1
E101310	candidateIDs_33	1	-74	1	33	2	0	0	0	4	8.33333333333333	-30	1	1	1	1	2	0	32	-70	10	4.5e-05	5.5e-05	0	0.007	-80	0	-115	0.000526666666666667	39.88	65.8	2600	0.629	0.2	-74	-74	0.00024	2	8	130.5	1	0	3000	40	0.1	40	0.2	10000	1
E101310	candidateIDs_33	1	-74	1	33	2	0	0	0	1	16.6666666666667	-30	1	1	1	1	2	0	32	-70	10	4.5e-05	5.5e-05	0	0.007	-80	0	-115	0.00266666666666667	52	90.1	1073.2	0.952	0.2	-74	-74	0.00024	2	8	130.5	1	0	3000	40	0.1	40	0.2	10000	1
E101310	candidateIDs_33	1	-74	1	33	2	0	0	0	2	16.6666666666667	-30	1	1	1	1	2	0	32	-70	10	4.5e-05	5.5e-05	0	0.007	-80	0	-115	0.004	52	90.1	1073.2	0.952	0.2	-74	-74	0.00024	2	8	130.5	1	0	3000	40	0.1	40	0.2	10000	1
E101310	candidateIDs_33	1	-74	1	33	2	0	0	0	3	16.6666666666667	-30	1	1	1	1	2	0	32	-70	10	4.5e-05	5.5e-05	0	0.007	-80	0	-115	0.00148	38.63	273.4	1022	0.775	0.2	-74	-74	0.00024	2	8	130.5	1	0	3000	40	0.1	40	0.2	10000	1
E101310	candidateIDs_33	1	-74	1	33	2	0	0	0	4	16.6666666666667	-30	1	1	1	1	2	0	32	-70	10	4.5e-05	5.5e-05	0	0.007	-80	0	-115	0.00105333333333333	39.88	65.8	2600	0.629	0.2	-74	-74	0.00024	2	8	130.5	1	0	3000	40	0.1	40	0.2	10000	1
E101310	candidateIDs_33	1	-74	1	33	2	0	0	0	1	33.3333333333333	-30	1	1	1	1	2	0	32	-70	10	4.5e-05	5.5e-05	0	0.007	-80	0	-115	0.00533333333333333	52	90.1	1073.2	0.952	0.2	-74	-74	0.00024	2	8	130.5	1	0	3000	40	0.1	40	0.2	10000	1
E101310	candidateIDs_33	1	-74	1	33	2	0	0	0	2	33.3333333333333	-30	1	1	1	1	2	0	32	-70	10	4.5e-05	5.5e-05	0	0.007	-80	0	-115	0.008	52	90.1	1073.2	0.952	0.2	-74	-74	0.00024	2	8	130.5	1	0	3000	40	0.1	40	0.2	10000	1
E101310	candidateIDs_33	1	-74	1	33	2	0	0	0	3	33.3333333333333	-30	1	1	1	1	2	0	32	-70	10	4.5e-05	5.5e-05	0	0.007	-80	0	-115	0.00296	38.63	273.4	1022	0.775	0.2	-74	-74	0.00024	2	8	130.5	1	0	3000	40	0.1	40	0.2	10000	1
E101310	candidateIDs_33	1	-74	1	33	2	0	0	0	4	33.3333333333333	-30	1	1	1	1	2	0	32	-70	10	4.5e-05	5.5e-05	0	0.007	-80	0	-115	0.00210666666666667	39.88	65.8	2600	0.629	0.2	-74	-74	0.00024	2	8	130.5	1	0	3000	40	0.1	40	0.2	10000	1
D100810	candidateIDs_23	1	-74	1	33	2	0	0	0	1	8.33333333333333	-30	1	1	1	1	2	0	32	-70	10	4.5e-05	5.5e-05	0	0.007	-80	0	-115	0.00133333333333333	52	90.1	1073.2	0.952	0.2	-74	-74	0.00024	2	8	130.5	1	0	3000	40	0.1	40	0.2	10000	1
D100810	candidateIDs_23	1	-74	1	33	2	0	0	0	2	8.33333333333333	-30	1	1	1	1	2	0	32	-70	10	4.5e-05	5.5e-05	0	0.007	-80	0	-115	0.002	52	90.1	1073.2	0.952	0.2	-74	-74	0.00024	2	8	130.5	1	0	3000	40	0.1	40	0.2	10000	1
D100810	candidateIDs_23	1	-74	1	33	2	0	0	0	3	8.33333333333333	-30	1	1	1	1	2	0	32	-70	10	4.5e-05	5.5e-05	0	0.007	-80	0	-115	0.00074	38.63	273.4	1022	0.775	0.2	-74	-74	0.00024	2	8	130.5	1	0	3000	40	0.1	40	0.2	10000	1
D100810	candidateIDs_23	1	-74	1	33	2	0	0	0	4	8.33333333333333	-30	1	1	1	1	2	0	32	-70	10	4.5e-05	5.5e-05	0	0.007	-80	0	-115	0.000526666666666667	39.88	65.8	2600	0.629	0.2	-74	-74	0.00024	2	8	130.5	1	0	3000	40	0.1	40	0.2	10000	1
D100810	candidateIDs_23	1	-74	1	33	2	0	0	0	1	16.6666666666667	-30	1	1	1	1	2	0	32	-70	10	4.5e-05	5.5e-05	0	0.007	-80	0	-115	0.00266666666666667	52	90.1	1073.2	0.952	0.2	-74	-74	0.00024	2	8	130.5	1	0	3000	40	0.1	40	0.2	10000	1
D100810	candidateIDs_23	1	-74	1	33	2	0	0	0	2	16.6666666666667	-30	1	1	1	1	2	0	32	-70	10	4.5e-05	5.5e-05	0	0.007	-80	0	-115	0.004	52	90.1	1073.2	0.952	0.2	-74	-74	0.00024	2	8	130.5	1	0	3000	40	0.1	40	0.2	10000	1
D100810	candidateIDs_23	1	-74	1	33	2	0	0	0	3	16.6666666666667	-30	1	1	1	1	2	0	32	-70	10	4.5e-05	5.5e-05	0	0.007	-80	0	-115	0.00148	38.63	273.4	1022	0.775	0.2	-74	-74	0.00024	2	8	130.5	1	0	3000	40	0.1	40	0.2	10000	1
D100810	candidateIDs_23	1	-74	1	33	2	0	0	0	4	16.6666666666667	-30	1	1	1	1	2	0	32	-70	10	4.5e-05	5.5e-05	0	0.007	-80	0	-115	0.00105333333333333	39.88	65.8	2600	0.629	0.2	-74	-74	0.00024	2	8	130.5	1	0	3000	40	0.1	40	0.2	10000	1
D100810	candidateIDs_23	1	-74	1	33	2	0	0	0	1	33.3333333333333	-30	1	1	1	1	2	0	32	-70	10	4.5e-05	5.5e-05	0	0.007	-80	0	-115	0.00533333333333333	52	90.1	1073.2	0.952	0.2	-74	-74	0.00024	2	8	130.5	1	0	3000	40	0.1	40	0.2	10000	1
D100810	candidateIDs_23	1	-74	1	33	2	0	0	0	2	33.3333333333333	-30	1	1	1	1	2	0	32	-70	10	4.5e-05	5.5e-05	0	0.007	-80	0	-115	0.008	52	90.1	1073.2	0.952	0.2	-74	-74	0.00024	2	8	130.5	1	0	3000	40	0.1	40	0.2	10000	1
D100810	candidateIDs_23	1	-74	1	33	2	0	0	0	3	33.3333333333333	-30	1	1	1	1	2	0	32	-70	10	4.5e-05	5.5e-05	0	0.007	-80	0	-115	0.00296	38.63	273.4	1022	0.775	0.2	-74	-74	0.00024	2	8	130.5	1	0	3000	40	0.1	40	0.2	10000	1
D100810	candidateIDs_23	1	-74	1	33	2	0	0	0	4	33.3333333333333	-30	1	1	1	1	2	0	32	-70	10	4.5e-05	5.5e-05	0	0.007	-80	0	-115	0.00210666666666667	39.88	65.8	2600	0.629	0.2	-74	-74	0.00024	2	8	130.5	1	0	3000	40	0.1	40	0.2	10000	1
E101210	candidateIDs_27	1	-74	1	33	2	0	0	0	1	8.33333333333333	-30	1	1	1	1	2	0	32	-70	10	4.5e-05	5.5e-05	0	0.007	-80	0	-115	0.00133333333333333	52	90.1	1073.2	0.952	0.2	-74	-74	0.00024	2	8	130.5	1	0	3000	40	0.1	40	0.2	10000	1
E101210	candidateIDs_27	1	-74	1	33	2	0	0	0	2	8.33333333333333	-30	1	1	1	1	2	0	32	-70	10	4.5e-05	5.5e-05	0	0.007	-80	0	-115	0.002	52	90.1	1073.2	0.952	0.2	-74	-74	0.00024	2	8	130.5	1	0	3000	40	0.1	40	0.2	10000	1
E101210	candidateIDs_27	1	-74	1	33	2	0	0	0	3	8.33333333333333	-30	1	1	1	1	2	0	32	-70	10	4.5e-05	5.5e-05	0	0.007	-80	0	-115	0.00074	38.63	273.4	1022	0.775	0.2	-74	-74	0.00024	2	8	130.5	1	0	3000	40	0.1	40	0.2	10000	1
E101210	candidateIDs_27	1	-74	1	33	2	0	0	0	4	8.33333333333333	-30	1	1	1	1	2	0	32	-70	10	4.5e-05	5.5e-05	0	0.007	-80	0	-115	0.000526666666666667	39.88	65.8	2600	0.629	0.2	-74	-74	0.00024	2	8	130.5	1	0	3000	40	0.1	40	0.2	10000	1
E101210	candidateIDs_27	1	-74	1	33	2	0	0	0	1	16.6666666666667	-30	1	1	1	1	2	0	32	-70	10	4.5e-05	5.5e-05	0	0.007	-80	0	-115	0.00266666666666667	52	90.1	1073.2	0.952	0.2	-74	-74	0.00024	2	8	130.5	1	0	3000	40	0.1	40	0.2	10000	1
E101210	candidateIDs_27	1	-74	1	33	2	0	0	0	2	16.6666666666667	-30	1	1	1	1	2	0	32	-70	10	4.5e-05	5.5e-05	0	0.007	-80	0	-115	0.004	52	90.1	1073.2	0.952	0.2	-74	-74	0.00024	2	8	130.5	1	0	3000	40	0.1	40	0.2	10000	1
E101210	candidateIDs_27	1	-74	1	33	2	0	0	0	3	16.6666666666667	-30	1	1	1	1	2	0	32	-70	10	4.5e-05	5.5e-05	0	0.007	-80	0	-115	0.00148	38.63	273.4	1022	0.775	0.2	-74	-74	0.00024	2	8	130.5	1	0	3000	40	0.1	40	0.2	10000	1
E101210	candidateIDs_27	1	-74	1	33	2	0	0	0	4	16.6666666666667	-30	1	1	1	1	2	0	32	-70	10	4.5e-05	5.5e-05	0	0.007	-80	0	-115	0.00105333333333333	39.88	65.8	2600	0.629	0.2	-74	-74	0.00024	2	8	130.5	1	0	3000	40	0.1	40	0.2	10000	1
E101210	candidateIDs_27	1	-74	1	33	2	0	0	0	1	33.3333333333333	-30	1	1	1	1	2	0	32	-70	10	4.5e-05	5.5e-05	0	0.007	-80	0	-115	0.00533333333333333	52	90.1	1073.2	0.952	0.2	-74	-74	0.00024	2	8	130.5	1	0	3000	40	0.1	40	0.2	10000	1
E101210	candidateIDs_27	1	-74	1	33	2	0	0	0	2	33.3333333333333	-30	1	1	1	1	2	0	32	-70	10	4.5e-05	5.5e-05	0	0.007	-80	0	-115	0.008	52	90.1	1073.2	0.952	0.2	-74	-74	0.00024	2	8	130.5	1	0	3000	40	0.1	40	0.2	10000	1
E101210	candidateIDs_27	1	-74	1	33	2	0	0	0	3	33.3333333333333	-30	1	1	1	1	2	0	32	-70	10	4.5e-05	5.5e-05	0	0.007	-80	0	-115	0.00296	38.63	273.4	1022	0.775	0.2	-74	-74	0.00024	2	8	130.5	1	0	3000	40	0.1	40	0.2	10000	1
E101210	candidateIDs_27	1	-74	1	33	2	0	0	0	4	33.3333333333333	-30	1	1	1	1	2	0	32	-70	10	4.5e-05	5.5e-05	0	0.007	-80	0	-115	0.00210666666666667	39.88	65.8	2600	0.629	0.2	-74	-74	0.00024	2	8	130.5	1	0	3000	40	0.1	40	0.2	10000	1
C092810	candidateIDs_13	1	-74	1	33	2	0	0	0	1	8.33333333333333	-30	1	1	1	1	2	0	32	-70	10	4.5e-05	5.5e-05	0	0.007	-80	0	-115	0.00133333333333333	52	90.1	1073.2	0.952	0.2	-74	-74	0.00024	2	8	130.5	1	0	3000	40	0.1	40	0.2	10000	1
C092810	candidateIDs_13	1	-74	1	33	2	0	0	0	2	8.33333333333333	-30	1	1	1	1	2	0	32	-70	10	4.5e-05	5.5e-05	0	0.007	-80	0	-115	0.002	52	90.1	1073.2	0.952	0.2	-74	-74	0.00024	2	8	130.5	1	0	3000	40	0.1	40	0.2	10000	1
C092810	candidateIDs_13	1	-74	1	33	2	0	0	0	3	8.33333333333333	-30	1	1	1	1	2	0	32	-70	10	4.5e-05	5.5e-05	0	0.007	-80	0	-115	0.00074	38.63	273.4	1022	0.775	0.2	-74	-74	0.00024	2	8	130.5	1	0	3000	40	0.1	40	0.2	10000	1
C092810	candidateIDs_13	1	-74	1	33	2	0	0	0	4	8.33333333333333	-30	1	1	1	1	2	0	32	-70	10	4.5e-05	5.5e-05	0	0.007	-80	0	-115	0.000526666666666667	39.88	65.8	2600	0.629	0.2	-74	-74	0.00024	2	8	130.5	1	0	3000	40	0.1	40	0.2	10000	1
C092810	candidateIDs_13	1	-74	1	33	2	0	0	0	1	16.6666666666667	-30	1	1	1	1	2	0	32	-70	10	4.5e-05	5.5e-05	0	0.007	-80	0	-115	0.00266666666666667	52	90.1	1073.2	0.952	0.2	-74	-74	0.00024	2	8	130.5	1	0	3000	40	0.1	40	0.2	10000	1
C092810	candidateIDs_13	1	-74	1	33	2	0	0	0	2	16.6666666666667	-30	1	1	1	1	2	0	32	-70	10	4.5e-05	5.5e-05	0	0.007	-80	0	-115	0.004	52	90.1	1073.2	0.952	0.2	-74	-74	0.00024	2	8	130.5	1	0	3000	40	0.1	40	0.2	10000	1
C092810	candidateIDs_13	1	-74	1	33	2	0	0	0	3	16.6666666666667	-30	1	1	1	1	2	0	32	-70	10	4.5e-05	5.5e-05	0	0.007	-80	0	-115	0.00148	38.63	273.4	1022	0.775	0.2	-74	-74	0.00024	2	8	130.5	1	0	3000	40	0.1	40	0.2	10000	1
C092810	candidateIDs_13	1	-74	1	33	2	0	0	0	4	16.6666666666667	-30	1	1	1	1	2	0	32	-70	10	4.5e-05	5.5e-05	0	0.007	-80	0	-115	0.00105333333333333	39.88	65.8	2600	0.629	0.2	-74	-74	0.00024	2	8	130.5	1	0	3000	40	0.1	40	0.2	10000	1
C092810	candidateIDs_13	1	-74	1	33	2	0	0	0	1	33.3333333333333	-30	1	1	1	1	2	0	32	-70	10	4.5e-05	5.5e-05	0	0.007	-80	0	-115	0.00533333333333333	52	90.1	1073.2	0.952	0.2	-74	-74	0.00024	2	8	130.5	1	0	3000	40	0.1	40	0.2	10000	1
C092810	candidateIDs_13	1	-74	1	33	2	0	0	0	2	33.3333333333333	-30	1	1	1	1	2	0	32	-70	10	4.5e-05	5.5e-05	0	0.007	-80	0	-115	0.008	52	90.1	1073.2	0.952	0.2	-74	-74	0.00024	2	8	130.5	1	0	3000	40	0.1	40	0.2	10000	1
C092810	candidateIDs_13	1	-74	1	33	2	0	0	0	3	33.3333333333333	-30	1	1	1	1	2	0	32	-70	10	4.5e-05	5.5e-05	0	0.007	-80	0	-115	0.00296	38.63	273.4	1022	0.775	0.2	-74	-74	0.00024	2	8	130.5	1	0	3000	40	0.1	40	0.2	10000	1
C092810	candidateIDs_13	1	-74	1	33	2	0	0	0	4	33.3333333333333	-30	1	1	1	1	2	0	32	-70	10	4.5e-05	5.5e-05	0	0.007	-80	0	-115	0.00210666666666667	39.88	65.8	2600	0.629	0.2	-74	-74	0.00024	2	8	130.5	1	0	3000	40	0.1	40	0.2	10000	1
M101210	candidateIDs_30	1	-74	1	33	2	0	0	0	1	8.33333333333333	-30	1	1	1	1	2	0	32	-70	10	4.5e-05	5.5e-05	0	0.007	-80	0	-115	0.00133333333333333	52	90.1	1073.2	0.952	0.2	-74	-74	0.00024	2	8	130.5	1	0	3000	40	0.1	40	0.2	10000	1
M101210	candidateIDs_30	1	-74	1	33	2	0	0	0	2	8.33333333333333	-30	1	1	1	1	2	0	32	-70	10	4.5e-05	5.5e-05	0	0.007	-80	0	-115	0.002	52	90.1	1073.2	0.952	0.2	-74	-74	0.00024	2	8	130.5	1	0	3000	40	0.1	40	0.2	10000	1
M101210	candidateIDs_30	1	-74	1	33	2	0	0	0	3	8.33333333333333	-30	1	1	1	1	2	0	32	-70	10	4.5e-05	5.5e-05	0	0.007	-80	0	-115	0.00074	38.63	273.4	1022	0.775	0.2	-74	-74	0.00024	2	8	130.5	1	0	3000	40	0.1	40	0.2	10000	1
M101210	candidateIDs_30	1	-74	1	33	2	0	0	0	4	8.33333333333333	-30	1	1	1	1	2	0	32	-70	10	4.5e-05	5.5e-05	0	0.007	-80	0	-115	0.000526666666666667	39.88	65.8	2600	0.629	0.2	-74	-74	0.00024	2	8	130.5	1	0	3000	40	0.1	40	0.2	10000	1
M101210	candidateIDs_30	1	-74	1	33	2	0	0	0	1	16.6666666666667	-30	1	1	1	1	2	0	32	-70	10	4.5e-05	5.5e-05	0	0.007	-80	0	-115	0.00266666666666667	52	90.1	1073.2	0.952	0.2	-74	-74	0.00024	2	8	130.5	1	0	3000	40	0.1	40	0.2	10000	1
M101210	candidateIDs_30	1	-74	1	33	2	0	0	0	2	16.6666666666667	-30	1	1	1	1	2	0	32	-70	10	4.5e-05	5.5e-05	0	0.007	-80	0	-115	0.004	52	90.1	1073.2	0.952	0.2	-74	-74	0.00024	2	8	130.5	1	0	3000	40	0.1	40	0.2	10000	1
M101210	candidateIDs_30	1	-74	1	33	2	0	0	0	3	16.6666666666667	-30	1	1	1	1	2	0	32	-70	10	4.5e-05	5.5e-05	0	0.007	-80	0	-115	0.00148	38.63	273.4	1022	0.775	0.2	-74	-74	0.00024	2	8	130.5	1	0	3000	40	0.1	40	0.2	10000	1
M101210	candidateIDs_30	1	-74	1	33	2	0	0	0	4	16.6666666666667	-30	1	1	1	1	2	0	32	-70	10	4.5e-05	5.5e-05	0	0.007	-80	0	-115	0.00105333333333333	39.88	65.8	2600	0.629	0.2	-74	-74	0.00024	2	8	130.5	1	0	3000	40	0.1	40	0.2	10000	1
M101210	candidateIDs_30	1	-74	1	33	2	0	0	0	1	33.3333333333333	-30	1	1	1	1	2	0	32	-70	10	4.5e-05	5.5e-05	0	0.007	-80	0	-115	0.00533333333333333	52	90.1	1073.2	0.952	0.2	-74	-74	0.00024	2	8	130.5	1	0	3000	40	0.1	40	0.2	10000	1
M101210	candidateIDs_30	1	-74	1	33	2	0	0	0	2	33.3333333333333	-30	1	1	1	1	2	0	32	-70	10	4.5e-05	5.5e-05	0	0.007	-80	0	-115	0.008	52	90.1	1073.2	0.952	0.2	-74	-74	0.00024	2	8	130.5	1	0	3000	40	0.1	40	0.2	10000	1
M101210	candidateIDs_30	1	-74	1	33	2	0	0	0	3	33.3333333333333	-30	1	1	1	1	2	0	32	-70	10	4.5e-05	5.5e-05	0	0.007	-80	0	-115	0.00296	38.63	273.4	1022	0.775	0.2	-74	-74	0.00024	2	8	130.5	1	0	3000	40	0.1	40	0.2	10000	1
M101210	candidateIDs_30	1	-74	1	33	2	0	0	0	4	33.3333333333333	-30	1	1	1	1	2	0	32	-70	10	4.5e-05	5.5e-05	0	0.007	-80	0	-115	0.00210666666666667	39.88	65.8	2600	0.629	0.2	-74	-74	0.00024	2	8	130.5	1	0	3000	40	0.1	40	0.2	10000	1
A101210	candidateIDs_24	1	-74	1	33	2	0	0	0	1	8.33333333333333	-30	1	1	1	1	2	0	32	-70	10	4.5e-05	5.5e-05	0	0.007	-80	0	-115	0.00133333333333333	52	90.1	1073.2	0.952	0.2	-74	-74	0.00024	2	8	130.5	1	0	3000	40	0.1	40	0.2	10000	1
A101210	candidateIDs_24	1	-74	1	33	2	0	0	0	2	8.33333333333333	-30	1	1	1	1	2	0	32	-70	10	4.5e-05	5.5e-05	0	0.007	-80	0	-115	0.002	52	90.1	1073.2	0.952	0.2	-74	-74	0.00024	2	8	130.5	1	0	3000	40	0.1	40	0.2	10000	1
A101210	candidateIDs_24	1	-74	1	33	2	0	0	0	3	8.33333333333333	-30	1	1	1	1	2	0	32	-70	10	4.5e-05	5.5e-05	0	0.007	-80	0	-115	0.00074	38.63	273.4	1022	0.775	0.2	-74	-74	0.00024	2	8	130.5	1	0	3000	40	0.1	40	0.2	10000	1
A101210	candidateIDs_24	1	-74	1	33	2	0	0	0	4	8.33333333333333	-30	1	1	1	1	2	0	32	-70	10	4.5e-05	5.5e-05	0	0.007	-80	0	-115	0.000526666666666667	39.88	65.8	2600	0.629	0.2	-74	-74	0.00024	2	8	130.5	1	0	3000	40	0.1	40	0.2	10000	1
A101210	candidateIDs_24	1	-74	1	33	2	0	0	0	1	16.6666666666667	-30	1	1	1	1	2	0	32	-70	10	4.5e-05	5.5e-05	0	0.007	-80	0	-115	0.00266666666666667	52	90.1	1073.2	0.952	0.2	-74	-74	0.00024	2	8	130.5	1	0	3000	40	0.1	40	0.2	10000	1
A101210	candidateIDs_24	1	-74	1	33	2	0	0	0	2	16.6666666666667	-30	1	1	1	1	2	0	32	-70	10	4.5e-05	5.5e-05	0	0.007	-80	0	-115	0.004	52	90.1	1073.2	0.952	0.2	-74	-74	0.00024	2	8	130.5	1	0	3000	40	0.1	40	0.2	10000	1
A101210	candidateIDs_24	1	-74	1	33	2	0	0	0	3	16.6666666666667	-30	1	1	1	1	2	0	32	-70	10	4.5e-05	5.5e-05	0	0.007	-80	0	-115	0.00148	38.63	273.4	1022	0.775	0.2	-74	-74	0.00024	2	8	130.5	1	0	3000	40	0.1	40	0.2	10000	1
A101210	candidateIDs_24	1	-74	1	33	2	0	0	0	4	16.6666666666667	-30	1	1	1	1	2	0	32	-70	10	4.5e-05	5.5e-05	0	0.007	-80	0	-115	0.00105333333333333	39.88	65.8	2600	0.629	0.2	-74	-74	0.00024	2	8	130.5	1	0	3000	40	0.1	40	0.2	10000	1
A101210	candidateIDs_24	1	-74	1	33	2	0	0	0	1	33.3333333333333	-30	1	1	1	1	2	0	32	-70	10	4.5e-05	5.5e-05	0	0.007	-80	0	-115	0.00533333333333333	52	90.1	1073.2	0.952	0.2	-74	-74	0.00024	2	8	130.5	1	0	3000	40	0.1	40	0.2	10000	1
A101210	candidateIDs_24	1	-74	1	33	2	0	0	0	2	33.3333333333333	-30	1	1	1	1	2	0	32	-70	10	4.5e-05	5.5e-05	0	0.007	-80	0	-115	0.008	52	90.1	1073.2	0.952	0.2	-74	-74	0.00024	2	8	130.5	1	0	3000	40	0.1	40	0.2	10000	1
A101210	candidateIDs_24	1	-74	1	33	2	0	0	0	3	33.3333333333333	-30	1	1	1	1	2	0	32	-70	10	4.5e-05	5.5e-05	0	0.007	-80	0	-115	0.00296	38.63	273.4	1022	0.775	0.2	-74	-74	0.00024	2	8	130.5	1	0	3000	40	0.1	40	0.2	10000	1
A101210	candidateIDs_24	1	-74	1	33	2	0	0	0	4	33.3333333333333	-30	1	1	1	1	2	0	32	-70	10	4.5e-05	5.5e-05	0	0.007	-80	0	-115	0.00210666666666667	39.88	65.8	2600	0.629	0.2	-74	-74	0.00024	2	8	130.5	1	0	3000	40	0.1	40	0.2	10000	1
E092710	candidateIDs_11	1	-74	1	33	2	0	0	0	1	8.33333333333333	-30	1	1	1	1	2	0	32	-70	10	4.5e-05	5.5e-05	0	0.007	-80	0	-115	0.00133333333333333	52	90.1	1073.2	0.952	0.2	-74	-74	0.00024	2	8	130.5	1	0	3000	40	0.1	40	0.2	10000	1
E092710	candidateIDs_11	1	-74	1	33	2	0	0	0	2	8.33333333333333	-30	1	1	1	1	2	0	32	-70	10	4.5e-05	5.5e-05	0	0.007	-80	0	-115	0.002	52	90.1	1073.2	0.952	0.2	-74	-74	0.00024	2	8	130.5	1	0	3000	40	0.1	40	0.2	10000	1
E092710	candidateIDs_11	1	-74	1	33	2	0	0	0	3	8.33333333333333	-30	1	1	1	1	2	0	32	-70	10	4.5e-05	5.5e-05	0	0.007	-80	0	-115	0.00074	38.63	273.4	1022	0.775	0.2	-74	-74	0.00024	2	8	130.5	1	0	3000	40	0.1	40	0.2	10000	1
E092710	candidateIDs_11	1	-74	1	33	2	0	0	0	4	8.33333333333333	-30	1	1	1	1	2	0	32	-70	10	4.5e-05	5.5e-05	0	0.007	-80	0	-115	0.000526666666666667	39.88	65.8	2600	0.629	0.2	-74	-74	0.00024	2	8	130.5	1	0	3000	40	0.1	40	0.2	10000	1
E092710	candidateIDs_11	1	-74	1	33	2	0	0	0	1	16.6666666666667	-30	1	1	1	1	2	0	32	-70	10	4.5e-05	5.5e-05	0	0.007	-80	0	-115	0.00266666666666667	52	90.1	1073.2	0.952	0.2	-74	-74	0.00024	2	8	130.5	1	0	3000	40	0.1	40	0.2	10000	1
E092710	candidateIDs_11	1	-74	1	33	2	0	0	0	2	16.6666666666667	-30	1	1	1	1	2	0	32	-70	10	4.5e-05	5.5e-05	0	0.007	-80	0	-115	0.004	52	90.1	1073.2	0.952	0.2	-74	-74	0.00024	2	8	130.5	1	0	3000	40	0.1	40	0.2	10000	1
E092710	candidateIDs_11	1	-74	1	33	2	0	0	0	3	16.6666666666667	-30	1	1	1	1	2	0	32	-70	10	4.5e-05	5.5e-05	0	0.007	-80	0	-115	0.00148	38.63	273.4	1022	0.775	0.2	-74	-74	0.00024	2	8	130.5	1	0	3000	40	0.1	40	0.2	10000	1
E092710	candidateIDs_11	1	-74	1	33	2	0	0	0	4	16.6666666666667	-30	1	1	1	1	2	0	32	-70	10	4.5e-05	5.5e-05	0	0.007	-80	0	-115	0.00105333333333333	39.88	65.8	2600	0.629	0.2	-74	-74	0.00024	2	8	130.5	1	0	3000	40	0.1	40	0.2	10000	1
E092710	candidateIDs_11	1	-74	1	33	2	0	0	0	1	33.3333333333333	-30	1	1	1	1	2	0	32	-70	10	4.5e-05	5.5e-05	0	0.007	-80	0	-115	0.00533333333333333	52	90.1	1073.2	0.952	0.2	-74	-74	0.00024	2	8	130.5	1	0	3000	40	0.1	40	0.2	10000	1
E092710	candidateIDs_11	1	-74	1	33	2	0	0	0	2	33.3333333333333	-30	1	1	1	1	2	0	32	-70	10	4.5e-05	5.5e-05	0	0.007	-80	0	-115	0.008	52	90.1	1073.2	0.952	0.2	-74	-74	0.00024	2	8	130.5	1	0	3000	40	0.1	40	0.2	10000	1
E092710	candidateIDs_11	1	-74	1	33	2	0	0	0	3	33.3333333333333	-30	1	1	1	1	2	0	32	-70	10	4.5e-05	5.5e-05	0	0.007	-80	0	-115	0.00296	38.63	273.4	1022	0.775	0.2	-74	-74	0.00024	2	8	130.5	1	0	3000	40	0.1	40	0.2	10000	1
E092710	candidateIDs_11	1	-74	1	33	2	0	0	0	4	33.3333333333333	-30	1	1	1	1	2	0	32	-70	10	4.5e-05	5.5e-05	0	0.007	-80	0	-115	0.00210666666666667	39.88	65.8	2600	0.629	0.2	-74	-74	0.00024	2	8	130.5	1	0	3000	40	0.1	40	0.2	10000	1
B101310	candidateIDs_31	1	-74	1	33	2	0	0	0	1	8.33333333333333	-30	1	1	1	1	2	0	32	-70	10	4.5e-05	5.5e-05	0	0.007	-80	0	-115	0.00133333333333333	52	90.1	1073.2	0.952	0.2	-74	-74	0.00024	2	8	130.5	1	0	3000	40	0.1	40	0.2	10000	1
B101310	candidateIDs_31	1	-74	1	33	2	0	0	0	2	8.33333333333333	-30	1	1	1	1	2	0	32	-70	10	4.5e-05	5.5e-05	0	0.007	-80	0	-115	0.002	52	90.1	1073.2	0.952	0.2	-74	-74	0.00024	2	8	130.5	1	0	3000	40	0.1	40	0.2	10000	1
B101310	candidateIDs_31	1	-74	1	33	2	0	0	0	3	8.33333333333333	-30	1	1	1	1	2	0	32	-70	10	4.5e-05	5.5e-05	0	0.007	-80	0	-115	0.00074	38.63	273.4	1022	0.775	0.2	-74	-74	0.00024	2	8	130.5	1	0	3000	40	0.1	40	0.2	10000	1
B101310	candidateIDs_31	1	-74	1	33	2	0	0	0	4	8.33333333333333	-30	1	1	1	1	2	0	32	-70	10	4.5e-05	5.5e-05	0	0.007	-80	0	-115	0.000526666666666667	39.88	65.8	2600	0.629	0.2	-74	-74	0.00024	2	8	130.5	1	0	3000	40	0.1	40	0.2	10000	1
B101310	candidateIDs_31	1	-74	1	33	2	0	0	0	1	16.6666666666667	-30	1	1	1	1	2	0	32	-70	10	4.5e-05	5.5e-05	0	0.007	-80	0	-115	0.00266666666666667	52	90.1	1073.2	0.952	0.2	-74	-74	0.00024	2	8	130.5	1	0	3000	40	0.1	40	0.2	10000	1
B101310	candidateIDs_31	1	-74	1	33	2	0	0	0	2	16.6666666666667	-30	1	1	1	1	2	0	32	-70	10	4.5e-05	5.5e-05	0	0.007	-80	0	-115	0.004	52	90.1	1073.2	0.952	0.2	-74	-74	0.00024	2	8	130.5	1	0	3000	40	0.1	40	0.2	10000	1
B101310	candidateIDs_31	1	-74	1	33	2	0	0	0	3	16.6666666666667	-30	1	1	1	1	2	0	32	-70	10	4.5e-05	5.5e-05	0	0.007	-80	0	-115	0.00148	38.63	273.4	1022	0.775	0.2	-74	-74	0.00024	2	8	130.5	1	0	3000	40	0.1	40	0.2	10000	1
B101310	candidateIDs_31	1	-74	1	33	2	0	0	0	4	16.6666666666667	-30	1	1	1	1	2	0	32	-70	10	4.5e-05	5.5e-05	0	0.007	-80	0	-115	0.00105333333333333	39.88	65.8	2600	0.629	0.2	-74	-74	0.00024	2	8	130.5	1	0	3000	40	0.1	40	0.2	10000	1
B101310	candidateIDs_31	1	-74	1	33	2	0	0	0	1	33.3333333333333	-30	1	1	1	1	2	0	32	-70	10	4.5e-05	5.5e-05	0	0.007	-80	0	-115	0.00533333333333333	52	90.1	1073.2	0.952	0.2	-74	-74	0.00024	2	8	130.5	1	0	3000	40	0.1	40	0.2	10000	1
B101310	candidateIDs_31	1	-74	1	33	2	0	0	0	2	33.3333333333333	-30	1	1	1	1	2	0	32	-70	10	4.5e-05	5.5e-05	0	0.007	-80	0	-115	0.008	52	90.1	1073.2	0.952	0.2	-74	-74	0.00024	2	8	130.5	1	0	3000	40	0.1	40	0.2	10000	1
B101310	candidateIDs_31	1	-74	1	33	2	0	0	0	3	33.3333333333333	-30	1	1	1	1	2	0	32	-70	10	4.5e-05	5.5e-05	0	0.007	-80	0	-115	0.00296	38.63	273.4	1022	0.775	0.2	-74	-74	0.00024	2	8	130.5	1	0	3000	40	0.1	40	0.2	10000	1
B101310	candidateIDs_31	1	-74	1	33	2	0	0	0	4	33.3333333333333	-30	1	1	1	1	2	0	32	-70	10	4.5e-05	5.5e-05	0	0.007	-80	0	-115	0.00210666666666667	39.88	65.8	2600	0.629	0.2	-74	-74	0.00024	2	8	130.5	1	0	3000	40	0.1	40	0.2	10000	1
C092910	candidateIDs_16	1	-74	1	33	2	0	0	0	1	8.33333333333333	-30	1	1	1	1	2	0	32	-70	10	4.5e-05	5.5e-05	0	0.007	-80	0	-115	0.00133333333333333	52	90.1	1073.2	0.952	0.2	-74	-74	0.00024	2	8	130.5	1	0	3000	40	0.1	40	0.2	10000	1
C092910	candidateIDs_16	1	-74	1	33	2	0	0	0	2	8.33333333333333	-30	1	1	1	1	2	0	32	-70	10	4.5e-05	5.5e-05	0	0.007	-80	0	-115	0.002	52	90.1	1073.2	0.952	0.2	-74	-74	0.00024	2	8	130.5	1	0	3000	40	0.1	40	0.2	10000	1
C092910	candidateIDs_16	1	-74	1	33	2	0	0	0	3	8.33333333333333	-30	1	1	1	1	2	0	32	-70	10	4.5e-05	5.5e-05	0	0.007	-80	0	-115	0.00074	38.63	273.4	1022	0.775	0.2	-74	-74	0.00024	2	8	130.5	1	0	3000	40	0.1	40	0.2	10000	1
C092910	candidateIDs_16	1	-74	1	33	2	0	0	0	4	8.33333333333333	-30	1	1	1	1	2	0	32	-70	10	4.5e-05	5.5e-05	0	0.007	-80	0	-115	0.000526666666666667	39.88	65.8	2600	0.629	0.2	-74	-74	0.00024	2	8	130.5	1	0	3000	40	0.1	40	0.2	10000	1
C092910	candidateIDs_16	1	-74	1	33	2	0	0	0	1	16.6666666666667	-30	1	1	1	1	2	0	32	-70	10	4.5e-05	5.5e-05	0	0.007	-80	0	-115	0.00266666666666667	52	90.1	1073.2	0.952	0.2	-74	-74	0.00024	2	8	130.5	1	0	3000	40	0.1	40	0.2	10000	1
C092910	candidateIDs_16	1	-74	1	33	2	0	0	0	2	16.6666666666667	-30	1	1	1	1	2	0	32	-70	10	4.5e-05	5.5e-05	0	0.007	-80	0	-115	0.004	52	90.1	1073.2	0.952	0.2	-74	-74	0.00024	2	8	130.5	1	0	3000	40	0.1	40	0.2	10000	1
C092910	candidateIDs_16	1	-74	1	33	2	0	0	0	3	16.6666666666667	-30	1	1	1	1	2	0	32	-70	10	4.5e-05	5.5e-05	0	0.007	-80	0	-115	0.00148	38.63	273.4	1022	0.775	0.2	-74	-74	0.00024	2	8	130.5	1	0	3000	40	0.1	40	0.2	10000	1
C092910	candidateIDs_16	1	-74	1	33	2	0	0	0	4	16.6666666666667	-30	1	1	1	1	2	0	32	-70	10	4.5e-05	5.5e-05	0	0.007	-80	0	-115	0.00105333333333333	39.88	65.8	2600	0.629	0.2	-74	-74	0.00024	2	8	130.5	1	0	3000	40	0.1	40	0.2	10000	1
C092910	candidateIDs_16	1	-74	1	33	2	0	0	0	1	33.3333333333333	-30	1	1	1	1	2	0	32	-70	10	4.5e-05	5.5e-05	0	0.007	-80	0	-115	0.00533333333333333	52	90.1	1073.2	0.952	0.2	-74	-74	0.00024	2	8	130.5	1	0	3000	40	0.1	40	0.2	10000	1
C092910	candidateIDs_16	1	-74	1	33	2	0	0	0	2	33.3333333333333	-30	1	1	1	1	2	0	32	-70	10	4.5e-05	5.5e-05	0	0.007	-80	0	-115	0.008	52	90.1	1073.2	0.952	0.2	-74	-74	0.00024	2	8	130.5	1	0	3000	40	0.1	40	0.2	10000	1
C092910	candidateIDs_16	1	-74	1	33	2	0	0	0	3	33.3333333333333	-30	1	1	1	1	2	0	32	-70	10	4.5e-05	5.5e-05	0	0.007	-80	0	-115	0.00296	38.63	273.4	1022	0.775	0.2	-74	-74	0.00024	2	8	130.5	1	0	3000	40	0.1	40	0.2	10000	1
C092910	candidateIDs_16	1	-74	1	33	2	0	0	0	4	33.3333333333333	-30	1	1	1	1	2	0	32	-70	10	4.5e-05	5.5e-05	0	0.007	-80	0	-115	0.00210666666666667	39.88	65.8	2600	0.629	0.2	-74	-74	0.00024	2	8	130.5	1	0	3000	40	0.1	40	0.2	10000	1
A092810	candidateIDs_12	1	-74	1	33	2	0	0	0	1	8.33333333333333	-30	1	1	1	1	2	0	32	-70	10	4.5e-05	5.5e-05	0	0.007	-80	0	-115	0.00133333333333333	52	90.1	1073.2	0.952	0.2	-74	-74	0.00024	2	8	130.5	1	0	3000	40	0.1	40	0.2	10000	1
A092810	candidateIDs_12	1	-74	1	33	2	0	0	0	2	8.33333333333333	-30	1	1	1	1	2	0	32	-70	10	4.5e-05	5.5e-05	0	0.007	-80	0	-115	0.002	52	90.1	1073.2	0.952	0.2	-74	-74	0.00024	2	8	130.5	1	0	3000	40	0.1	40	0.2	10000	1
A092810	candidateIDs_12	1	-74	1	33	2	0	0	0	3	8.33333333333333	-30	1	1	1	1	2	0	32	-70	10	4.5e-05	5.5e-05	0	0.007	-80	0	-115	0.00074	38.63	273.4	1022	0.775	0.2	-74	-74	0.00024	2	8	130.5	1	0	3000	40	0.1	40	0.2	10000	1
A092810	candidateIDs_12	1	-74	1	33	2	0	0	0	4	8.33333333333333	-30	1	1	1	1	2	0	32	-70	10	4.5e-05	5.5e-05	0	0.007	-80	0	-115	0.000526666666666667	39.88	65.8	2600	0.629	0.2	-74	-74	0.00024	2	8	130.5	1	0	3000	40	0.1	40	0.2	10000	1
A092810	candidateIDs_12	1	-74	1	33	2	0	0	0	1	16.6666666666667	-30	1	1	1	1	2	0	32	-70	10	4.5e-05	5.5e-05	0	0.007	-80	0	-115	0.00266666666666667	52	90.1	1073.2	0.952	0.2	-74	-74	0.00024	2	8	130.5	1	0	3000	40	0.1	40	0.2	10000	1
A092810	candidateIDs_12	1	-74	1	33	2	0	0	0	2	16.6666666666667	-30	1	1	1	1	2	0	32	-70	10	4.5e-05	5.5e-05	0	0.007	-80	0	-115	0.004	52	90.1	1073.2	0.952	0.2	-74	-74	0.00024	2	8	130.5	1	0	3000	40	0.1	40	0.2	10000	1
A092810	candidateIDs_12	1	-74	1	33	2	0	0	0	3	16.6666666666667	-30	1	1	1	1	2	0	32	-70	10	4.5e-05	5.5e-05	0	0.007	-80	0	-115	0.00148	38.63	273.4	1022	0.775	0.2	-74	-74	0.00024	2	8	130.5	1	0	3000	40	0.1	40	0.2	10000	1
A092810	candidateIDs_12	1	-74	1	33	2	0	0	0	4	16.6666666666667	-30	1	1	1	1	2	0	32	-70	10	4.5e-05	5.5e-05	0	0.007	-80	0	-115	0.00105333333333333	39.88	65.8	2600	0.629	0.2	-74	-74	0.00024	2	8	130.5	1	0	3000	40	0.1	40	0.2	10000	1
A092810	candidateIDs_12	1	-74	1	33	2	0	0	0	1	33.3333333333333	-30	1	1	1	1	2	0	32	-70	10	4.5e-05	5.5e-05	0	0.007	-80	0	-115	0.00533333333333333	52	90.1	1073.2	0.952	0.2	-74	-74	0.00024	2	8	130.5	1	0	3000	40	0.1	40	0.2	10000	1
A092810	candidateIDs_12	1	-74	1	33	2	0	0	0	2	33.3333333333333	-30	1	1	1	1	2	0	32	-70	10	4.5e-05	5.5e-05	0	0.007	-80	0	-115	0.008	52	90.1	1073.2	0.952	0.2	-74	-74	0.00024	2	8	130.5	1	0	3000	40	0.1	40	0.2	10000	1
A092810	candidateIDs_12	1	-74	1	33	2	0	0	0	3	33.3333333333333	-30	1	1	1	1	2	0	32	-70	10	4.5e-05	5.5e-05	0	0.007	-80	0	-115	0.00296	38.63	273.4	1022	0.775	0.2	-74	-74	0.00024	2	8	130.5	1	0	3000	40	0.1	40	0.2	10000	1
A092810	candidateIDs_12	1	-74	1	33	2	0	0	0	4	33.3333333333333	-30	1	1	1	1	2	0	32	-70	10	4.5e-05	5.5e-05	0	0.007	-80	0	-115	0.00210666666666667	39.88	65.8	2600	0.629	0.2	-74	-74	0.00024	2	8	130.5	1	0	3000	40	0.1	40	0.2	10000	1
D091810	candidateIDs_4	1	-74	1	33	2	0	0	0	1	8.33333333333333	-30	1	1	1	1	2	0	32	-70	10	4.5e-05	5.5e-05	0	0.007	-80	0	-115	0.00133333333333333	52	90.1	1073.2	0.952	0.2	-74	-74	0.00024	2	8	130.5	1	0	3000	40	0.1	40	0.2	10000	1
D091810	candidateIDs_4	1	-74	1	33	2	0	0	0	2	8.33333333333333	-30	1	1	1	1	2	0	32	-70	10	4.5e-05	5.5e-05	0	0.007	-80	0	-115	0.002	52	90.1	1073.2	0.952	0.2	-74	-74	0.00024	2	8	130.5	1	0	3000	40	0.1	40	0.2	10000	1
D091810	candidateIDs_4	1	-74	1	33	2	0	0	0	3	8.33333333333333	-30	1	1	1	1	2	0	32	-70	10	4.5e-05	5.5e-05	0	0.007	-80	0	-115	0.00074	38.63	273.4	1022	0.775	0.2	-74	-74	0.00024	2	8	130.5	1	0	3000	40	0.1	40	0.2	10000	1
D091810	candidateIDs_4	1	-74	1	33	2	0	0	0	4	8.33333333333333	-30	1	1	1	1	2	0	32	-70	10	4.5e-05	5.5e-05	0	0.007	-80	0	-115	0.000526666666666667	39.88	65.8	2600	0.629	0.2	-74	-74	0.00024	2	8	130.5	1	0	3000	40	0.1	40	0.2	10000	1
D091810	candidateIDs_4	1	-74	1	33	2	0	0	0	1	16.6666666666667	-30	1	1	1	1	2	0	32	-70	10	4.5e-05	5.5e-05	0	0.007	-80	0	-115	0.00266666666666667	52	90.1	1073.2	0.952	0.2	-74	-74	0.00024	2	8	130.5	1	0	3000	40	0.1	40	0.2	10000	1
D091810	candidateIDs_4	1	-74	1	33	2	0	0	0	2	16.6666666666667	-30	1	1	1	1	2	0	32	-70	10	4.5e-05	5.5e-05	0	0.007	-80	0	-115	0.004	52	90.1	1073.2	0.952	0.2	-74	-74	0.00024	2	8	130.5	1	0	3000	40	0.1	40	0.2	10000	1
D091810	candidateIDs_4	1	-74	1	33	2	0	0	0	3	16.6666666666667	-30	1	1	1	1	2	0	32	-70	10	4.5e-05	5.5e-05	0	0.007	-80	0	-115	0.00148	38.63	273.4	1022	0.775	0.2	-74	-74	0.00024	2	8	130.5	1	0	3000	40	0.1	40	0.2	10000	1
D091810	candidateIDs_4	1	-74	1	33	2	0	0	0	4	16.6666666666667	-30	1	1	1	1	2	0	32	-70	10	4.5e-05	5.5e-05	0	0.007	-80	0	-115	0.00105333333333333	39.88	65.8	2600	0.629	0.2	-74	-74	0.00024	2	8	130.5	1	0	3000	40	0.1	40	0.2	10000	1
D091810	candidateIDs_4	1	-74	1	33	2	0	0	0	1	33.3333333333333	-30	1	1	1	1	2	0	32	-70	10	4.5e-05	5.5e-05	0	0.007	-80	0	-115	0.00533333333333333	52	90.1	1073.2	0.952	0.2	-74	-74	0.00024	2	8	130.5	1	0	3000	40	0.1	40	0.2	10000	1
D091810	candidateIDs_4	1	-74	1	33	2	0	0	0	2	33.3333333333333	-30	1	1	1	1	2	0	32	-70	10	4.5e-05	5.5e-05	0	0.007	-80	0	-115	0.008	52	90.1	1073.2	0.952	0.2	-74	-74	0.00024	2	8	130.5	1	0	3000	40	0.1	40	0.2	10000	1
D091810	candidateIDs_4	1	-74	1	33	2	0	0	0	3	33.3333333333333	-30	1	1	1	1	2	0	32	-70	10	4.5e-05	5.5e-05	0	0.007	-80	0	-115	0.00296	38.63	273.4	1022	0.775	0.2	-74	-74	0.00024	2	8	130.5	1	0	3000	40	0.1	40	0.2	10000	1
D091810	candidateIDs_4	1	-74	1	33	2	0	0	0	4	33.3333333333333	-30	1	1	1	1	2	0	32	-70	10	4.5e-05	5.5e-05	0	0.007	-80	0	-115	0.00210666666666667	39.88	65.8	2600	0.629	0.2	-74	-74	0.00024	2	8	130.5	1	0	3000	40	0.1	40	0.2	10000	1
F091810	candidateIDs_6	1	-74	1	33	2	0	0	0	1	8.33333333333333	-30	1	1	1	1	2	0	32	-70	10	4.5e-05	5.5e-05	0	0.007	-80	0	-115	0.00133333333333333	52	90.1	1073.2	0.952	0.2	-74	-74	0.00024	2	8	130.5	1	0	3000	40	0.1	40	0.2	10000	1
F091810	candidateIDs_6	1	-74	1	33	2	0	0	0	2	8.33333333333333	-30	1	1	1	1	2	0	32	-70	10	4.5e-05	5.5e-05	0	0.007	-80	0	-115	0.002	52	90.1	1073.2	0.952	0.2	-74	-74	0.00024	2	8	130.5	1	0	3000	40	0.1	40	0.2	10000	1
F091810	candidateIDs_6	1	-74	1	33	2	0	0	0	3	8.33333333333333	-30	1	1	1	1	2	0	32	-70	10	4.5e-05	5.5e-05	0	0.007	-80	0	-115	0.00074	38.63	273.4	1022	0.775	0.2	-74	-74	0.00024	2	8	130.5	1	0	3000	40	0.1	40	0.2	10000	1
F091810	candidateIDs_6	1	-74	1	33	2	0	0	0	4	8.33333333333333	-30	1	1	1	1	2	0	32	-70	10	4.5e-05	5.5e-05	0	0.007	-80	0	-115	0.000526666666666667	39.88	65.8	2600	0.629	0.2	-74	-74	0.00024	2	8	130.5	1	0	3000	40	0.1	40	0.2	10000	1
F091810	candidateIDs_6	1	-74	1	33	2	0	0	0	1	16.6666666666667	-30	1	1	1	1	2	0	32	-70	10	4.5e-05	5.5e-05	0	0.007	-80	0	-115	0.00266666666666667	52	90.1	1073.2	0.952	0.2	-74	-74	0.00024	2	8	130.5	1	0	3000	40	0.1	40	0.2	10000	1
F091810	candidateIDs_6	1	-74	1	33	2	0	0	0	2	16.6666666666667	-30	1	1	1	1	2	0	32	-70	10	4.5e-05	5.5e-05	0	0.007	-80	0	-115	0.004	52	90.1	1073.2	0.952	0.2	-74	-74	0.00024	2	8	130.5	1	0	3000	40	0.1	40	0.2	10000	1
F091810	candidateIDs_6	1	-74	1	33	2	0	0	0	3	16.6666666666667	-30	1	1	1	1	2	0	32	-70	10	4.5e-05	5.5e-05	0	0.007	-80	0	-115	0.00148	38.63	273.4	1022	0.775	0.2	-74	-74	0.00024	2	8	130.5	1	0	3000	40	0.1	40	0.2	10000	1
F091810	candidateIDs_6	1	-74	1	33	2	0	0	0	4	16.6666666666667	-30	1	1	1	1	2	0	32	-70	10	4.5e-05	5.5e-05	0	0.007	-80	0	-115	0.00105333333333333	39.88	65.8	2600	0.629	0.2	-74	-74	0.00024	2	8	130.5	1	0	3000	40	0.1	40	0.2	10000	1
F091810	candidateIDs_6	1	-74	1	33	2	0	0	0	1	33.3333333333333	-30	1	1	1	1	2	0	32	-70	10	4.5e-05	5.5e-05	0	0.007	-80	0	-115	0.00533333333333333	52	90.1	1073.2	0.952	0.2	-74	-74	0.00024	2	8	130.5	1	0	3000	40	0.1	40	0.2	10000	1
F091810	candidateIDs_6	1	-74	1	33	2	0	0	0	2	33.3333333333333	-30	1	1	1	1	2	0	32	-70	10	4.5e-05	5.5e-05	0	0.007	-80	0	-115	0.008	52	90.1	1073.2	0.952	0.2	-74	-74	0.00024	2	8	130.5	1	0	3000	40	0.1	40	0.2	10000	1
F091810	candidateIDs_6	1	-74	1	33	2	0	0	0	3	33.3333333333333	-30	1	1	1	1	2	0	32	-70	10	4.5e-05	5.5e-05	0	0.007	-80	0	-115	0.00296	38.63	273.4	1022	0.775	0.2	-74	-74	0.00024	2	8	130.5	1	0	3000	40	0.1	40	0.2	10000	1
F091810	candidateIDs_6	1	-74	1	33	2	0	0	0	4	33.3333333333333	-30	1	1	1	1	2	0	32	-70	10	4.5e-05	5.5e-05	0	0.007	-80	0	-115	0.00210666666666667	39.88	65.8	2600	0.629	0.2	-74	-74	0.00024	2	8	130.5	1	0	3000	40	0.1	40	0.2	10000	1
K092810	candidateIDs_14	10	-65	1	33	2	0	0	0	1	8.33333333333333	-30	1	1	1	1	2	0	32	-70	10	4.5e-05	5.5e-05	0	0.007	-80	0	-115	0.00133333333333333	52	90.1	1073.2	0.952	0.2	-65	-65	0.00024	2	8	130.5	1	0	3000	40	0.1	40	0.2	10000	1
K092810	candidateIDs_14	10	-65	1	33	2	0	0	0	2	8.33333333333333	-30	1	1	1	1	2	0	32	-70	10	4.5e-05	5.5e-05	0	0.007	-80	0	-115	0.002	52	90.1	1073.2	0.952	0.2	-65	-65	0.00024	2	8	130.5	1	0	3000	40	0.1	40	0.2	10000	1
K092810	candidateIDs_14	10	-65	1	33	2	0	0	0	3	8.33333333333333	-30	1	1	1	1	2	0	32	-70	10	4.5e-05	5.5e-05	0	0.007	-80	0	-115	0.00074	38.63	273.4	1022	0.775	0.2	-65	-65	0.00024	2	8	130.5	1	0	3000	40	0.1	40	0.2	10000	1
K092810	candidateIDs_14	10	-65	1	33	2	0	0	0	4	8.33333333333333	-30	1	1	1	1	2	0	32	-70	10	4.5e-05	5.5e-05	0	0.007	-80	0	-115	0.000526666666666667	39.88	65.8	2600	0.629	0.2	-65	-65	0.00024	2	8	130.5	1	0	3000	40	0.1	40	0.2	10000	1
K092810	candidateIDs_14	10	-65	1	33	2	0	0	0	1	16.6666666666667	-30	1	1	1	1	2	0	32	-70	10	4.5e-05	5.5e-05	0	0.007	-80	0	-115	0.00266666666666667	52	90.1	1073.2	0.952	0.2	-65	-65	0.00024	2	8	130.5	1	0	3000	40	0.1	40	0.2	10000	1
K092810	candidateIDs_14	10	-65	1	33	2	0	0	0	2	16.6666666666667	-30	1	1	1	1	2	0	32	-70	10	4.5e-05	5.5e-05	0	0.007	-80	0	-115	0.004	52	90.1	1073.2	0.952	0.2	-65	-65	0.00024	2	8	130.5	1	0	3000	40	0.1	40	0.2	10000	1
K092810	candidateIDs_14	10	-65	1	33	2	0	0	0	3	16.6666666666667	-30	1	1	1	1	2	0	32	-70	10	4.5e-05	5.5e-05	0	0.007	-80	0	-115	0.00148	38.63	273.4	1022	0.775	0.2	-65	-65	0.00024	2	8	130.5	1	0	3000	40	0.1	40	0.2	10000	1
K092810	candidateIDs_14	10	-65	1	33	2	0	0	0	4	16.6666666666667	-30	1	1	1	1	2	0	32	-70	10	4.5e-05	5.5e-05	0	0.007	-80	0	-115	0.00105333333333333	39.88	65.8	2600	0.629	0.2	-65	-65	0.00024	2	8	130.5	1	0	3000	40	0.1	40	0.2	10000	1
K092810	candidateIDs_14	10	-65	1	33	2	0	0	0	1	33.3333333333333	-30	1	1	1	1	2	0	32	-70	10	4.5e-05	5.5e-05	0	0.007	-80	0	-115	0.00533333333333333	52	90.1	1073.2	0.952	0.2	-65	-65	0.00024	2	8	130.5	1	0	3000	40	0.1	40	0.2	10000	1
K092810	candidateIDs_14	10	-65	1	33	2	0	0	0	2	33.3333333333333	-30	1	1	1	1	2	0	32	-70	10	4.5e-05	5.5e-05	0	0.007	-80	0	-115	0.008	52	90.1	1073.2	0.952	0.2	-65	-65	0.00024	2	8	130.5	1	0	3000	40	0.1	40	0.2	10000	1
K092810	candidateIDs_14	10	-65	1	33	2	0	0	0	3	33.3333333333333	-30	1	1	1	1	2	0	32	-70	10	4.5e-05	5.5e-05	0	0.007	-80	0	-115	0.00296	38.63	273.4	1022	0.775	0.2	-65	-65	0.00024	2	8	130.5	1	0	3000	40	0.1	40	0.2	10000	1
K092810	candidateIDs_14	10	-65	1	33	2	0	0	0	4	33.3333333333333	-30	1	1	1	1	2	0	32	-70	10	4.5e-05	5.5e-05	0	0.007	-80	0	-115	0.00210666666666667	39.88	65.8	2600	0.629	0.2	-65	-65	0.00024	2	8	130.5	1	0	3000	40	0.1	40	0.2	10000	1
H101310	candidateIDs_36	10	-65	1	33	2	0	0	0	1	8.33333333333333	-30	1	1	1	1	2	0	32	-70	10	4.5e-05	5.5e-05	0	0.007	-80	0	-115	0.00133333333333333	52	90.1	1073.2	0.952	0.2	-65	-65	0.00024	2	8	130.5	1	0	3000	40	0.1	40	0.2	10000	1
H101310	candidateIDs_36	10	-65	1	33	2	0	0	0	2	8.33333333333333	-30	1	1	1	1	2	0	32	-70	10	4.5e-05	5.5e-05	0	0.007	-80	0	-115	0.002	52	90.1	1073.2	0.952	0.2	-65	-65	0.00024	2	8	130.5	1	0	3000	40	0.1	40	0.2	10000	1
H101310	candidateIDs_36	10	-65	1	33	2	0	0	0	3	8.33333333333333	-30	1	1	1	1	2	0	32	-70	10	4.5e-05	5.5e-05	0	0.007	-80	0	-115	0.00074	38.63	273.4	1022	0.775	0.2	-65	-65	0.00024	2	8	130.5	1	0	3000	40	0.1	40	0.2	10000	1
H101310	candidateIDs_36	10	-65	1	33	2	0	0	0	4	8.33333333333333	-30	1	1	1	1	2	0	32	-70	10	4.5e-05	5.5e-05	0	0.007	-80	0	-115	0.000526666666666667	39.88	65.8	2600	0.629	0.2	-65	-65	0.00024	2	8	130.5	1	0	3000	40	0.1	40	0.2	10000	1
H101310	candidateIDs_36	10	-65	1	33	2	0	0	0	1	16.6666666666667	-30	1	1	1	1	2	0	32	-70	10	4.5e-05	5.5e-05	0	0.007	-80	0	-115	0.00266666666666667	52	90.1	1073.2	0.952	0.2	-65	-65	0.00024	2	8	130.5	1	0	3000	40	0.1	40	0.2	10000	1
H101310	candidateIDs_36	10	-65	1	33	2	0	0	0	2	16.6666666666667	-30	1	1	1	1	2	0	32	-70	10	4.5e-05	5.5e-05	0	0.007	-80	0	-115	0.004	52	90.1	1073.2	0.952	0.2	-65	-65	0.00024	2	8	130.5	1	0	3000	40	0.1	40	0.2	10000	1
H101310	candidateIDs_36	10	-65	1	33	2	0	0	0	3	16.6666666666667	-30	1	1	1	1	2	0	32	-70	10	4.5e-05	5.5e-05	0	0.007	-80	0	-115	0.00148	38.63	273.4	1022	0.775	0.2	-65	-65	0.00024	2	8	130.5	1	0	3000	40	0.1	40	0.2	10000	1
H101310	candidateIDs_36	10	-65	1	33	2	0	0	0	4	16.6666666666667	-30	1	1	1	1	2	0	32	-70	10	4.5e-05	5.5e-05	0	0.007	-80	0	-115	0.00105333333333333	39.88	65.8	2600	0.629	0.2	-65	-65	0.00024	2	8	130.5	1	0	3000	40	0.1	40	0.2	10000	1
H101310	candidateIDs_36	10	-65	1	33	2	0	0	0	1	33.3333333333333	-30	1	1	1	1	2	0	32	-70	10	4.5e-05	5.5e-05	0	0.007	-80	0	-115	0.00533333333333333	52	90.1	1073.2	0.952	0.2	-65	-65	0.00024	2	8	130.5	1	0	3000	40	0.1	40	0.2	10000	1
H101310	candidateIDs_36	10	-65	1	33	2	0	0	0	2	33.3333333333333	-30	1	1	1	1	2	0	32	-70	10	4.5e-05	5.5e-05	0	0.007	-80	0	-115	0.008	52	90.1	1073.2	0.952	0.2	-65	-65	0.00024	2	8	130.5	1	0	3000	40	0.1	40	0.2	10000	1
H101310	candidateIDs_36	10	-65	1	33	2	0	0	0	3	33.3333333333333	-30	1	1	1	1	2	0	32	-70	10	4.5e-05	5.5e-05	0	0.007	-80	0	-115	0.00296	38.63	273.4	1022	0.775	0.2	-65	-65	0.00024	2	8	130.5	1	0	3000	40	0.1	40	0.2	10000	1
H101310	candidateIDs_36	10	-65	1	33	2	0	0	0	4	33.3333333333333	-30	1	1	1	1	2	0	32	-70	10	4.5e-05	5.5e-05	0	0.007	-80	0	-115	0.00210666666666667	39.88	65.8	2600	0.629	0.2	-65	-65	0.00024	2	8	130.5	1	0	3000	40	0.1	40	0.2	10000	1
E091810	candidateIDs_5	10	-65	1	33	2	0	0	0	1	8.33333333333333	-30	1	1	1	1	2	0	32	-70	10	4.5e-05	5.5e-05	0	0.007	-80	0	-115	0.00133333333333333	52	90.1	1073.2	0.952	0.2	-65	-65	0.00024	2	8	130.5	1	0	3000	40	0.1	40	0.2	10000	1
E091810	candidateIDs_5	10	-65	1	33	2	0	0	0	2	8.33333333333333	-30	1	1	1	1	2	0	32	-70	10	4.5e-05	5.5e-05	0	0.007	-80	0	-115	0.002	52	90.1	1073.2	0.952	0.2	-65	-65	0.00024	2	8	130.5	1	0	3000	40	0.1	40	0.2	10000	1
E091810	candidateIDs_5	10	-65	1	33	2	0	0	0	3	8.33333333333333	-30	1	1	1	1	2	0	32	-70	10	4.5e-05	5.5e-05	0	0.007	-80	0	-115	0.00074	38.63	273.4	1022	0.775	0.2	-65	-65	0.00024	2	8	130.5	1	0	3000	40	0.1	40	0.2	10000	1
E091810	candidateIDs_5	10	-65	1	33	2	0	0	0	4	8.33333333333333	-30	1	1	1	1	2	0	32	-70	10	4.5e-05	5.5e-05	0	0.007	-80	0	-115	0.000526666666666667	39.88	65.8	2600	0.629	0.2	-65	-65	0.00024	2	8	130.5	1	0	3000	40	0.1	40	0.2	10000	1
E091810	candidateIDs_5	10	-65	1	33	2	0	0	0	1	16.6666666666667	-30	1	1	1	1	2	0	32	-70	10	4.5e-05	5.5e-05	0	0.007	-80	0	-115	0.00266666666666667	52	90.1	1073.2	0.952	0.2	-65	-65	0.00024	2	8	130.5	1	0	3000	40	0.1	40	0.2	10000	1
E091810	candidateIDs_5	10	-65	1	33	2	0	0	0	2	16.6666666666667	-30	1	1	1	1	2	0	32	-70	10	4.5e-05	5.5e-05	0	0.007	-80	0	-115	0.004	52	90.1	1073.2	0.952	0.2	-65	-65	0.00024	2	8	130.5	1	0	3000	40	0.1	40	0.2	10000	1
E091810	candidateIDs_5	10	-65	1	33	2	0	0	0	3	16.6666666666667	-30	1	1	1	1	2	0	32	-70	10	4.5e-05	5.5e-05	0	0.007	-80	0	-115	0.00148	38.63	273.4	1022	0.775	0.2	-65	-65	0.00024	2	8	130.5	1	0	3000	40	0.1	40	0.2	10000	1
E091810	candidateIDs_5	10	-65	1	33	2	0	0	0	4	16.6666666666667	-30	1	1	1	1	2	0	32	-70	10	4.5e-05	5.5e-05	0	0.007	-80	0	-115	0.00105333333333333	39.88	65.8	2600	0.629	0.2	-65	-65	0.00024	2	8	130.5	1	0	3000	40	0.1	40	0.2	10000	1
E091810	candidateIDs_5	10	-65	1	33	2	0	0	0	1	33.3333333333333	-30	1	1	1	1	2	0	32	-70	10	4.5e-05	5.5e-05	0	0.007	-80	0	-115	0.00533333333333333	52	90.1	1073.2	0.952	0.2	-65	-65	0.00024	2	8	130.5	1	0	3000	40	0.1	40	0.2	10000	1
E091810	candidateIDs_5	10	-65	1	33	2	0	0	0	2	33.3333333333333	-30	1	1	1	1	2	0	32	-70	10	4.5e-05	5.5e-05	0	0.007	-80	0	-115	0.008	52	90.1	1073.2	0.952	0.2	-65	-65	0.00024	2	8	130.5	1	0	3000	40	0.1	40	0.2	10000	1
E091810	candidateIDs_5	10	-65	1	33	2	0	0	0	3	33.3333333333333	-30	1	1	1	1	2	0	32	-70	10	4.5e-05	5.5e-05	0	0.007	-80	0	-115	0.00296	38.63	273.4	1022	0.775	0.2	-65	-65	0.00024	2	8	130.5	1	0	3000	40	0.1	40	0.2	10000	1
E091810	candidateIDs_5	10	-65	1	33	2	0	0	0	4	33.3333333333333	-30	1	1	1	1	2	0	32	-70	10	4.5e-05	5.5e-05	0	0.007	-80	0	-115	0.00210666666666667	39.88	65.8	2600	0.629	0.2	-65	-65	0.00024	2	8	130.5	1	0	3000	40	0.1	40	0.2	10000	1
D101310	candidateIDs_32	10	-65	1	33	2	0	0	0	1	8.33333333333333	-30	1	1	1	1	2	0	32	-70	10	4.5e-05	5.5e-05	0	0.007	-80	0	-115	0.00133333333333333	52	90.1	1073.2	0.952	0.2	-65	-65	0.00024	2	8	130.5	1	0	3000	40	0.1	40	0.2	10000	1
D101310	candidateIDs_32	10	-65	1	33	2	0	0	0	2	8.33333333333333	-30	1	1	1	1	2	0	32	-70	10	4.5e-05	5.5e-05	0	0.007	-80	0	-115	0.002	52	90.1	1073.2	0.952	0.2	-65	-65	0.00024	2	8	130.5	1	0	3000	40	0.1	40	0.2	10000	1
D101310	candidateIDs_32	10	-65	1	33	2	0	0	0	3	8.33333333333333	-30	1	1	1	1	2	0	32	-70	10	4.5e-05	5.5e-05	0	0.007	-80	0	-115	0.00074	38.63	273.4	1022	0.775	0.2	-65	-65	0.00024	2	8	130.5	1	0	3000	40	0.1	40	0.2	10000	1
D101310	candidateIDs_32	10	-65	1	33	2	0	0	0	4	8.33333333333333	-30	1	1	1	1	2	0	32	-70	10	4.5e-05	5.5e-05	0	0.007	-80	0	-115	0.000526666666666667	39.88	65.8	2600	0.629	0.2	-65	-65	0.00024	2	8	130.5	1	0	3000	40	0.1	40	0.2	10000	1
D101310	candidateIDs_32	10	-65	1	33	2	0	0	0	1	16.6666666666667	-30	1	1	1	1	2	0	32	-70	10	4.5e-05	5.5e-05	0	0.007	-80	0	-115	0.00266666666666667	52	90.1	1073.2	0.952	0.2	-65	-65	0.00024	2	8	130.5	1	0	3000	40	0.1	40	0.2	10000	1
D101310	candidateIDs_32	10	-65	1	33	2	0	0	0	2	16.6666666666667	-30	1	1	1	1	2	0	32	-70	10	4.5e-05	5.5e-05	0	0.007	-80	0	-115	0.004	52	90.1	1073.2	0.952	0.2	-65	-65	0.00024	2	8	130.5	1	0	3000	40	0.1	40	0.2	10000	1
D101310	candidateIDs_32	10	-65	1	33	2	0	0	0	3	16.6666666666667	-30	1	1	1	1	2	0	32	-70	10	4.5e-05	5.5e-05	0	0.007	-80	0	-115	0.00148	38.63	273.4	1022	0.775	0.2	-65	-65	0.00024	2	8	130.5	1	0	3000	40	0.1	40	0.2	10000	1
D101310	candidateIDs_32	10	-65	1	33	2	0	0	0	4	16.6666666666667	-30	1	1	1	1	2	0	32	-70	10	4.5e-05	5.5e-05	0	0.007	-80	0	-115	0.00105333333333333	39.88	65.8	2600	0.629	0.2	-65	-65	0.00024	2	8	130.5	1	0	3000	40	0.1	40	0.2	10000	1
D101310	candidateIDs_32	10	-65	1	33	2	0	0	0	1	33.3333333333333	-30	1	1	1	1	2	0	32	-70	10	4.5e-05	5.5e-05	0	0.007	-80	0	-115	0.00533333333333333	52	90.1	1073.2	0.952	0.2	-65	-65	0.00024	2	8	130.5	1	0	3000	40	0.1	40	0.2	10000	1
D101310	candidateIDs_32	10	-65	1	33	2	0	0	0	2	33.3333333333333	-30	1	1	1	1	2	0	32	-70	10	4.5e-05	5.5e-05	0	0.007	-80	0	-115	0.008	52	90.1	1073.2	0.952	0.2	-65	-65	0.00024	2	8	130.5	1	0	3000	40	0.1	40	0.2	10000	1
D101310	candidateIDs_32	10	-65	1	33	2	0	0	0	3	33.3333333333333	-30	1	1	1	1	2	0	32	-70	10	4.5e-05	5.5e-05	0	0.007	-80	0	-115	0.00296	38.63	273.4	1022	0.775	0.2	-65	-65	0.00024	2	8	130.5	1	0	3000	40	0.1	40	0.2	10000	1
D101310	candidateIDs_32	10	-65	1	33	2	0	0	0	4	33.3333333333333	-30	1	1	1	1	2	0	32	-70	10	4.5e-05	5.5e-05	0	0.007	-80	0	-115	0.00210666666666667	39.88	65.8	2600	0.629	0.2	-65	-65	0.00024	2	8	130.5	1	0	3000	40	0.1	40	0.2	10000	1
F101310	candidateIDs_34	10	-65	1	33	2	0	0	0	1	8.33333333333333	-30	1	1	1	1	2	0	32	-70	10	4.5e-05	5.5e-05	0	0.007	-80	0	-115	0.00133333333333333	52	90.1	1073.2	0.952	0.2	-65	-65	0.00024	2	8	130.5	1	0	3000	40	0.1	40	0.2	10000	1
F101310	candidateIDs_34	10	-65	1	33	2	0	0	0	2	8.33333333333333	-30	1	1	1	1	2	0	32	-70	10	4.5e-05	5.5e-05	0	0.007	-80	0	-115	0.002	52	90.1	1073.2	0.952	0.2	-65	-65	0.00024	2	8	130.5	1	0	3000	40	0.1	40	0.2	10000	1
F101310	candidateIDs_34	10	-65	1	33	2	0	0	0	3	8.33333333333333	-30	1	1	1	1	2	0	32	-70	10	4.5e-05	5.5e-05	0	0.007	-80	0	-115	0.00074	38.63	273.4	1022	0.775	0.2	-65	-65	0.00024	2	8	130.5	1	0	3000	40	0.1	40	0.2	10000	1
F101310	candidateIDs_34	10	-65	1	33	2	0	0	0	4	8.33333333333333	-30	1	1	1	1	2	0	32	-70	10	4.5e-05	5.5e-05	0	0.007	-80	0	-115	0.000526666666666667	39.88	65.8	2600	0.629	0.2	-65	-65	0.00024	2	8	130.5	1	0	3000	40	0.1	40	0.2	10000	1
F101310	candidateIDs_34	10	-65	1	33	2	0	0	0	1	16.6666666666667	-30	1	1	1	1	2	0	32	-70	10	4.5e-05	5.5e-05	0	0.007	-80	0	-115	0.00266666666666667	52	90.1	1073.2	0.952	0.2	-65	-65	0.00024	2	8	130.5	1	0	3000	40	0.1	40	0.2	10000	1
F101310	candidateIDs_34	10	-65	1	33	2	0	0	0	2	16.6666666666667	-30	1	1	1	1	2	0	32	-70	10	4.5e-05	5.5e-05	0	0.007	-80	0	-115	0.004	52	90.1	1073.2	0.952	0.2	-65	-65	0.00024	2	8	130.5	1	0	3000	40	0.1	40	0.2	10000	1
F101310	candidateIDs_34	10	-65	1	33	2	0	0	0	3	16.6666666666667	-30	1	1	1	1	2	0	32	-70	10	4.5e-05	5.5e-05	0	0.007	-80	0	-115	0.00148	38.63	273.4	1022	0.775	0.2	-65	-65	0.00024	2	8	130.5	1	0	3000	40	0.1	40	0.2	10000	1
F101310	candidateIDs_34	10	-65	1	33	2	0	0	0	4	16.6666666666667	-30	1	1	1	1	2	0	32	-70	10	4.5e-05	5.5e-05	0	0.007	-80	0	-115	0.00105333333333333	39.88	65.8	2600	0.629	0.2	-65	-65	0.00024	2	8	130.5	1	0	3000	40	0.1	40	0.2	10000	1
F101310	candidateIDs_34	10	-65	1	33	2	0	0	0	1	33.3333333333333	-30	1	1	1	1	2	0	32	-70	10	4.5e-05	5.5e-05	0	0.007	-80	0	-115	0.00533333333333333	52	90.1	1073.2	0.952	0.2	-65	-65	0.00024	2	8	130.5	1	0	3000	40	0.1	40	0.2	10000	1
F101310	candidateIDs_34	10	-65	1	33	2	0	0	0	2	33.3333333333333	-30	1	1	1	1	2	0	32	-70	10	4.5e-05	5.5e-05	0	0.007	-80	0	-115	0.008	52	90.1	1073.2	0.952	0.2	-65	-65	0.00024	2	8	130.5	1	0	3000	40	0.1	40	0.2	10000	1
F101310	candidateIDs_34	10	-65	1	33	2	0	0	0	3	33.3333333333333	-30	1	1	1	1	2	0	32	-70	10	4.5e-05	5.5e-05	0	0.007	-80	0	-115	0.00296	38.63	273.4	1022	0.775	0.2	-65	-65	0.00024	2	8	130.5	1	0	3000	40	0.1	40	0.2	10000	1
F101310	candidateIDs_34	10	-65	1	33	2	0	0	0	4	33.3333333333333	-30	1	1	1	1	2	0	32	-70	10	4.5e-05	5.5e-05	0	0.007	-80	0	-115	0.00210666666666667	39.88	65.8	2600	0.629	0.2	-65	-65	0.00024	2	8	130.5	1	0	3000	40	0.1	40	0.2	10000	1
E100110	candidateIDs_20	10	-65	1	33	2	0	0	0	1	8.33333333333333	-30	1	1	1	1	2	0	32	-70	10	4.5e-05	5.5e-05	0	0.007	-80	0	-115	0.00133333333333333	52	90.1	1073.2	0.952	0.2	-65	-65	0.00024	2	8	130.5	1	0	3000	40	0.1	40	0.2	10000	1
E100110	candidateIDs_20	10	-65	1	33	2	0	0	0	2	8.33333333333333	-30	1	1	1	1	2	0	32	-70	10	4.5e-05	5.5e-05	0	0.007	-80	0	-115	0.002	52	90.1	1073.2	0.952	0.2	-65	-65	0.00024	2	8	130.5	1	0	3000	40	0.1	40	0.2	10000	1
E100110	candidateIDs_20	10	-65	1	33	2	0	0	0	3	8.33333333333333	-30	1	1	1	1	2	0	32	-70	10	4.5e-05	5.5e-05	0	0.007	-80	0	-115	0.00074	38.63	273.4	1022	0.775	0.2	-65	-65	0.00024	2	8	130.5	1	0	3000	40	0.1	40	0.2	10000	1
E100110	candidateIDs_20	10	-65	1	33	2	0	0	0	4	8.33333333333333	-30	1	1	1	1	2	0	32	-70	10	4.5e-05	5.5e-05	0	0.007	-80	0	-115	0.000526666666666667	39.88	65.8	2600	0.629	0.2	-65	-65	0.00024	2	8	130.5	1	0	3000	40	0.1	40	0.2	10000	1
E100110	candidateIDs_20	10	-65	1	33	2	0	0	0	1	16.6666666666667	-30	1	1	1	1	2	0	32	-70	10	4.5e-05	5.5e-05	0	0.007	-80	0	-115	0.00266666666666667	52	90.1	1073.2	0.952	0.2	-65	-65	0.00024	2	8	130.5	1	0	3000	40	0.1	40	0.2	10000	1
E100110	candidateIDs_20	10	-65	1	33	2	0	0	0	2	16.6666666666667	-30	1	1	1	1	2	0	32	-70	10	4.5e-05	5.5e-05	0	0.007	-80	0	-115	0.004	52	90.1	1073.2	0.952	0.2	-65	-65	0.00024	2	8	130.5	1	0	3000	40	0.1	40	0.2	10000	1
E100110	candidateIDs_20	10	-65	1	33	2	0	0	0	3	16.6666666666667	-30	1	1	1	1	2	0	32	-70	10	4.5e-05	5.5e-05	0	0.007	-80	0	-115	0.00148	38.63	273.4	1022	0.775	0.2	-65	-65	0.00024	2	8	130.5	1	0	3000	40	0.1	40	0.2	10000	1
E100110	candidateIDs_20	10	-65	1	33	2	0	0	0	4	16.6666666666667	-30	1	1	1	1	2	0	32	-70	10	4.5e-05	5.5e-05	0	0.007	-80	0	-115	0.00105333333333333	39.88	65.8	2600	0.629	0.2	-65	-65	0.00024	2	8	130.5	1	0	3000	40	0.1	40	0.2	10000	1
E100110	candidateIDs_20	10	-65	1	33	2	0	0	0	1	33.3333333333333	-30	1	1	1	1	2	0	32	-70	10	4.5e-05	5.5e-05	0	0.007	-80	0	-115	0.00533333333333333	52	90.1	1073.2	0.952	0.2	-65	-65	0.00024	2	8	130.5	1	0	3000	40	0.1	40	0.2	10000	1
E100110	candidateIDs_20	10	-65	1	33	2	0	0	0	2	33.3333333333333	-30	1	1	1	1	2	0	32	-70	10	4.5e-05	5.5e-05	0	0.007	-80	0	-115	0.008	52	90.1	1073.2	0.952	0.2	-65	-65	0.00024	2	8	130.5	1	0	3000	40	0.1	40	0.2	10000	1
E100110	candidateIDs_20	10	-65	1	33	2	0	0	0	3	33.3333333333333	-30	1	1	1	1	2	0	32	-70	10	4.5e-05	5.5e-05	0	0.007	-80	0	-115	0.00296	38.63	273.4	1022	0.775	0.2	-65	-65	0.00024	2	8	130.5	1	0	3000	40	0.1	40	0.2	10000	1
E100110	candidateIDs_20	10	-65	1	33	2	0	0	0	4	33.3333333333333	-30	1	1	1	1	2	0	32	-70	10	4.5e-05	5.5e-05	0	0.007	-80	0	-115	0.00210666666666667	39.88	65.8	2600	0.629	0.2	-65	-65	0.00024	2	8	130.5	1	0	3000	40	0.1	40	0.2	10000	1
G101310	candidateIDs_35	10	-65	1	33	2	0	0	0	1	8.33333333333333	-30	1	1	1	1	2	0	32	-70	10	4.5e-05	5.5e-05	0	0.007	-80	0	-115	0.00133333333333333	52	90.1	1073.2	0.952	0.2	-65	-65	0.00024	2	8	130.5	1	0	3000	40	0.1	40	0.2	10000	1
G101310	candidateIDs_35	10	-65	1	33	2	0	0	0	2	8.33333333333333	-30	1	1	1	1	2	0	32	-70	10	4.5e-05	5.5e-05	0	0.007	-80	0	-115	0.002	52	90.1	1073.2	0.952	0.2	-65	-65	0.00024	2	8	130.5	1	0	3000	40	0.1	40	0.2	10000	1
G101310	candidateIDs_35	10	-65	1	33	2	0	0	0	3	8.33333333333333	-30	1	1	1	1	2	0	32	-70	10	4.5e-05	5.5e-05	0	0.007	-80	0	-115	0.00074	38.63	273.4	1022	0.775	0.2	-65	-65	0.00024	2	8	130.5	1	0	3000	40	0.1	40	0.2	10000	1
G101310	candidateIDs_35	10	-65	1	33	2	0	0	0	4	8.33333333333333	-30	1	1	1	1	2	0	32	-70	10	4.5e-05	5.5e-05	0	0.007	-80	0	-115	0.000526666666666667	39.88	65.8	2600	0.629	0.2	-65	-65	0.00024	2	8	130.5	1	0	3000	40	0.1	40	0.2	10000	1
G101310	candidateIDs_35	10	-65	1	33	2	0	0	0	1	16.6666666666667	-30	1	1	1	1	2	0	32	-70	10	4.5e-05	5.5e-05	0	0.007	-80	0	-115	0.00266666666666667	52	90.1	1073.2	0.952	0.2	-65	-65	0.00024	2	8	130.5	1	0	3000	40	0.1	40	0.2	10000	1
G101310	candidateIDs_35	10	-65	1	33	2	0	0	0	2	16.6666666666667	-30	1	1	1	1	2	0	32	-70	10	4.5e-05	5.5e-05	0	0.007	-80	0	-115	0.004	52	90.1	1073.2	0.952	0.2	-65	-65	0.00024	2	8	130.5	1	0	3000	40	0.1	40	0.2	10000	1
G101310	candidateIDs_35	10	-65	1	33	2	0	0	0	3	16.6666666666667	-30	1	1	1	1	2	0	32	-70	10	4.5e-05	5.5e-05	0	0.007	-80	0	-115	0.00148	38.63	273.4	1022	0.775	0.2	-65	-65	0.00024	2	8	130.5	1	0	3000	40	0.1	40	0.2	10000	1
G101310	candidateIDs_35	10	-65	1	33	2	0	0	0	4	16.6666666666667	-30	1	1	1	1	2	0	32	-70	10	4.5e-05	5.5e-05	0	0.007	-80	0	-115	0.00105333333333333	39.88	65.8	2600	0.629	0.2	-65	-65	0.00024	2	8	130.5	1	0	3000	40	0.1	40	0.2	10000	1
G101310	candidateIDs_35	10	-65	1	33	2	0	0	0	1	33.3333333333333	-30	1	1	1	1	2	0	32	-70	10	4.5e-05	5.5e-05	0	0.007	-80	0	-115	0.00533333333333333	52	90.1	1073.2	0.952	0.2	-65	-65	0.00024	2	8	130.5	1	0	3000	40	0.1	40	0.2	10000	1
G101310	candidateIDs_35	10	-65	1	33	2	0	0	0	2	33.3333333333333	-30	1	1	1	1	2	0	32	-70	10	4.5e-05	5.5e-05	0	0.007	-80	0	-115	0.008	52	90.1	1073.2	0.952	0.2	-65	-65	0.00024	2	8	130.5	1	0	3000	40	0.1	40	0.2	10000	1
G101310	candidateIDs_35	10	-65	1	33	2	0	0	0	3	33.3333333333333	-30	1	1	1	1	2	0	32	-70	10	4.5e-05	5.5e-05	0	0.007	-80	0	-115	0.00296	38.63	273.4	1022	0.775	0.2	-65	-65	0.00024	2	8	130.5	1	0	3000	40	0.1	40	0.2	10000	1
G101310	candidateIDs_35	10	-65	1	33	2	0	0	0	4	33.3333333333333	-30	1	1	1	1	2	0	32	-70	10	4.5e-05	5.5e-05	0	0.007	-80	0	-115	0.00210666666666667	39.88	65.8	2600	0.629	0.2	-65	-65	0.00024	2	8	130.5	1	0	3000	40	0.1	40	0.2	10000	1
I101210	candidateIDs_29	10	-65	1	33	2	0	0	0	1	8.33333333333333	-30	1	1	1	1	2	0	32	-70	10	4.5e-05	5.5e-05	0	0.007	-80	0	-115	0.00133333333333333	52	90.1	1073.2	0.952	0.2	-65	-65	0.00024	2	8	130.5	1	0	3000	40	0.1	40	0.2	10000	1
I101210	candidateIDs_29	10	-65	1	33	2	0	0	0	2	8.33333333333333	-30	1	1	1	1	2	0	32	-70	10	4.5e-05	5.5e-05	0	0.007	-80	0	-115	0.002	52	90.1	1073.2	0.952	0.2	-65	-65	0.00024	2	8	130.5	1	0	3000	40	0.1	40	0.2	10000	1
I101210	candidateIDs_29	10	-65	1	33	2	0	0	0	3	8.33333333333333	-30	1	1	1	1	2	0	32	-70	10	4.5e-05	5.5e-05	0	0.007	-80	0	-115	0.00074	38.63	273.4	1022	0.775	0.2	-65	-65	0.00024	2	8	130.5	1	0	3000	40	0.1	40	0.2	10000	1
I101210	candidateIDs_29	10	-65	1	33	2	0	0	0	4	8.33333333333333	-30	1	1	1	1	2	0	32	-70	10	4.5e-05	5.5e-05	0	0.007	-80	0	-115	0.000526666666666667	39.88	65.8	2600	0.629	0.2	-65	-65	0.00024	2	8	130.5	1	0	3000	40	0.1	40	0.2	10000	1
I101210	candidateIDs_29	10	-65	1	33	2	0	0	0	1	16.6666666666667	-30	1	1	1	1	2	0	32	-70	10	4.5e-05	5.5e-05	0	0.007	-80	0	-115	0.00266666666666667	52	90.1	1073.2	0.952	0.2	-65	-65	0.00024	2	8	130.5	1	0	3000	40	0.1	40	0.2	10000	1
I101210	candidateIDs_29	10	-65	1	33	2	0	0	0	2	16.6666666666667	-30	1	1	1	1	2	0	32	-70	10	4.5e-05	5.5e-05	0	0.007	-80	0	-115	0.004	52	90.1	1073.2	0.952	0.2	-65	-65	0.00024	2	8	130.5	1	0	3000	40	0.1	40	0.2	10000	1
I101210	candidateIDs_29	10	-65	1	33	2	0	0	0	3	16.6666666666667	-30	1	1	1	1	2	0	32	-70	10	4.5e-05	5.5e-05	0	0.007	-80	0	-115	0.00148	38.63	273.4	1022	0.775	0.2	-65	-65	0.00024	2	8	130.5	1	0	3000	40	0.1	40	0.2	10000	1
I101210	candidateIDs_29	10	-65	1	33	2	0	0	0	4	16.6666666666667	-30	1	1	1	1	2	0	32	-70	10	4.5e-05	5.5e-05	0	0.007	-80	0	-115	0.00105333333333333	39.88	65.8	2600	0.629	0.2	-65	-65	0.00024	2	8	130.5	1	0	3000	40	0.1	40	0.2	10000	1
I101210	candidateIDs_29	10	-65	1	33	2	0	0	0	1	33.3333333333333	-30	1	1	1	1	2	0	32	-70	10	4.5e-05	5.5e-05	0	0.007	-80	0	-115	0.00533333333333333	52	90.1	1073.2	0.952	0.2	-65	-65	0.00024	2	8	130.5	1	0	3000	40	0.1	40	0.2	10000	1
I101210	candidateIDs_29	10	-65	1	33	2	0	0	0	2	33.3333333333333	-30	1	1	1	1	2	0	32	-70	10	4.5e-05	5.5e-05	0	0.007	-80	0	-115	0.008	52	90.1	1073.2	0.952	0.2	-65	-65	0.00024	2	8	130.5	1	0	3000	40	0.1	40	0.2	10000	1
I101210	candidateIDs_29	10	-65	1	33	2	0	0	0	3	33.3333333333333	-30	1	1	1	1	2	0	32	-70	10	4.5e-05	5.5e-05	0	0.007	-80	0	-115	0.00296	38.63	273.4	1022	0.775	0.2	-65	-65	0.00024	2	8	130.5	1	0	3000	40	0.1	40	0.2	10000	1
I101210	candidateIDs_29	10	-65	1	33	2	0	0	0	4	33.3333333333333	-30	1	1	1	1	2	0	32	-70	10	4.5e-05	5.5e-05	0	0.007	-80	0	-115	0.00210666666666667	39.88	65.8	2600	0.629	0.2	-65	-65	0.00024	2	8	130.5	1	0	3000	40	0.1	40	0.2	10000	1
C101210	candidateIDs_2	10	-65	1	33	2	0	0	0	1	8.33333333333333	-30	1	1	1	1	2	0	32	-70	10	4.5e-05	5.5e-05	0	0.007	-80	0	-115	0.00133333333333333	52	90.1	1073.2	0.952	0.2	-65	-65	0.00024	2	8	130.5	1	0	3000	40	0.1	40	0.2	10000	1
C101210	candidateIDs_2	10	-65	1	33	2	0	0	0	2	8.33333333333333	-30	1	1	1	1	2	0	32	-70	10	4.5e-05	5.5e-05	0	0.007	-80	0	-115	0.002	52	90.1	1073.2	0.952	0.2	-65	-65	0.00024	2	8	130.5	1	0	3000	40	0.1	40	0.2	10000	1
C101210	candidateIDs_2	10	-65	1	33	2	0	0	0	3	8.33333333333333	-30	1	1	1	1	2	0	32	-70	10	4.5e-05	5.5e-05	0	0.007	-80	0	-115	0.00074	38.63	273.4	1022	0.775	0.2	-65	-65	0.00024	2	8	130.5	1	0	3000	40	0.1	40	0.2	10000	1
C101210	candidateIDs_2	10	-65	1	33	2	0	0	0	4	8.33333333333333	-30	1	1	1	1	2	0	32	-70	10	4.5e-05	5.5e-05	0	0.007	-80	0	-115	0.000526666666666667	39.88	65.8	2600	0.629	0.2	-65	-65	0.00024	2	8	130.5	1	0	3000	40	0.1	40	0.2	10000	1
C101210	candidateIDs_2	10	-65	1	33	2	0	0	0	1	16.6666666666667	-30	1	1	1	1	2	0	32	-70	10	4.5e-05	5.5e-05	0	0.007	-80	0	-115	0.00266666666666667	52	90.1	1073.2	0.952	0.2	-65	-65	0.00024	2	8	130.5	1	0	3000	40	0.1	40	0.2	10000	1
C101210	candidateIDs_2	10	-65	1	33	2	0	0	0	2	16.6666666666667	-30	1	1	1	1	2	0	32	-70	10	4.5e-05	5.5e-05	0	0.007	-80	0	-115	0.004	52	90.1	1073.2	0.952	0.2	-65	-65	0.00024	2	8	130.5	1	0	3000	40	0.1	40	0.2	10000	1
C101210	candidateIDs_2	10	-65	1	33	2	0	0	0	3	16.6666666666667	-30	1	1	1	1	2	0	32	-70	10	4.5e-05	5.5e-05	0	0.007	-80	0	-115	0.00148	38.63	273.4	1022	0.775	0.2	-65	-65	0.00024	2	8	130.5	1	0	3000	40	0.1	40	0.2	10000	1
C101210	candidateIDs_2	10	-65	1	33	2	0	0	0	4	16.6666666666667	-30	1	1	1	1	2	0	32	-70	10	4.5e-05	5.5e-05	0	0.007	-80	0	-115	0.00105333333333333	39.88	65.8	2600	0.629	0.2	-65	-65	0.00024	2	8	130.5	1	0	3000	40	0.1	40	0.2	10000	1
C101210	candidateIDs_2	10	-65	1	33	2	0	0	0	1	33.3333333333333	-30	1	1	1	1	2	0	32	-70	10	4.5e-05	5.5e-05	0	0.007	-80	0	-115	0.00533333333333333	52	90.1	1073.2	0.952	0.2	-65	-65	0.00024	2	8	130.5	1	0	3000	40	0.1	40	0.2	10000	1
C101210	candidateIDs_2	10	-65	1	33	2	0	0	0	2	33.3333333333333	-30	1	1	1	1	2	0	32	-70	10	4.5e-05	5.5e-05	0	0.007	-80	0	-115	0.008	52	90.1	1073.2	0.952	0.2	-65	-65	0.00024	2	8	130.5	1	0	3000	40	0.1	40	0.2	10000	1
C101210	candidateIDs_2	10	-65	1	33	2	0	0	0	3	33.3333333333333	-30	1	1	1	1	2	0	32	-70	10	4.5e-05	5.5e-05	0	0.007	-80	0	-115	0.00296	38.63	273.4	1022	0.775	0.2	-65	-65	0.00024	2	8	130.5	1	0	3000	40	0.1	40	0.2	10000	1
C101210	candidateIDs_2	10	-65	1	33	2	0	0	0	4	33.3333333333333	-30	1	1	1	1	2	0	32	-70	10	4.5e-05	5.5e-05	0	0.007	-80	0	-115	0.00210666666666667	39.88	65.8	2600	0.629	0.2	-65	-65	0.00024	2	8	130.5	1	0	3000	40	0.1	40	0.2	10000	1
B100110	candidateIDs_19	10	-65	1	33	2	0	0	0	1	8.33333333333333	-30	1	1	1	1	2	0	32	-70	10	4.5e-05	5.5e-05	0	0.007	-80	0	-115	0.00133333333333333	52	90.1	1073.2	0.952	0.2	-65	-65	0.00024	2	8	130.5	1	0	3000	40	0.1	40	0.2	10000	1
B100110	candidateIDs_19	10	-65	1	33	2	0	0	0	2	8.33333333333333	-30	1	1	1	1	2	0	32	-70	10	4.5e-05	5.5e-05	0	0.007	-80	0	-115	0.002	52	90.1	1073.2	0.952	0.2	-65	-65	0.00024	2	8	130.5	1	0	3000	40	0.1	40	0.2	10000	1
B100110	candidateIDs_19	10	-65	1	33	2	0	0	0	3	8.33333333333333	-30	1	1	1	1	2	0	32	-70	10	4.5e-05	5.5e-05	0	0.007	-80	0	-115	0.00074	38.63	273.4	1022	0.775	0.2	-65	-65	0.00024	2	8	130.5	1	0	3000	40	0.1	40	0.2	10000	1
B100110	candidateIDs_19	10	-65	1	33	2	0	0	0	4	8.33333333333333	-30	1	1	1	1	2	0	32	-70	10	4.5e-05	5.5e-05	0	0.007	-80	0	-115	0.000526666666666667	39.88	65.8	2600	0.629	0.2	-65	-65	0.00024	2	8	130.5	1	0	3000	40	0.1	40	0.2	10000	1
B100110	candidateIDs_19	10	-65	1	33	2	0	0	0	1	16.6666666666667	-30	1	1	1	1	2	0	32	-70	10	4.5e-05	5.5e-05	0	0.007	-80	0	-115	0.00266666666666667	52	90.1	1073.2	0.952	0.2	-65	-65	0.00024	2	8	130.5	1	0	3000	40	0.1	40	0.2	10000	1
B100110	candidateIDs_19	10	-65	1	33	2	0	0	0	2	16.6666666666667	-30	1	1	1	1	2	0	32	-70	10	4.5e-05	5.5e-05	0	0.007	-80	0	-115	0.004	52	90.1	1073.2	0.952	0.2	-65	-65	0.00024	2	8	130.5	1	0	3000	40	0.1	40	0.2	10000	1
B100110	candidateIDs_19	10	-65	1	33	2	0	0	0	3	16.6666666666667	-30	1	1	1	1	2	0	32	-70	10	4.5e-05	5.5e-05	0	0.007	-80	0	-115	0.00148	38.63	273.4	1022	0.775	0.2	-65	-65	0.00024	2	8	130.5	1	0	3000	40	0.1	40	0.2	10000	1
B100110	candidateIDs_19	10	-65	1	33	2	0	0	0	4	16.6666666666667	-30	1	1	1	1	2	0	32	-70	10	4.5e-05	5.5e-05	0	0.007	-80	0	-115	0.00105333333333333	39.88	65.8	2600	0.629	0.2	-65	-65	0.00024	2	8	130.5	1	0	3000	40	0.1	40	0.2	10000	1
B100110	candidateIDs_19	10	-65	1	33	2	0	0	0	1	33.3333333333333	-30	1	1	1	1	2	0	32	-70	10	4.5e-05	5.5e-05	0	0.007	-80	0	-115	0.00533333333333333	52	90.1	1073.2	0.952	0.2	-65	-65	0.00024	2	8	130.5	1	0	3000	40	0.1	40	0.2	10000	1
B100110	candidateIDs_19	10	-65	1	33	2	0	0	0	2	33.3333333333333	-30	1	1	1	1	2	0	32	-70	10	4.5e-05	5.5e-05	0	0.007	-80	0	-115	0.008	52	90.1	1073.2	0.952	0.2	-65	-65	0.00024	2	8	130.5	1	0	3000	40	0.1	40	0.2	10000	1
B100110	candidateIDs_19	10	-65	1	33	2	0	0	0	3	33.3333333333333	-30	1	1	1	1	2	0	32	-70	10	4.5e-05	5.5e-05	0	0.007	-80	0	-115	0.00296	38.63	273.4	1022	0.775	0.2	-65	-65	0.00024	2	8	130.5	1	0	3000	40	0.1	40	0.2	10000	1
B100110	candidateIDs_19	10	-65	1	33	2	0	0	0	4	33.3333333333333	-30	1	1	1	1	2	0	32	-70	10	4.5e-05	5.5e-05	0	0.007	-80	0	-115	0.00210666666666667	39.88	65.8	2600	0.629	0.2	-65	-65	0.00024	2	8	130.5	1	0	3000	40	0.1	40	0.2	10000	1
A092110	candidateIDs_7	10	-65	1	33	2	0	0	0	1	8.33333333333333	-30	1	1	1	1	2	0	32	-70	10	4.5e-05	5.5e-05	0	0.007	-80	0	-115	0.00133333333333333	52	90.1	1073.2	0.952	0.2	-65	-65	0.00024	2	8	130.5	1	0	3000	40	0.1	40	0.2	10000	1
A092110	candidateIDs_7	10	-65	1	33	2	0	0	0	2	8.33333333333333	-30	1	1	1	1	2	0	32	-70	10	4.5e-05	5.5e-05	0	0.007	-80	0	-115	0.002	52	90.1	1073.2	0.952	0.2	-65	-65	0.00024	2	8	130.5	1	0	3000	40	0.1	40	0.2	10000	1
A092110	candidateIDs_7	10	-65	1	33	2	0	0	0	3	8.33333333333333	-30	1	1	1	1	2	0	32	-70	10	4.5e-05	5.5e-05	0	0.007	-80	0	-115	0.00074	38.63	273.4	1022	0.775	0.2	-65	-65	0.00024	2	8	130.5	1	0	3000	40	0.1	40	0.2	10000	1
A092110	candidateIDs_7	10	-65	1	33	2	0	0	0	4	8.33333333333333	-30	1	1	1	1	2	0	32	-70	10	4.5e-05	5.5e-05	0	0.007	-80	0	-115	0.000526666666666667	39.88	65.8	2600	0.629	0.2	-65	-65	0.00024	2	8	130.5	1	0	3000	40	0.1	40	0.2	10000	1
A092110	candidateIDs_7	10	-65	1	33	2	0	0	0	1	16.6666666666667	-30	1	1	1	1	2	0	32	-70	10	4.5e-05	5.5e-05	0	0.007	-80	0	-115	0.00266666666666667	52	90.1	1073.2	0.952	0.2	-65	-65	0.00024	2	8	130.5	1	0	3000	40	0.1	40	0.2	10000	1
A092110	candidateIDs_7	10	-65	1	33	2	0	0	0	2	16.6666666666667	-30	1	1	1	1	2	0	32	-70	10	4.5e-05	5.5e-05	0	0.007	-80	0	-115	0.004	52	90.1	1073.2	0.952	0.2	-65	-65	0.00024	2	8	130.5	1	0	3000	40	0.1	40	0.2	10000	1
A092110	candidateIDs_7	10	-65	1	33	2	0	0	0	3	16.6666666666667	-30	1	1	1	1	2	0	32	-70	10	4.5e-05	5.5e-05	0	0.007	-80	0	-115	0.00148	38.63	273.4	1022	0.775	0.2	-65	-65	0.00024	2	8	130.5	1	0	3000	40	0.1	40	0.2	10000	1
A092110	candidateIDs_7	10	-65	1	33	2	0	0	0	4	16.6666666666667	-30	1	1	1	1	2	0	32	-70	10	4.5e-05	5.5e-05	0	0.007	-80	0	-115	0.00105333333333333	39.88	65.8	2600	0.629	0.2	-65	-65	0.00024	2	8	130.5	1	0	3000	40	0.1	40	0.2	10000	1
A092110	candidateIDs_7	10	-65	1	33	2	0	0	0	1	33.3333333333333	-30	1	1	1	1	2	0	32	-70	10	4.5e-05	5.5e-05	0	0.007	-80	0	-115	0.00533333333333333	52	90.1	1073.2	0.952	0.2	-65	-65	0.00024	2	8	130.5	1	0	3000	40	0.1	40	0.2	10000	1
A092110	candidateIDs_7	10	-65	1	33	2	0	0	0	2	33.3333333333333	-30	1	1	1	1	2	0	32	-70	10	4.5e-05	5.5e-05	0	0.007	-80	0	-115	0.008	52	90.1	1073.2	0.952	0.2	-65	-65	0.00024	2	8	130.5	1	0	3000	40	0.1	40	0.2	10000	1
A092110	candidateIDs_7	10	-65	1	33	2	0	0	0	3	33.3333333333333	-30	1	1	1	1	2	0	32	-70	10	4.5e-05	5.5e-05	0	0.007	-80	0	-115	0.00296	38.63	273.4	1022	0.775	0.2	-65	-65	0.00024	2	8	130.5	1	0	3000	40	0.1	40	0.2	10000	1
A092110	candidateIDs_7	10	-65	1	33	2	0	0	0	4	33.3333333333333	-30	1	1	1	1	2	0	32	-70	10	4.5e-05	5.5e-05	0	0.007	-80	0	-115	0.00210666666666667	39.88	65.8	2600	0.629	0.2	-65	-65	0.00024	2	8	130.5	1	0	3000	40	0.1	40	0.2	10000	1
E092910	candidateIDs_18	10	-65	1	33	2	0	0	0	1	8.33333333333333	-30	1	1	1	1	2	0	32	-70	10	4.5e-05	5.5e-05	0	0.007	-80	0	-115	0.00133333333333333	52	90.1	1073.2	0.952	0.2	-65	-65	0.00024	2	8	130.5	1	0	3000	40	0.1	40	0.2	10000	1
E092910	candidateIDs_18	10	-65	1	33	2	0	0	0	2	8.33333333333333	-30	1	1	1	1	2	0	32	-70	10	4.5e-05	5.5e-05	0	0.007	-80	0	-115	0.002	52	90.1	1073.2	0.952	0.2	-65	-65	0.00024	2	8	130.5	1	0	3000	40	0.1	40	0.2	10000	1
E092910	candidateIDs_18	10	-65	1	33	2	0	0	0	3	8.33333333333333	-30	1	1	1	1	2	0	32	-70	10	4.5e-05	5.5e-05	0	0.007	-80	0	-115	0.00074	38.63	273.4	1022	0.775	0.2	-65	-65	0.00024	2	8	130.5	1	0	3000	40	0.1	40	0.2	10000	1
E092910	candidateIDs_18	10	-65	1	33	2	0	0	0	4	8.33333333333333	-30	1	1	1	1	2	0	32	-70	10	4.5e-05	5.5e-05	0	0.007	-80	0	-115	0.000526666666666667	39.88	65.8	2600	0.629	0.2	-65	-65	0.00024	2	8	130.5	1	0	3000	40	0.1	40	0.2	10000	1
E092910	candidateIDs_18	10	-65	1	33	2	0	0	0	1	16.6666666666667	-30	1	1	1	1	2	0	32	-70	10	4.5e-05	5.5e-05	0	0.007	-80	0	-115	0.00266666666666667	52	90.1	1073.2	0.952	0.2	-65	-65	0.00024	2	8	130.5	1	0	3000	40	0.1	40	0.2	10000	1
E092910	candidateIDs_18	10	-65	1	33	2	0	0	0	2	16.6666666666667	-30	1	1	1	1	2	0	32	-70	10	4.5e-05	5.5e-05	0	0.007	-80	0	-115	0.004	52	90.1	1073.2	0.952	0.2	-65	-65	0.00024	2	8	130.5	1	0	3000	40	0.1	40	0.2	10000	1
E092910	candidateIDs_18	10	-65	1	33	2	0	0	0	3	16.6666666666667	-30	1	1	1	1	2	0	32	-70	10	4.5e-05	5.5e-05	0	0.007	-80	0	-115	0.00148	38.63	273.4	1022	0.775	0.2	-65	-65	0.00024	2	8	130.5	1	0	3000	40	0.1	40	0.2	10000	1
E092910	candidateIDs_18	10	-65	1	33	2	0	0	0	4	16.6666666666667	-30	1	1	1	1	2	0	32	-70	10	4.5e-05	5.5e-05	0	0.007	-80	0	-115	0.00105333333333333	39.88	65.8	2600	0.629	0.2	-65	-65	0.00024	2	8	130.5	1	0	3000	40	0.1	40	0.2	10000	1
E092910	candidateIDs_18	10	-65	1	33	2	0	0	0	1	33.3333333333333	-30	1	1	1	1	2	0	32	-70	10	4.5e-05	5.5e-05	0	0.007	-80	0	-115	0.00533333333333333	52	90.1	1073.2	0.952	0.2	-65	-65	0.00024	2	8	130.5	1	0	3000	40	0.1	40	0.2	10000	1
E092910	candidateIDs_18	10	-65	1	33	2	0	0	0	2	33.3333333333333	-30	1	1	1	1	2	0	32	-70	10	4.5e-05	5.5e-05	0	0.007	-80	0	-115	0.008	52	90.1	1073.2	0.952	0.2	-65	-65	0.00024	2	8	130.5	1	0	3000	40	0.1	40	0.2	10000	1
E092910	candidateIDs_18	10	-65	1	33	2	0	0	0	3	33.3333333333333	-30	1	1	1	1	2	0	32	-70	10	4.5e-05	5.5e-05	0	0.007	-80	0	-115	0.00296	38.63	273.4	1022	0.775	0.2	-65	-65	0.00024	2	8	130.5	1	0	3000	40	0.1	40	0.2	10000	1
E092910	candidateIDs_18	10	-65	1	33	2	0	0	0	4	33.3333333333333	-30	1	1	1	1	2	0	32	-70	10	4.5e-05	5.5e-05	0	0.007	-80	0	-115	0.00210666666666667	39.88	65.8	2600	0.629	0.2	-65	-65	0.00024	2	8	130.5	1	0	3000	40	0.1	40	0.2	10000	1
E101310	candidateIDs_33	10	-65	1	33	2	0	0	0	1	8.33333333333333	-30	1	1	1	1	2	0	32	-70	10	4.5e-05	5.5e-05	0	0.007	-80	0	-115	0.00133333333333333	52	90.1	1073.2	0.952	0.2	-65	-65	0.00024	2	8	130.5	1	0	3000	40	0.1	40	0.2	10000	1
E101310	candidateIDs_33	10	-65	1	33	2	0	0	0	2	8.33333333333333	-30	1	1	1	1	2	0	32	-70	10	4.5e-05	5.5e-05	0	0.007	-80	0	-115	0.002	52	90.1	1073.2	0.952	0.2	-65	-65	0.00024	2	8	130.5	1	0	3000	40	0.1	40	0.2	10000	1
E101310	candidateIDs_33	10	-65	1	33	2	0	0	0	3	8.33333333333333	-30	1	1	1	1	2	0	32	-70	10	4.5e-05	5.5e-05	0	0.007	-80	0	-115	0.00074	38.63	273.4	1022	0.775	0.2	-65	-65	0.00024	2	8	130.5	1	0	3000	40	0.1	40	0.2	10000	1
E101310	candidateIDs_33	10	-65	1	33	2	0	0	0	4	8.33333333333333	-30	1	1	1	1	2	0	32	-70	10	4.5e-05	5.5e-05	0	0.007	-80	0	-115	0.000526666666666667	39.88	65.8	2600	0.629	0.2	-65	-65	0.00024	2	8	130.5	1	0	3000	40	0.1	40	0.2	10000	1
E101310	candidateIDs_33	10	-65	1	33	2	0	0	0	1	16.6666666666667	-30	1	1	1	1	2	0	32	-70	10	4.5e-05	5.5e-05	0	0.007	-80	0	-115	0.00266666666666667	52	90.1	1073.2	0.952	0.2	-65	-65	0.00024	2	8	130.5	1	0	3000	40	0.1	40	0.2	10000	1
E101310	candidateIDs_33	10	-65	1	33	2	0	0	0	2	16.6666666666667	-30	1	1	1	1	2	0	32	-70	10	4.5e-05	5.5e-05	0	0.007	-80	0	-115	0.004	52	90.1	1073.2	0.952	0.2	-65	-65	0.00024	2	8	130.5	1	0	3000	40	0.1	40	0.2	10000	1
E101310	candidateIDs_33	10	-65	1	33	2	0	0	0	3	16.6666666666667	-30	1	1	1	1	2	0	32	-70	10	4.5e-05	5.5e-05	0	0.007	-80	0	-115	0.00148	38.63	273.4	1022	0.775	0.2	-65	-65	0.00024	2	8	130.5	1	0	3000	40	0.1	40	0.2	10000	1
E101310	candidateIDs_33	10	-65	1	33	2	0	0	0	4	16.6666666666667	-30	1	1	1	1	2	0	32	-70	10	4.5e-05	5.5e-05	0	0.007	-80	0	-115	0.00105333333333333	39.88	65.8	2600	0.629	0.2	-65	-65	0.00024	2	8	130.5	1	0	3000	40	0.1	40	0.2	10000	1
E101310	candidateIDs_33	10	-65	1	33	2	0	0	0	1	33.3333333333333	-30	1	1	1	1	2	0	32	-70	10	4.5e-05	5.5e-05	0	0.007	-80	0	-115	0.00533333333333333	52	90.1	1073.2	0.952	0.2	-65	-65	0.00024	2	8	130.5	1	0	3000	40	0.1	40	0.2	10000	1
E101310	candidateIDs_33	10	-65	1	33	2	0	0	0	2	33.3333333333333	-30	1	1	1	1	2	0	32	-70	10	4.5e-05	5.5e-05	0	0.007	-80	0	-115	0.008	52	90.1	1073.2	0.952	0.2	-65	-65	0.00024	2	8	130.5	1	0	3000	40	0.1	40	0.2	10000	1
E101310	candidateIDs_33	10	-65	1	33	2	0	0	0	3	33.3333333333333	-30	1	1	1	1	2	0	32	-70	10	4.5e-05	5.5e-05	0	0.007	-80	0	-115	0.00296	38.63	273.4	1022	0.775	0.2	-65	-65	0.00024	2	8	130.5	1	0	3000	40	0.1	40	0.2	10000	1
E101310	candidateIDs_33	10	-65	1	33	2	0	0	0	4	33.3333333333333	-30	1	1	1	1	2	0	32	-70	10	4.5e-05	5.5e-05	0	0.007	-80	0	-115	0.00210666666666667	39.88	65.8	2600	0.629	0.2	-65	-65	0.00024	2	8	130.5	1	0	3000	40	0.1	40	0.2	10000	1
D100810	candidateIDs_23	10	-65	1	33	2	0	0	0	1	8.33333333333333	-30	1	1	1	1	2	0	32	-70	10	4.5e-05	5.5e-05	0	0.007	-80	0	-115	0.00133333333333333	52	90.1	1073.2	0.952	0.2	-65	-65	0.00024	2	8	130.5	1	0	3000	40	0.1	40	0.2	10000	1
D100810	candidateIDs_23	10	-65	1	33	2	0	0	0	2	8.33333333333333	-30	1	1	1	1	2	0	32	-70	10	4.5e-05	5.5e-05	0	0.007	-80	0	-115	0.002	52	90.1	1073.2	0.952	0.2	-65	-65	0.00024	2	8	130.5	1	0	3000	40	0.1	40	0.2	10000	1
D100810	candidateIDs_23	10	-65	1	33	2	0	0	0	3	8.33333333333333	-30	1	1	1	1	2	0	32	-70	10	4.5e-05	5.5e-05	0	0.007	-80	0	-115	0.00074	38.63	273.4	1022	0.775	0.2	-65	-65	0.00024	2	8	130.5	1	0	3000	40	0.1	40	0.2	10000	1
D100810	candidateIDs_23	10	-65	1	33	2	0	0	0	4	8.33333333333333	-30	1	1	1	1	2	0	32	-70	10	4.5e-05	5.5e-05	0	0.007	-80	0	-115	0.000526666666666667	39.88	65.8	2600	0.629	0.2	-65	-65	0.00024	2	8	130.5	1	0	3000	40	0.1	40	0.2	10000	1
D100810	candidateIDs_23	10	-65	1	33	2	0	0	0	1	16.6666666666667	-30	1	1	1	1	2	0	32	-70	10	4.5e-05	5.5e-05	0	0.007	-80	0	-115	0.00266666666666667	52	90.1	1073.2	0.952	0.2	-65	-65	0.00024	2	8	130.5	1	0	3000	40	0.1	40	0.2	10000	1
D100810	candidateIDs_23	10	-65	1	33	2	0	0	0	2	16.6666666666667	-30	1	1	1	1	2	0	32	-70	10	4.5e-05	5.5e-05	0	0.007	-80	0	-115	0.004	52	90.1	1073.2	0.952	0.2	-65	-65	0.00024	2	8	130.5	1	0	3000	40	0.1	40	0.2	10000	1
D100810	candidateIDs_23	10	-65	1	33	2	0	0	0	3	16.6666666666667	-30	1	1	1	1	2	0	32	-70	10	4.5e-05	5.5e-05	0	0.007	-80	0	-115	0.00148	38.63	273.4	1022	0.775	0.2	-65	-65	0.00024	2	8	130.5	1	0	3000	40	0.1	40	0.2	10000	1
D100810	candidateIDs_23	10	-65	1	33	2	0	0	0	4	16.6666666666667	-30	1	1	1	1	2	0	32	-70	10	4.5e-05	5.5e-05	0	0.007	-80	0	-115	0.00105333333333333	39.88	65.8	2600	0.629	0.2	-65	-65	0.00024	2	8	130.5	1	0	3000	40	0.1	40	0.2	10000	1
D100810	candidateIDs_23	10	-65	1	33	2	0	0	0	1	33.3333333333333	-30	1	1	1	1	2	0	32	-70	10	4.5e-05	5.5e-05	0	0.007	-80	0	-115	0.00533333333333333	52	90.1	1073.2	0.952	0.2	-65	-65	0.00024	2	8	130.5	1	0	3000	40	0.1	40	0.2	10000	1
D100810	candidateIDs_23	10	-65	1	33	2	0	0	0	2	33.3333333333333	-30	1	1	1	1	2	0	32	-70	10	4.5e-05	5.5e-05	0	0.007	-80	0	-115	0.008	52	90.1	1073.2	0.952	0.2	-65	-65	0.00024	2	8	130.5	1	0	3000	40	0.1	40	0.2	10000	1
D100810	candidateIDs_23	10	-65	1	33	2	0	0	0	3	33.3333333333333	-30	1	1	1	1	2	0	32	-70	10	4.5e-05	5.5e-05	0	0.007	-80	0	-115	0.00296	38.63	273.4	1022	0.775	0.2	-65	-65	0.00024	2	8	130.5	1	0	3000	40	0.1	40	0.2	10000	1
D100810	candidateIDs_23	10	-65	1	33	2	0	0	0	4	33.3333333333333	-30	1	1	1	1	2	0	32	-70	10	4.5e-05	5.5e-05	0	0.007	-80	0	-115	0.00210666666666667	39.88	65.8	2600	0.629	0.2	-65	-65	0.00024	2	8	130.5	1	0	3000	40	0.1	40	0.2	10000	1
E101210	candidateIDs_27	10	-65	1	33	2	0	0	0	1	8.33333333333333	-30	1	1	1	1	2	0	32	-70	10	4.5e-05	5.5e-05	0	0.007	-80	0	-115	0.00133333333333333	52	90.1	1073.2	0.952	0.2	-65	-65	0.00024	2	8	130.5	1	0	3000	40	0.1	40	0.2	10000	1
E101210	candidateIDs_27	10	-65	1	33	2	0	0	0	2	8.33333333333333	-30	1	1	1	1	2	0	32	-70	10	4.5e-05	5.5e-05	0	0.007	-80	0	-115	0.002	52	90.1	1073.2	0.952	0.2	-65	-65	0.00024	2	8	130.5	1	0	3000	40	0.1	40	0.2	10000	1
E101210	candidateIDs_27	10	-65	1	33	2	0	0	0	3	8.33333333333333	-30	1	1	1	1	2	0	32	-70	10	4.5e-05	5.5e-05	0	0.007	-80	0	-115	0.00074	38.63	273.4	1022	0.775	0.2	-65	-65	0.00024	2	8	130.5	1	0	3000	40	0.1	40	0.2	10000	1
E101210	candidateIDs_27	10	-65	1	33	2	0	0	0	4	8.33333333333333	-30	1	1	1	1	2	0	32	-70	10	4.5e-05	5.5e-05	0	0.007	-80	0	-115	0.000526666666666667	39.88	65.8	2600	0.629	0.2	-65	-65	0.00024	2	8	130.5	1	0	3000	40	0.1	40	0.2	10000	1
E101210	candidateIDs_27	10	-65	1	33	2	0	0	0	1	16.6666666666667	-30	1	1	1	1	2	0	32	-70	10	4.5e-05	5.5e-05	0	0.007	-80	0	-115	0.00266666666666667	52	90.1	1073.2	0.952	0.2	-65	-65	0.00024	2	8	130.5	1	0	3000	40	0.1	40	0.2	10000	1
E101210	candidateIDs_27	10	-65	1	33	2	0	0	0	2	16.6666666666667	-30	1	1	1	1	2	0	32	-70	10	4.5e-05	5.5e-05	0	0.007	-80	0	-115	0.004	52	90.1	1073.2	0.952	0.2	-65	-65	0.00024	2	8	130.5	1	0	3000	40	0.1	40	0.2	10000	1
E101210	candidateIDs_27	10	-65	1	33	2	0	0	0	3	16.6666666666667	-30	1	1	1	1	2	0	32	-70	10	4.5e-05	5.5e-05	0	0.007	-80	0	-115	0.00148	38.63	273.4	1022	0.775	0.2	-65	-65	0.00024	2	8	130.5	1	0	3000	40	0.1	40	0.2	10000	1
E101210	candidateIDs_27	10	-65	1	33	2	0	0	0	4	16.6666666666667	-30	1	1	1	1	2	0	32	-70	10	4.5e-05	5.5e-05	0	0.007	-80	0	-115	0.00105333333333333	39.88	65.8	2600	0.629	0.2	-65	-65	0.00024	2	8	130.5	1	0	3000	40	0.1	40	0.2	10000	1
E101210	candidateIDs_27	10	-65	1	33	2	0	0	0	1	33.3333333333333	-30	1	1	1	1	2	0	32	-70	10	4.5e-05	5.5e-05	0	0.007	-80	0	-115	0.00533333333333333	52	90.1	1073.2	0.952	0.2	-65	-65	0.00024	2	8	130.5	1	0	3000	40	0.1	40	0.2	10000	1
E101210	candidateIDs_27	10	-65	1	33	2	0	0	0	2	33.3333333333333	-30	1	1	1	1	2	0	32	-70	10	4.5e-05	5.5e-05	0	0.007	-80	0	-115	0.008	52	90.1	1073.2	0.952	0.2	-65	-65	0.00024	2	8	130.5	1	0	3000	40	0.1	40	0.2	10000	1
E101210	candidateIDs_27	10	-65	1	33	2	0	0	0	3	33.3333333333333	-30	1	1	1	1	2	0	32	-70	10	4.5e-05	5.5e-05	0	0.007	-80	0	-115	0.00296	38.63	273.4	1022	0.775	0.2	-65	-65	0.00024	2	8	130.5	1	0	3000	40	0.1	40	0.2	10000	1
E101210	candidateIDs_27	10	-65	1	33	2	0	0	0	4	33.3333333333333	-30	1	1	1	1	2	0	32	-70	10	4.5e-05	5.5e-05	0	0.007	-80	0	-115	0.00210666666666667	39.88	65.8	2600	0.629	0.2	-65	-65	0.00024	2	8	130.5	1	0	3000	40	0.1	40	0.2	10000	1
C092810	candidateIDs_13	10	-65	1	33	2	0	0	0	1	8.33333333333333	-30	1	1	1	1	2	0	32	-70	10	4.5e-05	5.5e-05	0	0.007	-80	0	-115	0.00133333333333333	52	90.1	1073.2	0.952	0.2	-65	-65	0.00024	2	8	130.5	1	0	3000	40	0.1	40	0.2	10000	1
C092810	candidateIDs_13	10	-65	1	33	2	0	0	0	2	8.33333333333333	-30	1	1	1	1	2	0	32	-70	10	4.5e-05	5.5e-05	0	0.007	-80	0	-115	0.002	52	90.1	1073.2	0.952	0.2	-65	-65	0.00024	2	8	130.5	1	0	3000	40	0.1	40	0.2	10000	1
C092810	candidateIDs_13	10	-65	1	33	2	0	0	0	3	8.33333333333333	-30	1	1	1	1	2	0	32	-70	10	4.5e-05	5.5e-05	0	0.007	-80	0	-115	0.00074	38.63	273.4	1022	0.775	0.2	-65	-65	0.00024	2	8	130.5	1	0	3000	40	0.1	40	0.2	10000	1
C092810	candidateIDs_13	10	-65	1	33	2	0	0	0	4	8.33333333333333	-30	1	1	1	1	2	0	32	-70	10	4.5e-05	5.5e-05	0	0.007	-80	0	-115	0.000526666666666667	39.88	65.8	2600	0.629	0.2	-65	-65	0.00024	2	8	130.5	1	0	3000	40	0.1	40	0.2	10000	1
C092810	candidateIDs_13	10	-65	1	33	2	0	0	0	1	16.6666666666667	-30	1	1	1	1	2	0	32	-70	10	4.5e-05	5.5e-05	0	0.007	-80	0	-115	0.00266666666666667	52	90.1	1073.2	0.952	0.2	-65	-65	0.00024	2	8	130.5	1	0	3000	40	0.1	40	0.2	10000	1
C092810	candidateIDs_13	10	-65	1	33	2	0	0	0	2	16.6666666666667	-30	1	1	1	1	2	0	32	-70	10	4.5e-05	5.5e-05	0	0.007	-80	0	-115	0.004	52	90.1	1073.2	0.952	0.2	-65	-65	0.00024	2	8	130.5	1	0	3000	40	0.1	40	0.2	10000	1
C092810	candidateIDs_13	10	-65	1	33	2	0	0	0	3	16.6666666666667	-30	1	1	1	1	2	0	32	-70	10	4.5e-05	5.5e-05	0	0.007	-80	0	-115	0.00148	38.63	273.4	1022	0.775	0.2	-65	-65	0.00024	2	8	130.5	1	0	3000	40	0.1	40	0.2	10000	1
C092810	candidateIDs_13	10	-65	1	33	2	0	0	0	4	16.6666666666667	-30	1	1	1	1	2	0	32	-70	10	4.5e-05	5.5e-05	0	0.007	-80	0	-115	0.00105333333333333	39.88	65.8	2600	0.629	0.2	-65	-65	0.00024	2	8	130.5	1	0	3000	40	0.1	40	0.2	10000	1
C092810	candidateIDs_13	10	-65	1	33	2	0	0	0	1	33.3333333333333	-30	1	1	1	1	2	0	32	-70	10	4.5e-05	5.5e-05	0	0.007	-80	0	-115	0.00533333333333333	52	90.1	1073.2	0.952	0.2	-65	-65	0.00024	2	8	130.5	1	0	3000	40	0.1	40	0.2	10000	1
C092810	candidateIDs_13	10	-65	1	33	2	0	0	0	2	33.3333333333333	-30	1	1	1	1	2	0	32	-70	10	4.5e-05	5.5e-05	0	0.007	-80	0	-115	0.008	52	90.1	1073.2	0.952	0.2	-65	-65	0.00024	2	8	130.5	1	0	3000	40	0.1	40	0.2	10000	1
C092810	candidateIDs_13	10	-65	1	33	2	0	0	0	3	33.3333333333333	-30	1	1	1	1	2	0	32	-70	10	4.5e-05	5.5e-05	0	0.007	-80	0	-115	0.00296	38.63	273.4	1022	0.775	0.2	-65	-65	0.00024	2	8	130.5	1	0	3000	40	0.1	40	0.2	10000	1
C092810	candidateIDs_13	10	-65	1	33	2	0	0	0	4	33.3333333333333	-30	1	1	1	1	2	0	32	-70	10	4.5e-05	5.5e-05	0	0.007	-80	0	-115	0.00210666666666667	39.88	65.8	2600	0.629	0.2	-65	-65	0.00024	2	8	130.5	1	0	3000	40	0.1	40	0.2	10000	1
M101210	candidateIDs_30	10	-65	1	33	2	0	0	0	1	8.33333333333333	-30	1	1	1	1	2	0	32	-70	10	4.5e-05	5.5e-05	0	0.007	-80	0	-115	0.00133333333333333	52	90.1	1073.2	0.952	0.2	-65	-65	0.00024	2	8	130.5	1	0	3000	40	0.1	40	0.2	10000	1
M101210	candidateIDs_30	10	-65	1	33	2	0	0	0	2	8.33333333333333	-30	1	1	1	1	2	0	32	-70	10	4.5e-05	5.5e-05	0	0.007	-80	0	-115	0.002	52	90.1	1073.2	0.952	0.2	-65	-65	0.00024	2	8	130.5	1	0	3000	40	0.1	40	0.2	10000	1
M101210	candidateIDs_30	10	-65	1	33	2	0	0	0	3	8.33333333333333	-30	1	1	1	1	2	0	32	-70	10	4.5e-05	5.5e-05	0	0.007	-80	0	-115	0.00074	38.63	273.4	1022	0.775	0.2	-65	-65	0.00024	2	8	130.5	1	0	3000	40	0.1	40	0.2	10000	1
M101210	candidateIDs_30	10	-65	1	33	2	0	0	0	4	8.33333333333333	-30	1	1	1	1	2	0	32	-70	10	4.5e-05	5.5e-05	0	0.007	-80	0	-115	0.000526666666666667	39.88	65.8	2600	0.629	0.2	-65	-65	0.00024	2	8	130.5	1	0	3000	40	0.1	40	0.2	10000	1
M101210	candidateIDs_30	10	-65	1	33	2	0	0	0	1	16.6666666666667	-30	1	1	1	1	2	0	32	-70	10	4.5e-05	5.5e-05	0	0.007	-80	0	-115	0.00266666666666667	52	90.1	1073.2	0.952	0.2	-65	-65	0.00024	2	8	130.5	1	0	3000	40	0.1	40	0.2	10000	1
M101210	candidateIDs_30	10	-65	1	33	2	0	0	0	2	16.6666666666667	-30	1	1	1	1	2	0	32	-70	10	4.5e-05	5.5e-05	0	0.007	-80	0	-115	0.004	52	90.1	1073.2	0.952	0.2	-65	-65	0.00024	2	8	130.5	1	0	3000	40	0.1	40	0.2	10000	1
M101210	candidateIDs_30	10	-65	1	33	2	0	0	0	3	16.6666666666667	-30	1	1	1	1	2	0	32	-70	10	4.5e-05	5.5e-05	0	0.007	-80	0	-115	0.00148	38.63	273.4	1022	0.775	0.2	-65	-65	0.00024	2	8	130.5	1	0	3000	40	0.1	40	0.2	10000	1
M101210	candidateIDs_30	10	-65	1	33	2	0	0	0	4	16.6666666666667	-30	1	1	1	1	2	0	32	-70	10	4.5e-05	5.5e-05	0	0.007	-80	0	-115	0.00105333333333333	39.88	65.8	2600	0.629	0.2	-65	-65	0.00024	2	8	130.5	1	0	3000	40	0.1	40	0.2	10000	1
M101210	candidateIDs_30	10	-65	1	33	2	0	0	0	1	33.3333333333333	-30	1	1	1	1	2	0	32	-70	10	4.5e-05	5.5e-05	0	0.007	-80	0	-115	0.00533333333333333	52	90.1	1073.2	0.952	0.2	-65	-65	0.00024	2	8	130.5	1	0	3000	40	0.1	40	0.2	10000	1
M101210	candidateIDs_30	10	-65	1	33	2	0	0	0	2	33.3333333333333	-30	1	1	1	1	2	0	32	-70	10	4.5e-05	5.5e-05	0	0.007	-80	0	-115	0.008	52	90.1	1073.2	0.952	0.2	-65	-65	0.00024	2	8	130.5	1	0	3000	40	0.1	40	0.2	10000	1
M101210	candidateIDs_30	10	-65	1	33	2	0	0	0	3	33.3333333333333	-30	1	1	1	1	2	0	32	-70	10	4.5e-05	5.5e-05	0	0.007	-80	0	-115	0.00296	38.63	273.4	1022	0.775	0.2	-65	-65	0.00024	2	8	130.5	1	0	3000	40	0.1	40	0.2	10000	1
M101210	candidateIDs_30	10	-65	1	33	2	0	0	0	4	33.3333333333333	-30	1	1	1	1	2	0	32	-70	10	4.5e-05	5.5e-05	0	0.007	-80	0	-115	0.00210666666666667	39.88	65.8	2600	0.629	0.2	-65	-65	0.00024	2	8	130.5	1	0	3000	40	0.1	40	0.2	10000	1
A101210	candidateIDs_24	10	-65	1	33	2	0	0	0	1	8.33333333333333	-30	1	1	1	1	2	0	32	-70	10	4.5e-05	5.5e-05	0	0.007	-80	0	-115	0.00133333333333333	52	90.1	1073.2	0.952	0.2	-65	-65	0.00024	2	8	130.5	1	0	3000	40	0.1	40	0.2	10000	1
A101210	candidateIDs_24	10	-65	1	33	2	0	0	0	2	8.33333333333333	-30	1	1	1	1	2	0	32	-70	10	4.5e-05	5.5e-05	0	0.007	-80	0	-115	0.002	52	90.1	1073.2	0.952	0.2	-65	-65	0.00024	2	8	130.5	1	0	3000	40	0.1	40	0.2	10000	1
A101210	candidateIDs_24	10	-65	1	33	2	0	0	0	3	8.33333333333333	-30	1	1	1	1	2	0	32	-70	10	4.5e-05	5.5e-05	0	0.007	-80	0	-115	0.00074	38.63	273.4	1022	0.775	0.2	-65	-65	0.00024	2	8	130.5	1	0	3000	40	0.1	40	0.2	10000	1
A101210	candidateIDs_24	10	-65	1	33	2	0	0	0	4	8.33333333333333	-30	1	1	1	1	2	0	32	-70	10	4.5e-05	5.5e-05	0	0.007	-80	0	-115	0.000526666666666667	39.88	65.8	2600	0.629	0.2	-65	-65	0.00024	2	8	130.5	1	0	3000	40	0.1	40	0.2	10000	1
A101210	candidateIDs_24	10	-65	1	33	2	0	0	0	1	16.6666666666667	-30	1	1	1	1	2	0	32	-70	10	4.5e-05	5.5e-05	0	0.007	-80	0	-115	0.00266666666666667	52	90.1	1073.2	0.952	0.2	-65	-65	0.00024	2	8	130.5	1	0	3000	40	0.1	40	0.2	10000	1
A101210	candidateIDs_24	10	-65	1	33	2	0	0	0	2	16.6666666666667	-30	1	1	1	1	2	0	32	-70	10	4.5e-05	5.5e-05	0	0.007	-80	0	-115	0.004	52	90.1	1073.2	0.952	0.2	-65	-65	0.00024	2	8	130.5	1	0	3000	40	0.1	40	0.2	10000	1
A101210	candidateIDs_24	10	-65	1	33	2	0	0	0	3	16.6666666666667	-30	1	1	1	1	2	0	32	-70	10	4.5e-05	5.5e-05	0	0.007	-80	0	-115	0.00148	38.63	273.4	1022	0.775	0.2	-65	-65	0.00024	2	8	130.5	1	0	3000	40	0.1	40	0.2	10000	1
A101210	candidateIDs_24	10	-65	1	33	2	0	0	0	4	16.6666666666667	-30	1	1	1	1	2	0	32	-70	10	4.5e-05	5.5e-05	0	0.007	-80	0	-115	0.00105333333333333	39.88	65.8	2600	0.629	0.2	-65	-65	0.00024	2	8	130.5	1	0	3000	40	0.1	40	0.2	10000	1
A101210	candidateIDs_24	10	-65	1	33	2	0	0	0	1	33.3333333333333	-30	1	1	1	1	2	0	32	-70	10	4.5e-05	5.5e-05	0	0.007	-80	0	-115	0.00533333333333333	52	90.1	1073.2	0.952	0.2	-65	-65	0.00024	2	8	130.5	1	0	3000	40	0.1	40	0.2	10000	1
A101210	candidateIDs_24	10	-65	1	33	2	0	0	0	2	33.3333333333333	-30	1	1	1	1	2	0	32	-70	10	4.5e-05	5.5e-05	0	0.007	-80	0	-115	0.008	52	90.1	1073.2	0.952	0.2	-65	-65	0.00024	2	8	130.5	1	0	3000	40	0.1	40	0.2	10000	1
A101210	candidateIDs_24	10	-65	1	33	2	0	0	0	3	33.3333333333333	-30	1	1	1	1	2	0	32	-70	10	4.5e-05	5.5e-05	0	0.007	-80	0	-115	0.00296	38.63	273.4	1022	0.775	0.2	-65	-65	0.00024	2	8	130.5	1	0	3000	40	0.1	40	0.2	10000	1
A101210	candidateIDs_24	10	-65	1	33	2	0	0	0	4	33.3333333333333	-30	1	1	1	1	2	0	32	-70	10	4.5e-05	5.5e-05	0	0.007	-80	0	-115	0.00210666666666667	39.88	65.8	2600	0.629	0.2	-65	-65	0.00024	2	8	130.5	1	0	3000	40	0.1	40	0.2	10000	1
E092710	candidateIDs_11	10	-65	1	33	2	0	0	0	1	8.33333333333333	-30	1	1	1	1	2	0	32	-70	10	4.5e-05	5.5e-05	0	0.007	-80	0	-115	0.00133333333333333	52	90.1	1073.2	0.952	0.2	-65	-65	0.00024	2	8	130.5	1	0	3000	40	0.1	40	0.2	10000	1
E092710	candidateIDs_11	10	-65	1	33	2	0	0	0	2	8.33333333333333	-30	1	1	1	1	2	0	32	-70	10	4.5e-05	5.5e-05	0	0.007	-80	0	-115	0.002	52	90.1	1073.2	0.952	0.2	-65	-65	0.00024	2	8	130.5	1	0	3000	40	0.1	40	0.2	10000	1
E092710	candidateIDs_11	10	-65	1	33	2	0	0	0	3	8.33333333333333	-30	1	1	1	1	2	0	32	-70	10	4.5e-05	5.5e-05	0	0.007	-80	0	-115	0.00074	38.63	273.4	1022	0.775	0.2	-65	-65	0.00024	2	8	130.5	1	0	3000	40	0.1	40	0.2	10000	1
E092710	candidateIDs_11	10	-65	1	33	2	0	0	0	4	8.33333333333333	-30	1	1	1	1	2	0	32	-70	10	4.5e-05	5.5e-05	0	0.007	-80	0	-115	0.000526666666666667	39.88	65.8	2600	0.629	0.2	-65	-65	0.00024	2	8	130.5	1	0	3000	40	0.1	40	0.2	10000	1
E092710	candidateIDs_11	10	-65	1	33	2	0	0	0	1	16.6666666666667	-30	1	1	1	1	2	0	32	-70	10	4.5e-05	5.5e-05	0	0.007	-80	0	-115	0.00266666666666667	52	90.1	1073.2	0.952	0.2	-65	-65	0.00024	2	8	130.5	1	0	3000	40	0.1	40	0.2	10000	1
E092710	candidateIDs_11	10	-65	1	33	2	0	0	0	2	16.6666666666667	-30	1	1	1	1	2	0	32	-70	10	4.5e-05	5.5e-05	0	0.007	-80	0	-115	0.004	52	90.1	1073.2	0.952	0.2	-65	-65	0.00024	2	8	130.5	1	0	3000	40	0.1	40	0.2	10000	1
E092710	candidateIDs_11	10	-65	1	33	2	0	0	0	3	16.6666666666667	-30	1	1	1	1	2	0	32	-70	10	4.5e-05	5.5e-05	0	0.007	-80	0	-115	0.00148	38.63	273.4	1022	0.775	0.2	-65	-65	0.00024	2	8	130.5	1	0	3000	40	0.1	40	0.2	10000	1
E092710	candidateIDs_11	10	-65	1	33	2	0	0	0	4	16.6666666666667	-30	1	1	1	1	2	0	32	-70	10	4.5e-05	5.5e-05	0	0.007	-80	0	-115	0.00105333333333333	39.88	65.8	2600	0.629	0.2	-65	-65	0.00024	2	8	130.5	1	0	3000	40	0.1	40	0.2	10000	1
E092710	candidateIDs_11	10	-65	1	33	2	0	0	0	1	33.3333333333333	-30	1	1	1	1	2	0	32	-70	10	4.5e-05	5.5e-05	0	0.007	-80	0	-115	0.00533333333333333	52	90.1	1073.2	0.952	0.2	-65	-65	0.00024	2	8	130.5	1	0	3000	40	0.1	40	0.2	10000	1
E092710	candidateIDs_11	10	-65	1	33	2	0	0	0	2	33.3333333333333	-30	1	1	1	1	2	0	32	-70	10	4.5e-05	5.5e-05	0	0.007	-80	0	-115	0.008	52	90.1	1073.2	0.952	0.2	-65	-65	0.00024	2	8	130.5	1	0	3000	40	0.1	40	0.2	10000	1
E092710	candidateIDs_11	10	-65	1	33	2	0	0	0	3	33.3333333333333	-30	1	1	1	1	2	0	32	-70	10	4.5e-05	5.5e-05	0	0.007	-80	0	-115	0.00296	38.63	273.4	1022	0.775	0.2	-65	-65	0.00024	2	8	130.5	1	0	3000	40	0.1	40	0.2	10000	1
E092710	candidateIDs_11	10	-65	1	33	2	0	0	0	4	33.3333333333333	-30	1	1	1	1	2	0	32	-70	10	4.5e-05	5.5e-05	0	0.007	-80	0	-115	0.00210666666666667	39.88	65.8	2600	0.629	0.2	-65	-65	0.00024	2	8	130.5	1	0	3000	40	0.1	40	0.2	10000	1
B101310	candidateIDs_31	10	-65	1	33	2	0	0	0	1	8.33333333333333	-30	1	1	1	1	2	0	32	-70	10	4.5e-05	5.5e-05	0	0.007	-80	0	-115	0.00133333333333333	52	90.1	1073.2	0.952	0.2	-65	-65	0.00024	2	8	130.5	1	0	3000	40	0.1	40	0.2	10000	1
B101310	candidateIDs_31	10	-65	1	33	2	0	0	0	2	8.33333333333333	-30	1	1	1	1	2	0	32	-70	10	4.5e-05	5.5e-05	0	0.007	-80	0	-115	0.002	52	90.1	1073.2	0.952	0.2	-65	-65	0.00024	2	8	130.5	1	0	3000	40	0.1	40	0.2	10000	1
B101310	candidateIDs_31	10	-65	1	33	2	0	0	0	3	8.33333333333333	-30	1	1	1	1	2	0	32	-70	10	4.5e-05	5.5e-05	0	0.007	-80	0	-115	0.00074	38.63	273.4	1022	0.775	0.2	-65	-65	0.00024	2	8	130.5	1	0	3000	40	0.1	40	0.2	10000	1
B101310	candidateIDs_31	10	-65	1	33	2	0	0	0	4	8.33333333333333	-30	1	1	1	1	2	0	32	-70	10	4.5e-05	5.5e-05	0	0.007	-80	0	-115	0.000526666666666667	39.88	65.8	2600	0.629	0.2	-65	-65	0.00024	2	8	130.5	1	0	3000	40	0.1	40	0.2	10000	1
B101310	candidateIDs_31	10	-65	1	33	2	0	0	0	1	16.6666666666667	-30	1	1	1	1	2	0	32	-70	10	4.5e-05	5.5e-05	0	0.007	-80	0	-115	0.00266666666666667	52	90.1	1073.2	0.952	0.2	-65	-65	0.00024	2	8	130.5	1	0	3000	40	0.1	40	0.2	10000	1
B101310	candidateIDs_31	10	-65	1	33	2	0	0	0	2	16.6666666666667	-30	1	1	1	1	2	0	32	-70	10	4.5e-05	5.5e-05	0	0.007	-80	0	-115	0.004	52	90.1	1073.2	0.952	0.2	-65	-65	0.00024	2	8	130.5	1	0	3000	40	0.1	40	0.2	10000	1
B101310	candidateIDs_31	10	-65	1	33	2	0	0	0	3	16.6666666666667	-30	1	1	1	1	2	0	32	-70	10	4.5e-05	5.5e-05	0	0.007	-80	0	-115	0.00148	38.63	273.4	1022	0.775	0.2	-65	-65	0.00024	2	8	130.5	1	0	3000	40	0.1	40	0.2	10000	1
B101310	candidateIDs_31	10	-65	1	33	2	0	0	0	4	16.6666666666667	-30	1	1	1	1	2	0	32	-70	10	4.5e-05	5.5e-05	0	0.007	-80	0	-115	0.00105333333333333	39.88	65.8	2600	0.629	0.2	-65	-65	0.00024	2	8	130.5	1	0	3000	40	0.1	40	0.2	10000	1
B101310	candidateIDs_31	10	-65	1	33	2	0	0	0	1	33.3333333333333	-30	1	1	1	1	2	0	32	-70	10	4.5e-05	5.5e-05	0	0.007	-80	0	-115	0.00533333333333333	52	90.1	1073.2	0.952	0.2	-65	-65	0.00024	2	8	130.5	1	0	3000	40	0.1	40	0.2	10000	1
B101310	candidateIDs_31	10	-65	1	33	2	0	0	0	2	33.3333333333333	-30	1	1	1	1	2	0	32	-70	10	4.5e-05	5.5e-05	0	0.007	-80	0	-115	0.008	52	90.1	1073.2	0.952	0.2	-65	-65	0.00024	2	8	130.5	1	0	3000	40	0.1	40	0.2	10000	1
B101310	candidateIDs_31	10	-65	1	33	2	0	0	0	3	33.3333333333333	-30	1	1	1	1	2	0	32	-70	10	4.5e-05	5.5e-05	0	0.007	-80	0	-115	0.00296	38.63	273.4	1022	0.775	0.2	-65	-65	0.00024	2	8	130.5	1	0	3000	40	0.1	40	0.2	10000	1
B101310	candidateIDs_31	10	-65	1	33	2	0	0	0	4	33.3333333333333	-30	1	1	1	1	2	0	32	-70	10	4.5e-05	5.5e-05	0	0.007	-80	0	-115	0.00210666666666667	39.88	65.8	2600	0.629	0.2	-65	-65	0.00024	2	8	130.5	1	0	3000	40	0.1	40	0.2	10000	1
C092910	candidateIDs_16	10	-65	1	33	2	0	0	0	1	8.33333333333333	-30	1	1	1	1	2	0	32	-70	10	4.5e-05	5.5e-05	0	0.007	-80	0	-115	0.00133333333333333	52	90.1	1073.2	0.952	0.2	-65	-65	0.00024	2	8	130.5	1	0	3000	40	0.1	40	0.2	10000	1
C092910	candidateIDs_16	10	-65	1	33	2	0	0	0	2	8.33333333333333	-30	1	1	1	1	2	0	32	-70	10	4.5e-05	5.5e-05	0	0.007	-80	0	-115	0.002	52	90.1	1073.2	0.952	0.2	-65	-65	0.00024	2	8	130.5	1	0	3000	40	0.1	40	0.2	10000	1
C092910	candidateIDs_16	10	-65	1	33	2	0	0	0	3	8.33333333333333	-30	1	1	1	1	2	0	32	-70	10	4.5e-05	5.5e-05	0	0.007	-80	0	-115	0.00074	38.63	273.4	1022	0.775	0.2	-65	-65	0.00024	2	8	130.5	1	0	3000	40	0.1	40	0.2	10000	1
C092910	candidateIDs_16	10	-65	1	33	2	0	0	0	4	8.33333333333333	-30	1	1	1	1	2	0	32	-70	10	4.5e-05	5.5e-05	0	0.007	-80	0	-115	0.000526666666666667	39.88	65.8	2600	0.629	0.2	-65	-65	0.00024	2	8	130.5	1	0	3000	40	0.1	40	0.2	10000	1
C092910	candidateIDs_16	10	-65	1	33	2	0	0	0	1	16.6666666666667	-30	1	1	1	1	2	0	32	-70	10	4.5e-05	5.5e-05	0	0.007	-80	0	-115	0.00266666666666667	52	90.1	1073.2	0.952	0.2	-65	-65	0.00024	2	8	130.5	1	0	3000	40	0.1	40	0.2	10000	1
C092910	candidateIDs_16	10	-65	1	33	2	0	0	0	2	16.6666666666667	-30	1	1	1	1	2	0	32	-70	10	4.5e-05	5.5e-05	0	0.007	-80	0	-115	0.004	52	90.1	1073.2	0.952	0.2	-65	-65	0.00024	2	8	130.5	1	0	3000	40	0.1	40	0.2	10000	1
C092910	candidateIDs_16	10	-65	1	33	2	0	0	0	3	16.6666666666667	-30	1	1	1	1	2	0	32	-70	10	4.5e-05	5.5e-05	0	0.007	-80	0	-115	0.00148	38.63	273.4	1022	0.775	0.2	-65	-65	0.00024	2	8	130.5	1	0	3000	40	0.1	40	0.2	10000	1
C092910	candidateIDs_16	10	-65	1	33	2	0	0	0	4	16.6666666666667	-30	1	1	1	1	2	0	32	-70	10	4.5e-05	5.5e-05	0	0.007	-80	0	-115	0.00105333333333333	39.88	65.8	2600	0.629	0.2	-65	-65	0.00024	2	8	130.5	1	0	3000	40	0.1	40	0.2	10000	1
C092910	candidateIDs_16	10	-65	1	33	2	0	0	0	1	33.3333333333333	-30	1	1	1	1	2	0	32	-70	10	4.5e-05	5.5e-05	0	0.007	-80	0	-115	0.00533333333333333	52	90.1	1073.2	0.952	0.2	-65	-65	0.00024	2	8	130.5	1	0	3000	40	0.1	40	0.2	10000	1
C092910	candidateIDs_16	10	-65	1	33	2	0	0	0	2	33.3333333333333	-30	1	1	1	1	2	0	32	-70	10	4.5e-05	5.5e-05	0	0.007	-80	0	-115	0.008	52	90.1	1073.2	0.952	0.2	-65	-65	0.00024	2	8	130.5	1	0	3000	40	0.1	40	0.2	10000	1
C092910	candidateIDs_16	10	-65	1	33	2	0	0	0	3	33.3333333333333	-30	1	1	1	1	2	0	32	-70	10	4.5e-05	5.5e-05	0	0.007	-80	0	-115	0.00296	38.63	273.4	1022	0.775	0.2	-65	-65	0.00024	2	8	130.5	1	0	3000	40	0.1	40	0.2	10000	1
C092910	candidateIDs_16	10	-65	1	33	2	0	0	0	4	33.3333333333333	-30	1	1	1	1	2	0	32	-70	10	4.5e-05	5.5e-05	0	0.007	-80	0	-115	0.00210666666666667	39.88	65.8	2600	0.629	0.2	-65	-65	0.00024	2	8	130.5	1	0	3000	40	0.1	40	0.2	10000	1
A092810	candidateIDs_12	10	-65	1	33	2	0	0	0	1	8.33333333333333	-30	1	1	1	1	2	0	32	-70	10	4.5e-05	5.5e-05	0	0.007	-80	0	-115	0.00133333333333333	52	90.1	1073.2	0.952	0.2	-65	-65	0.00024	2	8	130.5	1	0	3000	40	0.1	40	0.2	10000	1
A092810	candidateIDs_12	10	-65	1	33	2	0	0	0	2	8.33333333333333	-30	1	1	1	1	2	0	32	-70	10	4.5e-05	5.5e-05	0	0.007	-80	0	-115	0.002	52	90.1	1073.2	0.952	0.2	-65	-65	0.00024	2	8	130.5	1	0	3000	40	0.1	40	0.2	10000	1
A092810	candidateIDs_12	10	-65	1	33	2	0	0	0	3	8.33333333333333	-30	1	1	1	1	2	0	32	-70	10	4.5e-05	5.5e-05	0	0.007	-80	0	-115	0.00074	38.63	273.4	1022	0.775	0.2	-65	-65	0.00024	2	8	130.5	1	0	3000	40	0.1	40	0.2	10000	1
A092810	candidateIDs_12	10	-65	1	33	2	0	0	0	4	8.33333333333333	-30	1	1	1	1	2	0	32	-70	10	4.5e-05	5.5e-05	0	0.007	-80	0	-115	0.000526666666666667	39.88	65.8	2600	0.629	0.2	-65	-65	0.00024	2	8	130.5	1	0	3000	40	0.1	40	0.2	10000	1
A092810	candidateIDs_12	10	-65	1	33	2	0	0	0	1	16.6666666666667	-30	1	1	1	1	2	0	32	-70	10	4.5e-05	5.5e-05	0	0.007	-80	0	-115	0.00266666666666667	52	90.1	1073.2	0.952	0.2	-65	-65	0.00024	2	8	130.5	1	0	3000	40	0.1	40	0.2	10000	1
A092810	candidateIDs_12	10	-65	1	33	2	0	0	0	2	16.6666666666667	-30	1	1	1	1	2	0	32	-70	10	4.5e-05	5.5e-05	0	0.007	-80	0	-115	0.004	52	90.1	1073.2	0.952	0.2	-65	-65	0.00024	2	8	130.5	1	0	3000	40	0.1	40	0.2	10000	1
A092810	candidateIDs_12	10	-65	1	33	2	0	0	0	3	16.6666666666667	-30	1	1	1	1	2	0	32	-70	10	4.5e-05	5.5e-05	0	0.007	-80	0	-115	0.00148	38.63	273.4	1022	0.775	0.2	-65	-65	0.00024	2	8	130.5	1	0	3000	40	0.1	40	0.2	10000	1
A092810	candidateIDs_12	10	-65	1	33	2	0	0	0	4	16.6666666666667	-30	1	1	1	1	2	0	32	-70	10	4.5e-05	5.5e-05	0	0.007	-80	0	-115	0.00105333333333333	39.88	65.8	2600	0.629	0.2	-65	-65	0.00024	2	8	130.5	1	0	3000	40	0.1	40	0.2	10000	1
A092810	candidateIDs_12	10	-65	1	33	2	0	0	0	1	33.3333333333333	-30	1	1	1	1	2	0	32	-70	10	4.5e-05	5.5e-05	0	0.007	-80	0	-115	0.00533333333333333	52	90.1	1073.2	0.952	0.2	-65	-65	0.00024	2	8	130.5	1	0	3000	40	0.1	40	0.2	10000	1
A092810	candidateIDs_12	10	-65	1	33	2	0	0	0	2	33.3333333333333	-30	1	1	1	1	2	0	32	-70	10	4.5e-05	5.5e-05	0	0.007	-80	0	-115	0.008	52	90.1	1073.2	0.952	0.2	-65	-65	0.00024	2	8	130.5	1	0	3000	40	0.1	40	0.2	10000	1
A092810	candidateIDs_12	10	-65	1	33	2	0	0	0	3	33.3333333333333	-30	1	1	1	1	2	0	32	-70	10	4.5e-05	5.5e-05	0	0.007	-80	0	-115	0.00296	38.63	273.4	1022	0.775	0.2	-65	-65	0.00024	2	8	130.5	1	0	3000	40	0.1	40	0.2	10000	1
A092810	candidateIDs_12	10	-65	1	33	2	0	0	0	4	33.3333333333333	-30	1	1	1	1	2	0	32	-70	10	4.5e-05	5.5e-05	0	0.007	-80	0	-115	0.00210666666666667	39.88	65.8	2600	0.629	0.2	-65	-65	0.00024	2	8	130.5	1	0	3000	40	0.1	40	0.2	10000	1
D091810	candidateIDs_4	10	-65	1	33	2	0	0	0	1	8.33333333333333	-30	1	1	1	1	2	0	32	-70	10	4.5e-05	5.5e-05	0	0.007	-80	0	-115	0.00133333333333333	52	90.1	1073.2	0.952	0.2	-65	-65	0.00024	2	8	130.5	1	0	3000	40	0.1	40	0.2	10000	1
D091810	candidateIDs_4	10	-65	1	33	2	0	0	0	2	8.33333333333333	-30	1	1	1	1	2	0	32	-70	10	4.5e-05	5.5e-05	0	0.007	-80	0	-115	0.002	52	90.1	1073.2	0.952	0.2	-65	-65	0.00024	2	8	130.5	1	0	3000	40	0.1	40	0.2	10000	1
D091810	candidateIDs_4	10	-65	1	33	2	0	0	0	3	8.33333333333333	-30	1	1	1	1	2	0	32	-70	10	4.5e-05	5.5e-05	0	0.007	-80	0	-115	0.00074	38.63	273.4	1022	0.775	0.2	-65	-65	0.00024	2	8	130.5	1	0	3000	40	0.1	40	0.2	10000	1
D091810	candidateIDs_4	10	-65	1	33	2	0	0	0	4	8.33333333333333	-30	1	1	1	1	2	0	32	-70	10	4.5e-05	5.5e-05	0	0.007	-80	0	-115	0.000526666666666667	39.88	65.8	2600	0.629	0.2	-65	-65	0.00024	2	8	130.5	1	0	3000	40	0.1	40	0.2	10000	1
D091810	candidateIDs_4	10	-65	1	33	2	0	0	0	1	16.6666666666667	-30	1	1	1	1	2	0	32	-70	10	4.5e-05	5.5e-05	0	0.007	-80	0	-115	0.00266666666666667	52	90.1	1073.2	0.952	0.2	-65	-65	0.00024	2	8	130.5	1	0	3000	40	0.1	40	0.2	10000	1
D091810	candidateIDs_4	10	-65	1	33	2	0	0	0	2	16.6666666666667	-30	1	1	1	1	2	0	32	-70	10	4.5e-05	5.5e-05	0	0.007	-80	0	-115	0.004	52	90.1	1073.2	0.952	0.2	-65	-65	0.00024	2	8	130.5	1	0	3000	40	0.1	40	0.2	10000	1
D091810	candidateIDs_4	10	-65	1	33	2	0	0	0	3	16.6666666666667	-30	1	1	1	1	2	0	32	-70	10	4.5e-05	5.5e-05	0	0.007	-80	0	-115	0.00148	38.63	273.4	1022	0.775	0.2	-65	-65	0.00024	2	8	130.5	1	0	3000	40	0.1	40	0.2	10000	1
D091810	candidateIDs_4	10	-65	1	33	2	0	0	0	4	16.6666666666667	-30	1	1	1	1	2	0	32	-70	10	4.5e-05	5.5e-05	0	0.007	-80	0	-115	0.00105333333333333	39.88	65.8	2600	0.629	0.2	-65	-65	0.00024	2	8	130.5	1	0	3000	40	0.1	40	0.2	10000	1
D091810	candidateIDs_4	10	-65	1	33	2	0	0	0	1	33.3333333333333	-30	1	1	1	1	2	0	32	-70	10	4.5e-05	5.5e-05	0	0.007	-80	0	-115	0.00533333333333333	52	90.1	1073.2	0.952	0.2	-65	-65	0.00024	2	8	130.5	1	0	3000	40	0.1	40	0.2	10000	1
D091810	candidateIDs_4	10	-65	1	33	2	0	0	0	2	33.3333333333333	-30	1	1	1	1	2	0	32	-70	10	4.5e-05	5.5e-05	0	0.007	-80	0	-115	0.008	52	90.1	1073.2	0.952	0.2	-65	-65	0.00024	2	8	130.5	1	0	3000	40	0.1	40	0.2	10000	1
D091810	candidateIDs_4	10	-65	1	33	2	0	0	0	3	33.3333333333333	-30	1	1	1	1	2	0	32	-70	10	4.5e-05	5.5e-05	0	0.007	-80	0	-115	0.00296	38.63	273.4	1022	0.775	0.2	-65	-65	0.00024	2	8	130.5	1	0	3000	40	0.1	40	0.2	10000	1
D091810	candidateIDs_4	10	-65	1	33	2	0	0	0	4	33.3333333333333	-30	1	1	1	1	2	0	32	-70	10	4.5e-05	5.5e-05	0	0.007	-80	0	-115	0.00210666666666667	39.88	65.8	2600	0.629	0.2	-65	-65	0.00024	2	8	130.5	1	0	3000	40	0.1	40	0.2	10000	1
F091810	candidateIDs_6	10	-65	1	33	2	0	0	0	1	8.33333333333333	-30	1	1	1	1	2	0	32	-70	10	4.5e-05	5.5e-05	0	0.007	-80	0	-115	0.00133333333333333	52	90.1	1073.2	0.952	0.2	-65	-65	0.00024	2	8	130.5	1	0	3000	40	0.1	40	0.2	10000	1
F091810	candidateIDs_6	10	-65	1	33	2	0	0	0	2	8.33333333333333	-30	1	1	1	1	2	0	32	-70	10	4.5e-05	5.5e-05	0	0.007	-80	0	-115	0.002	52	90.1	1073.2	0.952	0.2	-65	-65	0.00024	2	8	130.5	1	0	3000	40	0.1	40	0.2	10000	1
F091810	candidateIDs_6	10	-65	1	33	2	0	0	0	3	8.33333333333333	-30	1	1	1	1	2	0	32	-70	10	4.5e-05	5.5e-05	0	0.007	-80	0	-115	0.00074	38.63	273.4	1022	0.775	0.2	-65	-65	0.00024	2	8	130.5	1	0	3000	40	0.1	40	0.2	10000	1
F091810	candidateIDs_6	10	-65	1	33	2	0	0	0	4	8.33333333333333	-30	1	1	1	1	2	0	32	-70	10	4.5e-05	5.5e-05	0	0.007	-80	0	-115	0.000526666666666667	39.88	65.8	2600	0.629	0.2	-65	-65	0.00024	2	8	130.5	1	0	3000	40	0.1	40	0.2	10000	1
F091810	candidateIDs_6	10	-65	1	33	2	0	0	0	1	16.6666666666667	-30	1	1	1	1	2	0	32	-70	10	4.5e-05	5.5e-05	0	0.007	-80	0	-115	0.00266666666666667	52	90.1	1073.2	0.952	0.2	-65	-65	0.00024	2	8	130.5	1	0	3000	40	0.1	40	0.2	10000	1
F091810	candidateIDs_6	10	-65	1	33	2	0	0	0	2	16.6666666666667	-30	1	1	1	1	2	0	32	-70	10	4.5e-05	5.5e-05	0	0.007	-80	0	-115	0.004	52	90.1	1073.2	0.952	0.2	-65	-65	0.00024	2	8	130.5	1	0	3000	40	0.1	40	0.2	10000	1
F091810	candidateIDs_6	10	-65	1	33	2	0	0	0	3	16.6666666666667	-30	1	1	1	1	2	0	32	-70	10	4.5e-05	5.5e-05	0	0.007	-80	0	-115	0.00148	38.63	273.4	1022	0.775	0.2	-65	-65	0.00024	2	8	130.5	1	0	3000	40	0.1	40	0.2	10000	1
F091810	candidateIDs_6	10	-65	1	33	2	0	0	0	4	16.6666666666667	-30	1	1	1	1	2	0	32	-70	10	4.5e-05	5.5e-05	0	0.007	-80	0	-115	0.00105333333333333	39.88	65.8	2600	0.629	0.2	-65	-65	0.00024	2	8	130.5	1	0	3000	40	0.1	40	0.2	10000	1
F091810	candidateIDs_6	10	-65	1	33	2	0	0	0	1	33.3333333333333	-30	1	1	1	1	2	0	32	-70	10	4.5e-05	5.5e-05	0	0.007	-80	0	-115	0.00533333333333333	52	90.1	1073.2	0.952	0.2	-65	-65	0.00024	2	8	130.5	1	0	3000	40	0.1	40	0.2	10000	1
F091810	candidateIDs_6	10	-65	1	33	2	0	0	0	2	33.3333333333333	-30	1	1	1	1	2	0	32	-70	10	4.5e-05	5.5e-05	0	0.007	-80	0	-115	0.008	52	90.1	1073.2	0.952	0.2	-65	-65	0.00024	2	8	130.5	1	0	3000	40	0.1	40	0.2	10000	1
F091810	candidateIDs_6	10	-65	1	33	2	0	0	0	3	33.3333333333333	-30	1	1	1	1	2	0	32	-70	10	4.5e-05	5.5e-05	0	0.007	-80	0	-115	0.00296	38.63	273.4	1022	0.775	0.2	-65	-65	0.00024	2	8	130.5	1	0	3000	40	0.1	40	0.2	10000	1
F091810	candidateIDs_6	10	-65	1	33	2	0	0	0	4	33.3333333333333	-30	1	1	1	1	2	0	32	-70	10	4.5e-05	5.5e-05	0	0.007	-80	0	-115	0.00210666666666667	39.88	65.8	2600	0.629	0.2	-65	-65	0.00024	2	8	130.5	1	0	3000	40	0.1	40	0.2	10000	1
K092810	candidateIDs_14	11	-64	1	33	2	0	0	0	1	8.33333333333333	-30	1	1	1	1	2	0	32	-70	10	4.5e-05	5.5e-05	0	0.007	-80	0	-115	0.00133333333333333	52	90.1	1073.2	0.952	0.2	-64	-64	0.00024	2	8	130.5	1	0	3000	40	0.1	40	0.2	10000	1
K092810	candidateIDs_14	11	-64	1	33	2	0	0	0	2	8.33333333333333	-30	1	1	1	1	2	0	32	-70	10	4.5e-05	5.5e-05	0	0.007	-80	0	-115	0.002	52	90.1	1073.2	0.952	0.2	-64	-64	0.00024	2	8	130.5	1	0	3000	40	0.1	40	0.2	10000	1
K092810	candidateIDs_14	11	-64	1	33	2	0	0	0	3	8.33333333333333	-30	1	1	1	1	2	0	32	-70	10	4.5e-05	5.5e-05	0	0.007	-80	0	-115	0.00074	38.63	273.4	1022	0.775	0.2	-64	-64	0.00024	2	8	130.5	1	0	3000	40	0.1	40	0.2	10000	1
K092810	candidateIDs_14	11	-64	1	33	2	0	0	0	4	8.33333333333333	-30	1	1	1	1	2	0	32	-70	10	4.5e-05	5.5e-05	0	0.007	-80	0	-115	0.000526666666666667	39.88	65.8	2600	0.629	0.2	-64	-64	0.00024	2	8	130.5	1	0	3000	40	0.1	40	0.2	10000	1
K092810	candidateIDs_14	11	-64	1	33	2	0	0	0	1	16.6666666666667	-30	1	1	1	1	2	0	32	-70	10	4.5e-05	5.5e-05	0	0.007	-80	0	-115	0.00266666666666667	52	90.1	1073.2	0.952	0.2	-64	-64	0.00024	2	8	130.5	1	0	3000	40	0.1	40	0.2	10000	1
K092810	candidateIDs_14	11	-64	1	33	2	0	0	0	2	16.6666666666667	-30	1	1	1	1	2	0	32	-70	10	4.5e-05	5.5e-05	0	0.007	-80	0	-115	0.004	52	90.1	1073.2	0.952	0.2	-64	-64	0.00024	2	8	130.5	1	0	3000	40	0.1	40	0.2	10000	1
K092810	candidateIDs_14	11	-64	1	33	2	0	0	0	3	16.6666666666667	-30	1	1	1	1	2	0	32	-70	10	4.5e-05	5.5e-05	0	0.007	-80	0	-115	0.00148	38.63	273.4	1022	0.775	0.2	-64	-64	0.00024	2	8	130.5	1	0	3000	40	0.1	40	0.2	10000	1
K092810	candidateIDs_14	11	-64	1	33	2	0	0	0	4	16.6666666666667	-30	1	1	1	1	2	0	32	-70	10	4.5e-05	5.5e-05	0	0.007	-80	0	-115	0.00105333333333333	39.88	65.8	2600	0.629	0.2	-64	-64	0.00024	2	8	130.5	1	0	3000	40	0.1	40	0.2	10000	1
K092810	candidateIDs_14	11	-64	1	33	2	0	0	0	1	33.3333333333333	-30	1	1	1	1	2	0	32	-70	10	4.5e-05	5.5e-05	0	0.007	-80	0	-115	0.00533333333333333	52	90.1	1073.2	0.952	0.2	-64	-64	0.00024	2	8	130.5	1	0	3000	40	0.1	40	0.2	10000	1
K092810	candidateIDs_14	11	-64	1	33	2	0	0	0	2	33.3333333333333	-30	1	1	1	1	2	0	32	-70	10	4.5e-05	5.5e-05	0	0.007	-80	0	-115	0.008	52	90.1	1073.2	0.952	0.2	-64	-64	0.00024	2	8	130.5	1	0	3000	40	0.1	40	0.2	10000	1
K092810	candidateIDs_14	11	-64	1	33	2	0	0	0	3	33.3333333333333	-30	1	1	1	1	2	0	32	-70	10	4.5e-05	5.5e-05	0	0.007	-80	0	-115	0.00296	38.63	273.4	1022	0.775	0.2	-64	-64	0.00024	2	8	130.5	1	0	3000	40	0.1	40	0.2	10000	1
K092810	candidateIDs_14	11	-64	1	33	2	0	0	0	4	33.3333333333333	-30	1	1	1	1	2	0	32	-70	10	4.5e-05	5.5e-05	0	0.007	-80	0	-115	0.00210666666666667	39.88	65.8	2600	0.629	0.2	-64	-64	0.00024	2	8	130.5	1	0	3000	40	0.1	40	0.2	10000	1
H101310	candidateIDs_36	11	-64	1	33	2	0	0	0	1	8.33333333333333	-30	1	1	1	1	2	0	32	-70	10	4.5e-05	5.5e-05	0	0.007	-80	0	-115	0.00133333333333333	52	90.1	1073.2	0.952	0.2	-64	-64	0.00024	2	8	130.5	1	0	3000	40	0.1	40	0.2	10000	1
H101310	candidateIDs_36	11	-64	1	33	2	0	0	0	2	8.33333333333333	-30	1	1	1	1	2	0	32	-70	10	4.5e-05	5.5e-05	0	0.007	-80	0	-115	0.002	52	90.1	1073.2	0.952	0.2	-64	-64	0.00024	2	8	130.5	1	0	3000	40	0.1	40	0.2	10000	1
H101310	candidateIDs_36	11	-64	1	33	2	0	0	0	3	8.33333333333333	-30	1	1	1	1	2	0	32	-70	10	4.5e-05	5.5e-05	0	0.007	-80	0	-115	0.00074	38.63	273.4	1022	0.775	0.2	-64	-64	0.00024	2	8	130.5	1	0	3000	40	0.1	40	0.2	10000	1
H101310	candidateIDs_36	11	-64	1	33	2	0	0	0	4	8.33333333333333	-30	1	1	1	1	2	0	32	-70	10	4.5e-05	5.5e-05	0	0.007	-80	0	-115	0.000526666666666667	39.88	65.8	2600	0.629	0.2	-64	-64	0.00024	2	8	130.5	1	0	3000	40	0.1	40	0.2	10000	1
H101310	candidateIDs_36	11	-64	1	33	2	0	0	0	1	16.6666666666667	-30	1	1	1	1	2	0	32	-70	10	4.5e-05	5.5e-05	0	0.007	-80	0	-115	0.00266666666666667	52	90.1	1073.2	0.952	0.2	-64	-64	0.00024	2	8	130.5	1	0	3000	40	0.1	40	0.2	10000	1
H101310	candidateIDs_36	11	-64	1	33	2	0	0	0	2	16.6666666666667	-30	1	1	1	1	2	0	32	-70	10	4.5e-05	5.5e-05	0	0.007	-80	0	-115	0.004	52	90.1	1073.2	0.952	0.2	-64	-64	0.00024	2	8	130.5	1	0	3000	40	0.1	40	0.2	10000	1
H101310	candidateIDs_36	11	-64	1	33	2	0	0	0	3	16.6666666666667	-30	1	1	1	1	2	0	32	-70	10	4.5e-05	5.5e-05	0	0.007	-80	0	-115	0.00148	38.63	273.4	1022	0.775	0.2	-64	-64	0.00024	2	8	130.5	1	0	3000	40	0.1	40	0.2	10000	1
H101310	candidateIDs_36	11	-64	1	33	2	0	0	0	4	16.6666666666667	-30	1	1	1	1	2	0	32	-70	10	4.5e-05	5.5e-05	0	0.007	-80	0	-115	0.00105333333333333	39.88	65.8	2600	0.629	0.2	-64	-64	0.00024	2	8	130.5	1	0	3000	40	0.1	40	0.2	10000	1
H101310	candidateIDs_36	11	-64	1	33	2	0	0	0	1	33.3333333333333	-30	1	1	1	1	2	0	32	-70	10	4.5e-05	5.5e-05	0	0.007	-80	0	-115	0.00533333333333333	52	90.1	1073.2	0.952	0.2	-64	-64	0.00024	2	8	130.5	1	0	3000	40	0.1	40	0.2	10000	1
H101310	candidateIDs_36	11	-64	1	33	2	0	0	0	2	33.3333333333333	-30	1	1	1	1	2	0	32	-70	10	4.5e-05	5.5e-05	0	0.007	-80	0	-115	0.008	52	90.1	1073.2	0.952	0.2	-64	-64	0.00024	2	8	130.5	1	0	3000	40	0.1	40	0.2	10000	1
H101310	candidateIDs_36	11	-64	1	33	2	0	0	0	3	33.3333333333333	-30	1	1	1	1	2	0	32	-70	10	4.5e-05	5.5e-05	0	0.007	-80	0	-115	0.00296	38.63	273.4	1022	0.775	0.2	-64	-64	0.00024	2	8	130.5	1	0	3000	40	0.1	40	0.2	10000	1
H101310	candidateIDs_36	11	-64	1	33	2	0	0	0	4	33.3333333333333	-30	1	1	1	1	2	0	32	-70	10	4.5e-05	5.5e-05	0	0.007	-80	0	-115	0.00210666666666667	39.88	65.8	2600	0.629	0.2	-64	-64	0.00024	2	8	130.5	1	0	3000	40	0.1	40	0.2	10000	1
E091810	candidateIDs_5	11	-64	1	33	2	0	0	0	1	8.33333333333333	-30	1	1	1	1	2	0	32	-70	10	4.5e-05	5.5e-05	0	0.007	-80	0	-115	0.00133333333333333	52	90.1	1073.2	0.952	0.2	-64	-64	0.00024	2	8	130.5	1	0	3000	40	0.1	40	0.2	10000	1
E091810	candidateIDs_5	11	-64	1	33	2	0	0	0	2	8.33333333333333	-30	1	1	1	1	2	0	32	-70	10	4.5e-05	5.5e-05	0	0.007	-80	0	-115	0.002	52	90.1	1073.2	0.952	0.2	-64	-64	0.00024	2	8	130.5	1	0	3000	40	0.1	40	0.2	10000	1
E091810	candidateIDs_5	11	-64	1	33	2	0	0	0	3	8.33333333333333	-30	1	1	1	1	2	0	32	-70	10	4.5e-05	5.5e-05	0	0.007	-80	0	-115	0.00074	38.63	273.4	1022	0.775	0.2	-64	-64	0.00024	2	8	130.5	1	0	3000	40	0.1	40	0.2	10000	1
E091810	candidateIDs_5	11	-64	1	33	2	0	0	0	4	8.33333333333333	-30	1	1	1	1	2	0	32	-70	10	4.5e-05	5.5e-05	0	0.007	-80	0	-115	0.000526666666666667	39.88	65.8	2600	0.629	0.2	-64	-64	0.00024	2	8	130.5	1	0	3000	40	0.1	40	0.2	10000	1
E091810	candidateIDs_5	11	-64	1	33	2	0	0	0	1	16.6666666666667	-30	1	1	1	1	2	0	32	-70	10	4.5e-05	5.5e-05	0	0.007	-80	0	-115	0.00266666666666667	52	90.1	1073.2	0.952	0.2	-64	-64	0.00024	2	8	130.5	1	0	3000	40	0.1	40	0.2	10000	1
E091810	candidateIDs_5	11	-64	1	33	2	0	0	0	2	16.6666666666667	-30	1	1	1	1	2	0	32	-70	10	4.5e-05	5.5e-05	0	0.007	-80	0	-115	0.004	52	90.1	1073.2	0.952	0.2	-64	-64	0.00024	2	8	130.5	1	0	3000	40	0.1	40	0.2	10000	1
E091810	candidateIDs_5	11	-64	1	33	2	0	0	0	3	16.6666666666667	-30	1	1	1	1	2	0	32	-70	10	4.5e-05	5.5e-05	0	0.007	-80	0	-115	0.00148	38.63	273.4	1022	0.775	0.2	-64	-64	0.00024	2	8	130.5	1	0	3000	40	0.1	40	0.2	10000	1
E091810	candidateIDs_5	11	-64	1	33	2	0	0	0	4	16.6666666666667	-30	1	1	1	1	2	0	32	-70	10	4.5e-05	5.5e-05	0	0.007	-80	0	-115	0.00105333333333333	39.88	65.8	2600	0.629	0.2	-64	-64	0.00024	2	8	130.5	1	0	3000	40	0.1	40	0.2	10000	1
E091810	candidateIDs_5	11	-64	1	33	2	0	0	0	1	33.3333333333333	-30	1	1	1	1	2	0	32	-70	10	4.5e-05	5.5e-05	0	0.007	-80	0	-115	0.00533333333333333	52	90.1	1073.2	0.952	0.2	-64	-64	0.00024	2	8	130.5	1	0	3000	40	0.1	40	0.2	10000	1
E091810	candidateIDs_5	11	-64	1	33	2	0	0	0	2	33.3333333333333	-30	1	1	1	1	2	0	32	-70	10	4.5e-05	5.5e-05	0	0.007	-80	0	-115	0.008	52	90.1	1073.2	0.952	0.2	-64	-64	0.00024	2	8	130.5	1	0	3000	40	0.1	40	0.2	10000	1
E091810	candidateIDs_5	11	-64	1	33	2	0	0	0	3	33.3333333333333	-30	1	1	1	1	2	0	32	-70	10	4.5e-05	5.5e-05	0	0.007	-80	0	-115	0.00296	38.63	273.4	1022	0.775	0.2	-64	-64	0.00024	2	8	130.5	1	0	3000	40	0.1	40	0.2	10000	1
E091810	candidateIDs_5	11	-64	1	33	2	0	0	0	4	33.3333333333333	-30	1	1	1	1	2	0	32	-70	10	4.5e-05	5.5e-05	0	0.007	-80	0	-115	0.00210666666666667	39.88	65.8	2600	0.629	0.2	-64	-64	0.00024	2	8	130.5	1	0	3000	40	0.1	40	0.2	10000	1
D101310	candidateIDs_32	11	-64	1	33	2	0	0	0	1	8.33333333333333	-30	1	1	1	1	2	0	32	-70	10	4.5e-05	5.5e-05	0	0.007	-80	0	-115	0.00133333333333333	52	90.1	1073.2	0.952	0.2	-64	-64	0.00024	2	8	130.5	1	0	3000	40	0.1	40	0.2	10000	1
D101310	candidateIDs_32	11	-64	1	33	2	0	0	0	2	8.33333333333333	-30	1	1	1	1	2	0	32	-70	10	4.5e-05	5.5e-05	0	0.007	-80	0	-115	0.002	52	90.1	1073.2	0.952	0.2	-64	-64	0.00024	2	8	130.5	1	0	3000	40	0.1	40	0.2	10000	1
D101310	candidateIDs_32	11	-64	1	33	2	0	0	0	3	8.33333333333333	-30	1	1	1	1	2	0	32	-70	10	4.5e-05	5.5e-05	0	0.007	-80	0	-115	0.00074	38.63	273.4	1022	0.775	0.2	-64	-64	0.00024	2	8	130.5	1	0	3000	40	0.1	40	0.2	10000	1
D101310	candidateIDs_32	11	-64	1	33	2	0	0	0	4	8.33333333333333	-30	1	1	1	1	2	0	32	-70	10	4.5e-05	5.5e-05	0	0.007	-80	0	-115	0.000526666666666667	39.88	65.8	2600	0.629	0.2	-64	-64	0.00024	2	8	130.5	1	0	3000	40	0.1	40	0.2	10000	1
D101310	candidateIDs_32	11	-64	1	33	2	0	0	0	1	16.6666666666667	-30	1	1	1	1	2	0	32	-70	10	4.5e-05	5.5e-05	0	0.007	-80	0	-115	0.00266666666666667	52	90.1	1073.2	0.952	0.2	-64	-64	0.00024	2	8	130.5	1	0	3000	40	0.1	40	0.2	10000	1
D101310	candidateIDs_32	11	-64	1	33	2	0	0	0	2	16.6666666666667	-30	1	1	1	1	2	0	32	-70	10	4.5e-05	5.5e-05	0	0.007	-80	0	-115	0.004	52	90.1	1073.2	0.952	0.2	-64	-64	0.00024	2	8	130.5	1	0	3000	40	0.1	40	0.2	10000	1
D101310	candidateIDs_32	11	-64	1	33	2	0	0	0	3	16.6666666666667	-30	1	1	1	1	2	0	32	-70	10	4.5e-05	5.5e-05	0	0.007	-80	0	-115	0.00148	38.63	273.4	1022	0.775	0.2	-64	-64	0.00024	2	8	130.5	1	0	3000	40	0.1	40	0.2	10000	1
D101310	candidateIDs_32	11	-64	1	33	2	0	0	0	4	16.6666666666667	-30	1	1	1	1	2	0	32	-70	10	4.5e-05	5.5e-05	0	0.007	-80	0	-115	0.00105333333333333	39.88	65.8	2600	0.629	0.2	-64	-64	0.00024	2	8	130.5	1	0	3000	40	0.1	40	0.2	10000	1
D101310	candidateIDs_32	11	-64	1	33	2	0	0	0	1	33.3333333333333	-30	1	1	1	1	2	0	32	-70	10	4.5e-05	5.5e-05	0	0.007	-80	0	-115	0.00533333333333333	52	90.1	1073.2	0.952	0.2	-64	-64	0.00024	2	8	130.5	1	0	3000	40	0.1	40	0.2	10000	1
D101310	candidateIDs_32	11	-64	1	33	2	0	0	0	2	33.3333333333333	-30	1	1	1	1	2	0	32	-70	10	4.5e-05	5.5e-05	0	0.007	-80	0	-115	0.008	52	90.1	1073.2	0.952	0.2	-64	-64	0.00024	2	8	130.5	1	0	3000	40	0.1	40	0.2	10000	1
D101310	candidateIDs_32	11	-64	1	33	2	0	0	0	3	33.3333333333333	-30	1	1	1	1	2	0	32	-70	10	4.5e-05	5.5e-05	0	0.007	-80	0	-115	0.00296	38.63	273.4	1022	0.775	0.2	-64	-64	0.00024	2	8	130.5	1	0	3000	40	0.1	40	0.2	10000	1
D101310	candidateIDs_32	11	-64	1	33	2	0	0	0	4	33.3333333333333	-30	1	1	1	1	2	0	32	-70	10	4.5e-05	5.5e-05	0	0.007	-80	0	-115	0.00210666666666667	39.88	65.8	2600	0.629	0.2	-64	-64	0.00024	2	8	130.5	1	0	3000	40	0.1	40	0.2	10000	1
F101310	candidateIDs_34	11	-64	1	33	2	0	0	0	1	8.33333333333333	-30	1	1	1	1	2	0	32	-70	10	4.5e-05	5.5e-05	0	0.007	-80	0	-115	0.00133333333333333	52	90.1	1073.2	0.952	0.2	-64	-64	0.00024	2	8	130.5	1	0	3000	40	0.1	40	0.2	10000	1
F101310	candidateIDs_34	11	-64	1	33	2	0	0	0	2	8.33333333333333	-30	1	1	1	1	2	0	32	-70	10	4.5e-05	5.5e-05	0	0.007	-80	0	-115	0.002	52	90.1	1073.2	0.952	0.2	-64	-64	0.00024	2	8	130.5	1	0	3000	40	0.1	40	0.2	10000	1
F101310	candidateIDs_34	11	-64	1	33	2	0	0	0	3	8.33333333333333	-30	1	1	1	1	2	0	32	-70	10	4.5e-05	5.5e-05	0	0.007	-80	0	-115	0.00074	38.63	273.4	1022	0.775	0.2	-64	-64	0.00024	2	8	130.5	1	0	3000	40	0.1	40	0.2	10000	1
F101310	candidateIDs_34	11	-64	1	33	2	0	0	0	4	8.33333333333333	-30	1	1	1	1	2	0	32	-70	10	4.5e-05	5.5e-05	0	0.007	-80	0	-115	0.000526666666666667	39.88	65.8	2600	0.629	0.2	-64	-64	0.00024	2	8	130.5	1	0	3000	40	0.1	40	0.2	10000	1
F101310	candidateIDs_34	11	-64	1	33	2	0	0	0	1	16.6666666666667	-30	1	1	1	1	2	0	32	-70	10	4.5e-05	5.5e-05	0	0.007	-80	0	-115	0.00266666666666667	52	90.1	1073.2	0.952	0.2	-64	-64	0.00024	2	8	130.5	1	0	3000	40	0.1	40	0.2	10000	1
F101310	candidateIDs_34	11	-64	1	33	2	0	0	0	2	16.6666666666667	-30	1	1	1	1	2	0	32	-70	10	4.5e-05	5.5e-05	0	0.007	-80	0	-115	0.004	52	90.1	1073.2	0.952	0.2	-64	-64	0.00024	2	8	130.5	1	0	3000	40	0.1	40	0.2	10000	1
F101310	candidateIDs_34	11	-64	1	33	2	0	0	0	3	16.6666666666667	-30	1	1	1	1	2	0	32	-70	10	4.5e-05	5.5e-05	0	0.007	-80	0	-115	0.00148	38.63	273.4	1022	0.775	0.2	-64	-64	0.00024	2	8	130.5	1	0	3000	40	0.1	40	0.2	10000	1
F101310	candidateIDs_34	11	-64	1	33	2	0	0	0	4	16.6666666666667	-30	1	1	1	1	2	0	32	-70	10	4.5e-05	5.5e-05	0	0.007	-80	0	-115	0.00105333333333333	39.88	65.8	2600	0.629	0.2	-64	-64	0.00024	2	8	130.5	1	0	3000	40	0.1	40	0.2	10000	1
F101310	candidateIDs_34	11	-64	1	33	2	0	0	0	1	33.3333333333333	-30	1	1	1	1	2	0	32	-70	10	4.5e-05	5.5e-05	0	0.007	-80	0	-115	0.00533333333333333	52	90.1	1073.2	0.952	0.2	-64	-64	0.00024	2	8	130.5	1	0	3000	40	0.1	40	0.2	10000	1
F101310	candidateIDs_34	11	-64	1	33	2	0	0	0	2	33.3333333333333	-30	1	1	1	1	2	0	32	-70	10	4.5e-05	5.5e-05	0	0.007	-80	0	-115	0.008	52	90.1	1073.2	0.952	0.2	-64	-64	0.00024	2	8	130.5	1	0	3000	40	0.1	40	0.2	10000	1
F101310	candidateIDs_34	11	-64	1	33	2	0	0	0	3	33.3333333333333	-30	1	1	1	1	2	0	32	-70	10	4.5e-05	5.5e-05	0	0.007	-80	0	-115	0.00296	38.63	273.4	1022	0.775	0.2	-64	-64	0.00024	2	8	130.5	1	0	3000	40	0.1	40	0.2	10000	1
F101310	candidateIDs_34	11	-64	1	33	2	0	0	0	4	33.3333333333333	-30	1	1	1	1	2	0	32	-70	10	4.5e-05	5.5e-05	0	0.007	-80	0	-115	0.00210666666666667	39.88	65.8	2600	0.629	0.2	-64	-64	0.00024	2	8	130.5	1	0	3000	40	0.1	40	0.2	10000	1
E100110	candidateIDs_20	11	-64	1	33	2	0	0	0	1	8.33333333333333	-30	1	1	1	1	2	0	32	-70	10	4.5e-05	5.5e-05	0	0.007	-80	0	-115	0.00133333333333333	52	90.1	1073.2	0.952	0.2	-64	-64	0.00024	2	8	130.5	1	0	3000	40	0.1	40	0.2	10000	1
E100110	candidateIDs_20	11	-64	1	33	2	0	0	0	2	8.33333333333333	-30	1	1	1	1	2	0	32	-70	10	4.5e-05	5.5e-05	0	0.007	-80	0	-115	0.002	52	90.1	1073.2	0.952	0.2	-64	-64	0.00024	2	8	130.5	1	0	3000	40	0.1	40	0.2	10000	1
E100110	candidateIDs_20	11	-64	1	33	2	0	0	0	3	8.33333333333333	-30	1	1	1	1	2	0	32	-70	10	4.5e-05	5.5e-05	0	0.007	-80	0	-115	0.00074	38.63	273.4	1022	0.775	0.2	-64	-64	0.00024	2	8	130.5	1	0	3000	40	0.1	40	0.2	10000	1
E100110	candidateIDs_20	11	-64	1	33	2	0	0	0	4	8.33333333333333	-30	1	1	1	1	2	0	32	-70	10	4.5e-05	5.5e-05	0	0.007	-80	0	-115	0.000526666666666667	39.88	65.8	2600	0.629	0.2	-64	-64	0.00024	2	8	130.5	1	0	3000	40	0.1	40	0.2	10000	1
E100110	candidateIDs_20	11	-64	1	33	2	0	0	0	1	16.6666666666667	-30	1	1	1	1	2	0	32	-70	10	4.5e-05	5.5e-05	0	0.007	-80	0	-115	0.00266666666666667	52	90.1	1073.2	0.952	0.2	-64	-64	0.00024	2	8	130.5	1	0	3000	40	0.1	40	0.2	10000	1
E100110	candidateIDs_20	11	-64	1	33	2	0	0	0	2	16.6666666666667	-30	1	1	1	1	2	0	32	-70	10	4.5e-05	5.5e-05	0	0.007	-80	0	-115	0.004	52	90.1	1073.2	0.952	0.2	-64	-64	0.00024	2	8	130.5	1	0	3000	40	0.1	40	0.2	10000	1
E100110	candidateIDs_20	11	-64	1	33	2	0	0	0	3	16.6666666666667	-30	1	1	1	1	2	0	32	-70	10	4.5e-05	5.5e-05	0	0.007	-80	0	-115	0.00148	38.63	273.4	1022	0.775	0.2	-64	-64	0.00024	2	8	130.5	1	0	3000	40	0.1	40	0.2	10000	1
E100110	candidateIDs_20	11	-64	1	33	2	0	0	0	4	16.6666666666667	-30	1	1	1	1	2	0	32	-70	10	4.5e-05	5.5e-05	0	0.007	-80	0	-115	0.00105333333333333	39.88	65.8	2600	0.629	0.2	-64	-64	0.00024	2	8	130.5	1	0	3000	40	0.1	40	0.2	10000	1
E100110	candidateIDs_20	11	-64	1	33	2	0	0	0	1	33.3333333333333	-30	1	1	1	1	2	0	32	-70	10	4.5e-05	5.5e-05	0	0.007	-80	0	-115	0.00533333333333333	52	90.1	1073.2	0.952	0.2	-64	-64	0.00024	2	8	130.5	1	0	3000	40	0.1	40	0.2	10000	1
E100110	candidateIDs_20	11	-64	1	33	2	0	0	0	2	33.3333333333333	-30	1	1	1	1	2	0	32	-70	10	4.5e-05	5.5e-05	0	0.007	-80	0	-115	0.008	52	90.1	1073.2	0.952	0.2	-64	-64	0.00024	2	8	130.5	1	0	3000	40	0.1	40	0.2	10000	1
E100110	candidateIDs_20	11	-64	1	33	2	0	0	0	3	33.3333333333333	-30	1	1	1	1	2	0	32	-70	10	4.5e-05	5.5e-05	0	0.007	-80	0	-115	0.00296	38.63	273.4	1022	0.775	0.2	-64	-64	0.00024	2	8	130.5	1	0	3000	40	0.1	40	0.2	10000	1
E100110	candidateIDs_20	11	-64	1	33	2	0	0	0	4	33.3333333333333	-30	1	1	1	1	2	0	32	-70	10	4.5e-05	5.5e-05	0	0.007	-80	0	-115	0.00210666666666667	39.88	65.8	2600	0.629	0.2	-64	-64	0.00024	2	8	130.5	1	0	3000	40	0.1	40	0.2	10000	1
G101310	candidateIDs_35	11	-64	1	33	2	0	0	0	1	8.33333333333333	-30	1	1	1	1	2	0	32	-70	10	4.5e-05	5.5e-05	0	0.007	-80	0	-115	0.00133333333333333	52	90.1	1073.2	0.952	0.2	-64	-64	0.00024	2	8	130.5	1	0	3000	40	0.1	40	0.2	10000	1
G101310	candidateIDs_35	11	-64	1	33	2	0	0	0	2	8.33333333333333	-30	1	1	1	1	2	0	32	-70	10	4.5e-05	5.5e-05	0	0.007	-80	0	-115	0.002	52	90.1	1073.2	0.952	0.2	-64	-64	0.00024	2	8	130.5	1	0	3000	40	0.1	40	0.2	10000	1
G101310	candidateIDs_35	11	-64	1	33	2	0	0	0	3	8.33333333333333	-30	1	1	1	1	2	0	32	-70	10	4.5e-05	5.5e-05	0	0.007	-80	0	-115	0.00074	38.63	273.4	1022	0.775	0.2	-64	-64	0.00024	2	8	130.5	1	0	3000	40	0.1	40	0.2	10000	1
G101310	candidateIDs_35	11	-64	1	33	2	0	0	0	4	8.33333333333333	-30	1	1	1	1	2	0	32	-70	10	4.5e-05	5.5e-05	0	0.007	-80	0	-115	0.000526666666666667	39.88	65.8	2600	0.629	0.2	-64	-64	0.00024	2	8	130.5	1	0	3000	40	0.1	40	0.2	10000	1
G101310	candidateIDs_35	11	-64	1	33	2	0	0	0	1	16.6666666666667	-30	1	1	1	1	2	0	32	-70	10	4.5e-05	5.5e-05	0	0.007	-80	0	-115	0.00266666666666667	52	90.1	1073.2	0.952	0.2	-64	-64	0.00024	2	8	130.5	1	0	3000	40	0.1	40	0.2	10000	1
G101310	candidateIDs_35	11	-64	1	33	2	0	0	0	2	16.6666666666667	-30	1	1	1	1	2	0	32	-70	10	4.5e-05	5.5e-05	0	0.007	-80	0	-115	0.004	52	90.1	1073.2	0.952	0.2	-64	-64	0.00024	2	8	130.5	1	0	3000	40	0.1	40	0.2	10000	1
G101310	candidateIDs_35	11	-64	1	33	2	0	0	0	3	16.6666666666667	-30	1	1	1	1	2	0	32	-70	10	4.5e-05	5.5e-05	0	0.007	-80	0	-115	0.00148	38.63	273.4	1022	0.775	0.2	-64	-64	0.00024	2	8	130.5	1	0	3000	40	0.1	40	0.2	10000	1
G101310	candidateIDs_35	11	-64	1	33	2	0	0	0	4	16.6666666666667	-30	1	1	1	1	2	0	32	-70	10	4.5e-05	5.5e-05	0	0.007	-80	0	-115	0.00105333333333333	39.88	65.8	2600	0.629	0.2	-64	-64	0.00024	2	8	130.5	1	0	3000	40	0.1	40	0.2	10000	1
G101310	candidateIDs_35	11	-64	1	33	2	0	0	0	1	33.3333333333333	-30	1	1	1	1	2	0	32	-70	10	4.5e-05	5.5e-05	0	0.007	-80	0	-115	0.00533333333333333	52	90.1	1073.2	0.952	0.2	-64	-64	0.00024	2	8	130.5	1	0	3000	40	0.1	40	0.2	10000	1
G101310	candidateIDs_35	11	-64	1	33	2	0	0	0	2	33.3333333333333	-30	1	1	1	1	2	0	32	-70	10	4.5e-05	5.5e-05	0	0.007	-80	0	-115	0.008	52	90.1	1073.2	0.952	0.2	-64	-64	0.00024	2	8	130.5	1	0	3000	40	0.1	40	0.2	10000	1
G101310	candidateIDs_35	11	-64	1	33	2	0	0	0	3	33.3333333333333	-30	1	1	1	1	2	0	32	-70	10	4.5e-05	5.5e-05	0	0.007	-80	0	-115	0.00296	38.63	273.4	1022	0.775	0.2	-64	-64	0.00024	2	8	130.5	1	0	3000	40	0.1	40	0.2	10000	1
G101310	candidateIDs_35	11	-64	1	33	2	0	0	0	4	33.3333333333333	-30	1	1	1	1	2	0	32	-70	10	4.5e-05	5.5e-05	0	0.007	-80	0	-115	0.00210666666666667	39.88	65.8	2600	0.629	0.2	-64	-64	0.00024	2	8	130.5	1	0	3000	40	0.1	40	0.2	10000	1
I101210	candidateIDs_29	11	-64	1	33	2	0	0	0	1	8.33333333333333	-30	1	1	1	1	2	0	32	-70	10	4.5e-05	5.5e-05	0	0.007	-80	0	-115	0.00133333333333333	52	90.1	1073.2	0.952	0.2	-64	-64	0.00024	2	8	130.5	1	0	3000	40	0.1	40	0.2	10000	1
I101210	candidateIDs_29	11	-64	1	33	2	0	0	0	2	8.33333333333333	-30	1	1	1	1	2	0	32	-70	10	4.5e-05	5.5e-05	0	0.007	-80	0	-115	0.002	52	90.1	1073.2	0.952	0.2	-64	-64	0.00024	2	8	130.5	1	0	3000	40	0.1	40	0.2	10000	1
I101210	candidateIDs_29	11	-64	1	33	2	0	0	0	3	8.33333333333333	-30	1	1	1	1	2	0	32	-70	10	4.5e-05	5.5e-05	0	0.007	-80	0	-115	0.00074	38.63	273.4	1022	0.775	0.2	-64	-64	0.00024	2	8	130.5	1	0	3000	40	0.1	40	0.2	10000	1
I101210	candidateIDs_29	11	-64	1	33	2	0	0	0	4	8.33333333333333	-30	1	1	1	1	2	0	32	-70	10	4.5e-05	5.5e-05	0	0.007	-80	0	-115	0.000526666666666667	39.88	65.8	2600	0.629	0.2	-64	-64	0.00024	2	8	130.5	1	0	3000	40	0.1	40	0.2	10000	1
I101210	candidateIDs_29	11	-64	1	33	2	0	0	0	1	16.6666666666667	-30	1	1	1	1	2	0	32	-70	10	4.5e-05	5.5e-05	0	0.007	-80	0	-115	0.00266666666666667	52	90.1	1073.2	0.952	0.2	-64	-64	0.00024	2	8	130.5	1	0	3000	40	0.1	40	0.2	10000	1
I101210	candidateIDs_29	11	-64	1	33	2	0	0	0	2	16.6666666666667	-30	1	1	1	1	2	0	32	-70	10	4.5e-05	5.5e-05	0	0.007	-80	0	-115	0.004	52	90.1	1073.2	0.952	0.2	-64	-64	0.00024	2	8	130.5	1	0	3000	40	0.1	40	0.2	10000	1
I101210	candidateIDs_29	11	-64	1	33	2	0	0	0	3	16.6666666666667	-30	1	1	1	1	2	0	32	-70	10	4.5e-05	5.5e-05	0	0.007	-80	0	-115	0.00148	38.63	273.4	1022	0.775	0.2	-64	-64	0.00024	2	8	130.5	1	0	3000	40	0.1	40	0.2	10000	1
I101210	candidateIDs_29	11	-64	1	33	2	0	0	0	4	16.6666666666667	-30	1	1	1	1	2	0	32	-70	10	4.5e-05	5.5e-05	0	0.007	-80	0	-115	0.00105333333333333	39.88	65.8	2600	0.629	0.2	-64	-64	0.00024	2	8	130.5	1	0	3000	40	0.1	40	0.2	10000	1
I101210	candidateIDs_29	11	-64	1	33	2	0	0	0	1	33.3333333333333	-30	1	1	1	1	2	0	32	-70	10	4.5e-05	5.5e-05	0	0.007	-80	0	-115	0.00533333333333333	52	90.1	1073.2	0.952	0.2	-64	-64	0.00024	2	8	130.5	1	0	3000	40	0.1	40	0.2	10000	1
I101210	candidateIDs_29	11	-64	1	33	2	0	0	0	2	33.3333333333333	-30	1	1	1	1	2	0	32	-70	10	4.5e-05	5.5e-05	0	0.007	-80	0	-115	0.008	52	90.1	1073.2	0.952	0.2	-64	-64	0.00024	2	8	130.5	1	0	3000	40	0.1	40	0.2	10000	1
I101210	candidateIDs_29	11	-64	1	33	2	0	0	0	3	33.3333333333333	-30	1	1	1	1	2	0	32	-70	10	4.5e-05	5.5e-05	0	0.007	-80	0	-115	0.00296	38.63	273.4	1022	0.775	0.2	-64	-64	0.00024	2	8	130.5	1	0	3000	40	0.1	40	0.2	10000	1
I101210	candidateIDs_29	11	-64	1	33	2	0	0	0	4	33.3333333333333	-30	1	1	1	1	2	0	32	-70	10	4.5e-05	5.5e-05	0	0.007	-80	0	-115	0.00210666666666667	39.88	65.8	2600	0.629	0.2	-64	-64	0.00024	2	8	130.5	1	0	3000	40	0.1	40	0.2	10000	1
C101210	candidateIDs_2	11	-64	1	33	2	0	0	0	1	8.33333333333333	-30	1	1	1	1	2	0	32	-70	10	4.5e-05	5.5e-05	0	0.007	-80	0	-115	0.00133333333333333	52	90.1	1073.2	0.952	0.2	-64	-64	0.00024	2	8	130.5	1	0	3000	40	0.1	40	0.2	10000	1
C101210	candidateIDs_2	11	-64	1	33	2	0	0	0	2	8.33333333333333	-30	1	1	1	1	2	0	32	-70	10	4.5e-05	5.5e-05	0	0.007	-80	0	-115	0.002	52	90.1	1073.2	0.952	0.2	-64	-64	0.00024	2	8	130.5	1	0	3000	40	0.1	40	0.2	10000	1
C101210	candidateIDs_2	11	-64	1	33	2	0	0	0	3	8.33333333333333	-30	1	1	1	1	2	0	32	-70	10	4.5e-05	5.5e-05	0	0.007	-80	0	-115	0.00074	38.63	273.4	1022	0.775	0.2	-64	-64	0.00024	2	8	130.5	1	0	3000	40	0.1	40	0.2	10000	1
C101210	candidateIDs_2	11	-64	1	33	2	0	0	0	4	8.33333333333333	-30	1	1	1	1	2	0	32	-70	10	4.5e-05	5.5e-05	0	0.007	-80	0	-115	0.000526666666666667	39.88	65.8	2600	0.629	0.2	-64	-64	0.00024	2	8	130.5	1	0	3000	40	0.1	40	0.2	10000	1
C101210	candidateIDs_2	11	-64	1	33	2	0	0	0	1	16.6666666666667	-30	1	1	1	1	2	0	32	-70	10	4.5e-05	5.5e-05	0	0.007	-80	0	-115	0.00266666666666667	52	90.1	1073.2	0.952	0.2	-64	-64	0.00024	2	8	130.5	1	0	3000	40	0.1	40	0.2	10000	1
C101210	candidateIDs_2	11	-64	1	33	2	0	0	0	2	16.6666666666667	-30	1	1	1	1	2	0	32	-70	10	4.5e-05	5.5e-05	0	0.007	-80	0	-115	0.004	52	90.1	1073.2	0.952	0.2	-64	-64	0.00024	2	8	130.5	1	0	3000	40	0.1	40	0.2	10000	1
C101210	candidateIDs_2	11	-64	1	33	2	0	0	0	3	16.6666666666667	-30	1	1	1	1	2	0	32	-70	10	4.5e-05	5.5e-05	0	0.007	-80	0	-115	0.00148	38.63	273.4	1022	0.775	0.2	-64	-64	0.00024	2	8	130.5	1	0	3000	40	0.1	40	0.2	10000	1
C101210	candidateIDs_2	11	-64	1	33	2	0	0	0	4	16.6666666666667	-30	1	1	1	1	2	0	32	-70	10	4.5e-05	5.5e-05	0	0.007	-80	0	-115	0.00105333333333333	39.88	65.8	2600	0.629	0.2	-64	-64	0.00024	2	8	130.5	1	0	3000	40	0.1	40	0.2	10000	1
C101210	candidateIDs_2	11	-64	1	33	2	0	0	0	1	33.3333333333333	-30	1	1	1	1	2	0	32	-70	10	4.5e-05	5.5e-05	0	0.007	-80	0	-115	0.00533333333333333	52	90.1	1073.2	0.952	0.2	-64	-64	0.00024	2	8	130.5	1	0	3000	40	0.1	40	0.2	10000	1
C101210	candidateIDs_2	11	-64	1	33	2	0	0	0	2	33.3333333333333	-30	1	1	1	1	2	0	32	-70	10	4.5e-05	5.5e-05	0	0.007	-80	0	-115	0.008	52	90.1	1073.2	0.952	0.2	-64	-64	0.00024	2	8	130.5	1	0	3000	40	0.1	40	0.2	10000	1
C101210	candidateIDs_2	11	-64	1	33	2	0	0	0	3	33.3333333333333	-30	1	1	1	1	2	0	32	-70	10	4.5e-05	5.5e-05	0	0.007	-80	0	-115	0.00296	38.63	273.4	1022	0.775	0.2	-64	-64	0.00024	2	8	130.5	1	0	3000	40	0.1	40	0.2	10000	1
C101210	candidateIDs_2	11	-64	1	33	2	0	0	0	4	33.3333333333333	-30	1	1	1	1	2	0	32	-70	10	4.5e-05	5.5e-05	0	0.007	-80	0	-115	0.00210666666666667	39.88	65.8	2600	0.629	0.2	-64	-64	0.00024	2	8	130.5	1	0	3000	40	0.1	40	0.2	10000	1
B100110	candidateIDs_19	11	-64	1	33	2	0	0	0	1	8.33333333333333	-30	1	1	1	1	2	0	32	-70	10	4.5e-05	5.5e-05	0	0.007	-80	0	-115	0.00133333333333333	52	90.1	1073.2	0.952	0.2	-64	-64	0.00024	2	8	130.5	1	0	3000	40	0.1	40	0.2	10000	1
B100110	candidateIDs_19	11	-64	1	33	2	0	0	0	2	8.33333333333333	-30	1	1	1	1	2	0	32	-70	10	4.5e-05	5.5e-05	0	0.007	-80	0	-115	0.002	52	90.1	1073.2	0.952	0.2	-64	-64	0.00024	2	8	130.5	1	0	3000	40	0.1	40	0.2	10000	1
B100110	candidateIDs_19	11	-64	1	33	2	0	0	0	3	8.33333333333333	-30	1	1	1	1	2	0	32	-70	10	4.5e-05	5.5e-05	0	0.007	-80	0	-115	0.00074	38.63	273.4	1022	0.775	0.2	-64	-64	0.00024	2	8	130.5	1	0	3000	40	0.1	40	0.2	10000	1
B100110	candidateIDs_19	11	-64	1	33	2	0	0	0	4	8.33333333333333	-30	1	1	1	1	2	0	32	-70	10	4.5e-05	5.5e-05	0	0.007	-80	0	-115	0.000526666666666667	39.88	65.8	2600	0.629	0.2	-64	-64	0.00024	2	8	130.5	1	0	3000	40	0.1	40	0.2	10000	1
B100110	candidateIDs_19	11	-64	1	33	2	0	0	0	1	16.6666666666667	-30	1	1	1	1	2	0	32	-70	10	4.5e-05	5.5e-05	0	0.007	-80	0	-115	0.00266666666666667	52	90.1	1073.2	0.952	0.2	-64	-64	0.00024	2	8	130.5	1	0	3000	40	0.1	40	0.2	10000	1
B100110	candidateIDs_19	11	-64	1	33	2	0	0	0	2	16.6666666666667	-30	1	1	1	1	2	0	32	-70	10	4.5e-05	5.5e-05	0	0.007	-80	0	-115	0.004	52	90.1	1073.2	0.952	0.2	-64	-64	0.00024	2	8	130.5	1	0	3000	40	0.1	40	0.2	10000	1
B100110	candidateIDs_19	11	-64	1	33	2	0	0	0	3	16.6666666666667	-30	1	1	1	1	2	0	32	-70	10	4.5e-05	5.5e-05	0	0.007	-80	0	-115	0.00148	38.63	273.4	1022	0.775	0.2	-64	-64	0.00024	2	8	130.5	1	0	3000	40	0.1	40	0.2	10000	1
B100110	candidateIDs_19	11	-64	1	33	2	0	0	0	4	16.6666666666667	-30	1	1	1	1	2	0	32	-70	10	4.5e-05	5.5e-05	0	0.007	-80	0	-115	0.00105333333333333	39.88	65.8	2600	0.629	0.2	-64	-64	0.00024	2	8	130.5	1	0	3000	40	0.1	40	0.2	10000	1
B100110	candidateIDs_19	11	-64	1	33	2	0	0	0	1	33.3333333333333	-30	1	1	1	1	2	0	32	-70	10	4.5e-05	5.5e-05	0	0.007	-80	0	-115	0.00533333333333333	52	90.1	1073.2	0.952	0.2	-64	-64	0.00024	2	8	130.5	1	0	3000	40	0.1	40	0.2	10000	1
B100110	candidateIDs_19	11	-64	1	33	2	0	0	0	2	33.3333333333333	-30	1	1	1	1	2	0	32	-70	10	4.5e-05	5.5e-05	0	0.007	-80	0	-115	0.008	52	90.1	1073.2	0.952	0.2	-64	-64	0.00024	2	8	130.5	1	0	3000	40	0.1	40	0.2	10000	1
B100110	candidateIDs_19	11	-64	1	33	2	0	0	0	3	33.3333333333333	-30	1	1	1	1	2	0	32	-70	10	4.5e-05	5.5e-05	0	0.007	-80	0	-115	0.00296	38.63	273.4	1022	0.775	0.2	-64	-64	0.00024	2	8	130.5	1	0	3000	40	0.1	40	0.2	10000	1
B100110	candidateIDs_19	11	-64	1	33	2	0	0	0	4	33.3333333333333	-30	1	1	1	1	2	0	32	-70	10	4.5e-05	5.5e-05	0	0.007	-80	0	-115	0.00210666666666667	39.88	65.8	2600	0.629	0.2	-64	-64	0.00024	2	8	130.5	1	0	3000	40	0.1	40	0.2	10000	1
A092110	candidateIDs_7	11	-64	1	33	2	0	0	0	1	8.33333333333333	-30	1	1	1	1	2	0	32	-70	10	4.5e-05	5.5e-05	0	0.007	-80	0	-115	0.00133333333333333	52	90.1	1073.2	0.952	0.2	-64	-64	0.00024	2	8	130.5	1	0	3000	40	0.1	40	0.2	10000	1
A092110	candidateIDs_7	11	-64	1	33	2	0	0	0	2	8.33333333333333	-30	1	1	1	1	2	0	32	-70	10	4.5e-05	5.5e-05	0	0.007	-80	0	-115	0.002	52	90.1	1073.2	0.952	0.2	-64	-64	0.00024	2	8	130.5	1	0	3000	40	0.1	40	0.2	10000	1
A092110	candidateIDs_7	11	-64	1	33	2	0	0	0	3	8.33333333333333	-30	1	1	1	1	2	0	32	-70	10	4.5e-05	5.5e-05	0	0.007	-80	0	-115	0.00074	38.63	273.4	1022	0.775	0.2	-64	-64	0.00024	2	8	130.5	1	0	3000	40	0.1	40	0.2	10000	1
A092110	candidateIDs_7	11	-64	1	33	2	0	0	0	4	8.33333333333333	-30	1	1	1	1	2	0	32	-70	10	4.5e-05	5.5e-05	0	0.007	-80	0	-115	0.000526666666666667	39.88	65.8	2600	0.629	0.2	-64	-64	0.00024	2	8	130.5	1	0	3000	40	0.1	40	0.2	10000	1
A092110	candidateIDs_7	11	-64	1	33	2	0	0	0	1	16.6666666666667	-30	1	1	1	1	2	0	32	-70	10	4.5e-05	5.5e-05	0	0.007	-80	0	-115	0.00266666666666667	52	90.1	1073.2	0.952	0.2	-64	-64	0.00024	2	8	130.5	1	0	3000	40	0.1	40	0.2	10000	1
A092110	candidateIDs_7	11	-64	1	33	2	0	0	0	2	16.6666666666667	-30	1	1	1	1	2	0	32	-70	10	4.5e-05	5.5e-05	0	0.007	-80	0	-115	0.004	52	90.1	1073.2	0.952	0.2	-64	-64	0.00024	2	8	130.5	1	0	3000	40	0.1	40	0.2	10000	1
A092110	candidateIDs_7	11	-64	1	33	2	0	0	0	3	16.6666666666667	-30	1	1	1	1	2	0	32	-70	10	4.5e-05	5.5e-05	0	0.007	-80	0	-115	0.00148	38.63	273.4	1022	0.775	0.2	-64	-64	0.00024	2	8	130.5	1	0	3000	40	0.1	40	0.2	10000	1
A092110	candidateIDs_7	11	-64	1	33	2	0	0	0	4	16.6666666666667	-30	1	1	1	1	2	0	32	-70	10	4.5e-05	5.5e-05	0	0.007	-80	0	-115	0.00105333333333333	39.88	65.8	2600	0.629	0.2	-64	-64	0.00024	2	8	130.5	1	0	3000	40	0.1	40	0.2	10000	1
A092110	candidateIDs_7	11	-64	1	33	2	0	0	0	1	33.3333333333333	-30	1	1	1	1	2	0	32	-70	10	4.5e-05	5.5e-05	0	0.007	-80	0	-115	0.00533333333333333	52	90.1	1073.2	0.952	0.2	-64	-64	0.00024	2	8	130.5	1	0	3000	40	0.1	40	0.2	10000	1
A092110	candidateIDs_7	11	-64	1	33	2	0	0	0	2	33.3333333333333	-30	1	1	1	1	2	0	32	-70	10	4.5e-05	5.5e-05	0	0.007	-80	0	-115	0.008	52	90.1	1073.2	0.952	0.2	-64	-64	0.00024	2	8	130.5	1	0	3000	40	0.1	40	0.2	10000	1
A092110	candidateIDs_7	11	-64	1	33	2	0	0	0	3	33.3333333333333	-30	1	1	1	1	2	0	32	-70	10	4.5e-05	5.5e-05	0	0.007	-80	0	-115	0.00296	38.63	273.4	1022	0.775	0.2	-64	-64	0.00024	2	8	130.5	1	0	3000	40	0.1	40	0.2	10000	1
A092110	candidateIDs_7	11	-64	1	33	2	0	0	0	4	33.3333333333333	-30	1	1	1	1	2	0	32	-70	10	4.5e-05	5.5e-05	0	0.007	-80	0	-115	0.00210666666666667	39.88	65.8	2600	0.629	0.2	-64	-64	0.00024	2	8	130.5	1	0	3000	40	0.1	40	0.2	10000	1
E092910	candidateIDs_18	11	-64	1	33	2	0	0	0	1	8.33333333333333	-30	1	1	1	1	2	0	32	-70	10	4.5e-05	5.5e-05	0	0.007	-80	0	-115	0.00133333333333333	52	90.1	1073.2	0.952	0.2	-64	-64	0.00024	2	8	130.5	1	0	3000	40	0.1	40	0.2	10000	1
E092910	candidateIDs_18	11	-64	1	33	2	0	0	0	2	8.33333333333333	-30	1	1	1	1	2	0	32	-70	10	4.5e-05	5.5e-05	0	0.007	-80	0	-115	0.002	52	90.1	1073.2	0.952	0.2	-64	-64	0.00024	2	8	130.5	1	0	3000	40	0.1	40	0.2	10000	1
E092910	candidateIDs_18	11	-64	1	33	2	0	0	0	3	8.33333333333333	-30	1	1	1	1	2	0	32	-70	10	4.5e-05	5.5e-05	0	0.007	-80	0	-115	0.00074	38.63	273.4	1022	0.775	0.2	-64	-64	0.00024	2	8	130.5	1	0	3000	40	0.1	40	0.2	10000	1
E092910	candidateIDs_18	11	-64	1	33	2	0	0	0	4	8.33333333333333	-30	1	1	1	1	2	0	32	-70	10	4.5e-05	5.5e-05	0	0.007	-80	0	-115	0.000526666666666667	39.88	65.8	2600	0.629	0.2	-64	-64	0.00024	2	8	130.5	1	0	3000	40	0.1	40	0.2	10000	1
E092910	candidateIDs_18	11	-64	1	33	2	0	0	0	1	16.6666666666667	-30	1	1	1	1	2	0	32	-70	10	4.5e-05	5.5e-05	0	0.007	-80	0	-115	0.00266666666666667	52	90.1	1073.2	0.952	0.2	-64	-64	0.00024	2	8	130.5	1	0	3000	40	0.1	40	0.2	10000	1
E092910	candidateIDs_18	11	-64	1	33	2	0	0	0	2	16.6666666666667	-30	1	1	1	1	2	0	32	-70	10	4.5e-05	5.5e-05	0	0.007	-80	0	-115	0.004	52	90.1	1073.2	0.952	0.2	-64	-64	0.00024	2	8	130.5	1	0	3000	40	0.1	40	0.2	10000	1
E092910	candidateIDs_18	11	-64	1	33	2	0	0	0	3	16.6666666666667	-30	1	1	1	1	2	0	32	-70	10	4.5e-05	5.5e-05	0	0.007	-80	0	-115	0.00148	38.63	273.4	1022	0.775	0.2	-64	-64	0.00024	2	8	130.5	1	0	3000	40	0.1	40	0.2	10000	1
E092910	candidateIDs_18	11	-64	1	33	2	0	0	0	4	16.6666666666667	-30	1	1	1	1	2	0	32	-70	10	4.5e-05	5.5e-05	0	0.007	-80	0	-115	0.00105333333333333	39.88	65.8	2600	0.629	0.2	-64	-64	0.00024	2	8	130.5	1	0	3000	40	0.1	40	0.2	10000	1
E092910	candidateIDs_18	11	-64	1	33	2	0	0	0	1	33.3333333333333	-30	1	1	1	1	2	0	32	-70	10	4.5e-05	5.5e-05	0	0.007	-80	0	-115	0.00533333333333333	52	90.1	1073.2	0.952	0.2	-64	-64	0.00024	2	8	130.5	1	0	3000	40	0.1	40	0.2	10000	1
E092910	candidateIDs_18	11	-64	1	33	2	0	0	0	2	33.3333333333333	-30	1	1	1	1	2	0	32	-70	10	4.5e-05	5.5e-05	0	0.007	-80	0	-115	0.008	52	90.1	1073.2	0.952	0.2	-64	-64	0.00024	2	8	130.5	1	0	3000	40	0.1	40	0.2	10000	1
E092910	candidateIDs_18	11	-64	1	33	2	0	0	0	3	33.3333333333333	-30	1	1	1	1	2	0	32	-70	10	4.5e-05	5.5e-05	0	0.007	-80	0	-115	0.00296	38.63	273.4	1022	0.775	0.2	-64	-64	0.00024	2	8	130.5	1	0	3000	40	0.1	40	0.2	10000	1
E092910	candidateIDs_18	11	-64	1	33	2	0	0	0	4	33.3333333333333	-30	1	1	1	1	2	0	32	-70	10	4.5e-05	5.5e-05	0	0.007	-80	0	-115	0.00210666666666667	39.88	65.8	2600	0.629	0.2	-64	-64	0.00024	2	8	130.5	1	0	3000	40	0.1	40	0.2	10000	1
E101310	candidateIDs_33	11	-64	1	33	2	0	0	0	1	8.33333333333333	-30	1	1	1	1	2	0	32	-70	10	4.5e-05	5.5e-05	0	0.007	-80	0	-115	0.00133333333333333	52	90.1	1073.2	0.952	0.2	-64	-64	0.00024	2	8	130.5	1	0	3000	40	0.1	40	0.2	10000	1
E101310	candidateIDs_33	11	-64	1	33	2	0	0	0	2	8.33333333333333	-30	1	1	1	1	2	0	32	-70	10	4.5e-05	5.5e-05	0	0.007	-80	0	-115	0.002	52	90.1	1073.2	0.952	0.2	-64	-64	0.00024	2	8	130.5	1	0	3000	40	0.1	40	0.2	10000	1
E101310	candidateIDs_33	11	-64	1	33	2	0	0	0	3	8.33333333333333	-30	1	1	1	1	2	0	32	-70	10	4.5e-05	5.5e-05	0	0.007	-80	0	-115	0.00074	38.63	273.4	1022	0.775	0.2	-64	-64	0.00024	2	8	130.5	1	0	3000	40	0.1	40	0.2	10000	1
E101310	candidateIDs_33	11	-64	1	33	2	0	0	0	4	8.33333333333333	-30	1	1	1	1	2	0	32	-70	10	4.5e-05	5.5e-05	0	0.007	-80	0	-115	0.000526666666666667	39.88	65.8	2600	0.629	0.2	-64	-64	0.00024	2	8	130.5	1	0	3000	40	0.1	40	0.2	10000	1
E101310	candidateIDs_33	11	-64	1	33	2	0	0	0	1	16.6666666666667	-30	1	1	1	1	2	0	32	-70	10	4.5e-05	5.5e-05	0	0.007	-80	0	-115	0.00266666666666667	52	90.1	1073.2	0.952	0.2	-64	-64	0.00024	2	8	130.5	1	0	3000	40	0.1	40	0.2	10000	1
E101310	candidateIDs_33	11	-64	1	33	2	0	0	0	2	16.6666666666667	-30	1	1	1	1	2	0	32	-70	10	4.5e-05	5.5e-05	0	0.007	-80	0	-115	0.004	52	90.1	1073.2	0.952	0.2	-64	-64	0.00024	2	8	130.5	1	0	3000	40	0.1	40	0.2	10000	1
E101310	candidateIDs_33	11	-64	1	33	2	0	0	0	3	16.6666666666667	-30	1	1	1	1	2	0	32	-70	10	4.5e-05	5.5e-05	0	0.007	-80	0	-115	0.00148	38.63	273.4	1022	0.775	0.2	-64	-64	0.00024	2	8	130.5	1	0	3000	40	0.1	40	0.2	10000	1
E101310	candidateIDs_33	11	-64	1	33	2	0	0	0	4	16.6666666666667	-30	1	1	1	1	2	0	32	-70	10	4.5e-05	5.5e-05	0	0.007	-80	0	-115	0.00105333333333333	39.88	65.8	2600	0.629	0.2	-64	-64	0.00024	2	8	130.5	1	0	3000	40	0.1	40	0.2	10000	1
E101310	candidateIDs_33	11	-64	1	33	2	0	0	0	1	33.3333333333333	-30	1	1	1	1	2	0	32	-70	10	4.5e-05	5.5e-05	0	0.007	-80	0	-115	0.00533333333333333	52	90.1	1073.2	0.952	0.2	-64	-64	0.00024	2	8	130.5	1	0	3000	40	0.1	40	0.2	10000	1
E101310	candidateIDs_33	11	-64	1	33	2	0	0	0	2	33.3333333333333	-30	1	1	1	1	2	0	32	-70	10	4.5e-05	5.5e-05	0	0.007	-80	0	-115	0.008	52	90.1	1073.2	0.952	0.2	-64	-64	0.00024	2	8	130.5	1	0	3000	40	0.1	40	0.2	10000	1
E101310	candidateIDs_33	11	-64	1	33	2	0	0	0	3	33.3333333333333	-30	1	1	1	1	2	0	32	-70	10	4.5e-05	5.5e-05	0	0.007	-80	0	-115	0.00296	38.63	273.4	1022	0.775	0.2	-64	-64	0.00024	2	8	130.5	1	0	3000	40	0.1	40	0.2	10000	1
E101310	candidateIDs_33	11	-64	1	33	2	0	0	0	4	33.3333333333333	-30	1	1	1	1	2	0	32	-70	10	4.5e-05	5.5e-05	0	0.007	-80	0	-115	0.00210666666666667	39.88	65.8	2600	0.629	0.2	-64	-64	0.00024	2	8	130.5	1	0	3000	40	0.1	40	0.2	10000	1
D100810	candidateIDs_23	11	-64	1	33	2	0	0	0	1	8.33333333333333	-30	1	1	1	1	2	0	32	-70	10	4.5e-05	5.5e-05	0	0.007	-80	0	-115	0.00133333333333333	52	90.1	1073.2	0.952	0.2	-64	-64	0.00024	2	8	130.5	1	0	3000	40	0.1	40	0.2	10000	1
D100810	candidateIDs_23	11	-64	1	33	2	0	0	0	2	8.33333333333333	-30	1	1	1	1	2	0	32	-70	10	4.5e-05	5.5e-05	0	0.007	-80	0	-115	0.002	52	90.1	1073.2	0.952	0.2	-64	-64	0.00024	2	8	130.5	1	0	3000	40	0.1	40	0.2	10000	1
D100810	candidateIDs_23	11	-64	1	33	2	0	0	0	3	8.33333333333333	-30	1	1	1	1	2	0	32	-70	10	4.5e-05	5.5e-05	0	0.007	-80	0	-115	0.00074	38.63	273.4	1022	0.775	0.2	-64	-64	0.00024	2	8	130.5	1	0	3000	40	0.1	40	0.2	10000	1
D100810	candidateIDs_23	11	-64	1	33	2	0	0	0	4	8.33333333333333	-30	1	1	1	1	2	0	32	-70	10	4.5e-05	5.5e-05	0	0.007	-80	0	-115	0.000526666666666667	39.88	65.8	2600	0.629	0.2	-64	-64	0.00024	2	8	130.5	1	0	3000	40	0.1	40	0.2	10000	1
D100810	candidateIDs_23	11	-64	1	33	2	0	0	0	1	16.6666666666667	-30	1	1	1	1	2	0	32	-70	10	4.5e-05	5.5e-05	0	0.007	-80	0	-115	0.00266666666666667	52	90.1	1073.2	0.952	0.2	-64	-64	0.00024	2	8	130.5	1	0	3000	40	0.1	40	0.2	10000	1
D100810	candidateIDs_23	11	-64	1	33	2	0	0	0	2	16.6666666666667	-30	1	1	1	1	2	0	32	-70	10	4.5e-05	5.5e-05	0	0.007	-80	0	-115	0.004	52	90.1	1073.2	0.952	0.2	-64	-64	0.00024	2	8	130.5	1	0	3000	40	0.1	40	0.2	10000	1
D100810	candidateIDs_23	11	-64	1	33	2	0	0	0	3	16.6666666666667	-30	1	1	1	1	2	0	32	-70	10	4.5e-05	5.5e-05	0	0.007	-80	0	-115	0.00148	38.63	273.4	1022	0.775	0.2	-64	-64	0.00024	2	8	130.5	1	0	3000	40	0.1	40	0.2	10000	1
D100810	candidateIDs_23	11	-64	1	33	2	0	0	0	4	16.6666666666667	-30	1	1	1	1	2	0	32	-70	10	4.5e-05	5.5e-05	0	0.007	-80	0	-115	0.00105333333333333	39.88	65.8	2600	0.629	0.2	-64	-64	0.00024	2	8	130.5	1	0	3000	40	0.1	40	0.2	10000	1
D100810	candidateIDs_23	11	-64	1	33	2	0	0	0	1	33.3333333333333	-30	1	1	1	1	2	0	32	-70	10	4.5e-05	5.5e-05	0	0.007	-80	0	-115	0.00533333333333333	52	90.1	1073.2	0.952	0.2	-64	-64	0.00024	2	8	130.5	1	0	3000	40	0.1	40	0.2	10000	1
D100810	candidateIDs_23	11	-64	1	33	2	0	0	0	2	33.3333333333333	-30	1	1	1	1	2	0	32	-70	10	4.5e-05	5.5e-05	0	0.007	-80	0	-115	0.008	52	90.1	1073.2	0.952	0.2	-64	-64	0.00024	2	8	130.5	1	0	3000	40	0.1	40	0.2	10000	1
D100810	candidateIDs_23	11	-64	1	33	2	0	0	0	3	33.3333333333333	-30	1	1	1	1	2	0	32	-70	10	4.5e-05	5.5e-05	0	0.007	-80	0	-115	0.00296	38.63	273.4	1022	0.775	0.2	-64	-64	0.00024	2	8	130.5	1	0	3000	40	0.1	40	0.2	10000	1
D100810	candidateIDs_23	11	-64	1	33	2	0	0	0	4	33.3333333333333	-30	1	1	1	1	2	0	32	-70	10	4.5e-05	5.5e-05	0	0.007	-80	0	-115	0.00210666666666667	39.88	65.8	2600	0.629	0.2	-64	-64	0.00024	2	8	130.5	1	0	3000	40	0.1	40	0.2	10000	1
E101210	candidateIDs_27	11	-64	1	33	2	0	0	0	1	8.33333333333333	-30	1	1	1	1	2	0	32	-70	10	4.5e-05	5.5e-05	0	0.007	-80	0	-115	0.00133333333333333	52	90.1	1073.2	0.952	0.2	-64	-64	0.00024	2	8	130.5	1	0	3000	40	0.1	40	0.2	10000	1
E101210	candidateIDs_27	11	-64	1	33	2	0	0	0	2	8.33333333333333	-30	1	1	1	1	2	0	32	-70	10	4.5e-05	5.5e-05	0	0.007	-80	0	-115	0.002	52	90.1	1073.2	0.952	0.2	-64	-64	0.00024	2	8	130.5	1	0	3000	40	0.1	40	0.2	10000	1
E101210	candidateIDs_27	11	-64	1	33	2	0	0	0	3	8.33333333333333	-30	1	1	1	1	2	0	32	-70	10	4.5e-05	5.5e-05	0	0.007	-80	0	-115	0.00074	38.63	273.4	1022	0.775	0.2	-64	-64	0.00024	2	8	130.5	1	0	3000	40	0.1	40	0.2	10000	1
E101210	candidateIDs_27	11	-64	1	33	2	0	0	0	4	8.33333333333333	-30	1	1	1	1	2	0	32	-70	10	4.5e-05	5.5e-05	0	0.007	-80	0	-115	0.000526666666666667	39.88	65.8	2600	0.629	0.2	-64	-64	0.00024	2	8	130.5	1	0	3000	40	0.1	40	0.2	10000	1
E101210	candidateIDs_27	11	-64	1	33	2	0	0	0	1	16.6666666666667	-30	1	1	1	1	2	0	32	-70	10	4.5e-05	5.5e-05	0	0.007	-80	0	-115	0.00266666666666667	52	90.1	1073.2	0.952	0.2	-64	-64	0.00024	2	8	130.5	1	0	3000	40	0.1	40	0.2	10000	1
E101210	candidateIDs_27	11	-64	1	33	2	0	0	0	2	16.6666666666667	-30	1	1	1	1	2	0	32	-70	10	4.5e-05	5.5e-05	0	0.007	-80	0	-115	0.004	52	90.1	1073.2	0.952	0.2	-64	-64	0.00024	2	8	130.5	1	0	3000	40	0.1	40	0.2	10000	1
E101210	candidateIDs_27	11	-64	1	33	2	0	0	0	3	16.6666666666667	-30	1	1	1	1	2	0	32	-70	10	4.5e-05	5.5e-05	0	0.007	-80	0	-115	0.00148	38.63	273.4	1022	0.775	0.2	-64	-64	0.00024	2	8	130.5	1	0	3000	40	0.1	40	0.2	10000	1
E101210	candidateIDs_27	11	-64	1	33	2	0	0	0	4	16.6666666666667	-30	1	1	1	1	2	0	32	-70	10	4.5e-05	5.5e-05	0	0.007	-80	0	-115	0.00105333333333333	39.88	65.8	2600	0.629	0.2	-64	-64	0.00024	2	8	130.5	1	0	3000	40	0.1	40	0.2	10000	1
E101210	candidateIDs_27	11	-64	1	33	2	0	0	0	1	33.3333333333333	-30	1	1	1	1	2	0	32	-70	10	4.5e-05	5.5e-05	0	0.007	-80	0	-115	0.00533333333333333	52	90.1	1073.2	0.952	0.2	-64	-64	0.00024	2	8	130.5	1	0	3000	40	0.1	40	0.2	10000	1
E101210	candidateIDs_27	11	-64	1	33	2	0	0	0	2	33.3333333333333	-30	1	1	1	1	2	0	32	-70	10	4.5e-05	5.5e-05	0	0.007	-80	0	-115	0.008	52	90.1	1073.2	0.952	0.2	-64	-64	0.00024	2	8	130.5	1	0	3000	40	0.1	40	0.2	10000	1
E101210	candidateIDs_27	11	-64	1	33	2	0	0	0	3	33.3333333333333	-30	1	1	1	1	2	0	32	-70	10	4.5e-05	5.5e-05	0	0.007	-80	0	-115	0.00296	38.63	273.4	1022	0.775	0.2	-64	-64	0.00024	2	8	130.5	1	0	3000	40	0.1	40	0.2	10000	1
E101210	candidateIDs_27	11	-64	1	33	2	0	0	0	4	33.3333333333333	-30	1	1	1	1	2	0	32	-70	10	4.5e-05	5.5e-05	0	0.007	-80	0	-115	0.00210666666666667	39.88	65.8	2600	0.629	0.2	-64	-64	0.00024	2	8	130.5	1	0	3000	40	0.1	40	0.2	10000	1
C092810	candidateIDs_13	11	-64	1	33	2	0	0	0	1	8.33333333333333	-30	1	1	1	1	2	0	32	-70	10	4.5e-05	5.5e-05	0	0.007	-80	0	-115	0.00133333333333333	52	90.1	1073.2	0.952	0.2	-64	-64	0.00024	2	8	130.5	1	0	3000	40	0.1	40	0.2	10000	1
C092810	candidateIDs_13	11	-64	1	33	2	0	0	0	2	8.33333333333333	-30	1	1	1	1	2	0	32	-70	10	4.5e-05	5.5e-05	0	0.007	-80	0	-115	0.002	52	90.1	1073.2	0.952	0.2	-64	-64	0.00024	2	8	130.5	1	0	3000	40	0.1	40	0.2	10000	1
C092810	candidateIDs_13	11	-64	1	33	2	0	0	0	3	8.33333333333333	-30	1	1	1	1	2	0	32	-70	10	4.5e-05	5.5e-05	0	0.007	-80	0	-115	0.00074	38.63	273.4	1022	0.775	0.2	-64	-64	0.00024	2	8	130.5	1	0	3000	40	0.1	40	0.2	10000	1
C092810	candidateIDs_13	11	-64	1	33	2	0	0	0	4	8.33333333333333	-30	1	1	1	1	2	0	32	-70	10	4.5e-05	5.5e-05	0	0.007	-80	0	-115	0.000526666666666667	39.88	65.8	2600	0.629	0.2	-64	-64	0.00024	2	8	130.5	1	0	3000	40	0.1	40	0.2	10000	1
C092810	candidateIDs_13	11	-64	1	33	2	0	0	0	1	16.6666666666667	-30	1	1	1	1	2	0	32	-70	10	4.5e-05	5.5e-05	0	0.007	-80	0	-115	0.00266666666666667	52	90.1	1073.2	0.952	0.2	-64	-64	0.00024	2	8	130.5	1	0	3000	40	0.1	40	0.2	10000	1
C092810	candidateIDs_13	11	-64	1	33	2	0	0	0	2	16.6666666666667	-30	1	1	1	1	2	0	32	-70	10	4.5e-05	5.5e-05	0	0.007	-80	0	-115	0.004	52	90.1	1073.2	0.952	0.2	-64	-64	0.00024	2	8	130.5	1	0	3000	40	0.1	40	0.2	10000	1
C092810	candidateIDs_13	11	-64	1	33	2	0	0	0	3	16.6666666666667	-30	1	1	1	1	2	0	32	-70	10	4.5e-05	5.5e-05	0	0.007	-80	0	-115	0.00148	38.63	273.4	1022	0.775	0.2	-64	-64	0.00024	2	8	130.5	1	0	3000	40	0.1	40	0.2	10000	1
C092810	candidateIDs_13	11	-64	1	33	2	0	0	0	4	16.6666666666667	-30	1	1	1	1	2	0	32	-70	10	4.5e-05	5.5e-05	0	0.007	-80	0	-115	0.00105333333333333	39.88	65.8	2600	0.629	0.2	-64	-64	0.00024	2	8	130.5	1	0	3000	40	0.1	40	0.2	10000	1
C092810	candidateIDs_13	11	-64	1	33	2	0	0	0	1	33.3333333333333	-30	1	1	1	1	2	0	32	-70	10	4.5e-05	5.5e-05	0	0.007	-80	0	-115	0.00533333333333333	52	90.1	1073.2	0.952	0.2	-64	-64	0.00024	2	8	130.5	1	0	3000	40	0.1	40	0.2	10000	1
C092810	candidateIDs_13	11	-64	1	33	2	0	0	0	2	33.3333333333333	-30	1	1	1	1	2	0	32	-70	10	4.5e-05	5.5e-05	0	0.007	-80	0	-115	0.008	52	90.1	1073.2	0.952	0.2	-64	-64	0.00024	2	8	130.5	1	0	3000	40	0.1	40	0.2	10000	1
C092810	candidateIDs_13	11	-64	1	33	2	0	0	0	3	33.3333333333333	-30	1	1	1	1	2	0	32	-70	10	4.5e-05	5.5e-05	0	0.007	-80	0	-115	0.00296	38.63	273.4	1022	0.775	0.2	-64	-64	0.00024	2	8	130.5	1	0	3000	40	0.1	40	0.2	10000	1
C092810	candidateIDs_13	11	-64	1	33	2	0	0	0	4	33.3333333333333	-30	1	1	1	1	2	0	32	-70	10	4.5e-05	5.5e-05	0	0.007	-80	0	-115	0.00210666666666667	39.88	65.8	2600	0.629	0.2	-64	-64	0.00024	2	8	130.5	1	0	3000	40	0.1	40	0.2	10000	1
M101210	candidateIDs_30	11	-64	1	33	2	0	0	0	1	8.33333333333333	-30	1	1	1	1	2	0	32	-70	10	4.5e-05	5.5e-05	0	0.007	-80	0	-115	0.00133333333333333	52	90.1	1073.2	0.952	0.2	-64	-64	0.00024	2	8	130.5	1	0	3000	40	0.1	40	0.2	10000	1
M101210	candidateIDs_30	11	-64	1	33	2	0	0	0	2	8.33333333333333	-30	1	1	1	1	2	0	32	-70	10	4.5e-05	5.5e-05	0	0.007	-80	0	-115	0.002	52	90.1	1073.2	0.952	0.2	-64	-64	0.00024	2	8	130.5	1	0	3000	40	0.1	40	0.2	10000	1
M101210	candidateIDs_30	11	-64	1	33	2	0	0	0	3	8.33333333333333	-30	1	1	1	1	2	0	32	-70	10	4.5e-05	5.5e-05	0	0.007	-80	0	-115	0.00074	38.63	273.4	1022	0.775	0.2	-64	-64	0.00024	2	8	130.5	1	0	3000	40	0.1	40	0.2	10000	1
M101210	candidateIDs_30	11	-64	1	33	2	0	0	0	4	8.33333333333333	-30	1	1	1	1	2	0	32	-70	10	4.5e-05	5.5e-05	0	0.007	-80	0	-115	0.000526666666666667	39.88	65.8	2600	0.629	0.2	-64	-64	0.00024	2	8	130.5	1	0	3000	40	0.1	40	0.2	10000	1
M101210	candidateIDs_30	11	-64	1	33	2	0	0	0	1	16.6666666666667	-30	1	1	1	1	2	0	32	-70	10	4.5e-05	5.5e-05	0	0.007	-80	0	-115	0.00266666666666667	52	90.1	1073.2	0.952	0.2	-64	-64	0.00024	2	8	130.5	1	0	3000	40	0.1	40	0.2	10000	1
M101210	candidateIDs_30	11	-64	1	33	2	0	0	0	2	16.6666666666667	-30	1	1	1	1	2	0	32	-70	10	4.5e-05	5.5e-05	0	0.007	-80	0	-115	0.004	52	90.1	1073.2	0.952	0.2	-64	-64	0.00024	2	8	130.5	1	0	3000	40	0.1	40	0.2	10000	1
M101210	candidateIDs_30	11	-64	1	33	2	0	0	0	3	16.6666666666667	-30	1	1	1	1	2	0	32	-70	10	4.5e-05	5.5e-05	0	0.007	-80	0	-115	0.00148	38.63	273.4	1022	0.775	0.2	-64	-64	0.00024	2	8	130.5	1	0	3000	40	0.1	40	0.2	10000	1
M101210	candidateIDs_30	11	-64	1	33	2	0	0	0	4	16.6666666666667	-30	1	1	1	1	2	0	32	-70	10	4.5e-05	5.5e-05	0	0.007	-80	0	-115	0.00105333333333333	39.88	65.8	2600	0.629	0.2	-64	-64	0.00024	2	8	130.5	1	0	3000	40	0.1	40	0.2	10000	1
M101210	candidateIDs_30	11	-64	1	33	2	0	0	0	1	33.3333333333333	-30	1	1	1	1	2	0	32	-70	10	4.5e-05	5.5e-05	0	0.007	-80	0	-115	0.00533333333333333	52	90.1	1073.2	0.952	0.2	-64	-64	0.00024	2	8	130.5	1	0	3000	40	0.1	40	0.2	10000	1
M101210	candidateIDs_30	11	-64	1	33	2	0	0	0	2	33.3333333333333	-30	1	1	1	1	2	0	32	-70	10	4.5e-05	5.5e-05	0	0.007	-80	0	-115	0.008	52	90.1	1073.2	0.952	0.2	-64	-64	0.00024	2	8	130.5	1	0	3000	40	0.1	40	0.2	10000	1
M101210	candidateIDs_30	11	-64	1	33	2	0	0	0	3	33.3333333333333	-30	1	1	1	1	2	0	32	-70	10	4.5e-05	5.5e-05	0	0.007	-80	0	-115	0.00296	38.63	273.4	1022	0.775	0.2	-64	-64	0.00024	2	8	130.5	1	0	3000	40	0.1	40	0.2	10000	1
M101210	candidateIDs_30	11	-64	1	33	2	0	0	0	4	33.3333333333333	-30	1	1	1	1	2	0	32	-70	10	4.5e-05	5.5e-05	0	0.007	-80	0	-115	0.00210666666666667	39.88	65.8	2600	0.629	0.2	-64	-64	0.00024	2	8	130.5	1	0	3000	40	0.1	40	0.2	10000	1
A101210	candidateIDs_24	11	-64	1	33	2	0	0	0	1	8.33333333333333	-30	1	1	1	1	2	0	32	-70	10	4.5e-05	5.5e-05	0	0.007	-80	0	-115	0.00133333333333333	52	90.1	1073.2	0.952	0.2	-64	-64	0.00024	2	8	130.5	1	0	3000	40	0.1	40	0.2	10000	1
A101210	candidateIDs_24	11	-64	1	33	2	0	0	0	2	8.33333333333333	-30	1	1	1	1	2	0	32	-70	10	4.5e-05	5.5e-05	0	0.007	-80	0	-115	0.002	52	90.1	1073.2	0.952	0.2	-64	-64	0.00024	2	8	130.5	1	0	3000	40	0.1	40	0.2	10000	1
A101210	candidateIDs_24	11	-64	1	33	2	0	0	0	3	8.33333333333333	-30	1	1	1	1	2	0	32	-70	10	4.5e-05	5.5e-05	0	0.007	-80	0	-115	0.00074	38.63	273.4	1022	0.775	0.2	-64	-64	0.00024	2	8	130.5	1	0	3000	40	0.1	40	0.2	10000	1
A101210	candidateIDs_24	11	-64	1	33	2	0	0	0	4	8.33333333333333	-30	1	1	1	1	2	0	32	-70	10	4.5e-05	5.5e-05	0	0.007	-80	0	-115	0.000526666666666667	39.88	65.8	2600	0.629	0.2	-64	-64	0.00024	2	8	130.5	1	0	3000	40	0.1	40	0.2	10000	1
A101210	candidateIDs_24	11	-64	1	33	2	0	0	0	1	16.6666666666667	-30	1	1	1	1	2	0	32	-70	10	4.5e-05	5.5e-05	0	0.007	-80	0	-115	0.00266666666666667	52	90.1	1073.2	0.952	0.2	-64	-64	0.00024	2	8	130.5	1	0	3000	40	0.1	40	0.2	10000	1
A101210	candidateIDs_24	11	-64	1	33	2	0	0	0	2	16.6666666666667	-30	1	1	1	1	2	0	32	-70	10	4.5e-05	5.5e-05	0	0.007	-80	0	-115	0.004	52	90.1	1073.2	0.952	0.2	-64	-64	0.00024	2	8	130.5	1	0	3000	40	0.1	40	0.2	10000	1
A101210	candidateIDs_24	11	-64	1	33	2	0	0	0	3	16.6666666666667	-30	1	1	1	1	2	0	32	-70	10	4.5e-05	5.5e-05	0	0.007	-80	0	-115	0.00148	38.63	273.4	1022	0.775	0.2	-64	-64	0.00024	2	8	130.5	1	0	3000	40	0.1	40	0.2	10000	1
A101210	candidateIDs_24	11	-64	1	33	2	0	0	0	4	16.6666666666667	-30	1	1	1	1	2	0	32	-70	10	4.5e-05	5.5e-05	0	0.007	-80	0	-115	0.00105333333333333	39.88	65.8	2600	0.629	0.2	-64	-64	0.00024	2	8	130.5	1	0	3000	40	0.1	40	0.2	10000	1
A101210	candidateIDs_24	11	-64	1	33	2	0	0	0	1	33.3333333333333	-30	1	1	1	1	2	0	32	-70	10	4.5e-05	5.5e-05	0	0.007	-80	0	-115	0.00533333333333333	52	90.1	1073.2	0.952	0.2	-64	-64	0.00024	2	8	130.5	1	0	3000	40	0.1	40	0.2	10000	1
A101210	candidateIDs_24	11	-64	1	33	2	0	0	0	2	33.3333333333333	-30	1	1	1	1	2	0	32	-70	10	4.5e-05	5.5e-05	0	0.007	-80	0	-115	0.008	52	90.1	1073.2	0.952	0.2	-64	-64	0.00024	2	8	130.5	1	0	3000	40	0.1	40	0.2	10000	1
A101210	candidateIDs_24	11	-64	1	33	2	0	0	0	3	33.3333333333333	-30	1	1	1	1	2	0	32	-70	10	4.5e-05	5.5e-05	0	0.007	-80	0	-115	0.00296	38.63	273.4	1022	0.775	0.2	-64	-64	0.00024	2	8	130.5	1	0	3000	40	0.1	40	0.2	10000	1
A101210	candidateIDs_24	11	-64	1	33	2	0	0	0	4	33.3333333333333	-30	1	1	1	1	2	0	32	-70	10	4.5e-05	5.5e-05	0	0.007	-80	0	-115	0.00210666666666667	39.88	65.8	2600	0.629	0.2	-64	-64	0.00024	2	8	130.5	1	0	3000	40	0.1	40	0.2	10000	1
E092710	candidateIDs_11	11	-64	1	33	2	0	0	0	1	8.33333333333333	-30	1	1	1	1	2	0	32	-70	10	4.5e-05	5.5e-05	0	0.007	-80	0	-115	0.00133333333333333	52	90.1	1073.2	0.952	0.2	-64	-64	0.00024	2	8	130.5	1	0	3000	40	0.1	40	0.2	10000	1
E092710	candidateIDs_11	11	-64	1	33	2	0	0	0	2	8.33333333333333	-30	1	1	1	1	2	0	32	-70	10	4.5e-05	5.5e-05	0	0.007	-80	0	-115	0.002	52	90.1	1073.2	0.952	0.2	-64	-64	0.00024	2	8	130.5	1	0	3000	40	0.1	40	0.2	10000	1
E092710	candidateIDs_11	11	-64	1	33	2	0	0	0	3	8.33333333333333	-30	1	1	1	1	2	0	32	-70	10	4.5e-05	5.5e-05	0	0.007	-80	0	-115	0.00074	38.63	273.4	1022	0.775	0.2	-64	-64	0.00024	2	8	130.5	1	0	3000	40	0.1	40	0.2	10000	1
E092710	candidateIDs_11	11	-64	1	33	2	0	0	0	4	8.33333333333333	-30	1	1	1	1	2	0	32	-70	10	4.5e-05	5.5e-05	0	0.007	-80	0	-115	0.000526666666666667	39.88	65.8	2600	0.629	0.2	-64	-64	0.00024	2	8	130.5	1	0	3000	40	0.1	40	0.2	10000	1
E092710	candidateIDs_11	11	-64	1	33	2	0	0	0	1	16.6666666666667	-30	1	1	1	1	2	0	32	-70	10	4.5e-05	5.5e-05	0	0.007	-80	0	-115	0.00266666666666667	52	90.1	1073.2	0.952	0.2	-64	-64	0.00024	2	8	130.5	1	0	3000	40	0.1	40	0.2	10000	1
E092710	candidateIDs_11	11	-64	1	33	2	0	0	0	2	16.6666666666667	-30	1	1	1	1	2	0	32	-70	10	4.5e-05	5.5e-05	0	0.007	-80	0	-115	0.004	52	90.1	1073.2	0.952	0.2	-64	-64	0.00024	2	8	130.5	1	0	3000	40	0.1	40	0.2	10000	1
E092710	candidateIDs_11	11	-64	1	33	2	0	0	0	3	16.6666666666667	-30	1	1	1	1	2	0	32	-70	10	4.5e-05	5.5e-05	0	0.007	-80	0	-115	0.00148	38.63	273.4	1022	0.775	0.2	-64	-64	0.00024	2	8	130.5	1	0	3000	40	0.1	40	0.2	10000	1
E092710	candidateIDs_11	11	-64	1	33	2	0	0	0	4	16.6666666666667	-30	1	1	1	1	2	0	32	-70	10	4.5e-05	5.5e-05	0	0.007	-80	0	-115	0.00105333333333333	39.88	65.8	2600	0.629	0.2	-64	-64	0.00024	2	8	130.5	1	0	3000	40	0.1	40	0.2	10000	1
E092710	candidateIDs_11	11	-64	1	33	2	0	0	0	1	33.3333333333333	-30	1	1	1	1	2	0	32	-70	10	4.5e-05	5.5e-05	0	0.007	-80	0	-115	0.00533333333333333	52	90.1	1073.2	0.952	0.2	-64	-64	0.00024	2	8	130.5	1	0	3000	40	0.1	40	0.2	10000	1
E092710	candidateIDs_11	11	-64	1	33	2	0	0	0	2	33.3333333333333	-30	1	1	1	1	2	0	32	-70	10	4.5e-05	5.5e-05	0	0.007	-80	0	-115	0.008	52	90.1	1073.2	0.952	0.2	-64	-64	0.00024	2	8	130.5	1	0	3000	40	0.1	40	0.2	10000	1
E092710	candidateIDs_11	11	-64	1	33	2	0	0	0	3	33.3333333333333	-30	1	1	1	1	2	0	32	-70	10	4.5e-05	5.5e-05	0	0.007	-80	0	-115	0.00296	38.63	273.4	1022	0.775	0.2	-64	-64	0.00024	2	8	130.5	1	0	3000	40	0.1	40	0.2	10000	1
E092710	candidateIDs_11	11	-64	1	33	2	0	0	0	4	33.3333333333333	-30	1	1	1	1	2	0	32	-70	10	4.5e-05	5.5e-05	0	0.007	-80	0	-115	0.00210666666666667	39.88	65.8	2600	0.629	0.2	-64	-64	0.00024	2	8	130.5	1	0	3000	40	0.1	40	0.2	10000	1
B101310	candidateIDs_31	11	-64	1	33	2	0	0	0	1	8.33333333333333	-30	1	1	1	1	2	0	32	-70	10	4.5e-05	5.5e-05	0	0.007	-80	0	-115	0.00133333333333333	52	90.1	1073.2	0.952	0.2	-64	-64	0.00024	2	8	130.5	1	0	3000	40	0.1	40	0.2	10000	1
B101310	candidateIDs_31	11	-64	1	33	2	0	0	0	2	8.33333333333333	-30	1	1	1	1	2	0	32	-70	10	4.5e-05	5.5e-05	0	0.007	-80	0	-115	0.002	52	90.1	1073.2	0.952	0.2	-64	-64	0.00024	2	8	130.5	1	0	3000	40	0.1	40	0.2	10000	1
B101310	candidateIDs_31	11	-64	1	33	2	0	0	0	3	8.33333333333333	-30	1	1	1	1	2	0	32	-70	10	4.5e-05	5.5e-05	0	0.007	-80	0	-115	0.00074	38.63	273.4	1022	0.775	0.2	-64	-64	0.00024	2	8	130.5	1	0	3000	40	0.1	40	0.2	10000	1
B101310	candidateIDs_31	11	-64	1	33	2	0	0	0	4	8.33333333333333	-30	1	1	1	1	2	0	32	-70	10	4.5e-05	5.5e-05	0	0.007	-80	0	-115	0.000526666666666667	39.88	65.8	2600	0.629	0.2	-64	-64	0.00024	2	8	130.5	1	0	3000	40	0.1	40	0.2	10000	1
B101310	candidateIDs_31	11	-64	1	33	2	0	0	0	1	16.6666666666667	-30	1	1	1	1	2	0	32	-70	10	4.5e-05	5.5e-05	0	0.007	-80	0	-115	0.00266666666666667	52	90.1	1073.2	0.952	0.2	-64	-64	0.00024	2	8	130.5	1	0	3000	40	0.1	40	0.2	10000	1
B101310	candidateIDs_31	11	-64	1	33	2	0	0	0	2	16.6666666666667	-30	1	1	1	1	2	0	32	-70	10	4.5e-05	5.5e-05	0	0.007	-80	0	-115	0.004	52	90.1	1073.2	0.952	0.2	-64	-64	0.00024	2	8	130.5	1	0	3000	40	0.1	40	0.2	10000	1
B101310	candidateIDs_31	11	-64	1	33	2	0	0	0	3	16.6666666666667	-30	1	1	1	1	2	0	32	-70	10	4.5e-05	5.5e-05	0	0.007	-80	0	-115	0.00148	38.63	273.4	1022	0.775	0.2	-64	-64	0.00024	2	8	130.5	1	0	3000	40	0.1	40	0.2	10000	1
B101310	candidateIDs_31	11	-64	1	33	2	0	0	0	4	16.6666666666667	-30	1	1	1	1	2	0	32	-70	10	4.5e-05	5.5e-05	0	0.007	-80	0	-115	0.00105333333333333	39.88	65.8	2600	0.629	0.2	-64	-64	0.00024	2	8	130.5	1	0	3000	40	0.1	40	0.2	10000	1
B101310	candidateIDs_31	11	-64	1	33	2	0	0	0	1	33.3333333333333	-30	1	1	1	1	2	0	32	-70	10	4.5e-05	5.5e-05	0	0.007	-80	0	-115	0.00533333333333333	52	90.1	1073.2	0.952	0.2	-64	-64	0.00024	2	8	130.5	1	0	3000	40	0.1	40	0.2	10000	1
B101310	candidateIDs_31	11	-64	1	33	2	0	0	0	2	33.3333333333333	-30	1	1	1	1	2	0	32	-70	10	4.5e-05	5.5e-05	0	0.007	-80	0	-115	0.008	52	90.1	1073.2	0.952	0.2	-64	-64	0.00024	2	8	130.5	1	0	3000	40	0.1	40	0.2	10000	1
B101310	candidateIDs_31	11	-64	1	33	2	0	0	0	3	33.3333333333333	-30	1	1	1	1	2	0	32	-70	10	4.5e-05	5.5e-05	0	0.007	-80	0	-115	0.00296	38.63	273.4	1022	0.775	0.2	-64	-64	0.00024	2	8	130.5	1	0	3000	40	0.1	40	0.2	10000	1
B101310	candidateIDs_31	11	-64	1	33	2	0	0	0	4	33.3333333333333	-30	1	1	1	1	2	0	32	-70	10	4.5e-05	5.5e-05	0	0.007	-80	0	-115	0.00210666666666667	39.88	65.8	2600	0.629	0.2	-64	-64	0.00024	2	8	130.5	1	0	3000	40	0.1	40	0.2	10000	1
C092910	candidateIDs_16	11	-64	1	33	2	0	0	0	1	8.33333333333333	-30	1	1	1	1	2	0	32	-70	10	4.5e-05	5.5e-05	0	0.007	-80	0	-115	0.00133333333333333	52	90.1	1073.2	0.952	0.2	-64	-64	0.00024	2	8	130.5	1	0	3000	40	0.1	40	0.2	10000	1
C092910	candidateIDs_16	11	-64	1	33	2	0	0	0	2	8.33333333333333	-30	1	1	1	1	2	0	32	-70	10	4.5e-05	5.5e-05	0	0.007	-80	0	-115	0.002	52	90.1	1073.2	0.952	0.2	-64	-64	0.00024	2	8	130.5	1	0	3000	40	0.1	40	0.2	10000	1
C092910	candidateIDs_16	11	-64	1	33	2	0	0	0	3	8.33333333333333	-30	1	1	1	1	2	0	32	-70	10	4.5e-05	5.5e-05	0	0.007	-80	0	-115	0.00074	38.63	273.4	1022	0.775	0.2	-64	-64	0.00024	2	8	130.5	1	0	3000	40	0.1	40	0.2	10000	1
C092910	candidateIDs_16	11	-64	1	33	2	0	0	0	4	8.33333333333333	-30	1	1	1	1	2	0	32	-70	10	4.5e-05	5.5e-05	0	0.007	-80	0	-115	0.000526666666666667	39.88	65.8	2600	0.629	0.2	-64	-64	0.00024	2	8	130.5	1	0	3000	40	0.1	40	0.2	10000	1
C092910	candidateIDs_16	11	-64	1	33	2	0	0	0	1	16.6666666666667	-30	1	1	1	1	2	0	32	-70	10	4.5e-05	5.5e-05	0	0.007	-80	0	-115	0.00266666666666667	52	90.1	1073.2	0.952	0.2	-64	-64	0.00024	2	8	130.5	1	0	3000	40	0.1	40	0.2	10000	1
C092910	candidateIDs_16	11	-64	1	33	2	0	0	0	2	16.6666666666667	-30	1	1	1	1	2	0	32	-70	10	4.5e-05	5.5e-05	0	0.007	-80	0	-115	0.004	52	90.1	1073.2	0.952	0.2	-64	-64	0.00024	2	8	130.5	1	0	3000	40	0.1	40	0.2	10000	1
C092910	candidateIDs_16	11	-64	1	33	2	0	0	0	3	16.6666666666667	-30	1	1	1	1	2	0	32	-70	10	4.5e-05	5.5e-05	0	0.007	-80	0	-115	0.00148	38.63	273.4	1022	0.775	0.2	-64	-64	0.00024	2	8	130.5	1	0	3000	40	0.1	40	0.2	10000	1
C092910	candidateIDs_16	11	-64	1	33	2	0	0	0	4	16.6666666666667	-30	1	1	1	1	2	0	32	-70	10	4.5e-05	5.5e-05	0	0.007	-80	0	-115	0.00105333333333333	39.88	65.8	2600	0.629	0.2	-64	-64	0.00024	2	8	130.5	1	0	3000	40	0.1	40	0.2	10000	1
C092910	candidateIDs_16	11	-64	1	33	2	0	0	0	1	33.3333333333333	-30	1	1	1	1	2	0	32	-70	10	4.5e-05	5.5e-05	0	0.007	-80	0	-115	0.00533333333333333	52	90.1	1073.2	0.952	0.2	-64	-64	0.00024	2	8	130.5	1	0	3000	40	0.1	40	0.2	10000	1
C092910	candidateIDs_16	11	-64	1	33	2	0	0	0	2	33.3333333333333	-30	1	1	1	1	2	0	32	-70	10	4.5e-05	5.5e-05	0	0.007	-80	0	-115	0.008	52	90.1	1073.2	0.952	0.2	-64	-64	0.00024	2	8	130.5	1	0	3000	40	0.1	40	0.2	10000	1
C092910	candidateIDs_16	11	-64	1	33	2	0	0	0	3	33.3333333333333	-30	1	1	1	1	2	0	32	-70	10	4.5e-05	5.5e-05	0	0.007	-80	0	-115	0.00296	38.63	273.4	1022	0.775	0.2	-64	-64	0.00024	2	8	130.5	1	0	3000	40	0.1	40	0.2	10000	1
C092910	candidateIDs_16	11	-64	1	33	2	0	0	0	4	33.3333333333333	-30	1	1	1	1	2	0	32	-70	10	4.5e-05	5.5e-05	0	0.007	-80	0	-115	0.00210666666666667	39.88	65.8	2600	0.629	0.2	-64	-64	0.00024	2	8	130.5	1	0	3000	40	0.1	40	0.2	10000	1
A092810	candidateIDs_12	11	-64	1	33	2	0	0	0	1	8.33333333333333	-30	1	1	1	1	2	0	32	-70	10	4.5e-05	5.5e-05	0	0.007	-80	0	-115	0.00133333333333333	52	90.1	1073.2	0.952	0.2	-64	-64	0.00024	2	8	130.5	1	0	3000	40	0.1	40	0.2	10000	1
A092810	candidateIDs_12	11	-64	1	33	2	0	0	0	2	8.33333333333333	-30	1	1	1	1	2	0	32	-70	10	4.5e-05	5.5e-05	0	0.007	-80	0	-115	0.002	52	90.1	1073.2	0.952	0.2	-64	-64	0.00024	2	8	130.5	1	0	3000	40	0.1	40	0.2	10000	1
A092810	candidateIDs_12	11	-64	1	33	2	0	0	0	3	8.33333333333333	-30	1	1	1	1	2	0	32	-70	10	4.5e-05	5.5e-05	0	0.007	-80	0	-115	0.00074	38.63	273.4	1022	0.775	0.2	-64	-64	0.00024	2	8	130.5	1	0	3000	40	0.1	40	0.2	10000	1
A092810	candidateIDs_12	11	-64	1	33	2	0	0	0	4	8.33333333333333	-30	1	1	1	1	2	0	32	-70	10	4.5e-05	5.5e-05	0	0.007	-80	0	-115	0.000526666666666667	39.88	65.8	2600	0.629	0.2	-64	-64	0.00024	2	8	130.5	1	0	3000	40	0.1	40	0.2	10000	1
A092810	candidateIDs_12	11	-64	1	33	2	0	0	0	1	16.6666666666667	-30	1	1	1	1	2	0	32	-70	10	4.5e-05	5.5e-05	0	0.007	-80	0	-115	0.00266666666666667	52	90.1	1073.2	0.952	0.2	-64	-64	0.00024	2	8	130.5	1	0	3000	40	0.1	40	0.2	10000	1
A092810	candidateIDs_12	11	-64	1	33	2	0	0	0	2	16.6666666666667	-30	1	1	1	1	2	0	32	-70	10	4.5e-05	5.5e-05	0	0.007	-80	0	-115	0.004	52	90.1	1073.2	0.952	0.2	-64	-64	0.00024	2	8	130.5	1	0	3000	40	0.1	40	0.2	10000	1
A092810	candidateIDs_12	11	-64	1	33	2	0	0	0	3	16.6666666666667	-30	1	1	1	1	2	0	32	-70	10	4.5e-05	5.5e-05	0	0.007	-80	0	-115	0.00148	38.63	273.4	1022	0.775	0.2	-64	-64	0.00024	2	8	130.5	1	0	3000	40	0.1	40	0.2	10000	1
A092810	candidateIDs_12	11	-64	1	33	2	0	0	0	4	16.6666666666667	-30	1	1	1	1	2	0	32	-70	10	4.5e-05	5.5e-05	0	0.007	-80	0	-115	0.00105333333333333	39.88	65.8	2600	0.629	0.2	-64	-64	0.00024	2	8	130.5	1	0	3000	40	0.1	40	0.2	10000	1
A092810	candidateIDs_12	11	-64	1	33	2	0	0	0	1	33.3333333333333	-30	1	1	1	1	2	0	32	-70	10	4.5e-05	5.5e-05	0	0.007	-80	0	-115	0.00533333333333333	52	90.1	1073.2	0.952	0.2	-64	-64	0.00024	2	8	130.5	1	0	3000	40	0.1	40	0.2	10000	1
A092810	candidateIDs_12	11	-64	1	33	2	0	0	0	2	33.3333333333333	-30	1	1	1	1	2	0	32	-70	10	4.5e-05	5.5e-05	0	0.007	-80	0	-115	0.008	52	90.1	1073.2	0.952	0.2	-64	-64	0.00024	2	8	130.5	1	0	3000	40	0.1	40	0.2	10000	1
A092810	candidateIDs_12	11	-64	1	33	2	0	0	0	3	33.3333333333333	-30	1	1	1	1	2	0	32	-70	10	4.5e-05	5.5e-05	0	0.007	-80	0	-115	0.00296	38.63	273.4	1022	0.775	0.2	-64	-64	0.00024	2	8	130.5	1	0	3000	40	0.1	40	0.2	10000	1
A092810	candidateIDs_12	11	-64	1	33	2	0	0	0	4	33.3333333333333	-30	1	1	1	1	2	0	32	-70	10	4.5e-05	5.5e-05	0	0.007	-80	0	-115	0.00210666666666667	39.88	65.8	2600	0.629	0.2	-64	-64	0.00024	2	8	130.5	1	0	3000	40	0.1	40	0.2	10000	1
D091810	candidateIDs_4	11	-64	1	33	2	0	0	0	1	8.33333333333333	-30	1	1	1	1	2	0	32	-70	10	4.5e-05	5.5e-05	0	0.007	-80	0	-115	0.00133333333333333	52	90.1	1073.2	0.952	0.2	-64	-64	0.00024	2	8	130.5	1	0	3000	40	0.1	40	0.2	10000	1
D091810	candidateIDs_4	11	-64	1	33	2	0	0	0	2	8.33333333333333	-30	1	1	1	1	2	0	32	-70	10	4.5e-05	5.5e-05	0	0.007	-80	0	-115	0.002	52	90.1	1073.2	0.952	0.2	-64	-64	0.00024	2	8	130.5	1	0	3000	40	0.1	40	0.2	10000	1
D091810	candidateIDs_4	11	-64	1	33	2	0	0	0	3	8.33333333333333	-30	1	1	1	1	2	0	32	-70	10	4.5e-05	5.5e-05	0	0.007	-80	0	-115	0.00074	38.63	273.4	1022	0.775	0.2	-64	-64	0.00024	2	8	130.5	1	0	3000	40	0.1	40	0.2	10000	1
D091810	candidateIDs_4	11	-64	1	33	2	0	0	0	4	8.33333333333333	-30	1	1	1	1	2	0	32	-70	10	4.5e-05	5.5e-05	0	0.007	-80	0	-115	0.000526666666666667	39.88	65.8	2600	0.629	0.2	-64	-64	0.00024	2	8	130.5	1	0	3000	40	0.1	40	0.2	10000	1
D091810	candidateIDs_4	11	-64	1	33	2	0	0	0	1	16.6666666666667	-30	1	1	1	1	2	0	32	-70	10	4.5e-05	5.5e-05	0	0.007	-80	0	-115	0.00266666666666667	52	90.1	1073.2	0.952	0.2	-64	-64	0.00024	2	8	130.5	1	0	3000	40	0.1	40	0.2	10000	1
D091810	candidateIDs_4	11	-64	1	33	2	0	0	0	2	16.6666666666667	-30	1	1	1	1	2	0	32	-70	10	4.5e-05	5.5e-05	0	0.007	-80	0	-115	0.004	52	90.1	1073.2	0.952	0.2	-64	-64	0.00024	2	8	130.5	1	0	3000	40	0.1	40	0.2	10000	1
D091810	candidateIDs_4	11	-64	1	33	2	0	0	0	3	16.6666666666667	-30	1	1	1	1	2	0	32	-70	10	4.5e-05	5.5e-05	0	0.007	-80	0	-115	0.00148	38.63	273.4	1022	0.775	0.2	-64	-64	0.00024	2	8	130.5	1	0	3000	40	0.1	40	0.2	10000	1
D091810	candidateIDs_4	11	-64	1	33	2	0	0	0	4	16.6666666666667	-30	1	1	1	1	2	0	32	-70	10	4.5e-05	5.5e-05	0	0.007	-80	0	-115	0.00105333333333333	39.88	65.8	2600	0.629	0.2	-64	-64	0.00024	2	8	130.5	1	0	3000	40	0.1	40	0.2	10000	1
D091810	candidateIDs_4	11	-64	1	33	2	0	0	0	1	33.3333333333333	-30	1	1	1	1	2	0	32	-70	10	4.5e-05	5.5e-05	0	0.007	-80	0	-115	0.00533333333333333	52	90.1	1073.2	0.952	0.2	-64	-64	0.00024	2	8	130.5	1	0	3000	40	0.1	40	0.2	10000	1
D091810	candidateIDs_4	11	-64	1	33	2	0	0	0	2	33.3333333333333	-30	1	1	1	1	2	0	32	-70	10	4.5e-05	5.5e-05	0	0.007	-80	0	-115	0.008	52	90.1	1073.2	0.952	0.2	-64	-64	0.00024	2	8	130.5	1	0	3000	40	0.1	40	0.2	10000	1
D091810	candidateIDs_4	11	-64	1	33	2	0	0	0	3	33.3333333333333	-30	1	1	1	1	2	0	32	-70	10	4.5e-05	5.5e-05	0	0.007	-80	0	-115	0.00296	38.63	273.4	1022	0.775	0.2	-64	-64	0.00024	2	8	130.5	1	0	3000	40	0.1	40	0.2	10000	1
D091810	candidateIDs_4	11	-64	1	33	2	0	0	0	4	33.3333333333333	-30	1	1	1	1	2	0	32	-70	10	4.5e-05	5.5e-05	0	0.007	-80	0	-115	0.00210666666666667	39.88	65.8	2600	0.629	0.2	-64	-64	0.00024	2	8	130.5	1	0	3000	40	0.1	40	0.2	10000	1
F091810	candidateIDs_6	11	-64	1	33	2	0	0	0	1	8.33333333333333	-30	1	1	1	1	2	0	32	-70	10	4.5e-05	5.5e-05	0	0.007	-80	0	-115	0.00133333333333333	52	90.1	1073.2	0.952	0.2	-64	-64	0.00024	2	8	130.5	1	0	3000	40	0.1	40	0.2	10000	1
F091810	candidateIDs_6	11	-64	1	33	2	0	0	0	2	8.33333333333333	-30	1	1	1	1	2	0	32	-70	10	4.5e-05	5.5e-05	0	0.007	-80	0	-115	0.002	52	90.1	1073.2	0.952	0.2	-64	-64	0.00024	2	8	130.5	1	0	3000	40	0.1	40	0.2	10000	1
F091810	candidateIDs_6	11	-64	1	33	2	0	0	0	3	8.33333333333333	-30	1	1	1	1	2	0	32	-70	10	4.5e-05	5.5e-05	0	0.007	-80	0	-115	0.00074	38.63	273.4	1022	0.775	0.2	-64	-64	0.00024	2	8	130.5	1	0	3000	40	0.1	40	0.2	10000	1
F091810	candidateIDs_6	11	-64	1	33	2	0	0	0	4	8.33333333333333	-30	1	1	1	1	2	0	32	-70	10	4.5e-05	5.5e-05	0	0.007	-80	0	-115	0.000526666666666667	39.88	65.8	2600	0.629	0.2	-64	-64	0.00024	2	8	130.5	1	0	3000	40	0.1	40	0.2	10000	1
F091810	candidateIDs_6	11	-64	1	33	2	0	0	0	1	16.6666666666667	-30	1	1	1	1	2	0	32	-70	10	4.5e-05	5.5e-05	0	0.007	-80	0	-115	0.00266666666666667	52	90.1	1073.2	0.952	0.2	-64	-64	0.00024	2	8	130.5	1	0	3000	40	0.1	40	0.2	10000	1
F091810	candidateIDs_6	11	-64	1	33	2	0	0	0	2	16.6666666666667	-30	1	1	1	1	2	0	32	-70	10	4.5e-05	5.5e-05	0	0.007	-80	0	-115	0.004	52	90.1	1073.2	0.952	0.2	-64	-64	0.00024	2	8	130.5	1	0	3000	40	0.1	40	0.2	10000	1
F091810	candidateIDs_6	11	-64	1	33	2	0	0	0	3	16.6666666666667	-30	1	1	1	1	2	0	32	-70	10	4.5e-05	5.5e-05	0	0.007	-80	0	-115	0.00148	38.63	273.4	1022	0.775	0.2	-64	-64	0.00024	2	8	130.5	1	0	3000	40	0.1	40	0.2	10000	1
F091810	candidateIDs_6	11	-64	1	33	2	0	0	0	4	16.6666666666667	-30	1	1	1	1	2	0	32	-70	10	4.5e-05	5.5e-05	0	0.007	-80	0	-115	0.00105333333333333	39.88	65.8	2600	0.629	0.2	-64	-64	0.00024	2	8	130.5	1	0	3000	40	0.1	40	0.2	10000	1
F091810	candidateIDs_6	11	-64	1	33	2	0	0	0	1	33.3333333333333	-30	1	1	1	1	2	0	32	-70	10	4.5e-05	5.5e-05	0	0.007	-80	0	-115	0.00533333333333333	52	90.1	1073.2	0.952	0.2	-64	-64	0.00024	2	8	130.5	1	0	3000	40	0.1	40	0.2	10000	1
F091810	candidateIDs_6	11	-64	1	33	2	0	0	0	2	33.3333333333333	-30	1	1	1	1	2	0	32	-70	10	4.5e-05	5.5e-05	0	0.007	-80	0	-115	0.008	52	90.1	1073.2	0.952	0.2	-64	-64	0.00024	2	8	130.5	1	0	3000	40	0.1	40	0.2	10000	1
F091810	candidateIDs_6	11	-64	1	33	2	0	0	0	3	33.3333333333333	-30	1	1	1	1	2	0	32	-70	10	4.5e-05	5.5e-05	0	0.007	-80	0	-115	0.00296	38.63	273.4	1022	0.775	0.2	-64	-64	0.00024	2	8	130.5	1	0	3000	40	0.1	40	0.2	10000	1
F091810	candidateIDs_6	11	-64	1	33	2	0	0	0	4	33.3333333333333	-30	1	1	1	1	2	0	32	-70	10	4.5e-05	5.5e-05	0	0.007	-80	0	-115	0.00210666666666667	39.88	65.8	2600	0.629	0.2	-64	-64	0.00024	2	8	130.5	1	0	3000	40	0.1	40	0.2	10000	1
K092810	candidateIDs_14	12	-63	1	33	2	0	0	0	1	8.33333333333333	-30	1	1	1	1	2	0	32	-70	10	4.5e-05	5.5e-05	0	0.007	-80	0	-115	0.00133333333333333	52	90.1	1073.2	0.952	0.2	-63	-63	0.00024	2	8	130.5	1	0	3000	40	0.1	40	0.2	10000	1
K092810	candidateIDs_14	12	-63	1	33	2	0	0	0	2	8.33333333333333	-30	1	1	1	1	2	0	32	-70	10	4.5e-05	5.5e-05	0	0.007	-80	0	-115	0.002	52	90.1	1073.2	0.952	0.2	-63	-63	0.00024	2	8	130.5	1	0	3000	40	0.1	40	0.2	10000	1
K092810	candidateIDs_14	12	-63	1	33	2	0	0	0	3	8.33333333333333	-30	1	1	1	1	2	0	32	-70	10	4.5e-05	5.5e-05	0	0.007	-80	0	-115	0.00074	38.63	273.4	1022	0.775	0.2	-63	-63	0.00024	2	8	130.5	1	0	3000	40	0.1	40	0.2	10000	1
K092810	candidateIDs_14	12	-63	1	33	2	0	0	0	4	8.33333333333333	-30	1	1	1	1	2	0	32	-70	10	4.5e-05	5.5e-05	0	0.007	-80	0	-115	0.000526666666666667	39.88	65.8	2600	0.629	0.2	-63	-63	0.00024	2	8	130.5	1	0	3000	40	0.1	40	0.2	10000	1
K092810	candidateIDs_14	12	-63	1	33	2	0	0	0	1	16.6666666666667	-30	1	1	1	1	2	0	32	-70	10	4.5e-05	5.5e-05	0	0.007	-80	0	-115	0.00266666666666667	52	90.1	1073.2	0.952	0.2	-63	-63	0.00024	2	8	130.5	1	0	3000	40	0.1	40	0.2	10000	1
K092810	candidateIDs_14	12	-63	1	33	2	0	0	0	2	16.6666666666667	-30	1	1	1	1	2	0	32	-70	10	4.5e-05	5.5e-05	0	0.007	-80	0	-115	0.004	52	90.1	1073.2	0.952	0.2	-63	-63	0.00024	2	8	130.5	1	0	3000	40	0.1	40	0.2	10000	1
K092810	candidateIDs_14	12	-63	1	33	2	0	0	0	3	16.6666666666667	-30	1	1	1	1	2	0	32	-70	10	4.5e-05	5.5e-05	0	0.007	-80	0	-115	0.00148	38.63	273.4	1022	0.775	0.2	-63	-63	0.00024	2	8	130.5	1	0	3000	40	0.1	40	0.2	10000	1
K092810	candidateIDs_14	12	-63	1	33	2	0	0	0	4	16.6666666666667	-30	1	1	1	1	2	0	32	-70	10	4.5e-05	5.5e-05	0	0.007	-80	0	-115	0.00105333333333333	39.88	65.8	2600	0.629	0.2	-63	-63	0.00024	2	8	130.5	1	0	3000	40	0.1	40	0.2	10000	1
K092810	candidateIDs_14	12	-63	1	33	2	0	0	0	1	33.3333333333333	-30	1	1	1	1	2	0	32	-70	10	4.5e-05	5.5e-05	0	0.007	-80	0	-115	0.00533333333333333	52	90.1	1073.2	0.952	0.2	-63	-63	0.00024	2	8	130.5	1	0	3000	40	0.1	40	0.2	10000	1
K092810	candidateIDs_14	12	-63	1	33	2	0	0	0	2	33.3333333333333	-30	1	1	1	1	2	0	32	-70	10	4.5e-05	5.5e-05	0	0.007	-80	0	-115	0.008	52	90.1	1073.2	0.952	0.2	-63	-63	0.00024	2	8	130.5	1	0	3000	40	0.1	40	0.2	10000	1
K092810	candidateIDs_14	12	-63	1	33	2	0	0	0	3	33.3333333333333	-30	1	1	1	1	2	0	32	-70	10	4.5e-05	5.5e-05	0	0.007	-80	0	-115	0.00296	38.63	273.4	1022	0.775	0.2	-63	-63	0.00024	2	8	130.5	1	0	3000	40	0.1	40	0.2	10000	1
K092810	candidateIDs_14	12	-63	1	33	2	0	0	0	4	33.3333333333333	-30	1	1	1	1	2	0	32	-70	10	4.5e-05	5.5e-05	0	0.007	-80	0	-115	0.00210666666666667	39.88	65.8	2600	0.629	0.2	-63	-63	0.00024	2	8	130.5	1	0	3000	40	0.1	40	0.2	10000	1
H101310	candidateIDs_36	12	-63	1	33	2	0	0	0	1	8.33333333333333	-30	1	1	1	1	2	0	32	-70	10	4.5e-05	5.5e-05	0	0.007	-80	0	-115	0.00133333333333333	52	90.1	1073.2	0.952	0.2	-63	-63	0.00024	2	8	130.5	1	0	3000	40	0.1	40	0.2	10000	1
H101310	candidateIDs_36	12	-63	1	33	2	0	0	0	2	8.33333333333333	-30	1	1	1	1	2	0	32	-70	10	4.5e-05	5.5e-05	0	0.007	-80	0	-115	0.002	52	90.1	1073.2	0.952	0.2	-63	-63	0.00024	2	8	130.5	1	0	3000	40	0.1	40	0.2	10000	1
H101310	candidateIDs_36	12	-63	1	33	2	0	0	0	3	8.33333333333333	-30	1	1	1	1	2	0	32	-70	10	4.5e-05	5.5e-05	0	0.007	-80	0	-115	0.00074	38.63	273.4	1022	0.775	0.2	-63	-63	0.00024	2	8	130.5	1	0	3000	40	0.1	40	0.2	10000	1
H101310	candidateIDs_36	12	-63	1	33	2	0	0	0	4	8.33333333333333	-30	1	1	1	1	2	0	32	-70	10	4.5e-05	5.5e-05	0	0.007	-80	0	-115	0.000526666666666667	39.88	65.8	2600	0.629	0.2	-63	-63	0.00024	2	8	130.5	1	0	3000	40	0.1	40	0.2	10000	1
H101310	candidateIDs_36	12	-63	1	33	2	0	0	0	1	16.6666666666667	-30	1	1	1	1	2	0	32	-70	10	4.5e-05	5.5e-05	0	0.007	-80	0	-115	0.00266666666666667	52	90.1	1073.2	0.952	0.2	-63	-63	0.00024	2	8	130.5	1	0	3000	40	0.1	40	0.2	10000	1
H101310	candidateIDs_36	12	-63	1	33	2	0	0	0	2	16.6666666666667	-30	1	1	1	1	2	0	32	-70	10	4.5e-05	5.5e-05	0	0.007	-80	0	-115	0.004	52	90.1	1073.2	0.952	0.2	-63	-63	0.00024	2	8	130.5	1	0	3000	40	0.1	40	0.2	10000	1
H101310	candidateIDs_36	12	-63	1	33	2	0	0	0	3	16.6666666666667	-30	1	1	1	1	2	0	32	-70	10	4.5e-05	5.5e-05	0	0.007	-80	0	-115	0.00148	38.63	273.4	1022	0.775	0.2	-63	-63	0.00024	2	8	130.5	1	0	3000	40	0.1	40	0.2	10000	1
H101310	candidateIDs_36	12	-63	1	33	2	0	0	0	4	16.6666666666667	-30	1	1	1	1	2	0	32	-70	10	4.5e-05	5.5e-05	0	0.007	-80	0	-115	0.00105333333333333	39.88	65.8	2600	0.629	0.2	-63	-63	0.00024	2	8	130.5	1	0	3000	40	0.1	40	0.2	10000	1
H101310	candidateIDs_36	12	-63	1	33	2	0	0	0	1	33.3333333333333	-30	1	1	1	1	2	0	32	-70	10	4.5e-05	5.5e-05	0	0.007	-80	0	-115	0.00533333333333333	52	90.1	1073.2	0.952	0.2	-63	-63	0.00024	2	8	130.5	1	0	3000	40	0.1	40	0.2	10000	1
H101310	candidateIDs_36	12	-63	1	33	2	0	0	0	2	33.3333333333333	-30	1	1	1	1	2	0	32	-70	10	4.5e-05	5.5e-05	0	0.007	-80	0	-115	0.008	52	90.1	1073.2	0.952	0.2	-63	-63	0.00024	2	8	130.5	1	0	3000	40	0.1	40	0.2	10000	1
H101310	candidateIDs_36	12	-63	1	33	2	0	0	0	3	33.3333333333333	-30	1	1	1	1	2	0	32	-70	10	4.5e-05	5.5e-05	0	0.007	-80	0	-115	0.00296	38.63	273.4	1022	0.775	0.2	-63	-63	0.00024	2	8	130.5	1	0	3000	40	0.1	40	0.2	10000	1
H101310	candidateIDs_36	12	-63	1	33	2	0	0	0	4	33.3333333333333	-30	1	1	1	1	2	0	32	-70	10	4.5e-05	5.5e-05	0	0.007	-80	0	-115	0.00210666666666667	39.88	65.8	2600	0.629	0.2	-63	-63	0.00024	2	8	130.5	1	0	3000	40	0.1	40	0.2	10000	1
E091810	candidateIDs_5	12	-63	1	33	2	0	0	0	1	8.33333333333333	-30	1	1	1	1	2	0	32	-70	10	4.5e-05	5.5e-05	0	0.007	-80	0	-115	0.00133333333333333	52	90.1	1073.2	0.952	0.2	-63	-63	0.00024	2	8	130.5	1	0	3000	40	0.1	40	0.2	10000	1
E091810	candidateIDs_5	12	-63	1	33	2	0	0	0	2	8.33333333333333	-30	1	1	1	1	2	0	32	-70	10	4.5e-05	5.5e-05	0	0.007	-80	0	-115	0.002	52	90.1	1073.2	0.952	0.2	-63	-63	0.00024	2	8	130.5	1	0	3000	40	0.1	40	0.2	10000	1
E091810	candidateIDs_5	12	-63	1	33	2	0	0	0	3	8.33333333333333	-30	1	1	1	1	2	0	32	-70	10	4.5e-05	5.5e-05	0	0.007	-80	0	-115	0.00074	38.63	273.4	1022	0.775	0.2	-63	-63	0.00024	2	8	130.5	1	0	3000	40	0.1	40	0.2	10000	1
E091810	candidateIDs_5	12	-63	1	33	2	0	0	0	4	8.33333333333333	-30	1	1	1	1	2	0	32	-70	10	4.5e-05	5.5e-05	0	0.007	-80	0	-115	0.000526666666666667	39.88	65.8	2600	0.629	0.2	-63	-63	0.00024	2	8	130.5	1	0	3000	40	0.1	40	0.2	10000	1
E091810	candidateIDs_5	12	-63	1	33	2	0	0	0	1	16.6666666666667	-30	1	1	1	1	2	0	32	-70	10	4.5e-05	5.5e-05	0	0.007	-80	0	-115	0.00266666666666667	52	90.1	1073.2	0.952	0.2	-63	-63	0.00024	2	8	130.5	1	0	3000	40	0.1	40	0.2	10000	1
E091810	candidateIDs_5	12	-63	1	33	2	0	0	0	2	16.6666666666667	-30	1	1	1	1	2	0	32	-70	10	4.5e-05	5.5e-05	0	0.007	-80	0	-115	0.004	52	90.1	1073.2	0.952	0.2	-63	-63	0.00024	2	8	130.5	1	0	3000	40	0.1	40	0.2	10000	1
E091810	candidateIDs_5	12	-63	1	33	2	0	0	0	3	16.6666666666667	-30	1	1	1	1	2	0	32	-70	10	4.5e-05	5.5e-05	0	0.007	-80	0	-115	0.00148	38.63	273.4	1022	0.775	0.2	-63	-63	0.00024	2	8	130.5	1	0	3000	40	0.1	40	0.2	10000	1
E091810	candidateIDs_5	12	-63	1	33	2	0	0	0	4	16.6666666666667	-30	1	1	1	1	2	0	32	-70	10	4.5e-05	5.5e-05	0	0.007	-80	0	-115	0.00105333333333333	39.88	65.8	2600	0.629	0.2	-63	-63	0.00024	2	8	130.5	1	0	3000	40	0.1	40	0.2	10000	1
E091810	candidateIDs_5	12	-63	1	33	2	0	0	0	1	33.3333333333333	-30	1	1	1	1	2	0	32	-70	10	4.5e-05	5.5e-05	0	0.007	-80	0	-115	0.00533333333333333	52	90.1	1073.2	0.952	0.2	-63	-63	0.00024	2	8	130.5	1	0	3000	40	0.1	40	0.2	10000	1
E091810	candidateIDs_5	12	-63	1	33	2	0	0	0	2	33.3333333333333	-30	1	1	1	1	2	0	32	-70	10	4.5e-05	5.5e-05	0	0.007	-80	0	-115	0.008	52	90.1	1073.2	0.952	0.2	-63	-63	0.00024	2	8	130.5	1	0	3000	40	0.1	40	0.2	10000	1
E091810	candidateIDs_5	12	-63	1	33	2	0	0	0	3	33.3333333333333	-30	1	1	1	1	2	0	32	-70	10	4.5e-05	5.5e-05	0	0.007	-80	0	-115	0.00296	38.63	273.4	1022	0.775	0.2	-63	-63	0.00024	2	8	130.5	1	0	3000	40	0.1	40	0.2	10000	1
E091810	candidateIDs_5	12	-63	1	33	2	0	0	0	4	33.3333333333333	-30	1	1	1	1	2	0	32	-70	10	4.5e-05	5.5e-05	0	0.007	-80	0	-115	0.00210666666666667	39.88	65.8	2600	0.629	0.2	-63	-63	0.00024	2	8	130.5	1	0	3000	40	0.1	40	0.2	10000	1
D101310	candidateIDs_32	12	-63	1	33	2	0	0	0	1	8.33333333333333	-30	1	1	1	1	2	0	32	-70	10	4.5e-05	5.5e-05	0	0.007	-80	0	-115	0.00133333333333333	52	90.1	1073.2	0.952	0.2	-63	-63	0.00024	2	8	130.5	1	0	3000	40	0.1	40	0.2	10000	1
D101310	candidateIDs_32	12	-63	1	33	2	0	0	0	2	8.33333333333333	-30	1	1	1	1	2	0	32	-70	10	4.5e-05	5.5e-05	0	0.007	-80	0	-115	0.002	52	90.1	1073.2	0.952	0.2	-63	-63	0.00024	2	8	130.5	1	0	3000	40	0.1	40	0.2	10000	1
D101310	candidateIDs_32	12	-63	1	33	2	0	0	0	3	8.33333333333333	-30	1	1	1	1	2	0	32	-70	10	4.5e-05	5.5e-05	0	0.007	-80	0	-115	0.00074	38.63	273.4	1022	0.775	0.2	-63	-63	0.00024	2	8	130.5	1	0	3000	40	0.1	40	0.2	10000	1
D101310	candidateIDs_32	12	-63	1	33	2	0	0	0	4	8.33333333333333	-30	1	1	1	1	2	0	32	-70	10	4.5e-05	5.5e-05	0	0.007	-80	0	-115	0.000526666666666667	39.88	65.8	2600	0.629	0.2	-63	-63	0.00024	2	8	130.5	1	0	3000	40	0.1	40	0.2	10000	1
D101310	candidateIDs_32	12	-63	1	33	2	0	0	0	1	16.6666666666667	-30	1	1	1	1	2	0	32	-70	10	4.5e-05	5.5e-05	0	0.007	-80	0	-115	0.00266666666666667	52	90.1	1073.2	0.952	0.2	-63	-63	0.00024	2	8	130.5	1	0	3000	40	0.1	40	0.2	10000	1
D101310	candidateIDs_32	12	-63	1	33	2	0	0	0	2	16.6666666666667	-30	1	1	1	1	2	0	32	-70	10	4.5e-05	5.5e-05	0	0.007	-80	0	-115	0.004	52	90.1	1073.2	0.952	0.2	-63	-63	0.00024	2	8	130.5	1	0	3000	40	0.1	40	0.2	10000	1
D101310	candidateIDs_32	12	-63	1	33	2	0	0	0	3	16.6666666666667	-30	1	1	1	1	2	0	32	-70	10	4.5e-05	5.5e-05	0	0.007	-80	0	-115	0.00148	38.63	273.4	1022	0.775	0.2	-63	-63	0.00024	2	8	130.5	1	0	3000	40	0.1	40	0.2	10000	1
D101310	candidateIDs_32	12	-63	1	33	2	0	0	0	4	16.6666666666667	-30	1	1	1	1	2	0	32	-70	10	4.5e-05	5.5e-05	0	0.007	-80	0	-115	0.00105333333333333	39.88	65.8	2600	0.629	0.2	-63	-63	0.00024	2	8	130.5	1	0	3000	40	0.1	40	0.2	10000	1
D101310	candidateIDs_32	12	-63	1	33	2	0	0	0	1	33.3333333333333	-30	1	1	1	1	2	0	32	-70	10	4.5e-05	5.5e-05	0	0.007	-80	0	-115	0.00533333333333333	52	90.1	1073.2	0.952	0.2	-63	-63	0.00024	2	8	130.5	1	0	3000	40	0.1	40	0.2	10000	1
D101310	candidateIDs_32	12	-63	1	33	2	0	0	0	2	33.3333333333333	-30	1	1	1	1	2	0	32	-70	10	4.5e-05	5.5e-05	0	0.007	-80	0	-115	0.008	52	90.1	1073.2	0.952	0.2	-63	-63	0.00024	2	8	130.5	1	0	3000	40	0.1	40	0.2	10000	1
D101310	candidateIDs_32	12	-63	1	33	2	0	0	0	3	33.3333333333333	-30	1	1	1	1	2	0	32	-70	10	4.5e-05	5.5e-05	0	0.007	-80	0	-115	0.00296	38.63	273.4	1022	0.775	0.2	-63	-63	0.00024	2	8	130.5	1	0	3000	40	0.1	40	0.2	10000	1
D101310	candidateIDs_32	12	-63	1	33	2	0	0	0	4	33.3333333333333	-30	1	1	1	1	2	0	32	-70	10	4.5e-05	5.5e-05	0	0.007	-80	0	-115	0.00210666666666667	39.88	65.8	2600	0.629	0.2	-63	-63	0.00024	2	8	130.5	1	0	3000	40	0.1	40	0.2	10000	1
F101310	candidateIDs_34	12	-63	1	33	2	0	0	0	1	8.33333333333333	-30	1	1	1	1	2	0	32	-70	10	4.5e-05	5.5e-05	0	0.007	-80	0	-115	0.00133333333333333	52	90.1	1073.2	0.952	0.2	-63	-63	0.00024	2	8	130.5	1	0	3000	40	0.1	40	0.2	10000	1
F101310	candidateIDs_34	12	-63	1	33	2	0	0	0	2	8.33333333333333	-30	1	1	1	1	2	0	32	-70	10	4.5e-05	5.5e-05	0	0.007	-80	0	-115	0.002	52	90.1	1073.2	0.952	0.2	-63	-63	0.00024	2	8	130.5	1	0	3000	40	0.1	40	0.2	10000	1
F101310	candidateIDs_34	12	-63	1	33	2	0	0	0	3	8.33333333333333	-30	1	1	1	1	2	0	32	-70	10	4.5e-05	5.5e-05	0	0.007	-80	0	-115	0.00074	38.63	273.4	1022	0.775	0.2	-63	-63	0.00024	2	8	130.5	1	0	3000	40	0.1	40	0.2	10000	1
F101310	candidateIDs_34	12	-63	1	33	2	0	0	0	4	8.33333333333333	-30	1	1	1	1	2	0	32	-70	10	4.5e-05	5.5e-05	0	0.007	-80	0	-115	0.000526666666666667	39.88	65.8	2600	0.629	0.2	-63	-63	0.00024	2	8	130.5	1	0	3000	40	0.1	40	0.2	10000	1
F101310	candidateIDs_34	12	-63	1	33	2	0	0	0	1	16.6666666666667	-30	1	1	1	1	2	0	32	-70	10	4.5e-05	5.5e-05	0	0.007	-80	0	-115	0.00266666666666667	52	90.1	1073.2	0.952	0.2	-63	-63	0.00024	2	8	130.5	1	0	3000	40	0.1	40	0.2	10000	1
F101310	candidateIDs_34	12	-63	1	33	2	0	0	0	2	16.6666666666667	-30	1	1	1	1	2	0	32	-70	10	4.5e-05	5.5e-05	0	0.007	-80	0	-115	0.004	52	90.1	1073.2	0.952	0.2	-63	-63	0.00024	2	8	130.5	1	0	3000	40	0.1	40	0.2	10000	1
F101310	candidateIDs_34	12	-63	1	33	2	0	0	0	3	16.6666666666667	-30	1	1	1	1	2	0	32	-70	10	4.5e-05	5.5e-05	0	0.007	-80	0	-115	0.00148	38.63	273.4	1022	0.775	0.2	-63	-63	0.00024	2	8	130.5	1	0	3000	40	0.1	40	0.2	10000	1
F101310	candidateIDs_34	12	-63	1	33	2	0	0	0	4	16.6666666666667	-30	1	1	1	1	2	0	32	-70	10	4.5e-05	5.5e-05	0	0.007	-80	0	-115	0.00105333333333333	39.88	65.8	2600	0.629	0.2	-63	-63	0.00024	2	8	130.5	1	0	3000	40	0.1	40	0.2	10000	1
F101310	candidateIDs_34	12	-63	1	33	2	0	0	0	1	33.3333333333333	-30	1	1	1	1	2	0	32	-70	10	4.5e-05	5.5e-05	0	0.007	-80	0	-115	0.00533333333333333	52	90.1	1073.2	0.952	0.2	-63	-63	0.00024	2	8	130.5	1	0	3000	40	0.1	40	0.2	10000	1
F101310	candidateIDs_34	12	-63	1	33	2	0	0	0	2	33.3333333333333	-30	1	1	1	1	2	0	32	-70	10	4.5e-05	5.5e-05	0	0.007	-80	0	-115	0.008	52	90.1	1073.2	0.952	0.2	-63	-63	0.00024	2	8	130.5	1	0	3000	40	0.1	40	0.2	10000	1
F101310	candidateIDs_34	12	-63	1	33	2	0	0	0	3	33.3333333333333	-30	1	1	1	1	2	0	32	-70	10	4.5e-05	5.5e-05	0	0.007	-80	0	-115	0.00296	38.63	273.4	1022	0.775	0.2	-63	-63	0.00024	2	8	130.5	1	0	3000	40	0.1	40	0.2	10000	1
F101310	candidateIDs_34	12	-63	1	33	2	0	0	0	4	33.3333333333333	-30	1	1	1	1	2	0	32	-70	10	4.5e-05	5.5e-05	0	0.007	-80	0	-115	0.00210666666666667	39.88	65.8	2600	0.629	0.2	-63	-63	0.00024	2	8	130.5	1	0	3000	40	0.1	40	0.2	10000	1
E100110	candidateIDs_20	12	-63	1	33	2	0	0	0	1	8.33333333333333	-30	1	1	1	1	2	0	32	-70	10	4.5e-05	5.5e-05	0	0.007	-80	0	-115	0.00133333333333333	52	90.1	1073.2	0.952	0.2	-63	-63	0.00024	2	8	130.5	1	0	3000	40	0.1	40	0.2	10000	1
E100110	candidateIDs_20	12	-63	1	33	2	0	0	0	2	8.33333333333333	-30	1	1	1	1	2	0	32	-70	10	4.5e-05	5.5e-05	0	0.007	-80	0	-115	0.002	52	90.1	1073.2	0.952	0.2	-63	-63	0.00024	2	8	130.5	1	0	3000	40	0.1	40	0.2	10000	1
E100110	candidateIDs_20	12	-63	1	33	2	0	0	0	3	8.33333333333333	-30	1	1	1	1	2	0	32	-70	10	4.5e-05	5.5e-05	0	0.007	-80	0	-115	0.00074	38.63	273.4	1022	0.775	0.2	-63	-63	0.00024	2	8	130.5	1	0	3000	40	0.1	40	0.2	10000	1
E100110	candidateIDs_20	12	-63	1	33	2	0	0	0	4	8.33333333333333	-30	1	1	1	1	2	0	32	-70	10	4.5e-05	5.5e-05	0	0.007	-80	0	-115	0.000526666666666667	39.88	65.8	2600	0.629	0.2	-63	-63	0.00024	2	8	130.5	1	0	3000	40	0.1	40	0.2	10000	1
E100110	candidateIDs_20	12	-63	1	33	2	0	0	0	1	16.6666666666667	-30	1	1	1	1	2	0	32	-70	10	4.5e-05	5.5e-05	0	0.007	-80	0	-115	0.00266666666666667	52	90.1	1073.2	0.952	0.2	-63	-63	0.00024	2	8	130.5	1	0	3000	40	0.1	40	0.2	10000	1
E100110	candidateIDs_20	12	-63	1	33	2	0	0	0	2	16.6666666666667	-30	1	1	1	1	2	0	32	-70	10	4.5e-05	5.5e-05	0	0.007	-80	0	-115	0.004	52	90.1	1073.2	0.952	0.2	-63	-63	0.00024	2	8	130.5	1	0	3000	40	0.1	40	0.2	10000	1
E100110	candidateIDs_20	12	-63	1	33	2	0	0	0	3	16.6666666666667	-30	1	1	1	1	2	0	32	-70	10	4.5e-05	5.5e-05	0	0.007	-80	0	-115	0.00148	38.63	273.4	1022	0.775	0.2	-63	-63	0.00024	2	8	130.5	1	0	3000	40	0.1	40	0.2	10000	1
E100110	candidateIDs_20	12	-63	1	33	2	0	0	0	4	16.6666666666667	-30	1	1	1	1	2	0	32	-70	10	4.5e-05	5.5e-05	0	0.007	-80	0	-115	0.00105333333333333	39.88	65.8	2600	0.629	0.2	-63	-63	0.00024	2	8	130.5	1	0	3000	40	0.1	40	0.2	10000	1
E100110	candidateIDs_20	12	-63	1	33	2	0	0	0	1	33.3333333333333	-30	1	1	1	1	2	0	32	-70	10	4.5e-05	5.5e-05	0	0.007	-80	0	-115	0.00533333333333333	52	90.1	1073.2	0.952	0.2	-63	-63	0.00024	2	8	130.5	1	0	3000	40	0.1	40	0.2	10000	1
E100110	candidateIDs_20	12	-63	1	33	2	0	0	0	2	33.3333333333333	-30	1	1	1	1	2	0	32	-70	10	4.5e-05	5.5e-05	0	0.007	-80	0	-115	0.008	52	90.1	1073.2	0.952	0.2	-63	-63	0.00024	2	8	130.5	1	0	3000	40	0.1	40	0.2	10000	1
E100110	candidateIDs_20	12	-63	1	33	2	0	0	0	3	33.3333333333333	-30	1	1	1	1	2	0	32	-70	10	4.5e-05	5.5e-05	0	0.007	-80	0	-115	0.00296	38.63	273.4	1022	0.775	0.2	-63	-63	0.00024	2	8	130.5	1	0	3000	40	0.1	40	0.2	10000	1
E100110	candidateIDs_20	12	-63	1	33	2	0	0	0	4	33.3333333333333	-30	1	1	1	1	2	0	32	-70	10	4.5e-05	5.5e-05	0	0.007	-80	0	-115	0.00210666666666667	39.88	65.8	2600	0.629	0.2	-63	-63	0.00024	2	8	130.5	1	0	3000	40	0.1	40	0.2	10000	1
G101310	candidateIDs_35	12	-63	1	33	2	0	0	0	1	8.33333333333333	-30	1	1	1	1	2	0	32	-70	10	4.5e-05	5.5e-05	0	0.007	-80	0	-115	0.00133333333333333	52	90.1	1073.2	0.952	0.2	-63	-63	0.00024	2	8	130.5	1	0	3000	40	0.1	40	0.2	10000	1
G101310	candidateIDs_35	12	-63	1	33	2	0	0	0	2	8.33333333333333	-30	1	1	1	1	2	0	32	-70	10	4.5e-05	5.5e-05	0	0.007	-80	0	-115	0.002	52	90.1	1073.2	0.952	0.2	-63	-63	0.00024	2	8	130.5	1	0	3000	40	0.1	40	0.2	10000	1
G101310	candidateIDs_35	12	-63	1	33	2	0	0	0	3	8.33333333333333	-30	1	1	1	1	2	0	32	-70	10	4.5e-05	5.5e-05	0	0.007	-80	0	-115	0.00074	38.63	273.4	1022	0.775	0.2	-63	-63	0.00024	2	8	130.5	1	0	3000	40	0.1	40	0.2	10000	1
G101310	candidateIDs_35	12	-63	1	33	2	0	0	0	4	8.33333333333333	-30	1	1	1	1	2	0	32	-70	10	4.5e-05	5.5e-05	0	0.007	-80	0	-115	0.000526666666666667	39.88	65.8	2600	0.629	0.2	-63	-63	0.00024	2	8	130.5	1	0	3000	40	0.1	40	0.2	10000	1
G101310	candidateIDs_35	12	-63	1	33	2	0	0	0	1	16.6666666666667	-30	1	1	1	1	2	0	32	-70	10	4.5e-05	5.5e-05	0	0.007	-80	0	-115	0.00266666666666667	52	90.1	1073.2	0.952	0.2	-63	-63	0.00024	2	8	130.5	1	0	3000	40	0.1	40	0.2	10000	1
G101310	candidateIDs_35	12	-63	1	33	2	0	0	0	2	16.6666666666667	-30	1	1	1	1	2	0	32	-70	10	4.5e-05	5.5e-05	0	0.007	-80	0	-115	0.004	52	90.1	1073.2	0.952	0.2	-63	-63	0.00024	2	8	130.5	1	0	3000	40	0.1	40	0.2	10000	1
G101310	candidateIDs_35	12	-63	1	33	2	0	0	0	3	16.6666666666667	-30	1	1	1	1	2	0	32	-70	10	4.5e-05	5.5e-05	0	0.007	-80	0	-115	0.00148	38.63	273.4	1022	0.775	0.2	-63	-63	0.00024	2	8	130.5	1	0	3000	40	0.1	40	0.2	10000	1
G101310	candidateIDs_35	12	-63	1	33	2	0	0	0	4	16.6666666666667	-30	1	1	1	1	2	0	32	-70	10	4.5e-05	5.5e-05	0	0.007	-80	0	-115	0.00105333333333333	39.88	65.8	2600	0.629	0.2	-63	-63	0.00024	2	8	130.5	1	0	3000	40	0.1	40	0.2	10000	1
G101310	candidateIDs_35	12	-63	1	33	2	0	0	0	1	33.3333333333333	-30	1	1	1	1	2	0	32	-70	10	4.5e-05	5.5e-05	0	0.007	-80	0	-115	0.00533333333333333	52	90.1	1073.2	0.952	0.2	-63	-63	0.00024	2	8	130.5	1	0	3000	40	0.1	40	0.2	10000	1
G101310	candidateIDs_35	12	-63	1	33	2	0	0	0	2	33.3333333333333	-30	1	1	1	1	2	0	32	-70	10	4.5e-05	5.5e-05	0	0.007	-80	0	-115	0.008	52	90.1	1073.2	0.952	0.2	-63	-63	0.00024	2	8	130.5	1	0	3000	40	0.1	40	0.2	10000	1
G101310	candidateIDs_35	12	-63	1	33	2	0	0	0	3	33.3333333333333	-30	1	1	1	1	2	0	32	-70	10	4.5e-05	5.5e-05	0	0.007	-80	0	-115	0.00296	38.63	273.4	1022	0.775	0.2	-63	-63	0.00024	2	8	130.5	1	0	3000	40	0.1	40	0.2	10000	1
G101310	candidateIDs_35	12	-63	1	33	2	0	0	0	4	33.3333333333333	-30	1	1	1	1	2	0	32	-70	10	4.5e-05	5.5e-05	0	0.007	-80	0	-115	0.00210666666666667	39.88	65.8	2600	0.629	0.2	-63	-63	0.00024	2	8	130.5	1	0	3000	40	0.1	40	0.2	10000	1
I101210	candidateIDs_29	12	-63	1	33	2	0	0	0	1	8.33333333333333	-30	1	1	1	1	2	0	32	-70	10	4.5e-05	5.5e-05	0	0.007	-80	0	-115	0.00133333333333333	52	90.1	1073.2	0.952	0.2	-63	-63	0.00024	2	8	130.5	1	0	3000	40	0.1	40	0.2	10000	1
I101210	candidateIDs_29	12	-63	1	33	2	0	0	0	2	8.33333333333333	-30	1	1	1	1	2	0	32	-70	10	4.5e-05	5.5e-05	0	0.007	-80	0	-115	0.002	52	90.1	1073.2	0.952	0.2	-63	-63	0.00024	2	8	130.5	1	0	3000	40	0.1	40	0.2	10000	1
I101210	candidateIDs_29	12	-63	1	33	2	0	0	0	3	8.33333333333333	-30	1	1	1	1	2	0	32	-70	10	4.5e-05	5.5e-05	0	0.007	-80	0	-115	0.00074	38.63	273.4	1022	0.775	0.2	-63	-63	0.00024	2	8	130.5	1	0	3000	40	0.1	40	0.2	10000	1
I101210	candidateIDs_29	12	-63	1	33	2	0	0	0	4	8.33333333333333	-30	1	1	1	1	2	0	32	-70	10	4.5e-05	5.5e-05	0	0.007	-80	0	-115	0.000526666666666667	39.88	65.8	2600	0.629	0.2	-63	-63	0.00024	2	8	130.5	1	0	3000	40	0.1	40	0.2	10000	1
I101210	candidateIDs_29	12	-63	1	33	2	0	0	0	1	16.6666666666667	-30	1	1	1	1	2	0	32	-70	10	4.5e-05	5.5e-05	0	0.007	-80	0	-115	0.00266666666666667	52	90.1	1073.2	0.952	0.2	-63	-63	0.00024	2	8	130.5	1	0	3000	40	0.1	40	0.2	10000	1
I101210	candidateIDs_29	12	-63	1	33	2	0	0	0	2	16.6666666666667	-30	1	1	1	1	2	0	32	-70	10	4.5e-05	5.5e-05	0	0.007	-80	0	-115	0.004	52	90.1	1073.2	0.952	0.2	-63	-63	0.00024	2	8	130.5	1	0	3000	40	0.1	40	0.2	10000	1
I101210	candidateIDs_29	12	-63	1	33	2	0	0	0	3	16.6666666666667	-30	1	1	1	1	2	0	32	-70	10	4.5e-05	5.5e-05	0	0.007	-80	0	-115	0.00148	38.63	273.4	1022	0.775	0.2	-63	-63	0.00024	2	8	130.5	1	0	3000	40	0.1	40	0.2	10000	1
I101210	candidateIDs_29	12	-63	1	33	2	0	0	0	4	16.6666666666667	-30	1	1	1	1	2	0	32	-70	10	4.5e-05	5.5e-05	0	0.007	-80	0	-115	0.00105333333333333	39.88	65.8	2600	0.629	0.2	-63	-63	0.00024	2	8	130.5	1	0	3000	40	0.1	40	0.2	10000	1
I101210	candidateIDs_29	12	-63	1	33	2	0	0	0	1	33.3333333333333	-30	1	1	1	1	2	0	32	-70	10	4.5e-05	5.5e-05	0	0.007	-80	0	-115	0.00533333333333333	52	90.1	1073.2	0.952	0.2	-63	-63	0.00024	2	8	130.5	1	0	3000	40	0.1	40	0.2	10000	1
I101210	candidateIDs_29	12	-63	1	33	2	0	0	0	2	33.3333333333333	-30	1	1	1	1	2	0	32	-70	10	4.5e-05	5.5e-05	0	0.007	-80	0	-115	0.008	52	90.1	1073.2	0.952	0.2	-63	-63	0.00024	2	8	130.5	1	0	3000	40	0.1	40	0.2	10000	1
I101210	candidateIDs_29	12	-63	1	33	2	0	0	0	3	33.3333333333333	-30	1	1	1	1	2	0	32	-70	10	4.5e-05	5.5e-05	0	0.007	-80	0	-115	0.00296	38.63	273.4	1022	0.775	0.2	-63	-63	0.00024	2	8	130.5	1	0	3000	40	0.1	40	0.2	10000	1
I101210	candidateIDs_29	12	-63	1	33	2	0	0	0	4	33.3333333333333	-30	1	1	1	1	2	0	32	-70	10	4.5e-05	5.5e-05	0	0.007	-80	0	-115	0.00210666666666667	39.88	65.8	2600	0.629	0.2	-63	-63	0.00024	2	8	130.5	1	0	3000	40	0.1	40	0.2	10000	1
C101210	candidateIDs_2	12	-63	1	33	2	0	0	0	1	8.33333333333333	-30	1	1	1	1	2	0	32	-70	10	4.5e-05	5.5e-05	0	0.007	-80	0	-115	0.00133333333333333	52	90.1	1073.2	0.952	0.2	-63	-63	0.00024	2	8	130.5	1	0	3000	40	0.1	40	0.2	10000	1
C101210	candidateIDs_2	12	-63	1	33	2	0	0	0	2	8.33333333333333	-30	1	1	1	1	2	0	32	-70	10	4.5e-05	5.5e-05	0	0.007	-80	0	-115	0.002	52	90.1	1073.2	0.952	0.2	-63	-63	0.00024	2	8	130.5	1	0	3000	40	0.1	40	0.2	10000	1
C101210	candidateIDs_2	12	-63	1	33	2	0	0	0	3	8.33333333333333	-30	1	1	1	1	2	0	32	-70	10	4.5e-05	5.5e-05	0	0.007	-80	0	-115	0.00074	38.63	273.4	1022	0.775	0.2	-63	-63	0.00024	2	8	130.5	1	0	3000	40	0.1	40	0.2	10000	1
C101210	candidateIDs_2	12	-63	1	33	2	0	0	0	4	8.33333333333333	-30	1	1	1	1	2	0	32	-70	10	4.5e-05	5.5e-05	0	0.007	-80	0	-115	0.000526666666666667	39.88	65.8	2600	0.629	0.2	-63	-63	0.00024	2	8	130.5	1	0	3000	40	0.1	40	0.2	10000	1
C101210	candidateIDs_2	12	-63	1	33	2	0	0	0	1	16.6666666666667	-30	1	1	1	1	2	0	32	-70	10	4.5e-05	5.5e-05	0	0.007	-80	0	-115	0.00266666666666667	52	90.1	1073.2	0.952	0.2	-63	-63	0.00024	2	8	130.5	1	0	3000	40	0.1	40	0.2	10000	1
C101210	candidateIDs_2	12	-63	1	33	2	0	0	0	2	16.6666666666667	-30	1	1	1	1	2	0	32	-70	10	4.5e-05	5.5e-05	0	0.007	-80	0	-115	0.004	52	90.1	1073.2	0.952	0.2	-63	-63	0.00024	2	8	130.5	1	0	3000	40	0.1	40	0.2	10000	1
C101210	candidateIDs_2	12	-63	1	33	2	0	0	0	3	16.6666666666667	-30	1	1	1	1	2	0	32	-70	10	4.5e-05	5.5e-05	0	0.007	-80	0	-115	0.00148	38.63	273.4	1022	0.775	0.2	-63	-63	0.00024	2	8	130.5	1	0	3000	40	0.1	40	0.2	10000	1
C101210	candidateIDs_2	12	-63	1	33	2	0	0	0	4	16.6666666666667	-30	1	1	1	1	2	0	32	-70	10	4.5e-05	5.5e-05	0	0.007	-80	0	-115	0.00105333333333333	39.88	65.8	2600	0.629	0.2	-63	-63	0.00024	2	8	130.5	1	0	3000	40	0.1	40	0.2	10000	1
C101210	candidateIDs_2	12	-63	1	33	2	0	0	0	1	33.3333333333333	-30	1	1	1	1	2	0	32	-70	10	4.5e-05	5.5e-05	0	0.007	-80	0	-115	0.00533333333333333	52	90.1	1073.2	0.952	0.2	-63	-63	0.00024	2	8	130.5	1	0	3000	40	0.1	40	0.2	10000	1
C101210	candidateIDs_2	12	-63	1	33	2	0	0	0	2	33.3333333333333	-30	1	1	1	1	2	0	32	-70	10	4.5e-05	5.5e-05	0	0.007	-80	0	-115	0.008	52	90.1	1073.2	0.952	0.2	-63	-63	0.00024	2	8	130.5	1	0	3000	40	0.1	40	0.2	10000	1
C101210	candidateIDs_2	12	-63	1	33	2	0	0	0	3	33.3333333333333	-30	1	1	1	1	2	0	32	-70	10	4.5e-05	5.5e-05	0	0.007	-80	0	-115	0.00296	38.63	273.4	1022	0.775	0.2	-63	-63	0.00024	2	8	130.5	1	0	3000	40	0.1	40	0.2	10000	1
C101210	candidateIDs_2	12	-63	1	33	2	0	0	0	4	33.3333333333333	-30	1	1	1	1	2	0	32	-70	10	4.5e-05	5.5e-05	0	0.007	-80	0	-115	0.00210666666666667	39.88	65.8	2600	0.629	0.2	-63	-63	0.00024	2	8	130.5	1	0	3000	40	0.1	40	0.2	10000	1
B100110	candidateIDs_19	12	-63	1	33	2	0	0	0	1	8.33333333333333	-30	1	1	1	1	2	0	32	-70	10	4.5e-05	5.5e-05	0	0.007	-80	0	-115	0.00133333333333333	52	90.1	1073.2	0.952	0.2	-63	-63	0.00024	2	8	130.5	1	0	3000	40	0.1	40	0.2	10000	1
B100110	candidateIDs_19	12	-63	1	33	2	0	0	0	2	8.33333333333333	-30	1	1	1	1	2	0	32	-70	10	4.5e-05	5.5e-05	0	0.007	-80	0	-115	0.002	52	90.1	1073.2	0.952	0.2	-63	-63	0.00024	2	8	130.5	1	0	3000	40	0.1	40	0.2	10000	1
B100110	candidateIDs_19	12	-63	1	33	2	0	0	0	3	8.33333333333333	-30	1	1	1	1	2	0	32	-70	10	4.5e-05	5.5e-05	0	0.007	-80	0	-115	0.00074	38.63	273.4	1022	0.775	0.2	-63	-63	0.00024	2	8	130.5	1	0	3000	40	0.1	40	0.2	10000	1
B100110	candidateIDs_19	12	-63	1	33	2	0	0	0	4	8.33333333333333	-30	1	1	1	1	2	0	32	-70	10	4.5e-05	5.5e-05	0	0.007	-80	0	-115	0.000526666666666667	39.88	65.8	2600	0.629	0.2	-63	-63	0.00024	2	8	130.5	1	0	3000	40	0.1	40	0.2	10000	1
B100110	candidateIDs_19	12	-63	1	33	2	0	0	0	1	16.6666666666667	-30	1	1	1	1	2	0	32	-70	10	4.5e-05	5.5e-05	0	0.007	-80	0	-115	0.00266666666666667	52	90.1	1073.2	0.952	0.2	-63	-63	0.00024	2	8	130.5	1	0	3000	40	0.1	40	0.2	10000	1
B100110	candidateIDs_19	12	-63	1	33	2	0	0	0	2	16.6666666666667	-30	1	1	1	1	2	0	32	-70	10	4.5e-05	5.5e-05	0	0.007	-80	0	-115	0.004	52	90.1	1073.2	0.952	0.2	-63	-63	0.00024	2	8	130.5	1	0	3000	40	0.1	40	0.2	10000	1
B100110	candidateIDs_19	12	-63	1	33	2	0	0	0	3	16.6666666666667	-30	1	1	1	1	2	0	32	-70	10	4.5e-05	5.5e-05	0	0.007	-80	0	-115	0.00148	38.63	273.4	1022	0.775	0.2	-63	-63	0.00024	2	8	130.5	1	0	3000	40	0.1	40	0.2	10000	1
B100110	candidateIDs_19	12	-63	1	33	2	0	0	0	4	16.6666666666667	-30	1	1	1	1	2	0	32	-70	10	4.5e-05	5.5e-05	0	0.007	-80	0	-115	0.00105333333333333	39.88	65.8	2600	0.629	0.2	-63	-63	0.00024	2	8	130.5	1	0	3000	40	0.1	40	0.2	10000	1
B100110	candidateIDs_19	12	-63	1	33	2	0	0	0	1	33.3333333333333	-30	1	1	1	1	2	0	32	-70	10	4.5e-05	5.5e-05	0	0.007	-80	0	-115	0.00533333333333333	52	90.1	1073.2	0.952	0.2	-63	-63	0.00024	2	8	130.5	1	0	3000	40	0.1	40	0.2	10000	1
B100110	candidateIDs_19	12	-63	1	33	2	0	0	0	2	33.3333333333333	-30	1	1	1	1	2	0	32	-70	10	4.5e-05	5.5e-05	0	0.007	-80	0	-115	0.008	52	90.1	1073.2	0.952	0.2	-63	-63	0.00024	2	8	130.5	1	0	3000	40	0.1	40	0.2	10000	1
B100110	candidateIDs_19	12	-63	1	33	2	0	0	0	3	33.3333333333333	-30	1	1	1	1	2	0	32	-70	10	4.5e-05	5.5e-05	0	0.007	-80	0	-115	0.00296	38.63	273.4	1022	0.775	0.2	-63	-63	0.00024	2	8	130.5	1	0	3000	40	0.1	40	0.2	10000	1
B100110	candidateIDs_19	12	-63	1	33	2	0	0	0	4	33.3333333333333	-30	1	1	1	1	2	0	32	-70	10	4.5e-05	5.5e-05	0	0.007	-80	0	-115	0.00210666666666667	39.88	65.8	2600	0.629	0.2	-63	-63	0.00024	2	8	130.5	1	0	3000	40	0.1	40	0.2	10000	1
A092110	candidateIDs_7	12	-63	1	33	2	0	0	0	1	8.33333333333333	-30	1	1	1	1	2	0	32	-70	10	4.5e-05	5.5e-05	0	0.007	-80	0	-115	0.00133333333333333	52	90.1	1073.2	0.952	0.2	-63	-63	0.00024	2	8	130.5	1	0	3000	40	0.1	40	0.2	10000	1
A092110	candidateIDs_7	12	-63	1	33	2	0	0	0	2	8.33333333333333	-30	1	1	1	1	2	0	32	-70	10	4.5e-05	5.5e-05	0	0.007	-80	0	-115	0.002	52	90.1	1073.2	0.952	0.2	-63	-63	0.00024	2	8	130.5	1	0	3000	40	0.1	40	0.2	10000	1
A092110	candidateIDs_7	12	-63	1	33	2	0	0	0	3	8.33333333333333	-30	1	1	1	1	2	0	32	-70	10	4.5e-05	5.5e-05	0	0.007	-80	0	-115	0.00074	38.63	273.4	1022	0.775	0.2	-63	-63	0.00024	2	8	130.5	1	0	3000	40	0.1	40	0.2	10000	1
A092110	candidateIDs_7	12	-63	1	33	2	0	0	0	4	8.33333333333333	-30	1	1	1	1	2	0	32	-70	10	4.5e-05	5.5e-05	0	0.007	-80	0	-115	0.000526666666666667	39.88	65.8	2600	0.629	0.2	-63	-63	0.00024	2	8	130.5	1	0	3000	40	0.1	40	0.2	10000	1
A092110	candidateIDs_7	12	-63	1	33	2	0	0	0	1	16.6666666666667	-30	1	1	1	1	2	0	32	-70	10	4.5e-05	5.5e-05	0	0.007	-80	0	-115	0.00266666666666667	52	90.1	1073.2	0.952	0.2	-63	-63	0.00024	2	8	130.5	1	0	3000	40	0.1	40	0.2	10000	1
A092110	candidateIDs_7	12	-63	1	33	2	0	0	0	2	16.6666666666667	-30	1	1	1	1	2	0	32	-70	10	4.5e-05	5.5e-05	0	0.007	-80	0	-115	0.004	52	90.1	1073.2	0.952	0.2	-63	-63	0.00024	2	8	130.5	1	0	3000	40	0.1	40	0.2	10000	1
A092110	candidateIDs_7	12	-63	1	33	2	0	0	0	3	16.6666666666667	-30	1	1	1	1	2	0	32	-70	10	4.5e-05	5.5e-05	0	0.007	-80	0	-115	0.00148	38.63	273.4	1022	0.775	0.2	-63	-63	0.00024	2	8	130.5	1	0	3000	40	0.1	40	0.2	10000	1
A092110	candidateIDs_7	12	-63	1	33	2	0	0	0	4	16.6666666666667	-30	1	1	1	1	2	0	32	-70	10	4.5e-05	5.5e-05	0	0.007	-80	0	-115	0.00105333333333333	39.88	65.8	2600	0.629	0.2	-63	-63	0.00024	2	8	130.5	1	0	3000	40	0.1	40	0.2	10000	1
A092110	candidateIDs_7	12	-63	1	33	2	0	0	0	1	33.3333333333333	-30	1	1	1	1	2	0	32	-70	10	4.5e-05	5.5e-05	0	0.007	-80	0	-115	0.00533333333333333	52	90.1	1073.2	0.952	0.2	-63	-63	0.00024	2	8	130.5	1	0	3000	40	0.1	40	0.2	10000	1
A092110	candidateIDs_7	12	-63	1	33	2	0	0	0	2	33.3333333333333	-30	1	1	1	1	2	0	32	-70	10	4.5e-05	5.5e-05	0	0.007	-80	0	-115	0.008	52	90.1	1073.2	0.952	0.2	-63	-63	0.00024	2	8	130.5	1	0	3000	40	0.1	40	0.2	10000	1
A092110	candidateIDs_7	12	-63	1	33	2	0	0	0	3	33.3333333333333	-30	1	1	1	1	2	0	32	-70	10	4.5e-05	5.5e-05	0	0.007	-80	0	-115	0.00296	38.63	273.4	1022	0.775	0.2	-63	-63	0.00024	2	8	130.5	1	0	3000	40	0.1	40	0.2	10000	1
A092110	candidateIDs_7	12	-63	1	33	2	0	0	0	4	33.3333333333333	-30	1	1	1	1	2	0	32	-70	10	4.5e-05	5.5e-05	0	0.007	-80	0	-115	0.00210666666666667	39.88	65.8	2600	0.629	0.2	-63	-63	0.00024	2	8	130.5	1	0	3000	40	0.1	40	0.2	10000	1
E092910	candidateIDs_18	12	-63	1	33	2	0	0	0	1	8.33333333333333	-30	1	1	1	1	2	0	32	-70	10	4.5e-05	5.5e-05	0	0.007	-80	0	-115	0.00133333333333333	52	90.1	1073.2	0.952	0.2	-63	-63	0.00024	2	8	130.5	1	0	3000	40	0.1	40	0.2	10000	1
E092910	candidateIDs_18	12	-63	1	33	2	0	0	0	2	8.33333333333333	-30	1	1	1	1	2	0	32	-70	10	4.5e-05	5.5e-05	0	0.007	-80	0	-115	0.002	52	90.1	1073.2	0.952	0.2	-63	-63	0.00024	2	8	130.5	1	0	3000	40	0.1	40	0.2	10000	1
E092910	candidateIDs_18	12	-63	1	33	2	0	0	0	3	8.33333333333333	-30	1	1	1	1	2	0	32	-70	10	4.5e-05	5.5e-05	0	0.007	-80	0	-115	0.00074	38.63	273.4	1022	0.775	0.2	-63	-63	0.00024	2	8	130.5	1	0	3000	40	0.1	40	0.2	10000	1
E092910	candidateIDs_18	12	-63	1	33	2	0	0	0	4	8.33333333333333	-30	1	1	1	1	2	0	32	-70	10	4.5e-05	5.5e-05	0	0.007	-80	0	-115	0.000526666666666667	39.88	65.8	2600	0.629	0.2	-63	-63	0.00024	2	8	130.5	1	0	3000	40	0.1	40	0.2	10000	1
E092910	candidateIDs_18	12	-63	1	33	2	0	0	0	1	16.6666666666667	-30	1	1	1	1	2	0	32	-70	10	4.5e-05	5.5e-05	0	0.007	-80	0	-115	0.00266666666666667	52	90.1	1073.2	0.952	0.2	-63	-63	0.00024	2	8	130.5	1	0	3000	40	0.1	40	0.2	10000	1
E092910	candidateIDs_18	12	-63	1	33	2	0	0	0	2	16.6666666666667	-30	1	1	1	1	2	0	32	-70	10	4.5e-05	5.5e-05	0	0.007	-80	0	-115	0.004	52	90.1	1073.2	0.952	0.2	-63	-63	0.00024	2	8	130.5	1	0	3000	40	0.1	40	0.2	10000	1
E092910	candidateIDs_18	12	-63	1	33	2	0	0	0	3	16.6666666666667	-30	1	1	1	1	2	0	32	-70	10	4.5e-05	5.5e-05	0	0.007	-80	0	-115	0.00148	38.63	273.4	1022	0.775	0.2	-63	-63	0.00024	2	8	130.5	1	0	3000	40	0.1	40	0.2	10000	1
E092910	candidateIDs_18	12	-63	1	33	2	0	0	0	4	16.6666666666667	-30	1	1	1	1	2	0	32	-70	10	4.5e-05	5.5e-05	0	0.007	-80	0	-115	0.00105333333333333	39.88	65.8	2600	0.629	0.2	-63	-63	0.00024	2	8	130.5	1	0	3000	40	0.1	40	0.2	10000	1
E092910	candidateIDs_18	12	-63	1	33	2	0	0	0	1	33.3333333333333	-30	1	1	1	1	2	0	32	-70	10	4.5e-05	5.5e-05	0	0.007	-80	0	-115	0.00533333333333333	52	90.1	1073.2	0.952	0.2	-63	-63	0.00024	2	8	130.5	1	0	3000	40	0.1	40	0.2	10000	1
E092910	candidateIDs_18	12	-63	1	33	2	0	0	0	2	33.3333333333333	-30	1	1	1	1	2	0	32	-70	10	4.5e-05	5.5e-05	0	0.007	-80	0	-115	0.008	52	90.1	1073.2	0.952	0.2	-63	-63	0.00024	2	8	130.5	1	0	3000	40	0.1	40	0.2	10000	1
E092910	candidateIDs_18	12	-63	1	33	2	0	0	0	3	33.3333333333333	-30	1	1	1	1	2	0	32	-70	10	4.5e-05	5.5e-05	0	0.007	-80	0	-115	0.00296	38.63	273.4	1022	0.775	0.2	-63	-63	0.00024	2	8	130.5	1	0	3000	40	0.1	40	0.2	10000	1
E092910	candidateIDs_18	12	-63	1	33	2	0	0	0	4	33.3333333333333	-30	1	1	1	1	2	0	32	-70	10	4.5e-05	5.5e-05	0	0.007	-80	0	-115	0.00210666666666667	39.88	65.8	2600	0.629	0.2	-63	-63	0.00024	2	8	130.5	1	0	3000	40	0.1	40	0.2	10000	1
E101310	candidateIDs_33	12	-63	1	33	2	0	0	0	1	8.33333333333333	-30	1	1	1	1	2	0	32	-70	10	4.5e-05	5.5e-05	0	0.007	-80	0	-115	0.00133333333333333	52	90.1	1073.2	0.952	0.2	-63	-63	0.00024	2	8	130.5	1	0	3000	40	0.1	40	0.2	10000	1
E101310	candidateIDs_33	12	-63	1	33	2	0	0	0	2	8.33333333333333	-30	1	1	1	1	2	0	32	-70	10	4.5e-05	5.5e-05	0	0.007	-80	0	-115	0.002	52	90.1	1073.2	0.952	0.2	-63	-63	0.00024	2	8	130.5	1	0	3000	40	0.1	40	0.2	10000	1
E101310	candidateIDs_33	12	-63	1	33	2	0	0	0	3	8.33333333333333	-30	1	1	1	1	2	0	32	-70	10	4.5e-05	5.5e-05	0	0.007	-80	0	-115	0.00074	38.63	273.4	1022	0.775	0.2	-63	-63	0.00024	2	8	130.5	1	0	3000	40	0.1	40	0.2	10000	1
E101310	candidateIDs_33	12	-63	1	33	2	0	0	0	4	8.33333333333333	-30	1	1	1	1	2	0	32	-70	10	4.5e-05	5.5e-05	0	0.007	-80	0	-115	0.000526666666666667	39.88	65.8	2600	0.629	0.2	-63	-63	0.00024	2	8	130.5	1	0	3000	40	0.1	40	0.2	10000	1
E101310	candidateIDs_33	12	-63	1	33	2	0	0	0	1	16.6666666666667	-30	1	1	1	1	2	0	32	-70	10	4.5e-05	5.5e-05	0	0.007	-80	0	-115	0.00266666666666667	52	90.1	1073.2	0.952	0.2	-63	-63	0.00024	2	8	130.5	1	0	3000	40	0.1	40	0.2	10000	1
E101310	candidateIDs_33	12	-63	1	33	2	0	0	0	2	16.6666666666667	-30	1	1	1	1	2	0	32	-70	10	4.5e-05	5.5e-05	0	0.007	-80	0	-115	0.004	52	90.1	1073.2	0.952	0.2	-63	-63	0.00024	2	8	130.5	1	0	3000	40	0.1	40	0.2	10000	1
E101310	candidateIDs_33	12	-63	1	33	2	0	0	0	3	16.6666666666667	-30	1	1	1	1	2	0	32	-70	10	4.5e-05	5.5e-05	0	0.007	-80	0	-115	0.00148	38.63	273.4	1022	0.775	0.2	-63	-63	0.00024	2	8	130.5	1	0	3000	40	0.1	40	0.2	10000	1
E101310	candidateIDs_33	12	-63	1	33	2	0	0	0	4	16.6666666666667	-30	1	1	1	1	2	0	32	-70	10	4.5e-05	5.5e-05	0	0.007	-80	0	-115	0.00105333333333333	39.88	65.8	2600	0.629	0.2	-63	-63	0.00024	2	8	130.5	1	0	3000	40	0.1	40	0.2	10000	1
E101310	candidateIDs_33	12	-63	1	33	2	0	0	0	1	33.3333333333333	-30	1	1	1	1	2	0	32	-70	10	4.5e-05	5.5e-05	0	0.007	-80	0	-115	0.00533333333333333	52	90.1	1073.2	0.952	0.2	-63	-63	0.00024	2	8	130.5	1	0	3000	40	0.1	40	0.2	10000	1
E101310	candidateIDs_33	12	-63	1	33	2	0	0	0	2	33.3333333333333	-30	1	1	1	1	2	0	32	-70	10	4.5e-05	5.5e-05	0	0.007	-80	0	-115	0.008	52	90.1	1073.2	0.952	0.2	-63	-63	0.00024	2	8	130.5	1	0	3000	40	0.1	40	0.2	10000	1
E101310	candidateIDs_33	12	-63	1	33	2	0	0	0	3	33.3333333333333	-30	1	1	1	1	2	0	32	-70	10	4.5e-05	5.5e-05	0	0.007	-80	0	-115	0.00296	38.63	273.4	1022	0.775	0.2	-63	-63	0.00024	2	8	130.5	1	0	3000	40	0.1	40	0.2	10000	1
E101310	candidateIDs_33	12	-63	1	33	2	0	0	0	4	33.3333333333333	-30	1	1	1	1	2	0	32	-70	10	4.5e-05	5.5e-05	0	0.007	-80	0	-115	0.00210666666666667	39.88	65.8	2600	0.629	0.2	-63	-63	0.00024	2	8	130.5	1	0	3000	40	0.1	40	0.2	10000	1
D100810	candidateIDs_23	12	-63	1	33	2	0	0	0	1	8.33333333333333	-30	1	1	1	1	2	0	32	-70	10	4.5e-05	5.5e-05	0	0.007	-80	0	-115	0.00133333333333333	52	90.1	1073.2	0.952	0.2	-63	-63	0.00024	2	8	130.5	1	0	3000	40	0.1	40	0.2	10000	1
D100810	candidateIDs_23	12	-63	1	33	2	0	0	0	2	8.33333333333333	-30	1	1	1	1	2	0	32	-70	10	4.5e-05	5.5e-05	0	0.007	-80	0	-115	0.002	52	90.1	1073.2	0.952	0.2	-63	-63	0.00024	2	8	130.5	1	0	3000	40	0.1	40	0.2	10000	1
D100810	candidateIDs_23	12	-63	1	33	2	0	0	0	3	8.33333333333333	-30	1	1	1	1	2	0	32	-70	10	4.5e-05	5.5e-05	0	0.007	-80	0	-115	0.00074	38.63	273.4	1022	0.775	0.2	-63	-63	0.00024	2	8	130.5	1	0	3000	40	0.1	40	0.2	10000	1
D100810	candidateIDs_23	12	-63	1	33	2	0	0	0	4	8.33333333333333	-30	1	1	1	1	2	0	32	-70	10	4.5e-05	5.5e-05	0	0.007	-80	0	-115	0.000526666666666667	39.88	65.8	2600	0.629	0.2	-63	-63	0.00024	2	8	130.5	1	0	3000	40	0.1	40	0.2	10000	1
D100810	candidateIDs_23	12	-63	1	33	2	0	0	0	1	16.6666666666667	-30	1	1	1	1	2	0	32	-70	10	4.5e-05	5.5e-05	0	0.007	-80	0	-115	0.00266666666666667	52	90.1	1073.2	0.952	0.2	-63	-63	0.00024	2	8	130.5	1	0	3000	40	0.1	40	0.2	10000	1
D100810	candidateIDs_23	12	-63	1	33	2	0	0	0	2	16.6666666666667	-30	1	1	1	1	2	0	32	-70	10	4.5e-05	5.5e-05	0	0.007	-80	0	-115	0.004	52	90.1	1073.2	0.952	0.2	-63	-63	0.00024	2	8	130.5	1	0	3000	40	0.1	40	0.2	10000	1
D100810	candidateIDs_23	12	-63	1	33	2	0	0	0	3	16.6666666666667	-30	1	1	1	1	2	0	32	-70	10	4.5e-05	5.5e-05	0	0.007	-80	0	-115	0.00148	38.63	273.4	1022	0.775	0.2	-63	-63	0.00024	2	8	130.5	1	0	3000	40	0.1	40	0.2	10000	1
D100810	candidateIDs_23	12	-63	1	33	2	0	0	0	4	16.6666666666667	-30	1	1	1	1	2	0	32	-70	10	4.5e-05	5.5e-05	0	0.007	-80	0	-115	0.00105333333333333	39.88	65.8	2600	0.629	0.2	-63	-63	0.00024	2	8	130.5	1	0	3000	40	0.1	40	0.2	10000	1
D100810	candidateIDs_23	12	-63	1	33	2	0	0	0	1	33.3333333333333	-30	1	1	1	1	2	0	32	-70	10	4.5e-05	5.5e-05	0	0.007	-80	0	-115	0.00533333333333333	52	90.1	1073.2	0.952	0.2	-63	-63	0.00024	2	8	130.5	1	0	3000	40	0.1	40	0.2	10000	1
D100810	candidateIDs_23	12	-63	1	33	2	0	0	0	2	33.3333333333333	-30	1	1	1	1	2	0	32	-70	10	4.5e-05	5.5e-05	0	0.007	-80	0	-115	0.008	52	90.1	1073.2	0.952	0.2	-63	-63	0.00024	2	8	130.5	1	0	3000	40	0.1	40	0.2	10000	1
D100810	candidateIDs_23	12	-63	1	33	2	0	0	0	3	33.3333333333333	-30	1	1	1	1	2	0	32	-70	10	4.5e-05	5.5e-05	0	0.007	-80	0	-115	0.00296	38.63	273.4	1022	0.775	0.2	-63	-63	0.00024	2	8	130.5	1	0	3000	40	0.1	40	0.2	10000	1
D100810	candidateIDs_23	12	-63	1	33	2	0	0	0	4	33.3333333333333	-30	1	1	1	1	2	0	32	-70	10	4.5e-05	5.5e-05	0	0.007	-80	0	-115	0.00210666666666667	39.88	65.8	2600	0.629	0.2	-63	-63	0.00024	2	8	130.5	1	0	3000	40	0.1	40	0.2	10000	1
E101210	candidateIDs_27	12	-63	1	33	2	0	0	0	1	8.33333333333333	-30	1	1	1	1	2	0	32	-70	10	4.5e-05	5.5e-05	0	0.007	-80	0	-115	0.00133333333333333	52	90.1	1073.2	0.952	0.2	-63	-63	0.00024	2	8	130.5	1	0	3000	40	0.1	40	0.2	10000	1
E101210	candidateIDs_27	12	-63	1	33	2	0	0	0	2	8.33333333333333	-30	1	1	1	1	2	0	32	-70	10	4.5e-05	5.5e-05	0	0.007	-80	0	-115	0.002	52	90.1	1073.2	0.952	0.2	-63	-63	0.00024	2	8	130.5	1	0	3000	40	0.1	40	0.2	10000	1
E101210	candidateIDs_27	12	-63	1	33	2	0	0	0	3	8.33333333333333	-30	1	1	1	1	2	0	32	-70	10	4.5e-05	5.5e-05	0	0.007	-80	0	-115	0.00074	38.63	273.4	1022	0.775	0.2	-63	-63	0.00024	2	8	130.5	1	0	3000	40	0.1	40	0.2	10000	1
E101210	candidateIDs_27	12	-63	1	33	2	0	0	0	4	8.33333333333333	-30	1	1	1	1	2	0	32	-70	10	4.5e-05	5.5e-05	0	0.007	-80	0	-115	0.000526666666666667	39.88	65.8	2600	0.629	0.2	-63	-63	0.00024	2	8	130.5	1	0	3000	40	0.1	40	0.2	10000	1
E101210	candidateIDs_27	12	-63	1	33	2	0	0	0	1	16.6666666666667	-30	1	1	1	1	2	0	32	-70	10	4.5e-05	5.5e-05	0	0.007	-80	0	-115	0.00266666666666667	52	90.1	1073.2	0.952	0.2	-63	-63	0.00024	2	8	130.5	1	0	3000	40	0.1	40	0.2	10000	1
E101210	candidateIDs_27	12	-63	1	33	2	0	0	0	2	16.6666666666667	-30	1	1	1	1	2	0	32	-70	10	4.5e-05	5.5e-05	0	0.007	-80	0	-115	0.004	52	90.1	1073.2	0.952	0.2	-63	-63	0.00024	2	8	130.5	1	0	3000	40	0.1	40	0.2	10000	1
E101210	candidateIDs_27	12	-63	1	33	2	0	0	0	3	16.6666666666667	-30	1	1	1	1	2	0	32	-70	10	4.5e-05	5.5e-05	0	0.007	-80	0	-115	0.00148	38.63	273.4	1022	0.775	0.2	-63	-63	0.00024	2	8	130.5	1	0	3000	40	0.1	40	0.2	10000	1
E101210	candidateIDs_27	12	-63	1	33	2	0	0	0	4	16.6666666666667	-30	1	1	1	1	2	0	32	-70	10	4.5e-05	5.5e-05	0	0.007	-80	0	-115	0.00105333333333333	39.88	65.8	2600	0.629	0.2	-63	-63	0.00024	2	8	130.5	1	0	3000	40	0.1	40	0.2	10000	1
E101210	candidateIDs_27	12	-63	1	33	2	0	0	0	1	33.3333333333333	-30	1	1	1	1	2	0	32	-70	10	4.5e-05	5.5e-05	0	0.007	-80	0	-115	0.00533333333333333	52	90.1	1073.2	0.952	0.2	-63	-63	0.00024	2	8	130.5	1	0	3000	40	0.1	40	0.2	10000	1
E101210	candidateIDs_27	12	-63	1	33	2	0	0	0	2	33.3333333333333	-30	1	1	1	1	2	0	32	-70	10	4.5e-05	5.5e-05	0	0.007	-80	0	-115	0.008	52	90.1	1073.2	0.952	0.2	-63	-63	0.00024	2	8	130.5	1	0	3000	40	0.1	40	0.2	10000	1
E101210	candidateIDs_27	12	-63	1	33	2	0	0	0	3	33.3333333333333	-30	1	1	1	1	2	0	32	-70	10	4.5e-05	5.5e-05	0	0.007	-80	0	-115	0.00296	38.63	273.4	1022	0.775	0.2	-63	-63	0.00024	2	8	130.5	1	0	3000	40	0.1	40	0.2	10000	1
E101210	candidateIDs_27	12	-63	1	33	2	0	0	0	4	33.3333333333333	-30	1	1	1	1	2	0	32	-70	10	4.5e-05	5.5e-05	0	0.007	-80	0	-115	0.00210666666666667	39.88	65.8	2600	0.629	0.2	-63	-63	0.00024	2	8	130.5	1	0	3000	40	0.1	40	0.2	10000	1
C092810	candidateIDs_13	12	-63	1	33	2	0	0	0	1	8.33333333333333	-30	1	1	1	1	2	0	32	-70	10	4.5e-05	5.5e-05	0	0.007	-80	0	-115	0.00133333333333333	52	90.1	1073.2	0.952	0.2	-63	-63	0.00024	2	8	130.5	1	0	3000	40	0.1	40	0.2	10000	1
C092810	candidateIDs_13	12	-63	1	33	2	0	0	0	2	8.33333333333333	-30	1	1	1	1	2	0	32	-70	10	4.5e-05	5.5e-05	0	0.007	-80	0	-115	0.002	52	90.1	1073.2	0.952	0.2	-63	-63	0.00024	2	8	130.5	1	0	3000	40	0.1	40	0.2	10000	1
C092810	candidateIDs_13	12	-63	1	33	2	0	0	0	3	8.33333333333333	-30	1	1	1	1	2	0	32	-70	10	4.5e-05	5.5e-05	0	0.007	-80	0	-115	0.00074	38.63	273.4	1022	0.775	0.2	-63	-63	0.00024	2	8	130.5	1	0	3000	40	0.1	40	0.2	10000	1
C092810	candidateIDs_13	12	-63	1	33	2	0	0	0	4	8.33333333333333	-30	1	1	1	1	2	0	32	-70	10	4.5e-05	5.5e-05	0	0.007	-80	0	-115	0.000526666666666667	39.88	65.8	2600	0.629	0.2	-63	-63	0.00024	2	8	130.5	1	0	3000	40	0.1	40	0.2	10000	1
C092810	candidateIDs_13	12	-63	1	33	2	0	0	0	1	16.6666666666667	-30	1	1	1	1	2	0	32	-70	10	4.5e-05	5.5e-05	0	0.007	-80	0	-115	0.00266666666666667	52	90.1	1073.2	0.952	0.2	-63	-63	0.00024	2	8	130.5	1	0	3000	40	0.1	40	0.2	10000	1
C092810	candidateIDs_13	12	-63	1	33	2	0	0	0	2	16.6666666666667	-30	1	1	1	1	2	0	32	-70	10	4.5e-05	5.5e-05	0	0.007	-80	0	-115	0.004	52	90.1	1073.2	0.952	0.2	-63	-63	0.00024	2	8	130.5	1	0	3000	40	0.1	40	0.2	10000	1
C092810	candidateIDs_13	12	-63	1	33	2	0	0	0	3	16.6666666666667	-30	1	1	1	1	2	0	32	-70	10	4.5e-05	5.5e-05	0	0.007	-80	0	-115	0.00148	38.63	273.4	1022	0.775	0.2	-63	-63	0.00024	2	8	130.5	1	0	3000	40	0.1	40	0.2	10000	1
C092810	candidateIDs_13	12	-63	1	33	2	0	0	0	4	16.6666666666667	-30	1	1	1	1	2	0	32	-70	10	4.5e-05	5.5e-05	0	0.007	-80	0	-115	0.00105333333333333	39.88	65.8	2600	0.629	0.2	-63	-63	0.00024	2	8	130.5	1	0	3000	40	0.1	40	0.2	10000	1
C092810	candidateIDs_13	12	-63	1	33	2	0	0	0	1	33.3333333333333	-30	1	1	1	1	2	0	32	-70	10	4.5e-05	5.5e-05	0	0.007	-80	0	-115	0.00533333333333333	52	90.1	1073.2	0.952	0.2	-63	-63	0.00024	2	8	130.5	1	0	3000	40	0.1	40	0.2	10000	1
C092810	candidateIDs_13	12	-63	1	33	2	0	0	0	2	33.3333333333333	-30	1	1	1	1	2	0	32	-70	10	4.5e-05	5.5e-05	0	0.007	-80	0	-115	0.008	52	90.1	1073.2	0.952	0.2	-63	-63	0.00024	2	8	130.5	1	0	3000	40	0.1	40	0.2	10000	1
C092810	candidateIDs_13	12	-63	1	33	2	0	0	0	3	33.3333333333333	-30	1	1	1	1	2	0	32	-70	10	4.5e-05	5.5e-05	0	0.007	-80	0	-115	0.00296	38.63	273.4	1022	0.775	0.2	-63	-63	0.00024	2	8	130.5	1	0	3000	40	0.1	40	0.2	10000	1
C092810	candidateIDs_13	12	-63	1	33	2	0	0	0	4	33.3333333333333	-30	1	1	1	1	2	0	32	-70	10	4.5e-05	5.5e-05	0	0.007	-80	0	-115	0.00210666666666667	39.88	65.8	2600	0.629	0.2	-63	-63	0.00024	2	8	130.5	1	0	3000	40	0.1	40	0.2	10000	1
M101210	candidateIDs_30	12	-63	1	33	2	0	0	0	1	8.33333333333333	-30	1	1	1	1	2	0	32	-70	10	4.5e-05	5.5e-05	0	0.007	-80	0	-115	0.00133333333333333	52	90.1	1073.2	0.952	0.2	-63	-63	0.00024	2	8	130.5	1	0	3000	40	0.1	40	0.2	10000	1
M101210	candidateIDs_30	12	-63	1	33	2	0	0	0	2	8.33333333333333	-30	1	1	1	1	2	0	32	-70	10	4.5e-05	5.5e-05	0	0.007	-80	0	-115	0.002	52	90.1	1073.2	0.952	0.2	-63	-63	0.00024	2	8	130.5	1	0	3000	40	0.1	40	0.2	10000	1
M101210	candidateIDs_30	12	-63	1	33	2	0	0	0	3	8.33333333333333	-30	1	1	1	1	2	0	32	-70	10	4.5e-05	5.5e-05	0	0.007	-80	0	-115	0.00074	38.63	273.4	1022	0.775	0.2	-63	-63	0.00024	2	8	130.5	1	0	3000	40	0.1	40	0.2	10000	1
M101210	candidateIDs_30	12	-63	1	33	2	0	0	0	4	8.33333333333333	-30	1	1	1	1	2	0	32	-70	10	4.5e-05	5.5e-05	0	0.007	-80	0	-115	0.000526666666666667	39.88	65.8	2600	0.629	0.2	-63	-63	0.00024	2	8	130.5	1	0	3000	40	0.1	40	0.2	10000	1
M101210	candidateIDs_30	12	-63	1	33	2	0	0	0	1	16.6666666666667	-30	1	1	1	1	2	0	32	-70	10	4.5e-05	5.5e-05	0	0.007	-80	0	-115	0.00266666666666667	52	90.1	1073.2	0.952	0.2	-63	-63	0.00024	2	8	130.5	1	0	3000	40	0.1	40	0.2	10000	1
M101210	candidateIDs_30	12	-63	1	33	2	0	0	0	2	16.6666666666667	-30	1	1	1	1	2	0	32	-70	10	4.5e-05	5.5e-05	0	0.007	-80	0	-115	0.004	52	90.1	1073.2	0.952	0.2	-63	-63	0.00024	2	8	130.5	1	0	3000	40	0.1	40	0.2	10000	1
M101210	candidateIDs_30	12	-63	1	33	2	0	0	0	3	16.6666666666667	-30	1	1	1	1	2	0	32	-70	10	4.5e-05	5.5e-05	0	0.007	-80	0	-115	0.00148	38.63	273.4	1022	0.775	0.2	-63	-63	0.00024	2	8	130.5	1	0	3000	40	0.1	40	0.2	10000	1
M101210	candidateIDs_30	12	-63	1	33	2	0	0	0	4	16.6666666666667	-30	1	1	1	1	2	0	32	-70	10	4.5e-05	5.5e-05	0	0.007	-80	0	-115	0.00105333333333333	39.88	65.8	2600	0.629	0.2	-63	-63	0.00024	2	8	130.5	1	0	3000	40	0.1	40	0.2	10000	1
M101210	candidateIDs_30	12	-63	1	33	2	0	0	0	1	33.3333333333333	-30	1	1	1	1	2	0	32	-70	10	4.5e-05	5.5e-05	0	0.007	-80	0	-115	0.00533333333333333	52	90.1	1073.2	0.952	0.2	-63	-63	0.00024	2	8	130.5	1	0	3000	40	0.1	40	0.2	10000	1
M101210	candidateIDs_30	12	-63	1	33	2	0	0	0	2	33.3333333333333	-30	1	1	1	1	2	0	32	-70	10	4.5e-05	5.5e-05	0	0.007	-80	0	-115	0.008	52	90.1	1073.2	0.952	0.2	-63	-63	0.00024	2	8	130.5	1	0	3000	40	0.1	40	0.2	10000	1
M101210	candidateIDs_30	12	-63	1	33	2	0	0	0	3	33.3333333333333	-30	1	1	1	1	2	0	32	-70	10	4.5e-05	5.5e-05	0	0.007	-80	0	-115	0.00296	38.63	273.4	1022	0.775	0.2	-63	-63	0.00024	2	8	130.5	1	0	3000	40	0.1	40	0.2	10000	1
M101210	candidateIDs_30	12	-63	1	33	2	0	0	0	4	33.3333333333333	-30	1	1	1	1	2	0	32	-70	10	4.5e-05	5.5e-05	0	0.007	-80	0	-115	0.00210666666666667	39.88	65.8	2600	0.629	0.2	-63	-63	0.00024	2	8	130.5	1	0	3000	40	0.1	40	0.2	10000	1
A101210	candidateIDs_24	12	-63	1	33	2	0	0	0	1	8.33333333333333	-30	1	1	1	1	2	0	32	-70	10	4.5e-05	5.5e-05	0	0.007	-80	0	-115	0.00133333333333333	52	90.1	1073.2	0.952	0.2	-63	-63	0.00024	2	8	130.5	1	0	3000	40	0.1	40	0.2	10000	1
A101210	candidateIDs_24	12	-63	1	33	2	0	0	0	2	8.33333333333333	-30	1	1	1	1	2	0	32	-70	10	4.5e-05	5.5e-05	0	0.007	-80	0	-115	0.002	52	90.1	1073.2	0.952	0.2	-63	-63	0.00024	2	8	130.5	1	0	3000	40	0.1	40	0.2	10000	1
A101210	candidateIDs_24	12	-63	1	33	2	0	0	0	3	8.33333333333333	-30	1	1	1	1	2	0	32	-70	10	4.5e-05	5.5e-05	0	0.007	-80	0	-115	0.00074	38.63	273.4	1022	0.775	0.2	-63	-63	0.00024	2	8	130.5	1	0	3000	40	0.1	40	0.2	10000	1
A101210	candidateIDs_24	12	-63	1	33	2	0	0	0	4	8.33333333333333	-30	1	1	1	1	2	0	32	-70	10	4.5e-05	5.5e-05	0	0.007	-80	0	-115	0.000526666666666667	39.88	65.8	2600	0.629	0.2	-63	-63	0.00024	2	8	130.5	1	0	3000	40	0.1	40	0.2	10000	1
A101210	candidateIDs_24	12	-63	1	33	2	0	0	0	1	16.6666666666667	-30	1	1	1	1	2	0	32	-70	10	4.5e-05	5.5e-05	0	0.007	-80	0	-115	0.00266666666666667	52	90.1	1073.2	0.952	0.2	-63	-63	0.00024	2	8	130.5	1	0	3000	40	0.1	40	0.2	10000	1
A101210	candidateIDs_24	12	-63	1	33	2	0	0	0	2	16.6666666666667	-30	1	1	1	1	2	0	32	-70	10	4.5e-05	5.5e-05	0	0.007	-80	0	-115	0.004	52	90.1	1073.2	0.952	0.2	-63	-63	0.00024	2	8	130.5	1	0	3000	40	0.1	40	0.2	10000	1
A101210	candidateIDs_24	12	-63	1	33	2	0	0	0	3	16.6666666666667	-30	1	1	1	1	2	0	32	-70	10	4.5e-05	5.5e-05	0	0.007	-80	0	-115	0.00148	38.63	273.4	1022	0.775	0.2	-63	-63	0.00024	2	8	130.5	1	0	3000	40	0.1	40	0.2	10000	1
A101210	candidateIDs_24	12	-63	1	33	2	0	0	0	4	16.6666666666667	-30	1	1	1	1	2	0	32	-70	10	4.5e-05	5.5e-05	0	0.007	-80	0	-115	0.00105333333333333	39.88	65.8	2600	0.629	0.2	-63	-63	0.00024	2	8	130.5	1	0	3000	40	0.1	40	0.2	10000	1
A101210	candidateIDs_24	12	-63	1	33	2	0	0	0	1	33.3333333333333	-30	1	1	1	1	2	0	32	-70	10	4.5e-05	5.5e-05	0	0.007	-80	0	-115	0.00533333333333333	52	90.1	1073.2	0.952	0.2	-63	-63	0.00024	2	8	130.5	1	0	3000	40	0.1	40	0.2	10000	1
A101210	candidateIDs_24	12	-63	1	33	2	0	0	0	2	33.3333333333333	-30	1	1	1	1	2	0	32	-70	10	4.5e-05	5.5e-05	0	0.007	-80	0	-115	0.008	52	90.1	1073.2	0.952	0.2	-63	-63	0.00024	2	8	130.5	1	0	3000	40	0.1	40	0.2	10000	1
A101210	candidateIDs_24	12	-63	1	33	2	0	0	0	3	33.3333333333333	-30	1	1	1	1	2	0	32	-70	10	4.5e-05	5.5e-05	0	0.007	-80	0	-115	0.00296	38.63	273.4	1022	0.775	0.2	-63	-63	0.00024	2	8	130.5	1	0	3000	40	0.1	40	0.2	10000	1
A101210	candidateIDs_24	12	-63	1	33	2	0	0	0	4	33.3333333333333	-30	1	1	1	1	2	0	32	-70	10	4.5e-05	5.5e-05	0	0.007	-80	0	-115	0.00210666666666667	39.88	65.8	2600	0.629	0.2	-63	-63	0.00024	2	8	130.5	1	0	3000	40	0.1	40	0.2	10000	1
E092710	candidateIDs_11	12	-63	1	33	2	0	0	0	1	8.33333333333333	-30	1	1	1	1	2	0	32	-70	10	4.5e-05	5.5e-05	0	0.007	-80	0	-115	0.00133333333333333	52	90.1	1073.2	0.952	0.2	-63	-63	0.00024	2	8	130.5	1	0	3000	40	0.1	40	0.2	10000	1
E092710	candidateIDs_11	12	-63	1	33	2	0	0	0	2	8.33333333333333	-30	1	1	1	1	2	0	32	-70	10	4.5e-05	5.5e-05	0	0.007	-80	0	-115	0.002	52	90.1	1073.2	0.952	0.2	-63	-63	0.00024	2	8	130.5	1	0	3000	40	0.1	40	0.2	10000	1
E092710	candidateIDs_11	12	-63	1	33	2	0	0	0	3	8.33333333333333	-30	1	1	1	1	2	0	32	-70	10	4.5e-05	5.5e-05	0	0.007	-80	0	-115	0.00074	38.63	273.4	1022	0.775	0.2	-63	-63	0.00024	2	8	130.5	1	0	3000	40	0.1	40	0.2	10000	1
E092710	candidateIDs_11	12	-63	1	33	2	0	0	0	4	8.33333333333333	-30	1	1	1	1	2	0	32	-70	10	4.5e-05	5.5e-05	0	0.007	-80	0	-115	0.000526666666666667	39.88	65.8	2600	0.629	0.2	-63	-63	0.00024	2	8	130.5	1	0	3000	40	0.1	40	0.2	10000	1
E092710	candidateIDs_11	12	-63	1	33	2	0	0	0	1	16.6666666666667	-30	1	1	1	1	2	0	32	-70	10	4.5e-05	5.5e-05	0	0.007	-80	0	-115	0.00266666666666667	52	90.1	1073.2	0.952	0.2	-63	-63	0.00024	2	8	130.5	1	0	3000	40	0.1	40	0.2	10000	1
E092710	candidateIDs_11	12	-63	1	33	2	0	0	0	2	16.6666666666667	-30	1	1	1	1	2	0	32	-70	10	4.5e-05	5.5e-05	0	0.007	-80	0	-115	0.004	52	90.1	1073.2	0.952	0.2	-63	-63	0.00024	2	8	130.5	1	0	3000	40	0.1	40	0.2	10000	1
E092710	candidateIDs_11	12	-63	1	33	2	0	0	0	3	16.6666666666667	-30	1	1	1	1	2	0	32	-70	10	4.5e-05	5.5e-05	0	0.007	-80	0	-115	0.00148	38.63	273.4	1022	0.775	0.2	-63	-63	0.00024	2	8	130.5	1	0	3000	40	0.1	40	0.2	10000	1
E092710	candidateIDs_11	12	-63	1	33	2	0	0	0	4	16.6666666666667	-30	1	1	1	1	2	0	32	-70	10	4.5e-05	5.5e-05	0	0.007	-80	0	-115	0.00105333333333333	39.88	65.8	2600	0.629	0.2	-63	-63	0.00024	2	8	130.5	1	0	3000	40	0.1	40	0.2	10000	1
E092710	candidateIDs_11	12	-63	1	33	2	0	0	0	1	33.3333333333333	-30	1	1	1	1	2	0	32	-70	10	4.5e-05	5.5e-05	0	0.007	-80	0	-115	0.00533333333333333	52	90.1	1073.2	0.952	0.2	-63	-63	0.00024	2	8	130.5	1	0	3000	40	0.1	40	0.2	10000	1
E092710	candidateIDs_11	12	-63	1	33	2	0	0	0	2	33.3333333333333	-30	1	1	1	1	2	0	32	-70	10	4.5e-05	5.5e-05	0	0.007	-80	0	-115	0.008	52	90.1	1073.2	0.952	0.2	-63	-63	0.00024	2	8	130.5	1	0	3000	40	0.1	40	0.2	10000	1
E092710	candidateIDs_11	12	-63	1	33	2	0	0	0	3	33.3333333333333	-30	1	1	1	1	2	0	32	-70	10	4.5e-05	5.5e-05	0	0.007	-80	0	-115	0.00296	38.63	273.4	1022	0.775	0.2	-63	-63	0.00024	2	8	130.5	1	0	3000	40	0.1	40	0.2	10000	1
E092710	candidateIDs_11	12	-63	1	33	2	0	0	0	4	33.3333333333333	-30	1	1	1	1	2	0	32	-70	10	4.5e-05	5.5e-05	0	0.007	-80	0	-115	0.00210666666666667	39.88	65.8	2600	0.629	0.2	-63	-63	0.00024	2	8	130.5	1	0	3000	40	0.1	40	0.2	10000	1
B101310	candidateIDs_31	12	-63	1	33	2	0	0	0	1	8.33333333333333	-30	1	1	1	1	2	0	32	-70	10	4.5e-05	5.5e-05	0	0.007	-80	0	-115	0.00133333333333333	52	90.1	1073.2	0.952	0.2	-63	-63	0.00024	2	8	130.5	1	0	3000	40	0.1	40	0.2	10000	1
B101310	candidateIDs_31	12	-63	1	33	2	0	0	0	2	8.33333333333333	-30	1	1	1	1	2	0	32	-70	10	4.5e-05	5.5e-05	0	0.007	-80	0	-115	0.002	52	90.1	1073.2	0.952	0.2	-63	-63	0.00024	2	8	130.5	1	0	3000	40	0.1	40	0.2	10000	1
B101310	candidateIDs_31	12	-63	1	33	2	0	0	0	3	8.33333333333333	-30	1	1	1	1	2	0	32	-70	10	4.5e-05	5.5e-05	0	0.007	-80	0	-115	0.00074	38.63	273.4	1022	0.775	0.2	-63	-63	0.00024	2	8	130.5	1	0	3000	40	0.1	40	0.2	10000	1
B101310	candidateIDs_31	12	-63	1	33	2	0	0	0	4	8.33333333333333	-30	1	1	1	1	2	0	32	-70	10	4.5e-05	5.5e-05	0	0.007	-80	0	-115	0.000526666666666667	39.88	65.8	2600	0.629	0.2	-63	-63	0.00024	2	8	130.5	1	0	3000	40	0.1	40	0.2	10000	1
B101310	candidateIDs_31	12	-63	1	33	2	0	0	0	1	16.6666666666667	-30	1	1	1	1	2	0	32	-70	10	4.5e-05	5.5e-05	0	0.007	-80	0	-115	0.00266666666666667	52	90.1	1073.2	0.952	0.2	-63	-63	0.00024	2	8	130.5	1	0	3000	40	0.1	40	0.2	10000	1
B101310	candidateIDs_31	12	-63	1	33	2	0	0	0	2	16.6666666666667	-30	1	1	1	1	2	0	32	-70	10	4.5e-05	5.5e-05	0	0.007	-80	0	-115	0.004	52	90.1	1073.2	0.952	0.2	-63	-63	0.00024	2	8	130.5	1	0	3000	40	0.1	40	0.2	10000	1
B101310	candidateIDs_31	12	-63	1	33	2	0	0	0	3	16.6666666666667	-30	1	1	1	1	2	0	32	-70	10	4.5e-05	5.5e-05	0	0.007	-80	0	-115	0.00148	38.63	273.4	1022	0.775	0.2	-63	-63	0.00024	2	8	130.5	1	0	3000	40	0.1	40	0.2	10000	1
B101310	candidateIDs_31	12	-63	1	33	2	0	0	0	4	16.6666666666667	-30	1	1	1	1	2	0	32	-70	10	4.5e-05	5.5e-05	0	0.007	-80	0	-115	0.00105333333333333	39.88	65.8	2600	0.629	0.2	-63	-63	0.00024	2	8	130.5	1	0	3000	40	0.1	40	0.2	10000	1
B101310	candidateIDs_31	12	-63	1	33	2	0	0	0	1	33.3333333333333	-30	1	1	1	1	2	0	32	-70	10	4.5e-05	5.5e-05	0	0.007	-80	0	-115	0.00533333333333333	52	90.1	1073.2	0.952	0.2	-63	-63	0.00024	2	8	130.5	1	0	3000	40	0.1	40	0.2	10000	1
B101310	candidateIDs_31	12	-63	1	33	2	0	0	0	2	33.3333333333333	-30	1	1	1	1	2	0	32	-70	10	4.5e-05	5.5e-05	0	0.007	-80	0	-115	0.008	52	90.1	1073.2	0.952	0.2	-63	-63	0.00024	2	8	130.5	1	0	3000	40	0.1	40	0.2	10000	1
B101310	candidateIDs_31	12	-63	1	33	2	0	0	0	3	33.3333333333333	-30	1	1	1	1	2	0	32	-70	10	4.5e-05	5.5e-05	0	0.007	-80	0	-115	0.00296	38.63	273.4	1022	0.775	0.2	-63	-63	0.00024	2	8	130.5	1	0	3000	40	0.1	40	0.2	10000	1
B101310	candidateIDs_31	12	-63	1	33	2	0	0	0	4	33.3333333333333	-30	1	1	1	1	2	0	32	-70	10	4.5e-05	5.5e-05	0	0.007	-80	0	-115	0.00210666666666667	39.88	65.8	2600	0.629	0.2	-63	-63	0.00024	2	8	130.5	1	0	3000	40	0.1	40	0.2	10000	1
C092910	candidateIDs_16	12	-63	1	33	2	0	0	0	1	8.33333333333333	-30	1	1	1	1	2	0	32	-70	10	4.5e-05	5.5e-05	0	0.007	-80	0	-115	0.00133333333333333	52	90.1	1073.2	0.952	0.2	-63	-63	0.00024	2	8	130.5	1	0	3000	40	0.1	40	0.2	10000	1
C092910	candidateIDs_16	12	-63	1	33	2	0	0	0	2	8.33333333333333	-30	1	1	1	1	2	0	32	-70	10	4.5e-05	5.5e-05	0	0.007	-80	0	-115	0.002	52	90.1	1073.2	0.952	0.2	-63	-63	0.00024	2	8	130.5	1	0	3000	40	0.1	40	0.2	10000	1
C092910	candidateIDs_16	12	-63	1	33	2	0	0	0	3	8.33333333333333	-30	1	1	1	1	2	0	32	-70	10	4.5e-05	5.5e-05	0	0.007	-80	0	-115	0.00074	38.63	273.4	1022	0.775	0.2	-63	-63	0.00024	2	8	130.5	1	0	3000	40	0.1	40	0.2	10000	1
C092910	candidateIDs_16	12	-63	1	33	2	0	0	0	4	8.33333333333333	-30	1	1	1	1	2	0	32	-70	10	4.5e-05	5.5e-05	0	0.007	-80	0	-115	0.000526666666666667	39.88	65.8	2600	0.629	0.2	-63	-63	0.00024	2	8	130.5	1	0	3000	40	0.1	40	0.2	10000	1
C092910	candidateIDs_16	12	-63	1	33	2	0	0	0	1	16.6666666666667	-30	1	1	1	1	2	0	32	-70	10	4.5e-05	5.5e-05	0	0.007	-80	0	-115	0.00266666666666667	52	90.1	1073.2	0.952	0.2	-63	-63	0.00024	2	8	130.5	1	0	3000	40	0.1	40	0.2	10000	1
C092910	candidateIDs_16	12	-63	1	33	2	0	0	0	2	16.6666666666667	-30	1	1	1	1	2	0	32	-70	10	4.5e-05	5.5e-05	0	0.007	-80	0	-115	0.004	52	90.1	1073.2	0.952	0.2	-63	-63	0.00024	2	8	130.5	1	0	3000	40	0.1	40	0.2	10000	1
C092910	candidateIDs_16	12	-63	1	33	2	0	0	0	3	16.6666666666667	-30	1	1	1	1	2	0	32	-70	10	4.5e-05	5.5e-05	0	0.007	-80	0	-115	0.00148	38.63	273.4	1022	0.775	0.2	-63	-63	0.00024	2	8	130.5	1	0	3000	40	0.1	40	0.2	10000	1
C092910	candidateIDs_16	12	-63	1	33	2	0	0	0	4	16.6666666666667	-30	1	1	1	1	2	0	32	-70	10	4.5e-05	5.5e-05	0	0.007	-80	0	-115	0.00105333333333333	39.88	65.8	2600	0.629	0.2	-63	-63	0.00024	2	8	130.5	1	0	3000	40	0.1	40	0.2	10000	1
C092910	candidateIDs_16	12	-63	1	33	2	0	0	0	1	33.3333333333333	-30	1	1	1	1	2	0	32	-70	10	4.5e-05	5.5e-05	0	0.007	-80	0	-115	0.00533333333333333	52	90.1	1073.2	0.952	0.2	-63	-63	0.00024	2	8	130.5	1	0	3000	40	0.1	40	0.2	10000	1
C092910	candidateIDs_16	12	-63	1	33	2	0	0	0	2	33.3333333333333	-30	1	1	1	1	2	0	32	-70	10	4.5e-05	5.5e-05	0	0.007	-80	0	-115	0.008	52	90.1	1073.2	0.952	0.2	-63	-63	0.00024	2	8	130.5	1	0	3000	40	0.1	40	0.2	10000	1
C092910	candidateIDs_16	12	-63	1	33	2	0	0	0	3	33.3333333333333	-30	1	1	1	1	2	0	32	-70	10	4.5e-05	5.5e-05	0	0.007	-80	0	-115	0.00296	38.63	273.4	1022	0.775	0.2	-63	-63	0.00024	2	8	130.5	1	0	3000	40	0.1	40	0.2	10000	1
C092910	candidateIDs_16	12	-63	1	33	2	0	0	0	4	33.3333333333333	-30	1	1	1	1	2	0	32	-70	10	4.5e-05	5.5e-05	0	0.007	-80	0	-115	0.00210666666666667	39.88	65.8	2600	0.629	0.2	-63	-63	0.00024	2	8	130.5	1	0	3000	40	0.1	40	0.2	10000	1
A092810	candidateIDs_12	12	-63	1	33	2	0	0	0	1	8.33333333333333	-30	1	1	1	1	2	0	32	-70	10	4.5e-05	5.5e-05	0	0.007	-80	0	-115	0.00133333333333333	52	90.1	1073.2	0.952	0.2	-63	-63	0.00024	2	8	130.5	1	0	3000	40	0.1	40	0.2	10000	1
A092810	candidateIDs_12	12	-63	1	33	2	0	0	0	2	8.33333333333333	-30	1	1	1	1	2	0	32	-70	10	4.5e-05	5.5e-05	0	0.007	-80	0	-115	0.002	52	90.1	1073.2	0.952	0.2	-63	-63	0.00024	2	8	130.5	1	0	3000	40	0.1	40	0.2	10000	1
A092810	candidateIDs_12	12	-63	1	33	2	0	0	0	3	8.33333333333333	-30	1	1	1	1	2	0	32	-70	10	4.5e-05	5.5e-05	0	0.007	-80	0	-115	0.00074	38.63	273.4	1022	0.775	0.2	-63	-63	0.00024	2	8	130.5	1	0	3000	40	0.1	40	0.2	10000	1
A092810	candidateIDs_12	12	-63	1	33	2	0	0	0	4	8.33333333333333	-30	1	1	1	1	2	0	32	-70	10	4.5e-05	5.5e-05	0	0.007	-80	0	-115	0.000526666666666667	39.88	65.8	2600	0.629	0.2	-63	-63	0.00024	2	8	130.5	1	0	3000	40	0.1	40	0.2	10000	1
A092810	candidateIDs_12	12	-63	1	33	2	0	0	0	1	16.6666666666667	-30	1	1	1	1	2	0	32	-70	10	4.5e-05	5.5e-05	0	0.007	-80	0	-115	0.00266666666666667	52	90.1	1073.2	0.952	0.2	-63	-63	0.00024	2	8	130.5	1	0	3000	40	0.1	40	0.2	10000	1
A092810	candidateIDs_12	12	-63	1	33	2	0	0	0	2	16.6666666666667	-30	1	1	1	1	2	0	32	-70	10	4.5e-05	5.5e-05	0	0.007	-80	0	-115	0.004	52	90.1	1073.2	0.952	0.2	-63	-63	0.00024	2	8	130.5	1	0	3000	40	0.1	40	0.2	10000	1
A092810	candidateIDs_12	12	-63	1	33	2	0	0	0	3	16.6666666666667	-30	1	1	1	1	2	0	32	-70	10	4.5e-05	5.5e-05	0	0.007	-80	0	-115	0.00148	38.63	273.4	1022	0.775	0.2	-63	-63	0.00024	2	8	130.5	1	0	3000	40	0.1	40	0.2	10000	1
A092810	candidateIDs_12	12	-63	1	33	2	0	0	0	4	16.6666666666667	-30	1	1	1	1	2	0	32	-70	10	4.5e-05	5.5e-05	0	0.007	-80	0	-115	0.00105333333333333	39.88	65.8	2600	0.629	0.2	-63	-63	0.00024	2	8	130.5	1	0	3000	40	0.1	40	0.2	10000	1
A092810	candidateIDs_12	12	-63	1	33	2	0	0	0	1	33.3333333333333	-30	1	1	1	1	2	0	32	-70	10	4.5e-05	5.5e-05	0	0.007	-80	0	-115	0.00533333333333333	52	90.1	1073.2	0.952	0.2	-63	-63	0.00024	2	8	130.5	1	0	3000	40	0.1	40	0.2	10000	1
A092810	candidateIDs_12	12	-63	1	33	2	0	0	0	2	33.3333333333333	-30	1	1	1	1	2	0	32	-70	10	4.5e-05	5.5e-05	0	0.007	-80	0	-115	0.008	52	90.1	1073.2	0.952	0.2	-63	-63	0.00024	2	8	130.5	1	0	3000	40	0.1	40	0.2	10000	1
A092810	candidateIDs_12	12	-63	1	33	2	0	0	0	3	33.3333333333333	-30	1	1	1	1	2	0	32	-70	10	4.5e-05	5.5e-05	0	0.007	-80	0	-115	0.00296	38.63	273.4	1022	0.775	0.2	-63	-63	0.00024	2	8	130.5	1	0	3000	40	0.1	40	0.2	10000	1
A092810	candidateIDs_12	12	-63	1	33	2	0	0	0	4	33.3333333333333	-30	1	1	1	1	2	0	32	-70	10	4.5e-05	5.5e-05	0	0.007	-80	0	-115	0.00210666666666667	39.88	65.8	2600	0.629	0.2	-63	-63	0.00024	2	8	130.5	1	0	3000	40	0.1	40	0.2	10000	1
D091810	candidateIDs_4	12	-63	1	33	2	0	0	0	1	8.33333333333333	-30	1	1	1	1	2	0	32	-70	10	4.5e-05	5.5e-05	0	0.007	-80	0	-115	0.00133333333333333	52	90.1	1073.2	0.952	0.2	-63	-63	0.00024	2	8	130.5	1	0	3000	40	0.1	40	0.2	10000	1
D091810	candidateIDs_4	12	-63	1	33	2	0	0	0	2	8.33333333333333	-30	1	1	1	1	2	0	32	-70	10	4.5e-05	5.5e-05	0	0.007	-80	0	-115	0.002	52	90.1	1073.2	0.952	0.2	-63	-63	0.00024	2	8	130.5	1	0	3000	40	0.1	40	0.2	10000	1
D091810	candidateIDs_4	12	-63	1	33	2	0	0	0	3	8.33333333333333	-30	1	1	1	1	2	0	32	-70	10	4.5e-05	5.5e-05	0	0.007	-80	0	-115	0.00074	38.63	273.4	1022	0.775	0.2	-63	-63	0.00024	2	8	130.5	1	0	3000	40	0.1	40	0.2	10000	1
D091810	candidateIDs_4	12	-63	1	33	2	0	0	0	4	8.33333333333333	-30	1	1	1	1	2	0	32	-70	10	4.5e-05	5.5e-05	0	0.007	-80	0	-115	0.000526666666666667	39.88	65.8	2600	0.629	0.2	-63	-63	0.00024	2	8	130.5	1	0	3000	40	0.1	40	0.2	10000	1
D091810	candidateIDs_4	12	-63	1	33	2	0	0	0	1	16.6666666666667	-30	1	1	1	1	2	0	32	-70	10	4.5e-05	5.5e-05	0	0.007	-80	0	-115	0.00266666666666667	52	90.1	1073.2	0.952	0.2	-63	-63	0.00024	2	8	130.5	1	0	3000	40	0.1	40	0.2	10000	1
D091810	candidateIDs_4	12	-63	1	33	2	0	0	0	2	16.6666666666667	-30	1	1	1	1	2	0	32	-70	10	4.5e-05	5.5e-05	0	0.007	-80	0	-115	0.004	52	90.1	1073.2	0.952	0.2	-63	-63	0.00024	2	8	130.5	1	0	3000	40	0.1	40	0.2	10000	1
D091810	candidateIDs_4	12	-63	1	33	2	0	0	0	3	16.6666666666667	-30	1	1	1	1	2	0	32	-70	10	4.5e-05	5.5e-05	0	0.007	-80	0	-115	0.00148	38.63	273.4	1022	0.775	0.2	-63	-63	0.00024	2	8	130.5	1	0	3000	40	0.1	40	0.2	10000	1
D091810	candidateIDs_4	12	-63	1	33	2	0	0	0	4	16.6666666666667	-30	1	1	1	1	2	0	32	-70	10	4.5e-05	5.5e-05	0	0.007	-80	0	-115	0.00105333333333333	39.88	65.8	2600	0.629	0.2	-63	-63	0.00024	2	8	130.5	1	0	3000	40	0.1	40	0.2	10000	1
D091810	candidateIDs_4	12	-63	1	33	2	0	0	0	1	33.3333333333333	-30	1	1	1	1	2	0	32	-70	10	4.5e-05	5.5e-05	0	0.007	-80	0	-115	0.00533333333333333	52	90.1	1073.2	0.952	0.2	-63	-63	0.00024	2	8	130.5	1	0	3000	40	0.1	40	0.2	10000	1
D091810	candidateIDs_4	12	-63	1	33	2	0	0	0	2	33.3333333333333	-30	1	1	1	1	2	0	32	-70	10	4.5e-05	5.5e-05	0	0.007	-80	0	-115	0.008	52	90.1	1073.2	0.952	0.2	-63	-63	0.00024	2	8	130.5	1	0	3000	40	0.1	40	0.2	10000	1
D091810	candidateIDs_4	12	-63	1	33	2	0	0	0	3	33.3333333333333	-30	1	1	1	1	2	0	32	-70	10	4.5e-05	5.5e-05	0	0.007	-80	0	-115	0.00296	38.63	273.4	1022	0.775	0.2	-63	-63	0.00024	2	8	130.5	1	0	3000	40	0.1	40	0.2	10000	1
D091810	candidateIDs_4	12	-63	1	33	2	0	0	0	4	33.3333333333333	-30	1	1	1	1	2	0	32	-70	10	4.5e-05	5.5e-05	0	0.007	-80	0	-115	0.00210666666666667	39.88	65.8	2600	0.629	0.2	-63	-63	0.00024	2	8	130.5	1	0	3000	40	0.1	40	0.2	10000	1
F091810	candidateIDs_6	12	-63	1	33	2	0	0	0	1	8.33333333333333	-30	1	1	1	1	2	0	32	-70	10	4.5e-05	5.5e-05	0	0.007	-80	0	-115	0.00133333333333333	52	90.1	1073.2	0.952	0.2	-63	-63	0.00024	2	8	130.5	1	0	3000	40	0.1	40	0.2	10000	1
F091810	candidateIDs_6	12	-63	1	33	2	0	0	0	2	8.33333333333333	-30	1	1	1	1	2	0	32	-70	10	4.5e-05	5.5e-05	0	0.007	-80	0	-115	0.002	52	90.1	1073.2	0.952	0.2	-63	-63	0.00024	2	8	130.5	1	0	3000	40	0.1	40	0.2	10000	1
F091810	candidateIDs_6	12	-63	1	33	2	0	0	0	3	8.33333333333333	-30	1	1	1	1	2	0	32	-70	10	4.5e-05	5.5e-05	0	0.007	-80	0	-115	0.00074	38.63	273.4	1022	0.775	0.2	-63	-63	0.00024	2	8	130.5	1	0	3000	40	0.1	40	0.2	10000	1
F091810	candidateIDs_6	12	-63	1	33	2	0	0	0	4	8.33333333333333	-30	1	1	1	1	2	0	32	-70	10	4.5e-05	5.5e-05	0	0.007	-80	0	-115	0.000526666666666667	39.88	65.8	2600	0.629	0.2	-63	-63	0.00024	2	8	130.5	1	0	3000	40	0.1	40	0.2	10000	1
F091810	candidateIDs_6	12	-63	1	33	2	0	0	0	1	16.6666666666667	-30	1	1	1	1	2	0	32	-70	10	4.5e-05	5.5e-05	0	0.007	-80	0	-115	0.00266666666666667	52	90.1	1073.2	0.952	0.2	-63	-63	0.00024	2	8	130.5	1	0	3000	40	0.1	40	0.2	10000	1
F091810	candidateIDs_6	12	-63	1	33	2	0	0	0	2	16.6666666666667	-30	1	1	1	1	2	0	32	-70	10	4.5e-05	5.5e-05	0	0.007	-80	0	-115	0.004	52	90.1	1073.2	0.952	0.2	-63	-63	0.00024	2	8	130.5	1	0	3000	40	0.1	40	0.2	10000	1
F091810	candidateIDs_6	12	-63	1	33	2	0	0	0	3	16.6666666666667	-30	1	1	1	1	2	0	32	-70	10	4.5e-05	5.5e-05	0	0.007	-80	0	-115	0.00148	38.63	273.4	1022	0.775	0.2	-63	-63	0.00024	2	8	130.5	1	0	3000	40	0.1	40	0.2	10000	1
F091810	candidateIDs_6	12	-63	1	33	2	0	0	0	4	16.6666666666667	-30	1	1	1	1	2	0	32	-70	10	4.5e-05	5.5e-05	0	0.007	-80	0	-115	0.00105333333333333	39.88	65.8	2600	0.629	0.2	-63	-63	0.00024	2	8	130.5	1	0	3000	40	0.1	40	0.2	10000	1
F091810	candidateIDs_6	12	-63	1	33	2	0	0	0	1	33.3333333333333	-30	1	1	1	1	2	0	32	-70	10	4.5e-05	5.5e-05	0	0.007	-80	0	-115	0.00533333333333333	52	90.1	1073.2	0.952	0.2	-63	-63	0.00024	2	8	130.5	1	0	3000	40	0.1	40	0.2	10000	1
F091810	candidateIDs_6	12	-63	1	33	2	0	0	0	2	33.3333333333333	-30	1	1	1	1	2	0	32	-70	10	4.5e-05	5.5e-05	0	0.007	-80	0	-115	0.008	52	90.1	1073.2	0.952	0.2	-63	-63	0.00024	2	8	130.5	1	0	3000	40	0.1	40	0.2	10000	1
F091810	candidateIDs_6	12	-63	1	33	2	0	0	0	3	33.3333333333333	-30	1	1	1	1	2	0	32	-70	10	4.5e-05	5.5e-05	0	0.007	-80	0	-115	0.00296	38.63	273.4	1022	0.775	0.2	-63	-63	0.00024	2	8	130.5	1	0	3000	40	0.1	40	0.2	10000	1
F091810	candidateIDs_6	12	-63	1	33	2	0	0	0	4	33.3333333333333	-30	1	1	1	1	2	0	32	-70	10	4.5e-05	5.5e-05	0	0.007	-80	0	-115	0.00210666666666667	39.88	65.8	2600	0.629	0.2	-63	-63	0.00024	2	8	130.5	1	0	3000	40	0.1	40	0.2	10000	1
K092810	candidateIDs_14	13	-62	1	33	2	0	0	0	1	8.33333333333333	-30	1	1	1	1	2	0	32	-70	10	4.5e-05	5.5e-05	0	0.007	-80	0	-115	0.00133333333333333	52	90.1	1073.2	0.952	0.2	-62	-62	0.00024	2	8	130.5	1	0	3000	40	0.1	40	0.2	10000	1
K092810	candidateIDs_14	13	-62	1	33	2	0	0	0	2	8.33333333333333	-30	1	1	1	1	2	0	32	-70	10	4.5e-05	5.5e-05	0	0.007	-80	0	-115	0.002	52	90.1	1073.2	0.952	0.2	-62	-62	0.00024	2	8	130.5	1	0	3000	40	0.1	40	0.2	10000	1
K092810	candidateIDs_14	13	-62	1	33	2	0	0	0	3	8.33333333333333	-30	1	1	1	1	2	0	32	-70	10	4.5e-05	5.5e-05	0	0.007	-80	0	-115	0.00074	38.63	273.4	1022	0.775	0.2	-62	-62	0.00024	2	8	130.5	1	0	3000	40	0.1	40	0.2	10000	1
K092810	candidateIDs_14	13	-62	1	33	2	0	0	0	4	8.33333333333333	-30	1	1	1	1	2	0	32	-70	10	4.5e-05	5.5e-05	0	0.007	-80	0	-115	0.000526666666666667	39.88	65.8	2600	0.629	0.2	-62	-62	0.00024	2	8	130.5	1	0	3000	40	0.1	40	0.2	10000	1
K092810	candidateIDs_14	13	-62	1	33	2	0	0	0	1	16.6666666666667	-30	1	1	1	1	2	0	32	-70	10	4.5e-05	5.5e-05	0	0.007	-80	0	-115	0.00266666666666667	52	90.1	1073.2	0.952	0.2	-62	-62	0.00024	2	8	130.5	1	0	3000	40	0.1	40	0.2	10000	1
K092810	candidateIDs_14	13	-62	1	33	2	0	0	0	2	16.6666666666667	-30	1	1	1	1	2	0	32	-70	10	4.5e-05	5.5e-05	0	0.007	-80	0	-115	0.004	52	90.1	1073.2	0.952	0.2	-62	-62	0.00024	2	8	130.5	1	0	3000	40	0.1	40	0.2	10000	1
K092810	candidateIDs_14	13	-62	1	33	2	0	0	0	3	16.6666666666667	-30	1	1	1	1	2	0	32	-70	10	4.5e-05	5.5e-05	0	0.007	-80	0	-115	0.00148	38.63	273.4	1022	0.775	0.2	-62	-62	0.00024	2	8	130.5	1	0	3000	40	0.1	40	0.2	10000	1
K092810	candidateIDs_14	13	-62	1	33	2	0	0	0	4	16.6666666666667	-30	1	1	1	1	2	0	32	-70	10	4.5e-05	5.5e-05	0	0.007	-80	0	-115	0.00105333333333333	39.88	65.8	2600	0.629	0.2	-62	-62	0.00024	2	8	130.5	1	0	3000	40	0.1	40	0.2	10000	1
K092810	candidateIDs_14	13	-62	1	33	2	0	0	0	1	33.3333333333333	-30	1	1	1	1	2	0	32	-70	10	4.5e-05	5.5e-05	0	0.007	-80	0	-115	0.00533333333333333	52	90.1	1073.2	0.952	0.2	-62	-62	0.00024	2	8	130.5	1	0	3000	40	0.1	40	0.2	10000	1
K092810	candidateIDs_14	13	-62	1	33	2	0	0	0	2	33.3333333333333	-30	1	1	1	1	2	0	32	-70	10	4.5e-05	5.5e-05	0	0.007	-80	0	-115	0.008	52	90.1	1073.2	0.952	0.2	-62	-62	0.00024	2	8	130.5	1	0	3000	40	0.1	40	0.2	10000	1
K092810	candidateIDs_14	13	-62	1	33	2	0	0	0	3	33.3333333333333	-30	1	1	1	1	2	0	32	-70	10	4.5e-05	5.5e-05	0	0.007	-80	0	-115	0.00296	38.63	273.4	1022	0.775	0.2	-62	-62	0.00024	2	8	130.5	1	0	3000	40	0.1	40	0.2	10000	1
K092810	candidateIDs_14	13	-62	1	33	2	0	0	0	4	33.3333333333333	-30	1	1	1	1	2	0	32	-70	10	4.5e-05	5.5e-05	0	0.007	-80	0	-115	0.00210666666666667	39.88	65.8	2600	0.629	0.2	-62	-62	0.00024	2	8	130.5	1	0	3000	40	0.1	40	0.2	10000	1
H101310	candidateIDs_36	13	-62	1	33	2	0	0	0	1	8.33333333333333	-30	1	1	1	1	2	0	32	-70	10	4.5e-05	5.5e-05	0	0.007	-80	0	-115	0.00133333333333333	52	90.1	1073.2	0.952	0.2	-62	-62	0.00024	2	8	130.5	1	0	3000	40	0.1	40	0.2	10000	1
H101310	candidateIDs_36	13	-62	1	33	2	0	0	0	2	8.33333333333333	-30	1	1	1	1	2	0	32	-70	10	4.5e-05	5.5e-05	0	0.007	-80	0	-115	0.002	52	90.1	1073.2	0.952	0.2	-62	-62	0.00024	2	8	130.5	1	0	3000	40	0.1	40	0.2	10000	1
H101310	candidateIDs_36	13	-62	1	33	2	0	0	0	3	8.33333333333333	-30	1	1	1	1	2	0	32	-70	10	4.5e-05	5.5e-05	0	0.007	-80	0	-115	0.00074	38.63	273.4	1022	0.775	0.2	-62	-62	0.00024	2	8	130.5	1	0	3000	40	0.1	40	0.2	10000	1
H101310	candidateIDs_36	13	-62	1	33	2	0	0	0	4	8.33333333333333	-30	1	1	1	1	2	0	32	-70	10	4.5e-05	5.5e-05	0	0.007	-80	0	-115	0.000526666666666667	39.88	65.8	2600	0.629	0.2	-62	-62	0.00024	2	8	130.5	1	0	3000	40	0.1	40	0.2	10000	1
H101310	candidateIDs_36	13	-62	1	33	2	0	0	0	1	16.6666666666667	-30	1	1	1	1	2	0	32	-70	10	4.5e-05	5.5e-05	0	0.007	-80	0	-115	0.00266666666666667	52	90.1	1073.2	0.952	0.2	-62	-62	0.00024	2	8	130.5	1	0	3000	40	0.1	40	0.2	10000	1
H101310	candidateIDs_36	13	-62	1	33	2	0	0	0	2	16.6666666666667	-30	1	1	1	1	2	0	32	-70	10	4.5e-05	5.5e-05	0	0.007	-80	0	-115	0.004	52	90.1	1073.2	0.952	0.2	-62	-62	0.00024	2	8	130.5	1	0	3000	40	0.1	40	0.2	10000	1
H101310	candidateIDs_36	13	-62	1	33	2	0	0	0	3	16.6666666666667	-30	1	1	1	1	2	0	32	-70	10	4.5e-05	5.5e-05	0	0.007	-80	0	-115	0.00148	38.63	273.4	1022	0.775	0.2	-62	-62	0.00024	2	8	130.5	1	0	3000	40	0.1	40	0.2	10000	1
H101310	candidateIDs_36	13	-62	1	33	2	0	0	0	4	16.6666666666667	-30	1	1	1	1	2	0	32	-70	10	4.5e-05	5.5e-05	0	0.007	-80	0	-115	0.00105333333333333	39.88	65.8	2600	0.629	0.2	-62	-62	0.00024	2	8	130.5	1	0	3000	40	0.1	40	0.2	10000	1
H101310	candidateIDs_36	13	-62	1	33	2	0	0	0	1	33.3333333333333	-30	1	1	1	1	2	0	32	-70	10	4.5e-05	5.5e-05	0	0.007	-80	0	-115	0.00533333333333333	52	90.1	1073.2	0.952	0.2	-62	-62	0.00024	2	8	130.5	1	0	3000	40	0.1	40	0.2	10000	1
H101310	candidateIDs_36	13	-62	1	33	2	0	0	0	2	33.3333333333333	-30	1	1	1	1	2	0	32	-70	10	4.5e-05	5.5e-05	0	0.007	-80	0	-115	0.008	52	90.1	1073.2	0.952	0.2	-62	-62	0.00024	2	8	130.5	1	0	3000	40	0.1	40	0.2	10000	1
H101310	candidateIDs_36	13	-62	1	33	2	0	0	0	3	33.3333333333333	-30	1	1	1	1	2	0	32	-70	10	4.5e-05	5.5e-05	0	0.007	-80	0	-115	0.00296	38.63	273.4	1022	0.775	0.2	-62	-62	0.00024	2	8	130.5	1	0	3000	40	0.1	40	0.2	10000	1
H101310	candidateIDs_36	13	-62	1	33	2	0	0	0	4	33.3333333333333	-30	1	1	1	1	2	0	32	-70	10	4.5e-05	5.5e-05	0	0.007	-80	0	-115	0.00210666666666667	39.88	65.8	2600	0.629	0.2	-62	-62	0.00024	2	8	130.5	1	0	3000	40	0.1	40	0.2	10000	1
E091810	candidateIDs_5	13	-62	1	33	2	0	0	0	1	8.33333333333333	-30	1	1	1	1	2	0	32	-70	10	4.5e-05	5.5e-05	0	0.007	-80	0	-115	0.00133333333333333	52	90.1	1073.2	0.952	0.2	-62	-62	0.00024	2	8	130.5	1	0	3000	40	0.1	40	0.2	10000	1
E091810	candidateIDs_5	13	-62	1	33	2	0	0	0	2	8.33333333333333	-30	1	1	1	1	2	0	32	-70	10	4.5e-05	5.5e-05	0	0.007	-80	0	-115	0.002	52	90.1	1073.2	0.952	0.2	-62	-62	0.00024	2	8	130.5	1	0	3000	40	0.1	40	0.2	10000	1
E091810	candidateIDs_5	13	-62	1	33	2	0	0	0	3	8.33333333333333	-30	1	1	1	1	2	0	32	-70	10	4.5e-05	5.5e-05	0	0.007	-80	0	-115	0.00074	38.63	273.4	1022	0.775	0.2	-62	-62	0.00024	2	8	130.5	1	0	3000	40	0.1	40	0.2	10000	1
E091810	candidateIDs_5	13	-62	1	33	2	0	0	0	4	8.33333333333333	-30	1	1	1	1	2	0	32	-70	10	4.5e-05	5.5e-05	0	0.007	-80	0	-115	0.000526666666666667	39.88	65.8	2600	0.629	0.2	-62	-62	0.00024	2	8	130.5	1	0	3000	40	0.1	40	0.2	10000	1
E091810	candidateIDs_5	13	-62	1	33	2	0	0	0	1	16.6666666666667	-30	1	1	1	1	2	0	32	-70	10	4.5e-05	5.5e-05	0	0.007	-80	0	-115	0.00266666666666667	52	90.1	1073.2	0.952	0.2	-62	-62	0.00024	2	8	130.5	1	0	3000	40	0.1	40	0.2	10000	1
E091810	candidateIDs_5	13	-62	1	33	2	0	0	0	2	16.6666666666667	-30	1	1	1	1	2	0	32	-70	10	4.5e-05	5.5e-05	0	0.007	-80	0	-115	0.004	52	90.1	1073.2	0.952	0.2	-62	-62	0.00024	2	8	130.5	1	0	3000	40	0.1	40	0.2	10000	1
E091810	candidateIDs_5	13	-62	1	33	2	0	0	0	3	16.6666666666667	-30	1	1	1	1	2	0	32	-70	10	4.5e-05	5.5e-05	0	0.007	-80	0	-115	0.00148	38.63	273.4	1022	0.775	0.2	-62	-62	0.00024	2	8	130.5	1	0	3000	40	0.1	40	0.2	10000	1
E091810	candidateIDs_5	13	-62	1	33	2	0	0	0	4	16.6666666666667	-30	1	1	1	1	2	0	32	-70	10	4.5e-05	5.5e-05	0	0.007	-80	0	-115	0.00105333333333333	39.88	65.8	2600	0.629	0.2	-62	-62	0.00024	2	8	130.5	1	0	3000	40	0.1	40	0.2	10000	1
E091810	candidateIDs_5	13	-62	1	33	2	0	0	0	1	33.3333333333333	-30	1	1	1	1	2	0	32	-70	10	4.5e-05	5.5e-05	0	0.007	-80	0	-115	0.00533333333333333	52	90.1	1073.2	0.952	0.2	-62	-62	0.00024	2	8	130.5	1	0	3000	40	0.1	40	0.2	10000	1
E091810	candidateIDs_5	13	-62	1	33	2	0	0	0	2	33.3333333333333	-30	1	1	1	1	2	0	32	-70	10	4.5e-05	5.5e-05	0	0.007	-80	0	-115	0.008	52	90.1	1073.2	0.952	0.2	-62	-62	0.00024	2	8	130.5	1	0	3000	40	0.1	40	0.2	10000	1
E091810	candidateIDs_5	13	-62	1	33	2	0	0	0	3	33.3333333333333	-30	1	1	1	1	2	0	32	-70	10	4.5e-05	5.5e-05	0	0.007	-80	0	-115	0.00296	38.63	273.4	1022	0.775	0.2	-62	-62	0.00024	2	8	130.5	1	0	3000	40	0.1	40	0.2	10000	1
E091810	candidateIDs_5	13	-62	1	33	2	0	0	0	4	33.3333333333333	-30	1	1	1	1	2	0	32	-70	10	4.5e-05	5.5e-05	0	0.007	-80	0	-115	0.00210666666666667	39.88	65.8	2600	0.629	0.2	-62	-62	0.00024	2	8	130.5	1	0	3000	40	0.1	40	0.2	10000	1
D101310	candidateIDs_32	13	-62	1	33	2	0	0	0	1	8.33333333333333	-30	1	1	1	1	2	0	32	-70	10	4.5e-05	5.5e-05	0	0.007	-80	0	-115	0.00133333333333333	52	90.1	1073.2	0.952	0.2	-62	-62	0.00024	2	8	130.5	1	0	3000	40	0.1	40	0.2	10000	1
D101310	candidateIDs_32	13	-62	1	33	2	0	0	0	2	8.33333333333333	-30	1	1	1	1	2	0	32	-70	10	4.5e-05	5.5e-05	0	0.007	-80	0	-115	0.002	52	90.1	1073.2	0.952	0.2	-62	-62	0.00024	2	8	130.5	1	0	3000	40	0.1	40	0.2	10000	1
D101310	candidateIDs_32	13	-62	1	33	2	0	0	0	3	8.33333333333333	-30	1	1	1	1	2	0	32	-70	10	4.5e-05	5.5e-05	0	0.007	-80	0	-115	0.00074	38.63	273.4	1022	0.775	0.2	-62	-62	0.00024	2	8	130.5	1	0	3000	40	0.1	40	0.2	10000	1
D101310	candidateIDs_32	13	-62	1	33	2	0	0	0	4	8.33333333333333	-30	1	1	1	1	2	0	32	-70	10	4.5e-05	5.5e-05	0	0.007	-80	0	-115	0.000526666666666667	39.88	65.8	2600	0.629	0.2	-62	-62	0.00024	2	8	130.5	1	0	3000	40	0.1	40	0.2	10000	1
D101310	candidateIDs_32	13	-62	1	33	2	0	0	0	1	16.6666666666667	-30	1	1	1	1	2	0	32	-70	10	4.5e-05	5.5e-05	0	0.007	-80	0	-115	0.00266666666666667	52	90.1	1073.2	0.952	0.2	-62	-62	0.00024	2	8	130.5	1	0	3000	40	0.1	40	0.2	10000	1
D101310	candidateIDs_32	13	-62	1	33	2	0	0	0	2	16.6666666666667	-30	1	1	1	1	2	0	32	-70	10	4.5e-05	5.5e-05	0	0.007	-80	0	-115	0.004	52	90.1	1073.2	0.952	0.2	-62	-62	0.00024	2	8	130.5	1	0	3000	40	0.1	40	0.2	10000	1
D101310	candidateIDs_32	13	-62	1	33	2	0	0	0	3	16.6666666666667	-30	1	1	1	1	2	0	32	-70	10	4.5e-05	5.5e-05	0	0.007	-80	0	-115	0.00148	38.63	273.4	1022	0.775	0.2	-62	-62	0.00024	2	8	130.5	1	0	3000	40	0.1	40	0.2	10000	1
D101310	candidateIDs_32	13	-62	1	33	2	0	0	0	4	16.6666666666667	-30	1	1	1	1	2	0	32	-70	10	4.5e-05	5.5e-05	0	0.007	-80	0	-115	0.00105333333333333	39.88	65.8	2600	0.629	0.2	-62	-62	0.00024	2	8	130.5	1	0	3000	40	0.1	40	0.2	10000	1
D101310	candidateIDs_32	13	-62	1	33	2	0	0	0	1	33.3333333333333	-30	1	1	1	1	2	0	32	-70	10	4.5e-05	5.5e-05	0	0.007	-80	0	-115	0.00533333333333333	52	90.1	1073.2	0.952	0.2	-62	-62	0.00024	2	8	130.5	1	0	3000	40	0.1	40	0.2	10000	1
D101310	candidateIDs_32	13	-62	1	33	2	0	0	0	2	33.3333333333333	-30	1	1	1	1	2	0	32	-70	10	4.5e-05	5.5e-05	0	0.007	-80	0	-115	0.008	52	90.1	1073.2	0.952	0.2	-62	-62	0.00024	2	8	130.5	1	0	3000	40	0.1	40	0.2	10000	1
D101310	candidateIDs_32	13	-62	1	33	2	0	0	0	3	33.3333333333333	-30	1	1	1	1	2	0	32	-70	10	4.5e-05	5.5e-05	0	0.007	-80	0	-115	0.00296	38.63	273.4	1022	0.775	0.2	-62	-62	0.00024	2	8	130.5	1	0	3000	40	0.1	40	0.2	10000	1
D101310	candidateIDs_32	13	-62	1	33	2	0	0	0	4	33.3333333333333	-30	1	1	1	1	2	0	32	-70	10	4.5e-05	5.5e-05	0	0.007	-80	0	-115	0.00210666666666667	39.88	65.8	2600	0.629	0.2	-62	-62	0.00024	2	8	130.5	1	0	3000	40	0.1	40	0.2	10000	1
F101310	candidateIDs_34	13	-62	1	33	2	0	0	0	1	8.33333333333333	-30	1	1	1	1	2	0	32	-70	10	4.5e-05	5.5e-05	0	0.007	-80	0	-115	0.00133333333333333	52	90.1	1073.2	0.952	0.2	-62	-62	0.00024	2	8	130.5	1	0	3000	40	0.1	40	0.2	10000	1
F101310	candidateIDs_34	13	-62	1	33	2	0	0	0	2	8.33333333333333	-30	1	1	1	1	2	0	32	-70	10	4.5e-05	5.5e-05	0	0.007	-80	0	-115	0.002	52	90.1	1073.2	0.952	0.2	-62	-62	0.00024	2	8	130.5	1	0	3000	40	0.1	40	0.2	10000	1
F101310	candidateIDs_34	13	-62	1	33	2	0	0	0	3	8.33333333333333	-30	1	1	1	1	2	0	32	-70	10	4.5e-05	5.5e-05	0	0.007	-80	0	-115	0.00074	38.63	273.4	1022	0.775	0.2	-62	-62	0.00024	2	8	130.5	1	0	3000	40	0.1	40	0.2	10000	1
F101310	candidateIDs_34	13	-62	1	33	2	0	0	0	4	8.33333333333333	-30	1	1	1	1	2	0	32	-70	10	4.5e-05	5.5e-05	0	0.007	-80	0	-115	0.000526666666666667	39.88	65.8	2600	0.629	0.2	-62	-62	0.00024	2	8	130.5	1	0	3000	40	0.1	40	0.2	10000	1
F101310	candidateIDs_34	13	-62	1	33	2	0	0	0	1	16.6666666666667	-30	1	1	1	1	2	0	32	-70	10	4.5e-05	5.5e-05	0	0.007	-80	0	-115	0.00266666666666667	52	90.1	1073.2	0.952	0.2	-62	-62	0.00024	2	8	130.5	1	0	3000	40	0.1	40	0.2	10000	1
F101310	candidateIDs_34	13	-62	1	33	2	0	0	0	2	16.6666666666667	-30	1	1	1	1	2	0	32	-70	10	4.5e-05	5.5e-05	0	0.007	-80	0	-115	0.004	52	90.1	1073.2	0.952	0.2	-62	-62	0.00024	2	8	130.5	1	0	3000	40	0.1	40	0.2	10000	1
F101310	candidateIDs_34	13	-62	1	33	2	0	0	0	3	16.6666666666667	-30	1	1	1	1	2	0	32	-70	10	4.5e-05	5.5e-05	0	0.007	-80	0	-115	0.00148	38.63	273.4	1022	0.775	0.2	-62	-62	0.00024	2	8	130.5	1	0	3000	40	0.1	40	0.2	10000	1
F101310	candidateIDs_34	13	-62	1	33	2	0	0	0	4	16.6666666666667	-30	1	1	1	1	2	0	32	-70	10	4.5e-05	5.5e-05	0	0.007	-80	0	-115	0.00105333333333333	39.88	65.8	2600	0.629	0.2	-62	-62	0.00024	2	8	130.5	1	0	3000	40	0.1	40	0.2	10000	1
F101310	candidateIDs_34	13	-62	1	33	2	0	0	0	1	33.3333333333333	-30	1	1	1	1	2	0	32	-70	10	4.5e-05	5.5e-05	0	0.007	-80	0	-115	0.00533333333333333	52	90.1	1073.2	0.952	0.2	-62	-62	0.00024	2	8	130.5	1	0	3000	40	0.1	40	0.2	10000	1
F101310	candidateIDs_34	13	-62	1	33	2	0	0	0	2	33.3333333333333	-30	1	1	1	1	2	0	32	-70	10	4.5e-05	5.5e-05	0	0.007	-80	0	-115	0.008	52	90.1	1073.2	0.952	0.2	-62	-62	0.00024	2	8	130.5	1	0	3000	40	0.1	40	0.2	10000	1
F101310	candidateIDs_34	13	-62	1	33	2	0	0	0	3	33.3333333333333	-30	1	1	1	1	2	0	32	-70	10	4.5e-05	5.5e-05	0	0.007	-80	0	-115	0.00296	38.63	273.4	1022	0.775	0.2	-62	-62	0.00024	2	8	130.5	1	0	3000	40	0.1	40	0.2	10000	1
F101310	candidateIDs_34	13	-62	1	33	2	0	0	0	4	33.3333333333333	-30	1	1	1	1	2	0	32	-70	10	4.5e-05	5.5e-05	0	0.007	-80	0	-115	0.00210666666666667	39.88	65.8	2600	0.629	0.2	-62	-62	0.00024	2	8	130.5	1	0	3000	40	0.1	40	0.2	10000	1
E100110	candidateIDs_20	13	-62	1	33	2	0	0	0	1	8.33333333333333	-30	1	1	1	1	2	0	32	-70	10	4.5e-05	5.5e-05	0	0.007	-80	0	-115	0.00133333333333333	52	90.1	1073.2	0.952	0.2	-62	-62	0.00024	2	8	130.5	1	0	3000	40	0.1	40	0.2	10000	1
E100110	candidateIDs_20	13	-62	1	33	2	0	0	0	2	8.33333333333333	-30	1	1	1	1	2	0	32	-70	10	4.5e-05	5.5e-05	0	0.007	-80	0	-115	0.002	52	90.1	1073.2	0.952	0.2	-62	-62	0.00024	2	8	130.5	1	0	3000	40	0.1	40	0.2	10000	1
E100110	candidateIDs_20	13	-62	1	33	2	0	0	0	3	8.33333333333333	-30	1	1	1	1	2	0	32	-70	10	4.5e-05	5.5e-05	0	0.007	-80	0	-115	0.00074	38.63	273.4	1022	0.775	0.2	-62	-62	0.00024	2	8	130.5	1	0	3000	40	0.1	40	0.2	10000	1
E100110	candidateIDs_20	13	-62	1	33	2	0	0	0	4	8.33333333333333	-30	1	1	1	1	2	0	32	-70	10	4.5e-05	5.5e-05	0	0.007	-80	0	-115	0.000526666666666667	39.88	65.8	2600	0.629	0.2	-62	-62	0.00024	2	8	130.5	1	0	3000	40	0.1	40	0.2	10000	1
E100110	candidateIDs_20	13	-62	1	33	2	0	0	0	1	16.6666666666667	-30	1	1	1	1	2	0	32	-70	10	4.5e-05	5.5e-05	0	0.007	-80	0	-115	0.00266666666666667	52	90.1	1073.2	0.952	0.2	-62	-62	0.00024	2	8	130.5	1	0	3000	40	0.1	40	0.2	10000	1
E100110	candidateIDs_20	13	-62	1	33	2	0	0	0	2	16.6666666666667	-30	1	1	1	1	2	0	32	-70	10	4.5e-05	5.5e-05	0	0.007	-80	0	-115	0.004	52	90.1	1073.2	0.952	0.2	-62	-62	0.00024	2	8	130.5	1	0	3000	40	0.1	40	0.2	10000	1
E100110	candidateIDs_20	13	-62	1	33	2	0	0	0	3	16.6666666666667	-30	1	1	1	1	2	0	32	-70	10	4.5e-05	5.5e-05	0	0.007	-80	0	-115	0.00148	38.63	273.4	1022	0.775	0.2	-62	-62	0.00024	2	8	130.5	1	0	3000	40	0.1	40	0.2	10000	1
E100110	candidateIDs_20	13	-62	1	33	2	0	0	0	4	16.6666666666667	-30	1	1	1	1	2	0	32	-70	10	4.5e-05	5.5e-05	0	0.007	-80	0	-115	0.00105333333333333	39.88	65.8	2600	0.629	0.2	-62	-62	0.00024	2	8	130.5	1	0	3000	40	0.1	40	0.2	10000	1
E100110	candidateIDs_20	13	-62	1	33	2	0	0	0	1	33.3333333333333	-30	1	1	1	1	2	0	32	-70	10	4.5e-05	5.5e-05	0	0.007	-80	0	-115	0.00533333333333333	52	90.1	1073.2	0.952	0.2	-62	-62	0.00024	2	8	130.5	1	0	3000	40	0.1	40	0.2	10000	1
E100110	candidateIDs_20	13	-62	1	33	2	0	0	0	2	33.3333333333333	-30	1	1	1	1	2	0	32	-70	10	4.5e-05	5.5e-05	0	0.007	-80	0	-115	0.008	52	90.1	1073.2	0.952	0.2	-62	-62	0.00024	2	8	130.5	1	0	3000	40	0.1	40	0.2	10000	1
E100110	candidateIDs_20	13	-62	1	33	2	0	0	0	3	33.3333333333333	-30	1	1	1	1	2	0	32	-70	10	4.5e-05	5.5e-05	0	0.007	-80	0	-115	0.00296	38.63	273.4	1022	0.775	0.2	-62	-62	0.00024	2	8	130.5	1	0	3000	40	0.1	40	0.2	10000	1
E100110	candidateIDs_20	13	-62	1	33	2	0	0	0	4	33.3333333333333	-30	1	1	1	1	2	0	32	-70	10	4.5e-05	5.5e-05	0	0.007	-80	0	-115	0.00210666666666667	39.88	65.8	2600	0.629	0.2	-62	-62	0.00024	2	8	130.5	1	0	3000	40	0.1	40	0.2	10000	1
G101310	candidateIDs_35	13	-62	1	33	2	0	0	0	1	8.33333333333333	-30	1	1	1	1	2	0	32	-70	10	4.5e-05	5.5e-05	0	0.007	-80	0	-115	0.00133333333333333	52	90.1	1073.2	0.952	0.2	-62	-62	0.00024	2	8	130.5	1	0	3000	40	0.1	40	0.2	10000	1
G101310	candidateIDs_35	13	-62	1	33	2	0	0	0	2	8.33333333333333	-30	1	1	1	1	2	0	32	-70	10	4.5e-05	5.5e-05	0	0.007	-80	0	-115	0.002	52	90.1	1073.2	0.952	0.2	-62	-62	0.00024	2	8	130.5	1	0	3000	40	0.1	40	0.2	10000	1
G101310	candidateIDs_35	13	-62	1	33	2	0	0	0	3	8.33333333333333	-30	1	1	1	1	2	0	32	-70	10	4.5e-05	5.5e-05	0	0.007	-80	0	-115	0.00074	38.63	273.4	1022	0.775	0.2	-62	-62	0.00024	2	8	130.5	1	0	3000	40	0.1	40	0.2	10000	1
G101310	candidateIDs_35	13	-62	1	33	2	0	0	0	4	8.33333333333333	-30	1	1	1	1	2	0	32	-70	10	4.5e-05	5.5e-05	0	0.007	-80	0	-115	0.000526666666666667	39.88	65.8	2600	0.629	0.2	-62	-62	0.00024	2	8	130.5	1	0	3000	40	0.1	40	0.2	10000	1
G101310	candidateIDs_35	13	-62	1	33	2	0	0	0	1	16.6666666666667	-30	1	1	1	1	2	0	32	-70	10	4.5e-05	5.5e-05	0	0.007	-80	0	-115	0.00266666666666667	52	90.1	1073.2	0.952	0.2	-62	-62	0.00024	2	8	130.5	1	0	3000	40	0.1	40	0.2	10000	1
G101310	candidateIDs_35	13	-62	1	33	2	0	0	0	2	16.6666666666667	-30	1	1	1	1	2	0	32	-70	10	4.5e-05	5.5e-05	0	0.007	-80	0	-115	0.004	52	90.1	1073.2	0.952	0.2	-62	-62	0.00024	2	8	130.5	1	0	3000	40	0.1	40	0.2	10000	1
G101310	candidateIDs_35	13	-62	1	33	2	0	0	0	3	16.6666666666667	-30	1	1	1	1	2	0	32	-70	10	4.5e-05	5.5e-05	0	0.007	-80	0	-115	0.00148	38.63	273.4	1022	0.775	0.2	-62	-62	0.00024	2	8	130.5	1	0	3000	40	0.1	40	0.2	10000	1
G101310	candidateIDs_35	13	-62	1	33	2	0	0	0	4	16.6666666666667	-30	1	1	1	1	2	0	32	-70	10	4.5e-05	5.5e-05	0	0.007	-80	0	-115	0.00105333333333333	39.88	65.8	2600	0.629	0.2	-62	-62	0.00024	2	8	130.5	1	0	3000	40	0.1	40	0.2	10000	1
G101310	candidateIDs_35	13	-62	1	33	2	0	0	0	1	33.3333333333333	-30	1	1	1	1	2	0	32	-70	10	4.5e-05	5.5e-05	0	0.007	-80	0	-115	0.00533333333333333	52	90.1	1073.2	0.952	0.2	-62	-62	0.00024	2	8	130.5	1	0	3000	40	0.1	40	0.2	10000	1
G101310	candidateIDs_35	13	-62	1	33	2	0	0	0	2	33.3333333333333	-30	1	1	1	1	2	0	32	-70	10	4.5e-05	5.5e-05	0	0.007	-80	0	-115	0.008	52	90.1	1073.2	0.952	0.2	-62	-62	0.00024	2	8	130.5	1	0	3000	40	0.1	40	0.2	10000	1
G101310	candidateIDs_35	13	-62	1	33	2	0	0	0	3	33.3333333333333	-30	1	1	1	1	2	0	32	-70	10	4.5e-05	5.5e-05	0	0.007	-80	0	-115	0.00296	38.63	273.4	1022	0.775	0.2	-62	-62	0.00024	2	8	130.5	1	0	3000	40	0.1	40	0.2	10000	1
G101310	candidateIDs_35	13	-62	1	33	2	0	0	0	4	33.3333333333333	-30	1	1	1	1	2	0	32	-70	10	4.5e-05	5.5e-05	0	0.007	-80	0	-115	0.00210666666666667	39.88	65.8	2600	0.629	0.2	-62	-62	0.00024	2	8	130.5	1	0	3000	40	0.1	40	0.2	10000	1
I101210	candidateIDs_29	13	-62	1	33	2	0	0	0	1	8.33333333333333	-30	1	1	1	1	2	0	32	-70	10	4.5e-05	5.5e-05	0	0.007	-80	0	-115	0.00133333333333333	52	90.1	1073.2	0.952	0.2	-62	-62	0.00024	2	8	130.5	1	0	3000	40	0.1	40	0.2	10000	1
I101210	candidateIDs_29	13	-62	1	33	2	0	0	0	2	8.33333333333333	-30	1	1	1	1	2	0	32	-70	10	4.5e-05	5.5e-05	0	0.007	-80	0	-115	0.002	52	90.1	1073.2	0.952	0.2	-62	-62	0.00024	2	8	130.5	1	0	3000	40	0.1	40	0.2	10000	1
I101210	candidateIDs_29	13	-62	1	33	2	0	0	0	3	8.33333333333333	-30	1	1	1	1	2	0	32	-70	10	4.5e-05	5.5e-05	0	0.007	-80	0	-115	0.00074	38.63	273.4	1022	0.775	0.2	-62	-62	0.00024	2	8	130.5	1	0	3000	40	0.1	40	0.2	10000	1
I101210	candidateIDs_29	13	-62	1	33	2	0	0	0	4	8.33333333333333	-30	1	1	1	1	2	0	32	-70	10	4.5e-05	5.5e-05	0	0.007	-80	0	-115	0.000526666666666667	39.88	65.8	2600	0.629	0.2	-62	-62	0.00024	2	8	130.5	1	0	3000	40	0.1	40	0.2	10000	1
I101210	candidateIDs_29	13	-62	1	33	2	0	0	0	1	16.6666666666667	-30	1	1	1	1	2	0	32	-70	10	4.5e-05	5.5e-05	0	0.007	-80	0	-115	0.00266666666666667	52	90.1	1073.2	0.952	0.2	-62	-62	0.00024	2	8	130.5	1	0	3000	40	0.1	40	0.2	10000	1
I101210	candidateIDs_29	13	-62	1	33	2	0	0	0	2	16.6666666666667	-30	1	1	1	1	2	0	32	-70	10	4.5e-05	5.5e-05	0	0.007	-80	0	-115	0.004	52	90.1	1073.2	0.952	0.2	-62	-62	0.00024	2	8	130.5	1	0	3000	40	0.1	40	0.2	10000	1
I101210	candidateIDs_29	13	-62	1	33	2	0	0	0	3	16.6666666666667	-30	1	1	1	1	2	0	32	-70	10	4.5e-05	5.5e-05	0	0.007	-80	0	-115	0.00148	38.63	273.4	1022	0.775	0.2	-62	-62	0.00024	2	8	130.5	1	0	3000	40	0.1	40	0.2	10000	1
I101210	candidateIDs_29	13	-62	1	33	2	0	0	0	4	16.6666666666667	-30	1	1	1	1	2	0	32	-70	10	4.5e-05	5.5e-05	0	0.007	-80	0	-115	0.00105333333333333	39.88	65.8	2600	0.629	0.2	-62	-62	0.00024	2	8	130.5	1	0	3000	40	0.1	40	0.2	10000	1
I101210	candidateIDs_29	13	-62	1	33	2	0	0	0	1	33.3333333333333	-30	1	1	1	1	2	0	32	-70	10	4.5e-05	5.5e-05	0	0.007	-80	0	-115	0.00533333333333333	52	90.1	1073.2	0.952	0.2	-62	-62	0.00024	2	8	130.5	1	0	3000	40	0.1	40	0.2	10000	1
I101210	candidateIDs_29	13	-62	1	33	2	0	0	0	2	33.3333333333333	-30	1	1	1	1	2	0	32	-70	10	4.5e-05	5.5e-05	0	0.007	-80	0	-115	0.008	52	90.1	1073.2	0.952	0.2	-62	-62	0.00024	2	8	130.5	1	0	3000	40	0.1	40	0.2	10000	1
I101210	candidateIDs_29	13	-62	1	33	2	0	0	0	3	33.3333333333333	-30	1	1	1	1	2	0	32	-70	10	4.5e-05	5.5e-05	0	0.007	-80	0	-115	0.00296	38.63	273.4	1022	0.775	0.2	-62	-62	0.00024	2	8	130.5	1	0	3000	40	0.1	40	0.2	10000	1
I101210	candidateIDs_29	13	-62	1	33	2	0	0	0	4	33.3333333333333	-30	1	1	1	1	2	0	32	-70	10	4.5e-05	5.5e-05	0	0.007	-80	0	-115	0.00210666666666667	39.88	65.8	2600	0.629	0.2	-62	-62	0.00024	2	8	130.5	1	0	3000	40	0.1	40	0.2	10000	1
C101210	candidateIDs_2	13	-62	1	33	2	0	0	0	1	8.33333333333333	-30	1	1	1	1	2	0	32	-70	10	4.5e-05	5.5e-05	0	0.007	-80	0	-115	0.00133333333333333	52	90.1	1073.2	0.952	0.2	-62	-62	0.00024	2	8	130.5	1	0	3000	40	0.1	40	0.2	10000	1
C101210	candidateIDs_2	13	-62	1	33	2	0	0	0	2	8.33333333333333	-30	1	1	1	1	2	0	32	-70	10	4.5e-05	5.5e-05	0	0.007	-80	0	-115	0.002	52	90.1	1073.2	0.952	0.2	-62	-62	0.00024	2	8	130.5	1	0	3000	40	0.1	40	0.2	10000	1
C101210	candidateIDs_2	13	-62	1	33	2	0	0	0	3	8.33333333333333	-30	1	1	1	1	2	0	32	-70	10	4.5e-05	5.5e-05	0	0.007	-80	0	-115	0.00074	38.63	273.4	1022	0.775	0.2	-62	-62	0.00024	2	8	130.5	1	0	3000	40	0.1	40	0.2	10000	1
C101210	candidateIDs_2	13	-62	1	33	2	0	0	0	4	8.33333333333333	-30	1	1	1	1	2	0	32	-70	10	4.5e-05	5.5e-05	0	0.007	-80	0	-115	0.000526666666666667	39.88	65.8	2600	0.629	0.2	-62	-62	0.00024	2	8	130.5	1	0	3000	40	0.1	40	0.2	10000	1
C101210	candidateIDs_2	13	-62	1	33	2	0	0	0	1	16.6666666666667	-30	1	1	1	1	2	0	32	-70	10	4.5e-05	5.5e-05	0	0.007	-80	0	-115	0.00266666666666667	52	90.1	1073.2	0.952	0.2	-62	-62	0.00024	2	8	130.5	1	0	3000	40	0.1	40	0.2	10000	1
C101210	candidateIDs_2	13	-62	1	33	2	0	0	0	2	16.6666666666667	-30	1	1	1	1	2	0	32	-70	10	4.5e-05	5.5e-05	0	0.007	-80	0	-115	0.004	52	90.1	1073.2	0.952	0.2	-62	-62	0.00024	2	8	130.5	1	0	3000	40	0.1	40	0.2	10000	1
C101210	candidateIDs_2	13	-62	1	33	2	0	0	0	3	16.6666666666667	-30	1	1	1	1	2	0	32	-70	10	4.5e-05	5.5e-05	0	0.007	-80	0	-115	0.00148	38.63	273.4	1022	0.775	0.2	-62	-62	0.00024	2	8	130.5	1	0	3000	40	0.1	40	0.2	10000	1
C101210	candidateIDs_2	13	-62	1	33	2	0	0	0	4	16.6666666666667	-30	1	1	1	1	2	0	32	-70	10	4.5e-05	5.5e-05	0	0.007	-80	0	-115	0.00105333333333333	39.88	65.8	2600	0.629	0.2	-62	-62	0.00024	2	8	130.5	1	0	3000	40	0.1	40	0.2	10000	1
C101210	candidateIDs_2	13	-62	1	33	2	0	0	0	1	33.3333333333333	-30	1	1	1	1	2	0	32	-70	10	4.5e-05	5.5e-05	0	0.007	-80	0	-115	0.00533333333333333	52	90.1	1073.2	0.952	0.2	-62	-62	0.00024	2	8	130.5	1	0	3000	40	0.1	40	0.2	10000	1
C101210	candidateIDs_2	13	-62	1	33	2	0	0	0	2	33.3333333333333	-30	1	1	1	1	2	0	32	-70	10	4.5e-05	5.5e-05	0	0.007	-80	0	-115	0.008	52	90.1	1073.2	0.952	0.2	-62	-62	0.00024	2	8	130.5	1	0	3000	40	0.1	40	0.2	10000	1
C101210	candidateIDs_2	13	-62	1	33	2	0	0	0	3	33.3333333333333	-30	1	1	1	1	2	0	32	-70	10	4.5e-05	5.5e-05	0	0.007	-80	0	-115	0.00296	38.63	273.4	1022	0.775	0.2	-62	-62	0.00024	2	8	130.5	1	0	3000	40	0.1	40	0.2	10000	1
C101210	candidateIDs_2	13	-62	1	33	2	0	0	0	4	33.3333333333333	-30	1	1	1	1	2	0	32	-70	10	4.5e-05	5.5e-05	0	0.007	-80	0	-115	0.00210666666666667	39.88	65.8	2600	0.629	0.2	-62	-62	0.00024	2	8	130.5	1	0	3000	40	0.1	40	0.2	10000	1
B100110	candidateIDs_19	13	-62	1	33	2	0	0	0	1	8.33333333333333	-30	1	1	1	1	2	0	32	-70	10	4.5e-05	5.5e-05	0	0.007	-80	0	-115	0.00133333333333333	52	90.1	1073.2	0.952	0.2	-62	-62	0.00024	2	8	130.5	1	0	3000	40	0.1	40	0.2	10000	1
B100110	candidateIDs_19	13	-62	1	33	2	0	0	0	2	8.33333333333333	-30	1	1	1	1	2	0	32	-70	10	4.5e-05	5.5e-05	0	0.007	-80	0	-115	0.002	52	90.1	1073.2	0.952	0.2	-62	-62	0.00024	2	8	130.5	1	0	3000	40	0.1	40	0.2	10000	1
B100110	candidateIDs_19	13	-62	1	33	2	0	0	0	3	8.33333333333333	-30	1	1	1	1	2	0	32	-70	10	4.5e-05	5.5e-05	0	0.007	-80	0	-115	0.00074	38.63	273.4	1022	0.775	0.2	-62	-62	0.00024	2	8	130.5	1	0	3000	40	0.1	40	0.2	10000	1
B100110	candidateIDs_19	13	-62	1	33	2	0	0	0	4	8.33333333333333	-30	1	1	1	1	2	0	32	-70	10	4.5e-05	5.5e-05	0	0.007	-80	0	-115	0.000526666666666667	39.88	65.8	2600	0.629	0.2	-62	-62	0.00024	2	8	130.5	1	0	3000	40	0.1	40	0.2	10000	1
B100110	candidateIDs_19	13	-62	1	33	2	0	0	0	1	16.6666666666667	-30	1	1	1	1	2	0	32	-70	10	4.5e-05	5.5e-05	0	0.007	-80	0	-115	0.00266666666666667	52	90.1	1073.2	0.952	0.2	-62	-62	0.00024	2	8	130.5	1	0	3000	40	0.1	40	0.2	10000	1
B100110	candidateIDs_19	13	-62	1	33	2	0	0	0	2	16.6666666666667	-30	1	1	1	1	2	0	32	-70	10	4.5e-05	5.5e-05	0	0.007	-80	0	-115	0.004	52	90.1	1073.2	0.952	0.2	-62	-62	0.00024	2	8	130.5	1	0	3000	40	0.1	40	0.2	10000	1
B100110	candidateIDs_19	13	-62	1	33	2	0	0	0	3	16.6666666666667	-30	1	1	1	1	2	0	32	-70	10	4.5e-05	5.5e-05	0	0.007	-80	0	-115	0.00148	38.63	273.4	1022	0.775	0.2	-62	-62	0.00024	2	8	130.5	1	0	3000	40	0.1	40	0.2	10000	1
B100110	candidateIDs_19	13	-62	1	33	2	0	0	0	4	16.6666666666667	-30	1	1	1	1	2	0	32	-70	10	4.5e-05	5.5e-05	0	0.007	-80	0	-115	0.00105333333333333	39.88	65.8	2600	0.629	0.2	-62	-62	0.00024	2	8	130.5	1	0	3000	40	0.1	40	0.2	10000	1
B100110	candidateIDs_19	13	-62	1	33	2	0	0	0	1	33.3333333333333	-30	1	1	1	1	2	0	32	-70	10	4.5e-05	5.5e-05	0	0.007	-80	0	-115	0.00533333333333333	52	90.1	1073.2	0.952	0.2	-62	-62	0.00024	2	8	130.5	1	0	3000	40	0.1	40	0.2	10000	1
B100110	candidateIDs_19	13	-62	1	33	2	0	0	0	2	33.3333333333333	-30	1	1	1	1	2	0	32	-70	10	4.5e-05	5.5e-05	0	0.007	-80	0	-115	0.008	52	90.1	1073.2	0.952	0.2	-62	-62	0.00024	2	8	130.5	1	0	3000	40	0.1	40	0.2	10000	1
B100110	candidateIDs_19	13	-62	1	33	2	0	0	0	3	33.3333333333333	-30	1	1	1	1	2	0	32	-70	10	4.5e-05	5.5e-05	0	0.007	-80	0	-115	0.00296	38.63	273.4	1022	0.775	0.2	-62	-62	0.00024	2	8	130.5	1	0	3000	40	0.1	40	0.2	10000	1
B100110	candidateIDs_19	13	-62	1	33	2	0	0	0	4	33.3333333333333	-30	1	1	1	1	2	0	32	-70	10	4.5e-05	5.5e-05	0	0.007	-80	0	-115	0.00210666666666667	39.88	65.8	2600	0.629	0.2	-62	-62	0.00024	2	8	130.5	1	0	3000	40	0.1	40	0.2	10000	1
A092110	candidateIDs_7	13	-62	1	33	2	0	0	0	1	8.33333333333333	-30	1	1	1	1	2	0	32	-70	10	4.5e-05	5.5e-05	0	0.007	-80	0	-115	0.00133333333333333	52	90.1	1073.2	0.952	0.2	-62	-62	0.00024	2	8	130.5	1	0	3000	40	0.1	40	0.2	10000	1
A092110	candidateIDs_7	13	-62	1	33	2	0	0	0	2	8.33333333333333	-30	1	1	1	1	2	0	32	-70	10	4.5e-05	5.5e-05	0	0.007	-80	0	-115	0.002	52	90.1	1073.2	0.952	0.2	-62	-62	0.00024	2	8	130.5	1	0	3000	40	0.1	40	0.2	10000	1
A092110	candidateIDs_7	13	-62	1	33	2	0	0	0	3	8.33333333333333	-30	1	1	1	1	2	0	32	-70	10	4.5e-05	5.5e-05	0	0.007	-80	0	-115	0.00074	38.63	273.4	1022	0.775	0.2	-62	-62	0.00024	2	8	130.5	1	0	3000	40	0.1	40	0.2	10000	1
A092110	candidateIDs_7	13	-62	1	33	2	0	0	0	4	8.33333333333333	-30	1	1	1	1	2	0	32	-70	10	4.5e-05	5.5e-05	0	0.007	-80	0	-115	0.000526666666666667	39.88	65.8	2600	0.629	0.2	-62	-62	0.00024	2	8	130.5	1	0	3000	40	0.1	40	0.2	10000	1
A092110	candidateIDs_7	13	-62	1	33	2	0	0	0	1	16.6666666666667	-30	1	1	1	1	2	0	32	-70	10	4.5e-05	5.5e-05	0	0.007	-80	0	-115	0.00266666666666667	52	90.1	1073.2	0.952	0.2	-62	-62	0.00024	2	8	130.5	1	0	3000	40	0.1	40	0.2	10000	1
A092110	candidateIDs_7	13	-62	1	33	2	0	0	0	2	16.6666666666667	-30	1	1	1	1	2	0	32	-70	10	4.5e-05	5.5e-05	0	0.007	-80	0	-115	0.004	52	90.1	1073.2	0.952	0.2	-62	-62	0.00024	2	8	130.5	1	0	3000	40	0.1	40	0.2	10000	1
A092110	candidateIDs_7	13	-62	1	33	2	0	0	0	3	16.6666666666667	-30	1	1	1	1	2	0	32	-70	10	4.5e-05	5.5e-05	0	0.007	-80	0	-115	0.00148	38.63	273.4	1022	0.775	0.2	-62	-62	0.00024	2	8	130.5	1	0	3000	40	0.1	40	0.2	10000	1
A092110	candidateIDs_7	13	-62	1	33	2	0	0	0	4	16.6666666666667	-30	1	1	1	1	2	0	32	-70	10	4.5e-05	5.5e-05	0	0.007	-80	0	-115	0.00105333333333333	39.88	65.8	2600	0.629	0.2	-62	-62	0.00024	2	8	130.5	1	0	3000	40	0.1	40	0.2	10000	1
A092110	candidateIDs_7	13	-62	1	33	2	0	0	0	1	33.3333333333333	-30	1	1	1	1	2	0	32	-70	10	4.5e-05	5.5e-05	0	0.007	-80	0	-115	0.00533333333333333	52	90.1	1073.2	0.952	0.2	-62	-62	0.00024	2	8	130.5	1	0	3000	40	0.1	40	0.2	10000	1
A092110	candidateIDs_7	13	-62	1	33	2	0	0	0	2	33.3333333333333	-30	1	1	1	1	2	0	32	-70	10	4.5e-05	5.5e-05	0	0.007	-80	0	-115	0.008	52	90.1	1073.2	0.952	0.2	-62	-62	0.00024	2	8	130.5	1	0	3000	40	0.1	40	0.2	10000	1
A092110	candidateIDs_7	13	-62	1	33	2	0	0	0	3	33.3333333333333	-30	1	1	1	1	2	0	32	-70	10	4.5e-05	5.5e-05	0	0.007	-80	0	-115	0.00296	38.63	273.4	1022	0.775	0.2	-62	-62	0.00024	2	8	130.5	1	0	3000	40	0.1	40	0.2	10000	1
A092110	candidateIDs_7	13	-62	1	33	2	0	0	0	4	33.3333333333333	-30	1	1	1	1	2	0	32	-70	10	4.5e-05	5.5e-05	0	0.007	-80	0	-115	0.00210666666666667	39.88	65.8	2600	0.629	0.2	-62	-62	0.00024	2	8	130.5	1	0	3000	40	0.1	40	0.2	10000	1
E092910	candidateIDs_18	13	-62	1	33	2	0	0	0	1	8.33333333333333	-30	1	1	1	1	2	0	32	-70	10	4.5e-05	5.5e-05	0	0.007	-80	0	-115	0.00133333333333333	52	90.1	1073.2	0.952	0.2	-62	-62	0.00024	2	8	130.5	1	0	3000	40	0.1	40	0.2	10000	1
E092910	candidateIDs_18	13	-62	1	33	2	0	0	0	2	8.33333333333333	-30	1	1	1	1	2	0	32	-70	10	4.5e-05	5.5e-05	0	0.007	-80	0	-115	0.002	52	90.1	1073.2	0.952	0.2	-62	-62	0.00024	2	8	130.5	1	0	3000	40	0.1	40	0.2	10000	1
E092910	candidateIDs_18	13	-62	1	33	2	0	0	0	3	8.33333333333333	-30	1	1	1	1	2	0	32	-70	10	4.5e-05	5.5e-05	0	0.007	-80	0	-115	0.00074	38.63	273.4	1022	0.775	0.2	-62	-62	0.00024	2	8	130.5	1	0	3000	40	0.1	40	0.2	10000	1
E092910	candidateIDs_18	13	-62	1	33	2	0	0	0	4	8.33333333333333	-30	1	1	1	1	2	0	32	-70	10	4.5e-05	5.5e-05	0	0.007	-80	0	-115	0.000526666666666667	39.88	65.8	2600	0.629	0.2	-62	-62	0.00024	2	8	130.5	1	0	3000	40	0.1	40	0.2	10000	1
E092910	candidateIDs_18	13	-62	1	33	2	0	0	0	1	16.6666666666667	-30	1	1	1	1	2	0	32	-70	10	4.5e-05	5.5e-05	0	0.007	-80	0	-115	0.00266666666666667	52	90.1	1073.2	0.952	0.2	-62	-62	0.00024	2	8	130.5	1	0	3000	40	0.1	40	0.2	10000	1
E092910	candidateIDs_18	13	-62	1	33	2	0	0	0	2	16.6666666666667	-30	1	1	1	1	2	0	32	-70	10	4.5e-05	5.5e-05	0	0.007	-80	0	-115	0.004	52	90.1	1073.2	0.952	0.2	-62	-62	0.00024	2	8	130.5	1	0	3000	40	0.1	40	0.2	10000	1
E092910	candidateIDs_18	13	-62	1	33	2	0	0	0	3	16.6666666666667	-30	1	1	1	1	2	0	32	-70	10	4.5e-05	5.5e-05	0	0.007	-80	0	-115	0.00148	38.63	273.4	1022	0.775	0.2	-62	-62	0.00024	2	8	130.5	1	0	3000	40	0.1	40	0.2	10000	1
E092910	candidateIDs_18	13	-62	1	33	2	0	0	0	4	16.6666666666667	-30	1	1	1	1	2	0	32	-70	10	4.5e-05	5.5e-05	0	0.007	-80	0	-115	0.00105333333333333	39.88	65.8	2600	0.629	0.2	-62	-62	0.00024	2	8	130.5	1	0	3000	40	0.1	40	0.2	10000	1
E092910	candidateIDs_18	13	-62	1	33	2	0	0	0	1	33.3333333333333	-30	1	1	1	1	2	0	32	-70	10	4.5e-05	5.5e-05	0	0.007	-80	0	-115	0.00533333333333333	52	90.1	1073.2	0.952	0.2	-62	-62	0.00024	2	8	130.5	1	0	3000	40	0.1	40	0.2	10000	1
E092910	candidateIDs_18	13	-62	1	33	2	0	0	0	2	33.3333333333333	-30	1	1	1	1	2	0	32	-70	10	4.5e-05	5.5e-05	0	0.007	-80	0	-115	0.008	52	90.1	1073.2	0.952	0.2	-62	-62	0.00024	2	8	130.5	1	0	3000	40	0.1	40	0.2	10000	1
E092910	candidateIDs_18	13	-62	1	33	2	0	0	0	3	33.3333333333333	-30	1	1	1	1	2	0	32	-70	10	4.5e-05	5.5e-05	0	0.007	-80	0	-115	0.00296	38.63	273.4	1022	0.775	0.2	-62	-62	0.00024	2	8	130.5	1	0	3000	40	0.1	40	0.2	10000	1
E092910	candidateIDs_18	13	-62	1	33	2	0	0	0	4	33.3333333333333	-30	1	1	1	1	2	0	32	-70	10	4.5e-05	5.5e-05	0	0.007	-80	0	-115	0.00210666666666667	39.88	65.8	2600	0.629	0.2	-62	-62	0.00024	2	8	130.5	1	0	3000	40	0.1	40	0.2	10000	1
E101310	candidateIDs_33	13	-62	1	33	2	0	0	0	1	8.33333333333333	-30	1	1	1	1	2	0	32	-70	10	4.5e-05	5.5e-05	0	0.007	-80	0	-115	0.00133333333333333	52	90.1	1073.2	0.952	0.2	-62	-62	0.00024	2	8	130.5	1	0	3000	40	0.1	40	0.2	10000	1
E101310	candidateIDs_33	13	-62	1	33	2	0	0	0	2	8.33333333333333	-30	1	1	1	1	2	0	32	-70	10	4.5e-05	5.5e-05	0	0.007	-80	0	-115	0.002	52	90.1	1073.2	0.952	0.2	-62	-62	0.00024	2	8	130.5	1	0	3000	40	0.1	40	0.2	10000	1
E101310	candidateIDs_33	13	-62	1	33	2	0	0	0	3	8.33333333333333	-30	1	1	1	1	2	0	32	-70	10	4.5e-05	5.5e-05	0	0.007	-80	0	-115	0.00074	38.63	273.4	1022	0.775	0.2	-62	-62	0.00024	2	8	130.5	1	0	3000	40	0.1	40	0.2	10000	1
E101310	candidateIDs_33	13	-62	1	33	2	0	0	0	4	8.33333333333333	-30	1	1	1	1	2	0	32	-70	10	4.5e-05	5.5e-05	0	0.007	-80	0	-115	0.000526666666666667	39.88	65.8	2600	0.629	0.2	-62	-62	0.00024	2	8	130.5	1	0	3000	40	0.1	40	0.2	10000	1
E101310	candidateIDs_33	13	-62	1	33	2	0	0	0	1	16.6666666666667	-30	1	1	1	1	2	0	32	-70	10	4.5e-05	5.5e-05	0	0.007	-80	0	-115	0.00266666666666667	52	90.1	1073.2	0.952	0.2	-62	-62	0.00024	2	8	130.5	1	0	3000	40	0.1	40	0.2	10000	1
E101310	candidateIDs_33	13	-62	1	33	2	0	0	0	2	16.6666666666667	-30	1	1	1	1	2	0	32	-70	10	4.5e-05	5.5e-05	0	0.007	-80	0	-115	0.004	52	90.1	1073.2	0.952	0.2	-62	-62	0.00024	2	8	130.5	1	0	3000	40	0.1	40	0.2	10000	1
E101310	candidateIDs_33	13	-62	1	33	2	0	0	0	3	16.6666666666667	-30	1	1	1	1	2	0	32	-70	10	4.5e-05	5.5e-05	0	0.007	-80	0	-115	0.00148	38.63	273.4	1022	0.775	0.2	-62	-62	0.00024	2	8	130.5	1	0	3000	40	0.1	40	0.2	10000	1
E101310	candidateIDs_33	13	-62	1	33	2	0	0	0	4	16.6666666666667	-30	1	1	1	1	2	0	32	-70	10	4.5e-05	5.5e-05	0	0.007	-80	0	-115	0.00105333333333333	39.88	65.8	2600	0.629	0.2	-62	-62	0.00024	2	8	130.5	1	0	3000	40	0.1	40	0.2	10000	1
E101310	candidateIDs_33	13	-62	1	33	2	0	0	0	1	33.3333333333333	-30	1	1	1	1	2	0	32	-70	10	4.5e-05	5.5e-05	0	0.007	-80	0	-115	0.00533333333333333	52	90.1	1073.2	0.952	0.2	-62	-62	0.00024	2	8	130.5	1	0	3000	40	0.1	40	0.2	10000	1
E101310	candidateIDs_33	13	-62	1	33	2	0	0	0	2	33.3333333333333	-30	1	1	1	1	2	0	32	-70	10	4.5e-05	5.5e-05	0	0.007	-80	0	-115	0.008	52	90.1	1073.2	0.952	0.2	-62	-62	0.00024	2	8	130.5	1	0	3000	40	0.1	40	0.2	10000	1
E101310	candidateIDs_33	13	-62	1	33	2	0	0	0	3	33.3333333333333	-30	1	1	1	1	2	0	32	-70	10	4.5e-05	5.5e-05	0	0.007	-80	0	-115	0.00296	38.63	273.4	1022	0.775	0.2	-62	-62	0.00024	2	8	130.5	1	0	3000	40	0.1	40	0.2	10000	1
E101310	candidateIDs_33	13	-62	1	33	2	0	0	0	4	33.3333333333333	-30	1	1	1	1	2	0	32	-70	10	4.5e-05	5.5e-05	0	0.007	-80	0	-115	0.00210666666666667	39.88	65.8	2600	0.629	0.2	-62	-62	0.00024	2	8	130.5	1	0	3000	40	0.1	40	0.2	10000	1
D100810	candidateIDs_23	13	-62	1	33	2	0	0	0	1	8.33333333333333	-30	1	1	1	1	2	0	32	-70	10	4.5e-05	5.5e-05	0	0.007	-80	0	-115	0.00133333333333333	52	90.1	1073.2	0.952	0.2	-62	-62	0.00024	2	8	130.5	1	0	3000	40	0.1	40	0.2	10000	1
D100810	candidateIDs_23	13	-62	1	33	2	0	0	0	2	8.33333333333333	-30	1	1	1	1	2	0	32	-70	10	4.5e-05	5.5e-05	0	0.007	-80	0	-115	0.002	52	90.1	1073.2	0.952	0.2	-62	-62	0.00024	2	8	130.5	1	0	3000	40	0.1	40	0.2	10000	1
D100810	candidateIDs_23	13	-62	1	33	2	0	0	0	3	8.33333333333333	-30	1	1	1	1	2	0	32	-70	10	4.5e-05	5.5e-05	0	0.007	-80	0	-115	0.00074	38.63	273.4	1022	0.775	0.2	-62	-62	0.00024	2	8	130.5	1	0	3000	40	0.1	40	0.2	10000	1
D100810	candidateIDs_23	13	-62	1	33	2	0	0	0	4	8.33333333333333	-30	1	1	1	1	2	0	32	-70	10	4.5e-05	5.5e-05	0	0.007	-80	0	-115	0.000526666666666667	39.88	65.8	2600	0.629	0.2	-62	-62	0.00024	2	8	130.5	1	0	3000	40	0.1	40	0.2	10000	1
D100810	candidateIDs_23	13	-62	1	33	2	0	0	0	1	16.6666666666667	-30	1	1	1	1	2	0	32	-70	10	4.5e-05	5.5e-05	0	0.007	-80	0	-115	0.00266666666666667	52	90.1	1073.2	0.952	0.2	-62	-62	0.00024	2	8	130.5	1	0	3000	40	0.1	40	0.2	10000	1
D100810	candidateIDs_23	13	-62	1	33	2	0	0	0	2	16.6666666666667	-30	1	1	1	1	2	0	32	-70	10	4.5e-05	5.5e-05	0	0.007	-80	0	-115	0.004	52	90.1	1073.2	0.952	0.2	-62	-62	0.00024	2	8	130.5	1	0	3000	40	0.1	40	0.2	10000	1
D100810	candidateIDs_23	13	-62	1	33	2	0	0	0	3	16.6666666666667	-30	1	1	1	1	2	0	32	-70	10	4.5e-05	5.5e-05	0	0.007	-80	0	-115	0.00148	38.63	273.4	1022	0.775	0.2	-62	-62	0.00024	2	8	130.5	1	0	3000	40	0.1	40	0.2	10000	1
D100810	candidateIDs_23	13	-62	1	33	2	0	0	0	4	16.6666666666667	-30	1	1	1	1	2	0	32	-70	10	4.5e-05	5.5e-05	0	0.007	-80	0	-115	0.00105333333333333	39.88	65.8	2600	0.629	0.2	-62	-62	0.00024	2	8	130.5	1	0	3000	40	0.1	40	0.2	10000	1
D100810	candidateIDs_23	13	-62	1	33	2	0	0	0	1	33.3333333333333	-30	1	1	1	1	2	0	32	-70	10	4.5e-05	5.5e-05	0	0.007	-80	0	-115	0.00533333333333333	52	90.1	1073.2	0.952	0.2	-62	-62	0.00024	2	8	130.5	1	0	3000	40	0.1	40	0.2	10000	1
D100810	candidateIDs_23	13	-62	1	33	2	0	0	0	2	33.3333333333333	-30	1	1	1	1	2	0	32	-70	10	4.5e-05	5.5e-05	0	0.007	-80	0	-115	0.008	52	90.1	1073.2	0.952	0.2	-62	-62	0.00024	2	8	130.5	1	0	3000	40	0.1	40	0.2	10000	1
D100810	candidateIDs_23	13	-62	1	33	2	0	0	0	3	33.3333333333333	-30	1	1	1	1	2	0	32	-70	10	4.5e-05	5.5e-05	0	0.007	-80	0	-115	0.00296	38.63	273.4	1022	0.775	0.2	-62	-62	0.00024	2	8	130.5	1	0	3000	40	0.1	40	0.2	10000	1
D100810	candidateIDs_23	13	-62	1	33	2	0	0	0	4	33.3333333333333	-30	1	1	1	1	2	0	32	-70	10	4.5e-05	5.5e-05	0	0.007	-80	0	-115	0.00210666666666667	39.88	65.8	2600	0.629	0.2	-62	-62	0.00024	2	8	130.5	1	0	3000	40	0.1	40	0.2	10000	1
E101210	candidateIDs_27	13	-62	1	33	2	0	0	0	1	8.33333333333333	-30	1	1	1	1	2	0	32	-70	10	4.5e-05	5.5e-05	0	0.007	-80	0	-115	0.00133333333333333	52	90.1	1073.2	0.952	0.2	-62	-62	0.00024	2	8	130.5	1	0	3000	40	0.1	40	0.2	10000	1
E101210	candidateIDs_27	13	-62	1	33	2	0	0	0	2	8.33333333333333	-30	1	1	1	1	2	0	32	-70	10	4.5e-05	5.5e-05	0	0.007	-80	0	-115	0.002	52	90.1	1073.2	0.952	0.2	-62	-62	0.00024	2	8	130.5	1	0	3000	40	0.1	40	0.2	10000	1
E101210	candidateIDs_27	13	-62	1	33	2	0	0	0	3	8.33333333333333	-30	1	1	1	1	2	0	32	-70	10	4.5e-05	5.5e-05	0	0.007	-80	0	-115	0.00074	38.63	273.4	1022	0.775	0.2	-62	-62	0.00024	2	8	130.5	1	0	3000	40	0.1	40	0.2	10000	1
E101210	candidateIDs_27	13	-62	1	33	2	0	0	0	4	8.33333333333333	-30	1	1	1	1	2	0	32	-70	10	4.5e-05	5.5e-05	0	0.007	-80	0	-115	0.000526666666666667	39.88	65.8	2600	0.629	0.2	-62	-62	0.00024	2	8	130.5	1	0	3000	40	0.1	40	0.2	10000	1
E101210	candidateIDs_27	13	-62	1	33	2	0	0	0	1	16.6666666666667	-30	1	1	1	1	2	0	32	-70	10	4.5e-05	5.5e-05	0	0.007	-80	0	-115	0.00266666666666667	52	90.1	1073.2	0.952	0.2	-62	-62	0.00024	2	8	130.5	1	0	3000	40	0.1	40	0.2	10000	1
E101210	candidateIDs_27	13	-62	1	33	2	0	0	0	2	16.6666666666667	-30	1	1	1	1	2	0	32	-70	10	4.5e-05	5.5e-05	0	0.007	-80	0	-115	0.004	52	90.1	1073.2	0.952	0.2	-62	-62	0.00024	2	8	130.5	1	0	3000	40	0.1	40	0.2	10000	1
E101210	candidateIDs_27	13	-62	1	33	2	0	0	0	3	16.6666666666667	-30	1	1	1	1	2	0	32	-70	10	4.5e-05	5.5e-05	0	0.007	-80	0	-115	0.00148	38.63	273.4	1022	0.775	0.2	-62	-62	0.00024	2	8	130.5	1	0	3000	40	0.1	40	0.2	10000	1
E101210	candidateIDs_27	13	-62	1	33	2	0	0	0	4	16.6666666666667	-30	1	1	1	1	2	0	32	-70	10	4.5e-05	5.5e-05	0	0.007	-80	0	-115	0.00105333333333333	39.88	65.8	2600	0.629	0.2	-62	-62	0.00024	2	8	130.5	1	0	3000	40	0.1	40	0.2	10000	1
E101210	candidateIDs_27	13	-62	1	33	2	0	0	0	1	33.3333333333333	-30	1	1	1	1	2	0	32	-70	10	4.5e-05	5.5e-05	0	0.007	-80	0	-115	0.00533333333333333	52	90.1	1073.2	0.952	0.2	-62	-62	0.00024	2	8	130.5	1	0	3000	40	0.1	40	0.2	10000	1
E101210	candidateIDs_27	13	-62	1	33	2	0	0	0	2	33.3333333333333	-30	1	1	1	1	2	0	32	-70	10	4.5e-05	5.5e-05	0	0.007	-80	0	-115	0.008	52	90.1	1073.2	0.952	0.2	-62	-62	0.00024	2	8	130.5	1	0	3000	40	0.1	40	0.2	10000	1
E101210	candidateIDs_27	13	-62	1	33	2	0	0	0	3	33.3333333333333	-30	1	1	1	1	2	0	32	-70	10	4.5e-05	5.5e-05	0	0.007	-80	0	-115	0.00296	38.63	273.4	1022	0.775	0.2	-62	-62	0.00024	2	8	130.5	1	0	3000	40	0.1	40	0.2	10000	1
E101210	candidateIDs_27	13	-62	1	33	2	0	0	0	4	33.3333333333333	-30	1	1	1	1	2	0	32	-70	10	4.5e-05	5.5e-05	0	0.007	-80	0	-115	0.00210666666666667	39.88	65.8	2600	0.629	0.2	-62	-62	0.00024	2	8	130.5	1	0	3000	40	0.1	40	0.2	10000	1
C092810	candidateIDs_13	13	-62	1	33	2	0	0	0	1	8.33333333333333	-30	1	1	1	1	2	0	32	-70	10	4.5e-05	5.5e-05	0	0.007	-80	0	-115	0.00133333333333333	52	90.1	1073.2	0.952	0.2	-62	-62	0.00024	2	8	130.5	1	0	3000	40	0.1	40	0.2	10000	1
C092810	candidateIDs_13	13	-62	1	33	2	0	0	0	2	8.33333333333333	-30	1	1	1	1	2	0	32	-70	10	4.5e-05	5.5e-05	0	0.007	-80	0	-115	0.002	52	90.1	1073.2	0.952	0.2	-62	-62	0.00024	2	8	130.5	1	0	3000	40	0.1	40	0.2	10000	1
C092810	candidateIDs_13	13	-62	1	33	2	0	0	0	3	8.33333333333333	-30	1	1	1	1	2	0	32	-70	10	4.5e-05	5.5e-05	0	0.007	-80	0	-115	0.00074	38.63	273.4	1022	0.775	0.2	-62	-62	0.00024	2	8	130.5	1	0	3000	40	0.1	40	0.2	10000	1
C092810	candidateIDs_13	13	-62	1	33	2	0	0	0	4	8.33333333333333	-30	1	1	1	1	2	0	32	-70	10	4.5e-05	5.5e-05	0	0.007	-80	0	-115	0.000526666666666667	39.88	65.8	2600	0.629	0.2	-62	-62	0.00024	2	8	130.5	1	0	3000	40	0.1	40	0.2	10000	1
C092810	candidateIDs_13	13	-62	1	33	2	0	0	0	1	16.6666666666667	-30	1	1	1	1	2	0	32	-70	10	4.5e-05	5.5e-05	0	0.007	-80	0	-115	0.00266666666666667	52	90.1	1073.2	0.952	0.2	-62	-62	0.00024	2	8	130.5	1	0	3000	40	0.1	40	0.2	10000	1
C092810	candidateIDs_13	13	-62	1	33	2	0	0	0	2	16.6666666666667	-30	1	1	1	1	2	0	32	-70	10	4.5e-05	5.5e-05	0	0.007	-80	0	-115	0.004	52	90.1	1073.2	0.952	0.2	-62	-62	0.00024	2	8	130.5	1	0	3000	40	0.1	40	0.2	10000	1
C092810	candidateIDs_13	13	-62	1	33	2	0	0	0	3	16.6666666666667	-30	1	1	1	1	2	0	32	-70	10	4.5e-05	5.5e-05	0	0.007	-80	0	-115	0.00148	38.63	273.4	1022	0.775	0.2	-62	-62	0.00024	2	8	130.5	1	0	3000	40	0.1	40	0.2	10000	1
C092810	candidateIDs_13	13	-62	1	33	2	0	0	0	4	16.6666666666667	-30	1	1	1	1	2	0	32	-70	10	4.5e-05	5.5e-05	0	0.007	-80	0	-115	0.00105333333333333	39.88	65.8	2600	0.629	0.2	-62	-62	0.00024	2	8	130.5	1	0	3000	40	0.1	40	0.2	10000	1
C092810	candidateIDs_13	13	-62	1	33	2	0	0	0	1	33.3333333333333	-30	1	1	1	1	2	0	32	-70	10	4.5e-05	5.5e-05	0	0.007	-80	0	-115	0.00533333333333333	52	90.1	1073.2	0.952	0.2	-62	-62	0.00024	2	8	130.5	1	0	3000	40	0.1	40	0.2	10000	1
C092810	candidateIDs_13	13	-62	1	33	2	0	0	0	2	33.3333333333333	-30	1	1	1	1	2	0	32	-70	10	4.5e-05	5.5e-05	0	0.007	-80	0	-115	0.008	52	90.1	1073.2	0.952	0.2	-62	-62	0.00024	2	8	130.5	1	0	3000	40	0.1	40	0.2	10000	1
C092810	candidateIDs_13	13	-62	1	33	2	0	0	0	3	33.3333333333333	-30	1	1	1	1	2	0	32	-70	10	4.5e-05	5.5e-05	0	0.007	-80	0	-115	0.00296	38.63	273.4	1022	0.775	0.2	-62	-62	0.00024	2	8	130.5	1	0	3000	40	0.1	40	0.2	10000	1
C092810	candidateIDs_13	13	-62	1	33	2	0	0	0	4	33.3333333333333	-30	1	1	1	1	2	0	32	-70	10	4.5e-05	5.5e-05	0	0.007	-80	0	-115	0.00210666666666667	39.88	65.8	2600	0.629	0.2	-62	-62	0.00024	2	8	130.5	1	0	3000	40	0.1	40	0.2	10000	1
M101210	candidateIDs_30	13	-62	1	33	2	0	0	0	1	8.33333333333333	-30	1	1	1	1	2	0	32	-70	10	4.5e-05	5.5e-05	0	0.007	-80	0	-115	0.00133333333333333	52	90.1	1073.2	0.952	0.2	-62	-62	0.00024	2	8	130.5	1	0	3000	40	0.1	40	0.2	10000	1
M101210	candidateIDs_30	13	-62	1	33	2	0	0	0	2	8.33333333333333	-30	1	1	1	1	2	0	32	-70	10	4.5e-05	5.5e-05	0	0.007	-80	0	-115	0.002	52	90.1	1073.2	0.952	0.2	-62	-62	0.00024	2	8	130.5	1	0	3000	40	0.1	40	0.2	10000	1
M101210	candidateIDs_30	13	-62	1	33	2	0	0	0	3	8.33333333333333	-30	1	1	1	1	2	0	32	-70	10	4.5e-05	5.5e-05	0	0.007	-80	0	-115	0.00074	38.63	273.4	1022	0.775	0.2	-62	-62	0.00024	2	8	130.5	1	0	3000	40	0.1	40	0.2	10000	1
M101210	candidateIDs_30	13	-62	1	33	2	0	0	0	4	8.33333333333333	-30	1	1	1	1	2	0	32	-70	10	4.5e-05	5.5e-05	0	0.007	-80	0	-115	0.000526666666666667	39.88	65.8	2600	0.629	0.2	-62	-62	0.00024	2	8	130.5	1	0	3000	40	0.1	40	0.2	10000	1
M101210	candidateIDs_30	13	-62	1	33	2	0	0	0	1	16.6666666666667	-30	1	1	1	1	2	0	32	-70	10	4.5e-05	5.5e-05	0	0.007	-80	0	-115	0.00266666666666667	52	90.1	1073.2	0.952	0.2	-62	-62	0.00024	2	8	130.5	1	0	3000	40	0.1	40	0.2	10000	1
M101210	candidateIDs_30	13	-62	1	33	2	0	0	0	2	16.6666666666667	-30	1	1	1	1	2	0	32	-70	10	4.5e-05	5.5e-05	0	0.007	-80	0	-115	0.004	52	90.1	1073.2	0.952	0.2	-62	-62	0.00024	2	8	130.5	1	0	3000	40	0.1	40	0.2	10000	1
M101210	candidateIDs_30	13	-62	1	33	2	0	0	0	3	16.6666666666667	-30	1	1	1	1	2	0	32	-70	10	4.5e-05	5.5e-05	0	0.007	-80	0	-115	0.00148	38.63	273.4	1022	0.775	0.2	-62	-62	0.00024	2	8	130.5	1	0	3000	40	0.1	40	0.2	10000	1
M101210	candidateIDs_30	13	-62	1	33	2	0	0	0	4	16.6666666666667	-30	1	1	1	1	2	0	32	-70	10	4.5e-05	5.5e-05	0	0.007	-80	0	-115	0.00105333333333333	39.88	65.8	2600	0.629	0.2	-62	-62	0.00024	2	8	130.5	1	0	3000	40	0.1	40	0.2	10000	1
M101210	candidateIDs_30	13	-62	1	33	2	0	0	0	1	33.3333333333333	-30	1	1	1	1	2	0	32	-70	10	4.5e-05	5.5e-05	0	0.007	-80	0	-115	0.00533333333333333	52	90.1	1073.2	0.952	0.2	-62	-62	0.00024	2	8	130.5	1	0	3000	40	0.1	40	0.2	10000	1
M101210	candidateIDs_30	13	-62	1	33	2	0	0	0	2	33.3333333333333	-30	1	1	1	1	2	0	32	-70	10	4.5e-05	5.5e-05	0	0.007	-80	0	-115	0.008	52	90.1	1073.2	0.952	0.2	-62	-62	0.00024	2	8	130.5	1	0	3000	40	0.1	40	0.2	10000	1
M101210	candidateIDs_30	13	-62	1	33	2	0	0	0	3	33.3333333333333	-30	1	1	1	1	2	0	32	-70	10	4.5e-05	5.5e-05	0	0.007	-80	0	-115	0.00296	38.63	273.4	1022	0.775	0.2	-62	-62	0.00024	2	8	130.5	1	0	3000	40	0.1	40	0.2	10000	1
M101210	candidateIDs_30	13	-62	1	33	2	0	0	0	4	33.3333333333333	-30	1	1	1	1	2	0	32	-70	10	4.5e-05	5.5e-05	0	0.007	-80	0	-115	0.00210666666666667	39.88	65.8	2600	0.629	0.2	-62	-62	0.00024	2	8	130.5	1	0	3000	40	0.1	40	0.2	10000	1
A101210	candidateIDs_24	13	-62	1	33	2	0	0	0	1	8.33333333333333	-30	1	1	1	1	2	0	32	-70	10	4.5e-05	5.5e-05	0	0.007	-80	0	-115	0.00133333333333333	52	90.1	1073.2	0.952	0.2	-62	-62	0.00024	2	8	130.5	1	0	3000	40	0.1	40	0.2	10000	1
A101210	candidateIDs_24	13	-62	1	33	2	0	0	0	2	8.33333333333333	-30	1	1	1	1	2	0	32	-70	10	4.5e-05	5.5e-05	0	0.007	-80	0	-115	0.002	52	90.1	1073.2	0.952	0.2	-62	-62	0.00024	2	8	130.5	1	0	3000	40	0.1	40	0.2	10000	1
A101210	candidateIDs_24	13	-62	1	33	2	0	0	0	3	8.33333333333333	-30	1	1	1	1	2	0	32	-70	10	4.5e-05	5.5e-05	0	0.007	-80	0	-115	0.00074	38.63	273.4	1022	0.775	0.2	-62	-62	0.00024	2	8	130.5	1	0	3000	40	0.1	40	0.2	10000	1
A101210	candidateIDs_24	13	-62	1	33	2	0	0	0	4	8.33333333333333	-30	1	1	1	1	2	0	32	-70	10	4.5e-05	5.5e-05	0	0.007	-80	0	-115	0.000526666666666667	39.88	65.8	2600	0.629	0.2	-62	-62	0.00024	2	8	130.5	1	0	3000	40	0.1	40	0.2	10000	1
A101210	candidateIDs_24	13	-62	1	33	2	0	0	0	1	16.6666666666667	-30	1	1	1	1	2	0	32	-70	10	4.5e-05	5.5e-05	0	0.007	-80	0	-115	0.00266666666666667	52	90.1	1073.2	0.952	0.2	-62	-62	0.00024	2	8	130.5	1	0	3000	40	0.1	40	0.2	10000	1
A101210	candidateIDs_24	13	-62	1	33	2	0	0	0	2	16.6666666666667	-30	1	1	1	1	2	0	32	-70	10	4.5e-05	5.5e-05	0	0.007	-80	0	-115	0.004	52	90.1	1073.2	0.952	0.2	-62	-62	0.00024	2	8	130.5	1	0	3000	40	0.1	40	0.2	10000	1
A101210	candidateIDs_24	13	-62	1	33	2	0	0	0	3	16.6666666666667	-30	1	1	1	1	2	0	32	-70	10	4.5e-05	5.5e-05	0	0.007	-80	0	-115	0.00148	38.63	273.4	1022	0.775	0.2	-62	-62	0.00024	2	8	130.5	1	0	3000	40	0.1	40	0.2	10000	1
A101210	candidateIDs_24	13	-62	1	33	2	0	0	0	4	16.6666666666667	-30	1	1	1	1	2	0	32	-70	10	4.5e-05	5.5e-05	0	0.007	-80	0	-115	0.00105333333333333	39.88	65.8	2600	0.629	0.2	-62	-62	0.00024	2	8	130.5	1	0	3000	40	0.1	40	0.2	10000	1
A101210	candidateIDs_24	13	-62	1	33	2	0	0	0	1	33.3333333333333	-30	1	1	1	1	2	0	32	-70	10	4.5e-05	5.5e-05	0	0.007	-80	0	-115	0.00533333333333333	52	90.1	1073.2	0.952	0.2	-62	-62	0.00024	2	8	130.5	1	0	3000	40	0.1	40	0.2	10000	1
A101210	candidateIDs_24	13	-62	1	33	2	0	0	0	2	33.3333333333333	-30	1	1	1	1	2	0	32	-70	10	4.5e-05	5.5e-05	0	0.007	-80	0	-115	0.008	52	90.1	1073.2	0.952	0.2	-62	-62	0.00024	2	8	130.5	1	0	3000	40	0.1	40	0.2	10000	1
A101210	candidateIDs_24	13	-62	1	33	2	0	0	0	3	33.3333333333333	-30	1	1	1	1	2	0	32	-70	10	4.5e-05	5.5e-05	0	0.007	-80	0	-115	0.00296	38.63	273.4	1022	0.775	0.2	-62	-62	0.00024	2	8	130.5	1	0	3000	40	0.1	40	0.2	10000	1
A101210	candidateIDs_24	13	-62	1	33	2	0	0	0	4	33.3333333333333	-30	1	1	1	1	2	0	32	-70	10	4.5e-05	5.5e-05	0	0.007	-80	0	-115	0.00210666666666667	39.88	65.8	2600	0.629	0.2	-62	-62	0.00024	2	8	130.5	1	0	3000	40	0.1	40	0.2	10000	1
E092710	candidateIDs_11	13	-62	1	33	2	0	0	0	1	8.33333333333333	-30	1	1	1	1	2	0	32	-70	10	4.5e-05	5.5e-05	0	0.007	-80	0	-115	0.00133333333333333	52	90.1	1073.2	0.952	0.2	-62	-62	0.00024	2	8	130.5	1	0	3000	40	0.1	40	0.2	10000	1
E092710	candidateIDs_11	13	-62	1	33	2	0	0	0	2	8.33333333333333	-30	1	1	1	1	2	0	32	-70	10	4.5e-05	5.5e-05	0	0.007	-80	0	-115	0.002	52	90.1	1073.2	0.952	0.2	-62	-62	0.00024	2	8	130.5	1	0	3000	40	0.1	40	0.2	10000	1
E092710	candidateIDs_11	13	-62	1	33	2	0	0	0	3	8.33333333333333	-30	1	1	1	1	2	0	32	-70	10	4.5e-05	5.5e-05	0	0.007	-80	0	-115	0.00074	38.63	273.4	1022	0.775	0.2	-62	-62	0.00024	2	8	130.5	1	0	3000	40	0.1	40	0.2	10000	1
E092710	candidateIDs_11	13	-62	1	33	2	0	0	0	4	8.33333333333333	-30	1	1	1	1	2	0	32	-70	10	4.5e-05	5.5e-05	0	0.007	-80	0	-115	0.000526666666666667	39.88	65.8	2600	0.629	0.2	-62	-62	0.00024	2	8	130.5	1	0	3000	40	0.1	40	0.2	10000	1
E092710	candidateIDs_11	13	-62	1	33	2	0	0	0	1	16.6666666666667	-30	1	1	1	1	2	0	32	-70	10	4.5e-05	5.5e-05	0	0.007	-80	0	-115	0.00266666666666667	52	90.1	1073.2	0.952	0.2	-62	-62	0.00024	2	8	130.5	1	0	3000	40	0.1	40	0.2	10000	1
E092710	candidateIDs_11	13	-62	1	33	2	0	0	0	2	16.6666666666667	-30	1	1	1	1	2	0	32	-70	10	4.5e-05	5.5e-05	0	0.007	-80	0	-115	0.004	52	90.1	1073.2	0.952	0.2	-62	-62	0.00024	2	8	130.5	1	0	3000	40	0.1	40	0.2	10000	1
E092710	candidateIDs_11	13	-62	1	33	2	0	0	0	3	16.6666666666667	-30	1	1	1	1	2	0	32	-70	10	4.5e-05	5.5e-05	0	0.007	-80	0	-115	0.00148	38.63	273.4	1022	0.775	0.2	-62	-62	0.00024	2	8	130.5	1	0	3000	40	0.1	40	0.2	10000	1
E092710	candidateIDs_11	13	-62	1	33	2	0	0	0	4	16.6666666666667	-30	1	1	1	1	2	0	32	-70	10	4.5e-05	5.5e-05	0	0.007	-80	0	-115	0.00105333333333333	39.88	65.8	2600	0.629	0.2	-62	-62	0.00024	2	8	130.5	1	0	3000	40	0.1	40	0.2	10000	1
E092710	candidateIDs_11	13	-62	1	33	2	0	0	0	1	33.3333333333333	-30	1	1	1	1	2	0	32	-70	10	4.5e-05	5.5e-05	0	0.007	-80	0	-115	0.00533333333333333	52	90.1	1073.2	0.952	0.2	-62	-62	0.00024	2	8	130.5	1	0	3000	40	0.1	40	0.2	10000	1
E092710	candidateIDs_11	13	-62	1	33	2	0	0	0	2	33.3333333333333	-30	1	1	1	1	2	0	32	-70	10	4.5e-05	5.5e-05	0	0.007	-80	0	-115	0.008	52	90.1	1073.2	0.952	0.2	-62	-62	0.00024	2	8	130.5	1	0	3000	40	0.1	40	0.2	10000	1
E092710	candidateIDs_11	13	-62	1	33	2	0	0	0	3	33.3333333333333	-30	1	1	1	1	2	0	32	-70	10	4.5e-05	5.5e-05	0	0.007	-80	0	-115	0.00296	38.63	273.4	1022	0.775	0.2	-62	-62	0.00024	2	8	130.5	1	0	3000	40	0.1	40	0.2	10000	1
E092710	candidateIDs_11	13	-62	1	33	2	0	0	0	4	33.3333333333333	-30	1	1	1	1	2	0	32	-70	10	4.5e-05	5.5e-05	0	0.007	-80	0	-115	0.00210666666666667	39.88	65.8	2600	0.629	0.2	-62	-62	0.00024	2	8	130.5	1	0	3000	40	0.1	40	0.2	10000	1
B101310	candidateIDs_31	13	-62	1	33	2	0	0	0	1	8.33333333333333	-30	1	1	1	1	2	0	32	-70	10	4.5e-05	5.5e-05	0	0.007	-80	0	-115	0.00133333333333333	52	90.1	1073.2	0.952	0.2	-62	-62	0.00024	2	8	130.5	1	0	3000	40	0.1	40	0.2	10000	1
B101310	candidateIDs_31	13	-62	1	33	2	0	0	0	2	8.33333333333333	-30	1	1	1	1	2	0	32	-70	10	4.5e-05	5.5e-05	0	0.007	-80	0	-115	0.002	52	90.1	1073.2	0.952	0.2	-62	-62	0.00024	2	8	130.5	1	0	3000	40	0.1	40	0.2	10000	1
B101310	candidateIDs_31	13	-62	1	33	2	0	0	0	3	8.33333333333333	-30	1	1	1	1	2	0	32	-70	10	4.5e-05	5.5e-05	0	0.007	-80	0	-115	0.00074	38.63	273.4	1022	0.775	0.2	-62	-62	0.00024	2	8	130.5	1	0	3000	40	0.1	40	0.2	10000	1
B101310	candidateIDs_31	13	-62	1	33	2	0	0	0	4	8.33333333333333	-30	1	1	1	1	2	0	32	-70	10	4.5e-05	5.5e-05	0	0.007	-80	0	-115	0.000526666666666667	39.88	65.8	2600	0.629	0.2	-62	-62	0.00024	2	8	130.5	1	0	3000	40	0.1	40	0.2	10000	1
B101310	candidateIDs_31	13	-62	1	33	2	0	0	0	1	16.6666666666667	-30	1	1	1	1	2	0	32	-70	10	4.5e-05	5.5e-05	0	0.007	-80	0	-115	0.00266666666666667	52	90.1	1073.2	0.952	0.2	-62	-62	0.00024	2	8	130.5	1	0	3000	40	0.1	40	0.2	10000	1
B101310	candidateIDs_31	13	-62	1	33	2	0	0	0	2	16.6666666666667	-30	1	1	1	1	2	0	32	-70	10	4.5e-05	5.5e-05	0	0.007	-80	0	-115	0.004	52	90.1	1073.2	0.952	0.2	-62	-62	0.00024	2	8	130.5	1	0	3000	40	0.1	40	0.2	10000	1
B101310	candidateIDs_31	13	-62	1	33	2	0	0	0	3	16.6666666666667	-30	1	1	1	1	2	0	32	-70	10	4.5e-05	5.5e-05	0	0.007	-80	0	-115	0.00148	38.63	273.4	1022	0.775	0.2	-62	-62	0.00024	2	8	130.5	1	0	3000	40	0.1	40	0.2	10000	1
B101310	candidateIDs_31	13	-62	1	33	2	0	0	0	4	16.6666666666667	-30	1	1	1	1	2	0	32	-70	10	4.5e-05	5.5e-05	0	0.007	-80	0	-115	0.00105333333333333	39.88	65.8	2600	0.629	0.2	-62	-62	0.00024	2	8	130.5	1	0	3000	40	0.1	40	0.2	10000	1
B101310	candidateIDs_31	13	-62	1	33	2	0	0	0	1	33.3333333333333	-30	1	1	1	1	2	0	32	-70	10	4.5e-05	5.5e-05	0	0.007	-80	0	-115	0.00533333333333333	52	90.1	1073.2	0.952	0.2	-62	-62	0.00024	2	8	130.5	1	0	3000	40	0.1	40	0.2	10000	1
B101310	candidateIDs_31	13	-62	1	33	2	0	0	0	2	33.3333333333333	-30	1	1	1	1	2	0	32	-70	10	4.5e-05	5.5e-05	0	0.007	-80	0	-115	0.008	52	90.1	1073.2	0.952	0.2	-62	-62	0.00024	2	8	130.5	1	0	3000	40	0.1	40	0.2	10000	1
B101310	candidateIDs_31	13	-62	1	33	2	0	0	0	3	33.3333333333333	-30	1	1	1	1	2	0	32	-70	10	4.5e-05	5.5e-05	0	0.007	-80	0	-115	0.00296	38.63	273.4	1022	0.775	0.2	-62	-62	0.00024	2	8	130.5	1	0	3000	40	0.1	40	0.2	10000	1
B101310	candidateIDs_31	13	-62	1	33	2	0	0	0	4	33.3333333333333	-30	1	1	1	1	2	0	32	-70	10	4.5e-05	5.5e-05	0	0.007	-80	0	-115	0.00210666666666667	39.88	65.8	2600	0.629	0.2	-62	-62	0.00024	2	8	130.5	1	0	3000	40	0.1	40	0.2	10000	1
C092910	candidateIDs_16	13	-62	1	33	2	0	0	0	1	8.33333333333333	-30	1	1	1	1	2	0	32	-70	10	4.5e-05	5.5e-05	0	0.007	-80	0	-115	0.00133333333333333	52	90.1	1073.2	0.952	0.2	-62	-62	0.00024	2	8	130.5	1	0	3000	40	0.1	40	0.2	10000	1
C092910	candidateIDs_16	13	-62	1	33	2	0	0	0	2	8.33333333333333	-30	1	1	1	1	2	0	32	-70	10	4.5e-05	5.5e-05	0	0.007	-80	0	-115	0.002	52	90.1	1073.2	0.952	0.2	-62	-62	0.00024	2	8	130.5	1	0	3000	40	0.1	40	0.2	10000	1
C092910	candidateIDs_16	13	-62	1	33	2	0	0	0	3	8.33333333333333	-30	1	1	1	1	2	0	32	-70	10	4.5e-05	5.5e-05	0	0.007	-80	0	-115	0.00074	38.63	273.4	1022	0.775	0.2	-62	-62	0.00024	2	8	130.5	1	0	3000	40	0.1	40	0.2	10000	1
C092910	candidateIDs_16	13	-62	1	33	2	0	0	0	4	8.33333333333333	-30	1	1	1	1	2	0	32	-70	10	4.5e-05	5.5e-05	0	0.007	-80	0	-115	0.000526666666666667	39.88	65.8	2600	0.629	0.2	-62	-62	0.00024	2	8	130.5	1	0	3000	40	0.1	40	0.2	10000	1
C092910	candidateIDs_16	13	-62	1	33	2	0	0	0	1	16.6666666666667	-30	1	1	1	1	2	0	32	-70	10	4.5e-05	5.5e-05	0	0.007	-80	0	-115	0.00266666666666667	52	90.1	1073.2	0.952	0.2	-62	-62	0.00024	2	8	130.5	1	0	3000	40	0.1	40	0.2	10000	1
C092910	candidateIDs_16	13	-62	1	33	2	0	0	0	2	16.6666666666667	-30	1	1	1	1	2	0	32	-70	10	4.5e-05	5.5e-05	0	0.007	-80	0	-115	0.004	52	90.1	1073.2	0.952	0.2	-62	-62	0.00024	2	8	130.5	1	0	3000	40	0.1	40	0.2	10000	1
C092910	candidateIDs_16	13	-62	1	33	2	0	0	0	3	16.6666666666667	-30	1	1	1	1	2	0	32	-70	10	4.5e-05	5.5e-05	0	0.007	-80	0	-115	0.00148	38.63	273.4	1022	0.775	0.2	-62	-62	0.00024	2	8	130.5	1	0	3000	40	0.1	40	0.2	10000	1
C092910	candidateIDs_16	13	-62	1	33	2	0	0	0	4	16.6666666666667	-30	1	1	1	1	2	0	32	-70	10	4.5e-05	5.5e-05	0	0.007	-80	0	-115	0.00105333333333333	39.88	65.8	2600	0.629	0.2	-62	-62	0.00024	2	8	130.5	1	0	3000	40	0.1	40	0.2	10000	1
C092910	candidateIDs_16	13	-62	1	33	2	0	0	0	1	33.3333333333333	-30	1	1	1	1	2	0	32	-70	10	4.5e-05	5.5e-05	0	0.007	-80	0	-115	0.00533333333333333	52	90.1	1073.2	0.952	0.2	-62	-62	0.00024	2	8	130.5	1	0	3000	40	0.1	40	0.2	10000	1
C092910	candidateIDs_16	13	-62	1	33	2	0	0	0	2	33.3333333333333	-30	1	1	1	1	2	0	32	-70	10	4.5e-05	5.5e-05	0	0.007	-80	0	-115	0.008	52	90.1	1073.2	0.952	0.2	-62	-62	0.00024	2	8	130.5	1	0	3000	40	0.1	40	0.2	10000	1
C092910	candidateIDs_16	13	-62	1	33	2	0	0	0	3	33.3333333333333	-30	1	1	1	1	2	0	32	-70	10	4.5e-05	5.5e-05	0	0.007	-80	0	-115	0.00296	38.63	273.4	1022	0.775	0.2	-62	-62	0.00024	2	8	130.5	1	0	3000	40	0.1	40	0.2	10000	1
C092910	candidateIDs_16	13	-62	1	33	2	0	0	0	4	33.3333333333333	-30	1	1	1	1	2	0	32	-70	10	4.5e-05	5.5e-05	0	0.007	-80	0	-115	0.00210666666666667	39.88	65.8	2600	0.629	0.2	-62	-62	0.00024	2	8	130.5	1	0	3000	40	0.1	40	0.2	10000	1
A092810	candidateIDs_12	13	-62	1	33	2	0	0	0	1	8.33333333333333	-30	1	1	1	1	2	0	32	-70	10	4.5e-05	5.5e-05	0	0.007	-80	0	-115	0.00133333333333333	52	90.1	1073.2	0.952	0.2	-62	-62	0.00024	2	8	130.5	1	0	3000	40	0.1	40	0.2	10000	1
A092810	candidateIDs_12	13	-62	1	33	2	0	0	0	2	8.33333333333333	-30	1	1	1	1	2	0	32	-70	10	4.5e-05	5.5e-05	0	0.007	-80	0	-115	0.002	52	90.1	1073.2	0.952	0.2	-62	-62	0.00024	2	8	130.5	1	0	3000	40	0.1	40	0.2	10000	1
A092810	candidateIDs_12	13	-62	1	33	2	0	0	0	3	8.33333333333333	-30	1	1	1	1	2	0	32	-70	10	4.5e-05	5.5e-05	0	0.007	-80	0	-115	0.00074	38.63	273.4	1022	0.775	0.2	-62	-62	0.00024	2	8	130.5	1	0	3000	40	0.1	40	0.2	10000	1
A092810	candidateIDs_12	13	-62	1	33	2	0	0	0	4	8.33333333333333	-30	1	1	1	1	2	0	32	-70	10	4.5e-05	5.5e-05	0	0.007	-80	0	-115	0.000526666666666667	39.88	65.8	2600	0.629	0.2	-62	-62	0.00024	2	8	130.5	1	0	3000	40	0.1	40	0.2	10000	1
A092810	candidateIDs_12	13	-62	1	33	2	0	0	0	1	16.6666666666667	-30	1	1	1	1	2	0	32	-70	10	4.5e-05	5.5e-05	0	0.007	-80	0	-115	0.00266666666666667	52	90.1	1073.2	0.952	0.2	-62	-62	0.00024	2	8	130.5	1	0	3000	40	0.1	40	0.2	10000	1
A092810	candidateIDs_12	13	-62	1	33	2	0	0	0	2	16.6666666666667	-30	1	1	1	1	2	0	32	-70	10	4.5e-05	5.5e-05	0	0.007	-80	0	-115	0.004	52	90.1	1073.2	0.952	0.2	-62	-62	0.00024	2	8	130.5	1	0	3000	40	0.1	40	0.2	10000	1
A092810	candidateIDs_12	13	-62	1	33	2	0	0	0	3	16.6666666666667	-30	1	1	1	1	2	0	32	-70	10	4.5e-05	5.5e-05	0	0.007	-80	0	-115	0.00148	38.63	273.4	1022	0.775	0.2	-62	-62	0.00024	2	8	130.5	1	0	3000	40	0.1	40	0.2	10000	1
A092810	candidateIDs_12	13	-62	1	33	2	0	0	0	4	16.6666666666667	-30	1	1	1	1	2	0	32	-70	10	4.5e-05	5.5e-05	0	0.007	-80	0	-115	0.00105333333333333	39.88	65.8	2600	0.629	0.2	-62	-62	0.00024	2	8	130.5	1	0	3000	40	0.1	40	0.2	10000	1
A092810	candidateIDs_12	13	-62	1	33	2	0	0	0	1	33.3333333333333	-30	1	1	1	1	2	0	32	-70	10	4.5e-05	5.5e-05	0	0.007	-80	0	-115	0.00533333333333333	52	90.1	1073.2	0.952	0.2	-62	-62	0.00024	2	8	130.5	1	0	3000	40	0.1	40	0.2	10000	1
A092810	candidateIDs_12	13	-62	1	33	2	0	0	0	2	33.3333333333333	-30	1	1	1	1	2	0	32	-70	10	4.5e-05	5.5e-05	0	0.007	-80	0	-115	0.008	52	90.1	1073.2	0.952	0.2	-62	-62	0.00024	2	8	130.5	1	0	3000	40	0.1	40	0.2	10000	1
A092810	candidateIDs_12	13	-62	1	33	2	0	0	0	3	33.3333333333333	-30	1	1	1	1	2	0	32	-70	10	4.5e-05	5.5e-05	0	0.007	-80	0	-115	0.00296	38.63	273.4	1022	0.775	0.2	-62	-62	0.00024	2	8	130.5	1	0	3000	40	0.1	40	0.2	10000	1
A092810	candidateIDs_12	13	-62	1	33	2	0	0	0	4	33.3333333333333	-30	1	1	1	1	2	0	32	-70	10	4.5e-05	5.5e-05	0	0.007	-80	0	-115	0.00210666666666667	39.88	65.8	2600	0.629	0.2	-62	-62	0.00024	2	8	130.5	1	0	3000	40	0.1	40	0.2	10000	1
D091810	candidateIDs_4	13	-62	1	33	2	0	0	0	1	8.33333333333333	-30	1	1	1	1	2	0	32	-70	10	4.5e-05	5.5e-05	0	0.007	-80	0	-115	0.00133333333333333	52	90.1	1073.2	0.952	0.2	-62	-62	0.00024	2	8	130.5	1	0	3000	40	0.1	40	0.2	10000	1
D091810	candidateIDs_4	13	-62	1	33	2	0	0	0	2	8.33333333333333	-30	1	1	1	1	2	0	32	-70	10	4.5e-05	5.5e-05	0	0.007	-80	0	-115	0.002	52	90.1	1073.2	0.952	0.2	-62	-62	0.00024	2	8	130.5	1	0	3000	40	0.1	40	0.2	10000	1
D091810	candidateIDs_4	13	-62	1	33	2	0	0	0	3	8.33333333333333	-30	1	1	1	1	2	0	32	-70	10	4.5e-05	5.5e-05	0	0.007	-80	0	-115	0.00074	38.63	273.4	1022	0.775	0.2	-62	-62	0.00024	2	8	130.5	1	0	3000	40	0.1	40	0.2	10000	1
D091810	candidateIDs_4	13	-62	1	33	2	0	0	0	4	8.33333333333333	-30	1	1	1	1	2	0	32	-70	10	4.5e-05	5.5e-05	0	0.007	-80	0	-115	0.000526666666666667	39.88	65.8	2600	0.629	0.2	-62	-62	0.00024	2	8	130.5	1	0	3000	40	0.1	40	0.2	10000	1
D091810	candidateIDs_4	13	-62	1	33	2	0	0	0	1	16.6666666666667	-30	1	1	1	1	2	0	32	-70	10	4.5e-05	5.5e-05	0	0.007	-80	0	-115	0.00266666666666667	52	90.1	1073.2	0.952	0.2	-62	-62	0.00024	2	8	130.5	1	0	3000	40	0.1	40	0.2	10000	1
D091810	candidateIDs_4	13	-62	1	33	2	0	0	0	2	16.6666666666667	-30	1	1	1	1	2	0	32	-70	10	4.5e-05	5.5e-05	0	0.007	-80	0	-115	0.004	52	90.1	1073.2	0.952	0.2	-62	-62	0.00024	2	8	130.5	1	0	3000	40	0.1	40	0.2	10000	1
D091810	candidateIDs_4	13	-62	1	33	2	0	0	0	3	16.6666666666667	-30	1	1	1	1	2	0	32	-70	10	4.5e-05	5.5e-05	0	0.007	-80	0	-115	0.00148	38.63	273.4	1022	0.775	0.2	-62	-62	0.00024	2	8	130.5	1	0	3000	40	0.1	40	0.2	10000	1
D091810	candidateIDs_4	13	-62	1	33	2	0	0	0	4	16.6666666666667	-30	1	1	1	1	2	0	32	-70	10	4.5e-05	5.5e-05	0	0.007	-80	0	-115	0.00105333333333333	39.88	65.8	2600	0.629	0.2	-62	-62	0.00024	2	8	130.5	1	0	3000	40	0.1	40	0.2	10000	1
D091810	candidateIDs_4	13	-62	1	33	2	0	0	0	1	33.3333333333333	-30	1	1	1	1	2	0	32	-70	10	4.5e-05	5.5e-05	0	0.007	-80	0	-115	0.00533333333333333	52	90.1	1073.2	0.952	0.2	-62	-62	0.00024	2	8	130.5	1	0	3000	40	0.1	40	0.2	10000	1
D091810	candidateIDs_4	13	-62	1	33	2	0	0	0	2	33.3333333333333	-30	1	1	1	1	2	0	32	-70	10	4.5e-05	5.5e-05	0	0.007	-80	0	-115	0.008	52	90.1	1073.2	0.952	0.2	-62	-62	0.00024	2	8	130.5	1	0	3000	40	0.1	40	0.2	10000	1
D091810	candidateIDs_4	13	-62	1	33	2	0	0	0	3	33.3333333333333	-30	1	1	1	1	2	0	32	-70	10	4.5e-05	5.5e-05	0	0.007	-80	0	-115	0.00296	38.63	273.4	1022	0.775	0.2	-62	-62	0.00024	2	8	130.5	1	0	3000	40	0.1	40	0.2	10000	1
D091810	candidateIDs_4	13	-62	1	33	2	0	0	0	4	33.3333333333333	-30	1	1	1	1	2	0	32	-70	10	4.5e-05	5.5e-05	0	0.007	-80	0	-115	0.00210666666666667	39.88	65.8	2600	0.629	0.2	-62	-62	0.00024	2	8	130.5	1	0	3000	40	0.1	40	0.2	10000	1
F091810	candidateIDs_6	13	-62	1	33	2	0	0	0	1	8.33333333333333	-30	1	1	1	1	2	0	32	-70	10	4.5e-05	5.5e-05	0	0.007	-80	0	-115	0.00133333333333333	52	90.1	1073.2	0.952	0.2	-62	-62	0.00024	2	8	130.5	1	0	3000	40	0.1	40	0.2	10000	1
F091810	candidateIDs_6	13	-62	1	33	2	0	0	0	2	8.33333333333333	-30	1	1	1	1	2	0	32	-70	10	4.5e-05	5.5e-05	0	0.007	-80	0	-115	0.002	52	90.1	1073.2	0.952	0.2	-62	-62	0.00024	2	8	130.5	1	0	3000	40	0.1	40	0.2	10000	1
F091810	candidateIDs_6	13	-62	1	33	2	0	0	0	3	8.33333333333333	-30	1	1	1	1	2	0	32	-70	10	4.5e-05	5.5e-05	0	0.007	-80	0	-115	0.00074	38.63	273.4	1022	0.775	0.2	-62	-62	0.00024	2	8	130.5	1	0	3000	40	0.1	40	0.2	10000	1
F091810	candidateIDs_6	13	-62	1	33	2	0	0	0	4	8.33333333333333	-30	1	1	1	1	2	0	32	-70	10	4.5e-05	5.5e-05	0	0.007	-80	0	-115	0.000526666666666667	39.88	65.8	2600	0.629	0.2	-62	-62	0.00024	2	8	130.5	1	0	3000	40	0.1	40	0.2	10000	1
F091810	candidateIDs_6	13	-62	1	33	2	0	0	0	1	16.6666666666667	-30	1	1	1	1	2	0	32	-70	10	4.5e-05	5.5e-05	0	0.007	-80	0	-115	0.00266666666666667	52	90.1	1073.2	0.952	0.2	-62	-62	0.00024	2	8	130.5	1	0	3000	40	0.1	40	0.2	10000	1
F091810	candidateIDs_6	13	-62	1	33	2	0	0	0	2	16.6666666666667	-30	1	1	1	1	2	0	32	-70	10	4.5e-05	5.5e-05	0	0.007	-80	0	-115	0.004	52	90.1	1073.2	0.952	0.2	-62	-62	0.00024	2	8	130.5	1	0	3000	40	0.1	40	0.2	10000	1
F091810	candidateIDs_6	13	-62	1	33	2	0	0	0	3	16.6666666666667	-30	1	1	1	1	2	0	32	-70	10	4.5e-05	5.5e-05	0	0.007	-80	0	-115	0.00148	38.63	273.4	1022	0.775	0.2	-62	-62	0.00024	2	8	130.5	1	0	3000	40	0.1	40	0.2	10000	1
F091810	candidateIDs_6	13	-62	1	33	2	0	0	0	4	16.6666666666667	-30	1	1	1	1	2	0	32	-70	10	4.5e-05	5.5e-05	0	0.007	-80	0	-115	0.00105333333333333	39.88	65.8	2600	0.629	0.2	-62	-62	0.00024	2	8	130.5	1	0	3000	40	0.1	40	0.2	10000	1
F091810	candidateIDs_6	13	-62	1	33	2	0	0	0	1	33.3333333333333	-30	1	1	1	1	2	0	32	-70	10	4.5e-05	5.5e-05	0	0.007	-80	0	-115	0.00533333333333333	52	90.1	1073.2	0.952	0.2	-62	-62	0.00024	2	8	130.5	1	0	3000	40	0.1	40	0.2	10000	1
F091810	candidateIDs_6	13	-62	1	33	2	0	0	0	2	33.3333333333333	-30	1	1	1	1	2	0	32	-70	10	4.5e-05	5.5e-05	0	0.007	-80	0	-115	0.008	52	90.1	1073.2	0.952	0.2	-62	-62	0.00024	2	8	130.5	1	0	3000	40	0.1	40	0.2	10000	1
F091810	candidateIDs_6	13	-62	1	33	2	0	0	0	3	33.3333333333333	-30	1	1	1	1	2	0	32	-70	10	4.5e-05	5.5e-05	0	0.007	-80	0	-115	0.00296	38.63	273.4	1022	0.775	0.2	-62	-62	0.00024	2	8	130.5	1	0	3000	40	0.1	40	0.2	10000	1
F091810	candidateIDs_6	13	-62	1	33	2	0	0	0	4	33.3333333333333	-30	1	1	1	1	2	0	32	-70	10	4.5e-05	5.5e-05	0	0.007	-80	0	-115	0.00210666666666667	39.88	65.8	2600	0.629	0.2	-62	-62	0.00024	2	8	130.5	1	0	3000	40	0.1	40	0.2	10000	1
K092810	candidateIDs_14	14	-61	1	33	2	0	0	0	1	8.33333333333333	-30	1	1	1	1	2	0	32	-70	10	4.5e-05	5.5e-05	0	0.007	-80	0	-115	0.00133333333333333	52	90.1	1073.2	0.952	0.2	-61	-61	0.00024	2	8	130.5	1	0	3000	40	0.1	40	0.2	10000	1
K092810	candidateIDs_14	14	-61	1	33	2	0	0	0	2	8.33333333333333	-30	1	1	1	1	2	0	32	-70	10	4.5e-05	5.5e-05	0	0.007	-80	0	-115	0.002	52	90.1	1073.2	0.952	0.2	-61	-61	0.00024	2	8	130.5	1	0	3000	40	0.1	40	0.2	10000	1
K092810	candidateIDs_14	14	-61	1	33	2	0	0	0	3	8.33333333333333	-30	1	1	1	1	2	0	32	-70	10	4.5e-05	5.5e-05	0	0.007	-80	0	-115	0.00074	38.63	273.4	1022	0.775	0.2	-61	-61	0.00024	2	8	130.5	1	0	3000	40	0.1	40	0.2	10000	1
K092810	candidateIDs_14	14	-61	1	33	2	0	0	0	4	8.33333333333333	-30	1	1	1	1	2	0	32	-70	10	4.5e-05	5.5e-05	0	0.007	-80	0	-115	0.000526666666666667	39.88	65.8	2600	0.629	0.2	-61	-61	0.00024	2	8	130.5	1	0	3000	40	0.1	40	0.2	10000	1
K092810	candidateIDs_14	14	-61	1	33	2	0	0	0	1	16.6666666666667	-30	1	1	1	1	2	0	32	-70	10	4.5e-05	5.5e-05	0	0.007	-80	0	-115	0.00266666666666667	52	90.1	1073.2	0.952	0.2	-61	-61	0.00024	2	8	130.5	1	0	3000	40	0.1	40	0.2	10000	1
K092810	candidateIDs_14	14	-61	1	33	2	0	0	0	2	16.6666666666667	-30	1	1	1	1	2	0	32	-70	10	4.5e-05	5.5e-05	0	0.007	-80	0	-115	0.004	52	90.1	1073.2	0.952	0.2	-61	-61	0.00024	2	8	130.5	1	0	3000	40	0.1	40	0.2	10000	1
K092810	candidateIDs_14	14	-61	1	33	2	0	0	0	3	16.6666666666667	-30	1	1	1	1	2	0	32	-70	10	4.5e-05	5.5e-05	0	0.007	-80	0	-115	0.00148	38.63	273.4	1022	0.775	0.2	-61	-61	0.00024	2	8	130.5	1	0	3000	40	0.1	40	0.2	10000	1
K092810	candidateIDs_14	14	-61	1	33	2	0	0	0	4	16.6666666666667	-30	1	1	1	1	2	0	32	-70	10	4.5e-05	5.5e-05	0	0.007	-80	0	-115	0.00105333333333333	39.88	65.8	2600	0.629	0.2	-61	-61	0.00024	2	8	130.5	1	0	3000	40	0.1	40	0.2	10000	1
K092810	candidateIDs_14	14	-61	1	33	2	0	0	0	1	33.3333333333333	-30	1	1	1	1	2	0	32	-70	10	4.5e-05	5.5e-05	0	0.007	-80	0	-115	0.00533333333333333	52	90.1	1073.2	0.952	0.2	-61	-61	0.00024	2	8	130.5	1	0	3000	40	0.1	40	0.2	10000	1
K092810	candidateIDs_14	14	-61	1	33	2	0	0	0	2	33.3333333333333	-30	1	1	1	1	2	0	32	-70	10	4.5e-05	5.5e-05	0	0.007	-80	0	-115	0.008	52	90.1	1073.2	0.952	0.2	-61	-61	0.00024	2	8	130.5	1	0	3000	40	0.1	40	0.2	10000	1
K092810	candidateIDs_14	14	-61	1	33	2	0	0	0	3	33.3333333333333	-30	1	1	1	1	2	0	32	-70	10	4.5e-05	5.5e-05	0	0.007	-80	0	-115	0.00296	38.63	273.4	1022	0.775	0.2	-61	-61	0.00024	2	8	130.5	1	0	3000	40	0.1	40	0.2	10000	1
K092810	candidateIDs_14	14	-61	1	33	2	0	0	0	4	33.3333333333333	-30	1	1	1	1	2	0	32	-70	10	4.5e-05	5.5e-05	0	0.007	-80	0	-115	0.00210666666666667	39.88	65.8	2600	0.629	0.2	-61	-61	0.00024	2	8	130.5	1	0	3000	40	0.1	40	0.2	10000	1
H101310	candidateIDs_36	14	-61	1	33	2	0	0	0	1	8.33333333333333	-30	1	1	1	1	2	0	32	-70	10	4.5e-05	5.5e-05	0	0.007	-80	0	-115	0.00133333333333333	52	90.1	1073.2	0.952	0.2	-61	-61	0.00024	2	8	130.5	1	0	3000	40	0.1	40	0.2	10000	1
H101310	candidateIDs_36	14	-61	1	33	2	0	0	0	2	8.33333333333333	-30	1	1	1	1	2	0	32	-70	10	4.5e-05	5.5e-05	0	0.007	-80	0	-115	0.002	52	90.1	1073.2	0.952	0.2	-61	-61	0.00024	2	8	130.5	1	0	3000	40	0.1	40	0.2	10000	1
H101310	candidateIDs_36	14	-61	1	33	2	0	0	0	3	8.33333333333333	-30	1	1	1	1	2	0	32	-70	10	4.5e-05	5.5e-05	0	0.007	-80	0	-115	0.00074	38.63	273.4	1022	0.775	0.2	-61	-61	0.00024	2	8	130.5	1	0	3000	40	0.1	40	0.2	10000	1
H101310	candidateIDs_36	14	-61	1	33	2	0	0	0	4	8.33333333333333	-30	1	1	1	1	2	0	32	-70	10	4.5e-05	5.5e-05	0	0.007	-80	0	-115	0.000526666666666667	39.88	65.8	2600	0.629	0.2	-61	-61	0.00024	2	8	130.5	1	0	3000	40	0.1	40	0.2	10000	1
H101310	candidateIDs_36	14	-61	1	33	2	0	0	0	1	16.6666666666667	-30	1	1	1	1	2	0	32	-70	10	4.5e-05	5.5e-05	0	0.007	-80	0	-115	0.00266666666666667	52	90.1	1073.2	0.952	0.2	-61	-61	0.00024	2	8	130.5	1	0	3000	40	0.1	40	0.2	10000	1
H101310	candidateIDs_36	14	-61	1	33	2	0	0	0	2	16.6666666666667	-30	1	1	1	1	2	0	32	-70	10	4.5e-05	5.5e-05	0	0.007	-80	0	-115	0.004	52	90.1	1073.2	0.952	0.2	-61	-61	0.00024	2	8	130.5	1	0	3000	40	0.1	40	0.2	10000	1
H101310	candidateIDs_36	14	-61	1	33	2	0	0	0	3	16.6666666666667	-30	1	1	1	1	2	0	32	-70	10	4.5e-05	5.5e-05	0	0.007	-80	0	-115	0.00148	38.63	273.4	1022	0.775	0.2	-61	-61	0.00024	2	8	130.5	1	0	3000	40	0.1	40	0.2	10000	1
H101310	candidateIDs_36	14	-61	1	33	2	0	0	0	4	16.6666666666667	-30	1	1	1	1	2	0	32	-70	10	4.5e-05	5.5e-05	0	0.007	-80	0	-115	0.00105333333333333	39.88	65.8	2600	0.629	0.2	-61	-61	0.00024	2	8	130.5	1	0	3000	40	0.1	40	0.2	10000	1
H101310	candidateIDs_36	14	-61	1	33	2	0	0	0	1	33.3333333333333	-30	1	1	1	1	2	0	32	-70	10	4.5e-05	5.5e-05	0	0.007	-80	0	-115	0.00533333333333333	52	90.1	1073.2	0.952	0.2	-61	-61	0.00024	2	8	130.5	1	0	3000	40	0.1	40	0.2	10000	1
H101310	candidateIDs_36	14	-61	1	33	2	0	0	0	2	33.3333333333333	-30	1	1	1	1	2	0	32	-70	10	4.5e-05	5.5e-05	0	0.007	-80	0	-115	0.008	52	90.1	1073.2	0.952	0.2	-61	-61	0.00024	2	8	130.5	1	0	3000	40	0.1	40	0.2	10000	1
H101310	candidateIDs_36	14	-61	1	33	2	0	0	0	3	33.3333333333333	-30	1	1	1	1	2	0	32	-70	10	4.5e-05	5.5e-05	0	0.007	-80	0	-115	0.00296	38.63	273.4	1022	0.775	0.2	-61	-61	0.00024	2	8	130.5	1	0	3000	40	0.1	40	0.2	10000	1
H101310	candidateIDs_36	14	-61	1	33	2	0	0	0	4	33.3333333333333	-30	1	1	1	1	2	0	32	-70	10	4.5e-05	5.5e-05	0	0.007	-80	0	-115	0.00210666666666667	39.88	65.8	2600	0.629	0.2	-61	-61	0.00024	2	8	130.5	1	0	3000	40	0.1	40	0.2	10000	1
E091810	candidateIDs_5	14	-61	1	33	2	0	0	0	1	8.33333333333333	-30	1	1	1	1	2	0	32	-70	10	4.5e-05	5.5e-05	0	0.007	-80	0	-115	0.00133333333333333	52	90.1	1073.2	0.952	0.2	-61	-61	0.00024	2	8	130.5	1	0	3000	40	0.1	40	0.2	10000	1
E091810	candidateIDs_5	14	-61	1	33	2	0	0	0	2	8.33333333333333	-30	1	1	1	1	2	0	32	-70	10	4.5e-05	5.5e-05	0	0.007	-80	0	-115	0.002	52	90.1	1073.2	0.952	0.2	-61	-61	0.00024	2	8	130.5	1	0	3000	40	0.1	40	0.2	10000	1
E091810	candidateIDs_5	14	-61	1	33	2	0	0	0	3	8.33333333333333	-30	1	1	1	1	2	0	32	-70	10	4.5e-05	5.5e-05	0	0.007	-80	0	-115	0.00074	38.63	273.4	1022	0.775	0.2	-61	-61	0.00024	2	8	130.5	1	0	3000	40	0.1	40	0.2	10000	1
E091810	candidateIDs_5	14	-61	1	33	2	0	0	0	4	8.33333333333333	-30	1	1	1	1	2	0	32	-70	10	4.5e-05	5.5e-05	0	0.007	-80	0	-115	0.000526666666666667	39.88	65.8	2600	0.629	0.2	-61	-61	0.00024	2	8	130.5	1	0	3000	40	0.1	40	0.2	10000	1
E091810	candidateIDs_5	14	-61	1	33	2	0	0	0	1	16.6666666666667	-30	1	1	1	1	2	0	32	-70	10	4.5e-05	5.5e-05	0	0.007	-80	0	-115	0.00266666666666667	52	90.1	1073.2	0.952	0.2	-61	-61	0.00024	2	8	130.5	1	0	3000	40	0.1	40	0.2	10000	1
E091810	candidateIDs_5	14	-61	1	33	2	0	0	0	2	16.6666666666667	-30	1	1	1	1	2	0	32	-70	10	4.5e-05	5.5e-05	0	0.007	-80	0	-115	0.004	52	90.1	1073.2	0.952	0.2	-61	-61	0.00024	2	8	130.5	1	0	3000	40	0.1	40	0.2	10000	1
E091810	candidateIDs_5	14	-61	1	33	2	0	0	0	3	16.6666666666667	-30	1	1	1	1	2	0	32	-70	10	4.5e-05	5.5e-05	0	0.007	-80	0	-115	0.00148	38.63	273.4	1022	0.775	0.2	-61	-61	0.00024	2	8	130.5	1	0	3000	40	0.1	40	0.2	10000	1
E091810	candidateIDs_5	14	-61	1	33	2	0	0	0	4	16.6666666666667	-30	1	1	1	1	2	0	32	-70	10	4.5e-05	5.5e-05	0	0.007	-80	0	-115	0.00105333333333333	39.88	65.8	2600	0.629	0.2	-61	-61	0.00024	2	8	130.5	1	0	3000	40	0.1	40	0.2	10000	1
E091810	candidateIDs_5	14	-61	1	33	2	0	0	0	1	33.3333333333333	-30	1	1	1	1	2	0	32	-70	10	4.5e-05	5.5e-05	0	0.007	-80	0	-115	0.00533333333333333	52	90.1	1073.2	0.952	0.2	-61	-61	0.00024	2	8	130.5	1	0	3000	40	0.1	40	0.2	10000	1
E091810	candidateIDs_5	14	-61	1	33	2	0	0	0	2	33.3333333333333	-30	1	1	1	1	2	0	32	-70	10	4.5e-05	5.5e-05	0	0.007	-80	0	-115	0.008	52	90.1	1073.2	0.952	0.2	-61	-61	0.00024	2	8	130.5	1	0	3000	40	0.1	40	0.2	10000	1
E091810	candidateIDs_5	14	-61	1	33	2	0	0	0	3	33.3333333333333	-30	1	1	1	1	2	0	32	-70	10	4.5e-05	5.5e-05	0	0.007	-80	0	-115	0.00296	38.63	273.4	1022	0.775	0.2	-61	-61	0.00024	2	8	130.5	1	0	3000	40	0.1	40	0.2	10000	1
E091810	candidateIDs_5	14	-61	1	33	2	0	0	0	4	33.3333333333333	-30	1	1	1	1	2	0	32	-70	10	4.5e-05	5.5e-05	0	0.007	-80	0	-115	0.00210666666666667	39.88	65.8	2600	0.629	0.2	-61	-61	0.00024	2	8	130.5	1	0	3000	40	0.1	40	0.2	10000	1
D101310	candidateIDs_32	14	-61	1	33	2	0	0	0	1	8.33333333333333	-30	1	1	1	1	2	0	32	-70	10	4.5e-05	5.5e-05	0	0.007	-80	0	-115	0.00133333333333333	52	90.1	1073.2	0.952	0.2	-61	-61	0.00024	2	8	130.5	1	0	3000	40	0.1	40	0.2	10000	1
D101310	candidateIDs_32	14	-61	1	33	2	0	0	0	2	8.33333333333333	-30	1	1	1	1	2	0	32	-70	10	4.5e-05	5.5e-05	0	0.007	-80	0	-115	0.002	52	90.1	1073.2	0.952	0.2	-61	-61	0.00024	2	8	130.5	1	0	3000	40	0.1	40	0.2	10000	1
D101310	candidateIDs_32	14	-61	1	33	2	0	0	0	3	8.33333333333333	-30	1	1	1	1	2	0	32	-70	10	4.5e-05	5.5e-05	0	0.007	-80	0	-115	0.00074	38.63	273.4	1022	0.775	0.2	-61	-61	0.00024	2	8	130.5	1	0	3000	40	0.1	40	0.2	10000	1
D101310	candidateIDs_32	14	-61	1	33	2	0	0	0	4	8.33333333333333	-30	1	1	1	1	2	0	32	-70	10	4.5e-05	5.5e-05	0	0.007	-80	0	-115	0.000526666666666667	39.88	65.8	2600	0.629	0.2	-61	-61	0.00024	2	8	130.5	1	0	3000	40	0.1	40	0.2	10000	1
D101310	candidateIDs_32	14	-61	1	33	2	0	0	0	1	16.6666666666667	-30	1	1	1	1	2	0	32	-70	10	4.5e-05	5.5e-05	0	0.007	-80	0	-115	0.00266666666666667	52	90.1	1073.2	0.952	0.2	-61	-61	0.00024	2	8	130.5	1	0	3000	40	0.1	40	0.2	10000	1
D101310	candidateIDs_32	14	-61	1	33	2	0	0	0	2	16.6666666666667	-30	1	1	1	1	2	0	32	-70	10	4.5e-05	5.5e-05	0	0.007	-80	0	-115	0.004	52	90.1	1073.2	0.952	0.2	-61	-61	0.00024	2	8	130.5	1	0	3000	40	0.1	40	0.2	10000	1
D101310	candidateIDs_32	14	-61	1	33	2	0	0	0	3	16.6666666666667	-30	1	1	1	1	2	0	32	-70	10	4.5e-05	5.5e-05	0	0.007	-80	0	-115	0.00148	38.63	273.4	1022	0.775	0.2	-61	-61	0.00024	2	8	130.5	1	0	3000	40	0.1	40	0.2	10000	1
D101310	candidateIDs_32	14	-61	1	33	2	0	0	0	4	16.6666666666667	-30	1	1	1	1	2	0	32	-70	10	4.5e-05	5.5e-05	0	0.007	-80	0	-115	0.00105333333333333	39.88	65.8	2600	0.629	0.2	-61	-61	0.00024	2	8	130.5	1	0	3000	40	0.1	40	0.2	10000	1
D101310	candidateIDs_32	14	-61	1	33	2	0	0	0	1	33.3333333333333	-30	1	1	1	1	2	0	32	-70	10	4.5e-05	5.5e-05	0	0.007	-80	0	-115	0.00533333333333333	52	90.1	1073.2	0.952	0.2	-61	-61	0.00024	2	8	130.5	1	0	3000	40	0.1	40	0.2	10000	1
D101310	candidateIDs_32	14	-61	1	33	2	0	0	0	2	33.3333333333333	-30	1	1	1	1	2	0	32	-70	10	4.5e-05	5.5e-05	0	0.007	-80	0	-115	0.008	52	90.1	1073.2	0.952	0.2	-61	-61	0.00024	2	8	130.5	1	0	3000	40	0.1	40	0.2	10000	1
D101310	candidateIDs_32	14	-61	1	33	2	0	0	0	3	33.3333333333333	-30	1	1	1	1	2	0	32	-70	10	4.5e-05	5.5e-05	0	0.007	-80	0	-115	0.00296	38.63	273.4	1022	0.775	0.2	-61	-61	0.00024	2	8	130.5	1	0	3000	40	0.1	40	0.2	10000	1
D101310	candidateIDs_32	14	-61	1	33	2	0	0	0	4	33.3333333333333	-30	1	1	1	1	2	0	32	-70	10	4.5e-05	5.5e-05	0	0.007	-80	0	-115	0.00210666666666667	39.88	65.8	2600	0.629	0.2	-61	-61	0.00024	2	8	130.5	1	0	3000	40	0.1	40	0.2	10000	1
F101310	candidateIDs_34	14	-61	1	33	2	0	0	0	1	8.33333333333333	-30	1	1	1	1	2	0	32	-70	10	4.5e-05	5.5e-05	0	0.007	-80	0	-115	0.00133333333333333	52	90.1	1073.2	0.952	0.2	-61	-61	0.00024	2	8	130.5	1	0	3000	40	0.1	40	0.2	10000	1
F101310	candidateIDs_34	14	-61	1	33	2	0	0	0	2	8.33333333333333	-30	1	1	1	1	2	0	32	-70	10	4.5e-05	5.5e-05	0	0.007	-80	0	-115	0.002	52	90.1	1073.2	0.952	0.2	-61	-61	0.00024	2	8	130.5	1	0	3000	40	0.1	40	0.2	10000	1
F101310	candidateIDs_34	14	-61	1	33	2	0	0	0	3	8.33333333333333	-30	1	1	1	1	2	0	32	-70	10	4.5e-05	5.5e-05	0	0.007	-80	0	-115	0.00074	38.63	273.4	1022	0.775	0.2	-61	-61	0.00024	2	8	130.5	1	0	3000	40	0.1	40	0.2	10000	1
F101310	candidateIDs_34	14	-61	1	33	2	0	0	0	4	8.33333333333333	-30	1	1	1	1	2	0	32	-70	10	4.5e-05	5.5e-05	0	0.007	-80	0	-115	0.000526666666666667	39.88	65.8	2600	0.629	0.2	-61	-61	0.00024	2	8	130.5	1	0	3000	40	0.1	40	0.2	10000	1
F101310	candidateIDs_34	14	-61	1	33	2	0	0	0	1	16.6666666666667	-30	1	1	1	1	2	0	32	-70	10	4.5e-05	5.5e-05	0	0.007	-80	0	-115	0.00266666666666667	52	90.1	1073.2	0.952	0.2	-61	-61	0.00024	2	8	130.5	1	0	3000	40	0.1	40	0.2	10000	1
F101310	candidateIDs_34	14	-61	1	33	2	0	0	0	2	16.6666666666667	-30	1	1	1	1	2	0	32	-70	10	4.5e-05	5.5e-05	0	0.007	-80	0	-115	0.004	52	90.1	1073.2	0.952	0.2	-61	-61	0.00024	2	8	130.5	1	0	3000	40	0.1	40	0.2	10000	1
F101310	candidateIDs_34	14	-61	1	33	2	0	0	0	3	16.6666666666667	-30	1	1	1	1	2	0	32	-70	10	4.5e-05	5.5e-05	0	0.007	-80	0	-115	0.00148	38.63	273.4	1022	0.775	0.2	-61	-61	0.00024	2	8	130.5	1	0	3000	40	0.1	40	0.2	10000	1
F101310	candidateIDs_34	14	-61	1	33	2	0	0	0	4	16.6666666666667	-30	1	1	1	1	2	0	32	-70	10	4.5e-05	5.5e-05	0	0.007	-80	0	-115	0.00105333333333333	39.88	65.8	2600	0.629	0.2	-61	-61	0.00024	2	8	130.5	1	0	3000	40	0.1	40	0.2	10000	1
F101310	candidateIDs_34	14	-61	1	33	2	0	0	0	1	33.3333333333333	-30	1	1	1	1	2	0	32	-70	10	4.5e-05	5.5e-05	0	0.007	-80	0	-115	0.00533333333333333	52	90.1	1073.2	0.952	0.2	-61	-61	0.00024	2	8	130.5	1	0	3000	40	0.1	40	0.2	10000	1
F101310	candidateIDs_34	14	-61	1	33	2	0	0	0	2	33.3333333333333	-30	1	1	1	1	2	0	32	-70	10	4.5e-05	5.5e-05	0	0.007	-80	0	-115	0.008	52	90.1	1073.2	0.952	0.2	-61	-61	0.00024	2	8	130.5	1	0	3000	40	0.1	40	0.2	10000	1
F101310	candidateIDs_34	14	-61	1	33	2	0	0	0	3	33.3333333333333	-30	1	1	1	1	2	0	32	-70	10	4.5e-05	5.5e-05	0	0.007	-80	0	-115	0.00296	38.63	273.4	1022	0.775	0.2	-61	-61	0.00024	2	8	130.5	1	0	3000	40	0.1	40	0.2	10000	1
F101310	candidateIDs_34	14	-61	1	33	2	0	0	0	4	33.3333333333333	-30	1	1	1	1	2	0	32	-70	10	4.5e-05	5.5e-05	0	0.007	-80	0	-115	0.00210666666666667	39.88	65.8	2600	0.629	0.2	-61	-61	0.00024	2	8	130.5	1	0	3000	40	0.1	40	0.2	10000	1
E100110	candidateIDs_20	14	-61	1	33	2	0	0	0	1	8.33333333333333	-30	1	1	1	1	2	0	32	-70	10	4.5e-05	5.5e-05	0	0.007	-80	0	-115	0.00133333333333333	52	90.1	1073.2	0.952	0.2	-61	-61	0.00024	2	8	130.5	1	0	3000	40	0.1	40	0.2	10000	1
E100110	candidateIDs_20	14	-61	1	33	2	0	0	0	2	8.33333333333333	-30	1	1	1	1	2	0	32	-70	10	4.5e-05	5.5e-05	0	0.007	-80	0	-115	0.002	52	90.1	1073.2	0.952	0.2	-61	-61	0.00024	2	8	130.5	1	0	3000	40	0.1	40	0.2	10000	1
E100110	candidateIDs_20	14	-61	1	33	2	0	0	0	3	8.33333333333333	-30	1	1	1	1	2	0	32	-70	10	4.5e-05	5.5e-05	0	0.007	-80	0	-115	0.00074	38.63	273.4	1022	0.775	0.2	-61	-61	0.00024	2	8	130.5	1	0	3000	40	0.1	40	0.2	10000	1
E100110	candidateIDs_20	14	-61	1	33	2	0	0	0	4	8.33333333333333	-30	1	1	1	1	2	0	32	-70	10	4.5e-05	5.5e-05	0	0.007	-80	0	-115	0.000526666666666667	39.88	65.8	2600	0.629	0.2	-61	-61	0.00024	2	8	130.5	1	0	3000	40	0.1	40	0.2	10000	1
E100110	candidateIDs_20	14	-61	1	33	2	0	0	0	1	16.6666666666667	-30	1	1	1	1	2	0	32	-70	10	4.5e-05	5.5e-05	0	0.007	-80	0	-115	0.00266666666666667	52	90.1	1073.2	0.952	0.2	-61	-61	0.00024	2	8	130.5	1	0	3000	40	0.1	40	0.2	10000	1
E100110	candidateIDs_20	14	-61	1	33	2	0	0	0	2	16.6666666666667	-30	1	1	1	1	2	0	32	-70	10	4.5e-05	5.5e-05	0	0.007	-80	0	-115	0.004	52	90.1	1073.2	0.952	0.2	-61	-61	0.00024	2	8	130.5	1	0	3000	40	0.1	40	0.2	10000	1
E100110	candidateIDs_20	14	-61	1	33	2	0	0	0	3	16.6666666666667	-30	1	1	1	1	2	0	32	-70	10	4.5e-05	5.5e-05	0	0.007	-80	0	-115	0.00148	38.63	273.4	1022	0.775	0.2	-61	-61	0.00024	2	8	130.5	1	0	3000	40	0.1	40	0.2	10000	1
E100110	candidateIDs_20	14	-61	1	33	2	0	0	0	4	16.6666666666667	-30	1	1	1	1	2	0	32	-70	10	4.5e-05	5.5e-05	0	0.007	-80	0	-115	0.00105333333333333	39.88	65.8	2600	0.629	0.2	-61	-61	0.00024	2	8	130.5	1	0	3000	40	0.1	40	0.2	10000	1
E100110	candidateIDs_20	14	-61	1	33	2	0	0	0	1	33.3333333333333	-30	1	1	1	1	2	0	32	-70	10	4.5e-05	5.5e-05	0	0.007	-80	0	-115	0.00533333333333333	52	90.1	1073.2	0.952	0.2	-61	-61	0.00024	2	8	130.5	1	0	3000	40	0.1	40	0.2	10000	1
E100110	candidateIDs_20	14	-61	1	33	2	0	0	0	2	33.3333333333333	-30	1	1	1	1	2	0	32	-70	10	4.5e-05	5.5e-05	0	0.007	-80	0	-115	0.008	52	90.1	1073.2	0.952	0.2	-61	-61	0.00024	2	8	130.5	1	0	3000	40	0.1	40	0.2	10000	1
E100110	candidateIDs_20	14	-61	1	33	2	0	0	0	3	33.3333333333333	-30	1	1	1	1	2	0	32	-70	10	4.5e-05	5.5e-05	0	0.007	-80	0	-115	0.00296	38.63	273.4	1022	0.775	0.2	-61	-61	0.00024	2	8	130.5	1	0	3000	40	0.1	40	0.2	10000	1
[truncated: 21,241 more rows]
[truncated: 111 more columns]
