# Supplementary material for: Nonlinearities between inhibition and T-type calcium channel activity bidirectionally regulate thalamic oscillations
Source: eLife. 2020 Sep 9;9:e59548. doi: 10.7554/eLife.59548 (PMC7529462; doi:10.7554/eLife.59548)
Supplement: Figure 9—source data 1. — List of candidate model thalamocortical neurons. Oscillation measures for each network simulation, for both TC-homogeneous and TC-heterogeneous networks. Averaged oscillation measures for each TC-homogeneous 200 cell network (Figure 9D). Averaged oscillation measures for each TC-heterogeneous 200 cell network (Figure 9E). [file elife-59548-fig9-data1.zip]

Archive with 5 entries (5 files):
- 20200516_using_bestparams_20200203_manual_singleneuronfitting0-102_200cell_spikes_rank2-3,5-11,13-19,21-24,26-29_gIncr200_TCepas-73--60_stats.mat
- 20200516_using_bestparams_20200203_manual_singleneuronfitting0-102_200cell_spikes_rank2-3,5-11,13-19,21-24,26-29_oscillation_params.csv
- 20200516_using_bestparams_20200203_manual_singleneuronfitting0-102_hetero_spikes_rank2-3,5-11,13-19,21-24,26-29_gIncr200_TCepas-73--60_stats.mat
- 20200516_using_bestparams_20200203_manual_singleneuronfitting0-102_hetero_spikes_rank2-3,5-11,13-19,21-24,26-29_oscillation_params.csv
- candidate_cells.csv
