# Supplementary material for: Nonlinearities between inhibition and T-type calcium channel activity bidirectionally regulate thalamic oscillations
Source: eLife. 2020 Sep 9;9:e59548. doi: 10.7554/eLife.59548 (PMC7529462; doi:10.7554/eLife.59548)
Supplement: Figure 9—source data 1. — List of candidate model thalamocortical neurons. Oscillation measures for each network simulation, for both TC-homogeneous and TC-heterogeneous networks. Averaged oscillation measures for each TC-homogeneous 200 cell network (Figure 9D). Averaged oscillation measures for each TC-heterogeneous 200 cell network (Figure 9E). [file elife-59548-fig9-data1.zip › 20200516_using_bestparams_20200203_manual_singleneuronfitting0-102_200cell_spikes_rank2-3,5-11,13-19,21-24,26-29_oscillation_params.csv]

cellName	candidateLabel	seedNumber	TCepas	nCells	celsius	nSpecial	RERErad	TCRErad	RETCrad	pCond	gIncr	spThr	synDel	synWeight	useHH	REnsegs	REcldnum	REconsyn	REtauKCC2	REepas	REdiam	REgpasLB	REgpasUB	REgabaGmax	REampaGmax	TCgabaaErev	TCgabaaGmax	TCgababErev	TCgababAmp	TCgababTrise	TCgababTfallFast	TCgababTfallSlow	TCgababW	TCgpasRange	TCepasLB	TCepasUB	cai0	cao0	cli0	clo0	actMode	actCellID	stimStart	stimDur	stimFreq	cpDur	cpAmp	cpPer	cpNum
K092810	candidateIDs_14	0	-75	100	33	2	8	2	4	1	16.6666666666667	-30	1	1	1	1	2	0	32	-70	10	4.5e-05	5.5e-05	0	0.035	-80	0	-115	0.00266666666666667	52	90.1	1073.2	0.952	0.2	-75	-75	0.00024	2	8	130.5	10	50	3000	40	0.1	40	0.2	10000	1
K092810	candidateIDs_14	0	-75	100	33	2	8	2	4	2	16.6666666666667	-30	1	1	1	1	2	0	32	-70	10	4.5e-05	5.5e-05	0	0.035	-80	0	-115	0.004	52	90.1	1073.2	0.952	0.2	-75	-75	0.00024	2	8	130.5	10	50	3000	40	0.1	40	0.2	10000	1
K092810	candidateIDs_14	0	-75	100	33	2	8	2	4	3	16.6666666666667	-30	1	1	1	1	2	0	32	-70	10	4.5e-05	5.5e-05	0	0.035	-80	0	-115	0.00148	38.63	273.4	1022	0.775	0.2	-75	-75	0.00024	2	8	130.5	10	50	3000	40	0.1	40	0.2	10000	1
K092810	candidateIDs_14	0	-75	100	33	2	8	2	4	4	16.6666666666667	-30	1	1	1	1	2	0	32	-70	10	4.5e-05	5.5e-05	0	0.035	-80	0	-115	0.00105333333333333	39.88	65.8	2600	0.629	0.2	-75	-75	0.00024	2	8	130.5	10	50	3000	40	0.1	40	0.2	10000	1
H101310	candidateIDs_36	0	-75	100	33	2	8	2	4	1	16.6666666666667	-30	1	1	1	1	2	0	32	-70	10	4.5e-05	5.5e-05	0	0.035	-80	0	-115	0.00266666666666667	52	90.1	1073.2	0.952	0.2	-75	-75	0.00024	2	8	130.5	10	50	3000	40	0.1	40	0.2	10000	1
H101310	candidateIDs_36	0	-75	100	33	2	8	2	4	2	16.6666666666667	-30	1	1	1	1	2	0	32	-70	10	4.5e-05	5.5e-05	0	0.035	-80	0	-115	0.004	52	90.1	1073.2	0.952	0.2	-75	-75	0.00024	2	8	130.5	10	50	3000	40	0.1	40	0.2	10000	1
H101310	candidateIDs_36	0	-75	100	33	2	8	2	4	3	16.6666666666667	-30	1	1	1	1	2	0	32	-70	10	4.5e-05	5.5e-05	0	0.035	-80	0	-115	0.00148	38.63	273.4	1022	0.775	0.2	-75	-75	0.00024	2	8	130.5	10	50	3000	40	0.1	40	0.2	10000	1
H101310	candidateIDs_36	0	-75	100	33	2	8	2	4	4	16.6666666666667	-30	1	1	1	1	2	0	32	-70	10	4.5e-05	5.5e-05	0	0.035	-80	0	-115	0.00105333333333333	39.88	65.8	2600	0.629	0.2	-75	-75	0.00024	2	8	130.5	10	50	3000	40	0.1	40	0.2	10000	1
E091810	candidateIDs_5	0	-75	100	33	2	8	2	4	1	16.6666666666667	-30	1	1	1	1	2	0	32	-70	10	4.5e-05	5.5e-05	0	0.035	-80	0	-115	0.00266666666666667	52	90.1	1073.2	0.952	0.2	-75	-75	0.00024	2	8	130.5	10	50	3000	40	0.1	40	0.2	10000	1
E091810	candidateIDs_5	0	-75	100	33	2	8	2	4	2	16.6666666666667	-30	1	1	1	1	2	0	32	-70	10	4.5e-05	5.5e-05	0	0.035	-80	0	-115	0.004	52	90.1	1073.2	0.952	0.2	-75	-75	0.00024	2	8	130.5	10	50	3000	40	0.1	40	0.2	10000	1
E091810	candidateIDs_5	0	-75	100	33	2	8	2	4	3	16.6666666666667	-30	1	1	1	1	2	0	32	-70	10	4.5e-05	5.5e-05	0	0.035	-80	0	-115	0.00148	38.63	273.4	1022	0.775	0.2	-75	-75	0.00024	2	8	130.5	10	50	3000	40	0.1	40	0.2	10000	1
E091810	candidateIDs_5	0	-75	100	33	2	8	2	4	4	16.6666666666667	-30	1	1	1	1	2	0	32	-70	10	4.5e-05	5.5e-05	0	0.035	-80	0	-115	0.00105333333333333	39.88	65.8	2600	0.629	0.2	-75	-75	0.00024	2	8	130.5	10	50	3000	40	0.1	40	0.2	10000	1
D101310	candidateIDs_32	0	-75	100	33	2	8	2	4	1	16.6666666666667	-30	1	1	1	1	2	0	32	-70	10	4.5e-05	5.5e-05	0	0.035	-80	0	-115	0.00266666666666667	52	90.1	1073.2	0.952	0.2	-75	-75	0.00024	2	8	130.5	10	50	3000	40	0.1	40	0.2	10000	1
D101310	candidateIDs_32	0	-75	100	33	2	8	2	4	2	16.6666666666667	-30	1	1	1	1	2	0	32	-70	10	4.5e-05	5.5e-05	0	0.035	-80	0	-115	0.004	52	90.1	1073.2	0.952	0.2	-75	-75	0.00024	2	8	130.5	10	50	3000	40	0.1	40	0.2	10000	1
D101310	candidateIDs_32	0	-75	100	33	2	8	2	4	3	16.6666666666667	-30	1	1	1	1	2	0	32	-70	10	4.5e-05	5.5e-05	0	0.035	-80	0	-115	0.00148	38.63	273.4	1022	0.775	0.2	-75	-75	0.00024	2	8	130.5	10	50	3000	40	0.1	40	0.2	10000	1
D101310	candidateIDs_32	0	-75	100	33	2	8	2	4	4	16.6666666666667	-30	1	1	1	1	2	0	32	-70	10	4.5e-05	5.5e-05	0	0.035	-80	0	-115	0.00105333333333333	39.88	65.8	2600	0.629	0.2	-75	-75	0.00024	2	8	130.5	10	50	3000	40	0.1	40	0.2	10000	1
F101310	candidateIDs_34	0	-75	100	33	2	8	2	4	1	16.6666666666667	-30	1	1	1	1	2	0	32	-70	10	4.5e-05	5.5e-05	0	0.035	-80	0	-115	0.00266666666666667	52	90.1	1073.2	0.952	0.2	-75	-75	0.00024	2	8	130.5	10	50	3000	40	0.1	40	0.2	10000	1
F101310	candidateIDs_34	0	-75	100	33	2	8	2	4	2	16.6666666666667	-30	1	1	1	1	2	0	32	-70	10	4.5e-05	5.5e-05	0	0.035	-80	0	-115	0.004	52	90.1	1073.2	0.952	0.2	-75	-75	0.00024	2	8	130.5	10	50	3000	40	0.1	40	0.2	10000	1
F101310	candidateIDs_34	0	-75	100	33	2	8	2	4	3	16.6666666666667	-30	1	1	1	1	2	0	32	-70	10	4.5e-05	5.5e-05	0	0.035	-80	0	-115	0.00148	38.63	273.4	1022	0.775	0.2	-75	-75	0.00024	2	8	130.5	10	50	3000	40	0.1	40	0.2	10000	1
F101310	candidateIDs_34	0	-75	100	33	2	8	2	4	4	16.6666666666667	-30	1	1	1	1	2	0	32	-70	10	4.5e-05	5.5e-05	0	0.035	-80	0	-115	0.00105333333333333	39.88	65.8	2600	0.629	0.2	-75	-75	0.00024	2	8	130.5	10	50	3000	40	0.1	40	0.2	10000	1
E100110	candidateIDs_20	0	-75	100	33	2	8	2	4	1	16.6666666666667	-30	1	1	1	1	2	0	32	-70	10	4.5e-05	5.5e-05	0	0.035	-80	0	-115	0.00266666666666667	52	90.1	1073.2	0.952	0.2	-75	-75	0.00024	2	8	130.5	10	50	3000	40	0.1	40	0.2	10000	1
E100110	candidateIDs_20	0	-75	100	33	2	8	2	4	2	16.6666666666667	-30	1	1	1	1	2	0	32	-70	10	4.5e-05	5.5e-05	0	0.035	-80	0	-115	0.004	52	90.1	1073.2	0.952	0.2	-75	-75	0.00024	2	8	130.5	10	50	3000	40	0.1	40	0.2	10000	1
E100110	candidateIDs_20	0	-75	100	33	2	8	2	4	3	16.6666666666667	-30	1	1	1	1	2	0	32	-70	10	4.5e-05	5.5e-05	0	0.035	-80	0	-115	0.00148	38.63	273.4	1022	0.775	0.2	-75	-75	0.00024	2	8	130.5	10	50	3000	40	0.1	40	0.2	10000	1
E100110	candidateIDs_20	0	-75	100	33	2	8	2	4	4	16.6666666666667	-30	1	1	1	1	2	0	32	-70	10	4.5e-05	5.5e-05	0	0.035	-80	0	-115	0.00105333333333333	39.88	65.8	2600	0.629	0.2	-75	-75	0.00024	2	8	130.5	10	50	3000	40	0.1	40	0.2	10000	1
G101310	candidateIDs_35	0	-75	100	33	2	8	2	4	1	16.6666666666667	-30	1	1	1	1	2	0	32	-70	10	4.5e-05	5.5e-05	0	0.035	-80	0	-115	0.00266666666666667	52	90.1	1073.2	0.952	0.2	-75	-75	0.00024	2	8	130.5	10	50	3000	40	0.1	40	0.2	10000	1
G101310	candidateIDs_35	0	-75	100	33	2	8	2	4	2	16.6666666666667	-30	1	1	1	1	2	0	32	-70	10	4.5e-05	5.5e-05	0	0.035	-80	0	-115	0.004	52	90.1	1073.2	0.952	0.2	-75	-75	0.00024	2	8	130.5	10	50	3000	40	0.1	40	0.2	10000	1
G101310	candidateIDs_35	0	-75	100	33	2	8	2	4	3	16.6666666666667	-30	1	1	1	1	2	0	32	-70	10	4.5e-05	5.5e-05	0	0.035	-80	0	-115	0.00148	38.63	273.4	1022	0.775	0.2	-75	-75	0.00024	2	8	130.5	10	50	3000	40	0.1	40	0.2	10000	1
G101310	candidateIDs_35	0	-75	100	33	2	8	2	4	4	16.6666666666667	-30	1	1	1	1	2	0	32	-70	10	4.5e-05	5.5e-05	0	0.035	-80	0	-115	0.00105333333333333	39.88	65.8	2600	0.629	0.2	-75	-75	0.00024	2	8	130.5	10	50	3000	40	0.1	40	0.2	10000	1
I101210	candidateIDs_29	0	-75	100	33	2	8	2	4	1	16.6666666666667	-30	1	1	1	1	2	0	32	-70	10	4.5e-05	5.5e-05	0	0.035	-80	0	-115	0.00266666666666667	52	90.1	1073.2	0.952	0.2	-75	-75	0.00024	2	8	130.5	10	50	3000	40	0.1	40	0.2	10000	1
I101210	candidateIDs_29	0	-75	100	33	2	8	2	4	2	16.6666666666667	-30	1	1	1	1	2	0	32	-70	10	4.5e-05	5.5e-05	0	0.035	-80	0	-115	0.004	52	90.1	1073.2	0.952	0.2	-75	-75	0.00024	2	8	130.5	10	50	3000	40	0.1	40	0.2	10000	1
I101210	candidateIDs_29	0	-75	100	33	2	8	2	4	3	16.6666666666667	-30	1	1	1	1	2	0	32	-70	10	4.5e-05	5.5e-05	0	0.035	-80	0	-115	0.00148	38.63	273.4	1022	0.775	0.2	-75	-75	0.00024	2	8	130.5	10	50	3000	40	0.1	40	0.2	10000	1
I101210	candidateIDs_29	0	-75	100	33	2	8	2	4	4	16.6666666666667	-30	1	1	1	1	2	0	32	-70	10	4.5e-05	5.5e-05	0	0.035	-80	0	-115	0.00105333333333333	39.88	65.8	2600	0.629	0.2	-75	-75	0.00024	2	8	130.5	10	50	3000	40	0.1	40	0.2	10000	1
C101210	candidateIDs_2	0	-75	100	33	2	8	2	4	1	16.6666666666667	-30	1	1	1	1	2	0	32	-70	10	4.5e-05	5.5e-05	0	0.035	-80	0	-115	0.00266666666666667	52	90.1	1073.2	0.952	0.2	-75	-75	0.00024	2	8	130.5	10	50	3000	40	0.1	40	0.2	10000	1
C101210	candidateIDs_2	0	-75	100	33	2	8	2	4	2	16.6666666666667	-30	1	1	1	1	2	0	32	-70	10	4.5e-05	5.5e-05	0	0.035	-80	0	-115	0.004	52	90.1	1073.2	0.952	0.2	-75	-75	0.00024	2	8	130.5	10	50	3000	40	0.1	40	0.2	10000	1
C101210	candidateIDs_2	0	-75	100	33	2	8	2	4	3	16.6666666666667	-30	1	1	1	1	2	0	32	-70	10	4.5e-05	5.5e-05	0	0.035	-80	0	-115	0.00148	38.63	273.4	1022	0.775	0.2	-75	-75	0.00024	2	8	130.5	10	50	3000	40	0.1	40	0.2	10000	1
C101210	candidateIDs_2	0	-75	100	33	2	8	2	4	4	16.6666666666667	-30	1	1	1	1	2	0	32	-70	10	4.5e-05	5.5e-05	0	0.035	-80	0	-115	0.00105333333333333	39.88	65.8	2600	0.629	0.2	-75	-75	0.00024	2	8	130.5	10	50	3000	40	0.1	40	0.2	10000	1
B100110	candidateIDs_19	0	-75	100	33	2	8	2	4	1	16.6666666666667	-30	1	1	1	1	2	0	32	-70	10	4.5e-05	5.5e-05	0	0.035	-80	0	-115	0.00266666666666667	52	90.1	1073.2	0.952	0.2	-75	-75	0.00024	2	8	130.5	10	50	3000	40	0.1	40	0.2	10000	1
B100110	candidateIDs_19	0	-75	100	33	2	8	2	4	2	16.6666666666667	-30	1	1	1	1	2	0	32	-70	10	4.5e-05	5.5e-05	0	0.035	-80	0	-115	0.004	52	90.1	1073.2	0.952	0.2	-75	-75	0.00024	2	8	130.5	10	50	3000	40	0.1	40	0.2	10000	1
B100110	candidateIDs_19	0	-75	100	33	2	8	2	4	3	16.6666666666667	-30	1	1	1	1	2	0	32	-70	10	4.5e-05	5.5e-05	0	0.035	-80	0	-115	0.00148	38.63	273.4	1022	0.775	0.2	-75	-75	0.00024	2	8	130.5	10	50	3000	40	0.1	40	0.2	10000	1
B100110	candidateIDs_19	0	-75	100	33	2	8	2	4	4	16.6666666666667	-30	1	1	1	1	2	0	32	-70	10	4.5e-05	5.5e-05	0	0.035	-80	0	-115	0.00105333333333333	39.88	65.8	2600	0.629	0.2	-75	-75	0.00024	2	8	130.5	10	50	3000	40	0.1	40	0.2	10000	1
A092110	candidateIDs_7	0	-75	100	33	2	8	2	4	1	16.6666666666667	-30	1	1	1	1	2	0	32	-70	10	4.5e-05	5.5e-05	0	0.035	-80	0	-115	0.00266666666666667	52	90.1	1073.2	0.952	0.2	-75	-75	0.00024	2	8	130.5	10	50	3000	40	0.1	40	0.2	10000	1
A092110	candidateIDs_7	0	-75	100	33	2	8	2	4	2	16.6666666666667	-30	1	1	1	1	2	0	32	-70	10	4.5e-05	5.5e-05	0	0.035	-80	0	-115	0.004	52	90.1	1073.2	0.952	0.2	-75	-75	0.00024	2	8	130.5	10	50	3000	40	0.1	40	0.2	10000	1
A092110	candidateIDs_7	0	-75	100	33	2	8	2	4	3	16.6666666666667	-30	1	1	1	1	2	0	32	-70	10	4.5e-05	5.5e-05	0	0.035	-80	0	-115	0.00148	38.63	273.4	1022	0.775	0.2	-75	-75	0.00024	2	8	130.5	10	50	3000	40	0.1	40	0.2	10000	1
A092110	candidateIDs_7	0	-75	100	33	2	8	2	4	4	16.6666666666667	-30	1	1	1	1	2	0	32	-70	10	4.5e-05	5.5e-05	0	0.035	-80	0	-115	0.00105333333333333	39.88	65.8	2600	0.629	0.2	-75	-75	0.00024	2	8	130.5	10	50	3000	40	0.1	40	0.2	10000	1
E092910	candidateIDs_18	0	-75	100	33	2	8	2	4	1	16.6666666666667	-30	1	1	1	1	2	0	32	-70	10	4.5e-05	5.5e-05	0	0.035	-80	0	-115	0.00266666666666667	52	90.1	1073.2	0.952	0.2	-75	-75	0.00024	2	8	130.5	10	50	3000	40	0.1	40	0.2	10000	1
E092910	candidateIDs_18	0	-75	100	33	2	8	2	4	2	16.6666666666667	-30	1	1	1	1	2	0	32	-70	10	4.5e-05	5.5e-05	0	0.035	-80	0	-115	0.004	52	90.1	1073.2	0.952	0.2	-75	-75	0.00024	2	8	130.5	10	50	3000	40	0.1	40	0.2	10000	1
E092910	candidateIDs_18	0	-75	100	33	2	8	2	4	3	16.6666666666667	-30	1	1	1	1	2	0	32	-70	10	4.5e-05	5.5e-05	0	0.035	-80	0	-115	0.00148	38.63	273.4	1022	0.775	0.2	-75	-75	0.00024	2	8	130.5	10	50	3000	40	0.1	40	0.2	10000	1
E092910	candidateIDs_18	0	-75	100	33	2	8	2	4	4	16.6666666666667	-30	1	1	1	1	2	0	32	-70	10	4.5e-05	5.5e-05	0	0.035	-80	0	-115	0.00105333333333333	39.88	65.8	2600	0.629	0.2	-75	-75	0.00024	2	8	130.5	10	50	3000	40	0.1	40	0.2	10000	1
E101310	candidateIDs_33	0	-75	100	33	2	8	2	4	1	16.6666666666667	-30	1	1	1	1	2	0	32	-70	10	4.5e-05	5.5e-05	0	0.035	-80	0	-115	0.00266666666666667	52	90.1	1073.2	0.952	0.2	-75	-75	0.00024	2	8	130.5	10	50	3000	40	0.1	40	0.2	10000	1
E101310	candidateIDs_33	0	-75	100	33	2	8	2	4	2	16.6666666666667	-30	1	1	1	1	2	0	32	-70	10	4.5e-05	5.5e-05	0	0.035	-80	0	-115	0.004	52	90.1	1073.2	0.952	0.2	-75	-75	0.00024	2	8	130.5	10	50	3000	40	0.1	40	0.2	10000	1
E101310	candidateIDs_33	0	-75	100	33	2	8	2	4	3	16.6666666666667	-30	1	1	1	1	2	0	32	-70	10	4.5e-05	5.5e-05	0	0.035	-80	0	-115	0.00148	38.63	273.4	1022	0.775	0.2	-75	-75	0.00024	2	8	130.5	10	50	3000	40	0.1	40	0.2	10000	1
E101310	candidateIDs_33	0	-75	100	33	2	8	2	4	4	16.6666666666667	-30	1	1	1	1	2	0	32	-70	10	4.5e-05	5.5e-05	0	0.035	-80	0	-115	0.00105333333333333	39.88	65.8	2600	0.629	0.2	-75	-75	0.00024	2	8	130.5	10	50	3000	40	0.1	40	0.2	10000	1
D100810	candidateIDs_23	0	-75	100	33	2	8	2	4	1	16.6666666666667	-30	1	1	1	1	2	0	32	-70	10	4.5e-05	5.5e-05	0	0.035	-80	0	-115	0.00266666666666667	52	90.1	1073.2	0.952	0.2	-75	-75	0.00024	2	8	130.5	10	50	3000	40	0.1	40	0.2	10000	1
D100810	candidateIDs_23	0	-75	100	33	2	8	2	4	2	16.6666666666667	-30	1	1	1	1	2	0	32	-70	10	4.5e-05	5.5e-05	0	0.035	-80	0	-115	0.004	52	90.1	1073.2	0.952	0.2	-75	-75	0.00024	2	8	130.5	10	50	3000	40	0.1	40	0.2	10000	1
D100810	candidateIDs_23	0	-75	100	33	2	8	2	4	3	16.6666666666667	-30	1	1	1	1	2	0	32	-70	10	4.5e-05	5.5e-05	0	0.035	-80	0	-115	0.00148	38.63	273.4	1022	0.775	0.2	-75	-75	0.00024	2	8	130.5	10	50	3000	40	0.1	40	0.2	10000	1
D100810	candidateIDs_23	0	-75	100	33	2	8	2	4	4	16.6666666666667	-30	1	1	1	1	2	0	32	-70	10	4.5e-05	5.5e-05	0	0.035	-80	0	-115	0.00105333333333333	39.88	65.8	2600	0.629	0.2	-75	-75	0.00024	2	8	130.5	10	50	3000	40	0.1	40	0.2	10000	1
E101210	candidateIDs_27	0	-75	100	33	2	8	2	4	1	16.6666666666667	-30	1	1	1	1	2	0	32	-70	10	4.5e-05	5.5e-05	0	0.035	-80	0	-115	0.00266666666666667	52	90.1	1073.2	0.952	0.2	-75	-75	0.00024	2	8	130.5	10	50	3000	40	0.1	40	0.2	10000	1
E101210	candidateIDs_27	0	-75	100	33	2	8	2	4	2	16.6666666666667	-30	1	1	1	1	2	0	32	-70	10	4.5e-05	5.5e-05	0	0.035	-80	0	-115	0.004	52	90.1	1073.2	0.952	0.2	-75	-75	0.00024	2	8	130.5	10	50	3000	40	0.1	40	0.2	10000	1
E101210	candidateIDs_27	0	-75	100	33	2	8	2	4	3	16.6666666666667	-30	1	1	1	1	2	0	32	-70	10	4.5e-05	5.5e-05	0	0.035	-80	0	-115	0.00148	38.63	273.4	1022	0.775	0.2	-75	-75	0.00024	2	8	130.5	10	50	3000	40	0.1	40	0.2	10000	1
E101210	candidateIDs_27	0	-75	100	33	2	8	2	4	4	16.6666666666667	-30	1	1	1	1	2	0	32	-70	10	4.5e-05	5.5e-05	0	0.035	-80	0	-115	0.00105333333333333	39.88	65.8	2600	0.629	0.2	-75	-75	0.00024	2	8	130.5	10	50	3000	40	0.1	40	0.2	10000	1
C092810	candidateIDs_13	0	-75	100	33	2	8	2	4	1	16.6666666666667	-30	1	1	1	1	2	0	32	-70	10	4.5e-05	5.5e-05	0	0.035	-80	0	-115	0.00266666666666667	52	90.1	1073.2	0.952	0.2	-75	-75	0.00024	2	8	130.5	10	50	3000	40	0.1	40	0.2	10000	1
C092810	candidateIDs_13	0	-75	100	33	2	8	2	4	2	16.6666666666667	-30	1	1	1	1	2	0	32	-70	10	4.5e-05	5.5e-05	0	0.035	-80	0	-115	0.004	52	90.1	1073.2	0.952	0.2	-75	-75	0.00024	2	8	130.5	10	50	3000	40	0.1	40	0.2	10000	1
C092810	candidateIDs_13	0	-75	100	33	2	8	2	4	3	16.6666666666667	-30	1	1	1	1	2	0	32	-70	10	4.5e-05	5.5e-05	0	0.035	-80	0	-115	0.00148	38.63	273.4	1022	0.775	0.2	-75	-75	0.00024	2	8	130.5	10	50	3000	40	0.1	40	0.2	10000	1
C092810	candidateIDs_13	0	-75	100	33	2	8	2	4	4	16.6666666666667	-30	1	1	1	1	2	0	32	-70	10	4.5e-05	5.5e-05	0	0.035	-80	0	-115	0.00105333333333333	39.88	65.8	2600	0.629	0.2	-75	-75	0.00024	2	8	130.5	10	50	3000	40	0.1	40	0.2	10000	1
M101210	candidateIDs_30	0	-75	100	33	2	8	2	4	1	16.6666666666667	-30	1	1	1	1	2	0	32	-70	10	4.5e-05	5.5e-05	0	0.035	-80	0	-115	0.00266666666666667	52	90.1	1073.2	0.952	0.2	-75	-75	0.00024	2	8	130.5	10	50	3000	40	0.1	40	0.2	10000	1
M101210	candidateIDs_30	0	-75	100	33	2	8	2	4	2	16.6666666666667	-30	1	1	1	1	2	0	32	-70	10	4.5e-05	5.5e-05	0	0.035	-80	0	-115	0.004	52	90.1	1073.2	0.952	0.2	-75	-75	0.00024	2	8	130.5	10	50	3000	40	0.1	40	0.2	10000	1
M101210	candidateIDs_30	0	-75	100	33	2	8	2	4	3	16.6666666666667	-30	1	1	1	1	2	0	32	-70	10	4.5e-05	5.5e-05	0	0.035	-80	0	-115	0.00148	38.63	273.4	1022	0.775	0.2	-75	-75	0.00024	2	8	130.5	10	50	3000	40	0.1	40	0.2	10000	1
M101210	candidateIDs_30	0	-75	100	33	2	8	2	4	4	16.6666666666667	-30	1	1	1	1	2	0	32	-70	10	4.5e-05	5.5e-05	0	0.035	-80	0	-115	0.00105333333333333	39.88	65.8	2600	0.629	0.2	-75	-75	0.00024	2	8	130.5	10	50	3000	40	0.1	40	0.2	10000	1
A101210	candidateIDs_24	0	-75	100	33	2	8	2	4	1	16.6666666666667	-30	1	1	1	1	2	0	32	-70	10	4.5e-05	5.5e-05	0	0.035	-80	0	-115	0.00266666666666667	52	90.1	1073.2	0.952	0.2	-75	-75	0.00024	2	8	130.5	10	50	3000	40	0.1	40	0.2	10000	1
A101210	candidateIDs_24	0	-75	100	33	2	8	2	4	2	16.6666666666667	-30	1	1	1	1	2	0	32	-70	10	4.5e-05	5.5e-05	0	0.035	-80	0	-115	0.004	52	90.1	1073.2	0.952	0.2	-75	-75	0.00024	2	8	130.5	10	50	3000	40	0.1	40	0.2	10000	1
A101210	candidateIDs_24	0	-75	100	33	2	8	2	4	3	16.6666666666667	-30	1	1	1	1	2	0	32	-70	10	4.5e-05	5.5e-05	0	0.035	-80	0	-115	0.00148	38.63	273.4	1022	0.775	0.2	-75	-75	0.00024	2	8	130.5	10	50	3000	40	0.1	40	0.2	10000	1
A101210	candidateIDs_24	0	-75	100	33	2	8	2	4	4	16.6666666666667	-30	1	1	1	1	2	0	32	-70	10	4.5e-05	5.5e-05	0	0.035	-80	0	-115	0.00105333333333333	39.88	65.8	2600	0.629	0.2	-75	-75	0.00024	2	8	130.5	10	50	3000	40	0.1	40	0.2	10000	1
E092710	candidateIDs_11	0	-75	100	33	2	8	2	4	1	16.6666666666667	-30	1	1	1	1	2	0	32	-70	10	4.5e-05	5.5e-05	0	0.035	-80	0	-115	0.00266666666666667	52	90.1	1073.2	0.952	0.2	-75	-75	0.00024	2	8	130.5	10	50	3000	40	0.1	40	0.2	10000	1
E092710	candidateIDs_11	0	-75	100	33	2	8	2	4	2	16.6666666666667	-30	1	1	1	1	2	0	32	-70	10	4.5e-05	5.5e-05	0	0.035	-80	0	-115	0.004	52	90.1	1073.2	0.952	0.2	-75	-75	0.00024	2	8	130.5	10	50	3000	40	0.1	40	0.2	10000	1
E092710	candidateIDs_11	0	-75	100	33	2	8	2	4	3	16.6666666666667	-30	1	1	1	1	2	0	32	-70	10	4.5e-05	5.5e-05	0	0.035	-80	0	-115	0.00148	38.63	273.4	1022	0.775	0.2	-75	-75	0.00024	2	8	130.5	10	50	3000	40	0.1	40	0.2	10000	1
E092710	candidateIDs_11	0	-75	100	33	2	8	2	4	4	16.6666666666667	-30	1	1	1	1	2	0	32	-70	10	4.5e-05	5.5e-05	0	0.035	-80	0	-115	0.00105333333333333	39.88	65.8	2600	0.629	0.2	-75	-75	0.00024	2	8	130.5	10	50	3000	40	0.1	40	0.2	10000	1
B101310	candidateIDs_31	0	-75	100	33	2	8	2	4	1	16.6666666666667	-30	1	1	1	1	2	0	32	-70	10	4.5e-05	5.5e-05	0	0.035	-80	0	-115	0.00266666666666667	52	90.1	1073.2	0.952	0.2	-75	-75	0.00024	2	8	130.5	10	50	3000	40	0.1	40	0.2	10000	1
B101310	candidateIDs_31	0	-75	100	33	2	8	2	4	2	16.6666666666667	-30	1	1	1	1	2	0	32	-70	10	4.5e-05	5.5e-05	0	0.035	-80	0	-115	0.004	52	90.1	1073.2	0.952	0.2	-75	-75	0.00024	2	8	130.5	10	50	3000	40	0.1	40	0.2	10000	1
B101310	candidateIDs_31	0	-75	100	33	2	8	2	4	3	16.6666666666667	-30	1	1	1	1	2	0	32	-70	10	4.5e-05	5.5e-05	0	0.035	-80	0	-115	0.00148	38.63	273.4	1022	0.775	0.2	-75	-75	0.00024	2	8	130.5	10	50	3000	40	0.1	40	0.2	10000	1
B101310	candidateIDs_31	0	-75	100	33	2	8	2	4	4	16.6666666666667	-30	1	1	1	1	2	0	32	-70	10	4.5e-05	5.5e-05	0	0.035	-80	0	-115	0.00105333333333333	39.88	65.8	2600	0.629	0.2	-75	-75	0.00024	2	8	130.5	10	50	3000	40	0.1	40	0.2	10000	1
C092910	candidateIDs_16	0	-75	100	33	2	8	2	4	1	16.6666666666667	-30	1	1	1	1	2	0	32	-70	10	4.5e-05	5.5e-05	0	0.035	-80	0	-115	0.00266666666666667	52	90.1	1073.2	0.952	0.2	-75	-75	0.00024	2	8	130.5	10	50	3000	40	0.1	40	0.2	10000	1
C092910	candidateIDs_16	0	-75	100	33	2	8	2	4	2	16.6666666666667	-30	1	1	1	1	2	0	32	-70	10	4.5e-05	5.5e-05	0	0.035	-80	0	-115	0.004	52	90.1	1073.2	0.952	0.2	-75	-75	0.00024	2	8	130.5	10	50	3000	40	0.1	40	0.2	10000	1
C092910	candidateIDs_16	0	-75	100	33	2	8	2	4	3	16.6666666666667	-30	1	1	1	1	2	0	32	-70	10	4.5e-05	5.5e-05	0	0.035	-80	0	-115	0.00148	38.63	273.4	1022	0.775	0.2	-75	-75	0.00024	2	8	130.5	10	50	3000	40	0.1	40	0.2	10000	1
C092910	candidateIDs_16	0	-75	100	33	2	8	2	4	4	16.6666666666667	-30	1	1	1	1	2	0	32	-70	10	4.5e-05	5.5e-05	0	0.035	-80	0	-115	0.00105333333333333	39.88	65.8	2600	0.629	0.2	-75	-75	0.00024	2	8	130.5	10	50	3000	40	0.1	40	0.2	10000	1
A092810	candidateIDs_12	0	-75	100	33	2	8	2	4	1	16.6666666666667	-30	1	1	1	1	2	0	32	-70	10	4.5e-05	5.5e-05	0	0.035	-80	0	-115	0.00266666666666667	52	90.1	1073.2	0.952	0.2	-75	-75	0.00024	2	8	130.5	10	50	3000	40	0.1	40	0.2	10000	1
A092810	candidateIDs_12	0	-75	100	33	2	8	2	4	2	16.6666666666667	-30	1	1	1	1	2	0	32	-70	10	4.5e-05	5.5e-05	0	0.035	-80	0	-115	0.004	52	90.1	1073.2	0.952	0.2	-75	-75	0.00024	2	8	130.5	10	50	3000	40	0.1	40	0.2	10000	1
A092810	candidateIDs_12	0	-75	100	33	2	8	2	4	3	16.6666666666667	-30	1	1	1	1	2	0	32	-70	10	4.5e-05	5.5e-05	0	0.035	-80	0	-115	0.00148	38.63	273.4	1022	0.775	0.2	-75	-75	0.00024	2	8	130.5	10	50	3000	40	0.1	40	0.2	10000	1
A092810	candidateIDs_12	0	-75	100	33	2	8	2	4	4	16.6666666666667	-30	1	1	1	1	2	0	32	-70	10	4.5e-05	5.5e-05	0	0.035	-80	0	-115	0.00105333333333333	39.88	65.8	2600	0.629	0.2	-75	-75	0.00024	2	8	130.5	10	50	3000	40	0.1	40	0.2	10000	1
D091810	candidateIDs_4	0	-75	100	33	2	8	2	4	1	16.6666666666667	-30	1	1	1	1	2	0	32	-70	10	4.5e-05	5.5e-05	0	0.035	-80	0	-115	0.00266666666666667	52	90.1	1073.2	0.952	0.2	-75	-75	0.00024	2	8	130.5	10	50	3000	40	0.1	40	0.2	10000	1
D091810	candidateIDs_4	0	-75	100	33	2	8	2	4	2	16.6666666666667	-30	1	1	1	1	2	0	32	-70	10	4.5e-05	5.5e-05	0	0.035	-80	0	-115	0.004	52	90.1	1073.2	0.952	0.2	-75	-75	0.00024	2	8	130.5	10	50	3000	40	0.1	40	0.2	10000	1
D091810	candidateIDs_4	0	-75	100	33	2	8	2	4	3	16.6666666666667	-30	1	1	1	1	2	0	32	-70	10	4.5e-05	5.5e-05	0	0.035	-80	0	-115	0.00148	38.63	273.4	1022	0.775	0.2	-75	-75	0.00024	2	8	130.5	10	50	3000	40	0.1	40	0.2	10000	1
D091810	candidateIDs_4	0	-75	100	33	2	8	2	4	4	16.6666666666667	-30	1	1	1	1	2	0	32	-70	10	4.5e-05	5.5e-05	0	0.035	-80	0	-115	0.00105333333333333	39.88	65.8	2600	0.629	0.2	-75	-75	0.00024	2	8	130.5	10	50	3000	40	0.1	40	0.2	10000	1
F091810	candidateIDs_6	0	-75	100	33	2	8	2	4	1	16.6666666666667	-30	1	1	1	1	2	0	32	-70	10	4.5e-05	5.5e-05	0	0.035	-80	0	-115	0.00266666666666667	52	90.1	1073.2	0.952	0.2	-75	-75	0.00024	2	8	130.5	10	50	3000	40	0.1	40	0.2	10000	1
F091810	candidateIDs_6	0	-75	100	33	2	8	2	4	2	16.6666666666667	-30	1	1	1	1	2	0	32	-70	10	4.5e-05	5.5e-05	0	0.035	-80	0	-115	0.004	52	90.1	1073.2	0.952	0.2	-75	-75	0.00024	2	8	130.5	10	50	3000	40	0.1	40	0.2	10000	1
F091810	candidateIDs_6	0	-75	100	33	2	8	2	4	3	16.6666666666667	-30	1	1	1	1	2	0	32	-70	10	4.5e-05	5.5e-05	0	0.035	-80	0	-115	0.00148	38.63	273.4	1022	0.775	0.2	-75	-75	0.00024	2	8	130.5	10	50	3000	40	0.1	40	0.2	10000	1
F091810	candidateIDs_6	0	-75	100	33	2	8	2	4	4	16.6666666666667	-30	1	1	1	1	2	0	32	-70	10	4.5e-05	5.5e-05	0	0.035	-80	0	-115	0.00105333333333333	39.88	65.8	2600	0.629	0.2	-75	-75	0.00024	2	8	130.5	10	50	3000	40	0.1	40	0.2	10000	1
K092810	candidateIDs_14	1	-74	100	33	2	8	2	4	1	16.6666666666667	-30	1	1	1	1	2	0	32	-70	10	4.5e-05	5.5e-05	0	0.035	-80	0	-115	0.00266666666666667	52	90.1	1073.2	0.952	0.2	-74	-74	0.00024	2	8	130.5	10	50	3000	40	0.1	40	0.2	10000	1
K092810	candidateIDs_14	1	-74	100	33	2	8	2	4	2	16.6666666666667	-30	1	1	1	1	2	0	32	-70	10	4.5e-05	5.5e-05	0	0.035	-80	0	-115	0.004	52	90.1	1073.2	0.952	0.2	-74	-74	0.00024	2	8	130.5	10	50	3000	40	0.1	40	0.2	10000	1
K092810	candidateIDs_14	1	-74	100	33	2	8	2	4	3	16.6666666666667	-30	1	1	1	1	2	0	32	-70	10	4.5e-05	5.5e-05	0	0.035	-80	0	-115	0.00148	38.63	273.4	1022	0.775	0.2	-74	-74	0.00024	2	8	130.5	10	50	3000	40	0.1	40	0.2	10000	1
K092810	candidateIDs_14	1	-74	100	33	2	8	2	4	4	16.6666666666667	-30	1	1	1	1	2	0	32	-70	10	4.5e-05	5.5e-05	0	0.035	-80	0	-115	0.00105333333333333	39.88	65.8	2600	0.629	0.2	-74	-74	0.00024	2	8	130.5	10	50	3000	40	0.1	40	0.2	10000	1
H101310	candidateIDs_36	1	-74	100	33	2	8	2	4	1	16.6666666666667	-30	1	1	1	1	2	0	32	-70	10	4.5e-05	5.5e-05	0	0.035	-80	0	-115	0.00266666666666667	52	90.1	1073.2	0.952	0.2	-74	-74	0.00024	2	8	130.5	10	50	3000	40	0.1	40	0.2	10000	1
H101310	candidateIDs_36	1	-74	100	33	2	8	2	4	2	16.6666666666667	-30	1	1	1	1	2	0	32	-70	10	4.5e-05	5.5e-05	0	0.035	-80	0	-115	0.004	52	90.1	1073.2	0.952	0.2	-74	-74	0.00024	2	8	130.5	10	50	3000	40	0.1	40	0.2	10000	1
H101310	candidateIDs_36	1	-74	100	33	2	8	2	4	3	16.6666666666667	-30	1	1	1	1	2	0	32	-70	10	4.5e-05	5.5e-05	0	0.035	-80	0	-115	0.00148	38.63	273.4	1022	0.775	0.2	-74	-74	0.00024	2	8	130.5	10	50	3000	40	0.1	40	0.2	10000	1
H101310	candidateIDs_36	1	-74	100	33	2	8	2	4	4	16.6666666666667	-30	1	1	1	1	2	0	32	-70	10	4.5e-05	5.5e-05	0	0.035	-80	0	-115	0.00105333333333333	39.88	65.8	2600	0.629	0.2	-74	-74	0.00024	2	8	130.5	10	50	3000	40	0.1	40	0.2	10000	1
E091810	candidateIDs_5	1	-74	100	33	2	8	2	4	1	16.6666666666667	-30	1	1	1	1	2	0	32	-70	10	4.5e-05	5.5e-05	0	0.035	-80	0	-115	0.00266666666666667	52	90.1	1073.2	0.952	0.2	-74	-74	0.00024	2	8	130.5	10	50	3000	40	0.1	40	0.2	10000	1
E091810	candidateIDs_5	1	-74	100	33	2	8	2	4	2	16.6666666666667	-30	1	1	1	1	2	0	32	-70	10	4.5e-05	5.5e-05	0	0.035	-80	0	-115	0.004	52	90.1	1073.2	0.952	0.2	-74	-74	0.00024	2	8	130.5	10	50	3000	40	0.1	40	0.2	10000	1
E091810	candidateIDs_5	1	-74	100	33	2	8	2	4	3	16.6666666666667	-30	1	1	1	1	2	0	32	-70	10	4.5e-05	5.5e-05	0	0.035	-80	0	-115	0.00148	38.63	273.4	1022	0.775	0.2	-74	-74	0.00024	2	8	130.5	10	50	3000	40	0.1	40	0.2	10000	1
E091810	candidateIDs_5	1	-74	100	33	2	8	2	4	4	16.6666666666667	-30	1	1	1	1	2	0	32	-70	10	4.5e-05	5.5e-05	0	0.035	-80	0	-115	0.00105333333333333	39.88	65.8	2600	0.629	0.2	-74	-74	0.00024	2	8	130.5	10	50	3000	40	0.1	40	0.2	10000	1
D101310	candidateIDs_32	1	-74	100	33	2	8	2	4	1	16.6666666666667	-30	1	1	1	1	2	0	32	-70	10	4.5e-05	5.5e-05	0	0.035	-80	0	-115	0.00266666666666667	52	90.1	1073.2	0.952	0.2	-74	-74	0.00024	2	8	130.5	10	50	3000	40	0.1	40	0.2	10000	1
D101310	candidateIDs_32	1	-74	100	33	2	8	2	4	2	16.6666666666667	-30	1	1	1	1	2	0	32	-70	10	4.5e-05	5.5e-05	0	0.035	-80	0	-115	0.004	52	90.1	1073.2	0.952	0.2	-74	-74	0.00024	2	8	130.5	10	50	3000	40	0.1	40	0.2	10000	1
D101310	candidateIDs_32	1	-74	100	33	2	8	2	4	3	16.6666666666667	-30	1	1	1	1	2	0	32	-70	10	4.5e-05	5.5e-05	0	0.035	-80	0	-115	0.00148	38.63	273.4	1022	0.775	0.2	-74	-74	0.00024	2	8	130.5	10	50	3000	40	0.1	40	0.2	10000	1
D101310	candidateIDs_32	1	-74	100	33	2	8	2	4	4	16.6666666666667	-30	1	1	1	1	2	0	32	-70	10	4.5e-05	5.5e-05	0	0.035	-80	0	-115	0.00105333333333333	39.88	65.8	2600	0.629	0.2	-74	-74	0.00024	2	8	130.5	10	50	3000	40	0.1	40	0.2	10000	1
F101310	candidateIDs_34	1	-74	100	33	2	8	2	4	1	16.6666666666667	-30	1	1	1	1	2	0	32	-70	10	4.5e-05	5.5e-05	0	0.035	-80	0	-115	0.00266666666666667	52	90.1	1073.2	0.952	0.2	-74	-74	0.00024	2	8	130.5	10	50	3000	40	0.1	40	0.2	10000	1
F101310	candidateIDs_34	1	-74	100	33	2	8	2	4	2	16.6666666666667	-30	1	1	1	1	2	0	32	-70	10	4.5e-05	5.5e-05	0	0.035	-80	0	-115	0.004	52	90.1	1073.2	0.952	0.2	-74	-74	0.00024	2	8	130.5	10	50	3000	40	0.1	40	0.2	10000	1
F101310	candidateIDs_34	1	-74	100	33	2	8	2	4	3	16.6666666666667	-30	1	1	1	1	2	0	32	-70	10	4.5e-05	5.5e-05	0	0.035	-80	0	-115	0.00148	38.63	273.4	1022	0.775	0.2	-74	-74	0.00024	2	8	130.5	10	50	3000	40	0.1	40	0.2	10000	1
F101310	candidateIDs_34	1	-74	100	33	2	8	2	4	4	16.6666666666667	-30	1	1	1	1	2	0	32	-70	10	4.5e-05	5.5e-05	0	0.035	-80	0	-115	0.00105333333333333	39.88	65.8	2600	0.629	0.2	-74	-74	0.00024	2	8	130.5	10	50	3000	40	0.1	40	0.2	10000	1
E100110	candidateIDs_20	1	-74	100	33	2	8	2	4	1	16.6666666666667	-30	1	1	1	1	2	0	32	-70	10	4.5e-05	5.5e-05	0	0.035	-80	0	-115	0.00266666666666667	52	90.1	1073.2	0.952	0.2	-74	-74	0.00024	2	8	130.5	10	50	3000	40	0.1	40	0.2	10000	1
E100110	candidateIDs_20	1	-74	100	33	2	8	2	4	2	16.6666666666667	-30	1	1	1	1	2	0	32	-70	10	4.5e-05	5.5e-05	0	0.035	-80	0	-115	0.004	52	90.1	1073.2	0.952	0.2	-74	-74	0.00024	2	8	130.5	10	50	3000	40	0.1	40	0.2	10000	1
E100110	candidateIDs_20	1	-74	100	33	2	8	2	4	3	16.6666666666667	-30	1	1	1	1	2	0	32	-70	10	4.5e-05	5.5e-05	0	0.035	-80	0	-115	0.00148	38.63	273.4	1022	0.775	0.2	-74	-74	0.00024	2	8	130.5	10	50	3000	40	0.1	40	0.2	10000	1
E100110	candidateIDs_20	1	-74	100	33	2	8	2	4	4	16.6666666666667	-30	1	1	1	1	2	0	32	-70	10	4.5e-05	5.5e-05	0	0.035	-80	0	-115	0.00105333333333333	39.88	65.8	2600	0.629	0.2	-74	-74	0.00024	2	8	130.5	10	50	3000	40	0.1	40	0.2	10000	1
G101310	candidateIDs_35	1	-74	100	33	2	8	2	4	1	16.6666666666667	-30	1	1	1	1	2	0	32	-70	10	4.5e-05	5.5e-05	0	0.035	-80	0	-115	0.00266666666666667	52	90.1	1073.2	0.952	0.2	-74	-74	0.00024	2	8	130.5	10	50	3000	40	0.1	40	0.2	10000	1
G101310	candidateIDs_35	1	-74	100	33	2	8	2	4	2	16.6666666666667	-30	1	1	1	1	2	0	32	-70	10	4.5e-05	5.5e-05	0	0.035	-80	0	-115	0.004	52	90.1	1073.2	0.952	0.2	-74	-74	0.00024	2	8	130.5	10	50	3000	40	0.1	40	0.2	10000	1
G101310	candidateIDs_35	1	-74	100	33	2	8	2	4	3	16.6666666666667	-30	1	1	1	1	2	0	32	-70	10	4.5e-05	5.5e-05	0	0.035	-80	0	-115	0.00148	38.63	273.4	1022	0.775	0.2	-74	-74	0.00024	2	8	130.5	10	50	3000	40	0.1	40	0.2	10000	1
G101310	candidateIDs_35	1	-74	100	33	2	8	2	4	4	16.6666666666667	-30	1	1	1	1	2	0	32	-70	10	4.5e-05	5.5e-05	0	0.035	-80	0	-115	0.00105333333333333	39.88	65.8	2600	0.629	0.2	-74	-74	0.00024	2	8	130.5	10	50	3000	40	0.1	40	0.2	10000	1
I101210	candidateIDs_29	1	-74	100	33	2	8	2	4	1	16.6666666666667	-30	1	1	1	1	2	0	32	-70	10	4.5e-05	5.5e-05	0	0.035	-80	0	-115	0.00266666666666667	52	90.1	1073.2	0.952	0.2	-74	-74	0.00024	2	8	130.5	10	50	3000	40	0.1	40	0.2	10000	1
I101210	candidateIDs_29	1	-74	100	33	2	8	2	4	2	16.6666666666667	-30	1	1	1	1	2	0	32	-70	10	4.5e-05	5.5e-05	0	0.035	-80	0	-115	0.004	52	90.1	1073.2	0.952	0.2	-74	-74	0.00024	2	8	130.5	10	50	3000	40	0.1	40	0.2	10000	1
I101210	candidateIDs_29	1	-74	100	33	2	8	2	4	3	16.6666666666667	-30	1	1	1	1	2	0	32	-70	10	4.5e-05	5.5e-05	0	0.035	-80	0	-115	0.00148	38.63	273.4	1022	0.775	0.2	-74	-74	0.00024	2	8	130.5	10	50	3000	40	0.1	40	0.2	10000	1
I101210	candidateIDs_29	1	-74	100	33	2	8	2	4	4	16.6666666666667	-30	1	1	1	1	2	0	32	-70	10	4.5e-05	5.5e-05	0	0.035	-80	0	-115	0.00105333333333333	39.88	65.8	2600	0.629	0.2	-74	-74	0.00024	2	8	130.5	10	50	3000	40	0.1	40	0.2	10000	1
C101210	candidateIDs_2	1	-74	100	33	2	8	2	4	1	16.6666666666667	-30	1	1	1	1	2	0	32	-70	10	4.5e-05	5.5e-05	0	0.035	-80	0	-115	0.00266666666666667	52	90.1	1073.2	0.952	0.2	-74	-74	0.00024	2	8	130.5	10	50	3000	40	0.1	40	0.2	10000	1
C101210	candidateIDs_2	1	-74	100	33	2	8	2	4	2	16.6666666666667	-30	1	1	1	1	2	0	32	-70	10	4.5e-05	5.5e-05	0	0.035	-80	0	-115	0.004	52	90.1	1073.2	0.952	0.2	-74	-74	0.00024	2	8	130.5	10	50	3000	40	0.1	40	0.2	10000	1
C101210	candidateIDs_2	1	-74	100	33	2	8	2	4	3	16.6666666666667	-30	1	1	1	1	2	0	32	-70	10	4.5e-05	5.5e-05	0	0.035	-80	0	-115	0.00148	38.63	273.4	1022	0.775	0.2	-74	-74	0.00024	2	8	130.5	10	50	3000	40	0.1	40	0.2	10000	1
C101210	candidateIDs_2	1	-74	100	33	2	8	2	4	4	16.6666666666667	-30	1	1	1	1	2	0	32	-70	10	4.5e-05	5.5e-05	0	0.035	-80	0	-115	0.00105333333333333	39.88	65.8	2600	0.629	0.2	-74	-74	0.00024	2	8	130.5	10	50	3000	40	0.1	40	0.2	10000	1
B100110	candidateIDs_19	1	-74	100	33	2	8	2	4	1	16.6666666666667	-30	1	1	1	1	2	0	32	-70	10	4.5e-05	5.5e-05	0	0.035	-80	0	-115	0.00266666666666667	52	90.1	1073.2	0.952	0.2	-74	-74	0.00024	2	8	130.5	10	50	3000	40	0.1	40	0.2	10000	1
B100110	candidateIDs_19	1	-74	100	33	2	8	2	4	2	16.6666666666667	-30	1	1	1	1	2	0	32	-70	10	4.5e-05	5.5e-05	0	0.035	-80	0	-115	0.004	52	90.1	1073.2	0.952	0.2	-74	-74	0.00024	2	8	130.5	10	50	3000	40	0.1	40	0.2	10000	1
B100110	candidateIDs_19	1	-74	100	33	2	8	2	4	3	16.6666666666667	-30	1	1	1	1	2	0	32	-70	10	4.5e-05	5.5e-05	0	0.035	-80	0	-115	0.00148	38.63	273.4	1022	0.775	0.2	-74	-74	0.00024	2	8	130.5	10	50	3000	40	0.1	40	0.2	10000	1
B100110	candidateIDs_19	1	-74	100	33	2	8	2	4	4	16.6666666666667	-30	1	1	1	1	2	0	32	-70	10	4.5e-05	5.5e-05	0	0.035	-80	0	-115	0.00105333333333333	39.88	65.8	2600	0.629	0.2	-74	-74	0.00024	2	8	130.5	10	50	3000	40	0.1	40	0.2	10000	1
A092110	candidateIDs_7	1	-74	100	33	2	8	2	4	1	16.6666666666667	-30	1	1	1	1	2	0	32	-70	10	4.5e-05	5.5e-05	0	0.035	-80	0	-115	0.00266666666666667	52	90.1	1073.2	0.952	0.2	-74	-74	0.00024	2	8	130.5	10	50	3000	40	0.1	40	0.2	10000	1
A092110	candidateIDs_7	1	-74	100	33	2	8	2	4	2	16.6666666666667	-30	1	1	1	1	2	0	32	-70	10	4.5e-05	5.5e-05	0	0.035	-80	0	-115	0.004	52	90.1	1073.2	0.952	0.2	-74	-74	0.00024	2	8	130.5	10	50	3000	40	0.1	40	0.2	10000	1
A092110	candidateIDs_7	1	-74	100	33	2	8	2	4	3	16.6666666666667	-30	1	1	1	1	2	0	32	-70	10	4.5e-05	5.5e-05	0	0.035	-80	0	-115	0.00148	38.63	273.4	1022	0.775	0.2	-74	-74	0.00024	2	8	130.5	10	50	3000	40	0.1	40	0.2	10000	1
A092110	candidateIDs_7	1	-74	100	33	2	8	2	4	4	16.6666666666667	-30	1	1	1	1	2	0	32	-70	10	4.5e-05	5.5e-05	0	0.035	-80	0	-115	0.00105333333333333	39.88	65.8	2600	0.629	0.2	-74	-74	0.00024	2	8	130.5	10	50	3000	40	0.1	40	0.2	10000	1
E092910	candidateIDs_18	1	-74	100	33	2	8	2	4	1	16.6666666666667	-30	1	1	1	1	2	0	32	-70	10	4.5e-05	5.5e-05	0	0.035	-80	0	-115	0.00266666666666667	52	90.1	1073.2	0.952	0.2	-74	-74	0.00024	2	8	130.5	10	50	3000	40	0.1	40	0.2	10000	1
E092910	candidateIDs_18	1	-74	100	33	2	8	2	4	2	16.6666666666667	-30	1	1	1	1	2	0	32	-70	10	4.5e-05	5.5e-05	0	0.035	-80	0	-115	0.004	52	90.1	1073.2	0.952	0.2	-74	-74	0.00024	2	8	130.5	10	50	3000	40	0.1	40	0.2	10000	1
E092910	candidateIDs_18	1	-74	100	33	2	8	2	4	3	16.6666666666667	-30	1	1	1	1	2	0	32	-70	10	4.5e-05	5.5e-05	0	0.035	-80	0	-115	0.00148	38.63	273.4	1022	0.775	0.2	-74	-74	0.00024	2	8	130.5	10	50	3000	40	0.1	40	0.2	10000	1
E092910	candidateIDs_18	1	-74	100	33	2	8	2	4	4	16.6666666666667	-30	1	1	1	1	2	0	32	-70	10	4.5e-05	5.5e-05	0	0.035	-80	0	-115	0.00105333333333333	39.88	65.8	2600	0.629	0.2	-74	-74	0.00024	2	8	130.5	10	50	3000	40	0.1	40	0.2	10000	1
E101310	candidateIDs_33	1	-74	100	33	2	8	2	4	1	16.6666666666667	-30	1	1	1	1	2	0	32	-70	10	4.5e-05	5.5e-05	0	0.035	-80	0	-115	0.00266666666666667	52	90.1	1073.2	0.952	0.2	-74	-74	0.00024	2	8	130.5	10	50	3000	40	0.1	40	0.2	10000	1
E101310	candidateIDs_33	1	-74	100	33	2	8	2	4	2	16.6666666666667	-30	1	1	1	1	2	0	32	-70	10	4.5e-05	5.5e-05	0	0.035	-80	0	-115	0.004	52	90.1	1073.2	0.952	0.2	-74	-74	0.00024	2	8	130.5	10	50	3000	40	0.1	40	0.2	10000	1
E101310	candidateIDs_33	1	-74	100	33	2	8	2	4	3	16.6666666666667	-30	1	1	1	1	2	0	32	-70	10	4.5e-05	5.5e-05	0	0.035	-80	0	-115	0.00148	38.63	273.4	1022	0.775	0.2	-74	-74	0.00024	2	8	130.5	10	50	3000	40	0.1	40	0.2	10000	1
E101310	candidateIDs_33	1	-74	100	33	2	8	2	4	4	16.6666666666667	-30	1	1	1	1	2	0	32	-70	10	4.5e-05	5.5e-05	0	0.035	-80	0	-115	0.00105333333333333	39.88	65.8	2600	0.629	0.2	-74	-74	0.00024	2	8	130.5	10	50	3000	40	0.1	40	0.2	10000	1
D100810	candidateIDs_23	1	-74	100	33	2	8	2	4	1	16.6666666666667	-30	1	1	1	1	2	0	32	-70	10	4.5e-05	5.5e-05	0	0.035	-80	0	-115	0.00266666666666667	52	90.1	1073.2	0.952	0.2	-74	-74	0.00024	2	8	130.5	10	50	3000	40	0.1	40	0.2	10000	1
D100810	candidateIDs_23	1	-74	100	33	2	8	2	4	2	16.6666666666667	-30	1	1	1	1	2	0	32	-70	10	4.5e-05	5.5e-05	0	0.035	-80	0	-115	0.004	52	90.1	1073.2	0.952	0.2	-74	-74	0.00024	2	8	130.5	10	50	3000	40	0.1	40	0.2	10000	1
D100810	candidateIDs_23	1	-74	100	33	2	8	2	4	3	16.6666666666667	-30	1	1	1	1	2	0	32	-70	10	4.5e-05	5.5e-05	0	0.035	-80	0	-115	0.00148	38.63	273.4	1022	0.775	0.2	-74	-74	0.00024	2	8	130.5	10	50	3000	40	0.1	40	0.2	10000	1
D100810	candidateIDs_23	1	-74	100	33	2	8	2	4	4	16.6666666666667	-30	1	1	1	1	2	0	32	-70	10	4.5e-05	5.5e-05	0	0.035	-80	0	-115	0.00105333333333333	39.88	65.8	2600	0.629	0.2	-74	-74	0.00024	2	8	130.5	10	50	3000	40	0.1	40	0.2	10000	1
E101210	candidateIDs_27	1	-74	100	33	2	8	2	4	1	16.6666666666667	-30	1	1	1	1	2	0	32	-70	10	4.5e-05	5.5e-05	0	0.035	-80	0	-115	0.00266666666666667	52	90.1	1073.2	0.952	0.2	-74	-74	0.00024	2	8	130.5	10	50	3000	40	0.1	40	0.2	10000	1
E101210	candidateIDs_27	1	-74	100	33	2	8	2	4	2	16.6666666666667	-30	1	1	1	1	2	0	32	-70	10	4.5e-05	5.5e-05	0	0.035	-80	0	-115	0.004	52	90.1	1073.2	0.952	0.2	-74	-74	0.00024	2	8	130.5	10	50	3000	40	0.1	40	0.2	10000	1
E101210	candidateIDs_27	1	-74	100	33	2	8	2	4	3	16.6666666666667	-30	1	1	1	1	2	0	32	-70	10	4.5e-05	5.5e-05	0	0.035	-80	0	-115	0.00148	38.63	273.4	1022	0.775	0.2	-74	-74	0.00024	2	8	130.5	10	50	3000	40	0.1	40	0.2	10000	1
E101210	candidateIDs_27	1	-74	100	33	2	8	2	4	4	16.6666666666667	-30	1	1	1	1	2	0	32	-70	10	4.5e-05	5.5e-05	0	0.035	-80	0	-115	0.00105333333333333	39.88	65.8	2600	0.629	0.2	-74	-74	0.00024	2	8	130.5	10	50	3000	40	0.1	40	0.2	10000	1
C092810	candidateIDs_13	1	-74	100	33	2	8	2	4	1	16.6666666666667	-30	1	1	1	1	2	0	32	-70	10	4.5e-05	5.5e-05	0	0.035	-80	0	-115	0.00266666666666667	52	90.1	1073.2	0.952	0.2	-74	-74	0.00024	2	8	130.5	10	50	3000	40	0.1	40	0.2	10000	1
C092810	candidateIDs_13	1	-74	100	33	2	8	2	4	2	16.6666666666667	-30	1	1	1	1	2	0	32	-70	10	4.5e-05	5.5e-05	0	0.035	-80	0	-115	0.004	52	90.1	1073.2	0.952	0.2	-74	-74	0.00024	2	8	130.5	10	50	3000	40	0.1	40	0.2	10000	1
C092810	candidateIDs_13	1	-74	100	33	2	8	2	4	3	16.6666666666667	-30	1	1	1	1	2	0	32	-70	10	4.5e-05	5.5e-05	0	0.035	-80	0	-115	0.00148	38.63	273.4	1022	0.775	0.2	-74	-74	0.00024	2	8	130.5	10	50	3000	40	0.1	40	0.2	10000	1
C092810	candidateIDs_13	1	-74	100	33	2	8	2	4	4	16.6666666666667	-30	1	1	1	1	2	0	32	-70	10	4.5e-05	5.5e-05	0	0.035	-80	0	-115	0.00105333333333333	39.88	65.8	2600	0.629	0.2	-74	-74	0.00024	2	8	130.5	10	50	3000	40	0.1	40	0.2	10000	1
M101210	candidateIDs_30	1	-74	100	33	2	8	2	4	1	16.6666666666667	-30	1	1	1	1	2	0	32	-70	10	4.5e-05	5.5e-05	0	0.035	-80	0	-115	0.00266666666666667	52	90.1	1073.2	0.952	0.2	-74	-74	0.00024	2	8	130.5	10	50	3000	40	0.1	40	0.2	10000	1
M101210	candidateIDs_30	1	-74	100	33	2	8	2	4	2	16.6666666666667	-30	1	1	1	1	2	0	32	-70	10	4.5e-05	5.5e-05	0	0.035	-80	0	-115	0.004	52	90.1	1073.2	0.952	0.2	-74	-74	0.00024	2	8	130.5	10	50	3000	40	0.1	40	0.2	10000	1
M101210	candidateIDs_30	1	-74	100	33	2	8	2	4	3	16.6666666666667	-30	1	1	1	1	2	0	32	-70	10	4.5e-05	5.5e-05	0	0.035	-80	0	-115	0.00148	38.63	273.4	1022	0.775	0.2	-74	-74	0.00024	2	8	130.5	10	50	3000	40	0.1	40	0.2	10000	1
M101210	candidateIDs_30	1	-74	100	33	2	8	2	4	4	16.6666666666667	-30	1	1	1	1	2	0	32	-70	10	4.5e-05	5.5e-05	0	0.035	-80	0	-115	0.00105333333333333	39.88	65.8	2600	0.629	0.2	-74	-74	0.00024	2	8	130.5	10	50	3000	40	0.1	40	0.2	10000	1
A101210	candidateIDs_24	1	-74	100	33	2	8	2	4	1	16.6666666666667	-30	1	1	1	1	2	0	32	-70	10	4.5e-05	5.5e-05	0	0.035	-80	0	-115	0.00266666666666667	52	90.1	1073.2	0.952	0.2	-74	-74	0.00024	2	8	130.5	10	50	3000	40	0.1	40	0.2	10000	1
A101210	candidateIDs_24	1	-74	100	33	2	8	2	4	2	16.6666666666667	-30	1	1	1	1	2	0	32	-70	10	4.5e-05	5.5e-05	0	0.035	-80	0	-115	0.004	52	90.1	1073.2	0.952	0.2	-74	-74	0.00024	2	8	130.5	10	50	3000	40	0.1	40	0.2	10000	1
A101210	candidateIDs_24	1	-74	100	33	2	8	2	4	3	16.6666666666667	-30	1	1	1	1	2	0	32	-70	10	4.5e-05	5.5e-05	0	0.035	-80	0	-115	0.00148	38.63	273.4	1022	0.775	0.2	-74	-74	0.00024	2	8	130.5	10	50	3000	40	0.1	40	0.2	10000	1
A101210	candidateIDs_24	1	-74	100	33	2	8	2	4	4	16.6666666666667	-30	1	1	1	1	2	0	32	-70	10	4.5e-05	5.5e-05	0	0.035	-80	0	-115	0.00105333333333333	39.88	65.8	2600	0.629	0.2	-74	-74	0.00024	2	8	130.5	10	50	3000	40	0.1	40	0.2	10000	1
E092710	candidateIDs_11	1	-74	100	33	2	8	2	4	1	16.6666666666667	-30	1	1	1	1	2	0	32	-70	10	4.5e-05	5.5e-05	0	0.035	-80	0	-115	0.00266666666666667	52	90.1	1073.2	0.952	0.2	-74	-74	0.00024	2	8	130.5	10	50	3000	40	0.1	40	0.2	10000	1
E092710	candidateIDs_11	1	-74	100	33	2	8	2	4	2	16.6666666666667	-30	1	1	1	1	2	0	32	-70	10	4.5e-05	5.5e-05	0	0.035	-80	0	-115	0.004	52	90.1	1073.2	0.952	0.2	-74	-74	0.00024	2	8	130.5	10	50	3000	40	0.1	40	0.2	10000	1
E092710	candidateIDs_11	1	-74	100	33	2	8	2	4	3	16.6666666666667	-30	1	1	1	1	2	0	32	-70	10	4.5e-05	5.5e-05	0	0.035	-80	0	-115	0.00148	38.63	273.4	1022	0.775	0.2	-74	-74	0.00024	2	8	130.5	10	50	3000	40	0.1	40	0.2	10000	1
E092710	candidateIDs_11	1	-74	100	33	2	8	2	4	4	16.6666666666667	-30	1	1	1	1	2	0	32	-70	10	4.5e-05	5.5e-05	0	0.035	-80	0	-115	0.00105333333333333	39.88	65.8	2600	0.629	0.2	-74	-74	0.00024	2	8	130.5	10	50	3000	40	0.1	40	0.2	10000	1
B101310	candidateIDs_31	1	-74	100	33	2	8	2	4	1	16.6666666666667	-30	1	1	1	1	2	0	32	-70	10	4.5e-05	5.5e-05	0	0.035	-80	0	-115	0.00266666666666667	52	90.1	1073.2	0.952	0.2	-74	-74	0.00024	2	8	130.5	10	50	3000	40	0.1	40	0.2	10000	1
B101310	candidateIDs_31	1	-74	100	33	2	8	2	4	2	16.6666666666667	-30	1	1	1	1	2	0	32	-70	10	4.5e-05	5.5e-05	0	0.035	-80	0	-115	0.004	52	90.1	1073.2	0.952	0.2	-74	-74	0.00024	2	8	130.5	10	50	3000	40	0.1	40	0.2	10000	1
B101310	candidateIDs_31	1	-74	100	33	2	8	2	4	3	16.6666666666667	-30	1	1	1	1	2	0	32	-70	10	4.5e-05	5.5e-05	0	0.035	-80	0	-115	0.00148	38.63	273.4	1022	0.775	0.2	-74	-74	0.00024	2	8	130.5	10	50	3000	40	0.1	40	0.2	10000	1
B101310	candidateIDs_31	1	-74	100	33	2	8	2	4	4	16.6666666666667	-30	1	1	1	1	2	0	32	-70	10	4.5e-05	5.5e-05	0	0.035	-80	0	-115	0.00105333333333333	39.88	65.8	2600	0.629	0.2	-74	-74	0.00024	2	8	130.5	10	50	3000	40	0.1	40	0.2	10000	1
C092910	candidateIDs_16	1	-74	100	33	2	8	2	4	1	16.6666666666667	-30	1	1	1	1	2	0	32	-70	10	4.5e-05	5.5e-05	0	0.035	-80	0	-115	0.00266666666666667	52	90.1	1073.2	0.952	0.2	-74	-74	0.00024	2	8	130.5	10	50	3000	40	0.1	40	0.2	10000	1
C092910	candidateIDs_16	1	-74	100	33	2	8	2	4	2	16.6666666666667	-30	1	1	1	1	2	0	32	-70	10	4.5e-05	5.5e-05	0	0.035	-80	0	-115	0.004	52	90.1	1073.2	0.952	0.2	-74	-74	0.00024	2	8	130.5	10	50	3000	40	0.1	40	0.2	10000	1
C092910	candidateIDs_16	1	-74	100	33	2	8	2	4	3	16.6666666666667	-30	1	1	1	1	2	0	32	-70	10	4.5e-05	5.5e-05	0	0.035	-80	0	-115	0.00148	38.63	273.4	1022	0.775	0.2	-74	-74	0.00024	2	8	130.5	10	50	3000	40	0.1	40	0.2	10000	1
C092910	candidateIDs_16	1	-74	100	33	2	8	2	4	4	16.6666666666667	-30	1	1	1	1	2	0	32	-70	10	4.5e-05	5.5e-05	0	0.035	-80	0	-115	0.00105333333333333	39.88	65.8	2600	0.629	0.2	-74	-74	0.00024	2	8	130.5	10	50	3000	40	0.1	40	0.2	10000	1
A092810	candidateIDs_12	1	-74	100	33	2	8	2	4	1	16.6666666666667	-30	1	1	1	1	2	0	32	-70	10	4.5e-05	5.5e-05	0	0.035	-80	0	-115	0.00266666666666667	52	90.1	1073.2	0.952	0.2	-74	-74	0.00024	2	8	130.5	10	50	3000	40	0.1	40	0.2	10000	1
A092810	candidateIDs_12	1	-74	100	33	2	8	2	4	2	16.6666666666667	-30	1	1	1	1	2	0	32	-70	10	4.5e-05	5.5e-05	0	0.035	-80	0	-115	0.004	52	90.1	1073.2	0.952	0.2	-74	-74	0.00024	2	8	130.5	10	50	3000	40	0.1	40	0.2	10000	1
A092810	candidateIDs_12	1	-74	100	33	2	8	2	4	3	16.6666666666667	-30	1	1	1	1	2	0	32	-70	10	4.5e-05	5.5e-05	0	0.035	-80	0	-115	0.00148	38.63	273.4	1022	0.775	0.2	-74	-74	0.00024	2	8	130.5	10	50	3000	40	0.1	40	0.2	10000	1
A092810	candidateIDs_12	1	-74	100	33	2	8	2	4	4	16.6666666666667	-30	1	1	1	1	2	0	32	-70	10	4.5e-05	5.5e-05	0	0.035	-80	0	-115	0.00105333333333333	39.88	65.8	2600	0.629	0.2	-74	-74	0.00024	2	8	130.5	10	50	3000	40	0.1	40	0.2	10000	1
D091810	candidateIDs_4	1	-74	100	33	2	8	2	4	1	16.6666666666667	-30	1	1	1	1	2	0	32	-70	10	4.5e-05	5.5e-05	0	0.035	-80	0	-115	0.00266666666666667	52	90.1	1073.2	0.952	0.2	-74	-74	0.00024	2	8	130.5	10	50	3000	40	0.1	40	0.2	10000	1
D091810	candidateIDs_4	1	-74	100	33	2	8	2	4	2	16.6666666666667	-30	1	1	1	1	2	0	32	-70	10	4.5e-05	5.5e-05	0	0.035	-80	0	-115	0.004	52	90.1	1073.2	0.952	0.2	-74	-74	0.00024	2	8	130.5	10	50	3000	40	0.1	40	0.2	10000	1
D091810	candidateIDs_4	1	-74	100	33	2	8	2	4	3	16.6666666666667	-30	1	1	1	1	2	0	32	-70	10	4.5e-05	5.5e-05	0	0.035	-80	0	-115	0.00148	38.63	273.4	1022	0.775	0.2	-74	-74	0.00024	2	8	130.5	10	50	3000	40	0.1	40	0.2	10000	1
D091810	candidateIDs_4	1	-74	100	33	2	8	2	4	4	16.6666666666667	-30	1	1	1	1	2	0	32	-70	10	4.5e-05	5.5e-05	0	0.035	-80	0	-115	0.00105333333333333	39.88	65.8	2600	0.629	0.2	-74	-74	0.00024	2	8	130.5	10	50	3000	40	0.1	40	0.2	10000	1
F091810	candidateIDs_6	1	-74	100	33	2	8	2	4	1	16.6666666666667	-30	1	1	1	1	2	0	32	-70	10	4.5e-05	5.5e-05	0	0.035	-80	0	-115	0.00266666666666667	52	90.1	1073.2	0.952	0.2	-74	-74	0.00024	2	8	130.5	10	50	3000	40	0.1	40	0.2	10000	1
F091810	candidateIDs_6	1	-74	100	33	2	8	2	4	2	16.6666666666667	-30	1	1	1	1	2	0	32	-70	10	4.5e-05	5.5e-05	0	0.035	-80	0	-115	0.004	52	90.1	1073.2	0.952	0.2	-74	-74	0.00024	2	8	130.5	10	50	3000	40	0.1	40	0.2	10000	1
F091810	candidateIDs_6	1	-74	100	33	2	8	2	4	3	16.6666666666667	-30	1	1	1	1	2	0	32	-70	10	4.5e-05	5.5e-05	0	0.035	-80	0	-115	0.00148	38.63	273.4	1022	0.775	0.2	-74	-74	0.00024	2	8	130.5	10	50	3000	40	0.1	40	0.2	10000	1
F091810	candidateIDs_6	1	-74	100	33	2	8	2	4	4	16.6666666666667	-30	1	1	1	1	2	0	32	-70	10	4.5e-05	5.5e-05	0	0.035	-80	0	-115	0.00105333333333333	39.88	65.8	2600	0.629	0.2	-74	-74	0.00024	2	8	130.5	10	50	3000	40	0.1	40	0.2	10000	1
K092810	candidateIDs_14	10	-65	100	33	2	8	2	4	1	16.6666666666667	-30	1	1	1	1	2	0	32	-70	10	4.5e-05	5.5e-05	0	0.035	-80	0	-115	0.00266666666666667	52	90.1	1073.2	0.952	0.2	-65	-65	0.00024	2	8	130.5	10	50	3000	40	0.1	40	0.2	10000	1
K092810	candidateIDs_14	10	-65	100	33	2	8	2	4	2	16.6666666666667	-30	1	1	1	1	2	0	32	-70	10	4.5e-05	5.5e-05	0	0.035	-80	0	-115	0.004	52	90.1	1073.2	0.952	0.2	-65	-65	0.00024	2	8	130.5	10	50	3000	40	0.1	40	0.2	10000	1
K092810	candidateIDs_14	10	-65	100	33	2	8	2	4	3	16.6666666666667	-30	1	1	1	1	2	0	32	-70	10	4.5e-05	5.5e-05	0	0.035	-80	0	-115	0.00148	38.63	273.4	1022	0.775	0.2	-65	-65	0.00024	2	8	130.5	10	50	3000	40	0.1	40	0.2	10000	1
K092810	candidateIDs_14	10	-65	100	33	2	8	2	4	4	16.6666666666667	-30	1	1	1	1	2	0	32	-70	10	4.5e-05	5.5e-05	0	0.035	-80	0	-115	0.00105333333333333	39.88	65.8	2600	0.629	0.2	-65	-65	0.00024	2	8	130.5	10	50	3000	40	0.1	40	0.2	10000	1
H101310	candidateIDs_36	10	-65	100	33	2	8	2	4	1	16.6666666666667	-30	1	1	1	1	2	0	32	-70	10	4.5e-05	5.5e-05	0	0.035	-80	0	-115	0.00266666666666667	52	90.1	1073.2	0.952	0.2	-65	-65	0.00024	2	8	130.5	10	50	3000	40	0.1	40	0.2	10000	1
H101310	candidateIDs_36	10	-65	100	33	2	8	2	4	2	16.6666666666667	-30	1	1	1	1	2	0	32	-70	10	4.5e-05	5.5e-05	0	0.035	-80	0	-115	0.004	52	90.1	1073.2	0.952	0.2	-65	-65	0.00024	2	8	130.5	10	50	3000	40	0.1	40	0.2	10000	1
H101310	candidateIDs_36	10	-65	100	33	2	8	2	4	3	16.6666666666667	-30	1	1	1	1	2	0	32	-70	10	4.5e-05	5.5e-05	0	0.035	-80	0	-115	0.00148	38.63	273.4	1022	0.775	0.2	-65	-65	0.00024	2	8	130.5	10	50	3000	40	0.1	40	0.2	10000	1
H101310	candidateIDs_36	10	-65	100	33	2	8	2	4	4	16.6666666666667	-30	1	1	1	1	2	0	32	-70	10	4.5e-05	5.5e-05	0	0.035	-80	0	-115	0.00105333333333333	39.88	65.8	2600	0.629	0.2	-65	-65	0.00024	2	8	130.5	10	50	3000	40	0.1	40	0.2	10000	1
E091810	candidateIDs_5	10	-65	100	33	2	8	2	4	1	16.6666666666667	-30	1	1	1	1	2	0	32	-70	10	4.5e-05	5.5e-05	0	0.035	-80	0	-115	0.00266666666666667	52	90.1	1073.2	0.952	0.2	-65	-65	0.00024	2	8	130.5	10	50	3000	40	0.1	40	0.2	10000	1
E091810	candidateIDs_5	10	-65	100	33	2	8	2	4	2	16.6666666666667	-30	1	1	1	1	2	0	32	-70	10	4.5e-05	5.5e-05	0	0.035	-80	0	-115	0.004	52	90.1	1073.2	0.952	0.2	-65	-65	0.00024	2	8	130.5	10	50	3000	40	0.1	40	0.2	10000	1
E091810	candidateIDs_5	10	-65	100	33	2	8	2	4	3	16.6666666666667	-30	1	1	1	1	2	0	32	-70	10	4.5e-05	5.5e-05	0	0.035	-80	0	-115	0.00148	38.63	273.4	1022	0.775	0.2	-65	-65	0.00024	2	8	130.5	10	50	3000	40	0.1	40	0.2	10000	1
E091810	candidateIDs_5	10	-65	100	33	2	8	2	4	4	16.6666666666667	-30	1	1	1	1	2	0	32	-70	10	4.5e-05	5.5e-05	0	0.035	-80	0	-115	0.00105333333333333	39.88	65.8	2600	0.629	0.2	-65	-65	0.00024	2	8	130.5	10	50	3000	40	0.1	40	0.2	10000	1
D101310	candidateIDs_32	10	-65	100	33	2	8	2	4	1	16.6666666666667	-30	1	1	1	1	2	0	32	-70	10	4.5e-05	5.5e-05	0	0.035	-80	0	-115	0.00266666666666667	52	90.1	1073.2	0.952	0.2	-65	-65	0.00024	2	8	130.5	10	50	3000	40	0.1	40	0.2	10000	1
D101310	candidateIDs_32	10	-65	100	33	2	8	2	4	2	16.6666666666667	-30	1	1	1	1	2	0	32	-70	10	4.5e-05	5.5e-05	0	0.035	-80	0	-115	0.004	52	90.1	1073.2	0.952	0.2	-65	-65	0.00024	2	8	130.5	10	50	3000	40	0.1	40	0.2	10000	1
D101310	candidateIDs_32	10	-65	100	33	2	8	2	4	3	16.6666666666667	-30	1	1	1	1	2	0	32	-70	10	4.5e-05	5.5e-05	0	0.035	-80	0	-115	0.00148	38.63	273.4	1022	0.775	0.2	-65	-65	0.00024	2	8	130.5	10	50	3000	40	0.1	40	0.2	10000	1
D101310	candidateIDs_32	10	-65	100	33	2	8	2	4	4	16.6666666666667	-30	1	1	1	1	2	0	32	-70	10	4.5e-05	5.5e-05	0	0.035	-80	0	-115	0.00105333333333333	39.88	65.8	2600	0.629	0.2	-65	-65	0.00024	2	8	130.5	10	50	3000	40	0.1	40	0.2	10000	1
F101310	candidateIDs_34	10	-65	100	33	2	8	2	4	1	16.6666666666667	-30	1	1	1	1	2	0	32	-70	10	4.5e-05	5.5e-05	0	0.035	-80	0	-115	0.00266666666666667	52	90.1	1073.2	0.952	0.2	-65	-65	0.00024	2	8	130.5	10	50	3000	40	0.1	40	0.2	10000	1
F101310	candidateIDs_34	10	-65	100	33	2	8	2	4	2	16.6666666666667	-30	1	1	1	1	2	0	32	-70	10	4.5e-05	5.5e-05	0	0.035	-80	0	-115	0.004	52	90.1	1073.2	0.952	0.2	-65	-65	0.00024	2	8	130.5	10	50	3000	40	0.1	40	0.2	10000	1
F101310	candidateIDs_34	10	-65	100	33	2	8	2	4	3	16.6666666666667	-30	1	1	1	1	2	0	32	-70	10	4.5e-05	5.5e-05	0	0.035	-80	0	-115	0.00148	38.63	273.4	1022	0.775	0.2	-65	-65	0.00024	2	8	130.5	10	50	3000	40	0.1	40	0.2	10000	1
F101310	candidateIDs_34	10	-65	100	33	2	8	2	4	4	16.6666666666667	-30	1	1	1	1	2	0	32	-70	10	4.5e-05	5.5e-05	0	0.035	-80	0	-115	0.00105333333333333	39.88	65.8	2600	0.629	0.2	-65	-65	0.00024	2	8	130.5	10	50	3000	40	0.1	40	0.2	10000	1
E100110	candidateIDs_20	10	-65	100	33	2	8	2	4	1	16.6666666666667	-30	1	1	1	1	2	0	32	-70	10	4.5e-05	5.5e-05	0	0.035	-80	0	-115	0.00266666666666667	52	90.1	1073.2	0.952	0.2	-65	-65	0.00024	2	8	130.5	10	50	3000	40	0.1	40	0.2	10000	1
E100110	candidateIDs_20	10	-65	100	33	2	8	2	4	2	16.6666666666667	-30	1	1	1	1	2	0	32	-70	10	4.5e-05	5.5e-05	0	0.035	-80	0	-115	0.004	52	90.1	1073.2	0.952	0.2	-65	-65	0.00024	2	8	130.5	10	50	3000	40	0.1	40	0.2	10000	1
E100110	candidateIDs_20	10	-65	100	33	2	8	2	4	3	16.6666666666667	-30	1	1	1	1	2	0	32	-70	10	4.5e-05	5.5e-05	0	0.035	-80	0	-115	0.00148	38.63	273.4	1022	0.775	0.2	-65	-65	0.00024	2	8	130.5	10	50	3000	40	0.1	40	0.2	10000	1
E100110	candidateIDs_20	10	-65	100	33	2	8	2	4	4	16.6666666666667	-30	1	1	1	1	2	0	32	-70	10	4.5e-05	5.5e-05	0	0.035	-80	0	-115	0.00105333333333333	39.88	65.8	2600	0.629	0.2	-65	-65	0.00024	2	8	130.5	10	50	3000	40	0.1	40	0.2	10000	1
G101310	candidateIDs_35	10	-65	100	33	2	8	2	4	1	16.6666666666667	-30	1	1	1	1	2	0	32	-70	10	4.5e-05	5.5e-05	0	0.035	-80	0	-115	0.00266666666666667	52	90.1	1073.2	0.952	0.2	-65	-65	0.00024	2	8	130.5	10	50	3000	40	0.1	40	0.2	10000	1
G101310	candidateIDs_35	10	-65	100	33	2	8	2	4	2	16.6666666666667	-30	1	1	1	1	2	0	32	-70	10	4.5e-05	5.5e-05	0	0.035	-80	0	-115	0.004	52	90.1	1073.2	0.952	0.2	-65	-65	0.00024	2	8	130.5	10	50	3000	40	0.1	40	0.2	10000	1
G101310	candidateIDs_35	10	-65	100	33	2	8	2	4	3	16.6666666666667	-30	1	1	1	1	2	0	32	-70	10	4.5e-05	5.5e-05	0	0.035	-80	0	-115	0.00148	38.63	273.4	1022	0.775	0.2	-65	-65	0.00024	2	8	130.5	10	50	3000	40	0.1	40	0.2	10000	1
G101310	candidateIDs_35	10	-65	100	33	2	8	2	4	4	16.6666666666667	-30	1	1	1	1	2	0	32	-70	10	4.5e-05	5.5e-05	0	0.035	-80	0	-115	0.00105333333333333	39.88	65.8	2600	0.629	0.2	-65	-65	0.00024	2	8	130.5	10	50	3000	40	0.1	40	0.2	10000	1
I101210	candidateIDs_29	10	-65	100	33	2	8	2	4	1	16.6666666666667	-30	1	1	1	1	2	0	32	-70	10	4.5e-05	5.5e-05	0	0.035	-80	0	-115	0.00266666666666667	52	90.1	1073.2	0.952	0.2	-65	-65	0.00024	2	8	130.5	10	50	3000	40	0.1	40	0.2	10000	1
I101210	candidateIDs_29	10	-65	100	33	2	8	2	4	2	16.6666666666667	-30	1	1	1	1	2	0	32	-70	10	4.5e-05	5.5e-05	0	0.035	-80	0	-115	0.004	52	90.1	1073.2	0.952	0.2	-65	-65	0.00024	2	8	130.5	10	50	3000	40	0.1	40	0.2	10000	1
I101210	candidateIDs_29	10	-65	100	33	2	8	2	4	3	16.6666666666667	-30	1	1	1	1	2	0	32	-70	10	4.5e-05	5.5e-05	0	0.035	-80	0	-115	0.00148	38.63	273.4	1022	0.775	0.2	-65	-65	0.00024	2	8	130.5	10	50	3000	40	0.1	40	0.2	10000	1
I101210	candidateIDs_29	10	-65	100	33	2	8	2	4	4	16.6666666666667	-30	1	1	1	1	2	0	32	-70	10	4.5e-05	5.5e-05	0	0.035	-80	0	-115	0.00105333333333333	39.88	65.8	2600	0.629	0.2	-65	-65	0.00024	2	8	130.5	10	50	3000	40	0.1	40	0.2	10000	1
C101210	candidateIDs_2	10	-65	100	33	2	8	2	4	1	16.6666666666667	-30	1	1	1	1	2	0	32	-70	10	4.5e-05	5.5e-05	0	0.035	-80	0	-115	0.00266666666666667	52	90.1	1073.2	0.952	0.2	-65	-65	0.00024	2	8	130.5	10	50	3000	40	0.1	40	0.2	10000	1
C101210	candidateIDs_2	10	-65	100	33	2	8	2	4	2	16.6666666666667	-30	1	1	1	1	2	0	32	-70	10	4.5e-05	5.5e-05	0	0.035	-80	0	-115	0.004	52	90.1	1073.2	0.952	0.2	-65	-65	0.00024	2	8	130.5	10	50	3000	40	0.1	40	0.2	10000	1
C101210	candidateIDs_2	10	-65	100	33	2	8	2	4	3	16.6666666666667	-30	1	1	1	1	2	0	32	-70	10	4.5e-05	5.5e-05	0	0.035	-80	0	-115	0.00148	38.63	273.4	1022	0.775	0.2	-65	-65	0.00024	2	8	130.5	10	50	3000	40	0.1	40	0.2	10000	1
C101210	candidateIDs_2	10	-65	100	33	2	8	2	4	4	16.6666666666667	-30	1	1	1	1	2	0	32	-70	10	4.5e-05	5.5e-05	0	0.035	-80	0	-115	0.00105333333333333	39.88	65.8	2600	0.629	0.2	-65	-65	0.00024	2	8	130.5	10	50	3000	40	0.1	40	0.2	10000	1
B100110	candidateIDs_19	10	-65	100	33	2	8	2	4	1	16.6666666666667	-30	1	1	1	1	2	0	32	-70	10	4.5e-05	5.5e-05	0	0.035	-80	0	-115	0.00266666666666667	52	90.1	1073.2	0.952	0.2	-65	-65	0.00024	2	8	130.5	10	50	3000	40	0.1	40	0.2	10000	1
B100110	candidateIDs_19	10	-65	100	33	2	8	2	4	2	16.6666666666667	-30	1	1	1	1	2	0	32	-70	10	4.5e-05	5.5e-05	0	0.035	-80	0	-115	0.004	52	90.1	1073.2	0.952	0.2	-65	-65	0.00024	2	8	130.5	10	50	3000	40	0.1	40	0.2	10000	1
B100110	candidateIDs_19	10	-65	100	33	2	8	2	4	3	16.6666666666667	-30	1	1	1	1	2	0	32	-70	10	4.5e-05	5.5e-05	0	0.035	-80	0	-115	0.00148	38.63	273.4	1022	0.775	0.2	-65	-65	0.00024	2	8	130.5	10	50	3000	40	0.1	40	0.2	10000	1
B100110	candidateIDs_19	10	-65	100	33	2	8	2	4	4	16.6666666666667	-30	1	1	1	1	2	0	32	-70	10	4.5e-05	5.5e-05	0	0.035	-80	0	-115	0.00105333333333333	39.88	65.8	2600	0.629	0.2	-65	-65	0.00024	2	8	130.5	10	50	3000	40	0.1	40	0.2	10000	1
A092110	candidateIDs_7	10	-65	100	33	2	8	2	4	1	16.6666666666667	-30	1	1	1	1	2	0	32	-70	10	4.5e-05	5.5e-05	0	0.035	-80	0	-115	0.00266666666666667	52	90.1	1073.2	0.952	0.2	-65	-65	0.00024	2	8	130.5	10	50	3000	40	0.1	40	0.2	10000	1
A092110	candidateIDs_7	10	-65	100	33	2	8	2	4	2	16.6666666666667	-30	1	1	1	1	2	0	32	-70	10	4.5e-05	5.5e-05	0	0.035	-80	0	-115	0.004	52	90.1	1073.2	0.952	0.2	-65	-65	0.00024	2	8	130.5	10	50	3000	40	0.1	40	0.2	10000	1
A092110	candidateIDs_7	10	-65	100	33	2	8	2	4	3	16.6666666666667	-30	1	1	1	1	2	0	32	-70	10	4.5e-05	5.5e-05	0	0.035	-80	0	-115	0.00148	38.63	273.4	1022	0.775	0.2	-65	-65	0.00024	2	8	130.5	10	50	3000	40	0.1	40	0.2	10000	1
A092110	candidateIDs_7	10	-65	100	33	2	8	2	4	4	16.6666666666667	-30	1	1	1	1	2	0	32	-70	10	4.5e-05	5.5e-05	0	0.035	-80	0	-115	0.00105333333333333	39.88	65.8	2600	0.629	0.2	-65	-65	0.00024	2	8	130.5	10	50	3000	40	0.1	40	0.2	10000	1
E092910	candidateIDs_18	10	-65	100	33	2	8	2	4	1	16.6666666666667	-30	1	1	1	1	2	0	32	-70	10	4.5e-05	5.5e-05	0	0.035	-80	0	-115	0.00266666666666667	52	90.1	1073.2	0.952	0.2	-65	-65	0.00024	2	8	130.5	10	50	3000	40	0.1	40	0.2	10000	1
E092910	candidateIDs_18	10	-65	100	33	2	8	2	4	2	16.6666666666667	-30	1	1	1	1	2	0	32	-70	10	4.5e-05	5.5e-05	0	0.035	-80	0	-115	0.004	52	90.1	1073.2	0.952	0.2	-65	-65	0.00024	2	8	130.5	10	50	3000	40	0.1	40	0.2	10000	1
E092910	candidateIDs_18	10	-65	100	33	2	8	2	4	3	16.6666666666667	-30	1	1	1	1	2	0	32	-70	10	4.5e-05	5.5e-05	0	0.035	-80	0	-115	0.00148	38.63	273.4	1022	0.775	0.2	-65	-65	0.00024	2	8	130.5	10	50	3000	40	0.1	40	0.2	10000	1
E092910	candidateIDs_18	10	-65	100	33	2	8	2	4	4	16.6666666666667	-30	1	1	1	1	2	0	32	-70	10	4.5e-05	5.5e-05	0	0.035	-80	0	-115	0.00105333333333333	39.88	65.8	2600	0.629	0.2	-65	-65	0.00024	2	8	130.5	10	50	3000	40	0.1	40	0.2	10000	1
E101310	candidateIDs_33	10	-65	100	33	2	8	2	4	1	16.6666666666667	-30	1	1	1	1	2	0	32	-70	10	4.5e-05	5.5e-05	0	0.035	-80	0	-115	0.00266666666666667	52	90.1	1073.2	0.952	0.2	-65	-65	0.00024	2	8	130.5	10	50	3000	40	0.1	40	0.2	10000	1
E101310	candidateIDs_33	10	-65	100	33	2	8	2	4	2	16.6666666666667	-30	1	1	1	1	2	0	32	-70	10	4.5e-05	5.5e-05	0	0.035	-80	0	-115	0.004	52	90.1	1073.2	0.952	0.2	-65	-65	0.00024	2	8	130.5	10	50	3000	40	0.1	40	0.2	10000	1
E101310	candidateIDs_33	10	-65	100	33	2	8	2	4	3	16.6666666666667	-30	1	1	1	1	2	0	32	-70	10	4.5e-05	5.5e-05	0	0.035	-80	0	-115	0.00148	38.63	273.4	1022	0.775	0.2	-65	-65	0.00024	2	8	130.5	10	50	3000	40	0.1	40	0.2	10000	1
E101310	candidateIDs_33	10	-65	100	33	2	8	2	4	4	16.6666666666667	-30	1	1	1	1	2	0	32	-70	10	4.5e-05	5.5e-05	0	0.035	-80	0	-115	0.00105333333333333	39.88	65.8	2600	0.629	0.2	-65	-65	0.00024	2	8	130.5	10	50	3000	40	0.1	40	0.2	10000	1
D100810	candidateIDs_23	10	-65	100	33	2	8	2	4	1	16.6666666666667	-30	1	1	1	1	2	0	32	-70	10	4.5e-05	5.5e-05	0	0.035	-80	0	-115	0.00266666666666667	52	90.1	1073.2	0.952	0.2	-65	-65	0.00024	2	8	130.5	10	50	3000	40	0.1	40	0.2	10000	1
D100810	candidateIDs_23	10	-65	100	33	2	8	2	4	2	16.6666666666667	-30	1	1	1	1	2	0	32	-70	10	4.5e-05	5.5e-05	0	0.035	-80	0	-115	0.004	52	90.1	1073.2	0.952	0.2	-65	-65	0.00024	2	8	130.5	10	50	3000	40	0.1	40	0.2	10000	1
D100810	candidateIDs_23	10	-65	100	33	2	8	2	4	3	16.6666666666667	-30	1	1	1	1	2	0	32	-70	10	4.5e-05	5.5e-05	0	0.035	-80	0	-115	0.00148	38.63	273.4	1022	0.775	0.2	-65	-65	0.00024	2	8	130.5	10	50	3000	40	0.1	40	0.2	10000	1
D100810	candidateIDs_23	10	-65	100	33	2	8	2	4	4	16.6666666666667	-30	1	1	1	1	2	0	32	-70	10	4.5e-05	5.5e-05	0	0.035	-80	0	-115	0.00105333333333333	39.88	65.8	2600	0.629	0.2	-65	-65	0.00024	2	8	130.5	10	50	3000	40	0.1	40	0.2	10000	1
E101210	candidateIDs_27	10	-65	100	33	2	8	2	4	1	16.6666666666667	-30	1	1	1	1	2	0	32	-70	10	4.5e-05	5.5e-05	0	0.035	-80	0	-115	0.00266666666666667	52	90.1	1073.2	0.952	0.2	-65	-65	0.00024	2	8	130.5	10	50	3000	40	0.1	40	0.2	10000	1
E101210	candidateIDs_27	10	-65	100	33	2	8	2	4	2	16.6666666666667	-30	1	1	1	1	2	0	32	-70	10	4.5e-05	5.5e-05	0	0.035	-80	0	-115	0.004	52	90.1	1073.2	0.952	0.2	-65	-65	0.00024	2	8	130.5	10	50	3000	40	0.1	40	0.2	10000	1
E101210	candidateIDs_27	10	-65	100	33	2	8	2	4	3	16.6666666666667	-30	1	1	1	1	2	0	32	-70	10	4.5e-05	5.5e-05	0	0.035	-80	0	-115	0.00148	38.63	273.4	1022	0.775	0.2	-65	-65	0.00024	2	8	130.5	10	50	3000	40	0.1	40	0.2	10000	1
E101210	candidateIDs_27	10	-65	100	33	2	8	2	4	4	16.6666666666667	-30	1	1	1	1	2	0	32	-70	10	4.5e-05	5.5e-05	0	0.035	-80	0	-115	0.00105333333333333	39.88	65.8	2600	0.629	0.2	-65	-65	0.00024	2	8	130.5	10	50	3000	40	0.1	40	0.2	10000	1
C092810	candidateIDs_13	10	-65	100	33	2	8	2	4	1	16.6666666666667	-30	1	1	1	1	2	0	32	-70	10	4.5e-05	5.5e-05	0	0.035	-80	0	-115	0.00266666666666667	52	90.1	1073.2	0.952	0.2	-65	-65	0.00024	2	8	130.5	10	50	3000	40	0.1	40	0.2	10000	1
C092810	candidateIDs_13	10	-65	100	33	2	8	2	4	2	16.6666666666667	-30	1	1	1	1	2	0	32	-70	10	4.5e-05	5.5e-05	0	0.035	-80	0	-115	0.004	52	90.1	1073.2	0.952	0.2	-65	-65	0.00024	2	8	130.5	10	50	3000	40	0.1	40	0.2	10000	1
C092810	candidateIDs_13	10	-65	100	33	2	8	2	4	3	16.6666666666667	-30	1	1	1	1	2	0	32	-70	10	4.5e-05	5.5e-05	0	0.035	-80	0	-115	0.00148	38.63	273.4	1022	0.775	0.2	-65	-65	0.00024	2	8	130.5	10	50	3000	40	0.1	40	0.2	10000	1
C092810	candidateIDs_13	10	-65	100	33	2	8	2	4	4	16.6666666666667	-30	1	1	1	1	2	0	32	-70	10	4.5e-05	5.5e-05	0	0.035	-80	0	-115	0.00105333333333333	39.88	65.8	2600	0.629	0.2	-65	-65	0.00024	2	8	130.5	10	50	3000	40	0.1	40	0.2	10000	1
M101210	candidateIDs_30	10	-65	100	33	2	8	2	4	1	16.6666666666667	-30	1	1	1	1	2	0	32	-70	10	4.5e-05	5.5e-05	0	0.035	-80	0	-115	0.00266666666666667	52	90.1	1073.2	0.952	0.2	-65	-65	0.00024	2	8	130.5	10	50	3000	40	0.1	40	0.2	10000	1
M101210	candidateIDs_30	10	-65	100	33	2	8	2	4	2	16.6666666666667	-30	1	1	1	1	2	0	32	-70	10	4.5e-05	5.5e-05	0	0.035	-80	0	-115	0.004	52	90.1	1073.2	0.952	0.2	-65	-65	0.00024	2	8	130.5	10	50	3000	40	0.1	40	0.2	10000	1
M101210	candidateIDs_30	10	-65	100	33	2	8	2	4	3	16.6666666666667	-30	1	1	1	1	2	0	32	-70	10	4.5e-05	5.5e-05	0	0.035	-80	0	-115	0.00148	38.63	273.4	1022	0.775	0.2	-65	-65	0.00024	2	8	130.5	10	50	3000	40	0.1	40	0.2	10000	1
M101210	candidateIDs_30	10	-65	100	33	2	8	2	4	4	16.6666666666667	-30	1	1	1	1	2	0	32	-70	10	4.5e-05	5.5e-05	0	0.035	-80	0	-115	0.00105333333333333	39.88	65.8	2600	0.629	0.2	-65	-65	0.00024	2	8	130.5	10	50	3000	40	0.1	40	0.2	10000	1
A101210	candidateIDs_24	10	-65	100	33	2	8	2	4	1	16.6666666666667	-30	1	1	1	1	2	0	32	-70	10	4.5e-05	5.5e-05	0	0.035	-80	0	-115	0.00266666666666667	52	90.1	1073.2	0.952	0.2	-65	-65	0.00024	2	8	130.5	10	50	3000	40	0.1	40	0.2	10000	1
A101210	candidateIDs_24	10	-65	100	33	2	8	2	4	2	16.6666666666667	-30	1	1	1	1	2	0	32	-70	10	4.5e-05	5.5e-05	0	0.035	-80	0	-115	0.004	52	90.1	1073.2	0.952	0.2	-65	-65	0.00024	2	8	130.5	10	50	3000	40	0.1	40	0.2	10000	1
A101210	candidateIDs_24	10	-65	100	33	2	8	2	4	3	16.6666666666667	-30	1	1	1	1	2	0	32	-70	10	4.5e-05	5.5e-05	0	0.035	-80	0	-115	0.00148	38.63	273.4	1022	0.775	0.2	-65	-65	0.00024	2	8	130.5	10	50	3000	40	0.1	40	0.2	10000	1
A101210	candidateIDs_24	10	-65	100	33	2	8	2	4	4	16.6666666666667	-30	1	1	1	1	2	0	32	-70	10	4.5e-05	5.5e-05	0	0.035	-80	0	-115	0.00105333333333333	39.88	65.8	2600	0.629	0.2	-65	-65	0.00024	2	8	130.5	10	50	3000	40	0.1	40	0.2	10000	1
E092710	candidateIDs_11	10	-65	100	33	2	8	2	4	1	16.6666666666667	-30	1	1	1	1	2	0	32	-70	10	4.5e-05	5.5e-05	0	0.035	-80	0	-115	0.00266666666666667	52	90.1	1073.2	0.952	0.2	-65	-65	0.00024	2	8	130.5	10	50	3000	40	0.1	40	0.2	10000	1
E092710	candidateIDs_11	10	-65	100	33	2	8	2	4	2	16.6666666666667	-30	1	1	1	1	2	0	32	-70	10	4.5e-05	5.5e-05	0	0.035	-80	0	-115	0.004	52	90.1	1073.2	0.952	0.2	-65	-65	0.00024	2	8	130.5	10	50	3000	40	0.1	40	0.2	10000	1
E092710	candidateIDs_11	10	-65	100	33	2	8	2	4	3	16.6666666666667	-30	1	1	1	1	2	0	32	-70	10	4.5e-05	5.5e-05	0	0.035	-80	0	-115	0.00148	38.63	273.4	1022	0.775	0.2	-65	-65	0.00024	2	8	130.5	10	50	3000	40	0.1	40	0.2	10000	1
E092710	candidateIDs_11	10	-65	100	33	2	8	2	4	4	16.6666666666667	-30	1	1	1	1	2	0	32	-70	10	4.5e-05	5.5e-05	0	0.035	-80	0	-115	0.00105333333333333	39.88	65.8	2600	0.629	0.2	-65	-65	0.00024	2	8	130.5	10	50	3000	40	0.1	40	0.2	10000	1
B101310	candidateIDs_31	10	-65	100	33	2	8	2	4	1	16.6666666666667	-30	1	1	1	1	2	0	32	-70	10	4.5e-05	5.5e-05	0	0.035	-80	0	-115	0.00266666666666667	52	90.1	1073.2	0.952	0.2	-65	-65	0.00024	2	8	130.5	10	50	3000	40	0.1	40	0.2	10000	1
B101310	candidateIDs_31	10	-65	100	33	2	8	2	4	2	16.6666666666667	-30	1	1	1	1	2	0	32	-70	10	4.5e-05	5.5e-05	0	0.035	-80	0	-115	0.004	52	90.1	1073.2	0.952	0.2	-65	-65	0.00024	2	8	130.5	10	50	3000	40	0.1	40	0.2	10000	1
B101310	candidateIDs_31	10	-65	100	33	2	8	2	4	3	16.6666666666667	-30	1	1	1	1	2	0	32	-70	10	4.5e-05	5.5e-05	0	0.035	-80	0	-115	0.00148	38.63	273.4	1022	0.775	0.2	-65	-65	0.00024	2	8	130.5	10	50	3000	40	0.1	40	0.2	10000	1
B101310	candidateIDs_31	10	-65	100	33	2	8	2	4	4	16.6666666666667	-30	1	1	1	1	2	0	32	-70	10	4.5e-05	5.5e-05	0	0.035	-80	0	-115	0.00105333333333333	39.88	65.8	2600	0.629	0.2	-65	-65	0.00024	2	8	130.5	10	50	3000	40	0.1	40	0.2	10000	1
C092910	candidateIDs_16	10	-65	100	33	2	8	2	4	1	16.6666666666667	-30	1	1	1	1	2	0	32	-70	10	4.5e-05	5.5e-05	0	0.035	-80	0	-115	0.00266666666666667	52	90.1	1073.2	0.952	0.2	-65	-65	0.00024	2	8	130.5	10	50	3000	40	0.1	40	0.2	10000	1
C092910	candidateIDs_16	10	-65	100	33	2	8	2	4	2	16.6666666666667	-30	1	1	1	1	2	0	32	-70	10	4.5e-05	5.5e-05	0	0.035	-80	0	-115	0.004	52	90.1	1073.2	0.952	0.2	-65	-65	0.00024	2	8	130.5	10	50	3000	40	0.1	40	0.2	10000	1
C092910	candidateIDs_16	10	-65	100	33	2	8	2	4	3	16.6666666666667	-30	1	1	1	1	2	0	32	-70	10	4.5e-05	5.5e-05	0	0.035	-80	0	-115	0.00148	38.63	273.4	1022	0.775	0.2	-65	-65	0.00024	2	8	130.5	10	50	3000	40	0.1	40	0.2	10000	1
C092910	candidateIDs_16	10	-65	100	33	2	8	2	4	4	16.6666666666667	-30	1	1	1	1	2	0	32	-70	10	4.5e-05	5.5e-05	0	0.035	-80	0	-115	0.00105333333333333	39.88	65.8	2600	0.629	0.2	-65	-65	0.00024	2	8	130.5	10	50	3000	40	0.1	40	0.2	10000	1
A092810	candidateIDs_12	10	-65	100	33	2	8	2	4	1	16.6666666666667	-30	1	1	1	1	2	0	32	-70	10	4.5e-05	5.5e-05	0	0.035	-80	0	-115	0.00266666666666667	52	90.1	1073.2	0.952	0.2	-65	-65	0.00024	2	8	130.5	10	50	3000	40	0.1	40	0.2	10000	1
A092810	candidateIDs_12	10	-65	100	33	2	8	2	4	2	16.6666666666667	-30	1	1	1	1	2	0	32	-70	10	4.5e-05	5.5e-05	0	0.035	-80	0	-115	0.004	52	90.1	1073.2	0.952	0.2	-65	-65	0.00024	2	8	130.5	10	50	3000	40	0.1	40	0.2	10000	1
A092810	candidateIDs_12	10	-65	100	33	2	8	2	4	3	16.6666666666667	-30	1	1	1	1	2	0	32	-70	10	4.5e-05	5.5e-05	0	0.035	-80	0	-115	0.00148	38.63	273.4	1022	0.775	0.2	-65	-65	0.00024	2	8	130.5	10	50	3000	40	0.1	40	0.2	10000	1
A092810	candidateIDs_12	10	-65	100	33	2	8	2	4	4	16.6666666666667	-30	1	1	1	1	2	0	32	-70	10	4.5e-05	5.5e-05	0	0.035	-80	0	-115	0.00105333333333333	39.88	65.8	2600	0.629	0.2	-65	-65	0.00024	2	8	130.5	10	50	3000	40	0.1	40	0.2	10000	1
D091810	candidateIDs_4	10	-65	100	33	2	8	2	4	1	16.6666666666667	-30	1	1	1	1	2	0	32	-70	10	4.5e-05	5.5e-05	0	0.035	-80	0	-115	0.00266666666666667	52	90.1	1073.2	0.952	0.2	-65	-65	0.00024	2	8	130.5	10	50	3000	40	0.1	40	0.2	10000	1
D091810	candidateIDs_4	10	-65	100	33	2	8	2	4	2	16.6666666666667	-30	1	1	1	1	2	0	32	-70	10	4.5e-05	5.5e-05	0	0.035	-80	0	-115	0.004	52	90.1	1073.2	0.952	0.2	-65	-65	0.00024	2	8	130.5	10	50	3000	40	0.1	40	0.2	10000	1
D091810	candidateIDs_4	10	-65	100	33	2	8	2	4	3	16.6666666666667	-30	1	1	1	1	2	0	32	-70	10	4.5e-05	5.5e-05	0	0.035	-80	0	-115	0.00148	38.63	273.4	1022	0.775	0.2	-65	-65	0.00024	2	8	130.5	10	50	3000	40	0.1	40	0.2	10000	1
D091810	candidateIDs_4	10	-65	100	33	2	8	2	4	4	16.6666666666667	-30	1	1	1	1	2	0	32	-70	10	4.5e-05	5.5e-05	0	0.035	-80	0	-115	0.00105333333333333	39.88	65.8	2600	0.629	0.2	-65	-65	0.00024	2	8	130.5	10	50	3000	40	0.1	40	0.2	10000	1
F091810	candidateIDs_6	10	-65	100	33	2	8	2	4	1	16.6666666666667	-30	1	1	1	1	2	0	32	-70	10	4.5e-05	5.5e-05	0	0.035	-80	0	-115	0.00266666666666667	52	90.1	1073.2	0.952	0.2	-65	-65	0.00024	2	8	130.5	10	50	3000	40	0.1	40	0.2	10000	1
F091810	candidateIDs_6	10	-65	100	33	2	8	2	4	2	16.6666666666667	-30	1	1	1	1	2	0	32	-70	10	4.5e-05	5.5e-05	0	0.035	-80	0	-115	0.004	52	90.1	1073.2	0.952	0.2	-65	-65	0.00024	2	8	130.5	10	50	3000	40	0.1	40	0.2	10000	1
F091810	candidateIDs_6	10	-65	100	33	2	8	2	4	3	16.6666666666667	-30	1	1	1	1	2	0	32	-70	10	4.5e-05	5.5e-05	0	0.035	-80	0	-115	0.00148	38.63	273.4	1022	0.775	0.2	-65	-65	0.00024	2	8	130.5	10	50	3000	40	0.1	40	0.2	10000	1
F091810	candidateIDs_6	10	-65	100	33	2	8	2	4	4	16.6666666666667	-30	1	1	1	1	2	0	32	-70	10	4.5e-05	5.5e-05	0	0.035	-80	0	-115	0.00105333333333333	39.88	65.8	2600	0.629	0.2	-65	-65	0.00024	2	8	130.5	10	50	3000	40	0.1	40	0.2	10000	1
K092810	candidateIDs_14	11	-64	100	33	2	8	2	4	1	16.6666666666667	-30	1	1	1	1	2	0	32	-70	10	4.5e-05	5.5e-05	0	0.035	-80	0	-115	0.00266666666666667	52	90.1	1073.2	0.952	0.2	-64	-64	0.00024	2	8	130.5	10	50	3000	40	0.1	40	0.2	10000	1
K092810	candidateIDs_14	11	-64	100	33	2	8	2	4	2	16.6666666666667	-30	1	1	1	1	2	0	32	-70	10	4.5e-05	5.5e-05	0	0.035	-80	0	-115	0.004	52	90.1	1073.2	0.952	0.2	-64	-64	0.00024	2	8	130.5	10	50	3000	40	0.1	40	0.2	10000	1
K092810	candidateIDs_14	11	-64	100	33	2	8	2	4	3	16.6666666666667	-30	1	1	1	1	2	0	32	-70	10	4.5e-05	5.5e-05	0	0.035	-80	0	-115	0.00148	38.63	273.4	1022	0.775	0.2	-64	-64	0.00024	2	8	130.5	10	50	3000	40	0.1	40	0.2	10000	1
K092810	candidateIDs_14	11	-64	100	33	2	8	2	4	4	16.6666666666667	-30	1	1	1	1	2	0	32	-70	10	4.5e-05	5.5e-05	0	0.035	-80	0	-115	0.00105333333333333	39.88	65.8	2600	0.629	0.2	-64	-64	0.00024	2	8	130.5	10	50	3000	40	0.1	40	0.2	10000	1
H101310	candidateIDs_36	11	-64	100	33	2	8	2	4	1	16.6666666666667	-30	1	1	1	1	2	0	32	-70	10	4.5e-05	5.5e-05	0	0.035	-80	0	-115	0.00266666666666667	52	90.1	1073.2	0.952	0.2	-64	-64	0.00024	2	8	130.5	10	50	3000	40	0.1	40	0.2	10000	1
H101310	candidateIDs_36	11	-64	100	33	2	8	2	4	2	16.6666666666667	-30	1	1	1	1	2	0	32	-70	10	4.5e-05	5.5e-05	0	0.035	-80	0	-115	0.004	52	90.1	1073.2	0.952	0.2	-64	-64	0.00024	2	8	130.5	10	50	3000	40	0.1	40	0.2	10000	1
H101310	candidateIDs_36	11	-64	100	33	2	8	2	4	3	16.6666666666667	-30	1	1	1	1	2	0	32	-70	10	4.5e-05	5.5e-05	0	0.035	-80	0	-115	0.00148	38.63	273.4	1022	0.775	0.2	-64	-64	0.00024	2	8	130.5	10	50	3000	40	0.1	40	0.2	10000	1
H101310	candidateIDs_36	11	-64	100	33	2	8	2	4	4	16.6666666666667	-30	1	1	1	1	2	0	32	-70	10	4.5e-05	5.5e-05	0	0.035	-80	0	-115	0.00105333333333333	39.88	65.8	2600	0.629	0.2	-64	-64	0.00024	2	8	130.5	10	50	3000	40	0.1	40	0.2	10000	1
E091810	candidateIDs_5	11	-64	100	33	2	8	2	4	1	16.6666666666667	-30	1	1	1	1	2	0	32	-70	10	4.5e-05	5.5e-05	0	0.035	-80	0	-115	0.00266666666666667	52	90.1	1073.2	0.952	0.2	-64	-64	0.00024	2	8	130.5	10	50	3000	40	0.1	40	0.2	10000	1
E091810	candidateIDs_5	11	-64	100	33	2	8	2	4	2	16.6666666666667	-30	1	1	1	1	2	0	32	-70	10	4.5e-05	5.5e-05	0	0.035	-80	0	-115	0.004	52	90.1	1073.2	0.952	0.2	-64	-64	0.00024	2	8	130.5	10	50	3000	40	0.1	40	0.2	10000	1
E091810	candidateIDs_5	11	-64	100	33	2	8	2	4	3	16.6666666666667	-30	1	1	1	1	2	0	32	-70	10	4.5e-05	5.5e-05	0	0.035	-80	0	-115	0.00148	38.63	273.4	1022	0.775	0.2	-64	-64	0.00024	2	8	130.5	10	50	3000	40	0.1	40	0.2	10000	1
E091810	candidateIDs_5	11	-64	100	33	2	8	2	4	4	16.6666666666667	-30	1	1	1	1	2	0	32	-70	10	4.5e-05	5.5e-05	0	0.035	-80	0	-115	0.00105333333333333	39.88	65.8	2600	0.629	0.2	-64	-64	0.00024	2	8	130.5	10	50	3000	40	0.1	40	0.2	10000	1
D101310	candidateIDs_32	11	-64	100	33	2	8	2	4	1	16.6666666666667	-30	1	1	1	1	2	0	32	-70	10	4.5e-05	5.5e-05	0	0.035	-80	0	-115	0.00266666666666667	52	90.1	1073.2	0.952	0.2	-64	-64	0.00024	2	8	130.5	10	50	3000	40	0.1	40	0.2	10000	1
D101310	candidateIDs_32	11	-64	100	33	2	8	2	4	2	16.6666666666667	-30	1	1	1	1	2	0	32	-70	10	4.5e-05	5.5e-05	0	0.035	-80	0	-115	0.004	52	90.1	1073.2	0.952	0.2	-64	-64	0.00024	2	8	130.5	10	50	3000	40	0.1	40	0.2	10000	1
D101310	candidateIDs_32	11	-64	100	33	2	8	2	4	3	16.6666666666667	-30	1	1	1	1	2	0	32	-70	10	4.5e-05	5.5e-05	0	0.035	-80	0	-115	0.00148	38.63	273.4	1022	0.775	0.2	-64	-64	0.00024	2	8	130.5	10	50	3000	40	0.1	40	0.2	10000	1
D101310	candidateIDs_32	11	-64	100	33	2	8	2	4	4	16.6666666666667	-30	1	1	1	1	2	0	32	-70	10	4.5e-05	5.5e-05	0	0.035	-80	0	-115	0.00105333333333333	39.88	65.8	2600	0.629	0.2	-64	-64	0.00024	2	8	130.5	10	50	3000	40	0.1	40	0.2	10000	1
F101310	candidateIDs_34	11	-64	100	33	2	8	2	4	1	16.6666666666667	-30	1	1	1	1	2	0	32	-70	10	4.5e-05	5.5e-05	0	0.035	-80	0	-115	0.00266666666666667	52	90.1	1073.2	0.952	0.2	-64	-64	0.00024	2	8	130.5	10	50	3000	40	0.1	40	0.2	10000	1
F101310	candidateIDs_34	11	-64	100	33	2	8	2	4	2	16.6666666666667	-30	1	1	1	1	2	0	32	-70	10	4.5e-05	5.5e-05	0	0.035	-80	0	-115	0.004	52	90.1	1073.2	0.952	0.2	-64	-64	0.00024	2	8	130.5	10	50	3000	40	0.1	40	0.2	10000	1
F101310	candidateIDs_34	11	-64	100	33	2	8	2	4	3	16.6666666666667	-30	1	1	1	1	2	0	32	-70	10	4.5e-05	5.5e-05	0	0.035	-80	0	-115	0.00148	38.63	273.4	1022	0.775	0.2	-64	-64	0.00024	2	8	130.5	10	50	3000	40	0.1	40	0.2	10000	1
F101310	candidateIDs_34	11	-64	100	33	2	8	2	4	4	16.6666666666667	-30	1	1	1	1	2	0	32	-70	10	4.5e-05	5.5e-05	0	0.035	-80	0	-115	0.00105333333333333	39.88	65.8	2600	0.629	0.2	-64	-64	0.00024	2	8	130.5	10	50	3000	40	0.1	40	0.2	10000	1
E100110	candidateIDs_20	11	-64	100	33	2	8	2	4	1	16.6666666666667	-30	1	1	1	1	2	0	32	-70	10	4.5e-05	5.5e-05	0	0.035	-80	0	-115	0.00266666666666667	52	90.1	1073.2	0.952	0.2	-64	-64	0.00024	2	8	130.5	10	50	3000	40	0.1	40	0.2	10000	1
E100110	candidateIDs_20	11	-64	100	33	2	8	2	4	2	16.6666666666667	-30	1	1	1	1	2	0	32	-70	10	4.5e-05	5.5e-05	0	0.035	-80	0	-115	0.004	52	90.1	1073.2	0.952	0.2	-64	-64	0.00024	2	8	130.5	10	50	3000	40	0.1	40	0.2	10000	1
E100110	candidateIDs_20	11	-64	100	33	2	8	2	4	3	16.6666666666667	-30	1	1	1	1	2	0	32	-70	10	4.5e-05	5.5e-05	0	0.035	-80	0	-115	0.00148	38.63	273.4	1022	0.775	0.2	-64	-64	0.00024	2	8	130.5	10	50	3000	40	0.1	40	0.2	10000	1
E100110	candidateIDs_20	11	-64	100	33	2	8	2	4	4	16.6666666666667	-30	1	1	1	1	2	0	32	-70	10	4.5e-05	5.5e-05	0	0.035	-80	0	-115	0.00105333333333333	39.88	65.8	2600	0.629	0.2	-64	-64	0.00024	2	8	130.5	10	50	3000	40	0.1	40	0.2	10000	1
G101310	candidateIDs_35	11	-64	100	33	2	8	2	4	1	16.6666666666667	-30	1	1	1	1	2	0	32	-70	10	4.5e-05	5.5e-05	0	0.035	-80	0	-115	0.00266666666666667	52	90.1	1073.2	0.952	0.2	-64	-64	0.00024	2	8	130.5	10	50	3000	40	0.1	40	0.2	10000	1
G101310	candidateIDs_35	11	-64	100	33	2	8	2	4	2	16.6666666666667	-30	1	1	1	1	2	0	32	-70	10	4.5e-05	5.5e-05	0	0.035	-80	0	-115	0.004	52	90.1	1073.2	0.952	0.2	-64	-64	0.00024	2	8	130.5	10	50	3000	40	0.1	40	0.2	10000	1
G101310	candidateIDs_35	11	-64	100	33	2	8	2	4	3	16.6666666666667	-30	1	1	1	1	2	0	32	-70	10	4.5e-05	5.5e-05	0	0.035	-80	0	-115	0.00148	38.63	273.4	1022	0.775	0.2	-64	-64	0.00024	2	8	130.5	10	50	3000	40	0.1	40	0.2	10000	1
G101310	candidateIDs_35	11	-64	100	33	2	8	2	4	4	16.6666666666667	-30	1	1	1	1	2	0	32	-70	10	4.5e-05	5.5e-05	0	0.035	-80	0	-115	0.00105333333333333	39.88	65.8	2600	0.629	0.2	-64	-64	0.00024	2	8	130.5	10	50	3000	40	0.1	40	0.2	10000	1
I101210	candidateIDs_29	11	-64	100	33	2	8	2	4	1	16.6666666666667	-30	1	1	1	1	2	0	32	-70	10	4.5e-05	5.5e-05	0	0.035	-80	0	-115	0.00266666666666667	52	90.1	1073.2	0.952	0.2	-64	-64	0.00024	2	8	130.5	10	50	3000	40	0.1	40	0.2	10000	1
I101210	candidateIDs_29	11	-64	100	33	2	8	2	4	2	16.6666666666667	-30	1	1	1	1	2	0	32	-70	10	4.5e-05	5.5e-05	0	0.035	-80	0	-115	0.004	52	90.1	1073.2	0.952	0.2	-64	-64	0.00024	2	8	130.5	10	50	3000	40	0.1	40	0.2	10000	1
I101210	candidateIDs_29	11	-64	100	33	2	8	2	4	3	16.6666666666667	-30	1	1	1	1	2	0	32	-70	10	4.5e-05	5.5e-05	0	0.035	-80	0	-115	0.00148	38.63	273.4	1022	0.775	0.2	-64	-64	0.00024	2	8	130.5	10	50	3000	40	0.1	40	0.2	10000	1
I101210	candidateIDs_29	11	-64	100	33	2	8	2	4	4	16.6666666666667	-30	1	1	1	1	2	0	32	-70	10	4.5e-05	5.5e-05	0	0.035	-80	0	-115	0.00105333333333333	39.88	65.8	2600	0.629	0.2	-64	-64	0.00024	2	8	130.5	10	50	3000	40	0.1	40	0.2	10000	1
C101210	candidateIDs_2	11	-64	100	33	2	8	2	4	1	16.6666666666667	-30	1	1	1	1	2	0	32	-70	10	4.5e-05	5.5e-05	0	0.035	-80	0	-115	0.00266666666666667	52	90.1	1073.2	0.952	0.2	-64	-64	0.00024	2	8	130.5	10	50	3000	40	0.1	40	0.2	10000	1
C101210	candidateIDs_2	11	-64	100	33	2	8	2	4	2	16.6666666666667	-30	1	1	1	1	2	0	32	-70	10	4.5e-05	5.5e-05	0	0.035	-80	0	-115	0.004	52	90.1	1073.2	0.952	0.2	-64	-64	0.00024	2	8	130.5	10	50	3000	40	0.1	40	0.2	10000	1
C101210	candidateIDs_2	11	-64	100	33	2	8	2	4	3	16.6666666666667	-30	1	1	1	1	2	0	32	-70	10	4.5e-05	5.5e-05	0	0.035	-80	0	-115	0.00148	38.63	273.4	1022	0.775	0.2	-64	-64	0.00024	2	8	130.5	10	50	3000	40	0.1	40	0.2	10000	1
C101210	candidateIDs_2	11	-64	100	33	2	8	2	4	4	16.6666666666667	-30	1	1	1	1	2	0	32	-70	10	4.5e-05	5.5e-05	0	0.035	-80	0	-115	0.00105333333333333	39.88	65.8	2600	0.629	0.2	-64	-64	0.00024	2	8	130.5	10	50	3000	40	0.1	40	0.2	10000	1
B100110	candidateIDs_19	11	-64	100	33	2	8	2	4	1	16.6666666666667	-30	1	1	1	1	2	0	32	-70	10	4.5e-05	5.5e-05	0	0.035	-80	0	-115	0.00266666666666667	52	90.1	1073.2	0.952	0.2	-64	-64	0.00024	2	8	130.5	10	50	3000	40	0.1	40	0.2	10000	1
B100110	candidateIDs_19	11	-64	100	33	2	8	2	4	2	16.6666666666667	-30	1	1	1	1	2	0	32	-70	10	4.5e-05	5.5e-05	0	0.035	-80	0	-115	0.004	52	90.1	1073.2	0.952	0.2	-64	-64	0.00024	2	8	130.5	10	50	3000	40	0.1	40	0.2	10000	1
B100110	candidateIDs_19	11	-64	100	33	2	8	2	4	3	16.6666666666667	-30	1	1	1	1	2	0	32	-70	10	4.5e-05	5.5e-05	0	0.035	-80	0	-115	0.00148	38.63	273.4	1022	0.775	0.2	-64	-64	0.00024	2	8	130.5	10	50	3000	40	0.1	40	0.2	10000	1
B100110	candidateIDs_19	11	-64	100	33	2	8	2	4	4	16.6666666666667	-30	1	1	1	1	2	0	32	-70	10	4.5e-05	5.5e-05	0	0.035	-80	0	-115	0.00105333333333333	39.88	65.8	2600	0.629	0.2	-64	-64	0.00024	2	8	130.5	10	50	3000	40	0.1	40	0.2	10000	1
A092110	candidateIDs_7	11	-64	100	33	2	8	2	4	1	16.6666666666667	-30	1	1	1	1	2	0	32	-70	10	4.5e-05	5.5e-05	0	0.035	-80	0	-115	0.00266666666666667	52	90.1	1073.2	0.952	0.2	-64	-64	0.00024	2	8	130.5	10	50	3000	40	0.1	40	0.2	10000	1
A092110	candidateIDs_7	11	-64	100	33	2	8	2	4	2	16.6666666666667	-30	1	1	1	1	2	0	32	-70	10	4.5e-05	5.5e-05	0	0.035	-80	0	-115	0.004	52	90.1	1073.2	0.952	0.2	-64	-64	0.00024	2	8	130.5	10	50	3000	40	0.1	40	0.2	10000	1
A092110	candidateIDs_7	11	-64	100	33	2	8	2	4	3	16.6666666666667	-30	1	1	1	1	2	0	32	-70	10	4.5e-05	5.5e-05	0	0.035	-80	0	-115	0.00148	38.63	273.4	1022	0.775	0.2	-64	-64	0.00024	2	8	130.5	10	50	3000	40	0.1	40	0.2	10000	1
A092110	candidateIDs_7	11	-64	100	33	2	8	2	4	4	16.6666666666667	-30	1	1	1	1	2	0	32	-70	10	4.5e-05	5.5e-05	0	0.035	-80	0	-115	0.00105333333333333	39.88	65.8	2600	0.629	0.2	-64	-64	0.00024	2	8	130.5	10	50	3000	40	0.1	40	0.2	10000	1
E092910	candidateIDs_18	11	-64	100	33	2	8	2	4	1	16.6666666666667	-30	1	1	1	1	2	0	32	-70	10	4.5e-05	5.5e-05	0	0.035	-80	0	-115	0.00266666666666667	52	90.1	1073.2	0.952	0.2	-64	-64	0.00024	2	8	130.5	10	50	3000	40	0.1	40	0.2	10000	1
E092910	candidateIDs_18	11	-64	100	33	2	8	2	4	2	16.6666666666667	-30	1	1	1	1	2	0	32	-70	10	4.5e-05	5.5e-05	0	0.035	-80	0	-115	0.004	52	90.1	1073.2	0.952	0.2	-64	-64	0.00024	2	8	130.5	10	50	3000	40	0.1	40	0.2	10000	1
E092910	candidateIDs_18	11	-64	100	33	2	8	2	4	3	16.6666666666667	-30	1	1	1	1	2	0	32	-70	10	4.5e-05	5.5e-05	0	0.035	-80	0	-115	0.00148	38.63	273.4	1022	0.775	0.2	-64	-64	0.00024	2	8	130.5	10	50	3000	40	0.1	40	0.2	10000	1
E092910	candidateIDs_18	11	-64	100	33	2	8	2	4	4	16.6666666666667	-30	1	1	1	1	2	0	32	-70	10	4.5e-05	5.5e-05	0	0.035	-80	0	-115	0.00105333333333333	39.88	65.8	2600	0.629	0.2	-64	-64	0.00024	2	8	130.5	10	50	3000	40	0.1	40	0.2	10000	1
E101310	candidateIDs_33	11	-64	100	33	2	8	2	4	1	16.6666666666667	-30	1	1	1	1	2	0	32	-70	10	4.5e-05	5.5e-05	0	0.035	-80	0	-115	0.00266666666666667	52	90.1	1073.2	0.952	0.2	-64	-64	0.00024	2	8	130.5	10	50	3000	40	0.1	40	0.2	10000	1
E101310	candidateIDs_33	11	-64	100	33	2	8	2	4	2	16.6666666666667	-30	1	1	1	1	2	0	32	-70	10	4.5e-05	5.5e-05	0	0.035	-80	0	-115	0.004	52	90.1	1073.2	0.952	0.2	-64	-64	0.00024	2	8	130.5	10	50	3000	40	0.1	40	0.2	10000	1
E101310	candidateIDs_33	11	-64	100	33	2	8	2	4	3	16.6666666666667	-30	1	1	1	1	2	0	32	-70	10	4.5e-05	5.5e-05	0	0.035	-80	0	-115	0.00148	38.63	273.4	1022	0.775	0.2	-64	-64	0.00024	2	8	130.5	10	50	3000	40	0.1	40	0.2	10000	1
E101310	candidateIDs_33	11	-64	100	33	2	8	2	4	4	16.6666666666667	-30	1	1	1	1	2	0	32	-70	10	4.5e-05	5.5e-05	0	0.035	-80	0	-115	0.00105333333333333	39.88	65.8	2600	0.629	0.2	-64	-64	0.00024	2	8	130.5	10	50	3000	40	0.1	40	0.2	10000	1
D100810	candidateIDs_23	11	-64	100	33	2	8	2	4	1	16.6666666666667	-30	1	1	1	1	2	0	32	-70	10	4.5e-05	5.5e-05	0	0.035	-80	0	-115	0.00266666666666667	52	90.1	1073.2	0.952	0.2	-64	-64	0.00024	2	8	130.5	10	50	3000	40	0.1	40	0.2	10000	1
D100810	candidateIDs_23	11	-64	100	33	2	8	2	4	2	16.6666666666667	-30	1	1	1	1	2	0	32	-70	10	4.5e-05	5.5e-05	0	0.035	-80	0	-115	0.004	52	90.1	1073.2	0.952	0.2	-64	-64	0.00024	2	8	130.5	10	50	3000	40	0.1	40	0.2	10000	1
D100810	candidateIDs_23	11	-64	100	33	2	8	2	4	3	16.6666666666667	-30	1	1	1	1	2	0	32	-70	10	4.5e-05	5.5e-05	0	0.035	-80	0	-115	0.00148	38.63	273.4	1022	0.775	0.2	-64	-64	0.00024	2	8	130.5	10	50	3000	40	0.1	40	0.2	10000	1
D100810	candidateIDs_23	11	-64	100	33	2	8	2	4	4	16.6666666666667	-30	1	1	1	1	2	0	32	-70	10	4.5e-05	5.5e-05	0	0.035	-80	0	-115	0.00105333333333333	39.88	65.8	2600	0.629	0.2	-64	-64	0.00024	2	8	130.5	10	50	3000	40	0.1	40	0.2	10000	1
E101210	candidateIDs_27	11	-64	100	33	2	8	2	4	1	16.6666666666667	-30	1	1	1	1	2	0	32	-70	10	4.5e-05	5.5e-05	0	0.035	-80	0	-115	0.00266666666666667	52	90.1	1073.2	0.952	0.2	-64	-64	0.00024	2	8	130.5	10	50	3000	40	0.1	40	0.2	10000	1
E101210	candidateIDs_27	11	-64	100	33	2	8	2	4	2	16.6666666666667	-30	1	1	1	1	2	0	32	-70	10	4.5e-05	5.5e-05	0	0.035	-80	0	-115	0.004	52	90.1	1073.2	0.952	0.2	-64	-64	0.00024	2	8	130.5	10	50	3000	40	0.1	40	0.2	10000	1
E101210	candidateIDs_27	11	-64	100	33	2	8	2	4	3	16.6666666666667	-30	1	1	1	1	2	0	32	-70	10	4.5e-05	5.5e-05	0	0.035	-80	0	-115	0.00148	38.63	273.4	1022	0.775	0.2	-64	-64	0.00024	2	8	130.5	10	50	3000	40	0.1	40	0.2	10000	1
E101210	candidateIDs_27	11	-64	100	33	2	8	2	4	4	16.6666666666667	-30	1	1	1	1	2	0	32	-70	10	4.5e-05	5.5e-05	0	0.035	-80	0	-115	0.00105333333333333	39.88	65.8	2600	0.629	0.2	-64	-64	0.00024	2	8	130.5	10	50	3000	40	0.1	40	0.2	10000	1
C092810	candidateIDs_13	11	-64	100	33	2	8	2	4	1	16.6666666666667	-30	1	1	1	1	2	0	32	-70	10	4.5e-05	5.5e-05	0	0.035	-80	0	-115	0.00266666666666667	52	90.1	1073.2	0.952	0.2	-64	-64	0.00024	2	8	130.5	10	50	3000	40	0.1	40	0.2	10000	1
C092810	candidateIDs_13	11	-64	100	33	2	8	2	4	2	16.6666666666667	-30	1	1	1	1	2	0	32	-70	10	4.5e-05	5.5e-05	0	0.035	-80	0	-115	0.004	52	90.1	1073.2	0.952	0.2	-64	-64	0.00024	2	8	130.5	10	50	3000	40	0.1	40	0.2	10000	1
C092810	candidateIDs_13	11	-64	100	33	2	8	2	4	3	16.6666666666667	-30	1	1	1	1	2	0	32	-70	10	4.5e-05	5.5e-05	0	0.035	-80	0	-115	0.00148	38.63	273.4	1022	0.775	0.2	-64	-64	0.00024	2	8	130.5	10	50	3000	40	0.1	40	0.2	10000	1
C092810	candidateIDs_13	11	-64	100	33	2	8	2	4	4	16.6666666666667	-30	1	1	1	1	2	0	32	-70	10	4.5e-05	5.5e-05	0	0.035	-80	0	-115	0.00105333333333333	39.88	65.8	2600	0.629	0.2	-64	-64	0.00024	2	8	130.5	10	50	3000	40	0.1	40	0.2	10000	1
M101210	candidateIDs_30	11	-64	100	33	2	8	2	4	1	16.6666666666667	-30	1	1	1	1	2	0	32	-70	10	4.5e-05	5.5e-05	0	0.035	-80	0	-115	0.00266666666666667	52	90.1	1073.2	0.952	0.2	-64	-64	0.00024	2	8	130.5	10	50	3000	40	0.1	40	0.2	10000	1
M101210	candidateIDs_30	11	-64	100	33	2	8	2	4	2	16.6666666666667	-30	1	1	1	1	2	0	32	-70	10	4.5e-05	5.5e-05	0	0.035	-80	0	-115	0.004	52	90.1	1073.2	0.952	0.2	-64	-64	0.00024	2	8	130.5	10	50	3000	40	0.1	40	0.2	10000	1
M101210	candidateIDs_30	11	-64	100	33	2	8	2	4	3	16.6666666666667	-30	1	1	1	1	2	0	32	-70	10	4.5e-05	5.5e-05	0	0.035	-80	0	-115	0.00148	38.63	273.4	1022	0.775	0.2	-64	-64	0.00024	2	8	130.5	10	50	3000	40	0.1	40	0.2	10000	1
M101210	candidateIDs_30	11	-64	100	33	2	8	2	4	4	16.6666666666667	-30	1	1	1	1	2	0	32	-70	10	4.5e-05	5.5e-05	0	0.035	-80	0	-115	0.00105333333333333	39.88	65.8	2600	0.629	0.2	-64	-64	0.00024	2	8	130.5	10	50	3000	40	0.1	40	0.2	10000	1
A101210	candidateIDs_24	11	-64	100	33	2	8	2	4	1	16.6666666666667	-30	1	1	1	1	2	0	32	-70	10	4.5e-05	5.5e-05	0	0.035	-80	0	-115	0.00266666666666667	52	90.1	1073.2	0.952	0.2	-64	-64	0.00024	2	8	130.5	10	50	3000	40	0.1	40	0.2	10000	1
A101210	candidateIDs_24	11	-64	100	33	2	8	2	4	2	16.6666666666667	-30	1	1	1	1	2	0	32	-70	10	4.5e-05	5.5e-05	0	0.035	-80	0	-115	0.004	52	90.1	1073.2	0.952	0.2	-64	-64	0.00024	2	8	130.5	10	50	3000	40	0.1	40	0.2	10000	1
A101210	candidateIDs_24	11	-64	100	33	2	8	2	4	3	16.6666666666667	-30	1	1	1	1	2	0	32	-70	10	4.5e-05	5.5e-05	0	0.035	-80	0	-115	0.00148	38.63	273.4	1022	0.775	0.2	-64	-64	0.00024	2	8	130.5	10	50	3000	40	0.1	40	0.2	10000	1
A101210	candidateIDs_24	11	-64	100	33	2	8	2	4	4	16.6666666666667	-30	1	1	1	1	2	0	32	-70	10	4.5e-05	5.5e-05	0	0.035	-80	0	-115	0.00105333333333333	39.88	65.8	2600	0.629	0.2	-64	-64	0.00024	2	8	130.5	10	50	3000	40	0.1	40	0.2	10000	1
E092710	candidateIDs_11	11	-64	100	33	2	8	2	4	1	16.6666666666667	-30	1	1	1	1	2	0	32	-70	10	4.5e-05	5.5e-05	0	0.035	-80	0	-115	0.00266666666666667	52	90.1	1073.2	0.952	0.2	-64	-64	0.00024	2	8	130.5	10	50	3000	40	0.1	40	0.2	10000	1
E092710	candidateIDs_11	11	-64	100	33	2	8	2	4	2	16.6666666666667	-30	1	1	1	1	2	0	32	-70	10	4.5e-05	5.5e-05	0	0.035	-80	0	-115	0.004	52	90.1	1073.2	0.952	0.2	-64	-64	0.00024	2	8	130.5	10	50	3000	40	0.1	40	0.2	10000	1
E092710	candidateIDs_11	11	-64	100	33	2	8	2	4	3	16.6666666666667	-30	1	1	1	1	2	0	32	-70	10	4.5e-05	5.5e-05	0	0.035	-80	0	-115	0.00148	38.63	273.4	1022	0.775	0.2	-64	-64	0.00024	2	8	130.5	10	50	3000	40	0.1	40	0.2	10000	1
E092710	candidateIDs_11	11	-64	100	33	2	8	2	4	4	16.6666666666667	-30	1	1	1	1	2	0	32	-70	10	4.5e-05	5.5e-05	0	0.035	-80	0	-115	0.00105333333333333	39.88	65.8	2600	0.629	0.2	-64	-64	0.00024	2	8	130.5	10	50	3000	40	0.1	40	0.2	10000	1
B101310	candidateIDs_31	11	-64	100	33	2	8	2	4	1	16.6666666666667	-30	1	1	1	1	2	0	32	-70	10	4.5e-05	5.5e-05	0	0.035	-80	0	-115	0.00266666666666667	52	90.1	1073.2	0.952	0.2	-64	-64	0.00024	2	8	130.5	10	50	3000	40	0.1	40	0.2	10000	1
B101310	candidateIDs_31	11	-64	100	33	2	8	2	4	2	16.6666666666667	-30	1	1	1	1	2	0	32	-70	10	4.5e-05	5.5e-05	0	0.035	-80	0	-115	0.004	52	90.1	1073.2	0.952	0.2	-64	-64	0.00024	2	8	130.5	10	50	3000	40	0.1	40	0.2	10000	1
B101310	candidateIDs_31	11	-64	100	33	2	8	2	4	3	16.6666666666667	-30	1	1	1	1	2	0	32	-70	10	4.5e-05	5.5e-05	0	0.035	-80	0	-115	0.00148	38.63	273.4	1022	0.775	0.2	-64	-64	0.00024	2	8	130.5	10	50	3000	40	0.1	40	0.2	10000	1
B101310	candidateIDs_31	11	-64	100	33	2	8	2	4	4	16.6666666666667	-30	1	1	1	1	2	0	32	-70	10	4.5e-05	5.5e-05	0	0.035	-80	0	-115	0.00105333333333333	39.88	65.8	2600	0.629	0.2	-64	-64	0.00024	2	8	130.5	10	50	3000	40	0.1	40	0.2	10000	1
C092910	candidateIDs_16	11	-64	100	33	2	8	2	4	1	16.6666666666667	-30	1	1	1	1	2	0	32	-70	10	4.5e-05	5.5e-05	0	0.035	-80	0	-115	0.00266666666666667	52	90.1	1073.2	0.952	0.2	-64	-64	0.00024	2	8	130.5	10	50	3000	40	0.1	40	0.2	10000	1
C092910	candidateIDs_16	11	-64	100	33	2	8	2	4	2	16.6666666666667	-30	1	1	1	1	2	0	32	-70	10	4.5e-05	5.5e-05	0	0.035	-80	0	-115	0.004	52	90.1	1073.2	0.952	0.2	-64	-64	0.00024	2	8	130.5	10	50	3000	40	0.1	40	0.2	10000	1
C092910	candidateIDs_16	11	-64	100	33	2	8	2	4	3	16.6666666666667	-30	1	1	1	1	2	0	32	-70	10	4.5e-05	5.5e-05	0	0.035	-80	0	-115	0.00148	38.63	273.4	1022	0.775	0.2	-64	-64	0.00024	2	8	130.5	10	50	3000	40	0.1	40	0.2	10000	1
C092910	candidateIDs_16	11	-64	100	33	2	8	2	4	4	16.6666666666667	-30	1	1	1	1	2	0	32	-70	10	4.5e-05	5.5e-05	0	0.035	-80	0	-115	0.00105333333333333	39.88	65.8	2600	0.629	0.2	-64	-64	0.00024	2	8	130.5	10	50	3000	40	0.1	40	0.2	10000	1
A092810	candidateIDs_12	11	-64	100	33	2	8	2	4	1	16.6666666666667	-30	1	1	1	1	2	0	32	-70	10	4.5e-05	5.5e-05	0	0.035	-80	0	-115	0.00266666666666667	52	90.1	1073.2	0.952	0.2	-64	-64	0.00024	2	8	130.5	10	50	3000	40	0.1	40	0.2	10000	1
A092810	candidateIDs_12	11	-64	100	33	2	8	2	4	2	16.6666666666667	-30	1	1	1	1	2	0	32	-70	10	4.5e-05	5.5e-05	0	0.035	-80	0	-115	0.004	52	90.1	1073.2	0.952	0.2	-64	-64	0.00024	2	8	130.5	10	50	3000	40	0.1	40	0.2	10000	1
A092810	candidateIDs_12	11	-64	100	33	2	8	2	4	3	16.6666666666667	-30	1	1	1	1	2	0	32	-70	10	4.5e-05	5.5e-05	0	0.035	-80	0	-115	0.00148	38.63	273.4	1022	0.775	0.2	-64	-64	0.00024	2	8	130.5	10	50	3000	40	0.1	40	0.2	10000	1
A092810	candidateIDs_12	11	-64	100	33	2	8	2	4	4	16.6666666666667	-30	1	1	1	1	2	0	32	-70	10	4.5e-05	5.5e-05	0	0.035	-80	0	-115	0.00105333333333333	39.88	65.8	2600	0.629	0.2	-64	-64	0.00024	2	8	130.5	10	50	3000	40	0.1	40	0.2	10000	1
D091810	candidateIDs_4	11	-64	100	33	2	8	2	4	1	16.6666666666667	-30	1	1	1	1	2	0	32	-70	10	4.5e-05	5.5e-05	0	0.035	-80	0	-115	0.00266666666666667	52	90.1	1073.2	0.952	0.2	-64	-64	0.00024	2	8	130.5	10	50	3000	40	0.1	40	0.2	10000	1
D091810	candidateIDs_4	11	-64	100	33	2	8	2	4	2	16.6666666666667	-30	1	1	1	1	2	0	32	-70	10	4.5e-05	5.5e-05	0	0.035	-80	0	-115	0.004	52	90.1	1073.2	0.952	0.2	-64	-64	0.00024	2	8	130.5	10	50	3000	40	0.1	40	0.2	10000	1
D091810	candidateIDs_4	11	-64	100	33	2	8	2	4	3	16.6666666666667	-30	1	1	1	1	2	0	32	-70	10	4.5e-05	5.5e-05	0	0.035	-80	0	-115	0.00148	38.63	273.4	1022	0.775	0.2	-64	-64	0.00024	2	8	130.5	10	50	3000	40	0.1	40	0.2	10000	1
D091810	candidateIDs_4	11	-64	100	33	2	8	2	4	4	16.6666666666667	-30	1	1	1	1	2	0	32	-70	10	4.5e-05	5.5e-05	0	0.035	-80	0	-115	0.00105333333333333	39.88	65.8	2600	0.629	0.2	-64	-64	0.00024	2	8	130.5	10	50	3000	40	0.1	40	0.2	10000	1
F091810	candidateIDs_6	11	-64	100	33	2	8	2	4	1	16.6666666666667	-30	1	1	1	1	2	0	32	-70	10	4.5e-05	5.5e-05	0	0.035	-80	0	-115	0.00266666666666667	52	90.1	1073.2	0.952	0.2	-64	-64	0.00024	2	8	130.5	10	50	3000	40	0.1	40	0.2	10000	1
F091810	candidateIDs_6	11	-64	100	33	2	8	2	4	2	16.6666666666667	-30	1	1	1	1	2	0	32	-70	10	4.5e-05	5.5e-05	0	0.035	-80	0	-115	0.004	52	90.1	1073.2	0.952	0.2	-64	-64	0.00024	2	8	130.5	10	50	3000	40	0.1	40	0.2	10000	1
F091810	candidateIDs_6	11	-64	100	33	2	8	2	4	3	16.6666666666667	-30	1	1	1	1	2	0	32	-70	10	4.5e-05	5.5e-05	0	0.035	-80	0	-115	0.00148	38.63	273.4	1022	0.775	0.2	-64	-64	0.00024	2	8	130.5	10	50	3000	40	0.1	40	0.2	10000	1
F091810	candidateIDs_6	11	-64	100	33	2	8	2	4	4	16.6666666666667	-30	1	1	1	1	2	0	32	-70	10	4.5e-05	5.5e-05	0	0.035	-80	0	-115	0.00105333333333333	39.88	65.8	2600	0.629	0.2	-64	-64	0.00024	2	8	130.5	10	50	3000	40	0.1	40	0.2	10000	1
K092810	candidateIDs_14	12	-63	100	33	2	8	2	4	1	16.6666666666667	-30	1	1	1	1	2	0	32	-70	10	4.5e-05	5.5e-05	0	0.035	-80	0	-115	0.00266666666666667	52	90.1	1073.2	0.952	0.2	-63	-63	0.00024	2	8	130.5	10	50	3000	40	0.1	40	0.2	10000	1
K092810	candidateIDs_14	12	-63	100	33	2	8	2	4	2	16.6666666666667	-30	1	1	1	1	2	0	32	-70	10	4.5e-05	5.5e-05	0	0.035	-80	0	-115	0.004	52	90.1	1073.2	0.952	0.2	-63	-63	0.00024	2	8	130.5	10	50	3000	40	0.1	40	0.2	10000	1
K092810	candidateIDs_14	12	-63	100	33	2	8	2	4	3	16.6666666666667	-30	1	1	1	1	2	0	32	-70	10	4.5e-05	5.5e-05	0	0.035	-80	0	-115	0.00148	38.63	273.4	1022	0.775	0.2	-63	-63	0.00024	2	8	130.5	10	50	3000	40	0.1	40	0.2	10000	1
K092810	candidateIDs_14	12	-63	100	33	2	8	2	4	4	16.6666666666667	-30	1	1	1	1	2	0	32	-70	10	4.5e-05	5.5e-05	0	0.035	-80	0	-115	0.00105333333333333	39.88	65.8	2600	0.629	0.2	-63	-63	0.00024	2	8	130.5	10	50	3000	40	0.1	40	0.2	10000	1
H101310	candidateIDs_36	12	-63	100	33	2	8	2	4	1	16.6666666666667	-30	1	1	1	1	2	0	32	-70	10	4.5e-05	5.5e-05	0	0.035	-80	0	-115	0.00266666666666667	52	90.1	1073.2	0.952	0.2	-63	-63	0.00024	2	8	130.5	10	50	3000	40	0.1	40	0.2	10000	1
H101310	candidateIDs_36	12	-63	100	33	2	8	2	4	2	16.6666666666667	-30	1	1	1	1	2	0	32	-70	10	4.5e-05	5.5e-05	0	0.035	-80	0	-115	0.004	52	90.1	1073.2	0.952	0.2	-63	-63	0.00024	2	8	130.5	10	50	3000	40	0.1	40	0.2	10000	1
H101310	candidateIDs_36	12	-63	100	33	2	8	2	4	3	16.6666666666667	-30	1	1	1	1	2	0	32	-70	10	4.5e-05	5.5e-05	0	0.035	-80	0	-115	0.00148	38.63	273.4	1022	0.775	0.2	-63	-63	0.00024	2	8	130.5	10	50	3000	40	0.1	40	0.2	10000	1
H101310	candidateIDs_36	12	-63	100	33	2	8	2	4	4	16.6666666666667	-30	1	1	1	1	2	0	32	-70	10	4.5e-05	5.5e-05	0	0.035	-80	0	-115	0.00105333333333333	39.88	65.8	2600	0.629	0.2	-63	-63	0.00024	2	8	130.5	10	50	3000	40	0.1	40	0.2	10000	1
E091810	candidateIDs_5	12	-63	100	33	2	8	2	4	1	16.6666666666667	-30	1	1	1	1	2	0	32	-70	10	4.5e-05	5.5e-05	0	0.035	-80	0	-115	0.00266666666666667	52	90.1	1073.2	0.952	0.2	-63	-63	0.00024	2	8	130.5	10	50	3000	40	0.1	40	0.2	10000	1
E091810	candidateIDs_5	12	-63	100	33	2	8	2	4	2	16.6666666666667	-30	1	1	1	1	2	0	32	-70	10	4.5e-05	5.5e-05	0	0.035	-80	0	-115	0.004	52	90.1	1073.2	0.952	0.2	-63	-63	0.00024	2	8	130.5	10	50	3000	40	0.1	40	0.2	10000	1
E091810	candidateIDs_5	12	-63	100	33	2	8	2	4	3	16.6666666666667	-30	1	1	1	1	2	0	32	-70	10	4.5e-05	5.5e-05	0	0.035	-80	0	-115	0.00148	38.63	273.4	1022	0.775	0.2	-63	-63	0.00024	2	8	130.5	10	50	3000	40	0.1	40	0.2	10000	1
E091810	candidateIDs_5	12	-63	100	33	2	8	2	4	4	16.6666666666667	-30	1	1	1	1	2	0	32	-70	10	4.5e-05	5.5e-05	0	0.035	-80	0	-115	0.00105333333333333	39.88	65.8	2600	0.629	0.2	-63	-63	0.00024	2	8	130.5	10	50	3000	40	0.1	40	0.2	10000	1
D101310	candidateIDs_32	12	-63	100	33	2	8	2	4	1	16.6666666666667	-30	1	1	1	1	2	0	32	-70	10	4.5e-05	5.5e-05	0	0.035	-80	0	-115	0.00266666666666667	52	90.1	1073.2	0.952	0.2	-63	-63	0.00024	2	8	130.5	10	50	3000	40	0.1	40	0.2	10000	1
D101310	candidateIDs_32	12	-63	100	33	2	8	2	4	2	16.6666666666667	-30	1	1	1	1	2	0	32	-70	10	4.5e-05	5.5e-05	0	0.035	-80	0	-115	0.004	52	90.1	1073.2	0.952	0.2	-63	-63	0.00024	2	8	130.5	10	50	3000	40	0.1	40	0.2	10000	1
D101310	candidateIDs_32	12	-63	100	33	2	8	2	4	3	16.6666666666667	-30	1	1	1	1	2	0	32	-70	10	4.5e-05	5.5e-05	0	0.035	-80	0	-115	0.00148	38.63	273.4	1022	0.775	0.2	-63	-63	0.00024	2	8	130.5	10	50	3000	40	0.1	40	0.2	10000	1
D101310	candidateIDs_32	12	-63	100	33	2	8	2	4	4	16.6666666666667	-30	1	1	1	1	2	0	32	-70	10	4.5e-05	5.5e-05	0	0.035	-80	0	-115	0.00105333333333333	39.88	65.8	2600	0.629	0.2	-63	-63	0.00024	2	8	130.5	10	50	3000	40	0.1	40	0.2	10000	1
F101310	candidateIDs_34	12	-63	100	33	2	8	2	4	1	16.6666666666667	-30	1	1	1	1	2	0	32	-70	10	4.5e-05	5.5e-05	0	0.035	-80	0	-115	0.00266666666666667	52	90.1	1073.2	0.952	0.2	-63	-63	0.00024	2	8	130.5	10	50	3000	40	0.1	40	0.2	10000	1
F101310	candidateIDs_34	12	-63	100	33	2	8	2	4	2	16.6666666666667	-30	1	1	1	1	2	0	32	-70	10	4.5e-05	5.5e-05	0	0.035	-80	0	-115	0.004	52	90.1	1073.2	0.952	0.2	-63	-63	0.00024	2	8	130.5	10	50	3000	40	0.1	40	0.2	10000	1
F101310	candidateIDs_34	12	-63	100	33	2	8	2	4	3	16.6666666666667	-30	1	1	1	1	2	0	32	-70	10	4.5e-05	5.5e-05	0	0.035	-80	0	-115	0.00148	38.63	273.4	1022	0.775	0.2	-63	-63	0.00024	2	8	130.5	10	50	3000	40	0.1	40	0.2	10000	1
F101310	candidateIDs_34	12	-63	100	33	2	8	2	4	4	16.6666666666667	-30	1	1	1	1	2	0	32	-70	10	4.5e-05	5.5e-05	0	0.035	-80	0	-115	0.00105333333333333	39.88	65.8	2600	0.629	0.2	-63	-63	0.00024	2	8	130.5	10	50	3000	40	0.1	40	0.2	10000	1
E100110	candidateIDs_20	12	-63	100	33	2	8	2	4	1	16.6666666666667	-30	1	1	1	1	2	0	32	-70	10	4.5e-05	5.5e-05	0	0.035	-80	0	-115	0.00266666666666667	52	90.1	1073.2	0.952	0.2	-63	-63	0.00024	2	8	130.5	10	50	3000	40	0.1	40	0.2	10000	1
E100110	candidateIDs_20	12	-63	100	33	2	8	2	4	2	16.6666666666667	-30	1	1	1	1	2	0	32	-70	10	4.5e-05	5.5e-05	0	0.035	-80	0	-115	0.004	52	90.1	1073.2	0.952	0.2	-63	-63	0.00024	2	8	130.5	10	50	3000	40	0.1	40	0.2	10000	1
E100110	candidateIDs_20	12	-63	100	33	2	8	2	4	3	16.6666666666667	-30	1	1	1	1	2	0	32	-70	10	4.5e-05	5.5e-05	0	0.035	-80	0	-115	0.00148	38.63	273.4	1022	0.775	0.2	-63	-63	0.00024	2	8	130.5	10	50	3000	40	0.1	40	0.2	10000	1
E100110	candidateIDs_20	12	-63	100	33	2	8	2	4	4	16.6666666666667	-30	1	1	1	1	2	0	32	-70	10	4.5e-05	5.5e-05	0	0.035	-80	0	-115	0.00105333333333333	39.88	65.8	2600	0.629	0.2	-63	-63	0.00024	2	8	130.5	10	50	3000	40	0.1	40	0.2	10000	1
G101310	candidateIDs_35	12	-63	100	33	2	8	2	4	1	16.6666666666667	-30	1	1	1	1	2	0	32	-70	10	4.5e-05	5.5e-05	0	0.035	-80	0	-115	0.00266666666666667	52	90.1	1073.2	0.952	0.2	-63	-63	0.00024	2	8	130.5	10	50	3000	40	0.1	40	0.2	10000	1
G101310	candidateIDs_35	12	-63	100	33	2	8	2	4	2	16.6666666666667	-30	1	1	1	1	2	0	32	-70	10	4.5e-05	5.5e-05	0	0.035	-80	0	-115	0.004	52	90.1	1073.2	0.952	0.2	-63	-63	0.00024	2	8	130.5	10	50	3000	40	0.1	40	0.2	10000	1
G101310	candidateIDs_35	12	-63	100	33	2	8	2	4	3	16.6666666666667	-30	1	1	1	1	2	0	32	-70	10	4.5e-05	5.5e-05	0	0.035	-80	0	-115	0.00148	38.63	273.4	1022	0.775	0.2	-63	-63	0.00024	2	8	130.5	10	50	3000	40	0.1	40	0.2	10000	1
G101310	candidateIDs_35	12	-63	100	33	2	8	2	4	4	16.6666666666667	-30	1	1	1	1	2	0	32	-70	10	4.5e-05	5.5e-05	0	0.035	-80	0	-115	0.00105333333333333	39.88	65.8	2600	0.629	0.2	-63	-63	0.00024	2	8	130.5	10	50	3000	40	0.1	40	0.2	10000	1
I101210	candidateIDs_29	12	-63	100	33	2	8	2	4	1	16.6666666666667	-30	1	1	1	1	2	0	32	-70	10	4.5e-05	5.5e-05	0	0.035	-80	0	-115	0.00266666666666667	52	90.1	1073.2	0.952	0.2	-63	-63	0.00024	2	8	130.5	10	50	3000	40	0.1	40	0.2	10000	1
I101210	candidateIDs_29	12	-63	100	33	2	8	2	4	2	16.6666666666667	-30	1	1	1	1	2	0	32	-70	10	4.5e-05	5.5e-05	0	0.035	-80	0	-115	0.004	52	90.1	1073.2	0.952	0.2	-63	-63	0.00024	2	8	130.5	10	50	3000	40	0.1	40	0.2	10000	1
I101210	candidateIDs_29	12	-63	100	33	2	8	2	4	3	16.6666666666667	-30	1	1	1	1	2	0	32	-70	10	4.5e-05	5.5e-05	0	0.035	-80	0	-115	0.00148	38.63	273.4	1022	0.775	0.2	-63	-63	0.00024	2	8	130.5	10	50	3000	40	0.1	40	0.2	10000	1
I101210	candidateIDs_29	12	-63	100	33	2	8	2	4	4	16.6666666666667	-30	1	1	1	1	2	0	32	-70	10	4.5e-05	5.5e-05	0	0.035	-80	0	-115	0.00105333333333333	39.88	65.8	2600	0.629	0.2	-63	-63	0.00024	2	8	130.5	10	50	3000	40	0.1	40	0.2	10000	1
C101210	candidateIDs_2	12	-63	100	33	2	8	2	4	1	16.6666666666667	-30	1	1	1	1	2	0	32	-70	10	4.5e-05	5.5e-05	0	0.035	-80	0	-115	0.00266666666666667	52	90.1	1073.2	0.952	0.2	-63	-63	0.00024	2	8	130.5	10	50	3000	40	0.1	40	0.2	10000	1
C101210	candidateIDs_2	12	-63	100	33	2	8	2	4	2	16.6666666666667	-30	1	1	1	1	2	0	32	-70	10	4.5e-05	5.5e-05	0	0.035	-80	0	-115	0.004	52	90.1	1073.2	0.952	0.2	-63	-63	0.00024	2	8	130.5	10	50	3000	40	0.1	40	0.2	10000	1
C101210	candidateIDs_2	12	-63	100	33	2	8	2	4	3	16.6666666666667	-30	1	1	1	1	2	0	32	-70	10	4.5e-05	5.5e-05	0	0.035	-80	0	-115	0.00148	38.63	273.4	1022	0.775	0.2	-63	-63	0.00024	2	8	130.5	10	50	3000	40	0.1	40	0.2	10000	1
C101210	candidateIDs_2	12	-63	100	33	2	8	2	4	4	16.6666666666667	-30	1	1	1	1	2	0	32	-70	10	4.5e-05	5.5e-05	0	0.035	-80	0	-115	0.00105333333333333	39.88	65.8	2600	0.629	0.2	-63	-63	0.00024	2	8	130.5	10	50	3000	40	0.1	40	0.2	10000	1
B100110	candidateIDs_19	12	-63	100	33	2	8	2	4	1	16.6666666666667	-30	1	1	1	1	2	0	32	-70	10	4.5e-05	5.5e-05	0	0.035	-80	0	-115	0.00266666666666667	52	90.1	1073.2	0.952	0.2	-63	-63	0.00024	2	8	130.5	10	50	3000	40	0.1	40	0.2	10000	1
B100110	candidateIDs_19	12	-63	100	33	2	8	2	4	2	16.6666666666667	-30	1	1	1	1	2	0	32	-70	10	4.5e-05	5.5e-05	0	0.035	-80	0	-115	0.004	52	90.1	1073.2	0.952	0.2	-63	-63	0.00024	2	8	130.5	10	50	3000	40	0.1	40	0.2	10000	1
B100110	candidateIDs_19	12	-63	100	33	2	8	2	4	3	16.6666666666667	-30	1	1	1	1	2	0	32	-70	10	4.5e-05	5.5e-05	0	0.035	-80	0	-115	0.00148	38.63	273.4	1022	0.775	0.2	-63	-63	0.00024	2	8	130.5	10	50	3000	40	0.1	40	0.2	10000	1
B100110	candidateIDs_19	12	-63	100	33	2	8	2	4	4	16.6666666666667	-30	1	1	1	1	2	0	32	-70	10	4.5e-05	5.5e-05	0	0.035	-80	0	-115	0.00105333333333333	39.88	65.8	2600	0.629	0.2	-63	-63	0.00024	2	8	130.5	10	50	3000	40	0.1	40	0.2	10000	1
A092110	candidateIDs_7	12	-63	100	33	2	8	2	4	1	16.6666666666667	-30	1	1	1	1	2	0	32	-70	10	4.5e-05	5.5e-05	0	0.035	-80	0	-115	0.00266666666666667	52	90.1	1073.2	0.952	0.2	-63	-63	0.00024	2	8	130.5	10	50	3000	40	0.1	40	0.2	10000	1
A092110	candidateIDs_7	12	-63	100	33	2	8	2	4	2	16.6666666666667	-30	1	1	1	1	2	0	32	-70	10	4.5e-05	5.5e-05	0	0.035	-80	0	-115	0.004	52	90.1	1073.2	0.952	0.2	-63	-63	0.00024	2	8	130.5	10	50	3000	40	0.1	40	0.2	10000	1
A092110	candidateIDs_7	12	-63	100	33	2	8	2	4	3	16.6666666666667	-30	1	1	1	1	2	0	32	-70	10	4.5e-05	5.5e-05	0	0.035	-80	0	-115	0.00148	38.63	273.4	1022	0.775	0.2	-63	-63	0.00024	2	8	130.5	10	50	3000	40	0.1	40	0.2	10000	1
A092110	candidateIDs_7	12	-63	100	33	2	8	2	4	4	16.6666666666667	-30	1	1	1	1	2	0	32	-70	10	4.5e-05	5.5e-05	0	0.035	-80	0	-115	0.00105333333333333	39.88	65.8	2600	0.629	0.2	-63	-63	0.00024	2	8	130.5	10	50	3000	40	0.1	40	0.2	10000	1
E092910	candidateIDs_18	12	-63	100	33	2	8	2	4	1	16.6666666666667	-30	1	1	1	1	2	0	32	-70	10	4.5e-05	5.5e-05	0	0.035	-80	0	-115	0.00266666666666667	52	90.1	1073.2	0.952	0.2	-63	-63	0.00024	2	8	130.5	10	50	3000	40	0.1	40	0.2	10000	1
E092910	candidateIDs_18	12	-63	100	33	2	8	2	4	2	16.6666666666667	-30	1	1	1	1	2	0	32	-70	10	4.5e-05	5.5e-05	0	0.035	-80	0	-115	0.004	52	90.1	1073.2	0.952	0.2	-63	-63	0.00024	2	8	130.5	10	50	3000	40	0.1	40	0.2	10000	1
E092910	candidateIDs_18	12	-63	100	33	2	8	2	4	3	16.6666666666667	-30	1	1	1	1	2	0	32	-70	10	4.5e-05	5.5e-05	0	0.035	-80	0	-115	0.00148	38.63	273.4	1022	0.775	0.2	-63	-63	0.00024	2	8	130.5	10	50	3000	40	0.1	40	0.2	10000	1
E092910	candidateIDs_18	12	-63	100	33	2	8	2	4	4	16.6666666666667	-30	1	1	1	1	2	0	32	-70	10	4.5e-05	5.5e-05	0	0.035	-80	0	-115	0.00105333333333333	39.88	65.8	2600	0.629	0.2	-63	-63	0.00024	2	8	130.5	10	50	3000	40	0.1	40	0.2	10000	1
E101310	candidateIDs_33	12	-63	100	33	2	8	2	4	1	16.6666666666667	-30	1	1	1	1	2	0	32	-70	10	4.5e-05	5.5e-05	0	0.035	-80	0	-115	0.00266666666666667	52	90.1	1073.2	0.952	0.2	-63	-63	0.00024	2	8	130.5	10	50	3000	40	0.1	40	0.2	10000	1
E101310	candidateIDs_33	12	-63	100	33	2	8	2	4	2	16.6666666666667	-30	1	1	1	1	2	0	32	-70	10	4.5e-05	5.5e-05	0	0.035	-80	0	-115	0.004	52	90.1	1073.2	0.952	0.2	-63	-63	0.00024	2	8	130.5	10	50	3000	40	0.1	40	0.2	10000	1
E101310	candidateIDs_33	12	-63	100	33	2	8	2	4	3	16.6666666666667	-30	1	1	1	1	2	0	32	-70	10	4.5e-05	5.5e-05	0	0.035	-80	0	-115	0.00148	38.63	273.4	1022	0.775	0.2	-63	-63	0.00024	2	8	130.5	10	50	3000	40	0.1	40	0.2	10000	1
E101310	candidateIDs_33	12	-63	100	33	2	8	2	4	4	16.6666666666667	-30	1	1	1	1	2	0	32	-70	10	4.5e-05	5.5e-05	0	0.035	-80	0	-115	0.00105333333333333	39.88	65.8	2600	0.629	0.2	-63	-63	0.00024	2	8	130.5	10	50	3000	40	0.1	40	0.2	10000	1
D100810	candidateIDs_23	12	-63	100	33	2	8	2	4	1	16.6666666666667	-30	1	1	1	1	2	0	32	-70	10	4.5e-05	5.5e-05	0	0.035	-80	0	-115	0.00266666666666667	52	90.1	1073.2	0.952	0.2	-63	-63	0.00024	2	8	130.5	10	50	3000	40	0.1	40	0.2	10000	1
D100810	candidateIDs_23	12	-63	100	33	2	8	2	4	2	16.6666666666667	-30	1	1	1	1	2	0	32	-70	10	4.5e-05	5.5e-05	0	0.035	-80	0	-115	0.004	52	90.1	1073.2	0.952	0.2	-63	-63	0.00024	2	8	130.5	10	50	3000	40	0.1	40	0.2	10000	1
D100810	candidateIDs_23	12	-63	100	33	2	8	2	4	3	16.6666666666667	-30	1	1	1	1	2	0	32	-70	10	4.5e-05	5.5e-05	0	0.035	-80	0	-115	0.00148	38.63	273.4	1022	0.775	0.2	-63	-63	0.00024	2	8	130.5	10	50	3000	40	0.1	40	0.2	10000	1
D100810	candidateIDs_23	12	-63	100	33	2	8	2	4	4	16.6666666666667	-30	1	1	1	1	2	0	32	-70	10	4.5e-05	5.5e-05	0	0.035	-80	0	-115	0.00105333333333333	39.88	65.8	2600	0.629	0.2	-63	-63	0.00024	2	8	130.5	10	50	3000	40	0.1	40	0.2	10000	1
E101210	candidateIDs_27	12	-63	100	33	2	8	2	4	1	16.6666666666667	-30	1	1	1	1	2	0	32	-70	10	4.5e-05	5.5e-05	0	0.035	-80	0	-115	0.00266666666666667	52	90.1	1073.2	0.952	0.2	-63	-63	0.00024	2	8	130.5	10	50	3000	40	0.1	40	0.2	10000	1
E101210	candidateIDs_27	12	-63	100	33	2	8	2	4	2	16.6666666666667	-30	1	1	1	1	2	0	32	-70	10	4.5e-05	5.5e-05	0	0.035	-80	0	-115	0.004	52	90.1	1073.2	0.952	0.2	-63	-63	0.00024	2	8	130.5	10	50	3000	40	0.1	40	0.2	10000	1
E101210	candidateIDs_27	12	-63	100	33	2	8	2	4	3	16.6666666666667	-30	1	1	1	1	2	0	32	-70	10	4.5e-05	5.5e-05	0	0.035	-80	0	-115	0.00148	38.63	273.4	1022	0.775	0.2	-63	-63	0.00024	2	8	130.5	10	50	3000	40	0.1	40	0.2	10000	1
E101210	candidateIDs_27	12	-63	100	33	2	8	2	4	4	16.6666666666667	-30	1	1	1	1	2	0	32	-70	10	4.5e-05	5.5e-05	0	0.035	-80	0	-115	0.00105333333333333	39.88	65.8	2600	0.629	0.2	-63	-63	0.00024	2	8	130.5	10	50	3000	40	0.1	40	0.2	10000	1
C092810	candidateIDs_13	12	-63	100	33	2	8	2	4	1	16.6666666666667	-30	1	1	1	1	2	0	32	-70	10	4.5e-05	5.5e-05	0	0.035	-80	0	-115	0.00266666666666667	52	90.1	1073.2	0.952	0.2	-63	-63	0.00024	2	8	130.5	10	50	3000	40	0.1	40	0.2	10000	1
C092810	candidateIDs_13	12	-63	100	33	2	8	2	4	2	16.6666666666667	-30	1	1	1	1	2	0	32	-70	10	4.5e-05	5.5e-05	0	0.035	-80	0	-115	0.004	52	90.1	1073.2	0.952	0.2	-63	-63	0.00024	2	8	130.5	10	50	3000	40	0.1	40	0.2	10000	1
C092810	candidateIDs_13	12	-63	100	33	2	8	2	4	3	16.6666666666667	-30	1	1	1	1	2	0	32	-70	10	4.5e-05	5.5e-05	0	0.035	-80	0	-115	0.00148	38.63	273.4	1022	0.775	0.2	-63	-63	0.00024	2	8	130.5	10	50	3000	40	0.1	40	0.2	10000	1
C092810	candidateIDs_13	12	-63	100	33	2	8	2	4	4	16.6666666666667	-30	1	1	1	1	2	0	32	-70	10	4.5e-05	5.5e-05	0	0.035	-80	0	-115	0.00105333333333333	39.88	65.8	2600	0.629	0.2	-63	-63	0.00024	2	8	130.5	10	50	3000	40	0.1	40	0.2	10000	1
M101210	candidateIDs_30	12	-63	100	33	2	8	2	4	1	16.6666666666667	-30	1	1	1	1	2	0	32	-70	10	4.5e-05	5.5e-05	0	0.035	-80	0	-115	0.00266666666666667	52	90.1	1073.2	0.952	0.2	-63	-63	0.00024	2	8	130.5	10	50	3000	40	0.1	40	0.2	10000	1
M101210	candidateIDs_30	12	-63	100	33	2	8	2	4	2	16.6666666666667	-30	1	1	1	1	2	0	32	-70	10	4.5e-05	5.5e-05	0	0.035	-80	0	-115	0.004	52	90.1	1073.2	0.952	0.2	-63	-63	0.00024	2	8	130.5	10	50	3000	40	0.1	40	0.2	10000	1
M101210	candidateIDs_30	12	-63	100	33	2	8	2	4	3	16.6666666666667	-30	1	1	1	1	2	0	32	-70	10	4.5e-05	5.5e-05	0	0.035	-80	0	-115	0.00148	38.63	273.4	1022	0.775	0.2	-63	-63	0.00024	2	8	130.5	10	50	3000	40	0.1	40	0.2	10000	1
M101210	candidateIDs_30	12	-63	100	33	2	8	2	4	4	16.6666666666667	-30	1	1	1	1	2	0	32	-70	10	4.5e-05	5.5e-05	0	0.035	-80	0	-115	0.00105333333333333	39.88	65.8	2600	0.629	0.2	-63	-63	0.00024	2	8	130.5	10	50	3000	40	0.1	40	0.2	10000	1
A101210	candidateIDs_24	12	-63	100	33	2	8	2	4	1	16.6666666666667	-30	1	1	1	1	2	0	32	-70	10	4.5e-05	5.5e-05	0	0.035	-80	0	-115	0.00266666666666667	52	90.1	1073.2	0.952	0.2	-63	-63	0.00024	2	8	130.5	10	50	3000	40	0.1	40	0.2	10000	1
A101210	candidateIDs_24	12	-63	100	33	2	8	2	4	2	16.6666666666667	-30	1	1	1	1	2	0	32	-70	10	4.5e-05	5.5e-05	0	0.035	-80	0	-115	0.004	52	90.1	1073.2	0.952	0.2	-63	-63	0.00024	2	8	130.5	10	50	3000	40	0.1	40	0.2	10000	1
A101210	candidateIDs_24	12	-63	100	33	2	8	2	4	3	16.6666666666667	-30	1	1	1	1	2	0	32	-70	10	4.5e-05	5.5e-05	0	0.035	-80	0	-115	0.00148	38.63	273.4	1022	0.775	0.2	-63	-63	0.00024	2	8	130.5	10	50	3000	40	0.1	40	0.2	10000	1
A101210	candidateIDs_24	12	-63	100	33	2	8	2	4	4	16.6666666666667	-30	1	1	1	1	2	0	32	-70	10	4.5e-05	5.5e-05	0	0.035	-80	0	-115	0.00105333333333333	39.88	65.8	2600	0.629	0.2	-63	-63	0.00024	2	8	130.5	10	50	3000	40	0.1	40	0.2	10000	1
E092710	candidateIDs_11	12	-63	100	33	2	8	2	4	1	16.6666666666667	-30	1	1	1	1	2	0	32	-70	10	4.5e-05	5.5e-05	0	0.035	-80	0	-115	0.00266666666666667	52	90.1	1073.2	0.952	0.2	-63	-63	0.00024	2	8	130.5	10	50	3000	40	0.1	40	0.2	10000	1
E092710	candidateIDs_11	12	-63	100	33	2	8	2	4	2	16.6666666666667	-30	1	1	1	1	2	0	32	-70	10	4.5e-05	5.5e-05	0	0.035	-80	0	-115	0.004	52	90.1	1073.2	0.952	0.2	-63	-63	0.00024	2	8	130.5	10	50	3000	40	0.1	40	0.2	10000	1
E092710	candidateIDs_11	12	-63	100	33	2	8	2	4	3	16.6666666666667	-30	1	1	1	1	2	0	32	-70	10	4.5e-05	5.5e-05	0	0.035	-80	0	-115	0.00148	38.63	273.4	1022	0.775	0.2	-63	-63	0.00024	2	8	130.5	10	50	3000	40	0.1	40	0.2	10000	1
E092710	candidateIDs_11	12	-63	100	33	2	8	2	4	4	16.6666666666667	-30	1	1	1	1	2	0	32	-70	10	4.5e-05	5.5e-05	0	0.035	-80	0	-115	0.00105333333333333	39.88	65.8	2600	0.629	0.2	-63	-63	0.00024	2	8	130.5	10	50	3000	40	0.1	40	0.2	10000	1
B101310	candidateIDs_31	12	-63	100	33	2	8	2	4	1	16.6666666666667	-30	1	1	1	1	2	0	32	-70	10	4.5e-05	5.5e-05	0	0.035	-80	0	-115	0.00266666666666667	52	90.1	1073.2	0.952	0.2	-63	-63	0.00024	2	8	130.5	10	50	3000	40	0.1	40	0.2	10000	1
B101310	candidateIDs_31	12	-63	100	33	2	8	2	4	2	16.6666666666667	-30	1	1	1	1	2	0	32	-70	10	4.5e-05	5.5e-05	0	0.035	-80	0	-115	0.004	52	90.1	1073.2	0.952	0.2	-63	-63	0.00024	2	8	130.5	10	50	3000	40	0.1	40	0.2	10000	1
B101310	candidateIDs_31	12	-63	100	33	2	8	2	4	3	16.6666666666667	-30	1	1	1	1	2	0	32	-70	10	4.5e-05	5.5e-05	0	0.035	-80	0	-115	0.00148	38.63	273.4	1022	0.775	0.2	-63	-63	0.00024	2	8	130.5	10	50	3000	40	0.1	40	0.2	10000	1
B101310	candidateIDs_31	12	-63	100	33	2	8	2	4	4	16.6666666666667	-30	1	1	1	1	2	0	32	-70	10	4.5e-05	5.5e-05	0	0.035	-80	0	-115	0.00105333333333333	39.88	65.8	2600	0.629	0.2	-63	-63	0.00024	2	8	130.5	10	50	3000	40	0.1	40	0.2	10000	1
C092910	candidateIDs_16	12	-63	100	33	2	8	2	4	1	16.6666666666667	-30	1	1	1	1	2	0	32	-70	10	4.5e-05	5.5e-05	0	0.035	-80	0	-115	0.00266666666666667	52	90.1	1073.2	0.952	0.2	-63	-63	0.00024	2	8	130.5	10	50	3000	40	0.1	40	0.2	10000	1
C092910	candidateIDs_16	12	-63	100	33	2	8	2	4	2	16.6666666666667	-30	1	1	1	1	2	0	32	-70	10	4.5e-05	5.5e-05	0	0.035	-80	0	-115	0.004	52	90.1	1073.2	0.952	0.2	-63	-63	0.00024	2	8	130.5	10	50	3000	40	0.1	40	0.2	10000	1
C092910	candidateIDs_16	12	-63	100	33	2	8	2	4	3	16.6666666666667	-30	1	1	1	1	2	0	32	-70	10	4.5e-05	5.5e-05	0	0.035	-80	0	-115	0.00148	38.63	273.4	1022	0.775	0.2	-63	-63	0.00024	2	8	130.5	10	50	3000	40	0.1	40	0.2	10000	1
C092910	candidateIDs_16	12	-63	100	33	2	8	2	4	4	16.6666666666667	-30	1	1	1	1	2	0	32	-70	10	4.5e-05	5.5e-05	0	0.035	-80	0	-115	0.00105333333333333	39.88	65.8	2600	0.629	0.2	-63	-63	0.00024	2	8	130.5	10	50	3000	40	0.1	40	0.2	10000	1
A092810	candidateIDs_12	12	-63	100	33	2	8	2	4	1	16.6666666666667	-30	1	1	1	1	2	0	32	-70	10	4.5e-05	5.5e-05	0	0.035	-80	0	-115	0.00266666666666667	52	90.1	1073.2	0.952	0.2	-63	-63	0.00024	2	8	130.5	10	50	3000	40	0.1	40	0.2	10000	1
A092810	candidateIDs_12	12	-63	100	33	2	8	2	4	2	16.6666666666667	-30	1	1	1	1	2	0	32	-70	10	4.5e-05	5.5e-05	0	0.035	-80	0	-115	0.004	52	90.1	1073.2	0.952	0.2	-63	-63	0.00024	2	8	130.5	10	50	3000	40	0.1	40	0.2	10000	1
A092810	candidateIDs_12	12	-63	100	33	2	8	2	4	3	16.6666666666667	-30	1	1	1	1	2	0	32	-70	10	4.5e-05	5.5e-05	0	0.035	-80	0	-115	0.00148	38.63	273.4	1022	0.775	0.2	-63	-63	0.00024	2	8	130.5	10	50	3000	40	0.1	40	0.2	10000	1
A092810	candidateIDs_12	12	-63	100	33	2	8	2	4	4	16.6666666666667	-30	1	1	1	1	2	0	32	-70	10	4.5e-05	5.5e-05	0	0.035	-80	0	-115	0.00105333333333333	39.88	65.8	2600	0.629	0.2	-63	-63	0.00024	2	8	130.5	10	50	3000	40	0.1	40	0.2	10000	1
D091810	candidateIDs_4	12	-63	100	33	2	8	2	4	1	16.6666666666667	-30	1	1	1	1	2	0	32	-70	10	4.5e-05	5.5e-05	0	0.035	-80	0	-115	0.00266666666666667	52	90.1	1073.2	0.952	0.2	-63	-63	0.00024	2	8	130.5	10	50	3000	40	0.1	40	0.2	10000	1
D091810	candidateIDs_4	12	-63	100	33	2	8	2	4	2	16.6666666666667	-30	1	1	1	1	2	0	32	-70	10	4.5e-05	5.5e-05	0	0.035	-80	0	-115	0.004	52	90.1	1073.2	0.952	0.2	-63	-63	0.00024	2	8	130.5	10	50	3000	40	0.1	40	0.2	10000	1
D091810	candidateIDs_4	12	-63	100	33	2	8	2	4	3	16.6666666666667	-30	1	1	1	1	2	0	32	-70	10	4.5e-05	5.5e-05	0	0.035	-80	0	-115	0.00148	38.63	273.4	1022	0.775	0.2	-63	-63	0.00024	2	8	130.5	10	50	3000	40	0.1	40	0.2	10000	1
D091810	candidateIDs_4	12	-63	100	33	2	8	2	4	4	16.6666666666667	-30	1	1	1	1	2	0	32	-70	10	4.5e-05	5.5e-05	0	0.035	-80	0	-115	0.00105333333333333	39.88	65.8	2600	0.629	0.2	-63	-63	0.00024	2	8	130.5	10	50	3000	40	0.1	40	0.2	10000	1
F091810	candidateIDs_6	12	-63	100	33	2	8	2	4	1	16.6666666666667	-30	1	1	1	1	2	0	32	-70	10	4.5e-05	5.5e-05	0	0.035	-80	0	-115	0.00266666666666667	52	90.1	1073.2	0.952	0.2	-63	-63	0.00024	2	8	130.5	10	50	3000	40	0.1	40	0.2	10000	1
F091810	candidateIDs_6	12	-63	100	33	2	8	2	4	2	16.6666666666667	-30	1	1	1	1	2	0	32	-70	10	4.5e-05	5.5e-05	0	0.035	-80	0	-115	0.004	52	90.1	1073.2	0.952	0.2	-63	-63	0.00024	2	8	130.5	10	50	3000	40	0.1	40	0.2	10000	1
F091810	candidateIDs_6	12	-63	100	33	2	8	2	4	3	16.6666666666667	-30	1	1	1	1	2	0	32	-70	10	4.5e-05	5.5e-05	0	0.035	-80	0	-115	0.00148	38.63	273.4	1022	0.775	0.2	-63	-63	0.00024	2	8	130.5	10	50	3000	40	0.1	40	0.2	10000	1
F091810	candidateIDs_6	12	-63	100	33	2	8	2	4	4	16.6666666666667	-30	1	1	1	1	2	0	32	-70	10	4.5e-05	5.5e-05	0	0.035	-80	0	-115	0.00105333333333333	39.88	65.8	2600	0.629	0.2	-63	-63	0.00024	2	8	130.5	10	50	3000	40	0.1	40	0.2	10000	1
K092810	candidateIDs_14	13	-62	100	33	2	8	2	4	1	16.6666666666667	-30	1	1	1	1	2	0	32	-70	10	4.5e-05	5.5e-05	0	0.035	-80	0	-115	0.00266666666666667	52	90.1	1073.2	0.952	0.2	-62	-62	0.00024	2	8	130.5	10	50	3000	40	0.1	40	0.2	10000	1
K092810	candidateIDs_14	13	-62	100	33	2	8	2	4	2	16.6666666666667	-30	1	1	1	1	2	0	32	-70	10	4.5e-05	5.5e-05	0	0.035	-80	0	-115	0.004	52	90.1	1073.2	0.952	0.2	-62	-62	0.00024	2	8	130.5	10	50	3000	40	0.1	40	0.2	10000	1
K092810	candidateIDs_14	13	-62	100	33	2	8	2	4	3	16.6666666666667	-30	1	1	1	1	2	0	32	-70	10	4.5e-05	5.5e-05	0	0.035	-80	0	-115	0.00148	38.63	273.4	1022	0.775	0.2	-62	-62	0.00024	2	8	130.5	10	50	3000	40	0.1	40	0.2	10000	1
K092810	candidateIDs_14	13	-62	100	33	2	8	2	4	4	16.6666666666667	-30	1	1	1	1	2	0	32	-70	10	4.5e-05	5.5e-05	0	0.035	-80	0	-115	0.00105333333333333	39.88	65.8	2600	0.629	0.2	-62	-62	0.00024	2	8	130.5	10	50	3000	40	0.1	40	0.2	10000	1
H101310	candidateIDs_36	13	-62	100	33	2	8	2	4	1	16.6666666666667	-30	1	1	1	1	2	0	32	-70	10	4.5e-05	5.5e-05	0	0.035	-80	0	-115	0.00266666666666667	52	90.1	1073.2	0.952	0.2	-62	-62	0.00024	2	8	130.5	10	50	3000	40	0.1	40	0.2	10000	1
H101310	candidateIDs_36	13	-62	100	33	2	8	2	4	2	16.6666666666667	-30	1	1	1	1	2	0	32	-70	10	4.5e-05	5.5e-05	0	0.035	-80	0	-115	0.004	52	90.1	1073.2	0.952	0.2	-62	-62	0.00024	2	8	130.5	10	50	3000	40	0.1	40	0.2	10000	1
H101310	candidateIDs_36	13	-62	100	33	2	8	2	4	3	16.6666666666667	-30	1	1	1	1	2	0	32	-70	10	4.5e-05	5.5e-05	0	0.035	-80	0	-115	0.00148	38.63	273.4	1022	0.775	0.2	-62	-62	0.00024	2	8	130.5	10	50	3000	40	0.1	40	0.2	10000	1
H101310	candidateIDs_36	13	-62	100	33	2	8	2	4	4	16.6666666666667	-30	1	1	1	1	2	0	32	-70	10	4.5e-05	5.5e-05	0	0.035	-80	0	-115	0.00105333333333333	39.88	65.8	2600	0.629	0.2	-62	-62	0.00024	2	8	130.5	10	50	3000	40	0.1	40	0.2	10000	1
E091810	candidateIDs_5	13	-62	100	33	2	8	2	4	1	16.6666666666667	-30	1	1	1	1	2	0	32	-70	10	4.5e-05	5.5e-05	0	0.035	-80	0	-115	0.00266666666666667	52	90.1	1073.2	0.952	0.2	-62	-62	0.00024	2	8	130.5	10	50	3000	40	0.1	40	0.2	10000	1
E091810	candidateIDs_5	13	-62	100	33	2	8	2	4	2	16.6666666666667	-30	1	1	1	1	2	0	32	-70	10	4.5e-05	5.5e-05	0	0.035	-80	0	-115	0.004	52	90.1	1073.2	0.952	0.2	-62	-62	0.00024	2	8	130.5	10	50	3000	40	0.1	40	0.2	10000	1
E091810	candidateIDs_5	13	-62	100	33	2	8	2	4	3	16.6666666666667	-30	1	1	1	1	2	0	32	-70	10	4.5e-05	5.5e-05	0	0.035	-80	0	-115	0.00148	38.63	273.4	1022	0.775	0.2	-62	-62	0.00024	2	8	130.5	10	50	3000	40	0.1	40	0.2	10000	1
E091810	candidateIDs_5	13	-62	100	33	2	8	2	4	4	16.6666666666667	-30	1	1	1	1	2	0	32	-70	10	4.5e-05	5.5e-05	0	0.035	-80	0	-115	0.00105333333333333	39.88	65.8	2600	0.629	0.2	-62	-62	0.00024	2	8	130.5	10	50	3000	40	0.1	40	0.2	10000	1
D101310	candidateIDs_32	13	-62	100	33	2	8	2	4	1	16.6666666666667	-30	1	1	1	1	2	0	32	-70	10	4.5e-05	5.5e-05	0	0.035	-80	0	-115	0.00266666666666667	52	90.1	1073.2	0.952	0.2	-62	-62	0.00024	2	8	130.5	10	50	3000	40	0.1	40	0.2	10000	1
D101310	candidateIDs_32	13	-62	100	33	2	8	2	4	2	16.6666666666667	-30	1	1	1	1	2	0	32	-70	10	4.5e-05	5.5e-05	0	0.035	-80	0	-115	0.004	52	90.1	1073.2	0.952	0.2	-62	-62	0.00024	2	8	130.5	10	50	3000	40	0.1	40	0.2	10000	1
D101310	candidateIDs_32	13	-62	100	33	2	8	2	4	3	16.6666666666667	-30	1	1	1	1	2	0	32	-70	10	4.5e-05	5.5e-05	0	0.035	-80	0	-115	0.00148	38.63	273.4	1022	0.775	0.2	-62	-62	0.00024	2	8	130.5	10	50	3000	40	0.1	40	0.2	10000	1
D101310	candidateIDs_32	13	-62	100	33	2	8	2	4	4	16.6666666666667	-30	1	1	1	1	2	0	32	-70	10	4.5e-05	5.5e-05	0	0.035	-80	0	-115	0.00105333333333333	39.88	65.8	2600	0.629	0.2	-62	-62	0.00024	2	8	130.5	10	50	3000	40	0.1	40	0.2	10000	1
F101310	candidateIDs_34	13	-62	100	33	2	8	2	4	1	16.6666666666667	-30	1	1	1	1	2	0	32	-70	10	4.5e-05	5.5e-05	0	0.035	-80	0	-115	0.00266666666666667	52	90.1	1073.2	0.952	0.2	-62	-62	0.00024	2	8	130.5	10	50	3000	40	0.1	40	0.2	10000	1
F101310	candidateIDs_34	13	-62	100	33	2	8	2	4	2	16.6666666666667	-30	1	1	1	1	2	0	32	-70	10	4.5e-05	5.5e-05	0	0.035	-80	0	-115	0.004	52	90.1	1073.2	0.952	0.2	-62	-62	0.00024	2	8	130.5	10	50	3000	40	0.1	40	0.2	10000	1
F101310	candidateIDs_34	13	-62	100	33	2	8	2	4	3	16.6666666666667	-30	1	1	1	1	2	0	32	-70	10	4.5e-05	5.5e-05	0	0.035	-80	0	-115	0.00148	38.63	273.4	1022	0.775	0.2	-62	-62	0.00024	2	8	130.5	10	50	3000	40	0.1	40	0.2	10000	1
F101310	candidateIDs_34	13	-62	100	33	2	8	2	4	4	16.6666666666667	-30	1	1	1	1	2	0	32	-70	10	4.5e-05	5.5e-05	0	0.035	-80	0	-115	0.00105333333333333	39.88	65.8	2600	0.629	0.2	-62	-62	0.00024	2	8	130.5	10	50	3000	40	0.1	40	0.2	10000	1
E100110	candidateIDs_20	13	-62	100	33	2	8	2	4	1	16.6666666666667	-30	1	1	1	1	2	0	32	-70	10	4.5e-05	5.5e-05	0	0.035	-80	0	-115	0.00266666666666667	52	90.1	1073.2	0.952	0.2	-62	-62	0.00024	2	8	130.5	10	50	3000	40	0.1	40	0.2	10000	1
E100110	candidateIDs_20	13	-62	100	33	2	8	2	4	2	16.6666666666667	-30	1	1	1	1	2	0	32	-70	10	4.5e-05	5.5e-05	0	0.035	-80	0	-115	0.004	52	90.1	1073.2	0.952	0.2	-62	-62	0.00024	2	8	130.5	10	50	3000	40	0.1	40	0.2	10000	1
E100110	candidateIDs_20	13	-62	100	33	2	8	2	4	3	16.6666666666667	-30	1	1	1	1	2	0	32	-70	10	4.5e-05	5.5e-05	0	0.035	-80	0	-115	0.00148	38.63	273.4	1022	0.775	0.2	-62	-62	0.00024	2	8	130.5	10	50	3000	40	0.1	40	0.2	10000	1
E100110	candidateIDs_20	13	-62	100	33	2	8	2	4	4	16.6666666666667	-30	1	1	1	1	2	0	32	-70	10	4.5e-05	5.5e-05	0	0.035	-80	0	-115	0.00105333333333333	39.88	65.8	2600	0.629	0.2	-62	-62	0.00024	2	8	130.5	10	50	3000	40	0.1	40	0.2	10000	1
G101310	candidateIDs_35	13	-62	100	33	2	8	2	4	1	16.6666666666667	-30	1	1	1	1	2	0	32	-70	10	4.5e-05	5.5e-05	0	0.035	-80	0	-115	0.00266666666666667	52	90.1	1073.2	0.952	0.2	-62	-62	0.00024	2	8	130.5	10	50	3000	40	0.1	40	0.2	10000	1
G101310	candidateIDs_35	13	-62	100	33	2	8	2	4	2	16.6666666666667	-30	1	1	1	1	2	0	32	-70	10	4.5e-05	5.5e-05	0	0.035	-80	0	-115	0.004	52	90.1	1073.2	0.952	0.2	-62	-62	0.00024	2	8	130.5	10	50	3000	40	0.1	40	0.2	10000	1
G101310	candidateIDs_35	13	-62	100	33	2	8	2	4	3	16.6666666666667	-30	1	1	1	1	2	0	32	-70	10	4.5e-05	5.5e-05	0	0.035	-80	0	-115	0.00148	38.63	273.4	1022	0.775	0.2	-62	-62	0.00024	2	8	130.5	10	50	3000	40	0.1	40	0.2	10000	1
G101310	candidateIDs_35	13	-62	100	33	2	8	2	4	4	16.6666666666667	-30	1	1	1	1	2	0	32	-70	10	4.5e-05	5.5e-05	0	0.035	-80	0	-115	0.00105333333333333	39.88	65.8	2600	0.629	0.2	-62	-62	0.00024	2	8	130.5	10	50	3000	40	0.1	40	0.2	10000	1
I101210	candidateIDs_29	13	-62	100	33	2	8	2	4	1	16.6666666666667	-30	1	1	1	1	2	0	32	-70	10	4.5e-05	5.5e-05	0	0.035	-80	0	-115	0.00266666666666667	52	90.1	1073.2	0.952	0.2	-62	-62	0.00024	2	8	130.5	10	50	3000	40	0.1	40	0.2	10000	1
I101210	candidateIDs_29	13	-62	100	33	2	8	2	4	2	16.6666666666667	-30	1	1	1	1	2	0	32	-70	10	4.5e-05	5.5e-05	0	0.035	-80	0	-115	0.004	52	90.1	1073.2	0.952	0.2	-62	-62	0.00024	2	8	130.5	10	50	3000	40	0.1	40	0.2	10000	1
I101210	candidateIDs_29	13	-62	100	33	2	8	2	4	3	16.6666666666667	-30	1	1	1	1	2	0	32	-70	10	4.5e-05	5.5e-05	0	0.035	-80	0	-115	0.00148	38.63	273.4	1022	0.775	0.2	-62	-62	0.00024	2	8	130.5	10	50	3000	40	0.1	40	0.2	10000	1
I101210	candidateIDs_29	13	-62	100	33	2	8	2	4	4	16.6666666666667	-30	1	1	1	1	2	0	32	-70	10	4.5e-05	5.5e-05	0	0.035	-80	0	-115	0.00105333333333333	39.88	65.8	2600	0.629	0.2	-62	-62	0.00024	2	8	130.5	10	50	3000	40	0.1	40	0.2	10000	1
C101210	candidateIDs_2	13	-62	100	33	2	8	2	4	1	16.6666666666667	-30	1	1	1	1	2	0	32	-70	10	4.5e-05	5.5e-05	0	0.035	-80	0	-115	0.00266666666666667	52	90.1	1073.2	0.952	0.2	-62	-62	0.00024	2	8	130.5	10	50	3000	40	0.1	40	0.2	10000	1
C101210	candidateIDs_2	13	-62	100	33	2	8	2	4	2	16.6666666666667	-30	1	1	1	1	2	0	32	-70	10	4.5e-05	5.5e-05	0	0.035	-80	0	-115	0.004	52	90.1	1073.2	0.952	0.2	-62	-62	0.00024	2	8	130.5	10	50	3000	40	0.1	40	0.2	10000	1
C101210	candidateIDs_2	13	-62	100	33	2	8	2	4	3	16.6666666666667	-30	1	1	1	1	2	0	32	-70	10	4.5e-05	5.5e-05	0	0.035	-80	0	-115	0.00148	38.63	273.4	1022	0.775	0.2	-62	-62	0.00024	2	8	130.5	10	50	3000	40	0.1	40	0.2	10000	1
C101210	candidateIDs_2	13	-62	100	33	2	8	2	4	4	16.6666666666667	-30	1	1	1	1	2	0	32	-70	10	4.5e-05	5.5e-05	0	0.035	-80	0	-115	0.00105333333333333	39.88	65.8	2600	0.629	0.2	-62	-62	0.00024	2	8	130.5	10	50	3000	40	0.1	40	0.2	10000	1
B100110	candidateIDs_19	13	-62	100	33	2	8	2	4	1	16.6666666666667	-30	1	1	1	1	2	0	32	-70	10	4.5e-05	5.5e-05	0	0.035	-80	0	-115	0.00266666666666667	52	90.1	1073.2	0.952	0.2	-62	-62	0.00024	2	8	130.5	10	50	3000	40	0.1	40	0.2	10000	1
B100110	candidateIDs_19	13	-62	100	33	2	8	2	4	2	16.6666666666667	-30	1	1	1	1	2	0	32	-70	10	4.5e-05	5.5e-05	0	0.035	-80	0	-115	0.004	52	90.1	1073.2	0.952	0.2	-62	-62	0.00024	2	8	130.5	10	50	3000	40	0.1	40	0.2	10000	1
B100110	candidateIDs_19	13	-62	100	33	2	8	2	4	3	16.6666666666667	-30	1	1	1	1	2	0	32	-70	10	4.5e-05	5.5e-05	0	0.035	-80	0	-115	0.00148	38.63	273.4	1022	0.775	0.2	-62	-62	0.00024	2	8	130.5	10	50	3000	40	0.1	40	0.2	10000	1
B100110	candidateIDs_19	13	-62	100	33	2	8	2	4	4	16.6666666666667	-30	1	1	1	1	2	0	32	-70	10	4.5e-05	5.5e-05	0	0.035	-80	0	-115	0.00105333333333333	39.88	65.8	2600	0.629	0.2	-62	-62	0.00024	2	8	130.5	10	50	3000	40	0.1	40	0.2	10000	1
A092110	candidateIDs_7	13	-62	100	33	2	8	2	4	1	16.6666666666667	-30	1	1	1	1	2	0	32	-70	10	4.5e-05	5.5e-05	0	0.035	-80	0	-115	0.00266666666666667	52	90.1	1073.2	0.952	0.2	-62	-62	0.00024	2	8	130.5	10	50	3000	40	0.1	40	0.2	10000	1
A092110	candidateIDs_7	13	-62	100	33	2	8	2	4	2	16.6666666666667	-30	1	1	1	1	2	0	32	-70	10	4.5e-05	5.5e-05	0	0.035	-80	0	-115	0.004	52	90.1	1073.2	0.952	0.2	-62	-62	0.00024	2	8	130.5	10	50	3000	40	0.1	40	0.2	10000	1
A092110	candidateIDs_7	13	-62	100	33	2	8	2	4	3	16.6666666666667	-30	1	1	1	1	2	0	32	-70	10	4.5e-05	5.5e-05	0	0.035	-80	0	-115	0.00148	38.63	273.4	1022	0.775	0.2	-62	-62	0.00024	2	8	130.5	10	50	3000	40	0.1	40	0.2	10000	1
A092110	candidateIDs_7	13	-62	100	33	2	8	2	4	4	16.6666666666667	-30	1	1	1	1	2	0	32	-70	10	4.5e-05	5.5e-05	0	0.035	-80	0	-115	0.00105333333333333	39.88	65.8	2600	0.629	0.2	-62	-62	0.00024	2	8	130.5	10	50	3000	40	0.1	40	0.2	10000	1
E092910	candidateIDs_18	13	-62	100	33	2	8	2	4	1	16.6666666666667	-30	1	1	1	1	2	0	32	-70	10	4.5e-05	5.5e-05	0	0.035	-80	0	-115	0.00266666666666667	52	90.1	1073.2	0.952	0.2	-62	-62	0.00024	2	8	130.5	10	50	3000	40	0.1	40	0.2	10000	1
E092910	candidateIDs_18	13	-62	100	33	2	8	2	4	2	16.6666666666667	-30	1	1	1	1	2	0	32	-70	10	4.5e-05	5.5e-05	0	0.035	-80	0	-115	0.004	52	90.1	1073.2	0.952	0.2	-62	-62	0.00024	2	8	130.5	10	50	3000	40	0.1	40	0.2	10000	1
E092910	candidateIDs_18	13	-62	100	33	2	8	2	4	3	16.6666666666667	-30	1	1	1	1	2	0	32	-70	10	4.5e-05	5.5e-05	0	0.035	-80	0	-115	0.00148	38.63	273.4	1022	0.775	0.2	-62	-62	0.00024	2	8	130.5	10	50	3000	40	0.1	40	0.2	10000	1
E092910	candidateIDs_18	13	-62	100	33	2	8	2	4	4	16.6666666666667	-30	1	1	1	1	2	0	32	-70	10	4.5e-05	5.5e-05	0	0.035	-80	0	-115	0.00105333333333333	39.88	65.8	2600	0.629	0.2	-62	-62	0.00024	2	8	130.5	10	50	3000	40	0.1	40	0.2	10000	1
E101310	candidateIDs_33	13	-62	100	33	2	8	2	4	1	16.6666666666667	-30	1	1	1	1	2	0	32	-70	10	4.5e-05	5.5e-05	0	0.035	-80	0	-115	0.00266666666666667	52	90.1	1073.2	0.952	0.2	-62	-62	0.00024	2	8	130.5	10	50	3000	40	0.1	40	0.2	10000	1
E101310	candidateIDs_33	13	-62	100	33	2	8	2	4	2	16.6666666666667	-30	1	1	1	1	2	0	32	-70	10	4.5e-05	5.5e-05	0	0.035	-80	0	-115	0.004	52	90.1	1073.2	0.952	0.2	-62	-62	0.00024	2	8	130.5	10	50	3000	40	0.1	40	0.2	10000	1
E101310	candidateIDs_33	13	-62	100	33	2	8	2	4	3	16.6666666666667	-30	1	1	1	1	2	0	32	-70	10	4.5e-05	5.5e-05	0	0.035	-80	0	-115	0.00148	38.63	273.4	1022	0.775	0.2	-62	-62	0.00024	2	8	130.5	10	50	3000	40	0.1	40	0.2	10000	1
E101310	candidateIDs_33	13	-62	100	33	2	8	2	4	4	16.6666666666667	-30	1	1	1	1	2	0	32	-70	10	4.5e-05	5.5e-05	0	0.035	-80	0	-115	0.00105333333333333	39.88	65.8	2600	0.629	0.2	-62	-62	0.00024	2	8	130.5	10	50	3000	40	0.1	40	0.2	10000	1
D100810	candidateIDs_23	13	-62	100	33	2	8	2	4	1	16.6666666666667	-30	1	1	1	1	2	0	32	-70	10	4.5e-05	5.5e-05	0	0.035	-80	0	-115	0.00266666666666667	52	90.1	1073.2	0.952	0.2	-62	-62	0.00024	2	8	130.5	10	50	3000	40	0.1	40	0.2	10000	1
D100810	candidateIDs_23	13	-62	100	33	2	8	2	4	2	16.6666666666667	-30	1	1	1	1	2	0	32	-70	10	4.5e-05	5.5e-05	0	0.035	-80	0	-115	0.004	52	90.1	1073.2	0.952	0.2	-62	-62	0.00024	2	8	130.5	10	50	3000	40	0.1	40	0.2	10000	1
D100810	candidateIDs_23	13	-62	100	33	2	8	2	4	3	16.6666666666667	-30	1	1	1	1	2	0	32	-70	10	4.5e-05	5.5e-05	0	0.035	-80	0	-115	0.00148	38.63	273.4	1022	0.775	0.2	-62	-62	0.00024	2	8	130.5	10	50	3000	40	0.1	40	0.2	10000	1
D100810	candidateIDs_23	13	-62	100	33	2	8	2	4	4	16.6666666666667	-30	1	1	1	1	2	0	32	-70	10	4.5e-05	5.5e-05	0	0.035	-80	0	-115	0.00105333333333333	39.88	65.8	2600	0.629	0.2	-62	-62	0.00024	2	8	130.5	10	50	3000	40	0.1	40	0.2	10000	1
E101210	candidateIDs_27	13	-62	100	33	2	8	2	4	1	16.6666666666667	-30	1	1	1	1	2	0	32	-70	10	4.5e-05	5.5e-05	0	0.035	-80	0	-115	0.00266666666666667	52	90.1	1073.2	0.952	0.2	-62	-62	0.00024	2	8	130.5	10	50	3000	40	0.1	40	0.2	10000	1
E101210	candidateIDs_27	13	-62	100	33	2	8	2	4	2	16.6666666666667	-30	1	1	1	1	2	0	32	-70	10	4.5e-05	5.5e-05	0	0.035	-80	0	-115	0.004	52	90.1	1073.2	0.952	0.2	-62	-62	0.00024	2	8	130.5	10	50	3000	40	0.1	40	0.2	10000	1
E101210	candidateIDs_27	13	-62	100	33	2	8	2	4	3	16.6666666666667	-30	1	1	1	1	2	0	32	-70	10	4.5e-05	5.5e-05	0	0.035	-80	0	-115	0.00148	38.63	273.4	1022	0.775	0.2	-62	-62	0.00024	2	8	130.5	10	50	3000	40	0.1	40	0.2	10000	1
E101210	candidateIDs_27	13	-62	100	33	2	8	2	4	4	16.6666666666667	-30	1	1	1	1	2	0	32	-70	10	4.5e-05	5.5e-05	0	0.035	-80	0	-115	0.00105333333333333	39.88	65.8	2600	0.629	0.2	-62	-62	0.00024	2	8	130.5	10	50	3000	40	0.1	40	0.2	10000	1
C092810	candidateIDs_13	13	-62	100	33	2	8	2	4	1	16.6666666666667	-30	1	1	1	1	2	0	32	-70	10	4.5e-05	5.5e-05	0	0.035	-80	0	-115	0.00266666666666667	52	90.1	1073.2	0.952	0.2	-62	-62	0.00024	2	8	130.5	10	50	3000	40	0.1	40	0.2	10000	1
C092810	candidateIDs_13	13	-62	100	33	2	8	2	4	2	16.6666666666667	-30	1	1	1	1	2	0	32	-70	10	4.5e-05	5.5e-05	0	0.035	-80	0	-115	0.004	52	90.1	1073.2	0.952	0.2	-62	-62	0.00024	2	8	130.5	10	50	3000	40	0.1	40	0.2	10000	1
C092810	candidateIDs_13	13	-62	100	33	2	8	2	4	3	16.6666666666667	-30	1	1	1	1	2	0	32	-70	10	4.5e-05	5.5e-05	0	0.035	-80	0	-115	0.00148	38.63	273.4	1022	0.775	0.2	-62	-62	0.00024	2	8	130.5	10	50	3000	40	0.1	40	0.2	10000	1
C092810	candidateIDs_13	13	-62	100	33	2	8	2	4	4	16.6666666666667	-30	1	1	1	1	2	0	32	-70	10	4.5e-05	5.5e-05	0	0.035	-80	0	-115	0.00105333333333333	39.88	65.8	2600	0.629	0.2	-62	-62	0.00024	2	8	130.5	10	50	3000	40	0.1	40	0.2	10000	1
M101210	candidateIDs_30	13	-62	100	33	2	8	2	4	1	16.6666666666667	-30	1	1	1	1	2	0	32	-70	10	4.5e-05	5.5e-05	0	0.035	-80	0	-115	0.00266666666666667	52	90.1	1073.2	0.952	0.2	-62	-62	0.00024	2	8	130.5	10	50	3000	40	0.1	40	0.2	10000	1
M101210	candidateIDs_30	13	-62	100	33	2	8	2	4	2	16.6666666666667	-30	1	1	1	1	2	0	32	-70	10	4.5e-05	5.5e-05	0	0.035	-80	0	-115	0.004	52	90.1	1073.2	0.952	0.2	-62	-62	0.00024	2	8	130.5	10	50	3000	40	0.1	40	0.2	10000	1
M101210	candidateIDs_30	13	-62	100	33	2	8	2	4	3	16.6666666666667	-30	1	1	1	1	2	0	32	-70	10	4.5e-05	5.5e-05	0	0.035	-80	0	-115	0.00148	38.63	273.4	1022	0.775	0.2	-62	-62	0.00024	2	8	130.5	10	50	3000	40	0.1	40	0.2	10000	1
M101210	candidateIDs_30	13	-62	100	33	2	8	2	4	4	16.6666666666667	-30	1	1	1	1	2	0	32	-70	10	4.5e-05	5.5e-05	0	0.035	-80	0	-115	0.00105333333333333	39.88	65.8	2600	0.629	0.2	-62	-62	0.00024	2	8	130.5	10	50	3000	40	0.1	40	0.2	10000	1
A101210	candidateIDs_24	13	-62	100	33	2	8	2	4	1	16.6666666666667	-30	1	1	1	1	2	0	32	-70	10	4.5e-05	5.5e-05	0	0.035	-80	0	-115	0.00266666666666667	52	90.1	1073.2	0.952	0.2	-62	-62	0.00024	2	8	130.5	10	50	3000	40	0.1	40	0.2	10000	1
A101210	candidateIDs_24	13	-62	100	33	2	8	2	4	2	16.6666666666667	-30	1	1	1	1	2	0	32	-70	10	4.5e-05	5.5e-05	0	0.035	-80	0	-115	0.004	52	90.1	1073.2	0.952	0.2	-62	-62	0.00024	2	8	130.5	10	50	3000	40	0.1	40	0.2	10000	1
A101210	candidateIDs_24	13	-62	100	33	2	8	2	4	3	16.6666666666667	-30	1	1	1	1	2	0	32	-70	10	4.5e-05	5.5e-05	0	0.035	-80	0	-115	0.00148	38.63	273.4	1022	0.775	0.2	-62	-62	0.00024	2	8	130.5	10	50	3000	40	0.1	40	0.2	10000	1
A101210	candidateIDs_24	13	-62	100	33	2	8	2	4	4	16.6666666666667	-30	1	1	1	1	2	0	32	-70	10	4.5e-05	5.5e-05	0	0.035	-80	0	-115	0.00105333333333333	39.88	65.8	2600	0.629	0.2	-62	-62	0.00024	2	8	130.5	10	50	3000	40	0.1	40	0.2	10000	1
E092710	candidateIDs_11	13	-62	100	33	2	8	2	4	1	16.6666666666667	-30	1	1	1	1	2	0	32	-70	10	4.5e-05	5.5e-05	0	0.035	-80	0	-115	0.00266666666666667	52	90.1	1073.2	0.952	0.2	-62	-62	0.00024	2	8	130.5	10	50	3000	40	0.1	40	0.2	10000	1
E092710	candidateIDs_11	13	-62	100	33	2	8	2	4	2	16.6666666666667	-30	1	1	1	1	2	0	32	-70	10	4.5e-05	5.5e-05	0	0.035	-80	0	-115	0.004	52	90.1	1073.2	0.952	0.2	-62	-62	0.00024	2	8	130.5	10	50	3000	40	0.1	40	0.2	10000	1
E092710	candidateIDs_11	13	-62	100	33	2	8	2	4	3	16.6666666666667	-30	1	1	1	1	2	0	32	-70	10	4.5e-05	5.5e-05	0	0.035	-80	0	-115	0.00148	38.63	273.4	1022	0.775	0.2	-62	-62	0.00024	2	8	130.5	10	50	3000	40	0.1	40	0.2	10000	1
E092710	candidateIDs_11	13	-62	100	33	2	8	2	4	4	16.6666666666667	-30	1	1	1	1	2	0	32	-70	10	4.5e-05	5.5e-05	0	0.035	-80	0	-115	0.00105333333333333	39.88	65.8	2600	0.629	0.2	-62	-62	0.00024	2	8	130.5	10	50	3000	40	0.1	40	0.2	10000	1
B101310	candidateIDs_31	13	-62	100	33	2	8	2	4	1	16.6666666666667	-30	1	1	1	1	2	0	32	-70	10	4.5e-05	5.5e-05	0	0.035	-80	0	-115	0.00266666666666667	52	90.1	1073.2	0.952	0.2	-62	-62	0.00024	2	8	130.5	10	50	3000	40	0.1	40	0.2	10000	1
B101310	candidateIDs_31	13	-62	100	33	2	8	2	4	2	16.6666666666667	-30	1	1	1	1	2	0	32	-70	10	4.5e-05	5.5e-05	0	0.035	-80	0	-115	0.004	52	90.1	1073.2	0.952	0.2	-62	-62	0.00024	2	8	130.5	10	50	3000	40	0.1	40	0.2	10000	1
B101310	candidateIDs_31	13	-62	100	33	2	8	2	4	3	16.6666666666667	-30	1	1	1	1	2	0	32	-70	10	4.5e-05	5.5e-05	0	0.035	-80	0	-115	0.00148	38.63	273.4	1022	0.775	0.2	-62	-62	0.00024	2	8	130.5	10	50	3000	40	0.1	40	0.2	10000	1
B101310	candidateIDs_31	13	-62	100	33	2	8	2	4	4	16.6666666666667	-30	1	1	1	1	2	0	32	-70	10	4.5e-05	5.5e-05	0	0.035	-80	0	-115	0.00105333333333333	39.88	65.8	2600	0.629	0.2	-62	-62	0.00024	2	8	130.5	10	50	3000	40	0.1	40	0.2	10000	1
C092910	candidateIDs_16	13	-62	100	33	2	8	2	4	1	16.6666666666667	-30	1	1	1	1	2	0	32	-70	10	4.5e-05	5.5e-05	0	0.035	-80	0	-115	0.00266666666666667	52	90.1	1073.2	0.952	0.2	-62	-62	0.00024	2	8	130.5	10	50	3000	40	0.1	40	0.2	10000	1
C092910	candidateIDs_16	13	-62	100	33	2	8	2	4	2	16.6666666666667	-30	1	1	1	1	2	0	32	-70	10	4.5e-05	5.5e-05	0	0.035	-80	0	-115	0.004	52	90.1	1073.2	0.952	0.2	-62	-62	0.00024	2	8	130.5	10	50	3000	40	0.1	40	0.2	10000	1
C092910	candidateIDs_16	13	-62	100	33	2	8	2	4	3	16.6666666666667	-30	1	1	1	1	2	0	32	-70	10	4.5e-05	5.5e-05	0	0.035	-80	0	-115	0.00148	38.63	273.4	1022	0.775	0.2	-62	-62	0.00024	2	8	130.5	10	50	3000	40	0.1	40	0.2	10000	1
C092910	candidateIDs_16	13	-62	100	33	2	8	2	4	4	16.6666666666667	-30	1	1	1	1	2	0	32	-70	10	4.5e-05	5.5e-05	0	0.035	-80	0	-115	0.00105333333333333	39.88	65.8	2600	0.629	0.2	-62	-62	0.00024	2	8	130.5	10	50	3000	40	0.1	40	0.2	10000	1
A092810	candidateIDs_12	13	-62	100	33	2	8	2	4	1	16.6666666666667	-30	1	1	1	1	2	0	32	-70	10	4.5e-05	5.5e-05	0	0.035	-80	0	-115	0.00266666666666667	52	90.1	1073.2	0.952	0.2	-62	-62	0.00024	2	8	130.5	10	50	3000	40	0.1	40	0.2	10000	1
A092810	candidateIDs_12	13	-62	100	33	2	8	2	4	2	16.6666666666667	-30	1	1	1	1	2	0	32	-70	10	4.5e-05	5.5e-05	0	0.035	-80	0	-115	0.004	52	90.1	1073.2	0.952	0.2	-62	-62	0.00024	2	8	130.5	10	50	3000	40	0.1	40	0.2	10000	1
A092810	candidateIDs_12	13	-62	100	33	2	8	2	4	3	16.6666666666667	-30	1	1	1	1	2	0	32	-70	10	4.5e-05	5.5e-05	0	0.035	-80	0	-115	0.00148	38.63	273.4	1022	0.775	0.2	-62	-62	0.00024	2	8	130.5	10	50	3000	40	0.1	40	0.2	10000	1
A092810	candidateIDs_12	13	-62	100	33	2	8	2	4	4	16.6666666666667	-30	1	1	1	1	2	0	32	-70	10	4.5e-05	5.5e-05	0	0.035	-80	0	-115	0.00105333333333333	39.88	65.8	2600	0.629	0.2	-62	-62	0.00024	2	8	130.5	10	50	3000	40	0.1	40	0.2	10000	1
D091810	candidateIDs_4	13	-62	100	33	2	8	2	4	1	16.6666666666667	-30	1	1	1	1	2	0	32	-70	10	4.5e-05	5.5e-05	0	0.035	-80	0	-115	0.00266666666666667	52	90.1	1073.2	0.952	0.2	-62	-62	0.00024	2	8	130.5	10	50	3000	40	0.1	40	0.2	10000	1
D091810	candidateIDs_4	13	-62	100	33	2	8	2	4	2	16.6666666666667	-30	1	1	1	1	2	0	32	-70	10	4.5e-05	5.5e-05	0	0.035	-80	0	-115	0.004	52	90.1	1073.2	0.952	0.2	-62	-62	0.00024	2	8	130.5	10	50	3000	40	0.1	40	0.2	10000	1
D091810	candidateIDs_4	13	-62	100	33	2	8	2	4	3	16.6666666666667	-30	1	1	1	1	2	0	32	-70	10	4.5e-05	5.5e-05	0	0.035	-80	0	-115	0.00148	38.63	273.4	1022	0.775	0.2	-62	-62	0.00024	2	8	130.5	10	50	3000	40	0.1	40	0.2	10000	1
D091810	candidateIDs_4	13	-62	100	33	2	8	2	4	4	16.6666666666667	-30	1	1	1	1	2	0	32	-70	10	4.5e-05	5.5e-05	0	0.035	-80	0	-115	0.00105333333333333	39.88	65.8	2600	0.629	0.2	-62	-62	0.00024	2	8	130.5	10	50	3000	40	0.1	40	0.2	10000	1
F091810	candidateIDs_6	13	-62	100	33	2	8	2	4	1	16.6666666666667	-30	1	1	1	1	2	0	32	-70	10	4.5e-05	5.5e-05	0	0.035	-80	0	-115	0.00266666666666667	52	90.1	1073.2	0.952	0.2	-62	-62	0.00024	2	8	130.5	10	50	3000	40	0.1	40	0.2	10000	1
F091810	candidateIDs_6	13	-62	100	33	2	8	2	4	2	16.6666666666667	-30	1	1	1	1	2	0	32	-70	10	4.5e-05	5.5e-05	0	0.035	-80	0	-115	0.004	52	90.1	1073.2	0.952	0.2	-62	-62	0.00024	2	8	130.5	10	50	3000	40	0.1	40	0.2	10000	1
F091810	candidateIDs_6	13	-62	100	33	2	8	2	4	3	16.6666666666667	-30	1	1	1	1	2	0	32	-70	10	4.5e-05	5.5e-05	0	0.035	-80	0	-115	0.00148	38.63	273.4	1022	0.775	0.2	-62	-62	0.00024	2	8	130.5	10	50	3000	40	0.1	40	0.2	10000	1
F091810	candidateIDs_6	13	-62	100	33	2	8	2	4	4	16.6666666666667	-30	1	1	1	1	2	0	32	-70	10	4.5e-05	5.5e-05	0	0.035	-80	0	-115	0.00105333333333333	39.88	65.8	2600	0.629	0.2	-62	-62	0.00024	2	8	130.5	10	50	3000	40	0.1	40	0.2	10000	1
K092810	candidateIDs_14	14	-61	100	33	2	8	2	4	1	16.6666666666667	-30	1	1	1	1	2	0	32	-70	10	4.5e-05	5.5e-05	0	0.035	-80	0	-115	0.00266666666666667	52	90.1	1073.2	0.952	0.2	-61	-61	0.00024	2	8	130.5	10	50	3000	40	0.1	40	0.2	10000	1
K092810	candidateIDs_14	14	-61	100	33	2	8	2	4	2	16.6666666666667	-30	1	1	1	1	2	0	32	-70	10	4.5e-05	5.5e-05	0	0.035	-80	0	-115	0.004	52	90.1	1073.2	0.952	0.2	-61	-61	0.00024	2	8	130.5	10	50	3000	40	0.1	40	0.2	10000	1
K092810	candidateIDs_14	14	-61	100	33	2	8	2	4	3	16.6666666666667	-30	1	1	1	1	2	0	32	-70	10	4.5e-05	5.5e-05	0	0.035	-80	0	-115	0.00148	38.63	273.4	1022	0.775	0.2	-61	-61	0.00024	2	8	130.5	10	50	3000	40	0.1	40	0.2	10000	1
K092810	candidateIDs_14	14	-61	100	33	2	8	2	4	4	16.6666666666667	-30	1	1	1	1	2	0	32	-70	10	4.5e-05	5.5e-05	0	0.035	-80	0	-115	0.00105333333333333	39.88	65.8	2600	0.629	0.2	-61	-61	0.00024	2	8	130.5	10	50	3000	40	0.1	40	0.2	10000	1
H101310	candidateIDs_36	14	-61	100	33	2	8	2	4	1	16.6666666666667	-30	1	1	1	1	2	0	32	-70	10	4.5e-05	5.5e-05	0	0.035	-80	0	-115	0.00266666666666667	52	90.1	1073.2	0.952	0.2	-61	-61	0.00024	2	8	130.5	10	50	3000	40	0.1	40	0.2	10000	1
H101310	candidateIDs_36	14	-61	100	33	2	8	2	4	2	16.6666666666667	-30	1	1	1	1	2	0	32	-70	10	4.5e-05	5.5e-05	0	0.035	-80	0	-115	0.004	52	90.1	1073.2	0.952	0.2	-61	-61	0.00024	2	8	130.5	10	50	3000	40	0.1	40	0.2	10000	1
H101310	candidateIDs_36	14	-61	100	33	2	8	2	4	3	16.6666666666667	-30	1	1	1	1	2	0	32	-70	10	4.5e-05	5.5e-05	0	0.035	-80	0	-115	0.00148	38.63	273.4	1022	0.775	0.2	-61	-61	0.00024	2	8	130.5	10	50	3000	40	0.1	40	0.2	10000	1
H101310	candidateIDs_36	14	-61	100	33	2	8	2	4	4	16.6666666666667	-30	1	1	1	1	2	0	32	-70	10	4.5e-05	5.5e-05	0	0.035	-80	0	-115	0.00105333333333333	39.88	65.8	2600	0.629	0.2	-61	-61	0.00024	2	8	130.5	10	50	3000	40	0.1	40	0.2	10000	1
E091810	candidateIDs_5	14	-61	100	33	2	8	2	4	1	16.6666666666667	-30	1	1	1	1	2	0	32	-70	10	4.5e-05	5.5e-05	0	0.035	-80	0	-115	0.00266666666666667	52	90.1	1073.2	0.952	0.2	-61	-61	0.00024	2	8	130.5	10	50	3000	40	0.1	40	0.2	10000	1
E091810	candidateIDs_5	14	-61	100	33	2	8	2	4	2	16.6666666666667	-30	1	1	1	1	2	0	32	-70	10	4.5e-05	5.5e-05	0	0.035	-80	0	-115	0.004	52	90.1	1073.2	0.952	0.2	-61	-61	0.00024	2	8	130.5	10	50	3000	40	0.1	40	0.2	10000	1
E091810	candidateIDs_5	14	-61	100	33	2	8	2	4	3	16.6666666666667	-30	1	1	1	1	2	0	32	-70	10	4.5e-05	5.5e-05	0	0.035	-80	0	-115	0.00148	38.63	273.4	1022	0.775	0.2	-61	-61	0.00024	2	8	130.5	10	50	3000	40	0.1	40	0.2	10000	1
E091810	candidateIDs_5	14	-61	100	33	2	8	2	4	4	16.6666666666667	-30	1	1	1	1	2	0	32	-70	10	4.5e-05	5.5e-05	0	0.035	-80	0	-115	0.00105333333333333	39.88	65.8	2600	0.629	0.2	-61	-61	0.00024	2	8	130.5	10	50	3000	40	0.1	40	0.2	10000	1
D101310	candidateIDs_32	14	-61	100	33	2	8	2	4	1	16.6666666666667	-30	1	1	1	1	2	0	32	-70	10	4.5e-05	5.5e-05	0	0.035	-80	0	-115	0.00266666666666667	52	90.1	1073.2	0.952	0.2	-61	-61	0.00024	2	8	130.5	10	50	3000	40	0.1	40	0.2	10000	1
D101310	candidateIDs_32	14	-61	100	33	2	8	2	4	2	16.6666666666667	-30	1	1	1	1	2	0	32	-70	10	4.5e-05	5.5e-05	0	0.035	-80	0	-115	0.004	52	90.1	1073.2	0.952	0.2	-61	-61	0.00024	2	8	130.5	10	50	3000	40	0.1	40	0.2	10000	1
D101310	candidateIDs_32	14	-61	100	33	2	8	2	4	3	16.6666666666667	-30	1	1	1	1	2	0	32	-70	10	4.5e-05	5.5e-05	0	0.035	-80	0	-115	0.00148	38.63	273.4	1022	0.775	0.2	-61	-61	0.00024	2	8	130.5	10	50	3000	40	0.1	40	0.2	10000	1
D101310	candidateIDs_32	14	-61	100	33	2	8	2	4	4	16.6666666666667	-30	1	1	1	1	2	0	32	-70	10	4.5e-05	5.5e-05	0	0.035	-80	0	-115	0.00105333333333333	39.88	65.8	2600	0.629	0.2	-61	-61	0.00024	2	8	130.5	10	50	3000	40	0.1	40	0.2	10000	1
F101310	candidateIDs_34	14	-61	100	33	2	8	2	4	1	16.6666666666667	-30	1	1	1	1	2	0	32	-70	10	4.5e-05	5.5e-05	0	0.035	-80	0	-115	0.00266666666666667	52	90.1	1073.2	0.952	0.2	-61	-61	0.00024	2	8	130.5	10	50	3000	40	0.1	40	0.2	10000	1
F101310	candidateIDs_34	14	-61	100	33	2	8	2	4	2	16.6666666666667	-30	1	1	1	1	2	0	32	-70	10	4.5e-05	5.5e-05	0	0.035	-80	0	-115	0.004	52	90.1	1073.2	0.952	0.2	-61	-61	0.00024	2	8	130.5	10	50	3000	40	0.1	40	0.2	10000	1
F101310	candidateIDs_34	14	-61	100	33	2	8	2	4	3	16.6666666666667	-30	1	1	1	1	2	0	32	-70	10	4.5e-05	5.5e-05	0	0.035	-80	0	-115	0.00148	38.63	273.4	1022	0.775	0.2	-61	-61	0.00024	2	8	130.5	10	50	3000	40	0.1	40	0.2	10000	1
F101310	candidateIDs_34	14	-61	100	33	2	8	2	4	4	16.6666666666667	-30	1	1	1	1	2	0	32	-70	10	4.5e-05	5.5e-05	0	0.035	-80	0	-115	0.00105333333333333	39.88	65.8	2600	0.629	0.2	-61	-61	0.00024	2	8	130.5	10	50	3000	40	0.1	40	0.2	10000	1
E100110	candidateIDs_20	14	-61	100	33	2	8	2	4	1	16.6666666666667	-30	1	1	1	1	2	0	32	-70	10	4.5e-05	5.5e-05	0	0.035	-80	0	-115	0.00266666666666667	52	90.1	1073.2	0.952	0.2	-61	-61	0.00024	2	8	130.5	10	50	3000	40	0.1	40	0.2	10000	1
E100110	candidateIDs_20	14	-61	100	33	2	8	2	4	2	16.6666666666667	-30	1	1	1	1	2	0	32	-70	10	4.5e-05	5.5e-05	0	0.035	-80	0	-115	0.004	52	90.1	1073.2	0.952	0.2	-61	-61	0.00024	2	8	130.5	10	50	3000	40	0.1	40	0.2	10000	1
E100110	candidateIDs_20	14	-61	100	33	2	8	2	4	3	16.6666666666667	-30	1	1	1	1	2	0	32	-70	10	4.5e-05	5.5e-05	0	0.035	-80	0	-115	0.00148	38.63	273.4	1022	0.775	0.2	-61	-61	0.00024	2	8	130.5	10	50	3000	40	0.1	40	0.2	10000	1
E100110	candidateIDs_20	14	-61	100	33	2	8	2	4	4	16.6666666666667	-30	1	1	1	1	2	0	32	-70	10	4.5e-05	5.5e-05	0	0.035	-80	0	-115	0.00105333333333333	39.88	65.8	2600	0.629	0.2	-61	-61	0.00024	2	8	130.5	10	50	3000	40	0.1	40	0.2	10000	1
G101310	candidateIDs_35	14	-61	100	33	2	8	2	4	1	16.6666666666667	-30	1	1	1	1	2	0	32	-70	10	4.5e-05	5.5e-05	0	0.035	-80	0	-115	0.00266666666666667	52	90.1	1073.2	0.952	0.2	-61	-61	0.00024	2	8	130.5	10	50	3000	40	0.1	40	0.2	10000	1
G101310	candidateIDs_35	14	-61	100	33	2	8	2	4	2	16.6666666666667	-30	1	1	1	1	2	0	32	-70	10	4.5e-05	5.5e-05	0	0.035	-80	0	-115	0.004	52	90.1	1073.2	0.952	0.2	-61	-61	0.00024	2	8	130.5	10	50	3000	40	0.1	40	0.2	10000	1
G101310	candidateIDs_35	14	-61	100	33	2	8	2	4	3	16.6666666666667	-30	1	1	1	1	2	0	32	-70	10	4.5e-05	5.5e-05	0	0.035	-80	0	-115	0.00148	38.63	273.4	1022	0.775	0.2	-61	-61	0.00024	2	8	130.5	10	50	3000	40	0.1	40	0.2	10000	1
G101310	candidateIDs_35	14	-61	100	33	2	8	2	4	4	16.6666666666667	-30	1	1	1	1	2	0	32	-70	10	4.5e-05	5.5e-05	0	0.035	-80	0	-115	0.00105333333333333	39.88	65.8	2600	0.629	0.2	-61	-61	0.00024	2	8	130.5	10	50	3000	40	0.1	40	0.2	10000	1
I101210	candidateIDs_29	14	-61	100	33	2	8	2	4	1	16.6666666666667	-30	1	1	1	1	2	0	32	-70	10	4.5e-05	5.5e-05	0	0.035	-80	0	-115	0.00266666666666667	52	90.1	1073.2	0.952	0.2	-61	-61	0.00024	2	8	130.5	10	50	3000	40	0.1	40	0.2	10000	1
I101210	candidateIDs_29	14	-61	100	33	2	8	2	4	2	16.6666666666667	-30	1	1	1	1	2	0	32	-70	10	4.5e-05	5.5e-05	0	0.035	-80	0	-115	0.004	52	90.1	1073.2	0.952	0.2	-61	-61	0.00024	2	8	130.5	10	50	3000	40	0.1	40	0.2	10000	1
I101210	candidateIDs_29	14	-61	100	33	2	8	2	4	3	16.6666666666667	-30	1	1	1	1	2	0	32	-70	10	4.5e-05	5.5e-05	0	0.035	-80	0	-115	0.00148	38.63	273.4	1022	0.775	0.2	-61	-61	0.00024	2	8	130.5	10	50	3000	40	0.1	40	0.2	10000	1
I101210	candidateIDs_29	14	-61	100	33	2	8	2	4	4	16.6666666666667	-30	1	1	1	1	2	0	32	-70	10	4.5e-05	5.5e-05	0	0.035	-80	0	-115	0.00105333333333333	39.88	65.8	2600	0.629	0.2	-61	-61	0.00024	2	8	130.5	10	50	3000	40	0.1	40	0.2	10000	1
C101210	candidateIDs_2	14	-61	100	33	2	8	2	4	1	16.6666666666667	-30	1	1	1	1	2	0	32	-70	10	4.5e-05	5.5e-05	0	0.035	-80	0	-115	0.00266666666666667	52	90.1	1073.2	0.952	0.2	-61	-61	0.00024	2	8	130.5	10	50	3000	40	0.1	40	0.2	10000	1
C101210	candidateIDs_2	14	-61	100	33	2	8	2	4	2	16.6666666666667	-30	1	1	1	1	2	0	32	-70	10	4.5e-05	5.5e-05	0	0.035	-80	0	-115	0.004	52	90.1	1073.2	0.952	0.2	-61	-61	0.00024	2	8	130.5	10	50	3000	40	0.1	40	0.2	10000	1
C101210	candidateIDs_2	14	-61	100	33	2	8	2	4	3	16.6666666666667	-30	1	1	1	1	2	0	32	-70	10	4.5e-05	5.5e-05	0	0.035	-80	0	-115	0.00148	38.63	273.4	1022	0.775	0.2	-61	-61	0.00024	2	8	130.5	10	50	3000	40	0.1	40	0.2	10000	1
C101210	candidateIDs_2	14	-61	100	33	2	8	2	4	4	16.6666666666667	-30	1	1	1	1	2	0	32	-70	10	4.5e-05	5.5e-05	0	0.035	-80	0	-115	0.00105333333333333	39.88	65.8	2600	0.629	0.2	-61	-61	0.00024	2	8	130.5	10	50	3000	40	0.1	40	0.2	10000	1
B100110	candidateIDs_19	14	-61	100	33	2	8	2	4	1	16.6666666666667	-30	1	1	1	1	2	0	32	-70	10	4.5e-05	5.5e-05	0	0.035	-80	0	-115	0.00266666666666667	52	90.1	1073.2	0.952	0.2	-61	-61	0.00024	2	8	130.5	10	50	3000	40	0.1	40	0.2	10000	1
B100110	candidateIDs_19	14	-61	100	33	2	8	2	4	2	16.6666666666667	-30	1	1	1	1	2	0	32	-70	10	4.5e-05	5.5e-05	0	0.035	-80	0	-115	0.004	52	90.1	1073.2	0.952	0.2	-61	-61	0.00024	2	8	130.5	10	50	3000	40	0.1	40	0.2	10000	1
B100110	candidateIDs_19	14	-61	100	33	2	8	2	4	3	16.6666666666667	-30	1	1	1	1	2	0	32	-70	10	4.5e-05	5.5e-05	0	0.035	-80	0	-115	0.00148	38.63	273.4	1022	0.775	0.2	-61	-61	0.00024	2	8	130.5	10	50	3000	40	0.1	40	0.2	10000	1
B100110	candidateIDs_19	14	-61	100	33	2	8	2	4	4	16.6666666666667	-30	1	1	1	1	2	0	32	-70	10	4.5e-05	5.5e-05	0	0.035	-80	0	-115	0.00105333333333333	39.88	65.8	2600	0.629	0.2	-61	-61	0.00024	2	8	130.5	10	50	3000	40	0.1	40	0.2	10000	1
A092110	candidateIDs_7	14	-61	100	33	2	8	2	4	1	16.6666666666667	-30	1	1	1	1	2	0	32	-70	10	4.5e-05	5.5e-05	0	0.035	-80	0	-115	0.00266666666666667	52	90.1	1073.2	0.952	0.2	-61	-61	0.00024	2	8	130.5	10	50	3000	40	0.1	40	0.2	10000	1
A092110	candidateIDs_7	14	-61	100	33	2	8	2	4	2	16.6666666666667	-30	1	1	1	1	2	0	32	-70	10	4.5e-05	5.5e-05	0	0.035	-80	0	-115	0.004	52	90.1	1073.2	0.952	0.2	-61	-61	0.00024	2	8	130.5	10	50	3000	40	0.1	40	0.2	10000	1
A092110	candidateIDs_7	14	-61	100	33	2	8	2	4	3	16.6666666666667	-30	1	1	1	1	2	0	32	-70	10	4.5e-05	5.5e-05	0	0.035	-80	0	-115	0.00148	38.63	273.4	1022	0.775	0.2	-61	-61	0.00024	2	8	130.5	10	50	3000	40	0.1	40	0.2	10000	1
A092110	candidateIDs_7	14	-61	100	33	2	8	2	4	4	16.6666666666667	-30	1	1	1	1	2	0	32	-70	10	4.5e-05	5.5e-05	0	0.035	-80	0	-115	0.00105333333333333	39.88	65.8	2600	0.629	0.2	-61	-61	0.00024	2	8	130.5	10	50	3000	40	0.1	40	0.2	10000	1
E092910	candidateIDs_18	14	-61	100	33	2	8	2	4	1	16.6666666666667	-30	1	1	1	1	2	0	32	-70	10	4.5e-05	5.5e-05	0	0.035	-80	0	-115	0.00266666666666667	52	90.1	1073.2	0.952	0.2	-61	-61	0.00024	2	8	130.5	10	50	3000	40	0.1	40	0.2	10000	1
E092910	candidateIDs_18	14	-61	100	33	2	8	2	4	2	16.6666666666667	-30	1	1	1	1	2	0	32	-70	10	4.5e-05	5.5e-05	0	0.035	-80	0	-115	0.004	52	90.1	1073.2	0.952	0.2	-61	-61	0.00024	2	8	130.5	10	50	3000	40	0.1	40	0.2	10000	1
E092910	candidateIDs_18	14	-61	100	33	2	8	2	4	3	16.6666666666667	-30	1	1	1	1	2	0	32	-70	10	4.5e-05	5.5e-05	0	0.035	-80	0	-115	0.00148	38.63	273.4	1022	0.775	0.2	-61	-61	0.00024	2	8	130.5	10	50	3000	40	0.1	40	0.2	10000	1
E092910	candidateIDs_18	14	-61	100	33	2	8	2	4	4	16.6666666666667	-30	1	1	1	1	2	0	32	-70	10	4.5e-05	5.5e-05	0	0.035	-80	0	-115	0.00105333333333333	39.88	65.8	2600	0.629	0.2	-61	-61	0.00024	2	8	130.5	10	50	3000	40	0.1	40	0.2	10000	1
E101310	candidateIDs_33	14	-61	100	33	2	8	2	4	1	16.6666666666667	-30	1	1	1	1	2	0	32	-70	10	4.5e-05	5.5e-05	0	0.035	-80	0	-115	0.00266666666666667	52	90.1	1073.2	0.952	0.2	-61	-61	0.00024	2	8	130.5	10	50	3000	40	0.1	40	0.2	10000	1
E101310	candidateIDs_33	14	-61	100	33	2	8	2	4	2	16.6666666666667	-30	1	1	1	1	2	0	32	-70	10	4.5e-05	5.5e-05	0	0.035	-80	0	-115	0.004	52	90.1	1073.2	0.952	0.2	-61	-61	0.00024	2	8	130.5	10	50	3000	40	0.1	40	0.2	10000	1
E101310	candidateIDs_33	14	-61	100	33	2	8	2	4	3	16.6666666666667	-30	1	1	1	1	2	0	32	-70	10	4.5e-05	5.5e-05	0	0.035	-80	0	-115	0.00148	38.63	273.4	1022	0.775	0.2	-61	-61	0.00024	2	8	130.5	10	50	3000	40	0.1	40	0.2	10000	1
E101310	candidateIDs_33	14	-61	100	33	2	8	2	4	4	16.6666666666667	-30	1	1	1	1	2	0	32	-70	10	4.5e-05	5.5e-05	0	0.035	-80	0	-115	0.00105333333333333	39.88	65.8	2600	0.629	0.2	-61	-61	0.00024	2	8	130.5	10	50	3000	40	0.1	40	0.2	10000	1
D100810	candidateIDs_23	14	-61	100	33	2	8	2	4	1	16.6666666666667	-30	1	1	1	1	2	0	32	-70	10	4.5e-05	5.5e-05	0	0.035	-80	0	-115	0.00266666666666667	52	90.1	1073.2	0.952	0.2	-61	-61	0.00024	2	8	130.5	10	50	3000	40	0.1	40	0.2	10000	1
D100810	candidateIDs_23	14	-61	100	33	2	8	2	4	2	16.6666666666667	-30	1	1	1	1	2	0	32	-70	10	4.5e-05	5.5e-05	0	0.035	-80	0	-115	0.004	52	90.1	1073.2	0.952	0.2	-61	-61	0.00024	2	8	130.5	10	50	3000	40	0.1	40	0.2	10000	1
D100810	candidateIDs_23	14	-61	100	33	2	8	2	4	3	16.6666666666667	-30	1	1	1	1	2	0	32	-70	10	4.5e-05	5.5e-05	0	0.035	-80	0	-115	0.00148	38.63	273.4	1022	0.775	0.2	-61	-61	0.00024	2	8	130.5	10	50	3000	40	0.1	40	0.2	10000	1
D100810	candidateIDs_23	14	-61	100	33	2	8	2	4	4	16.6666666666667	-30	1	1	1	1	2	0	32	-70	10	4.5e-05	5.5e-05	0	0.035	-80	0	-115	0.00105333333333333	39.88	65.8	2600	0.629	0.2	-61	-61	0.00024	2	8	130.5	10	50	3000	40	0.1	40	0.2	10000	1
E101210	candidateIDs_27	14	-61	100	33	2	8	2	4	1	16.6666666666667	-30	1	1	1	1	2	0	32	-70	10	4.5e-05	5.5e-05	0	0.035	-80	0	-115	0.00266666666666667	52	90.1	1073.2	0.952	0.2	-61	-61	0.00024	2	8	130.5	10	50	3000	40	0.1	40	0.2	10000	1
E101210	candidateIDs_27	14	-61	100	33	2	8	2	4	2	16.6666666666667	-30	1	1	1	1	2	0	32	-70	10	4.5e-05	5.5e-05	0	0.035	-80	0	-115	0.004	52	90.1	1073.2	0.952	0.2	-61	-61	0.00024	2	8	130.5	10	50	3000	40	0.1	40	0.2	10000	1
E101210	candidateIDs_27	14	-61	100	33	2	8	2	4	3	16.6666666666667	-30	1	1	1	1	2	0	32	-70	10	4.5e-05	5.5e-05	0	0.035	-80	0	-115	0.00148	38.63	273.4	1022	0.775	0.2	-61	-61	0.00024	2	8	130.5	10	50	3000	40	0.1	40	0.2	10000	1
E101210	candidateIDs_27	14	-61	100	33	2	8	2	4	4	16.6666666666667	-30	1	1	1	1	2	0	32	-70	10	4.5e-05	5.5e-05	0	0.035	-80	0	-115	0.00105333333333333	39.88	65.8	2600	0.629	0.2	-61	-61	0.00024	2	8	130.5	10	50	3000	40	0.1	40	0.2	10000	1
C092810	candidateIDs_13	14	-61	100	33	2	8	2	4	1	16.6666666666667	-30	1	1	1	1	2	0	32	-70	10	4.5e-05	5.5e-05	0	0.035	-80	0	-115	0.00266666666666667	52	90.1	1073.2	0.952	0.2	-61	-61	0.00024	2	8	130.5	10	50	3000	40	0.1	40	0.2	10000	1
C092810	candidateIDs_13	14	-61	100	33	2	8	2	4	2	16.6666666666667	-30	1	1	1	1	2	0	32	-70	10	4.5e-05	5.5e-05	0	0.035	-80	0	-115	0.004	52	90.1	1073.2	0.952	0.2	-61	-61	0.00024	2	8	130.5	10	50	3000	40	0.1	40	0.2	10000	1
C092810	candidateIDs_13	14	-61	100	33	2	8	2	4	3	16.6666666666667	-30	1	1	1	1	2	0	32	-70	10	4.5e-05	5.5e-05	0	0.035	-80	0	-115	0.00148	38.63	273.4	1022	0.775	0.2	-61	-61	0.00024	2	8	130.5	10	50	3000	40	0.1	40	0.2	10000	1
C092810	candidateIDs_13	14	-61	100	33	2	8	2	4	4	16.6666666666667	-30	1	1	1	1	2	0	32	-70	10	4.5e-05	5.5e-05	0	0.035	-80	0	-115	0.00105333333333333	39.88	65.8	2600	0.629	0.2	-61	-61	0.00024	2	8	130.5	10	50	3000	40	0.1	40	0.2	10000	1
M101210	candidateIDs_30	14	-61	100	33	2	8	2	4	1	16.6666666666667	-30	1	1	1	1	2	0	32	-70	10	4.5e-05	5.5e-05	0	0.035	-80	0	-115	0.00266666666666667	52	90.1	1073.2	0.952	0.2	-61	-61	0.00024	2	8	130.5	10	50	3000	40	0.1	40	0.2	10000	1
M101210	candidateIDs_30	14	-61	100	33	2	8	2	4	2	16.6666666666667	-30	1	1	1	1	2	0	32	-70	10	4.5e-05	5.5e-05	0	0.035	-80	0	-115	0.004	52	90.1	1073.2	0.952	0.2	-61	-61	0.00024	2	8	130.5	10	50	3000	40	0.1	40	0.2	10000	1
M101210	candidateIDs_30	14	-61	100	33	2	8	2	4	3	16.6666666666667	-30	1	1	1	1	2	0	32	-70	10	4.5e-05	5.5e-05	0	0.035	-80	0	-115	0.00148	38.63	273.4	1022	0.775	0.2	-61	-61	0.00024	2	8	130.5	10	50	3000	40	0.1	40	0.2	10000	1
M101210	candidateIDs_30	14	-61	100	33	2	8	2	4	4	16.6666666666667	-30	1	1	1	1	2	0	32	-70	10	4.5e-05	5.5e-05	0	0.035	-80	0	-115	0.00105333333333333	39.88	65.8	2600	0.629	0.2	-61	-61	0.00024	2	8	130.5	10	50	3000	40	0.1	40	0.2	10000	1
A101210	candidateIDs_24	14	-61	100	33	2	8	2	4	1	16.6666666666667	-30	1	1	1	1	2	0	32	-70	10	4.5e-05	5.5e-05	0	0.035	-80	0	-115	0.00266666666666667	52	90.1	1073.2	0.952	0.2	-61	-61	0.00024	2	8	130.5	10	50	3000	40	0.1	40	0.2	10000	1
A101210	candidateIDs_24	14	-61	100	33	2	8	2	4	2	16.6666666666667	-30	1	1	1	1	2	0	32	-70	10	4.5e-05	5.5e-05	0	0.035	-80	0	-115	0.004	52	90.1	1073.2	0.952	0.2	-61	-61	0.00024	2	8	130.5	10	50	3000	40	0.1	40	0.2	10000	1
A101210	candidateIDs_24	14	-61	100	33	2	8	2	4	3	16.6666666666667	-30	1	1	1	1	2	0	32	-70	10	4.5e-05	5.5e-05	0	0.035	-80	0	-115	0.00148	38.63	273.4	1022	0.775	0.2	-61	-61	0.00024	2	8	130.5	10	50	3000	40	0.1	40	0.2	10000	1
A101210	candidateIDs_24	14	-61	100	33	2	8	2	4	4	16.6666666666667	-30	1	1	1	1	2	0	32	-70	10	4.5e-05	5.5e-05	0	0.035	-80	0	-115	0.00105333333333333	39.88	65.8	2600	0.629	0.2	-61	-61	0.00024	2	8	130.5	10	50	3000	40	0.1	40	0.2	10000	1
E092710	candidateIDs_11	14	-61	100	33	2	8	2	4	1	16.6666666666667	-30	1	1	1	1	2	0	32	-70	10	4.5e-05	5.5e-05	0	0.035	-80	0	-115	0.00266666666666667	52	90.1	1073.2	0.952	0.2	-61	-61	0.00024	2	8	130.5	10	50	3000	40	0.1	40	0.2	10000	1
E092710	candidateIDs_11	14	-61	100	33	2	8	2	4	2	16.6666666666667	-30	1	1	1	1	2	0	32	-70	10	4.5e-05	5.5e-05	0	0.035	-80	0	-115	0.004	52	90.1	1073.2	0.952	0.2	-61	-61	0.00024	2	8	130.5	10	50	3000	40	0.1	40	0.2	10000	1
E092710	candidateIDs_11	14	-61	100	33	2	8	2	4	3	16.6666666666667	-30	1	1	1	1	2	0	32	-70	10	4.5e-05	5.5e-05	0	0.035	-80	0	-115	0.00148	38.63	273.4	1022	0.775	0.2	-61	-61	0.00024	2	8	130.5	10	50	3000	40	0.1	40	0.2	10000	1
E092710	candidateIDs_11	14	-61	100	33	2	8	2	4	4	16.6666666666667	-30	1	1	1	1	2	0	32	-70	10	4.5e-05	5.5e-05	0	0.035	-80	0	-115	0.00105333333333333	39.88	65.8	2600	0.629	0.2	-61	-61	0.00024	2	8	130.5	10	50	3000	40	0.1	40	0.2	10000	1
B101310	candidateIDs_31	14	-61	100	33	2	8	2	4	1	16.6666666666667	-30	1	1	1	1	2	0	32	-70	10	4.5e-05	5.5e-05	0	0.035	-80	0	-115	0.00266666666666667	52	90.1	1073.2	0.952	0.2	-61	-61	0.00024	2	8	130.5	10	50	3000	40	0.1	40	0.2	10000	1
B101310	candidateIDs_31	14	-61	100	33	2	8	2	4	2	16.6666666666667	-30	1	1	1	1	2	0	32	-70	10	4.5e-05	5.5e-05	0	0.035	-80	0	-115	0.004	52	90.1	1073.2	0.952	0.2	-61	-61	0.00024	2	8	130.5	10	50	3000	40	0.1	40	0.2	10000	1
B101310	candidateIDs_31	14	-61	100	33	2	8	2	4	3	16.6666666666667	-30	1	1	1	1	2	0	32	-70	10	4.5e-05	5.5e-05	0	0.035	-80	0	-115	0.00148	38.63	273.4	1022	0.775	0.2	-61	-61	0.00024	2	8	130.5	10	50	3000	40	0.1	40	0.2	10000	1
B101310	candidateIDs_31	14	-61	100	33	2	8	2	4	4	16.6666666666667	-30	1	1	1	1	2	0	32	-70	10	4.5e-05	5.5e-05	0	0.035	-80	0	-115	0.00105333333333333	39.88	65.8	2600	0.629	0.2	-61	-61	0.00024	2	8	130.5	10	50	3000	40	0.1	40	0.2	10000	1
C092910	candidateIDs_16	14	-61	100	33	2	8	2	4	1	16.6666666666667	-30	1	1	1	1	2	0	32	-70	10	4.5e-05	5.5e-05	0	0.035	-80	0	-115	0.00266666666666667	52	90.1	1073.2	0.952	0.2	-61	-61	0.00024	2	8	130.5	10	50	3000	40	0.1	40	0.2	10000	1
C092910	candidateIDs_16	14	-61	100	33	2	8	2	4	2	16.6666666666667	-30	1	1	1	1	2	0	32	-70	10	4.5e-05	5.5e-05	0	0.035	-80	0	-115	0.004	52	90.1	1073.2	0.952	0.2	-61	-61	0.00024	2	8	130.5	10	50	3000	40	0.1	40	0.2	10000	1
C092910	candidateIDs_16	14	-61	100	33	2	8	2	4	3	16.6666666666667	-30	1	1	1	1	2	0	32	-70	10	4.5e-05	5.5e-05	0	0.035	-80	0	-115	0.00148	38.63	273.4	1022	0.775	0.2	-61	-61	0.00024	2	8	130.5	10	50	3000	40	0.1	40	0.2	10000	1
C092910	candidateIDs_16	14	-61	100	33	2	8	2	4	4	16.6666666666667	-30	1	1	1	1	2	0	32	-70	10	4.5e-05	5.5e-05	0	0.035	-80	0	-115	0.00105333333333333	39.88	65.8	2600	0.629	0.2	-61	-61	0.00024	2	8	130.5	10	50	3000	40	0.1	40	0.2	10000	1
A092810	candidateIDs_12	14	-61	100	33	2	8	2	4	1	16.6666666666667	-30	1	1	1	1	2	0	32	-70	10	4.5e-05	5.5e-05	0	0.035	-80	0	-115	0.00266666666666667	52	90.1	1073.2	0.952	0.2	-61	-61	0.00024	2	8	130.5	10	50	3000	40	0.1	40	0.2	10000	1
A092810	candidateIDs_12	14	-61	100	33	2	8	2	4	2	16.6666666666667	-30	1	1	1	1	2	0	32	-70	10	4.5e-05	5.5e-05	0	0.035	-80	0	-115	0.004	52	90.1	1073.2	0.952	0.2	-61	-61	0.00024	2	8	130.5	10	50	3000	40	0.1	40	0.2	10000	1
A092810	candidateIDs_12	14	-61	100	33	2	8	2	4	3	16.6666666666667	-30	1	1	1	1	2	0	32	-70	10	4.5e-05	5.5e-05	0	0.035	-80	0	-115	0.00148	38.63	273.4	1022	0.775	0.2	-61	-61	0.00024	2	8	130.5	10	50	3000	40	0.1	40	0.2	10000	1
A092810	candidateIDs_12	14	-61	100	33	2	8	2	4	4	16.6666666666667	-30	1	1	1	1	2	0	32	-70	10	4.5e-05	5.5e-05	0	0.035	-80	0	-115	0.00105333333333333	39.88	65.8	2600	0.629	0.2	-61	-61	0.00024	2	8	130.5	10	50	3000	40	0.1	40	0.2	10000	1
D091810	candidateIDs_4	14	-61	100	33	2	8	2	4	1	16.6666666666667	-30	1	1	1	1	2	0	32	-70	10	4.5e-05	5.5e-05	0	0.035	-80	0	-115	0.00266666666666667	52	90.1	1073.2	0.952	0.2	-61	-61	0.00024	2	8	130.5	10	50	3000	40	0.1	40	0.2	10000	1
D091810	candidateIDs_4	14	-61	100	33	2	8	2	4	2	16.6666666666667	-30	1	1	1	1	2	0	32	-70	10	4.5e-05	5.5e-05	0	0.035	-80	0	-115	0.004	52	90.1	1073.2	0.952	0.2	-61	-61	0.00024	2	8	130.5	10	50	3000	40	0.1	40	0.2	10000	1
D091810	candidateIDs_4	14	-61	100	33	2	8	2	4	3	16.6666666666667	-30	1	1	1	1	2	0	32	-70	10	4.5e-05	5.5e-05	0	0.035	-80	0	-115	0.00148	38.63	273.4	1022	0.775	0.2	-61	-61	0.00024	2	8	130.5	10	50	3000	40	0.1	40	0.2	10000	1
D091810	candidateIDs_4	14	-61	100	33	2	8	2	4	4	16.6666666666667	-30	1	1	1	1	2	0	32	-70	10	4.5e-05	5.5e-05	0	0.035	-80	0	-115	0.00105333333333333	39.88	65.8	2600	0.629	0.2	-61	-61	0.00024	2	8	130.5	10	50	3000	40	0.1	40	0.2	10000	1
F091810	candidateIDs_6	14	-61	100	33	2	8	2	4	1	16.6666666666667	-30	1	1	1	1	2	0	32	-70	10	4.5e-05	5.5e-05	0	0.035	-80	0	-115	0.00266666666666667	52	90.1	1073.2	0.952	0.2	-61	-61	0.00024	2	8	130.5	10	50	3000	40	0.1	40	0.2	10000	1
F091810	candidateIDs_6	14	-61	100	33	2	8	2	4	2	16.6666666666667	-30	1	1	1	1	2	0	32	-70	10	4.5e-05	5.5e-05	0	0.035	-80	0	-115	0.004	52	90.1	1073.2	0.952	0.2	-61	-61	0.00024	2	8	130.5	10	50	3000	40	0.1	40	0.2	10000	1
F091810	candidateIDs_6	14	-61	100	33	2	8	2	4	3	16.6666666666667	-30	1	1	1	1	2	0	32	-70	10	4.5e-05	5.5e-05	0	0.035	-80	0	-115	0.00148	38.63	273.4	1022	0.775	0.2	-61	-61	0.00024	2	8	130.5	10	50	3000	40	0.1	40	0.2	10000	1
F091810	candidateIDs_6	14	-61	100	33	2	8	2	4	4	16.6666666666667	-30	1	1	1	1	2	0	32	-70	10	4.5e-05	5.5e-05	0	0.035	-80	0	-115	0.00105333333333333	39.88	65.8	2600	0.629	0.2	-61	-61	0.00024	2	8	130.5	10	50	3000	40	0.1	40	0.2	10000	1
K092810	candidateIDs_14	15	-60	100	33	2	8	2	4	1	16.6666666666667	-30	1	1	1	1	2	0	32	-70	10	4.5e-05	5.5e-05	0	0.035	-80	0	-115	0.00266666666666667	52	90.1	1073.2	0.952	0.2	-60	-60	0.00024	2	8	130.5	10	50	3000	40	0.1	40	0.2	10000	1
K092810	candidateIDs_14	15	-60	100	33	2	8	2	4	2	16.6666666666667	-30	1	1	1	1	2	0	32	-70	10	4.5e-05	5.5e-05	0	0.035	-80	0	-115	0.004	52	90.1	1073.2	0.952	0.2	-60	-60	0.00024	2	8	130.5	10	50	3000	40	0.1	40	0.2	10000	1
K092810	candidateIDs_14	15	-60	100	33	2	8	2	4	3	16.6666666666667	-30	1	1	1	1	2	0	32	-70	10	4.5e-05	5.5e-05	0	0.035	-80	0	-115	0.00148	38.63	273.4	1022	0.775	0.2	-60	-60	0.00024	2	8	130.5	10	50	3000	40	0.1	40	0.2	10000	1
K092810	candidateIDs_14	15	-60	100	33	2	8	2	4	4	16.6666666666667	-30	1	1	1	1	2	0	32	-70	10	4.5e-05	5.5e-05	0	0.035	-80	0	-115	0.00105333333333333	39.88	65.8	2600	0.629	0.2	-60	-60	0.00024	2	8	130.5	10	50	3000	40	0.1	40	0.2	10000	1
H101310	candidateIDs_36	15	-60	100	33	2	8	2	4	1	16.6666666666667	-30	1	1	1	1	2	0	32	-70	10	4.5e-05	5.5e-05	0	0.035	-80	0	-115	0.00266666666666667	52	90.1	1073.2	0.952	0.2	-60	-60	0.00024	2	8	130.5	10	50	3000	40	0.1	40	0.2	10000	1
H101310	candidateIDs_36	15	-60	100	33	2	8	2	4	2	16.6666666666667	-30	1	1	1	1	2	0	32	-70	10	4.5e-05	5.5e-05	0	0.035	-80	0	-115	0.004	52	90.1	1073.2	0.952	0.2	-60	-60	0.00024	2	8	130.5	10	50	3000	40	0.1	40	0.2	10000	1
H101310	candidateIDs_36	15	-60	100	33	2	8	2	4	3	16.6666666666667	-30	1	1	1	1	2	0	32	-70	10	4.5e-05	5.5e-05	0	0.035	-80	0	-115	0.00148	38.63	273.4	1022	0.775	0.2	-60	-60	0.00024	2	8	130.5	10	50	3000	40	0.1	40	0.2	10000	1
H101310	candidateIDs_36	15	-60	100	33	2	8	2	4	4	16.6666666666667	-30	1	1	1	1	2	0	32	-70	10	4.5e-05	5.5e-05	0	0.035	-80	0	-115	0.00105333333333333	39.88	65.8	2600	0.629	0.2	-60	-60	0.00024	2	8	130.5	10	50	3000	40	0.1	40	0.2	10000	1
E091810	candidateIDs_5	15	-60	100	33	2	8	2	4	1	16.6666666666667	-30	1	1	1	1	2	0	32	-70	10	4.5e-05	5.5e-05	0	0.035	-80	0	-115	0.00266666666666667	52	90.1	1073.2	0.952	0.2	-60	-60	0.00024	2	8	130.5	10	50	3000	40	0.1	40	0.2	10000	1
E091810	candidateIDs_5	15	-60	100	33	2	8	2	4	2	16.6666666666667	-30	1	1	1	1	2	0	32	-70	10	4.5e-05	5.5e-05	0	0.035	-80	0	-115	0.004	52	90.1	1073.2	0.952	0.2	-60	-60	0.00024	2	8	130.5	10	50	3000	40	0.1	40	0.2	10000	1
E091810	candidateIDs_5	15	-60	100	33	2	8	2	4	3	16.6666666666667	-30	1	1	1	1	2	0	32	-70	10	4.5e-05	5.5e-05	0	0.035	-80	0	-115	0.00148	38.63	273.4	1022	0.775	0.2	-60	-60	0.00024	2	8	130.5	10	50	3000	40	0.1	40	0.2	10000	1
E091810	candidateIDs_5	15	-60	100	33	2	8	2	4	4	16.6666666666667	-30	1	1	1	1	2	0	32	-70	10	4.5e-05	5.5e-05	0	0.035	-80	0	-115	0.00105333333333333	39.88	65.8	2600	0.629	0.2	-60	-60	0.00024	2	8	130.5	10	50	3000	40	0.1	40	0.2	10000	1
D101310	candidateIDs_32	15	-60	100	33	2	8	2	4	1	16.6666666666667	-30	1	1	1	1	2	0	32	-70	10	4.5e-05	5.5e-05	0	0.035	-80	0	-115	0.00266666666666667	52	90.1	1073.2	0.952	0.2	-60	-60	0.00024	2	8	130.5	10	50	3000	40	0.1	40	0.2	10000	1
D101310	candidateIDs_32	15	-60	100	33	2	8	2	4	2	16.6666666666667	-30	1	1	1	1	2	0	32	-70	10	4.5e-05	5.5e-05	0	0.035	-80	0	-115	0.004	52	90.1	1073.2	0.952	0.2	-60	-60	0.00024	2	8	130.5	10	50	3000	40	0.1	40	0.2	10000	1
D101310	candidateIDs_32	15	-60	100	33	2	8	2	4	3	16.6666666666667	-30	1	1	1	1	2	0	32	-70	10	4.5e-05	5.5e-05	0	0.035	-80	0	-115	0.00148	38.63	273.4	1022	0.775	0.2	-60	-60	0.00024	2	8	130.5	10	50	3000	40	0.1	40	0.2	10000	1
D101310	candidateIDs_32	15	-60	100	33	2	8	2	4	4	16.6666666666667	-30	1	1	1	1	2	0	32	-70	10	4.5e-05	5.5e-05	0	0.035	-80	0	-115	0.00105333333333333	39.88	65.8	2600	0.629	0.2	-60	-60	0.00024	2	8	130.5	10	50	3000	40	0.1	40	0.2	10000	1
F101310	candidateIDs_34	15	-60	100	33	2	8	2	4	1	16.6666666666667	-30	1	1	1	1	2	0	32	-70	10	4.5e-05	5.5e-05	0	0.035	-80	0	-115	0.00266666666666667	52	90.1	1073.2	0.952	0.2	-60	-60	0.00024	2	8	130.5	10	50	3000	40	0.1	40	0.2	10000	1
F101310	candidateIDs_34	15	-60	100	33	2	8	2	4	2	16.6666666666667	-30	1	1	1	1	2	0	32	-70	10	4.5e-05	5.5e-05	0	0.035	-80	0	-115	0.004	52	90.1	1073.2	0.952	0.2	-60	-60	0.00024	2	8	130.5	10	50	3000	40	0.1	40	0.2	10000	1
F101310	candidateIDs_34	15	-60	100	33	2	8	2	4	3	16.6666666666667	-30	1	1	1	1	2	0	32	-70	10	4.5e-05	5.5e-05	0	0.035	-80	0	-115	0.00148	38.63	273.4	1022	0.775	0.2	-60	-60	0.00024	2	8	130.5	10	50	3000	40	0.1	40	0.2	10000	1
F101310	candidateIDs_34	15	-60	100	33	2	8	2	4	4	16.6666666666667	-30	1	1	1	1	2	0	32	-70	10	4.5e-05	5.5e-05	0	0.035	-80	0	-115	0.00105333333333333	39.88	65.8	2600	0.629	0.2	-60	-60	0.00024	2	8	130.5	10	50	3000	40	0.1	40	0.2	10000	1
E100110	candidateIDs_20	15	-60	100	33	2	8	2	4	1	16.6666666666667	-30	1	1	1	1	2	0	32	-70	10	4.5e-05	5.5e-05	0	0.035	-80	0	-115	0.00266666666666667	52	90.1	1073.2	0.952	0.2	-60	-60	0.00024	2	8	130.5	10	50	3000	40	0.1	40	0.2	10000	1
E100110	candidateIDs_20	15	-60	100	33	2	8	2	4	2	16.6666666666667	-30	1	1	1	1	2	0	32	-70	10	4.5e-05	5.5e-05	0	0.035	-80	0	-115	0.004	52	90.1	1073.2	0.952	0.2	-60	-60	0.00024	2	8	130.5	10	50	3000	40	0.1	40	0.2	10000	1
E100110	candidateIDs_20	15	-60	100	33	2	8	2	4	3	16.6666666666667	-30	1	1	1	1	2	0	32	-70	10	4.5e-05	5.5e-05	0	0.035	-80	0	-115	0.00148	38.63	273.4	1022	0.775	0.2	-60	-60	0.00024	2	8	130.5	10	50	3000	40	0.1	40	0.2	10000	1
E100110	candidateIDs_20	15	-60	100	33	2	8	2	4	4	16.6666666666667	-30	1	1	1	1	2	0	32	-70	10	4.5e-05	5.5e-05	0	0.035	-80	0	-115	0.00105333333333333	39.88	65.8	2600	0.629	0.2	-60	-60	0.00024	2	8	130.5	10	50	3000	40	0.1	40	0.2	10000	1
G101310	candidateIDs_35	15	-60	100	33	2	8	2	4	1	16.6666666666667	-30	1	1	1	1	2	0	32	-70	10	4.5e-05	5.5e-05	0	0.035	-80	0	-115	0.00266666666666667	52	90.1	1073.2	0.952	0.2	-60	-60	0.00024	2	8	130.5	10	50	3000	40	0.1	40	0.2	10000	1
G101310	candidateIDs_35	15	-60	100	33	2	8	2	4	2	16.6666666666667	-30	1	1	1	1	2	0	32	-70	10	4.5e-05	5.5e-05	0	0.035	-80	0	-115	0.004	52	90.1	1073.2	0.952	0.2	-60	-60	0.00024	2	8	130.5	10	50	3000	40	0.1	40	0.2	10000	1
G101310	candidateIDs_35	15	-60	100	33	2	8	2	4	3	16.6666666666667	-30	1	1	1	1	2	0	32	-70	10	4.5e-05	5.5e-05	0	0.035	-80	0	-115	0.00148	38.63	273.4	1022	0.775	0.2	-60	-60	0.00024	2	8	130.5	10	50	3000	40	0.1	40	0.2	10000	1
G101310	candidateIDs_35	15	-60	100	33	2	8	2	4	4	16.6666666666667	-30	1	1	1	1	2	0	32	-70	10	4.5e-05	5.5e-05	0	0.035	-80	0	-115	0.00105333333333333	39.88	65.8	2600	0.629	0.2	-60	-60	0.00024	2	8	130.5	10	50	3000	40	0.1	40	0.2	10000	1
I101210	candidateIDs_29	15	-60	100	33	2	8	2	4	1	16.6666666666667	-30	1	1	1	1	2	0	32	-70	10	4.5e-05	5.5e-05	0	0.035	-80	0	-115	0.00266666666666667	52	90.1	1073.2	0.952	0.2	-60	-60	0.00024	2	8	130.5	10	50	3000	40	0.1	40	0.2	10000	1
I101210	candidateIDs_29	15	-60	100	33	2	8	2	4	2	16.6666666666667	-30	1	1	1	1	2	0	32	-70	10	4.5e-05	5.5e-05	0	0.035	-80	0	-115	0.004	52	90.1	1073.2	0.952	0.2	-60	-60	0.00024	2	8	130.5	10	50	3000	40	0.1	40	0.2	10000	1
I101210	candidateIDs_29	15	-60	100	33	2	8	2	4	3	16.6666666666667	-30	1	1	1	1	2	0	32	-70	10	4.5e-05	5.5e-05	0	0.035	-80	0	-115	0.00148	38.63	273.4	1022	0.775	0.2	-60	-60	0.00024	2	8	130.5	10	50	3000	40	0.1	40	0.2	10000	1
I101210	candidateIDs_29	15	-60	100	33	2	8	2	4	4	16.6666666666667	-30	1	1	1	1	2	0	32	-70	10	4.5e-05	5.5e-05	0	0.035	-80	0	-115	0.00105333333333333	39.88	65.8	2600	0.629	0.2	-60	-60	0.00024	2	8	130.5	10	50	3000	40	0.1	40	0.2	10000	1
C101210	candidateIDs_2	15	-60	100	33	2	8	2	4	1	16.6666666666667	-30	1	1	1	1	2	0	32	-70	10	4.5e-05	5.5e-05	0	0.035	-80	0	-115	0.00266666666666667	52	90.1	1073.2	0.952	0.2	-60	-60	0.00024	2	8	130.5	10	50	3000	40	0.1	40	0.2	10000	1
C101210	candidateIDs_2	15	-60	100	33	2	8	2	4	2	16.6666666666667	-30	1	1	1	1	2	0	32	-70	10	4.5e-05	5.5e-05	0	0.035	-80	0	-115	0.004	52	90.1	1073.2	0.952	0.2	-60	-60	0.00024	2	8	130.5	10	50	3000	40	0.1	40	0.2	10000	1
C101210	candidateIDs_2	15	-60	100	33	2	8	2	4	3	16.6666666666667	-30	1	1	1	1	2	0	32	-70	10	4.5e-05	5.5e-05	0	0.035	-80	0	-115	0.00148	38.63	273.4	1022	0.775	0.2	-60	-60	0.00024	2	8	130.5	10	50	3000	40	0.1	40	0.2	10000	1
C101210	candidateIDs_2	15	-60	100	33	2	8	2	4	4	16.6666666666667	-30	1	1	1	1	2	0	32	-70	10	4.5e-05	5.5e-05	0	0.035	-80	0	-115	0.00105333333333333	39.88	65.8	2600	0.629	0.2	-60	-60	0.00024	2	8	130.5	10	50	3000	40	0.1	40	0.2	10000	1
B100110	candidateIDs_19	15	-60	100	33	2	8	2	4	1	16.6666666666667	-30	1	1	1	1	2	0	32	-70	10	4.5e-05	5.5e-05	0	0.035	-80	0	-115	0.00266666666666667	52	90.1	1073.2	0.952	0.2	-60	-60	0.00024	2	8	130.5	10	50	3000	40	0.1	40	0.2	10000	1
B100110	candidateIDs_19	15	-60	100	33	2	8	2	4	2	16.6666666666667	-30	1	1	1	1	2	0	32	-70	10	4.5e-05	5.5e-05	0	0.035	-80	0	-115	0.004	52	90.1	1073.2	0.952	0.2	-60	-60	0.00024	2	8	130.5	10	50	3000	40	0.1	40	0.2	10000	1
B100110	candidateIDs_19	15	-60	100	33	2	8	2	4	3	16.6666666666667	-30	1	1	1	1	2	0	32	-70	10	4.5e-05	5.5e-05	0	0.035	-80	0	-115	0.00148	38.63	273.4	1022	0.775	0.2	-60	-60	0.00024	2	8	130.5	10	50	3000	40	0.1	40	0.2	10000	1
B100110	candidateIDs_19	15	-60	100	33	2	8	2	4	4	16.6666666666667	-30	1	1	1	1	2	0	32	-70	10	4.5e-05	5.5e-05	0	0.035	-80	0	-115	0.00105333333333333	39.88	65.8	2600	0.629	0.2	-60	-60	0.00024	2	8	130.5	10	50	3000	40	0.1	40	0.2	10000	1
A092110	candidateIDs_7	15	-60	100	33	2	8	2	4	1	16.6666666666667	-30	1	1	1	1	2	0	32	-70	10	4.5e-05	5.5e-05	0	0.035	-80	0	-115	0.00266666666666667	52	90.1	1073.2	0.952	0.2	-60	-60	0.00024	2	8	130.5	10	50	3000	40	0.1	40	0.2	10000	1
A092110	candidateIDs_7	15	-60	100	33	2	8	2	4	2	16.6666666666667	-30	1	1	1	1	2	0	32	-70	10	4.5e-05	5.5e-05	0	0.035	-80	0	-115	0.004	52	90.1	1073.2	0.952	0.2	-60	-60	0.00024	2	8	130.5	10	50	3000	40	0.1	40	0.2	10000	1
A092110	candidateIDs_7	15	-60	100	33	2	8	2	4	3	16.6666666666667	-30	1	1	1	1	2	0	32	-70	10	4.5e-05	5.5e-05	0	0.035	-80	0	-115	0.00148	38.63	273.4	1022	0.775	0.2	-60	-60	0.00024	2	8	130.5	10	50	3000	40	0.1	40	0.2	10000	1
A092110	candidateIDs_7	15	-60	100	33	2	8	2	4	4	16.6666666666667	-30	1	1	1	1	2	0	32	-70	10	4.5e-05	5.5e-05	0	0.035	-80	0	-115	0.00105333333333333	39.88	65.8	2600	0.629	0.2	-60	-60	0.00024	2	8	130.5	10	50	3000	40	0.1	40	0.2	10000	1
E092910	candidateIDs_18	15	-60	100	33	2	8	2	4	1	16.6666666666667	-30	1	1	1	1	2	0	32	-70	10	4.5e-05	5.5e-05	0	0.035	-80	0	-115	0.00266666666666667	52	90.1	1073.2	0.952	0.2	-60	-60	0.00024	2	8	130.5	10	50	3000	40	0.1	40	0.2	10000	1
E092910	candidateIDs_18	15	-60	100	33	2	8	2	4	2	16.6666666666667	-30	1	1	1	1	2	0	32	-70	10	4.5e-05	5.5e-05	0	0.035	-80	0	-115	0.004	52	90.1	1073.2	0.952	0.2	-60	-60	0.00024	2	8	130.5	10	50	3000	40	0.1	40	0.2	10000	1
E092910	candidateIDs_18	15	-60	100	33	2	8	2	4	3	16.6666666666667	-30	1	1	1	1	2	0	32	-70	10	4.5e-05	5.5e-05	0	0.035	-80	0	-115	0.00148	38.63	273.4	1022	0.775	0.2	-60	-60	0.00024	2	8	130.5	10	50	3000	40	0.1	40	0.2	10000	1
E092910	candidateIDs_18	15	-60	100	33	2	8	2	4	4	16.6666666666667	-30	1	1	1	1	2	0	32	-70	10	4.5e-05	5.5e-05	0	0.035	-80	0	-115	0.00105333333333333	39.88	65.8	2600	0.629	0.2	-60	-60	0.00024	2	8	130.5	10	50	3000	40	0.1	40	0.2	10000	1
E101310	candidateIDs_33	15	-60	100	33	2	8	2	4	1	16.6666666666667	-30	1	1	1	1	2	0	32	-70	10	4.5e-05	5.5e-05	0	0.035	-80	0	-115	0.00266666666666667	52	90.1	1073.2	0.952	0.2	-60	-60	0.00024	2	8	130.5	10	50	3000	40	0.1	40	0.2	10000	1
E101310	candidateIDs_33	15	-60	100	33	2	8	2	4	2	16.6666666666667	-30	1	1	1	1	2	0	32	-70	10	4.5e-05	5.5e-05	0	0.035	-80	0	-115	0.004	52	90.1	1073.2	0.952	0.2	-60	-60	0.00024	2	8	130.5	10	50	3000	40	0.1	40	0.2	10000	1
E101310	candidateIDs_33	15	-60	100	33	2	8	2	4	3	16.6666666666667	-30	1	1	1	1	2	0	32	-70	10	4.5e-05	5.5e-05	0	0.035	-80	0	-115	0.00148	38.63	273.4	1022	0.775	0.2	-60	-60	0.00024	2	8	130.5	10	50	3000	40	0.1	40	0.2	10000	1
E101310	candidateIDs_33	15	-60	100	33	2	8	2	4	4	16.6666666666667	-30	1	1	1	1	2	0	32	-70	10	4.5e-05	5.5e-05	0	0.035	-80	0	-115	0.00105333333333333	39.88	65.8	2600	0.629	0.2	-60	-60	0.00024	2	8	130.5	10	50	3000	40	0.1	40	0.2	10000	1
D100810	candidateIDs_23	15	-60	100	33	2	8	2	4	1	16.6666666666667	-30	1	1	1	1	2	0	32	-70	10	4.5e-05	5.5e-05	0	0.035	-80	0	-115	0.00266666666666667	52	90.1	1073.2	0.952	0.2	-60	-60	0.00024	2	8	130.5	10	50	3000	40	0.1	40	0.2	10000	1
D100810	candidateIDs_23	15	-60	100	33	2	8	2	4	2	16.6666666666667	-30	1	1	1	1	2	0	32	-70	10	4.5e-05	5.5e-05	0	0.035	-80	0	-115	0.004	52	90.1	1073.2	0.952	0.2	-60	-60	0.00024	2	8	130.5	10	50	3000	40	0.1	40	0.2	10000	1
D100810	candidateIDs_23	15	-60	100	33	2	8	2	4	3	16.6666666666667	-30	1	1	1	1	2	0	32	-70	10	4.5e-05	5.5e-05	0	0.035	-80	0	-115	0.00148	38.63	273.4	1022	0.775	0.2	-60	-60	0.00024	2	8	130.5	10	50	3000	40	0.1	40	0.2	10000	1
D100810	candidateIDs_23	15	-60	100	33	2	8	2	4	4	16.6666666666667	-30	1	1	1	1	2	0	32	-70	10	4.5e-05	5.5e-05	0	0.035	-80	0	-115	0.00105333333333333	39.88	65.8	2600	0.629	0.2	-60	-60	0.00024	2	8	130.5	10	50	3000	40	0.1	40	0.2	10000	1
E101210	candidateIDs_27	15	-60	100	33	2	8	2	4	1	16.6666666666667	-30	1	1	1	1	2	0	32	-70	10	4.5e-05	5.5e-05	0	0.035	-80	0	-115	0.00266666666666667	52	90.1	1073.2	0.952	0.2	-60	-60	0.00024	2	8	130.5	10	50	3000	40	0.1	40	0.2	10000	1
E101210	candidateIDs_27	15	-60	100	33	2	8	2	4	2	16.6666666666667	-30	1	1	1	1	2	0	32	-70	10	4.5e-05	5.5e-05	0	0.035	-80	0	-115	0.004	52	90.1	1073.2	0.952	0.2	-60	-60	0.00024	2	8	130.5	10	50	3000	40	0.1	40	0.2	10000	1
E101210	candidateIDs_27	15	-60	100	33	2	8	2	4	3	16.6666666666667	-30	1	1	1	1	2	0	32	-70	10	4.5e-05	5.5e-05	0	0.035	-80	0	-115	0.00148	38.63	273.4	1022	0.775	0.2	-60	-60	0.00024	2	8	130.5	10	50	3000	40	0.1	40	0.2	10000	1
E101210	candidateIDs_27	15	-60	100	33	2	8	2	4	4	16.6666666666667	-30	1	1	1	1	2	0	32	-70	10	4.5e-05	5.5e-05	0	0.035	-80	0	-115	0.00105333333333333	39.88	65.8	2600	0.629	0.2	-60	-60	0.00024	2	8	130.5	10	50	3000	40	0.1	40	0.2	10000	1
C092810	candidateIDs_13	15	-60	100	33	2	8	2	4	1	16.6666666666667	-30	1	1	1	1	2	0	32	-70	10	4.5e-05	5.5e-05	0	0.035	-80	0	-115	0.00266666666666667	52	90.1	1073.2	0.952	0.2	-60	-60	0.00024	2	8	130.5	10	50	3000	40	0.1	40	0.2	10000	1
C092810	candidateIDs_13	15	-60	100	33	2	8	2	4	2	16.6666666666667	-30	1	1	1	1	2	0	32	-70	10	4.5e-05	5.5e-05	0	0.035	-80	0	-115	0.004	52	90.1	1073.2	0.952	0.2	-60	-60	0.00024	2	8	130.5	10	50	3000	40	0.1	40	0.2	10000	1
C092810	candidateIDs_13	15	-60	100	33	2	8	2	4	3	16.6666666666667	-30	1	1	1	1	2	0	32	-70	10	4.5e-05	5.5e-05	0	0.035	-80	0	-115	0.00148	38.63	273.4	1022	0.775	0.2	-60	-60	0.00024	2	8	130.5	10	50	3000	40	0.1	40	0.2	10000	1
C092810	candidateIDs_13	15	-60	100	33	2	8	2	4	4	16.6666666666667	-30	1	1	1	1	2	0	32	-70	10	4.5e-05	5.5e-05	0	0.035	-80	0	-115	0.00105333333333333	39.88	65.8	2600	0.629	0.2	-60	-60	0.00024	2	8	130.5	10	50	3000	40	0.1	40	0.2	10000	1
M101210	candidateIDs_30	15	-60	100	33	2	8	2	4	1	16.6666666666667	-30	1	1	1	1	2	0	32	-70	10	4.5e-05	5.5e-05	0	0.035	-80	0	-115	0.00266666666666667	52	90.1	1073.2	0.952	0.2	-60	-60	0.00024	2	8	130.5	10	50	3000	40	0.1	40	0.2	10000	1
M101210	candidateIDs_30	15	-60	100	33	2	8	2	4	2	16.6666666666667	-30	1	1	1	1	2	0	32	-70	10	4.5e-05	5.5e-05	0	0.035	-80	0	-115	0.004	52	90.1	1073.2	0.952	0.2	-60	-60	0.00024	2	8	130.5	10	50	3000	40	0.1	40	0.2	10000	1
M101210	candidateIDs_30	15	-60	100	33	2	8	2	4	3	16.6666666666667	-30	1	1	1	1	2	0	32	-70	10	4.5e-05	5.5e-05	0	0.035	-80	0	-115	0.00148	38.63	273.4	1022	0.775	0.2	-60	-60	0.00024	2	8	130.5	10	50	3000	40	0.1	40	0.2	10000	1
M101210	candidateIDs_30	15	-60	100	33	2	8	2	4	4	16.6666666666667	-30	1	1	1	1	2	0	32	-70	10	4.5e-05	5.5e-05	0	0.035	-80	0	-115	0.00105333333333333	39.88	65.8	2600	0.629	0.2	-60	-60	0.00024	2	8	130.5	10	50	3000	40	0.1	40	0.2	10000	1
A101210	candidateIDs_24	15	-60	100	33	2	8	2	4	1	16.6666666666667	-30	1	1	1	1	2	0	32	-70	10	4.5e-05	5.5e-05	0	0.035	-80	0	-115	0.00266666666666667	52	90.1	1073.2	0.952	0.2	-60	-60	0.00024	2	8	130.5	10	50	3000	40	0.1	40	0.2	10000	1
A101210	candidateIDs_24	15	-60	100	33	2	8	2	4	2	16.6666666666667	-30	1	1	1	1	2	0	32	-70	10	4.5e-05	5.5e-05	0	0.035	-80	0	-115	0.004	52	90.1	1073.2	0.952	0.2	-60	-60	0.00024	2	8	130.5	10	50	3000	40	0.1	40	0.2	10000	1
A101210	candidateIDs_24	15	-60	100	33	2	8	2	4	3	16.6666666666667	-30	1	1	1	1	2	0	32	-70	10	4.5e-05	5.5e-05	0	0.035	-80	0	-115	0.00148	38.63	273.4	1022	0.775	0.2	-60	-60	0.00024	2	8	130.5	10	50	3000	40	0.1	40	0.2	10000	1
A101210	candidateIDs_24	15	-60	100	33	2	8	2	4	4	16.6666666666667	-30	1	1	1	1	2	0	32	-70	10	4.5e-05	5.5e-05	0	0.035	-80	0	-115	0.00105333333333333	39.88	65.8	2600	0.629	0.2	-60	-60	0.00024	2	8	130.5	10	50	3000	40	0.1	40	0.2	10000	1
E092710	candidateIDs_11	15	-60	100	33	2	8	2	4	1	16.6666666666667	-30	1	1	1	1	2	0	32	-70	10	4.5e-05	5.5e-05	0	0.035	-80	0	-115	0.00266666666666667	52	90.1	1073.2	0.952	0.2	-60	-60	0.00024	2	8	130.5	10	50	3000	40	0.1	40	0.2	10000	1
E092710	candidateIDs_11	15	-60	100	33	2	8	2	4	2	16.6666666666667	-30	1	1	1	1	2	0	32	-70	10	4.5e-05	5.5e-05	0	0.035	-80	0	-115	0.004	52	90.1	1073.2	0.952	0.2	-60	-60	0.00024	2	8	130.5	10	50	3000	40	0.1	40	0.2	10000	1
E092710	candidateIDs_11	15	-60	100	33	2	8	2	4	3	16.6666666666667	-30	1	1	1	1	2	0	32	-70	10	4.5e-05	5.5e-05	0	0.035	-80	0	-115	0.00148	38.63	273.4	1022	0.775	0.2	-60	-60	0.00024	2	8	130.5	10	50	3000	40	0.1	40	0.2	10000	1
E092710	candidateIDs_11	15	-60	100	33	2	8	2	4	4	16.6666666666667	-30	1	1	1	1	2	0	32	-70	10	4.5e-05	5.5e-05	0	0.035	-80	0	-115	0.00105333333333333	39.88	65.8	2600	0.629	0.2	-60	-60	0.00024	2	8	130.5	10	50	3000	40	0.1	40	0.2	10000	1
B101310	candidateIDs_31	15	-60	100	33	2	8	2	4	1	16.6666666666667	-30	1	1	1	1	2	0	32	-70	10	4.5e-05	5.5e-05	0	0.035	-80	0	-115	0.00266666666666667	52	90.1	1073.2	0.952	0.2	-60	-60	0.00024	2	8	130.5	10	50	3000	40	0.1	40	0.2	10000	1
B101310	candidateIDs_31	15	-60	100	33	2	8	2	4	2	16.6666666666667	-30	1	1	1	1	2	0	32	-70	10	4.5e-05	5.5e-05	0	0.035	-80	0	-115	0.004	52	90.1	1073.2	0.952	0.2	-60	-60	0.00024	2	8	130.5	10	50	3000	40	0.1	40	0.2	10000	1
B101310	candidateIDs_31	15	-60	100	33	2	8	2	4	3	16.6666666666667	-30	1	1	1	1	2	0	32	-70	10	4.5e-05	5.5e-05	0	0.035	-80	0	-115	0.00148	38.63	273.4	1022	0.775	0.2	-60	-60	0.00024	2	8	130.5	10	50	3000	40	0.1	40	0.2	10000	1
B101310	candidateIDs_31	15	-60	100	33	2	8	2	4	4	16.6666666666667	-30	1	1	1	1	2	0	32	-70	10	4.5e-05	5.5e-05	0	0.035	-80	0	-115	0.00105333333333333	39.88	65.8	2600	0.629	0.2	-60	-60	0.00024	2	8	130.5	10	50	3000	40	0.1	40	0.2	10000	1
C092910	candidateIDs_16	15	-60	100	33	2	8	2	4	1	16.6666666666667	-30	1	1	1	1	2	0	32	-70	10	4.5e-05	5.5e-05	0	0.035	-80	0	-115	0.00266666666666667	52	90.1	1073.2	0.952	0.2	-60	-60	0.00024	2	8	130.5	10	50	3000	40	0.1	40	0.2	10000	1
C092910	candidateIDs_16	15	-60	100	33	2	8	2	4	2	16.6666666666667	-30	1	1	1	1	2	0	32	-70	10	4.5e-05	5.5e-05	0	0.035	-80	0	-115	0.004	52	90.1	1073.2	0.952	0.2	-60	-60	0.00024	2	8	130.5	10	50	3000	40	0.1	40	0.2	10000	1
C092910	candidateIDs_16	15	-60	100	33	2	8	2	4	3	16.6666666666667	-30	1	1	1	1	2	0	32	-70	10	4.5e-05	5.5e-05	0	0.035	-80	0	-115	0.00148	38.63	273.4	1022	0.775	0.2	-60	-60	0.00024	2	8	130.5	10	50	3000	40	0.1	40	0.2	10000	1
C092910	candidateIDs_16	15	-60	100	33	2	8	2	4	4	16.6666666666667	-30	1	1	1	1	2	0	32	-70	10	4.5e-05	5.5e-05	0	0.035	-80	0	-115	0.00105333333333333	39.88	65.8	2600	0.629	0.2	-60	-60	0.00024	2	8	130.5	10	50	3000	40	0.1	40	0.2	10000	1
A092810	candidateIDs_12	15	-60	100	33	2	8	2	4	1	16.6666666666667	-30	1	1	1	1	2	0	32	-70	10	4.5e-05	5.5e-05	0	0.035	-80	0	-115	0.00266666666666667	52	90.1	1073.2	0.952	0.2	-60	-60	0.00024	2	8	130.5	10	50	3000	40	0.1	40	0.2	10000	1
A092810	candidateIDs_12	15	-60	100	33	2	8	2	4	2	16.6666666666667	-30	1	1	1	1	2	0	32	-70	10	4.5e-05	5.5e-05	0	0.035	-80	0	-115	0.004	52	90.1	1073.2	0.952	0.2	-60	-60	0.00024	2	8	130.5	10	50	3000	40	0.1	40	0.2	10000	1
A092810	candidateIDs_12	15	-60	100	33	2	8	2	4	3	16.6666666666667	-30	1	1	1	1	2	0	32	-70	10	4.5e-05	5.5e-05	0	0.035	-80	0	-115	0.00148	38.63	273.4	1022	0.775	0.2	-60	-60	0.00024	2	8	130.5	10	50	3000	40	0.1	40	0.2	10000	1
A092810	candidateIDs_12	15	-60	100	33	2	8	2	4	4	16.6666666666667	-30	1	1	1	1	2	0	32	-70	10	4.5e-05	5.5e-05	0	0.035	-80	0	-115	0.00105333333333333	39.88	65.8	2600	0.629	0.2	-60	-60	0.00024	2	8	130.5	10	50	3000	40	0.1	40	0.2	10000	1
D091810	candidateIDs_4	15	-60	100	33	2	8	2	4	1	16.6666666666667	-30	1	1	1	1	2	0	32	-70	10	4.5e-05	5.5e-05	0	0.035	-80	0	-115	0.00266666666666667	52	90.1	1073.2	0.952	0.2	-60	-60	0.00024	2	8	130.5	10	50	3000	40	0.1	40	0.2	10000	1
D091810	candidateIDs_4	15	-60	100	33	2	8	2	4	2	16.6666666666667	-30	1	1	1	1	2	0	32	-70	10	4.5e-05	5.5e-05	0	0.035	-80	0	-115	0.004	52	90.1	1073.2	0.952	0.2	-60	-60	0.00024	2	8	130.5	10	50	3000	40	0.1	40	0.2	10000	1
D091810	candidateIDs_4	15	-60	100	33	2	8	2	4	3	16.6666666666667	-30	1	1	1	1	2	0	32	-70	10	4.5e-05	5.5e-05	0	0.035	-80	0	-115	0.00148	38.63	273.4	1022	0.775	0.2	-60	-60	0.00024	2	8	130.5	10	50	3000	40	0.1	40	0.2	10000	1
D091810	candidateIDs_4	15	-60	100	33	2	8	2	4	4	16.6666666666667	-30	1	1	1	1	2	0	32	-70	10	4.5e-05	5.5e-05	0	0.035	-80	0	-115	0.00105333333333333	39.88	65.8	2600	0.629	0.2	-60	-60	0.00024	2	8	130.5	10	50	3000	40	0.1	40	0.2	10000	1
F091810	candidateIDs_6	15	-60	100	33	2	8	2	4	1	16.6666666666667	-30	1	1	1	1	2	0	32	-70	10	4.5e-05	5.5e-05	0	0.035	-80	0	-115	0.00266666666666667	52	90.1	1073.2	0.952	0.2	-60	-60	0.00024	2	8	130.5	10	50	3000	40	0.1	40	0.2	10000	1
F091810	candidateIDs_6	15	-60	100	33	2	8	2	4	2	16.6666666666667	-30	1	1	1	1	2	0	32	-70	10	4.5e-05	5.5e-05	0	0.035	-80	0	-115	0.004	52	90.1	1073.2	0.952	0.2	-60	-60	0.00024	2	8	130.5	10	50	3000	40	0.1	40	0.2	10000	1
F091810	candidateIDs_6	15	-60	100	33	2	8	2	4	3	16.6666666666667	-30	1	1	1	1	2	0	32	-70	10	4.5e-05	5.5e-05	0	0.035	-80	0	-115	0.00148	38.63	273.4	1022	0.775	0.2	-60	-60	0.00024	2	8	130.5	10	50	3000	40	0.1	40	0.2	10000	1
F091810	candidateIDs_6	15	-60	100	33	2	8	2	4	4	16.6666666666667	-30	1	1	1	1	2	0	32	-70	10	4.5e-05	5.5e-05	0	0.035	-80	0	-115	0.00105333333333333	39.88	65.8	2600	0.629	0.2	-60	-60	0.00024	2	8	130.5	10	50	3000	40	0.1	40	0.2	10000	1
K092810	candidateIDs_14	16	-75	100	33	2	8	2	4	1	16.6666666666667	-30	1	1	1	1	2	0	32	-70	10	4.5e-05	5.5e-05	0	0.035	-80	0	-115	0.00266666666666667	52	90.1	1073.2	0.952	0.2	-75	-75	0.00024	2	8	130.5	10	50	3000	40	0.1	40	0.2	10000	1
K092810	candidateIDs_14	16	-75	100	33	2	8	2	4	2	16.6666666666667	-30	1	1	1	1	2	0	32	-70	10	4.5e-05	5.5e-05	0	0.035	-80	0	-115	0.004	52	90.1	1073.2	0.952	0.2	-75	-75	0.00024	2	8	130.5	10	50	3000	40	0.1	40	0.2	10000	1
K092810	candidateIDs_14	16	-75	100	33	2	8	2	4	3	16.6666666666667	-30	1	1	1	1	2	0	32	-70	10	4.5e-05	5.5e-05	0	0.035	-80	0	-115	0.00148	38.63	273.4	1022	0.775	0.2	-75	-75	0.00024	2	8	130.5	10	50	3000	40	0.1	40	0.2	10000	1
K092810	candidateIDs_14	16	-75	100	33	2	8	2	4	4	16.6666666666667	-30	1	1	1	1	2	0	32	-70	10	4.5e-05	5.5e-05	0	0.035	-80	0	-115	0.00105333333333333	39.88	65.8	2600	0.629	0.2	-75	-75	0.00024	2	8	130.5	10	50	3000	40	0.1	40	0.2	10000	1
H101310	candidateIDs_36	16	-75	100	33	2	8	2	4	1	16.6666666666667	-30	1	1	1	1	2	0	32	-70	10	4.5e-05	5.5e-05	0	0.035	-80	0	-115	0.00266666666666667	52	90.1	1073.2	0.952	0.2	-75	-75	0.00024	2	8	130.5	10	50	3000	40	0.1	40	0.2	10000	1
H101310	candidateIDs_36	16	-75	100	33	2	8	2	4	2	16.6666666666667	-30	1	1	1	1	2	0	32	-70	10	4.5e-05	5.5e-05	0	0.035	-80	0	-115	0.004	52	90.1	1073.2	0.952	0.2	-75	-75	0.00024	2	8	130.5	10	50	3000	40	0.1	40	0.2	10000	1
H101310	candidateIDs_36	16	-75	100	33	2	8	2	4	3	16.6666666666667	-30	1	1	1	1	2	0	32	-70	10	4.5e-05	5.5e-05	0	0.035	-80	0	-115	0.00148	38.63	273.4	1022	0.775	0.2	-75	-75	0.00024	2	8	130.5	10	50	3000	40	0.1	40	0.2	10000	1
H101310	candidateIDs_36	16	-75	100	33	2	8	2	4	4	16.6666666666667	-30	1	1	1	1	2	0	32	-70	10	4.5e-05	5.5e-05	0	0.035	-80	0	-115	0.00105333333333333	39.88	65.8	2600	0.629	0.2	-75	-75	0.00024	2	8	130.5	10	50	3000	40	0.1	40	0.2	10000	1
E091810	candidateIDs_5	16	-75	100	33	2	8	2	4	1	16.6666666666667	-30	1	1	1	1	2	0	32	-70	10	4.5e-05	5.5e-05	0	0.035	-80	0	-115	0.00266666666666667	52	90.1	1073.2	0.952	0.2	-75	-75	0.00024	2	8	130.5	10	50	3000	40	0.1	40	0.2	10000	1
E091810	candidateIDs_5	16	-75	100	33	2	8	2	4	2	16.6666666666667	-30	1	1	1	1	2	0	32	-70	10	4.5e-05	5.5e-05	0	0.035	-80	0	-115	0.004	52	90.1	1073.2	0.952	0.2	-75	-75	0.00024	2	8	130.5	10	50	3000	40	0.1	40	0.2	10000	1
E091810	candidateIDs_5	16	-75	100	33	2	8	2	4	3	16.6666666666667	-30	1	1	1	1	2	0	32	-70	10	4.5e-05	5.5e-05	0	0.035	-80	0	-115	0.00148	38.63	273.4	1022	0.775	0.2	-75	-75	0.00024	2	8	130.5	10	50	3000	40	0.1	40	0.2	10000	1
E091810	candidateIDs_5	16	-75	100	33	2	8	2	4	4	16.6666666666667	-30	1	1	1	1	2	0	32	-70	10	4.5e-05	5.5e-05	0	0.035	-80	0	-115	0.00105333333333333	39.88	65.8	2600	0.629	0.2	-75	-75	0.00024	2	8	130.5	10	50	3000	40	0.1	40	0.2	10000	1
D101310	candidateIDs_32	16	-75	100	33	2	8	2	4	1	16.6666666666667	-30	1	1	1	1	2	0	32	-70	10	4.5e-05	5.5e-05	0	0.035	-80	0	-115	0.00266666666666667	52	90.1	1073.2	0.952	0.2	-75	-75	0.00024	2	8	130.5	10	50	3000	40	0.1	40	0.2	10000	1
D101310	candidateIDs_32	16	-75	100	33	2	8	2	4	2	16.6666666666667	-30	1	1	1	1	2	0	32	-70	10	4.5e-05	5.5e-05	0	0.035	-80	0	-115	0.004	52	90.1	1073.2	0.952	0.2	-75	-75	0.00024	2	8	130.5	10	50	3000	40	0.1	40	0.2	10000	1
D101310	candidateIDs_32	16	-75	100	33	2	8	2	4	3	16.6666666666667	-30	1	1	1	1	2	0	32	-70	10	4.5e-05	5.5e-05	0	0.035	-80	0	-115	0.00148	38.63	273.4	1022	0.775	0.2	-75	-75	0.00024	2	8	130.5	10	50	3000	40	0.1	40	0.2	10000	1
D101310	candidateIDs_32	16	-75	100	33	2	8	2	4	4	16.6666666666667	-30	1	1	1	1	2	0	32	-70	10	4.5e-05	5.5e-05	0	0.035	-80	0	-115	0.00105333333333333	39.88	65.8	2600	0.629	0.2	-75	-75	0.00024	2	8	130.5	10	50	3000	40	0.1	40	0.2	10000	1
F101310	candidateIDs_34	16	-75	100	33	2	8	2	4	1	16.6666666666667	-30	1	1	1	1	2	0	32	-70	10	4.5e-05	5.5e-05	0	0.035	-80	0	-115	0.00266666666666667	52	90.1	1073.2	0.952	0.2	-75	-75	0.00024	2	8	130.5	10	50	3000	40	0.1	40	0.2	10000	1
F101310	candidateIDs_34	16	-75	100	33	2	8	2	4	2	16.6666666666667	-30	1	1	1	1	2	0	32	-70	10	4.5e-05	5.5e-05	0	0.035	-80	0	-115	0.004	52	90.1	1073.2	0.952	0.2	-75	-75	0.00024	2	8	130.5	10	50	3000	40	0.1	40	0.2	10000	1
F101310	candidateIDs_34	16	-75	100	33	2	8	2	4	3	16.6666666666667	-30	1	1	1	1	2	0	32	-70	10	4.5e-05	5.5e-05	0	0.035	-80	0	-115	0.00148	38.63	273.4	1022	0.775	0.2	-75	-75	0.00024	2	8	130.5	10	50	3000	40	0.1	40	0.2	10000	1
F101310	candidateIDs_34	16	-75	100	33	2	8	2	4	4	16.6666666666667	-30	1	1	1	1	2	0	32	-70	10	4.5e-05	5.5e-05	0	0.035	-80	0	-115	0.00105333333333333	39.88	65.8	2600	0.629	0.2	-75	-75	0.00024	2	8	130.5	10	50	3000	40	0.1	40	0.2	10000	1
E100110	candidateIDs_20	16	-75	100	33	2	8	2	4	1	16.6666666666667	-30	1	1	1	1	2	0	32	-70	10	4.5e-05	5.5e-05	0	0.035	-80	0	-115	0.00266666666666667	52	90.1	1073.2	0.952	0.2	-75	-75	0.00024	2	8	130.5	10	50	3000	40	0.1	40	0.2	10000	1
E100110	candidateIDs_20	16	-75	100	33	2	8	2	4	2	16.6666666666667	-30	1	1	1	1	2	0	32	-70	10	4.5e-05	5.5e-05	0	0.035	-80	0	-115	0.004	52	90.1	1073.2	0.952	0.2	-75	-75	0.00024	2	8	130.5	10	50	3000	40	0.1	40	0.2	10000	1
E100110	candidateIDs_20	16	-75	100	33	2	8	2	4	3	16.6666666666667	-30	1	1	1	1	2	0	32	-70	10	4.5e-05	5.5e-05	0	0.035	-80	0	-115	0.00148	38.63	273.4	1022	0.775	0.2	-75	-75	0.00024	2	8	130.5	10	50	3000	40	0.1	40	0.2	10000	1
E100110	candidateIDs_20	16	-75	100	33	2	8	2	4	4	16.6666666666667	-30	1	1	1	1	2	0	32	-70	10	4.5e-05	5.5e-05	0	0.035	-80	0	-115	0.00105333333333333	39.88	65.8	2600	0.629	0.2	-75	-75	0.00024	2	8	130.5	10	50	3000	40	0.1	40	0.2	10000	1
G101310	candidateIDs_35	16	-75	100	33	2	8	2	4	1	16.6666666666667	-30	1	1	1	1	2	0	32	-70	10	4.5e-05	5.5e-05	0	0.035	-80	0	-115	0.00266666666666667	52	90.1	1073.2	0.952	0.2	-75	-75	0.00024	2	8	130.5	10	50	3000	40	0.1	40	0.2	10000	1
G101310	candidateIDs_35	16	-75	100	33	2	8	2	4	2	16.6666666666667	-30	1	1	1	1	2	0	32	-70	10	4.5e-05	5.5e-05	0	0.035	-80	0	-115	0.004	52	90.1	1073.2	0.952	0.2	-75	-75	0.00024	2	8	130.5	10	50	3000	40	0.1	40	0.2	10000	1
G101310	candidateIDs_35	16	-75	100	33	2	8	2	4	3	16.6666666666667	-30	1	1	1	1	2	0	32	-70	10	4.5e-05	5.5e-05	0	0.035	-80	0	-115	0.00148	38.63	273.4	1022	0.775	0.2	-75	-75	0.00024	2	8	130.5	10	50	3000	40	0.1	40	0.2	10000	1
G101310	candidateIDs_35	16	-75	100	33	2	8	2	4	4	16.6666666666667	-30	1	1	1	1	2	0	32	-70	10	4.5e-05	5.5e-05	0	0.035	-80	0	-115	0.00105333333333333	39.88	65.8	2600	0.629	0.2	-75	-75	0.00024	2	8	130.5	10	50	3000	40	0.1	40	0.2	10000	1
I101210	candidateIDs_29	16	-75	100	33	2	8	2	4	1	16.6666666666667	-30	1	1	1	1	2	0	32	-70	10	4.5e-05	5.5e-05	0	0.035	-80	0	-115	0.00266666666666667	52	90.1	1073.2	0.952	0.2	-75	-75	0.00024	2	8	130.5	10	50	3000	40	0.1	40	0.2	10000	1
I101210	candidateIDs_29	16	-75	100	33	2	8	2	4	2	16.6666666666667	-30	1	1	1	1	2	0	32	-70	10	4.5e-05	5.5e-05	0	0.035	-80	0	-115	0.004	52	90.1	1073.2	0.952	0.2	-75	-75	0.00024	2	8	130.5	10	50	3000	40	0.1	40	0.2	10000	1
I101210	candidateIDs_29	16	-75	100	33	2	8	2	4	3	16.6666666666667	-30	1	1	1	1	2	0	32	-70	10	4.5e-05	5.5e-05	0	0.035	-80	0	-115	0.00148	38.63	273.4	1022	0.775	0.2	-75	-75	0.00024	2	8	130.5	10	50	3000	40	0.1	40	0.2	10000	1
I101210	candidateIDs_29	16	-75	100	33	2	8	2	4	4	16.6666666666667	-30	1	1	1	1	2	0	32	-70	10	4.5e-05	5.5e-05	0	0.035	-80	0	-115	0.00105333333333333	39.88	65.8	2600	0.629	0.2	-75	-75	0.00024	2	8	130.5	10	50	3000	40	0.1	40	0.2	10000	1
E100110	candidateIDs_2	16	-75	100	33	2	8	2	4	1	16.6666666666667	-30	1	1	1	1	2	0	32	-70	10	4.5e-05	5.5e-05	0	0.035	-80	0	-115	0.00266666666666667	52	90.1	1073.2	0.952	0.2	-75	-75	0.00024	2	8	130.5	10	50	3000	40	0.1	40	0.2	10000	1
E100110	candidateIDs_2	16	-75	100	33	2	8	2	4	2	16.6666666666667	-30	1	1	1	1	2	0	32	-70	10	4.5e-05	5.5e-05	0	0.035	-80	0	-115	0.004	52	90.1	1073.2	0.952	0.2	-75	-75	0.00024	2	8	130.5	10	50	3000	40	0.1	40	0.2	10000	1
E100110	candidateIDs_2	16	-75	100	33	2	8	2	4	3	16.6666666666667	-30	1	1	1	1	2	0	32	-70	10	4.5e-05	5.5e-05	0	0.035	-80	0	-115	0.00148	38.63	273.4	1022	0.775	0.2	-75	-75	0.00024	2	8	130.5	10	50	3000	40	0.1	40	0.2	10000	1
E100110	candidateIDs_2	16	-75	100	33	2	8	2	4	4	16.6666666666667	-30	1	1	1	1	2	0	32	-70	10	4.5e-05	5.5e-05	0	0.035	-80	0	-115	0.00105333333333333	39.88	65.8	2600	0.629	0.2	-75	-75	0.00024	2	8	130.5	10	50	3000	40	0.1	40	0.2	10000	1
B100110	candidateIDs_19	16	-75	100	33	2	8	2	4	1	16.6666666666667	-30	1	1	1	1	2	0	32	-70	10	4.5e-05	5.5e-05	0	0.035	-80	0	-115	0.00266666666666667	52	90.1	1073.2	0.952	0.2	-75	-75	0.00024	2	8	130.5	10	50	3000	40	0.1	40	0.2	10000	1
B100110	candidateIDs_19	16	-75	100	33	2	8	2	4	2	16.6666666666667	-30	1	1	1	1	2	0	32	-70	10	4.5e-05	5.5e-05	0	0.035	-80	0	-115	0.004	52	90.1	1073.2	0.952	0.2	-75	-75	0.00024	2	8	130.5	10	50	3000	40	0.1	40	0.2	10000	1
B100110	candidateIDs_19	16	-75	100	33	2	8	2	4	3	16.6666666666667	-30	1	1	1	1	2	0	32	-70	10	4.5e-05	5.5e-05	0	0.035	-80	0	-115	0.00148	38.63	273.4	1022	0.775	0.2	-75	-75	0.00024	2	8	130.5	10	50	3000	40	0.1	40	0.2	10000	1
B100110	candidateIDs_19	16	-75	100	33	2	8	2	4	4	16.6666666666667	-30	1	1	1	1	2	0	32	-70	10	4.5e-05	5.5e-05	0	0.035	-80	0	-115	0.00105333333333333	39.88	65.8	2600	0.629	0.2	-75	-75	0.00024	2	8	130.5	10	50	3000	40	0.1	40	0.2	10000	1
A092110	candidateIDs_7	16	-75	100	33	2	8	2	4	1	16.6666666666667	-30	1	1	1	1	2	0	32	-70	10	4.5e-05	5.5e-05	0	0.035	-80	0	-115	0.00266666666666667	52	90.1	1073.2	0.952	0.2	-75	-75	0.00024	2	8	130.5	10	50	3000	40	0.1	40	0.2	10000	1
A092110	candidateIDs_7	16	-75	100	33	2	8	2	4	2	16.6666666666667	-30	1	1	1	1	2	0	32	-70	10	4.5e-05	5.5e-05	0	0.035	-80	0	-115	0.004	52	90.1	1073.2	0.952	0.2	-75	-75	0.00024	2	8	130.5	10	50	3000	40	0.1	40	0.2	10000	1
A092110	candidateIDs_7	16	-75	100	33	2	8	2	4	3	16.6666666666667	-30	1	1	1	1	2	0	32	-70	10	4.5e-05	5.5e-05	0	0.035	-80	0	-115	0.00148	38.63	273.4	1022	0.775	0.2	-75	-75	0.00024	2	8	130.5	10	50	3000	40	0.1	40	0.2	10000	1
A092110	candidateIDs_7	16	-75	100	33	2	8	2	4	4	16.6666666666667	-30	1	1	1	1	2	0	32	-70	10	4.5e-05	5.5e-05	0	0.035	-80	0	-115	0.00105333333333333	39.88	65.8	2600	0.629	0.2	-75	-75	0.00024	2	8	130.5	10	50	3000	40	0.1	40	0.2	10000	1
E092910	candidateIDs_18	16	-75	100	33	2	8	2	4	1	16.6666666666667	-30	1	1	1	1	2	0	32	-70	10	4.5e-05	5.5e-05	0	0.035	-80	0	-115	0.00266666666666667	52	90.1	1073.2	0.952	0.2	-75	-75	0.00024	2	8	130.5	10	50	3000	40	0.1	40	0.2	10000	1
E092910	candidateIDs_18	16	-75	100	33	2	8	2	4	2	16.6666666666667	-30	1	1	1	1	2	0	32	-70	10	4.5e-05	5.5e-05	0	0.035	-80	0	-115	0.004	52	90.1	1073.2	0.952	0.2	-75	-75	0.00024	2	8	130.5	10	50	3000	40	0.1	40	0.2	10000	1
E092910	candidateIDs_18	16	-75	100	33	2	8	2	4	3	16.6666666666667	-30	1	1	1	1	2	0	32	-70	10	4.5e-05	5.5e-05	0	0.035	-80	0	-115	0.00148	38.63	273.4	1022	0.775	0.2	-75	-75	0.00024	2	8	130.5	10	50	3000	40	0.1	40	0.2	10000	1
E092910	candidateIDs_18	16	-75	100	33	2	8	2	4	4	16.6666666666667	-30	1	1	1	1	2	0	32	-70	10	4.5e-05	5.5e-05	0	0.035	-80	0	-115	0.00105333333333333	39.88	65.8	2600	0.629	0.2	-75	-75	0.00024	2	8	130.5	10	50	3000	40	0.1	40	0.2	10000	1
E101310	candidateIDs_33	16	-75	100	33	2	8	2	4	1	16.6666666666667	-30	1	1	1	1	2	0	32	-70	10	4.5e-05	5.5e-05	0	0.035	-80	0	-115	0.00266666666666667	52	90.1	1073.2	0.952	0.2	-75	-75	0.00024	2	8	130.5	10	50	3000	40	0.1	40	0.2	10000	1
E101310	candidateIDs_33	16	-75	100	33	2	8	2	4	2	16.6666666666667	-30	1	1	1	1	2	0	32	-70	10	4.5e-05	5.5e-05	0	0.035	-80	0	-115	0.004	52	90.1	1073.2	0.952	0.2	-75	-75	0.00024	2	8	130.5	10	50	3000	40	0.1	40	0.2	10000	1
E101310	candidateIDs_33	16	-75	100	33	2	8	2	4	3	16.6666666666667	-30	1	1	1	1	2	0	32	-70	10	4.5e-05	5.5e-05	0	0.035	-80	0	-115	0.00148	38.63	273.4	1022	0.775	0.2	-75	-75	0.00024	2	8	130.5	10	50	3000	40	0.1	40	0.2	10000	1
E101310	candidateIDs_33	16	-75	100	33	2	8	2	4	4	16.6666666666667	-30	1	1	1	1	2	0	32	-70	10	4.5e-05	5.5e-05	0	0.035	-80	0	-115	0.00105333333333333	39.88	65.8	2600	0.629	0.2	-75	-75	0.00024	2	8	130.5	10	50	3000	40	0.1	40	0.2	10000	1
D100810	candidateIDs_23	16	-75	100	33	2	8	2	4	1	16.6666666666667	-30	1	1	1	1	2	0	32	-70	10	4.5e-05	5.5e-05	0	0.035	-80	0	-115	0.00266666666666667	52	90.1	1073.2	0.952	0.2	-75	-75	0.00024	2	8	130.5	10	50	3000	40	0.1	40	0.2	10000	1
D100810	candidateIDs_23	16	-75	100	33	2	8	2	4	2	16.6666666666667	-30	1	1	1	1	2	0	32	-70	10	4.5e-05	5.5e-05	0	0.035	-80	0	-115	0.004	52	90.1	1073.2	0.952	0.2	-75	-75	0.00024	2	8	130.5	10	50	3000	40	0.1	40	0.2	10000	1
D100810	candidateIDs_23	16	-75	100	33	2	8	2	4	3	16.6666666666667	-30	1	1	1	1	2	0	32	-70	10	4.5e-05	5.5e-05	0	0.035	-80	0	-115	0.00148	38.63	273.4	1022	0.775	0.2	-75	-75	0.00024	2	8	130.5	10	50	3000	40	0.1	40	0.2	10000	1
D100810	candidateIDs_23	16	-75	100	33	2	8	2	4	4	16.6666666666667	-30	1	1	1	1	2	0	32	-70	10	4.5e-05	5.5e-05	0	0.035	-80	0	-115	0.00105333333333333	39.88	65.8	2600	0.629	0.2	-75	-75	0.00024	2	8	130.5	10	50	3000	40	0.1	40	0.2	10000	1
E101210	candidateIDs_27	16	-75	100	33	2	8	2	4	1	16.6666666666667	-30	1	1	1	1	2	0	32	-70	10	4.5e-05	5.5e-05	0	0.035	-80	0	-115	0.00266666666666667	52	90.1	1073.2	0.952	0.2	-75	-75	0.00024	2	8	130.5	10	50	3000	40	0.1	40	0.2	10000	1
E101210	candidateIDs_27	16	-75	100	33	2	8	2	4	2	16.6666666666667	-30	1	1	1	1	2	0	32	-70	10	4.5e-05	5.5e-05	0	0.035	-80	0	-115	0.004	52	90.1	1073.2	0.952	0.2	-75	-75	0.00024	2	8	130.5	10	50	3000	40	0.1	40	0.2	10000	1
E101210	candidateIDs_27	16	-75	100	33	2	8	2	4	3	16.6666666666667	-30	1	1	1	1	2	0	32	-70	10	4.5e-05	5.5e-05	0	0.035	-80	0	-115	0.00148	38.63	273.4	1022	0.775	0.2	-75	-75	0.00024	2	8	130.5	10	50	3000	40	0.1	40	0.2	10000	1
E101210	candidateIDs_27	16	-75	100	33	2	8	2	4	4	16.6666666666667	-30	1	1	1	1	2	0	32	-70	10	4.5e-05	5.5e-05	0	0.035	-80	0	-115	0.00105333333333333	39.88	65.8	2600	0.629	0.2	-75	-75	0.00024	2	8	130.5	10	50	3000	40	0.1	40	0.2	10000	1
C092810	candidateIDs_13	16	-75	100	33	2	8	2	4	1	16.6666666666667	-30	1	1	1	1	2	0	32	-70	10	4.5e-05	5.5e-05	0	0.035	-80	0	-115	0.00266666666666667	52	90.1	1073.2	0.952	0.2	-75	-75	0.00024	2	8	130.5	10	50	3000	40	0.1	40	0.2	10000	1
C092810	candidateIDs_13	16	-75	100	33	2	8	2	4	2	16.6666666666667	-30	1	1	1	1	2	0	32	-70	10	4.5e-05	5.5e-05	0	0.035	-80	0	-115	0.004	52	90.1	1073.2	0.952	0.2	-75	-75	0.00024	2	8	130.5	10	50	3000	40	0.1	40	0.2	10000	1
C092810	candidateIDs_13	16	-75	100	33	2	8	2	4	3	16.6666666666667	-30	1	1	1	1	2	0	32	-70	10	4.5e-05	5.5e-05	0	0.035	-80	0	-115	0.00148	38.63	273.4	1022	0.775	0.2	-75	-75	0.00024	2	8	130.5	10	50	3000	40	0.1	40	0.2	10000	1
C092810	candidateIDs_13	16	-75	100	33	2	8	2	4	4	16.6666666666667	-30	1	1	1	1	2	0	32	-70	10	4.5e-05	5.5e-05	0	0.035	-80	0	-115	0.00105333333333333	39.88	65.8	2600	0.629	0.2	-75	-75	0.00024	2	8	130.5	10	50	3000	40	0.1	40	0.2	10000	1
M101210	candidateIDs_30	16	-75	100	33	2	8	2	4	1	16.6666666666667	-30	1	1	1	1	2	0	32	-70	10	4.5e-05	5.5e-05	0	0.035	-80	0	-115	0.00266666666666667	52	90.1	1073.2	0.952	0.2	-75	-75	0.00024	2	8	130.5	10	50	3000	40	0.1	40	0.2	10000	1
M101210	candidateIDs_30	16	-75	100	33	2	8	2	4	2	16.6666666666667	-30	1	1	1	1	2	0	32	-70	10	4.5e-05	5.5e-05	0	0.035	-80	0	-115	0.004	52	90.1	1073.2	0.952	0.2	-75	-75	0.00024	2	8	130.5	10	50	3000	40	0.1	40	0.2	10000	1
M101210	candidateIDs_30	16	-75	100	33	2	8	2	4	3	16.6666666666667	-30	1	1	1	1	2	0	32	-70	10	4.5e-05	5.5e-05	0	0.035	-80	0	-115	0.00148	38.63	273.4	1022	0.775	0.2	-75	-75	0.00024	2	8	130.5	10	50	3000	40	0.1	40	0.2	10000	1
M101210	candidateIDs_30	16	-75	100	33	2	8	2	4	4	16.6666666666667	-30	1	1	1	1	2	0	32	-70	10	4.5e-05	5.5e-05	0	0.035	-80	0	-115	0.00105333333333333	39.88	65.8	2600	0.629	0.2	-75	-75	0.00024	2	8	130.5	10	50	3000	40	0.1	40	0.2	10000	1
A101210	candidateIDs_24	16	-75	100	33	2	8	2	4	1	16.6666666666667	-30	1	1	1	1	2	0	32	-70	10	4.5e-05	5.5e-05	0	0.035	-80	0	-115	0.00266666666666667	52	90.1	1073.2	0.952	0.2	-75	-75	0.00024	2	8	130.5	10	50	3000	40	0.1	40	0.2	10000	1
A101210	candidateIDs_24	16	-75	100	33	2	8	2	4	2	16.6666666666667	-30	1	1	1	1	2	0	32	-70	10	4.5e-05	5.5e-05	0	0.035	-80	0	-115	0.004	52	90.1	1073.2	0.952	0.2	-75	-75	0.00024	2	8	130.5	10	50	3000	40	0.1	40	0.2	10000	1
A101210	candidateIDs_24	16	-75	100	33	2	8	2	4	3	16.6666666666667	-30	1	1	1	1	2	0	32	-70	10	4.5e-05	5.5e-05	0	0.035	-80	0	-115	0.00148	38.63	273.4	1022	0.775	0.2	-75	-75	0.00024	2	8	130.5	10	50	3000	40	0.1	40	0.2	10000	1
A101210	candidateIDs_24	16	-75	100	33	2	8	2	4	4	16.6666666666667	-30	1	1	1	1	2	0	32	-70	10	4.5e-05	5.5e-05	0	0.035	-80	0	-115	0.00105333333333333	39.88	65.8	2600	0.629	0.2	-75	-75	0.00024	2	8	130.5	10	50	3000	40	0.1	40	0.2	10000	1
E092710	candidateIDs_11	16	-75	100	33	2	8	2	4	1	16.6666666666667	-30	1	1	1	1	2	0	32	-70	10	4.5e-05	5.5e-05	0	0.035	-80	0	-115	0.00266666666666667	52	90.1	1073.2	0.952	0.2	-75	-75	0.00024	2	8	130.5	10	50	3000	40	0.1	40	0.2	10000	1
E092710	candidateIDs_11	16	-75	100	33	2	8	2	4	2	16.6666666666667	-30	1	1	1	1	2	0	32	-70	10	4.5e-05	5.5e-05	0	0.035	-80	0	-115	0.004	52	90.1	1073.2	0.952	0.2	-75	-75	0.00024	2	8	130.5	10	50	3000	40	0.1	40	0.2	10000	1
E092710	candidateIDs_11	16	-75	100	33	2	8	2	4	3	16.6666666666667	-30	1	1	1	1	2	0	32	-70	10	4.5e-05	5.5e-05	0	0.035	-80	0	-115	0.00148	38.63	273.4	1022	0.775	0.2	-75	-75	0.00024	2	8	130.5	10	50	3000	40	0.1	40	0.2	10000	1
E092710	candidateIDs_11	16	-75	100	33	2	8	2	4	4	16.6666666666667	-30	1	1	1	1	2	0	32	-70	10	4.5e-05	5.5e-05	0	0.035	-80	0	-115	0.00105333333333333	39.88	65.8	2600	0.629	0.2	-75	-75	0.00024	2	8	130.5	10	50	3000	40	0.1	40	0.2	10000	1
B101310	candidateIDs_31	16	-75	100	33	2	8	2	4	1	16.6666666666667	-30	1	1	1	1	2	0	32	-70	10	4.5e-05	5.5e-05	0	0.035	-80	0	-115	0.00266666666666667	52	90.1	1073.2	0.952	0.2	-75	-75	0.00024	2	8	130.5	10	50	3000	40	0.1	40	0.2	10000	1
B101310	candidateIDs_31	16	-75	100	33	2	8	2	4	2	16.6666666666667	-30	1	1	1	1	2	0	32	-70	10	4.5e-05	5.5e-05	0	0.035	-80	0	-115	0.004	52	90.1	1073.2	0.952	0.2	-75	-75	0.00024	2	8	130.5	10	50	3000	40	0.1	40	0.2	10000	1
B101310	candidateIDs_31	16	-75	100	33	2	8	2	4	3	16.6666666666667	-30	1	1	1	1	2	0	32	-70	10	4.5e-05	5.5e-05	0	0.035	-80	0	-115	0.00148	38.63	273.4	1022	0.775	0.2	-75	-75	0.00024	2	8	130.5	10	50	3000	40	0.1	40	0.2	10000	1
B101310	candidateIDs_31	16	-75	100	33	2	8	2	4	4	16.6666666666667	-30	1	1	1	1	2	0	32	-70	10	4.5e-05	5.5e-05	0	0.035	-80	0	-115	0.00105333333333333	39.88	65.8	2600	0.629	0.2	-75	-75	0.00024	2	8	130.5	10	50	3000	40	0.1	40	0.2	10000	1
C092910	candidateIDs_16	16	-75	100	33	2	8	2	4	1	16.6666666666667	-30	1	1	1	1	2	0	32	-70	10	4.5e-05	5.5e-05	0	0.035	-80	0	-115	0.00266666666666667	52	90.1	1073.2	0.952	0.2	-75	-75	0.00024	2	8	130.5	10	50	3000	40	0.1	40	0.2	10000	1
C092910	candidateIDs_16	16	-75	100	33	2	8	2	4	2	16.6666666666667	-30	1	1	1	1	2	0	32	-70	10	4.5e-05	5.5e-05	0	0.035	-80	0	-115	0.004	52	90.1	1073.2	0.952	0.2	-75	-75	0.00024	2	8	130.5	10	50	3000	40	0.1	40	0.2	10000	1
C092910	candidateIDs_16	16	-75	100	33	2	8	2	4	3	16.6666666666667	-30	1	1	1	1	2	0	32	-70	10	4.5e-05	5.5e-05	0	0.035	-80	0	-115	0.00148	38.63	273.4	1022	0.775	0.2	-75	-75	0.00024	2	8	130.5	10	50	3000	40	0.1	40	0.2	10000	1
C092910	candidateIDs_16	16	-75	100	33	2	8	2	4	4	16.6666666666667	-30	1	1	1	1	2	0	32	-70	10	4.5e-05	5.5e-05	0	0.035	-80	0	-115	0.00105333333333333	39.88	65.8	2600	0.629	0.2	-75	-75	0.00024	2	8	130.5	10	50	3000	40	0.1	40	0.2	10000	1
A092810	candidateIDs_12	16	-75	100	33	2	8	2	4	1	16.6666666666667	-30	1	1	1	1	2	0	32	-70	10	4.5e-05	5.5e-05	0	0.035	-80	0	-115	0.00266666666666667	52	90.1	1073.2	0.952	0.2	-75	-75	0.00024	2	8	130.5	10	50	3000	40	0.1	40	0.2	10000	1
A092810	candidateIDs_12	16	-75	100	33	2	8	2	4	2	16.6666666666667	-30	1	1	1	1	2	0	32	-70	10	4.5e-05	5.5e-05	0	0.035	-80	0	-115	0.004	52	90.1	1073.2	0.952	0.2	-75	-75	0.00024	2	8	130.5	10	50	3000	40	0.1	40	0.2	10000	1
A092810	candidateIDs_12	16	-75	100	33	2	8	2	4	3	16.6666666666667	-30	1	1	1	1	2	0	32	-70	10	4.5e-05	5.5e-05	0	0.035	-80	0	-115	0.00148	38.63	273.4	1022	0.775	0.2	-75	-75	0.00024	2	8	130.5	10	50	3000	40	0.1	40	0.2	10000	1
A092810	candidateIDs_12	16	-75	100	33	2	8	2	4	4	16.6666666666667	-30	1	1	1	1	2	0	32	-70	10	4.5e-05	5.5e-05	0	0.035	-80	0	-115	0.00105333333333333	39.88	65.8	2600	0.629	0.2	-75	-75	0.00024	2	8	130.5	10	50	3000	40	0.1	40	0.2	10000	1
D091810	candidateIDs_4	16	-75	100	33	2	8	2	4	1	16.6666666666667	-30	1	1	1	1	2	0	32	-70	10	4.5e-05	5.5e-05	0	0.035	-80	0	-115	0.00266666666666667	52	90.1	1073.2	0.952	0.2	-75	-75	0.00024	2	8	130.5	10	50	3000	40	0.1	40	0.2	10000	1
D091810	candidateIDs_4	16	-75	100	33	2	8	2	4	2	16.6666666666667	-30	1	1	1	1	2	0	32	-70	10	4.5e-05	5.5e-05	0	0.035	-80	0	-115	0.004	52	90.1	1073.2	0.952	0.2	-75	-75	0.00024	2	8	130.5	10	50	3000	40	0.1	40	0.2	10000	1
D091810	candidateIDs_4	16	-75	100	33	2	8	2	4	3	16.6666666666667	-30	1	1	1	1	2	0	32	-70	10	4.5e-05	5.5e-05	0	0.035	-80	0	-115	0.00148	38.63	273.4	1022	0.775	0.2	-75	-75	0.00024	2	8	130.5	10	50	3000	40	0.1	40	0.2	10000	1
D091810	candidateIDs_4	16	-75	100	33	2	8	2	4	4	16.6666666666667	-30	1	1	1	1	2	0	32	-70	10	4.5e-05	5.5e-05	0	0.035	-80	0	-115	0.00105333333333333	39.88	65.8	2600	0.629	0.2	-75	-75	0.00024	2	8	130.5	10	50	3000	40	0.1	40	0.2	10000	1
F091810	candidateIDs_6	16	-75	100	33	2	8	2	4	1	16.6666666666667	-30	1	1	1	1	2	0	32	-70	10	4.5e-05	5.5e-05	0	0.035	-80	0	-115	0.00266666666666667	52	90.1	1073.2	0.952	0.2	-75	-75	0.00024	2	8	130.5	10	50	3000	40	0.1	40	0.2	10000	1
F091810	candidateIDs_6	16	-75	100	33	2	8	2	4	2	16.6666666666667	-30	1	1	1	1	2	0	32	-70	10	4.5e-05	5.5e-05	0	0.035	-80	0	-115	0.004	52	90.1	1073.2	0.952	0.2	-75	-75	0.00024	2	8	130.5	10	50	3000	40	0.1	40	0.2	10000	1
F091810	candidateIDs_6	16	-75	100	33	2	8	2	4	3	16.6666666666667	-30	1	1	1	1	2	0	32	-70	10	4.5e-05	5.5e-05	0	0.035	-80	0	-115	0.00148	38.63	273.4	1022	0.775	0.2	-75	-75	0.00024	2	8	130.5	10	50	3000	40	0.1	40	0.2	10000	1
F091810	candidateIDs_6	16	-75	100	33	2	8	2	4	4	16.6666666666667	-30	1	1	1	1	2	0	32	-70	10	4.5e-05	5.5e-05	0	0.035	-80	0	-115	0.00105333333333333	39.88	65.8	2600	0.629	0.2	-75	-75	0.00024	2	8	130.5	10	50	3000	40	0.1	40	0.2	10000	1
K092810	candidateIDs_14	17	-74	100	33	2	8	2	4	1	16.6666666666667	-30	1	1	1	1	2	0	32	-70	10	4.5e-05	5.5e-05	0	0.035	-80	0	-115	0.00266666666666667	52	90.1	1073.2	0.952	0.2	-74	-74	0.00024	2	8	130.5	10	50	3000	40	0.1	40	0.2	10000	1
K092810	candidateIDs_14	17	-74	100	33	2	8	2	4	2	16.6666666666667	-30	1	1	1	1	2	0	32	-70	10	4.5e-05	5.5e-05	0	0.035	-80	0	-115	0.004	52	90.1	1073.2	0.952	0.2	-74	-74	0.00024	2	8	130.5	10	50	3000	40	0.1	40	0.2	10000	1
K092810	candidateIDs_14	17	-74	100	33	2	8	2	4	3	16.6666666666667	-30	1	1	1	1	2	0	32	-70	10	4.5e-05	5.5e-05	0	0.035	-80	0	-115	0.00148	38.63	273.4	1022	0.775	0.2	-74	-74	0.00024	2	8	130.5	10	50	3000	40	0.1	40	0.2	10000	1
K092810	candidateIDs_14	17	-74	100	33	2	8	2	4	4	16.6666666666667	-30	1	1	1	1	2	0	32	-70	10	4.5e-05	5.5e-05	0	0.035	-80	0	-115	0.00105333333333333	39.88	65.8	2600	0.629	0.2	-74	-74	0.00024	2	8	130.5	10	50	3000	40	0.1	40	0.2	10000	1
H101310	candidateIDs_36	17	-74	100	33	2	8	2	4	1	16.6666666666667	-30	1	1	1	1	2	0	32	-70	10	4.5e-05	5.5e-05	0	0.035	-80	0	-115	0.00266666666666667	52	90.1	1073.2	0.952	0.2	-74	-74	0.00024	2	8	130.5	10	50	3000	40	0.1	40	0.2	10000	1
H101310	candidateIDs_36	17	-74	100	33	2	8	2	4	2	16.6666666666667	-30	1	1	1	1	2	0	32	-70	10	4.5e-05	5.5e-05	0	0.035	-80	0	-115	0.004	52	90.1	1073.2	0.952	0.2	-74	-74	0.00024	2	8	130.5	10	50	3000	40	0.1	40	0.2	10000	1
H101310	candidateIDs_36	17	-74	100	33	2	8	2	4	3	16.6666666666667	-30	1	1	1	1	2	0	32	-70	10	4.5e-05	5.5e-05	0	0.035	-80	0	-115	0.00148	38.63	273.4	1022	0.775	0.2	-74	-74	0.00024	2	8	130.5	10	50	3000	40	0.1	40	0.2	10000	1
H101310	candidateIDs_36	17	-74	100	33	2	8	2	4	4	16.6666666666667	-30	1	1	1	1	2	0	32	-70	10	4.5e-05	5.5e-05	0	0.035	-80	0	-115	0.00105333333333333	39.88	65.8	2600	0.629	0.2	-74	-74	0.00024	2	8	130.5	10	50	3000	40	0.1	40	0.2	10000	1
E091810	candidateIDs_5	17	-74	100	33	2	8	2	4	1	16.6666666666667	-30	1	1	1	1	2	0	32	-70	10	4.5e-05	5.5e-05	0	0.035	-80	0	-115	0.00266666666666667	52	90.1	1073.2	0.952	0.2	-74	-74	0.00024	2	8	130.5	10	50	3000	40	0.1	40	0.2	10000	1
E091810	candidateIDs_5	17	-74	100	33	2	8	2	4	2	16.6666666666667	-30	1	1	1	1	2	0	32	-70	10	4.5e-05	5.5e-05	0	0.035	-80	0	-115	0.004	52	90.1	1073.2	0.952	0.2	-74	-74	0.00024	2	8	130.5	10	50	3000	40	0.1	40	0.2	10000	1
E091810	candidateIDs_5	17	-74	100	33	2	8	2	4	3	16.6666666666667	-30	1	1	1	1	2	0	32	-70	10	4.5e-05	5.5e-05	0	0.035	-80	0	-115	0.00148	38.63	273.4	1022	0.775	0.2	-74	-74	0.00024	2	8	130.5	10	50	3000	40	0.1	40	0.2	10000	1
E091810	candidateIDs_5	17	-74	100	33	2	8	2	4	4	16.6666666666667	-30	1	1	1	1	2	0	32	-70	10	4.5e-05	5.5e-05	0	0.035	-80	0	-115	0.00105333333333333	39.88	65.8	2600	0.629	0.2	-74	-74	0.00024	2	8	130.5	10	50	3000	40	0.1	40	0.2	10000	1
D101310	candidateIDs_32	17	-74	100	33	2	8	2	4	1	16.6666666666667	-30	1	1	1	1	2	0	32	-70	10	4.5e-05	5.5e-05	0	0.035	-80	0	-115	0.00266666666666667	52	90.1	1073.2	0.952	0.2	-74	-74	0.00024	2	8	130.5	10	50	3000	40	0.1	40	0.2	10000	1
D101310	candidateIDs_32	17	-74	100	33	2	8	2	4	2	16.6666666666667	-30	1	1	1	1	2	0	32	-70	10	4.5e-05	5.5e-05	0	0.035	-80	0	-115	0.004	52	90.1	1073.2	0.952	0.2	-74	-74	0.00024	2	8	130.5	10	50	3000	40	0.1	40	0.2	10000	1
D101310	candidateIDs_32	17	-74	100	33	2	8	2	4	3	16.6666666666667	-30	1	1	1	1	2	0	32	-70	10	4.5e-05	5.5e-05	0	0.035	-80	0	-115	0.00148	38.63	273.4	1022	0.775	0.2	-74	-74	0.00024	2	8	130.5	10	50	3000	40	0.1	40	0.2	10000	1
D101310	candidateIDs_32	17	-74	100	33	2	8	2	4	4	16.6666666666667	-30	1	1	1	1	2	0	32	-70	10	4.5e-05	5.5e-05	0	0.035	-80	0	-115	0.00105333333333333	39.88	65.8	2600	0.629	0.2	-74	-74	0.00024	2	8	130.5	10	50	3000	40	0.1	40	0.2	10000	1
F101310	candidateIDs_34	17	-74	100	33	2	8	2	4	1	16.6666666666667	-30	1	1	1	1	2	0	32	-70	10	4.5e-05	5.5e-05	0	0.035	-80	0	-115	0.00266666666666667	52	90.1	1073.2	0.952	0.2	-74	-74	0.00024	2	8	130.5	10	50	3000	40	0.1	40	0.2	10000	1
F101310	candidateIDs_34	17	-74	100	33	2	8	2	4	2	16.6666666666667	-30	1	1	1	1	2	0	32	-70	10	4.5e-05	5.5e-05	0	0.035	-80	0	-115	0.004	52	90.1	1073.2	0.952	0.2	-74	-74	0.00024	2	8	130.5	10	50	3000	40	0.1	40	0.2	10000	1
F101310	candidateIDs_34	17	-74	100	33	2	8	2	4	3	16.6666666666667	-30	1	1	1	1	2	0	32	-70	10	4.5e-05	5.5e-05	0	0.035	-80	0	-115	0.00148	38.63	273.4	1022	0.775	0.2	-74	-74	0.00024	2	8	130.5	10	50	3000	40	0.1	40	0.2	10000	1
F101310	candidateIDs_34	17	-74	100	33	2	8	2	4	4	16.6666666666667	-30	1	1	1	1	2	0	32	-70	10	4.5e-05	5.5e-05	0	0.035	-80	0	-115	0.00105333333333333	39.88	65.8	2600	0.629	0.2	-74	-74	0.00024	2	8	130.5	10	50	3000	40	0.1	40	0.2	10000	1
E100110	candidateIDs_20	17	-74	100	33	2	8	2	4	1	16.6666666666667	-30	1	1	1	1	2	0	32	-70	10	4.5e-05	5.5e-05	0	0.035	-80	0	-115	0.00266666666666667	52	90.1	1073.2	0.952	0.2	-74	-74	0.00024	2	8	130.5	10	50	3000	40	0.1	40	0.2	10000	1
E100110	candidateIDs_20	17	-74	100	33	2	8	2	4	2	16.6666666666667	-30	1	1	1	1	2	0	32	-70	10	4.5e-05	5.5e-05	0	0.035	-80	0	-115	0.004	52	90.1	1073.2	0.952	0.2	-74	-74	0.00024	2	8	130.5	10	50	3000	40	0.1	40	0.2	10000	1
E100110	candidateIDs_20	17	-74	100	33	2	8	2	4	3	16.6666666666667	-30	1	1	1	1	2	0	32	-70	10	4.5e-05	5.5e-05	0	0.035	-80	0	-115	0.00148	38.63	273.4	1022	0.775	0.2	-74	-74	0.00024	2	8	130.5	10	50	3000	40	0.1	40	0.2	10000	1
E100110	candidateIDs_20	17	-74	100	33	2	8	2	4	4	16.6666666666667	-30	1	1	1	1	2	0	32	-70	10	4.5e-05	5.5e-05	0	0.035	-80	0	-115	0.00105333333333333	39.88	65.8	2600	0.629	0.2	-74	-74	0.00024	2	8	130.5	10	50	3000	40	0.1	40	0.2	10000	1
G101310	candidateIDs_35	17	-74	100	33	2	8	2	4	1	16.6666666666667	-30	1	1	1	1	2	0	32	-70	10	4.5e-05	5.5e-05	0	0.035	-80	0	-115	0.00266666666666667	52	90.1	1073.2	0.952	0.2	-74	-74	0.00024	2	8	130.5	10	50	3000	40	0.1	40	0.2	10000	1
G101310	candidateIDs_35	17	-74	100	33	2	8	2	4	2	16.6666666666667	-30	1	1	1	1	2	0	32	-70	10	4.5e-05	5.5e-05	0	0.035	-80	0	-115	0.004	52	90.1	1073.2	0.952	0.2	-74	-74	0.00024	2	8	130.5	10	50	3000	40	0.1	40	0.2	10000	1
G101310	candidateIDs_35	17	-74	100	33	2	8	2	4	3	16.6666666666667	-30	1	1	1	1	2	0	32	-70	10	4.5e-05	5.5e-05	0	0.035	-80	0	-115	0.00148	38.63	273.4	1022	0.775	0.2	-74	-74	0.00024	2	8	130.5	10	50	3000	40	0.1	40	0.2	10000	1
G101310	candidateIDs_35	17	-74	100	33	2	8	2	4	4	16.6666666666667	-30	1	1	1	1	2	0	32	-70	10	4.5e-05	5.5e-05	0	0.035	-80	0	-115	0.00105333333333333	39.88	65.8	2600	0.629	0.2	-74	-74	0.00024	2	8	130.5	10	50	3000	40	0.1	40	0.2	10000	1
I101210	candidateIDs_29	17	-74	100	33	2	8	2	4	1	16.6666666666667	-30	1	1	1	1	2	0	32	-70	10	4.5e-05	5.5e-05	0	0.035	-80	0	-115	0.00266666666666667	52	90.1	1073.2	0.952	0.2	-74	-74	0.00024	2	8	130.5	10	50	3000	40	0.1	40	0.2	10000	1
I101210	candidateIDs_29	17	-74	100	33	2	8	2	4	2	16.6666666666667	-30	1	1	1	1	2	0	32	-70	10	4.5e-05	5.5e-05	0	0.035	-80	0	-115	0.004	52	90.1	1073.2	0.952	0.2	-74	-74	0.00024	2	8	130.5	10	50	3000	40	0.1	40	0.2	10000	1
I101210	candidateIDs_29	17	-74	100	33	2	8	2	4	3	16.6666666666667	-30	1	1	1	1	2	0	32	-70	10	4.5e-05	5.5e-05	0	0.035	-80	0	-115	0.00148	38.63	273.4	1022	0.775	0.2	-74	-74	0.00024	2	8	130.5	10	50	3000	40	0.1	40	0.2	10000	1
I101210	candidateIDs_29	17	-74	100	33	2	8	2	4	4	16.6666666666667	-30	1	1	1	1	2	0	32	-70	10	4.5e-05	5.5e-05	0	0.035	-80	0	-115	0.00105333333333333	39.88	65.8	2600	0.629	0.2	-74	-74	0.00024	2	8	130.5	10	50	3000	40	0.1	40	0.2	10000	1
E100110	candidateIDs_2	17	-74	100	33	2	8	2	4	1	16.6666666666667	-30	1	1	1	1	2	0	32	-70	10	4.5e-05	5.5e-05	0	0.035	-80	0	-115	0.00266666666666667	52	90.1	1073.2	0.952	0.2	-74	-74	0.00024	2	8	130.5	10	50	3000	40	0.1	40	0.2	10000	1
E100110	candidateIDs_2	17	-74	100	33	2	8	2	4	2	16.6666666666667	-30	1	1	1	1	2	0	32	-70	10	4.5e-05	5.5e-05	0	0.035	-80	0	-115	0.004	52	90.1	1073.2	0.952	0.2	-74	-74	0.00024	2	8	130.5	10	50	3000	40	0.1	40	0.2	10000	1
E100110	candidateIDs_2	17	-74	100	33	2	8	2	4	3	16.6666666666667	-30	1	1	1	1	2	0	32	-70	10	4.5e-05	5.5e-05	0	0.035	-80	0	-115	0.00148	38.63	273.4	1022	0.775	0.2	-74	-74	0.00024	2	8	130.5	10	50	3000	40	0.1	40	0.2	10000	1
E100110	candidateIDs_2	17	-74	100	33	2	8	2	4	4	16.6666666666667	-30	1	1	1	1	2	0	32	-70	10	4.5e-05	5.5e-05	0	0.035	-80	0	-115	0.00105333333333333	39.88	65.8	2600	0.629	0.2	-74	-74	0.00024	2	8	130.5	10	50	3000	40	0.1	40	0.2	10000	1
B100110	candidateIDs_19	17	-74	100	33	2	8	2	4	1	16.6666666666667	-30	1	1	1	1	2	0	32	-70	10	4.5e-05	5.5e-05	0	0.035	-80	0	-115	0.00266666666666667	52	90.1	1073.2	0.952	0.2	-74	-74	0.00024	2	8	130.5	10	50	3000	40	0.1	40	0.2	10000	1
B100110	candidateIDs_19	17	-74	100	33	2	8	2	4	2	16.6666666666667	-30	1	1	1	1	2	0	32	-70	10	4.5e-05	5.5e-05	0	0.035	-80	0	-115	0.004	52	90.1	1073.2	0.952	0.2	-74	-74	0.00024	2	8	130.5	10	50	3000	40	0.1	40	0.2	10000	1
B100110	candidateIDs_19	17	-74	100	33	2	8	2	4	3	16.6666666666667	-30	1	1	1	1	2	0	32	-70	10	4.5e-05	5.5e-05	0	0.035	-80	0	-115	0.00148	38.63	273.4	1022	0.775	0.2	-74	-74	0.00024	2	8	130.5	10	50	3000	40	0.1	40	0.2	10000	1
B100110	candidateIDs_19	17	-74	100	33	2	8	2	4	4	16.6666666666667	-30	1	1	1	1	2	0	32	-70	10	4.5e-05	5.5e-05	0	0.035	-80	0	-115	0.00105333333333333	39.88	65.8	2600	0.629	0.2	-74	-74	0.00024	2	8	130.5	10	50	3000	40	0.1	40	0.2	10000	1
A092110	candidateIDs_7	17	-74	100	33	2	8	2	4	1	16.6666666666667	-30	1	1	1	1	2	0	32	-70	10	4.5e-05	5.5e-05	0	0.035	-80	0	-115	0.00266666666666667	52	90.1	1073.2	0.952	0.2	-74	-74	0.00024	2	8	130.5	10	50	3000	40	0.1	40	0.2	10000	1
A092110	candidateIDs_7	17	-74	100	33	2	8	2	4	2	16.6666666666667	-30	1	1	1	1	2	0	32	-70	10	4.5e-05	5.5e-05	0	0.035	-80	0	-115	0.004	52	90.1	1073.2	0.952	0.2	-74	-74	0.00024	2	8	130.5	10	50	3000	40	0.1	40	0.2	10000	1
A092110	candidateIDs_7	17	-74	100	33	2	8	2	4	3	16.6666666666667	-30	1	1	1	1	2	0	32	-70	10	4.5e-05	5.5e-05	0	0.035	-80	0	-115	0.00148	38.63	273.4	1022	0.775	0.2	-74	-74	0.00024	2	8	130.5	10	50	3000	40	0.1	40	0.2	10000	1
A092110	candidateIDs_7	17	-74	100	33	2	8	2	4	4	16.6666666666667	-30	1	1	1	1	2	0	32	-70	10	4.5e-05	5.5e-05	0	0.035	-80	0	-115	0.00105333333333333	39.88	65.8	2600	0.629	0.2	-74	-74	0.00024	2	8	130.5	10	50	3000	40	0.1	40	0.2	10000	1
E092910	candidateIDs_18	17	-74	100	33	2	8	2	4	1	16.6666666666667	-30	1	1	1	1	2	0	32	-70	10	4.5e-05	5.5e-05	0	0.035	-80	0	-115	0.00266666666666667	52	90.1	1073.2	0.952	0.2	-74	-74	0.00024	2	8	130.5	10	50	3000	40	0.1	40	0.2	10000	1
E092910	candidateIDs_18	17	-74	100	33	2	8	2	4	2	16.6666666666667	-30	1	1	1	1	2	0	32	-70	10	4.5e-05	5.5e-05	0	0.035	-80	0	-115	0.004	52	90.1	1073.2	0.952	0.2	-74	-74	0.00024	2	8	130.5	10	50	3000	40	0.1	40	0.2	10000	1
E092910	candidateIDs_18	17	-74	100	33	2	8	2	4	3	16.6666666666667	-30	1	1	1	1	2	0	32	-70	10	4.5e-05	5.5e-05	0	0.035	-80	0	-115	0.00148	38.63	273.4	1022	0.775	0.2	-74	-74	0.00024	2	8	130.5	10	50	3000	40	0.1	40	0.2	10000	1
E092910	candidateIDs_18	17	-74	100	33	2	8	2	4	4	16.6666666666667	-30	1	1	1	1	2	0	32	-70	10	4.5e-05	5.5e-05	0	0.035	-80	0	-115	0.00105333333333333	39.88	65.8	2600	0.629	0.2	-74	-74	0.00024	2	8	130.5	10	50	3000	40	0.1	40	0.2	10000	1
E101310	candidateIDs_33	17	-74	100	33	2	8	2	4	1	16.6666666666667	-30	1	1	1	1	2	0	32	-70	10	4.5e-05	5.5e-05	0	0.035	-80	0	-115	0.00266666666666667	52	90.1	1073.2	0.952	0.2	-74	-74	0.00024	2	8	130.5	10	50	3000	40	0.1	40	0.2	10000	1
E101310	candidateIDs_33	17	-74	100	33	2	8	2	4	2	16.6666666666667	-30	1	1	1	1	2	0	32	-70	10	4.5e-05	5.5e-05	0	0.035	-80	0	-115	0.004	52	90.1	1073.2	0.952	0.2	-74	-74	0.00024	2	8	130.5	10	50	3000	40	0.1	40	0.2	10000	1
E101310	candidateIDs_33	17	-74	100	33	2	8	2	4	3	16.6666666666667	-30	1	1	1	1	2	0	32	-70	10	4.5e-05	5.5e-05	0	0.035	-80	0	-115	0.00148	38.63	273.4	1022	0.775	0.2	-74	-74	0.00024	2	8	130.5	10	50	3000	40	0.1	40	0.2	10000	1
E101310	candidateIDs_33	17	-74	100	33	2	8	2	4	4	16.6666666666667	-30	1	1	1	1	2	0	32	-70	10	4.5e-05	5.5e-05	0	0.035	-80	0	-115	0.00105333333333333	39.88	65.8	2600	0.629	0.2	-74	-74	0.00024	2	8	130.5	10	50	3000	40	0.1	40	0.2	10000	1
D100810	candidateIDs_23	17	-74	100	33	2	8	2	4	1	16.6666666666667	-30	1	1	1	1	2	0	32	-70	10	4.5e-05	5.5e-05	0	0.035	-80	0	-115	0.00266666666666667	52	90.1	1073.2	0.952	0.2	-74	-74	0.00024	2	8	130.5	10	50	3000	40	0.1	40	0.2	10000	1
D100810	candidateIDs_23	17	-74	100	33	2	8	2	4	2	16.6666666666667	-30	1	1	1	1	2	0	32	-70	10	4.5e-05	5.5e-05	0	0.035	-80	0	-115	0.004	52	90.1	1073.2	0.952	0.2	-74	-74	0.00024	2	8	130.5	10	50	3000	40	0.1	40	0.2	10000	1
D100810	candidateIDs_23	17	-74	100	33	2	8	2	4	3	16.6666666666667	-30	1	1	1	1	2	0	32	-70	10	4.5e-05	5.5e-05	0	0.035	-80	0	-115	0.00148	38.63	273.4	1022	0.775	0.2	-74	-74	0.00024	2	8	130.5	10	50	3000	40	0.1	40	0.2	10000	1
D100810	candidateIDs_23	17	-74	100	33	2	8	2	4	4	16.6666666666667	-30	1	1	1	1	2	0	32	-70	10	4.5e-05	5.5e-05	0	0.035	-80	0	-115	0.00105333333333333	39.88	65.8	2600	0.629	0.2	-74	-74	0.00024	2	8	130.5	10	50	3000	40	0.1	40	0.2	10000	1
E101210	candidateIDs_27	17	-74	100	33	2	8	2	4	1	16.6666666666667	-30	1	1	1	1	2	0	32	-70	10	4.5e-05	5.5e-05	0	0.035	-80	0	-115	0.00266666666666667	52	90.1	1073.2	0.952	0.2	-74	-74	0.00024	2	8	130.5	10	50	3000	40	0.1	40	0.2	10000	1
E101210	candidateIDs_27	17	-74	100	33	2	8	2	4	2	16.6666666666667	-30	1	1	1	1	2	0	32	-70	10	4.5e-05	5.5e-05	0	0.035	-80	0	-115	0.004	52	90.1	1073.2	0.952	0.2	-74	-74	0.00024	2	8	130.5	10	50	3000	40	0.1	40	0.2	10000	1
E101210	candidateIDs_27	17	-74	100	33	2	8	2	4	3	16.6666666666667	-30	1	1	1	1	2	0	32	-70	10	4.5e-05	5.5e-05	0	0.035	-80	0	-115	0.00148	38.63	273.4	1022	0.775	0.2	-74	-74	0.00024	2	8	130.5	10	50	3000	40	0.1	40	0.2	10000	1
E101210	candidateIDs_27	17	-74	100	33	2	8	2	4	4	16.6666666666667	-30	1	1	1	1	2	0	32	-70	10	4.5e-05	5.5e-05	0	0.035	-80	0	-115	0.00105333333333333	39.88	65.8	2600	0.629	0.2	-74	-74	0.00024	2	8	130.5	10	50	3000	40	0.1	40	0.2	10000	1
C092810	candidateIDs_13	17	-74	100	33	2	8	2	4	1	16.6666666666667	-30	1	1	1	1	2	0	32	-70	10	4.5e-05	5.5e-05	0	0.035	-80	0	-115	0.00266666666666667	52	90.1	1073.2	0.952	0.2	-74	-74	0.00024	2	8	130.5	10	50	3000	40	0.1	40	0.2	10000	1
C092810	candidateIDs_13	17	-74	100	33	2	8	2	4	2	16.6666666666667	-30	1	1	1	1	2	0	32	-70	10	4.5e-05	5.5e-05	0	0.035	-80	0	-115	0.004	52	90.1	1073.2	0.952	0.2	-74	-74	0.00024	2	8	130.5	10	50	3000	40	0.1	40	0.2	10000	1
C092810	candidateIDs_13	17	-74	100	33	2	8	2	4	3	16.6666666666667	-30	1	1	1	1	2	0	32	-70	10	4.5e-05	5.5e-05	0	0.035	-80	0	-115	0.00148	38.63	273.4	1022	0.775	0.2	-74	-74	0.00024	2	8	130.5	10	50	3000	40	0.1	40	0.2	10000	1
C092810	candidateIDs_13	17	-74	100	33	2	8	2	4	4	16.6666666666667	-30	1	1	1	1	2	0	32	-70	10	4.5e-05	5.5e-05	0	0.035	-80	0	-115	0.00105333333333333	39.88	65.8	2600	0.629	0.2	-74	-74	0.00024	2	8	130.5	10	50	3000	40	0.1	40	0.2	10000	1
M101210	candidateIDs_30	17	-74	100	33	2	8	2	4	1	16.6666666666667	-30	1	1	1	1	2	0	32	-70	10	4.5e-05	5.5e-05	0	0.035	-80	0	-115	0.00266666666666667	52	90.1	1073.2	0.952	0.2	-74	-74	0.00024	2	8	130.5	10	50	3000	40	0.1	40	0.2	10000	1
M101210	candidateIDs_30	17	-74	100	33	2	8	2	4	2	16.6666666666667	-30	1	1	1	1	2	0	32	-70	10	4.5e-05	5.5e-05	0	0.035	-80	0	-115	0.004	52	90.1	1073.2	0.952	0.2	-74	-74	0.00024	2	8	130.5	10	50	3000	40	0.1	40	0.2	10000	1
M101210	candidateIDs_30	17	-74	100	33	2	8	2	4	3	16.6666666666667	-30	1	1	1	1	2	0	32	-70	10	4.5e-05	5.5e-05	0	0.035	-80	0	-115	0.00148	38.63	273.4	1022	0.775	0.2	-74	-74	0.00024	2	8	130.5	10	50	3000	40	0.1	40	0.2	10000	1
M101210	candidateIDs_30	17	-74	100	33	2	8	2	4	4	16.6666666666667	-30	1	1	1	1	2	0	32	-70	10	4.5e-05	5.5e-05	0	0.035	-80	0	-115	0.00105333333333333	39.88	65.8	2600	0.629	0.2	-74	-74	0.00024	2	8	130.5	10	50	3000	40	0.1	40	0.2	10000	1
A101210	candidateIDs_24	17	-74	100	33	2	8	2	4	1	16.6666666666667	-30	1	1	1	1	2	0	32	-70	10	4.5e-05	5.5e-05	0	0.035	-80	0	-115	0.00266666666666667	52	90.1	1073.2	0.952	0.2	-74	-74	0.00024	2	8	130.5	10	50	3000	40	0.1	40	0.2	10000	1
A101210	candidateIDs_24	17	-74	100	33	2	8	2	4	2	16.6666666666667	-30	1	1	1	1	2	0	32	-70	10	4.5e-05	5.5e-05	0	0.035	-80	0	-115	0.004	52	90.1	1073.2	0.952	0.2	-74	-74	0.00024	2	8	130.5	10	50	3000	40	0.1	40	0.2	10000	1
A101210	candidateIDs_24	17	-74	100	33	2	8	2	4	3	16.6666666666667	-30	1	1	1	1	2	0	32	-70	10	4.5e-05	5.5e-05	0	0.035	-80	0	-115	0.00148	38.63	273.4	1022	0.775	0.2	-74	-74	0.00024	2	8	130.5	10	50	3000	40	0.1	40	0.2	10000	1
A101210	candidateIDs_24	17	-74	100	33	2	8	2	4	4	16.6666666666667	-30	1	1	1	1	2	0	32	-70	10	4.5e-05	5.5e-05	0	0.035	-80	0	-115	0.00105333333333333	39.88	65.8	2600	0.629	0.2	-74	-74	0.00024	2	8	130.5	10	50	3000	40	0.1	40	0.2	10000	1
E092710	candidateIDs_11	17	-74	100	33	2	8	2	4	1	16.6666666666667	-30	1	1	1	1	2	0	32	-70	10	4.5e-05	5.5e-05	0	0.035	-80	0	-115	0.00266666666666667	52	90.1	1073.2	0.952	0.2	-74	-74	0.00024	2	8	130.5	10	50	3000	40	0.1	40	0.2	10000	1
E092710	candidateIDs_11	17	-74	100	33	2	8	2	4	2	16.6666666666667	-30	1	1	1	1	2	0	32	-70	10	4.5e-05	5.5e-05	0	0.035	-80	0	-115	0.004	52	90.1	1073.2	0.952	0.2	-74	-74	0.00024	2	8	130.5	10	50	3000	40	0.1	40	0.2	10000	1
E092710	candidateIDs_11	17	-74	100	33	2	8	2	4	3	16.6666666666667	-30	1	1	1	1	2	0	32	-70	10	4.5e-05	5.5e-05	0	0.035	-80	0	-115	0.00148	38.63	273.4	1022	0.775	0.2	-74	-74	0.00024	2	8	130.5	10	50	3000	40	0.1	40	0.2	10000	1
E092710	candidateIDs_11	17	-74	100	33	2	8	2	4	4	16.6666666666667	-30	1	1	1	1	2	0	32	-70	10	4.5e-05	5.5e-05	0	0.035	-80	0	-115	0.00105333333333333	39.88	65.8	2600	0.629	0.2	-74	-74	0.00024	2	8	130.5	10	50	3000	40	0.1	40	0.2	10000	1
B101310	candidateIDs_31	17	-74	100	33	2	8	2	4	1	16.6666666666667	-30	1	1	1	1	2	0	32	-70	10	4.5e-05	5.5e-05	0	0.035	-80	0	-115	0.00266666666666667	52	90.1	1073.2	0.952	0.2	-74	-74	0.00024	2	8	130.5	10	50	3000	40	0.1	40	0.2	10000	1
B101310	candidateIDs_31	17	-74	100	33	2	8	2	4	2	16.6666666666667	-30	1	1	1	1	2	0	32	-70	10	4.5e-05	5.5e-05	0	0.035	-80	0	-115	0.004	52	90.1	1073.2	0.952	0.2	-74	-74	0.00024	2	8	130.5	10	50	3000	40	0.1	40	0.2	10000	1
B101310	candidateIDs_31	17	-74	100	33	2	8	2	4	3	16.6666666666667	-30	1	1	1	1	2	0	32	-70	10	4.5e-05	5.5e-05	0	0.035	-80	0	-115	0.00148	38.63	273.4	1022	0.775	0.2	-74	-74	0.00024	2	8	130.5	10	50	3000	40	0.1	40	0.2	10000	1
B101310	candidateIDs_31	17	-74	100	33	2	8	2	4	4	16.6666666666667	-30	1	1	1	1	2	0	32	-70	10	4.5e-05	5.5e-05	0	0.035	-80	0	-115	0.00105333333333333	39.88	65.8	2600	0.629	0.2	-74	-74	0.00024	2	8	130.5	10	50	3000	40	0.1	40	0.2	10000	1
C092910	candidateIDs_16	17	-74	100	33	2	8	2	4	1	16.6666666666667	-30	1	1	1	1	2	0	32	-70	10	4.5e-05	5.5e-05	0	0.035	-80	0	-115	0.00266666666666667	52	90.1	1073.2	0.952	0.2	-74	-74	0.00024	2	8	130.5	10	50	3000	40	0.1	40	0.2	10000	1
C092910	candidateIDs_16	17	-74	100	33	2	8	2	4	2	16.6666666666667	-30	1	1	1	1	2	0	32	-70	10	4.5e-05	5.5e-05	0	0.035	-80	0	-115	0.004	52	90.1	1073.2	0.952	0.2	-74	-74	0.00024	2	8	130.5	10	50	3000	40	0.1	40	0.2	10000	1
C092910	candidateIDs_16	17	-74	100	33	2	8	2	4	3	16.6666666666667	-30	1	1	1	1	2	0	32	-70	10	4.5e-05	5.5e-05	0	0.035	-80	0	-115	0.00148	38.63	273.4	1022	0.775	0.2	-74	-74	0.00024	2	8	130.5	10	50	3000	40	0.1	40	0.2	10000	1
C092910	candidateIDs_16	17	-74	100	33	2	8	2	4	4	16.6666666666667	-30	1	1	1	1	2	0	32	-70	10	4.5e-05	5.5e-05	0	0.035	-80	0	-115	0.00105333333333333	39.88	65.8	2600	0.629	0.2	-74	-74	0.00024	2	8	130.5	10	50	3000	40	0.1	40	0.2	10000	1
A092810	candidateIDs_12	17	-74	100	33	2	8	2	4	1	16.6666666666667	-30	1	1	1	1	2	0	32	-70	10	4.5e-05	5.5e-05	0	0.035	-80	0	-115	0.00266666666666667	52	90.1	1073.2	0.952	0.2	-74	-74	0.00024	2	8	130.5	10	50	3000	40	0.1	40	0.2	10000	1
A092810	candidateIDs_12	17	-74	100	33	2	8	2	4	2	16.6666666666667	-30	1	1	1	1	2	0	32	-70	10	4.5e-05	5.5e-05	0	0.035	-80	0	-115	0.004	52	90.1	1073.2	0.952	0.2	-74	-74	0.00024	2	8	130.5	10	50	3000	40	0.1	40	0.2	10000	1
A092810	candidateIDs_12	17	-74	100	33	2	8	2	4	3	16.6666666666667	-30	1	1	1	1	2	0	32	-70	10	4.5e-05	5.5e-05	0	0.035	-80	0	-115	0.00148	38.63	273.4	1022	0.775	0.2	-74	-74	0.00024	2	8	130.5	10	50	3000	40	0.1	40	0.2	10000	1
A092810	candidateIDs_12	17	-74	100	33	2	8	2	4	4	16.6666666666667	-30	1	1	1	1	2	0	32	-70	10	4.5e-05	5.5e-05	0	0.035	-80	0	-115	0.00105333333333333	39.88	65.8	2600	0.629	0.2	-74	-74	0.00024	2	8	130.5	10	50	3000	40	0.1	40	0.2	10000	1
D091810	candidateIDs_4	17	-74	100	33	2	8	2	4	1	16.6666666666667	-30	1	1	1	1	2	0	32	-70	10	4.5e-05	5.5e-05	0	0.035	-80	0	-115	0.00266666666666667	52	90.1	1073.2	0.952	0.2	-74	-74	0.00024	2	8	130.5	10	50	3000	40	0.1	40	0.2	10000	1
D091810	candidateIDs_4	17	-74	100	33	2	8	2	4	2	16.6666666666667	-30	1	1	1	1	2	0	32	-70	10	4.5e-05	5.5e-05	0	0.035	-80	0	-115	0.004	52	90.1	1073.2	0.952	0.2	-74	-74	0.00024	2	8	130.5	10	50	3000	40	0.1	40	0.2	10000	1
D091810	candidateIDs_4	17	-74	100	33	2	8	2	4	3	16.6666666666667	-30	1	1	1	1	2	0	32	-70	10	4.5e-05	5.5e-05	0	0.035	-80	0	-115	0.00148	38.63	273.4	1022	0.775	0.2	-74	-74	0.00024	2	8	130.5	10	50	3000	40	0.1	40	0.2	10000	1
D091810	candidateIDs_4	17	-74	100	33	2	8	2	4	4	16.6666666666667	-30	1	1	1	1	2	0	32	-70	10	4.5e-05	5.5e-05	0	0.035	-80	0	-115	0.00105333333333333	39.88	65.8	2600	0.629	0.2	-74	-74	0.00024	2	8	130.5	10	50	3000	40	0.1	40	0.2	10000	1
F091810	candidateIDs_6	17	-74	100	33	2	8	2	4	1	16.6666666666667	-30	1	1	1	1	2	0	32	-70	10	4.5e-05	5.5e-05	0	0.035	-80	0	-115	0.00266666666666667	52	90.1	1073.2	0.952	0.2	-74	-74	0.00024	2	8	130.5	10	50	3000	40	0.1	40	0.2	10000	1
F091810	candidateIDs_6	17	-74	100	33	2	8	2	4	2	16.6666666666667	-30	1	1	1	1	2	0	32	-70	10	4.5e-05	5.5e-05	0	0.035	-80	0	-115	0.004	52	90.1	1073.2	0.952	0.2	-74	-74	0.00024	2	8	130.5	10	50	3000	40	0.1	40	0.2	10000	1
F091810	candidateIDs_6	17	-74	100	33	2	8	2	4	3	16.6666666666667	-30	1	1	1	1	2	0	32	-70	10	4.5e-05	5.5e-05	0	0.035	-80	0	-115	0.00148	38.63	273.4	1022	0.775	0.2	-74	-74	0.00024	2	8	130.5	10	50	3000	40	0.1	40	0.2	10000	1
F091810	candidateIDs_6	17	-74	100	33	2	8	2	4	4	16.6666666666667	-30	1	1	1	1	2	0	32	-70	10	4.5e-05	5.5e-05	0	0.035	-80	0	-115	0.00105333333333333	39.88	65.8	2600	0.629	0.2	-74	-74	0.00024	2	8	130.5	10	50	3000	40	0.1	40	0.2	10000	1
K092810	candidateIDs_14	18	-73	100	33	2	8	2	4	1	16.6666666666667	-30	1	1	1	1	2	0	32	-70	10	4.5e-05	5.5e-05	0	0.035	-80	0	-115	0.00266666666666667	52	90.1	1073.2	0.952	0.2	-73	-73	0.00024	2	8	130.5	10	50	3000	40	0.1	40	0.2	10000	1
K092810	candidateIDs_14	18	-73	100	33	2	8	2	4	2	16.6666666666667	-30	1	1	1	1	2	0	32	-70	10	4.5e-05	5.5e-05	0	0.035	-80	0	-115	0.004	52	90.1	1073.2	0.952	0.2	-73	-73	0.00024	2	8	130.5	10	50	3000	40	0.1	40	0.2	10000	1
K092810	candidateIDs_14	18	-73	100	33	2	8	2	4	3	16.6666666666667	-30	1	1	1	1	2	0	32	-70	10	4.5e-05	5.5e-05	0	0.035	-80	0	-115	0.00148	38.63	273.4	1022	0.775	0.2	-73	-73	0.00024	2	8	130.5	10	50	3000	40	0.1	40	0.2	10000	1
K092810	candidateIDs_14	18	-73	100	33	2	8	2	4	4	16.6666666666667	-30	1	1	1	1	2	0	32	-70	10	4.5e-05	5.5e-05	0	0.035	-80	0	-115	0.00105333333333333	39.88	65.8	2600	0.629	0.2	-73	-73	0.00024	2	8	130.5	10	50	3000	40	0.1	40	0.2	10000	1
H101310	candidateIDs_36	18	-73	100	33	2	8	2	4	1	16.6666666666667	-30	1	1	1	1	2	0	32	-70	10	4.5e-05	5.5e-05	0	0.035	-80	0	-115	0.00266666666666667	52	90.1	1073.2	0.952	0.2	-73	-73	0.00024	2	8	130.5	10	50	3000	40	0.1	40	0.2	10000	1
H101310	candidateIDs_36	18	-73	100	33	2	8	2	4	2	16.6666666666667	-30	1	1	1	1	2	0	32	-70	10	4.5e-05	5.5e-05	0	0.035	-80	0	-115	0.004	52	90.1	1073.2	0.952	0.2	-73	-73	0.00024	2	8	130.5	10	50	3000	40	0.1	40	0.2	10000	1
H101310	candidateIDs_36	18	-73	100	33	2	8	2	4	3	16.6666666666667	-30	1	1	1	1	2	0	32	-70	10	4.5e-05	5.5e-05	0	0.035	-80	0	-115	0.00148	38.63	273.4	1022	0.775	0.2	-73	-73	0.00024	2	8	130.5	10	50	3000	40	0.1	40	0.2	10000	1
H101310	candidateIDs_36	18	-73	100	33	2	8	2	4	4	16.6666666666667	-30	1	1	1	1	2	0	32	-70	10	4.5e-05	5.5e-05	0	0.035	-80	0	-115	0.00105333333333333	39.88	65.8	2600	0.629	0.2	-73	-73	0.00024	2	8	130.5	10	50	3000	40	0.1	40	0.2	10000	1
E091810	candidateIDs_5	18	-73	100	33	2	8	2	4	1	16.6666666666667	-30	1	1	1	1	2	0	32	-70	10	4.5e-05	5.5e-05	0	0.035	-80	0	-115	0.00266666666666667	52	90.1	1073.2	0.952	0.2	-73	-73	0.00024	2	8	130.5	10	50	3000	40	0.1	40	0.2	10000	1
E091810	candidateIDs_5	18	-73	100	33	2	8	2	4	2	16.6666666666667	-30	1	1	1	1	2	0	32	-70	10	4.5e-05	5.5e-05	0	0.035	-80	0	-115	0.004	52	90.1	1073.2	0.952	0.2	-73	-73	0.00024	2	8	130.5	10	50	3000	40	0.1	40	0.2	10000	1
E091810	candidateIDs_5	18	-73	100	33	2	8	2	4	3	16.6666666666667	-30	1	1	1	1	2	0	32	-70	10	4.5e-05	5.5e-05	0	0.035	-80	0	-115	0.00148	38.63	273.4	1022	0.775	0.2	-73	-73	0.00024	2	8	130.5	10	50	3000	40	0.1	40	0.2	10000	1
E091810	candidateIDs_5	18	-73	100	33	2	8	2	4	4	16.6666666666667	-30	1	1	1	1	2	0	32	-70	10	4.5e-05	5.5e-05	0	0.035	-80	0	-115	0.00105333333333333	39.88	65.8	2600	0.629	0.2	-73	-73	0.00024	2	8	130.5	10	50	3000	40	0.1	40	0.2	10000	1
D101310	candidateIDs_32	18	-73	100	33	2	8	2	4	1	16.6666666666667	-30	1	1	1	1	2	0	32	-70	10	4.5e-05	5.5e-05	0	0.035	-80	0	-115	0.00266666666666667	52	90.1	1073.2	0.952	0.2	-73	-73	0.00024	2	8	130.5	10	50	3000	40	0.1	40	0.2	10000	1
D101310	candidateIDs_32	18	-73	100	33	2	8	2	4	2	16.6666666666667	-30	1	1	1	1	2	0	32	-70	10	4.5e-05	5.5e-05	0	0.035	-80	0	-115	0.004	52	90.1	1073.2	0.952	0.2	-73	-73	0.00024	2	8	130.5	10	50	3000	40	0.1	40	0.2	10000	1
D101310	candidateIDs_32	18	-73	100	33	2	8	2	4	3	16.6666666666667	-30	1	1	1	1	2	0	32	-70	10	4.5e-05	5.5e-05	0	0.035	-80	0	-115	0.00148	38.63	273.4	1022	0.775	0.2	-73	-73	0.00024	2	8	130.5	10	50	3000	40	0.1	40	0.2	10000	1
D101310	candidateIDs_32	18	-73	100	33	2	8	2	4	4	16.6666666666667	-30	1	1	1	1	2	0	32	-70	10	4.5e-05	5.5e-05	0	0.035	-80	0	-115	0.00105333333333333	39.88	65.8	2600	0.629	0.2	-73	-73	0.00024	2	8	130.5	10	50	3000	40	0.1	40	0.2	10000	1
F101310	candidateIDs_34	18	-73	100	33	2	8	2	4	1	16.6666666666667	-30	1	1	1	1	2	0	32	-70	10	4.5e-05	5.5e-05	0	0.035	-80	0	-115	0.00266666666666667	52	90.1	1073.2	0.952	0.2	-73	-73	0.00024	2	8	130.5	10	50	3000	40	0.1	40	0.2	10000	1
F101310	candidateIDs_34	18	-73	100	33	2	8	2	4	2	16.6666666666667	-30	1	1	1	1	2	0	32	-70	10	4.5e-05	5.5e-05	0	0.035	-80	0	-115	0.004	52	90.1	1073.2	0.952	0.2	-73	-73	0.00024	2	8	130.5	10	50	3000	40	0.1	40	0.2	10000	1
F101310	candidateIDs_34	18	-73	100	33	2	8	2	4	3	16.6666666666667	-30	1	1	1	1	2	0	32	-70	10	4.5e-05	5.5e-05	0	0.035	-80	0	-115	0.00148	38.63	273.4	1022	0.775	0.2	-73	-73	0.00024	2	8	130.5	10	50	3000	40	0.1	40	0.2	10000	1
F101310	candidateIDs_34	18	-73	100	33	2	8	2	4	4	16.6666666666667	-30	1	1	1	1	2	0	32	-70	10	4.5e-05	5.5e-05	0	0.035	-80	0	-115	0.00105333333333333	39.88	65.8	2600	0.629	0.2	-73	-73	0.00024	2	8	130.5	10	50	3000	40	0.1	40	0.2	10000	1
E100110	candidateIDs_20	18	-73	100	33	2	8	2	4	1	16.6666666666667	-30	1	1	1	1	2	0	32	-70	10	4.5e-05	5.5e-05	0	0.035	-80	0	-115	0.00266666666666667	52	90.1	1073.2	0.952	0.2	-73	-73	0.00024	2	8	130.5	10	50	3000	40	0.1	40	0.2	10000	1
E100110	candidateIDs_20	18	-73	100	33	2	8	2	4	2	16.6666666666667	-30	1	1	1	1	2	0	32	-70	10	4.5e-05	5.5e-05	0	0.035	-80	0	-115	0.004	52	90.1	1073.2	0.952	0.2	-73	-73	0.00024	2	8	130.5	10	50	3000	40	0.1	40	0.2	10000	1
E100110	candidateIDs_20	18	-73	100	33	2	8	2	4	3	16.6666666666667	-30	1	1	1	1	2	0	32	-70	10	4.5e-05	5.5e-05	0	0.035	-80	0	-115	0.00148	38.63	273.4	1022	0.775	0.2	-73	-73	0.00024	2	8	130.5	10	50	3000	40	0.1	40	0.2	10000	1
E100110	candidateIDs_20	18	-73	100	33	2	8	2	4	4	16.6666666666667	-30	1	1	1	1	2	0	32	-70	10	4.5e-05	5.5e-05	0	0.035	-80	0	-115	0.00105333333333333	39.88	65.8	2600	0.629	0.2	-73	-73	0.00024	2	8	130.5	10	50	3000	40	0.1	40	0.2	10000	1
G101310	candidateIDs_35	18	-73	100	33	2	8	2	4	1	16.6666666666667	-30	1	1	1	1	2	0	32	-70	10	4.5e-05	5.5e-05	0	0.035	-80	0	-115	0.00266666666666667	52	90.1	1073.2	0.952	0.2	-73	-73	0.00024	2	8	130.5	10	50	3000	40	0.1	40	0.2	10000	1
G101310	candidateIDs_35	18	-73	100	33	2	8	2	4	2	16.6666666666667	-30	1	1	1	1	2	0	32	-70	10	4.5e-05	5.5e-05	0	0.035	-80	0	-115	0.004	52	90.1	1073.2	0.952	0.2	-73	-73	0.00024	2	8	130.5	10	50	3000	40	0.1	40	0.2	10000	1
G101310	candidateIDs_35	18	-73	100	33	2	8	2	4	3	16.6666666666667	-30	1	1	1	1	2	0	32	-70	10	4.5e-05	5.5e-05	0	0.035	-80	0	-115	0.00148	38.63	273.4	1022	0.775	0.2	-73	-73	0.00024	2	8	130.5	10	50	3000	40	0.1	40	0.2	10000	1
G101310	candidateIDs_35	18	-73	100	33	2	8	2	4	4	16.6666666666667	-30	1	1	1	1	2	0	32	-70	10	4.5e-05	5.5e-05	0	0.035	-80	0	-115	0.00105333333333333	39.88	65.8	2600	0.629	0.2	-73	-73	0.00024	2	8	130.5	10	50	3000	40	0.1	40	0.2	10000	1
I101210	candidateIDs_29	18	-73	100	33	2	8	2	4	1	16.6666666666667	-30	1	1	1	1	2	0	32	-70	10	4.5e-05	5.5e-05	0	0.035	-80	0	-115	0.00266666666666667	52	90.1	1073.2	0.952	0.2	-73	-73	0.00024	2	8	130.5	10	50	3000	40	0.1	40	0.2	10000	1
I101210	candidateIDs_29	18	-73	100	33	2	8	2	4	2	16.6666666666667	-30	1	1	1	1	2	0	32	-70	10	4.5e-05	5.5e-05	0	0.035	-80	0	-115	0.004	52	90.1	1073.2	0.952	0.2	-73	-73	0.00024	2	8	130.5	10	50	3000	40	0.1	40	0.2	10000	1
I101210	candidateIDs_29	18	-73	100	33	2	8	2	4	3	16.6666666666667	-30	1	1	1	1	2	0	32	-70	10	4.5e-05	5.5e-05	0	0.035	-80	0	-115	0.00148	38.63	273.4	1022	0.775	0.2	-73	-73	0.00024	2	8	130.5	10	50	3000	40	0.1	40	0.2	10000	1
I101210	candidateIDs_29	18	-73	100	33	2	8	2	4	4	16.6666666666667	-30	1	1	1	1	2	0	32	-70	10	4.5e-05	5.5e-05	0	0.035	-80	0	-115	0.00105333333333333	39.88	65.8	2600	0.629	0.2	-73	-73	0.00024	2	8	130.5	10	50	3000	40	0.1	40	0.2	10000	1
E100110	candidateIDs_2	18	-73	100	33	2	8	2	4	1	16.6666666666667	-30	1	1	1	1	2	0	32	-70	10	4.5e-05	5.5e-05	0	0.035	-80	0	-115	0.00266666666666667	52	90.1	1073.2	0.952	0.2	-73	-73	0.00024	2	8	130.5	10	50	3000	40	0.1	40	0.2	10000	1
E100110	candidateIDs_2	18	-73	100	33	2	8	2	4	2	16.6666666666667	-30	1	1	1	1	2	0	32	-70	10	4.5e-05	5.5e-05	0	0.035	-80	0	-115	0.004	52	90.1	1073.2	0.952	0.2	-73	-73	0.00024	2	8	130.5	10	50	3000	40	0.1	40	0.2	10000	1
E100110	candidateIDs_2	18	-73	100	33	2	8	2	4	3	16.6666666666667	-30	1	1	1	1	2	0	32	-70	10	4.5e-05	5.5e-05	0	0.035	-80	0	-115	0.00148	38.63	273.4	1022	0.775	0.2	-73	-73	0.00024	2	8	130.5	10	50	3000	40	0.1	40	0.2	10000	1
E100110	candidateIDs_2	18	-73	100	33	2	8	2	4	4	16.6666666666667	-30	1	1	1	1	2	0	32	-70	10	4.5e-05	5.5e-05	0	0.035	-80	0	-115	0.00105333333333333	39.88	65.8	2600	0.629	0.2	-73	-73	0.00024	2	8	130.5	10	50	3000	40	0.1	40	0.2	10000	1
B100110	candidateIDs_19	18	-73	100	33	2	8	2	4	1	16.6666666666667	-30	1	1	1	1	2	0	32	-70	10	4.5e-05	5.5e-05	0	0.035	-80	0	-115	0.00266666666666667	52	90.1	1073.2	0.952	0.2	-73	-73	0.00024	2	8	130.5	10	50	3000	40	0.1	40	0.2	10000	1
B100110	candidateIDs_19	18	-73	100	33	2	8	2	4	2	16.6666666666667	-30	1	1	1	1	2	0	32	-70	10	4.5e-05	5.5e-05	0	0.035	-80	0	-115	0.004	52	90.1	1073.2	0.952	0.2	-73	-73	0.00024	2	8	130.5	10	50	3000	40	0.1	40	0.2	10000	1
B100110	candidateIDs_19	18	-73	100	33	2	8	2	4	3	16.6666666666667	-30	1	1	1	1	2	0	32	-70	10	4.5e-05	5.5e-05	0	0.035	-80	0	-115	0.00148	38.63	273.4	1022	0.775	0.2	-73	-73	0.00024	2	8	130.5	10	50	3000	40	0.1	40	0.2	10000	1
B100110	candidateIDs_19	18	-73	100	33	2	8	2	4	4	16.6666666666667	-30	1	1	1	1	2	0	32	-70	10	4.5e-05	5.5e-05	0	0.035	-80	0	-115	0.00105333333333333	39.88	65.8	2600	0.629	0.2	-73	-73	0.00024	2	8	130.5	10	50	3000	40	0.1	40	0.2	10000	1
A092110	candidateIDs_7	18	-73	100	33	2	8	2	4	1	16.6666666666667	-30	1	1	1	1	2	0	32	-70	10	4.5e-05	5.5e-05	0	0.035	-80	0	-115	0.00266666666666667	52	90.1	1073.2	0.952	0.2	-73	-73	0.00024	2	8	130.5	10	50	3000	40	0.1	40	0.2	10000	1
A092110	candidateIDs_7	18	-73	100	33	2	8	2	4	2	16.6666666666667	-30	1	1	1	1	2	0	32	-70	10	4.5e-05	5.5e-05	0	0.035	-80	0	-115	0.004	52	90.1	1073.2	0.952	0.2	-73	-73	0.00024	2	8	130.5	10	50	3000	40	0.1	40	0.2	10000	1
A092110	candidateIDs_7	18	-73	100	33	2	8	2	4	3	16.6666666666667	-30	1	1	1	1	2	0	32	-70	10	4.5e-05	5.5e-05	0	0.035	-80	0	-115	0.00148	38.63	273.4	1022	0.775	0.2	-73	-73	0.00024	2	8	130.5	10	50	3000	40	0.1	40	0.2	10000	1
A092110	candidateIDs_7	18	-73	100	33	2	8	2	4	4	16.6666666666667	-30	1	1	1	1	2	0	32	-70	10	4.5e-05	5.5e-05	0	0.035	-80	0	-115	0.00105333333333333	39.88	65.8	2600	0.629	0.2	-73	-73	0.00024	2	8	130.5	10	50	3000	40	0.1	40	0.2	10000	1
E092910	candidateIDs_18	18	-73	100	33	2	8	2	4	1	16.6666666666667	-30	1	1	1	1	2	0	32	-70	10	4.5e-05	5.5e-05	0	0.035	-80	0	-115	0.00266666666666667	52	90.1	1073.2	0.952	0.2	-73	-73	0.00024	2	8	130.5	10	50	3000	40	0.1	40	0.2	10000	1
E092910	candidateIDs_18	18	-73	100	33	2	8	2	4	2	16.6666666666667	-30	1	1	1	1	2	0	32	-70	10	4.5e-05	5.5e-05	0	0.035	-80	0	-115	0.004	52	90.1	1073.2	0.952	0.2	-73	-73	0.00024	2	8	130.5	10	50	3000	40	0.1	40	0.2	10000	1
E092910	candidateIDs_18	18	-73	100	33	2	8	2	4	3	16.6666666666667	-30	1	1	1	1	2	0	32	-70	10	4.5e-05	5.5e-05	0	0.035	-80	0	-115	0.00148	38.63	273.4	1022	0.775	0.2	-73	-73	0.00024	2	8	130.5	10	50	3000	40	0.1	40	0.2	10000	1
E092910	candidateIDs_18	18	-73	100	33	2	8	2	4	4	16.6666666666667	-30	1	1	1	1	2	0	32	-70	10	4.5e-05	5.5e-05	0	0.035	-80	0	-115	0.00105333333333333	39.88	65.8	2600	0.629	0.2	-73	-73	0.00024	2	8	130.5	10	50	3000	40	0.1	40	0.2	10000	1
E101310	candidateIDs_33	18	-73	100	33	2	8	2	4	1	16.6666666666667	-30	1	1	1	1	2	0	32	-70	10	4.5e-05	5.5e-05	0	0.035	-80	0	-115	0.00266666666666667	52	90.1	1073.2	0.952	0.2	-73	-73	0.00024	2	8	130.5	10	50	3000	40	0.1	40	0.2	10000	1
E101310	candidateIDs_33	18	-73	100	33	2	8	2	4	2	16.6666666666667	-30	1	1	1	1	2	0	32	-70	10	4.5e-05	5.5e-05	0	0.035	-80	0	-115	0.004	52	90.1	1073.2	0.952	0.2	-73	-73	0.00024	2	8	130.5	10	50	3000	40	0.1	40	0.2	10000	1
E101310	candidateIDs_33	18	-73	100	33	2	8	2	4	3	16.6666666666667	-30	1	1	1	1	2	0	32	-70	10	4.5e-05	5.5e-05	0	0.035	-80	0	-115	0.00148	38.63	273.4	1022	0.775	0.2	-73	-73	0.00024	2	8	130.5	10	50	3000	40	0.1	40	0.2	10000	1
E101310	candidateIDs_33	18	-73	100	33	2	8	2	4	4	16.6666666666667	-30	1	1	1	1	2	0	32	-70	10	4.5e-05	5.5e-05	0	0.035	-80	0	-115	0.00105333333333333	39.88	65.8	2600	0.629	0.2	-73	-73	0.00024	2	8	130.5	10	50	3000	40	0.1	40	0.2	10000	1
D100810	candidateIDs_23	18	-73	100	33	2	8	2	4	1	16.6666666666667	-30	1	1	1	1	2	0	32	-70	10	4.5e-05	5.5e-05	0	0.035	-80	0	-115	0.00266666666666667	52	90.1	1073.2	0.952	0.2	-73	-73	0.00024	2	8	130.5	10	50	3000	40	0.1	40	0.2	10000	1
D100810	candidateIDs_23	18	-73	100	33	2	8	2	4	2	16.6666666666667	-30	1	1	1	1	2	0	32	-70	10	4.5e-05	5.5e-05	0	0.035	-80	0	-115	0.004	52	90.1	1073.2	0.952	0.2	-73	-73	0.00024	2	8	130.5	10	50	3000	40	0.1	40	0.2	10000	1
D100810	candidateIDs_23	18	-73	100	33	2	8	2	4	3	16.6666666666667	-30	1	1	1	1	2	0	32	-70	10	4.5e-05	5.5e-05	0	0.035	-80	0	-115	0.00148	38.63	273.4	1022	0.775	0.2	-73	-73	0.00024	2	8	130.5	10	50	3000	40	0.1	40	0.2	10000	1
D100810	candidateIDs_23	18	-73	100	33	2	8	2	4	4	16.6666666666667	-30	1	1	1	1	2	0	32	-70	10	4.5e-05	5.5e-05	0	0.035	-80	0	-115	0.00105333333333333	39.88	65.8	2600	0.629	0.2	-73	-73	0.00024	2	8	130.5	10	50	3000	40	0.1	40	0.2	10000	1
E101210	candidateIDs_27	18	-73	100	33	2	8	2	4	1	16.6666666666667	-30	1	1	1	1	2	0	32	-70	10	4.5e-05	5.5e-05	0	0.035	-80	0	-115	0.00266666666666667	52	90.1	1073.2	0.952	0.2	-73	-73	0.00024	2	8	130.5	10	50	3000	40	0.1	40	0.2	10000	1
E101210	candidateIDs_27	18	-73	100	33	2	8	2	4	2	16.6666666666667	-30	1	1	1	1	2	0	32	-70	10	4.5e-05	5.5e-05	0	0.035	-80	0	-115	0.004	52	90.1	1073.2	0.952	0.2	-73	-73	0.00024	2	8	130.5	10	50	3000	40	0.1	40	0.2	10000	1
E101210	candidateIDs_27	18	-73	100	33	2	8	2	4	3	16.6666666666667	-30	1	1	1	1	2	0	32	-70	10	4.5e-05	5.5e-05	0	0.035	-80	0	-115	0.00148	38.63	273.4	1022	0.775	0.2	-73	-73	0.00024	2	8	130.5	10	50	3000	40	0.1	40	0.2	10000	1
E101210	candidateIDs_27	18	-73	100	33	2	8	2	4	4	16.6666666666667	-30	1	1	1	1	2	0	32	-70	10	4.5e-05	5.5e-05	0	0.035	-80	0	-115	0.00105333333333333	39.88	65.8	2600	0.629	0.2	-73	-73	0.00024	2	8	130.5	10	50	3000	40	0.1	40	0.2	10000	1
C092810	candidateIDs_13	18	-73	100	33	2	8	2	4	1	16.6666666666667	-30	1	1	1	1	2	0	32	-70	10	4.5e-05	5.5e-05	0	0.035	-80	0	-115	0.00266666666666667	52	90.1	1073.2	0.952	0.2	-73	-73	0.00024	2	8	130.5	10	50	3000	40	0.1	40	0.2	10000	1
C092810	candidateIDs_13	18	-73	100	33	2	8	2	4	2	16.6666666666667	-30	1	1	1	1	2	0	32	-70	10	4.5e-05	5.5e-05	0	0.035	-80	0	-115	0.004	52	90.1	1073.2	0.952	0.2	-73	-73	0.00024	2	8	130.5	10	50	3000	40	0.1	40	0.2	10000	1
C092810	candidateIDs_13	18	-73	100	33	2	8	2	4	3	16.6666666666667	-30	1	1	1	1	2	0	32	-70	10	4.5e-05	5.5e-05	0	0.035	-80	0	-115	0.00148	38.63	273.4	1022	0.775	0.2	-73	-73	0.00024	2	8	130.5	10	50	3000	40	0.1	40	0.2	10000	1
C092810	candidateIDs_13	18	-73	100	33	2	8	2	4	4	16.6666666666667	-30	1	1	1	1	2	0	32	-70	10	4.5e-05	5.5e-05	0	0.035	-80	0	-115	0.00105333333333333	39.88	65.8	2600	0.629	0.2	-73	-73	0.00024	2	8	130.5	10	50	3000	40	0.1	40	0.2	10000	1
M101210	candidateIDs_30	18	-73	100	33	2	8	2	4	1	16.6666666666667	-30	1	1	1	1	2	0	32	-70	10	4.5e-05	5.5e-05	0	0.035	-80	0	-115	0.00266666666666667	52	90.1	1073.2	0.952	0.2	-73	-73	0.00024	2	8	130.5	10	50	3000	40	0.1	40	0.2	10000	1
M101210	candidateIDs_30	18	-73	100	33	2	8	2	4	2	16.6666666666667	-30	1	1	1	1	2	0	32	-70	10	4.5e-05	5.5e-05	0	0.035	-80	0	-115	0.004	52	90.1	1073.2	0.952	0.2	-73	-73	0.00024	2	8	130.5	10	50	3000	40	0.1	40	0.2	10000	1
M101210	candidateIDs_30	18	-73	100	33	2	8	2	4	3	16.6666666666667	-30	1	1	1	1	2	0	32	-70	10	4.5e-05	5.5e-05	0	0.035	-80	0	-115	0.00148	38.63	273.4	1022	0.775	0.2	-73	-73	0.00024	2	8	130.5	10	50	3000	40	0.1	40	0.2	10000	1
M101210	candidateIDs_30	18	-73	100	33	2	8	2	4	4	16.6666666666667	-30	1	1	1	1	2	0	32	-70	10	4.5e-05	5.5e-05	0	0.035	-80	0	-115	0.00105333333333333	39.88	65.8	2600	0.629	0.2	-73	-73	0.00024	2	8	130.5	10	50	3000	40	0.1	40	0.2	10000	1
A101210	candidateIDs_24	18	-73	100	33	2	8	2	4	1	16.6666666666667	-30	1	1	1	1	2	0	32	-70	10	4.5e-05	5.5e-05	0	0.035	-80	0	-115	0.00266666666666667	52	90.1	1073.2	0.952	0.2	-73	-73	0.00024	2	8	130.5	10	50	3000	40	0.1	40	0.2	10000	1
A101210	candidateIDs_24	18	-73	100	33	2	8	2	4	2	16.6666666666667	-30	1	1	1	1	2	0	32	-70	10	4.5e-05	5.5e-05	0	0.035	-80	0	-115	0.004	52	90.1	1073.2	0.952	0.2	-73	-73	0.00024	2	8	130.5	10	50	3000	40	0.1	40	0.2	10000	1
A101210	candidateIDs_24	18	-73	100	33	2	8	2	4	3	16.6666666666667	-30	1	1	1	1	2	0	32	-70	10	4.5e-05	5.5e-05	0	0.035	-80	0	-115	0.00148	38.63	273.4	1022	0.775	0.2	-73	-73	0.00024	2	8	130.5	10	50	3000	40	0.1	40	0.2	10000	1
A101210	candidateIDs_24	18	-73	100	33	2	8	2	4	4	16.6666666666667	-30	1	1	1	1	2	0	32	-70	10	4.5e-05	5.5e-05	0	0.035	-80	0	-115	0.00105333333333333	39.88	65.8	2600	0.629	0.2	-73	-73	0.00024	2	8	130.5	10	50	3000	40	0.1	40	0.2	10000	1
E092710	candidateIDs_11	18	-73	100	33	2	8	2	4	1	16.6666666666667	-30	1	1	1	1	2	0	32	-70	10	4.5e-05	5.5e-05	0	0.035	-80	0	-115	0.00266666666666667	52	90.1	1073.2	0.952	0.2	-73	-73	0.00024	2	8	130.5	10	50	3000	40	0.1	40	0.2	10000	1
E092710	candidateIDs_11	18	-73	100	33	2	8	2	4	2	16.6666666666667	-30	1	1	1	1	2	0	32	-70	10	4.5e-05	5.5e-05	0	0.035	-80	0	-115	0.004	52	90.1	1073.2	0.952	0.2	-73	-73	0.00024	2	8	130.5	10	50	3000	40	0.1	40	0.2	10000	1
E092710	candidateIDs_11	18	-73	100	33	2	8	2	4	3	16.6666666666667	-30	1	1	1	1	2	0	32	-70	10	4.5e-05	5.5e-05	0	0.035	-80	0	-115	0.00148	38.63	273.4	1022	0.775	0.2	-73	-73	0.00024	2	8	130.5	10	50	3000	40	0.1	40	0.2	10000	1
E092710	candidateIDs_11	18	-73	100	33	2	8	2	4	4	16.6666666666667	-30	1	1	1	1	2	0	32	-70	10	4.5e-05	5.5e-05	0	0.035	-80	0	-115	0.00105333333333333	39.88	65.8	2600	0.629	0.2	-73	-73	0.00024	2	8	130.5	10	50	3000	40	0.1	40	0.2	10000	1
B101310	candidateIDs_31	18	-73	100	33	2	8	2	4	1	16.6666666666667	-30	1	1	1	1	2	0	32	-70	10	4.5e-05	5.5e-05	0	0.035	-80	0	-115	0.00266666666666667	52	90.1	1073.2	0.952	0.2	-73	-73	0.00024	2	8	130.5	10	50	3000	40	0.1	40	0.2	10000	1
B101310	candidateIDs_31	18	-73	100	33	2	8	2	4	2	16.6666666666667	-30	1	1	1	1	2	0	32	-70	10	4.5e-05	5.5e-05	0	0.035	-80	0	-115	0.004	52	90.1	1073.2	0.952	0.2	-73	-73	0.00024	2	8	130.5	10	50	3000	40	0.1	40	0.2	10000	1
B101310	candidateIDs_31	18	-73	100	33	2	8	2	4	3	16.6666666666667	-30	1	1	1	1	2	0	32	-70	10	4.5e-05	5.5e-05	0	0.035	-80	0	-115	0.00148	38.63	273.4	1022	0.775	0.2	-73	-73	0.00024	2	8	130.5	10	50	3000	40	0.1	40	0.2	10000	1
B101310	candidateIDs_31	18	-73	100	33	2	8	2	4	4	16.6666666666667	-30	1	1	1	1	2	0	32	-70	10	4.5e-05	5.5e-05	0	0.035	-80	0	-115	0.00105333333333333	39.88	65.8	2600	0.629	0.2	-73	-73	0.00024	2	8	130.5	10	50	3000	40	0.1	40	0.2	10000	1
C092910	candidateIDs_16	18	-73	100	33	2	8	2	4	1	16.6666666666667	-30	1	1	1	1	2	0	32	-70	10	4.5e-05	5.5e-05	0	0.035	-80	0	-115	0.00266666666666667	52	90.1	1073.2	0.952	0.2	-73	-73	0.00024	2	8	130.5	10	50	3000	40	0.1	40	0.2	10000	1
C092910	candidateIDs_16	18	-73	100	33	2	8	2	4	2	16.6666666666667	-30	1	1	1	1	2	0	32	-70	10	4.5e-05	5.5e-05	0	0.035	-80	0	-115	0.004	52	90.1	1073.2	0.952	0.2	-73	-73	0.00024	2	8	130.5	10	50	3000	40	0.1	40	0.2	10000	1
C092910	candidateIDs_16	18	-73	100	33	2	8	2	4	3	16.6666666666667	-30	1	1	1	1	2	0	32	-70	10	4.5e-05	5.5e-05	0	0.035	-80	0	-115	0.00148	38.63	273.4	1022	0.775	0.2	-73	-73	0.00024	2	8	130.5	10	50	3000	40	0.1	40	0.2	10000	1
C092910	candidateIDs_16	18	-73	100	33	2	8	2	4	4	16.6666666666667	-30	1	1	1	1	2	0	32	-70	10	4.5e-05	5.5e-05	0	0.035	-80	0	-115	0.00105333333333333	39.88	65.8	2600	0.629	0.2	-73	-73	0.00024	2	8	130.5	10	50	3000	40	0.1	40	0.2	10000	1
A092810	candidateIDs_12	18	-73	100	33	2	8	2	4	1	16.6666666666667	-30	1	1	1	1	2	0	32	-70	10	4.5e-05	5.5e-05	0	0.035	-80	0	-115	0.00266666666666667	52	90.1	1073.2	0.952	0.2	-73	-73	0.00024	2	8	130.5	10	50	3000	40	0.1	40	0.2	10000	1
A092810	candidateIDs_12	18	-73	100	33	2	8	2	4	2	16.6666666666667	-30	1	1	1	1	2	0	32	-70	10	4.5e-05	5.5e-05	0	0.035	-80	0	-115	0.004	52	90.1	1073.2	0.952	0.2	-73	-73	0.00024	2	8	130.5	10	50	3000	40	0.1	40	0.2	10000	1
A092810	candidateIDs_12	18	-73	100	33	2	8	2	4	3	16.6666666666667	-30	1	1	1	1	2	0	32	-70	10	4.5e-05	5.5e-05	0	0.035	-80	0	-115	0.00148	38.63	273.4	1022	0.775	0.2	-73	-73	0.00024	2	8	130.5	10	50	3000	40	0.1	40	0.2	10000	1
A092810	candidateIDs_12	18	-73	100	33	2	8	2	4	4	16.6666666666667	-30	1	1	1	1	2	0	32	-70	10	4.5e-05	5.5e-05	0	0.035	-80	0	-115	0.00105333333333333	39.88	65.8	2600	0.629	0.2	-73	-73	0.00024	2	8	130.5	10	50	3000	40	0.1	40	0.2	10000	1
D091810	candidateIDs_4	18	-73	100	33	2	8	2	4	1	16.6666666666667	-30	1	1	1	1	2	0	32	-70	10	4.5e-05	5.5e-05	0	0.035	-80	0	-115	0.00266666666666667	52	90.1	1073.2	0.952	0.2	-73	-73	0.00024	2	8	130.5	10	50	3000	40	0.1	40	0.2	10000	1
D091810	candidateIDs_4	18	-73	100	33	2	8	2	4	2	16.6666666666667	-30	1	1	1	1	2	0	32	-70	10	4.5e-05	5.5e-05	0	0.035	-80	0	-115	0.004	52	90.1	1073.2	0.952	0.2	-73	-73	0.00024	2	8	130.5	10	50	3000	40	0.1	40	0.2	10000	1
D091810	candidateIDs_4	18	-73	100	33	2	8	2	4	3	16.6666666666667	-30	1	1	1	1	2	0	32	-70	10	4.5e-05	5.5e-05	0	0.035	-80	0	-115	0.00148	38.63	273.4	1022	0.775	0.2	-73	-73	0.00024	2	8	130.5	10	50	3000	40	0.1	40	0.2	10000	1
D091810	candidateIDs_4	18	-73	100	33	2	8	2	4	4	16.6666666666667	-30	1	1	1	1	2	0	32	-70	10	4.5e-05	5.5e-05	0	0.035	-80	0	-115	0.00105333333333333	39.88	65.8	2600	0.629	0.2	-73	-73	0.00024	2	8	130.5	10	50	3000	40	0.1	40	0.2	10000	1
F091810	candidateIDs_6	18	-73	100	33	2	8	2	4	1	16.6666666666667	-30	1	1	1	1	2	0	32	-70	10	4.5e-05	5.5e-05	0	0.035	-80	0	-115	0.00266666666666667	52	90.1	1073.2	0.952	0.2	-73	-73	0.00024	2	8	130.5	10	50	3000	40	0.1	40	0.2	10000	1
F091810	candidateIDs_6	18	-73	100	33	2	8	2	4	2	16.6666666666667	-30	1	1	1	1	2	0	32	-70	10	4.5e-05	5.5e-05	0	0.035	-80	0	-115	0.004	52	90.1	1073.2	0.952	0.2	-73	-73	0.00024	2	8	130.5	10	50	3000	40	0.1	40	0.2	10000	1
F091810	candidateIDs_6	18	-73	100	33	2	8	2	4	3	16.6666666666667	-30	1	1	1	1	2	0	32	-70	10	4.5e-05	5.5e-05	0	0.035	-80	0	-115	0.00148	38.63	273.4	1022	0.775	0.2	-73	-73	0.00024	2	8	130.5	10	50	3000	40	0.1	40	0.2	10000	1
F091810	candidateIDs_6	18	-73	100	33	2	8	2	4	4	16.6666666666667	-30	1	1	1	1	2	0	32	-70	10	4.5e-05	5.5e-05	0	0.035	-80	0	-115	0.00105333333333333	39.88	65.8	2600	0.629	0.2	-73	-73	0.00024	2	8	130.5	10	50	3000	40	0.1	40	0.2	10000	1
K092810	candidateIDs_14	19	-72	100	33	2	8	2	4	1	16.6666666666667	-30	1	1	1	1	2	0	32	-70	10	4.5e-05	5.5e-05	0	0.035	-80	0	-115	0.00266666666666667	52	90.1	1073.2	0.952	0.2	-72	-72	0.00024	2	8	130.5	10	50	3000	40	0.1	40	0.2	10000	1
K092810	candidateIDs_14	19	-72	100	33	2	8	2	4	2	16.6666666666667	-30	1	1	1	1	2	0	32	-70	10	4.5e-05	5.5e-05	0	0.035	-80	0	-115	0.004	52	90.1	1073.2	0.952	0.2	-72	-72	0.00024	2	8	130.5	10	50	3000	40	0.1	40	0.2	10000	1
K092810	candidateIDs_14	19	-72	100	33	2	8	2	4	3	16.6666666666667	-30	1	1	1	1	2	0	32	-70	10	4.5e-05	5.5e-05	0	0.035	-80	0	-115	0.00148	38.63	273.4	1022	0.775	0.2	-72	-72	0.00024	2	8	130.5	10	50	3000	40	0.1	40	0.2	10000	1
K092810	candidateIDs_14	19	-72	100	33	2	8	2	4	4	16.6666666666667	-30	1	1	1	1	2	0	32	-70	10	4.5e-05	5.5e-05	0	0.035	-80	0	-115	0.00105333333333333	39.88	65.8	2600	0.629	0.2	-72	-72	0.00024	2	8	130.5	10	50	3000	40	0.1	40	0.2	10000	1
H101310	candidateIDs_36	19	-72	100	33	2	8	2	4	1	16.6666666666667	-30	1	1	1	1	2	0	32	-70	10	4.5e-05	5.5e-05	0	0.035	-80	0	-115	0.00266666666666667	52	90.1	1073.2	0.952	0.2	-72	-72	0.00024	2	8	130.5	10	50	3000	40	0.1	40	0.2	10000	1
H101310	candidateIDs_36	19	-72	100	33	2	8	2	4	2	16.6666666666667	-30	1	1	1	1	2	0	32	-70	10	4.5e-05	5.5e-05	0	0.035	-80	0	-115	0.004	52	90.1	1073.2	0.952	0.2	-72	-72	0.00024	2	8	130.5	10	50	3000	40	0.1	40	0.2	10000	1
H101310	candidateIDs_36	19	-72	100	33	2	8	2	4	3	16.6666666666667	-30	1	1	1	1	2	0	32	-70	10	4.5e-05	5.5e-05	0	0.035	-80	0	-115	0.00148	38.63	273.4	1022	0.775	0.2	-72	-72	0.00024	2	8	130.5	10	50	3000	40	0.1	40	0.2	10000	1
H101310	candidateIDs_36	19	-72	100	33	2	8	2	4	4	16.6666666666667	-30	1	1	1	1	2	0	32	-70	10	4.5e-05	5.5e-05	0	0.035	-80	0	-115	0.00105333333333333	39.88	65.8	2600	0.629	0.2	-72	-72	0.00024	2	8	130.5	10	50	3000	40	0.1	40	0.2	10000	1
E091810	candidateIDs_5	19	-72	100	33	2	8	2	4	1	16.6666666666667	-30	1	1	1	1	2	0	32	-70	10	4.5e-05	5.5e-05	0	0.035	-80	0	-115	0.00266666666666667	52	90.1	1073.2	0.952	0.2	-72	-72	0.00024	2	8	130.5	10	50	3000	40	0.1	40	0.2	10000	1
E091810	candidateIDs_5	19	-72	100	33	2	8	2	4	2	16.6666666666667	-30	1	1	1	1	2	0	32	-70	10	4.5e-05	5.5e-05	0	0.035	-80	0	-115	0.004	52	90.1	1073.2	0.952	0.2	-72	-72	0.00024	2	8	130.5	10	50	3000	40	0.1	40	0.2	10000	1
E091810	candidateIDs_5	19	-72	100	33	2	8	2	4	3	16.6666666666667	-30	1	1	1	1	2	0	32	-70	10	4.5e-05	5.5e-05	0	0.035	-80	0	-115	0.00148	38.63	273.4	1022	0.775	0.2	-72	-72	0.00024	2	8	130.5	10	50	3000	40	0.1	40	0.2	10000	1
E091810	candidateIDs_5	19	-72	100	33	2	8	2	4	4	16.6666666666667	-30	1	1	1	1	2	0	32	-70	10	4.5e-05	5.5e-05	0	0.035	-80	0	-115	0.00105333333333333	39.88	65.8	2600	0.629	0.2	-72	-72	0.00024	2	8	130.5	10	50	3000	40	0.1	40	0.2	10000	1
D101310	candidateIDs_32	19	-72	100	33	2	8	2	4	1	16.6666666666667	-30	1	1	1	1	2	0	32	-70	10	4.5e-05	5.5e-05	0	0.035	-80	0	-115	0.00266666666666667	52	90.1	1073.2	0.952	0.2	-72	-72	0.00024	2	8	130.5	10	50	3000	40	0.1	40	0.2	10000	1
D101310	candidateIDs_32	19	-72	100	33	2	8	2	4	2	16.6666666666667	-30	1	1	1	1	2	0	32	-70	10	4.5e-05	5.5e-05	0	0.035	-80	0	-115	0.004	52	90.1	1073.2	0.952	0.2	-72	-72	0.00024	2	8	130.5	10	50	3000	40	0.1	40	0.2	10000	1
D101310	candidateIDs_32	19	-72	100	33	2	8	2	4	3	16.6666666666667	-30	1	1	1	1	2	0	32	-70	10	4.5e-05	5.5e-05	0	0.035	-80	0	-115	0.00148	38.63	273.4	1022	0.775	0.2	-72	-72	0.00024	2	8	130.5	10	50	3000	40	0.1	40	0.2	10000	1
D101310	candidateIDs_32	19	-72	100	33	2	8	2	4	4	16.6666666666667	-30	1	1	1	1	2	0	32	-70	10	4.5e-05	5.5e-05	0	0.035	-80	0	-115	0.00105333333333333	39.88	65.8	2600	0.629	0.2	-72	-72	0.00024	2	8	130.5	10	50	3000	40	0.1	40	0.2	10000	1
F101310	candidateIDs_34	19	-72	100	33	2	8	2	4	1	16.6666666666667	-30	1	1	1	1	2	0	32	-70	10	4.5e-05	5.5e-05	0	0.035	-80	0	-115	0.00266666666666667	52	90.1	1073.2	0.952	0.2	-72	-72	0.00024	2	8	130.5	10	50	3000	40	0.1	40	0.2	10000	1
F101310	candidateIDs_34	19	-72	100	33	2	8	2	4	2	16.6666666666667	-30	1	1	1	1	2	0	32	-70	10	4.5e-05	5.5e-05	0	0.035	-80	0	-115	0.004	52	90.1	1073.2	0.952	0.2	-72	-72	0.00024	2	8	130.5	10	50	3000	40	0.1	40	0.2	10000	1
F101310	candidateIDs_34	19	-72	100	33	2	8	2	4	3	16.6666666666667	-30	1	1	1	1	2	0	32	-70	10	4.5e-05	5.5e-05	0	0.035	-80	0	-115	0.00148	38.63	273.4	1022	0.775	0.2	-72	-72	0.00024	2	8	130.5	10	50	3000	40	0.1	40	0.2	10000	1
F101310	candidateIDs_34	19	-72	100	33	2	8	2	4	4	16.6666666666667	-30	1	1	1	1	2	0	32	-70	10	4.5e-05	5.5e-05	0	0.035	-80	0	-115	0.00105333333333333	39.88	65.8	2600	0.629	0.2	-72	-72	0.00024	2	8	130.5	10	50	3000	40	0.1	40	0.2	10000	1
E100110	candidateIDs_20	19	-72	100	33	2	8	2	4	1	16.6666666666667	-30	1	1	1	1	2	0	32	-70	10	4.5e-05	5.5e-05	0	0.035	-80	0	-115	0.00266666666666667	52	90.1	1073.2	0.952	0.2	-72	-72	0.00024	2	8	130.5	10	50	3000	40	0.1	40	0.2	10000	1
E100110	candidateIDs_20	19	-72	100	33	2	8	2	4	2	16.6666666666667	-30	1	1	1	1	2	0	32	-70	10	4.5e-05	5.5e-05	0	0.035	-80	0	-115	0.004	52	90.1	1073.2	0.952	0.2	-72	-72	0.00024	2	8	130.5	10	50	3000	40	0.1	40	0.2	10000	1
E100110	candidateIDs_20	19	-72	100	33	2	8	2	4	3	16.6666666666667	-30	1	1	1	1	2	0	32	-70	10	4.5e-05	5.5e-05	0	0.035	-80	0	-115	0.00148	38.63	273.4	1022	0.775	0.2	-72	-72	0.00024	2	8	130.5	10	50	3000	40	0.1	40	0.2	10000	1
E100110	candidateIDs_20	19	-72	100	33	2	8	2	4	4	16.6666666666667	-30	1	1	1	1	2	0	32	-70	10	4.5e-05	5.5e-05	0	0.035	-80	0	-115	0.00105333333333333	39.88	65.8	2600	0.629	0.2	-72	-72	0.00024	2	8	130.5	10	50	3000	40	0.1	40	0.2	10000	1
G101310	candidateIDs_35	19	-72	100	33	2	8	2	4	1	16.6666666666667	-30	1	1	1	1	2	0	32	-70	10	4.5e-05	5.5e-05	0	0.035	-80	0	-115	0.00266666666666667	52	90.1	1073.2	0.952	0.2	-72	-72	0.00024	2	8	130.5	10	50	3000	40	0.1	40	0.2	10000	1
G101310	candidateIDs_35	19	-72	100	33	2	8	2	4	2	16.6666666666667	-30	1	1	1	1	2	0	32	-70	10	4.5e-05	5.5e-05	0	0.035	-80	0	-115	0.004	52	90.1	1073.2	0.952	0.2	-72	-72	0.00024	2	8	130.5	10	50	3000	40	0.1	40	0.2	10000	1
G101310	candidateIDs_35	19	-72	100	33	2	8	2	4	3	16.6666666666667	-30	1	1	1	1	2	0	32	-70	10	4.5e-05	5.5e-05	0	0.035	-80	0	-115	0.00148	38.63	273.4	1022	0.775	0.2	-72	-72	0.00024	2	8	130.5	10	50	3000	40	0.1	40	0.2	10000	1
G101310	candidateIDs_35	19	-72	100	33	2	8	2	4	4	16.6666666666667	-30	1	1	1	1	2	0	32	-70	10	4.5e-05	5.5e-05	0	0.035	-80	0	-115	0.00105333333333333	39.88	65.8	2600	0.629	0.2	-72	-72	0.00024	2	8	130.5	10	50	3000	40	0.1	40	0.2	10000	1
I101210	candidateIDs_29	19	-72	100	33	2	8	2	4	1	16.6666666666667	-30	1	1	1	1	2	0	32	-70	10	4.5e-05	5.5e-05	0	0.035	-80	0	-115	0.00266666666666667	52	90.1	1073.2	0.952	0.2	-72	-72	0.00024	2	8	130.5	10	50	3000	40	0.1	40	0.2	10000	1
I101210	candidateIDs_29	19	-72	100	33	2	8	2	4	2	16.6666666666667	-30	1	1	1	1	2	0	32	-70	10	4.5e-05	5.5e-05	0	0.035	-80	0	-115	0.004	52	90.1	1073.2	0.952	0.2	-72	-72	0.00024	2	8	130.5	10	50	3000	40	0.1	40	0.2	10000	1
I101210	candidateIDs_29	19	-72	100	33	2	8	2	4	3	16.6666666666667	-30	1	1	1	1	2	0	32	-70	10	4.5e-05	5.5e-05	0	0.035	-80	0	-115	0.00148	38.63	273.4	1022	0.775	0.2	-72	-72	0.00024	2	8	130.5	10	50	3000	40	0.1	40	0.2	10000	1
I101210	candidateIDs_29	19	-72	100	33	2	8	2	4	4	16.6666666666667	-30	1	1	1	1	2	0	32	-70	10	4.5e-05	5.5e-05	0	0.035	-80	0	-115	0.00105333333333333	39.88	65.8	2600	0.629	0.2	-72	-72	0.00024	2	8	130.5	10	50	3000	40	0.1	40	0.2	10000	1
E100110	candidateIDs_2	19	-72	100	33	2	8	2	4	1	16.6666666666667	-30	1	1	1	1	2	0	32	-70	10	4.5e-05	5.5e-05	0	0.035	-80	0	-115	0.00266666666666667	52	90.1	1073.2	0.952	0.2	-72	-72	0.00024	2	8	130.5	10	50	3000	40	0.1	40	0.2	10000	1
E100110	candidateIDs_2	19	-72	100	33	2	8	2	4	2	16.6666666666667	-30	1	1	1	1	2	0	32	-70	10	4.5e-05	5.5e-05	0	0.035	-80	0	-115	0.004	52	90.1	1073.2	0.952	0.2	-72	-72	0.00024	2	8	130.5	10	50	3000	40	0.1	40	0.2	10000	1
E100110	candidateIDs_2	19	-72	100	33	2	8	2	4	3	16.6666666666667	-30	1	1	1	1	2	0	32	-70	10	4.5e-05	5.5e-05	0	0.035	-80	0	-115	0.00148	38.63	273.4	1022	0.775	0.2	-72	-72	0.00024	2	8	130.5	10	50	3000	40	0.1	40	0.2	10000	1
E100110	candidateIDs_2	19	-72	100	33	2	8	2	4	4	16.6666666666667	-30	1	1	1	1	2	0	32	-70	10	4.5e-05	5.5e-05	0	0.035	-80	0	-115	0.00105333333333333	39.88	65.8	2600	0.629	0.2	-72	-72	0.00024	2	8	130.5	10	50	3000	40	0.1	40	0.2	10000	1
B100110	candidateIDs_19	19	-72	100	33	2	8	2	4	1	16.6666666666667	-30	1	1	1	1	2	0	32	-70	10	4.5e-05	5.5e-05	0	0.035	-80	0	-115	0.00266666666666667	52	90.1	1073.2	0.952	0.2	-72	-72	0.00024	2	8	130.5	10	50	3000	40	0.1	40	0.2	10000	1
B100110	candidateIDs_19	19	-72	100	33	2	8	2	4	2	16.6666666666667	-30	1	1	1	1	2	0	32	-70	10	4.5e-05	5.5e-05	0	0.035	-80	0	-115	0.004	52	90.1	1073.2	0.952	0.2	-72	-72	0.00024	2	8	130.5	10	50	3000	40	0.1	40	0.2	10000	1
B100110	candidateIDs_19	19	-72	100	33	2	8	2	4	3	16.6666666666667	-30	1	1	1	1	2	0	32	-70	10	4.5e-05	5.5e-05	0	0.035	-80	0	-115	0.00148	38.63	273.4	1022	0.775	0.2	-72	-72	0.00024	2	8	130.5	10	50	3000	40	0.1	40	0.2	10000	1
B100110	candidateIDs_19	19	-72	100	33	2	8	2	4	4	16.6666666666667	-30	1	1	1	1	2	0	32	-70	10	4.5e-05	5.5e-05	0	0.035	-80	0	-115	0.00105333333333333	39.88	65.8	2600	0.629	0.2	-72	-72	0.00024	2	8	130.5	10	50	3000	40	0.1	40	0.2	10000	1
A092110	candidateIDs_7	19	-72	100	33	2	8	2	4	1	16.6666666666667	-30	1	1	1	1	2	0	32	-70	10	4.5e-05	5.5e-05	0	0.035	-80	0	-115	0.00266666666666667	52	90.1	1073.2	0.952	0.2	-72	-72	0.00024	2	8	130.5	10	50	3000	40	0.1	40	0.2	10000	1
A092110	candidateIDs_7	19	-72	100	33	2	8	2	4	2	16.6666666666667	-30	1	1	1	1	2	0	32	-70	10	4.5e-05	5.5e-05	0	0.035	-80	0	-115	0.004	52	90.1	1073.2	0.952	0.2	-72	-72	0.00024	2	8	130.5	10	50	3000	40	0.1	40	0.2	10000	1
A092110	candidateIDs_7	19	-72	100	33	2	8	2	4	3	16.6666666666667	-30	1	1	1	1	2	0	32	-70	10	4.5e-05	5.5e-05	0	0.035	-80	0	-115	0.00148	38.63	273.4	1022	0.775	0.2	-72	-72	0.00024	2	8	130.5	10	50	3000	40	0.1	40	0.2	10000	1
A092110	candidateIDs_7	19	-72	100	33	2	8	2	4	4	16.6666666666667	-30	1	1	1	1	2	0	32	-70	10	4.5e-05	5.5e-05	0	0.035	-80	0	-115	0.00105333333333333	39.88	65.8	2600	0.629	0.2	-72	-72	0.00024	2	8	130.5	10	50	3000	40	0.1	40	0.2	10000	1
E092910	candidateIDs_18	19	-72	100	33	2	8	2	4	1	16.6666666666667	-30	1	1	1	1	2	0	32	-70	10	4.5e-05	5.5e-05	0	0.035	-80	0	-115	0.00266666666666667	52	90.1	1073.2	0.952	0.2	-72	-72	0.00024	2	8	130.5	10	50	3000	40	0.1	40	0.2	10000	1
E092910	candidateIDs_18	19	-72	100	33	2	8	2	4	2	16.6666666666667	-30	1	1	1	1	2	0	32	-70	10	4.5e-05	5.5e-05	0	0.035	-80	0	-115	0.004	52	90.1	1073.2	0.952	0.2	-72	-72	0.00024	2	8	130.5	10	50	3000	40	0.1	40	0.2	10000	1
E092910	candidateIDs_18	19	-72	100	33	2	8	2	4	3	16.6666666666667	-30	1	1	1	1	2	0	32	-70	10	4.5e-05	5.5e-05	0	0.035	-80	0	-115	0.00148	38.63	273.4	1022	0.775	0.2	-72	-72	0.00024	2	8	130.5	10	50	3000	40	0.1	40	0.2	10000	1
E092910	candidateIDs_18	19	-72	100	33	2	8	2	4	4	16.6666666666667	-30	1	1	1	1	2	0	32	-70	10	4.5e-05	5.5e-05	0	0.035	-80	0	-115	0.00105333333333333	39.88	65.8	2600	0.629	0.2	-72	-72	0.00024	2	8	130.5	10	50	3000	40	0.1	40	0.2	10000	1
E101310	candidateIDs_33	19	-72	100	33	2	8	2	4	1	16.6666666666667	-30	1	1	1	1	2	0	32	-70	10	4.5e-05	5.5e-05	0	0.035	-80	0	-115	0.00266666666666667	52	90.1	1073.2	0.952	0.2	-72	-72	0.00024	2	8	130.5	10	50	3000	40	0.1	40	0.2	10000	1
E101310	candidateIDs_33	19	-72	100	33	2	8	2	4	2	16.6666666666667	-30	1	1	1	1	2	0	32	-70	10	4.5e-05	5.5e-05	0	0.035	-80	0	-115	0.004	52	90.1	1073.2	0.952	0.2	-72	-72	0.00024	2	8	130.5	10	50	3000	40	0.1	40	0.2	10000	1
E101310	candidateIDs_33	19	-72	100	33	2	8	2	4	3	16.6666666666667	-30	1	1	1	1	2	0	32	-70	10	4.5e-05	5.5e-05	0	0.035	-80	0	-115	0.00148	38.63	273.4	1022	0.775	0.2	-72	-72	0.00024	2	8	130.5	10	50	3000	40	0.1	40	0.2	10000	1
E101310	candidateIDs_33	19	-72	100	33	2	8	2	4	4	16.6666666666667	-30	1	1	1	1	2	0	32	-70	10	4.5e-05	5.5e-05	0	0.035	-80	0	-115	0.00105333333333333	39.88	65.8	2600	0.629	0.2	-72	-72	0.00024	2	8	130.5	10	50	3000	40	0.1	40	0.2	10000	1
D100810	candidateIDs_23	19	-72	100	33	2	8	2	4	1	16.6666666666667	-30	1	1	1	1	2	0	32	-70	10	4.5e-05	5.5e-05	0	0.035	-80	0	-115	0.00266666666666667	52	90.1	1073.2	0.952	0.2	-72	-72	0.00024	2	8	130.5	10	50	3000	40	0.1	40	0.2	10000	1
D100810	candidateIDs_23	19	-72	100	33	2	8	2	4	2	16.6666666666667	-30	1	1	1	1	2	0	32	-70	10	4.5e-05	5.5e-05	0	0.035	-80	0	-115	0.004	52	90.1	1073.2	0.952	0.2	-72	-72	0.00024	2	8	130.5	10	50	3000	40	0.1	40	0.2	10000	1
D100810	candidateIDs_23	19	-72	100	33	2	8	2	4	3	16.6666666666667	-30	1	1	1	1	2	0	32	-70	10	4.5e-05	5.5e-05	0	0.035	-80	0	-115	0.00148	38.63	273.4	1022	0.775	0.2	-72	-72	0.00024	2	8	130.5	10	50	3000	40	0.1	40	0.2	10000	1
D100810	candidateIDs_23	19	-72	100	33	2	8	2	4	4	16.6666666666667	-30	1	1	1	1	2	0	32	-70	10	4.5e-05	5.5e-05	0	0.035	-80	0	-115	0.00105333333333333	39.88	65.8	2600	0.629	0.2	-72	-72	0.00024	2	8	130.5	10	50	3000	40	0.1	40	0.2	10000	1
E101210	candidateIDs_27	19	-72	100	33	2	8	2	4	1	16.6666666666667	-30	1	1	1	1	2	0	32	-70	10	4.5e-05	5.5e-05	0	0.035	-80	0	-115	0.00266666666666667	52	90.1	1073.2	0.952	0.2	-72	-72	0.00024	2	8	130.5	10	50	3000	40	0.1	40	0.2	10000	1
E101210	candidateIDs_27	19	-72	100	33	2	8	2	4	2	16.6666666666667	-30	1	1	1	1	2	0	32	-70	10	4.5e-05	5.5e-05	0	0.035	-80	0	-115	0.004	52	90.1	1073.2	0.952	0.2	-72	-72	0.00024	2	8	130.5	10	50	3000	40	0.1	40	0.2	10000	1
E101210	candidateIDs_27	19	-72	100	33	2	8	2	4	3	16.6666666666667	-30	1	1	1	1	2	0	32	-70	10	4.5e-05	5.5e-05	0	0.035	-80	0	-115	0.00148	38.63	273.4	1022	0.775	0.2	-72	-72	0.00024	2	8	130.5	10	50	3000	40	0.1	40	0.2	10000	1
E101210	candidateIDs_27	19	-72	100	33	2	8	2	4	4	16.6666666666667	-30	1	1	1	1	2	0	32	-70	10	4.5e-05	5.5e-05	0	0.035	-80	0	-115	0.00105333333333333	39.88	65.8	2600	0.629	0.2	-72	-72	0.00024	2	8	130.5	10	50	3000	40	0.1	40	0.2	10000	1
C092810	candidateIDs_13	19	-72	100	33	2	8	2	4	1	16.6666666666667	-30	1	1	1	1	2	0	32	-70	10	4.5e-05	5.5e-05	0	0.035	-80	0	-115	0.00266666666666667	52	90.1	1073.2	0.952	0.2	-72	-72	0.00024	2	8	130.5	10	50	3000	40	0.1	40	0.2	10000	1
C092810	candidateIDs_13	19	-72	100	33	2	8	2	4	2	16.6666666666667	-30	1	1	1	1	2	0	32	-70	10	4.5e-05	5.5e-05	0	0.035	-80	0	-115	0.004	52	90.1	1073.2	0.952	0.2	-72	-72	0.00024	2	8	130.5	10	50	3000	40	0.1	40	0.2	10000	1
C092810	candidateIDs_13	19	-72	100	33	2	8	2	4	3	16.6666666666667	-30	1	1	1	1	2	0	32	-70	10	4.5e-05	5.5e-05	0	0.035	-80	0	-115	0.00148	38.63	273.4	1022	0.775	0.2	-72	-72	0.00024	2	8	130.5	10	50	3000	40	0.1	40	0.2	10000	1
C092810	candidateIDs_13	19	-72	100	33	2	8	2	4	4	16.6666666666667	-30	1	1	1	1	2	0	32	-70	10	4.5e-05	5.5e-05	0	0.035	-80	0	-115	0.00105333333333333	39.88	65.8	2600	0.629	0.2	-72	-72	0.00024	2	8	130.5	10	50	3000	40	0.1	40	0.2	10000	1
M101210	candidateIDs_30	19	-72	100	33	2	8	2	4	1	16.6666666666667	-30	1	1	1	1	2	0	32	-70	10	4.5e-05	5.5e-05	0	0.035	-80	0	-115	0.00266666666666667	52	90.1	1073.2	0.952	0.2	-72	-72	0.00024	2	8	130.5	10	50	3000	40	0.1	40	0.2	10000	1
M101210	candidateIDs_30	19	-72	100	33	2	8	2	4	2	16.6666666666667	-30	1	1	1	1	2	0	32	-70	10	4.5e-05	5.5e-05	0	0.035	-80	0	-115	0.004	52	90.1	1073.2	0.952	0.2	-72	-72	0.00024	2	8	130.5	10	50	3000	40	0.1	40	0.2	10000	1
M101210	candidateIDs_30	19	-72	100	33	2	8	2	4	3	16.6666666666667	-30	1	1	1	1	2	0	32	-70	10	4.5e-05	5.5e-05	0	0.035	-80	0	-115	0.00148	38.63	273.4	1022	0.775	0.2	-72	-72	0.00024	2	8	130.5	10	50	3000	40	0.1	40	0.2	10000	1
M101210	candidateIDs_30	19	-72	100	33	2	8	2	4	4	16.6666666666667	-30	1	1	1	1	2	0	32	-70	10	4.5e-05	5.5e-05	0	0.035	-80	0	-115	0.00105333333333333	39.88	65.8	2600	0.629	0.2	-72	-72	0.00024	2	8	130.5	10	50	3000	40	0.1	40	0.2	10000	1
A101210	candidateIDs_24	19	-72	100	33	2	8	2	4	1	16.6666666666667	-30	1	1	1	1	2	0	32	-70	10	4.5e-05	5.5e-05	0	0.035	-80	0	-115	0.00266666666666667	52	90.1	1073.2	0.952	0.2	-72	-72	0.00024	2	8	130.5	10	50	3000	40	0.1	40	0.2	10000	1
A101210	candidateIDs_24	19	-72	100	33	2	8	2	4	2	16.6666666666667	-30	1	1	1	1	2	0	32	-70	10	4.5e-05	5.5e-05	0	0.035	-80	0	-115	0.004	52	90.1	1073.2	0.952	0.2	-72	-72	0.00024	2	8	130.5	10	50	3000	40	0.1	40	0.2	10000	1
A101210	candidateIDs_24	19	-72	100	33	2	8	2	4	3	16.6666666666667	-30	1	1	1	1	2	0	32	-70	10	4.5e-05	5.5e-05	0	0.035	-80	0	-115	0.00148	38.63	273.4	1022	0.775	0.2	-72	-72	0.00024	2	8	130.5	10	50	3000	40	0.1	40	0.2	10000	1
A101210	candidateIDs_24	19	-72	100	33	2	8	2	4	4	16.6666666666667	-30	1	1	1	1	2	0	32	-70	10	4.5e-05	5.5e-05	0	0.035	-80	0	-115	0.00105333333333333	39.88	65.8	2600	0.629	0.2	-72	-72	0.00024	2	8	130.5	10	50	3000	40	0.1	40	0.2	10000	1
E092710	candidateIDs_11	19	-72	100	33	2	8	2	4	1	16.6666666666667	-30	1	1	1	1	2	0	32	-70	10	4.5e-05	5.5e-05	0	0.035	-80	0	-115	0.00266666666666667	52	90.1	1073.2	0.952	0.2	-72	-72	0.00024	2	8	130.5	10	50	3000	40	0.1	40	0.2	10000	1
E092710	candidateIDs_11	19	-72	100	33	2	8	2	4	2	16.6666666666667	-30	1	1	1	1	2	0	32	-70	10	4.5e-05	5.5e-05	0	0.035	-80	0	-115	0.004	52	90.1	1073.2	0.952	0.2	-72	-72	0.00024	2	8	130.5	10	50	3000	40	0.1	40	0.2	10000	1
E092710	candidateIDs_11	19	-72	100	33	2	8	2	4	3	16.6666666666667	-30	1	1	1	1	2	0	32	-70	10	4.5e-05	5.5e-05	0	0.035	-80	0	-115	0.00148	38.63	273.4	1022	0.775	0.2	-72	-72	0.00024	2	8	130.5	10	50	3000	40	0.1	40	0.2	10000	1
E092710	candidateIDs_11	19	-72	100	33	2	8	2	4	4	16.6666666666667	-30	1	1	1	1	2	0	32	-70	10	4.5e-05	5.5e-05	0	0.035	-80	0	-115	0.00105333333333333	39.88	65.8	2600	0.629	0.2	-72	-72	0.00024	2	8	130.5	10	50	3000	40	0.1	40	0.2	10000	1
B101310	candidateIDs_31	19	-72	100	33	2	8	2	4	1	16.6666666666667	-30	1	1	1	1	2	0	32	-70	10	4.5e-05	5.5e-05	0	0.035	-80	0	-115	0.00266666666666667	52	90.1	1073.2	0.952	0.2	-72	-72	0.00024	2	8	130.5	10	50	3000	40	0.1	40	0.2	10000	1
B101310	candidateIDs_31	19	-72	100	33	2	8	2	4	2	16.6666666666667	-30	1	1	1	1	2	0	32	-70	10	4.5e-05	5.5e-05	0	0.035	-80	0	-115	0.004	52	90.1	1073.2	0.952	0.2	-72	-72	0.00024	2	8	130.5	10	50	3000	40	0.1	40	0.2	10000	1
B101310	candidateIDs_31	19	-72	100	33	2	8	2	4	3	16.6666666666667	-30	1	1	1	1	2	0	32	-70	10	4.5e-05	5.5e-05	0	0.035	-80	0	-115	0.00148	38.63	273.4	1022	0.775	0.2	-72	-72	0.00024	2	8	130.5	10	50	3000	40	0.1	40	0.2	10000	1
B101310	candidateIDs_31	19	-72	100	33	2	8	2	4	4	16.6666666666667	-30	1	1	1	1	2	0	32	-70	10	4.5e-05	5.5e-05	0	0.035	-80	0	-115	0.00105333333333333	39.88	65.8	2600	0.629	0.2	-72	-72	0.00024	2	8	130.5	10	50	3000	40	0.1	40	0.2	10000	1
C092910	candidateIDs_16	19	-72	100	33	2	8	2	4	1	16.6666666666667	-30	1	1	1	1	2	0	32	-70	10	4.5e-05	5.5e-05	0	0.035	-80	0	-115	0.00266666666666667	52	90.1	1073.2	0.952	0.2	-72	-72	0.00024	2	8	130.5	10	50	3000	40	0.1	40	0.2	10000	1
C092910	candidateIDs_16	19	-72	100	33	2	8	2	4	2	16.6666666666667	-30	1	1	1	1	2	0	32	-70	10	4.5e-05	5.5e-05	0	0.035	-80	0	-115	0.004	52	90.1	1073.2	0.952	0.2	-72	-72	0.00024	2	8	130.5	10	50	3000	40	0.1	40	0.2	10000	1
C092910	candidateIDs_16	19	-72	100	33	2	8	2	4	3	16.6666666666667	-30	1	1	1	1	2	0	32	-70	10	4.5e-05	5.5e-05	0	0.035	-80	0	-115	0.00148	38.63	273.4	1022	0.775	0.2	-72	-72	0.00024	2	8	130.5	10	50	3000	40	0.1	40	0.2	10000	1
C092910	candidateIDs_16	19	-72	100	33	2	8	2	4	4	16.6666666666667	-30	1	1	1	1	2	0	32	-70	10	4.5e-05	5.5e-05	0	0.035	-80	0	-115	0.00105333333333333	39.88	65.8	2600	0.629	0.2	-72	-72	0.00024	2	8	130.5	10	50	3000	40	0.1	40	0.2	10000	1
A092810	candidateIDs_12	19	-72	100	33	2	8	2	4	1	16.6666666666667	-30	1	1	1	1	2	0	32	-70	10	4.5e-05	5.5e-05	0	0.035	-80	0	-115	0.00266666666666667	52	90.1	1073.2	0.952	0.2	-72	-72	0.00024	2	8	130.5	10	50	3000	40	0.1	40	0.2	10000	1
A092810	candidateIDs_12	19	-72	100	33	2	8	2	4	2	16.6666666666667	-30	1	1	1	1	2	0	32	-70	10	4.5e-05	5.5e-05	0	0.035	-80	0	-115	0.004	52	90.1	1073.2	0.952	0.2	-72	-72	0.00024	2	8	130.5	10	50	3000	40	0.1	40	0.2	10000	1
A092810	candidateIDs_12	19	-72	100	33	2	8	2	4	3	16.6666666666667	-30	1	1	1	1	2	0	32	-70	10	4.5e-05	5.5e-05	0	0.035	-80	0	-115	0.00148	38.63	273.4	1022	0.775	0.2	-72	-72	0.00024	2	8	130.5	10	50	3000	40	0.1	40	0.2	10000	1
A092810	candidateIDs_12	19	-72	100	33	2	8	2	4	4	16.6666666666667	-30	1	1	1	1	2	0	32	-70	10	4.5e-05	5.5e-05	0	0.035	-80	0	-115	0.00105333333333333	39.88	65.8	2600	0.629	0.2	-72	-72	0.00024	2	8	130.5	10	50	3000	40	0.1	40	0.2	10000	1
D091810	candidateIDs_4	19	-72	100	33	2	8	2	4	1	16.6666666666667	-30	1	1	1	1	2	0	32	-70	10	4.5e-05	5.5e-05	0	0.035	-80	0	-115	0.00266666666666667	52	90.1	1073.2	0.952	0.2	-72	-72	0.00024	2	8	130.5	10	50	3000	40	0.1	40	0.2	10000	1
D091810	candidateIDs_4	19	-72	100	33	2	8	2	4	2	16.6666666666667	-30	1	1	1	1	2	0	32	-70	10	4.5e-05	5.5e-05	0	0.035	-80	0	-115	0.004	52	90.1	1073.2	0.952	0.2	-72	-72	0.00024	2	8	130.5	10	50	3000	40	0.1	40	0.2	10000	1
D091810	candidateIDs_4	19	-72	100	33	2	8	2	4	3	16.6666666666667	-30	1	1	1	1	2	0	32	-70	10	4.5e-05	5.5e-05	0	0.035	-80	0	-115	0.00148	38.63	273.4	1022	0.775	0.2	-72	-72	0.00024	2	8	130.5	10	50	3000	40	0.1	40	0.2	10000	1
D091810	candidateIDs_4	19	-72	100	33	2	8	2	4	4	16.6666666666667	-30	1	1	1	1	2	0	32	-70	10	4.5e-05	5.5e-05	0	0.035	-80	0	-115	0.00105333333333333	39.88	65.8	2600	0.629	0.2	-72	-72	0.00024	2	8	130.5	10	50	3000	40	0.1	40	0.2	10000	1
F091810	candidateIDs_6	19	-72	100	33	2	8	2	4	1	16.6666666666667	-30	1	1	1	1	2	0	32	-70	10	4.5e-05	5.5e-05	0	0.035	-80	0	-115	0.00266666666666667	52	90.1	1073.2	0.952	0.2	-72	-72	0.00024	2	8	130.5	10	50	3000	40	0.1	40	0.2	10000	1
F091810	candidateIDs_6	19	-72	100	33	2	8	2	4	2	16.6666666666667	-30	1	1	1	1	2	0	32	-70	10	4.5e-05	5.5e-05	0	0.035	-80	0	-115	0.004	52	90.1	1073.2	0.952	0.2	-72	-72	0.00024	2	8	130.5	10	50	3000	40	0.1	40	0.2	10000	1
F091810	candidateIDs_6	19	-72	100	33	2	8	2	4	3	16.6666666666667	-30	1	1	1	1	2	0	32	-70	10	4.5e-05	5.5e-05	0	0.035	-80	0	-115	0.00148	38.63	273.4	1022	0.775	0.2	-72	-72	0.00024	2	8	130.5	10	50	3000	40	0.1	40	0.2	10000	1
F091810	candidateIDs_6	19	-72	100	33	2	8	2	4	4	16.6666666666667	-30	1	1	1	1	2	0	32	-70	10	4.5e-05	5.5e-05	0	0.035	-80	0	-115	0.00105333333333333	39.88	65.8	2600	0.629	0.2	-72	-72	0.00024	2	8	130.5	10	50	3000	40	0.1	40	0.2	10000	1
K092810	candidateIDs_14	2	-73	100	33	2	8	2	4	1	16.6666666666667	-30	1	1	1	1	2	0	32	-70	10	4.5e-05	5.5e-05	0	0.035	-80	0	-115	0.00266666666666667	52	90.1	1073.2	0.952	0.2	-73	-73	0.00024	2	8	130.5	10	50	3000	40	0.1	40	0.2	10000	1
K092810	candidateIDs_14	2	-73	100	33	2	8	2	4	2	16.6666666666667	-30	1	1	1	1	2	0	32	-70	10	4.5e-05	5.5e-05	0	0.035	-80	0	-115	0.004	52	90.1	1073.2	0.952	0.2	-73	-73	0.00024	2	8	130.5	10	50	3000	40	0.1	40	0.2	10000	1
K092810	candidateIDs_14	2	-73	100	33	2	8	2	4	3	16.6666666666667	-30	1	1	1	1	2	0	32	-70	10	4.5e-05	5.5e-05	0	0.035	-80	0	-115	0.00148	38.63	273.4	1022	0.775	0.2	-73	-73	0.00024	2	8	130.5	10	50	3000	40	0.1	40	0.2	10000	1
K092810	candidateIDs_14	2	-73	100	33	2	8	2	4	4	16.6666666666667	-30	1	1	1	1	2	0	32	-70	10	4.5e-05	5.5e-05	0	0.035	-80	0	-115	0.00105333333333333	39.88	65.8	2600	0.629	0.2	-73	-73	0.00024	2	8	130.5	10	50	3000	40	0.1	40	0.2	10000	1
H101310	candidateIDs_36	2	-73	100	33	2	8	2	4	1	16.6666666666667	-30	1	1	1	1	2	0	32	-70	10	4.5e-05	5.5e-05	0	0.035	-80	0	-115	0.00266666666666667	52	90.1	1073.2	0.952	0.2	-73	-73	0.00024	2	8	130.5	10	50	3000	40	0.1	40	0.2	10000	1
H101310	candidateIDs_36	2	-73	100	33	2	8	2	4	2	16.6666666666667	-30	1	1	1	1	2	0	32	-70	10	4.5e-05	5.5e-05	0	0.035	-80	0	-115	0.004	52	90.1	1073.2	0.952	0.2	-73	-73	0.00024	2	8	130.5	10	50	3000	40	0.1	40	0.2	10000	1
H101310	candidateIDs_36	2	-73	100	33	2	8	2	4	3	16.6666666666667	-30	1	1	1	1	2	0	32	-70	10	4.5e-05	5.5e-05	0	0.035	-80	0	-115	0.00148	38.63	273.4	1022	0.775	0.2	-73	-73	0.00024	2	8	130.5	10	50	3000	40	0.1	40	0.2	10000	1
H101310	candidateIDs_36	2	-73	100	33	2	8	2	4	4	16.6666666666667	-30	1	1	1	1	2	0	32	-70	10	4.5e-05	5.5e-05	0	0.035	-80	0	-115	0.00105333333333333	39.88	65.8	2600	0.629	0.2	-73	-73	0.00024	2	8	130.5	10	50	3000	40	0.1	40	0.2	10000	1
E091810	candidateIDs_5	2	-73	100	33	2	8	2	4	1	16.6666666666667	-30	1	1	1	1	2	0	32	-70	10	4.5e-05	5.5e-05	0	0.035	-80	0	-115	0.00266666666666667	52	90.1	1073.2	0.952	0.2	-73	-73	0.00024	2	8	130.5	10	50	3000	40	0.1	40	0.2	10000	1
E091810	candidateIDs_5	2	-73	100	33	2	8	2	4	2	16.6666666666667	-30	1	1	1	1	2	0	32	-70	10	4.5e-05	5.5e-05	0	0.035	-80	0	-115	0.004	52	90.1	1073.2	0.952	0.2	-73	-73	0.00024	2	8	130.5	10	50	3000	40	0.1	40	0.2	10000	1
E091810	candidateIDs_5	2	-73	100	33	2	8	2	4	3	16.6666666666667	-30	1	1	1	1	2	0	32	-70	10	4.5e-05	5.5e-05	0	0.035	-80	0	-115	0.00148	38.63	273.4	1022	0.775	0.2	-73	-73	0.00024	2	8	130.5	10	50	3000	40	0.1	40	0.2	10000	1
E091810	candidateIDs_5	2	-73	100	33	2	8	2	4	4	16.6666666666667	-30	1	1	1	1	2	0	32	-70	10	4.5e-05	5.5e-05	0	0.035	-80	0	-115	0.00105333333333333	39.88	65.8	2600	0.629	0.2	-73	-73	0.00024	2	8	130.5	10	50	3000	40	0.1	40	0.2	10000	1
D101310	candidateIDs_32	2	-73	100	33	2	8	2	4	1	16.6666666666667	-30	1	1	1	1	2	0	32	-70	10	4.5e-05	5.5e-05	0	0.035	-80	0	-115	0.00266666666666667	52	90.1	1073.2	0.952	0.2	-73	-73	0.00024	2	8	130.5	10	50	3000	40	0.1	40	0.2	10000	1
D101310	candidateIDs_32	2	-73	100	33	2	8	2	4	2	16.6666666666667	-30	1	1	1	1	2	0	32	-70	10	4.5e-05	5.5e-05	0	0.035	-80	0	-115	0.004	52	90.1	1073.2	0.952	0.2	-73	-73	0.00024	2	8	130.5	10	50	3000	40	0.1	40	0.2	10000	1
D101310	candidateIDs_32	2	-73	100	33	2	8	2	4	3	16.6666666666667	-30	1	1	1	1	2	0	32	-70	10	4.5e-05	5.5e-05	0	0.035	-80	0	-115	0.00148	38.63	273.4	1022	0.775	0.2	-73	-73	0.00024	2	8	130.5	10	50	3000	40	0.1	40	0.2	10000	1
D101310	candidateIDs_32	2	-73	100	33	2	8	2	4	4	16.6666666666667	-30	1	1	1	1	2	0	32	-70	10	4.5e-05	5.5e-05	0	0.035	-80	0	-115	0.00105333333333333	39.88	65.8	2600	0.629	0.2	-73	-73	0.00024	2	8	130.5	10	50	3000	40	0.1	40	0.2	10000	1
F101310	candidateIDs_34	2	-73	100	33	2	8	2	4	1	16.6666666666667	-30	1	1	1	1	2	0	32	-70	10	4.5e-05	5.5e-05	0	0.035	-80	0	-115	0.00266666666666667	52	90.1	1073.2	0.952	0.2	-73	-73	0.00024	2	8	130.5	10	50	3000	40	0.1	40	0.2	10000	1
F101310	candidateIDs_34	2	-73	100	33	2	8	2	4	2	16.6666666666667	-30	1	1	1	1	2	0	32	-70	10	4.5e-05	5.5e-05	0	0.035	-80	0	-115	0.004	52	90.1	1073.2	0.952	0.2	-73	-73	0.00024	2	8	130.5	10	50	3000	40	0.1	40	0.2	10000	1
F101310	candidateIDs_34	2	-73	100	33	2	8	2	4	3	16.6666666666667	-30	1	1	1	1	2	0	32	-70	10	4.5e-05	5.5e-05	0	0.035	-80	0	-115	0.00148	38.63	273.4	1022	0.775	0.2	-73	-73	0.00024	2	8	130.5	10	50	3000	40	0.1	40	0.2	10000	1
F101310	candidateIDs_34	2	-73	100	33	2	8	2	4	4	16.6666666666667	-30	1	1	1	1	2	0	32	-70	10	4.5e-05	5.5e-05	0	0.035	-80	0	-115	0.00105333333333333	39.88	65.8	2600	0.629	0.2	-73	-73	0.00024	2	8	130.5	10	50	3000	40	0.1	40	0.2	10000	1
E100110	candidateIDs_20	2	-73	100	33	2	8	2	4	1	16.6666666666667	-30	1	1	1	1	2	0	32	-70	10	4.5e-05	5.5e-05	0	0.035	-80	0	-115	0.00266666666666667	52	90.1	1073.2	0.952	0.2	-73	-73	0.00024	2	8	130.5	10	50	3000	40	0.1	40	0.2	10000	1
E100110	candidateIDs_20	2	-73	100	33	2	8	2	4	2	16.6666666666667	-30	1	1	1	1	2	0	32	-70	10	4.5e-05	5.5e-05	0	0.035	-80	0	-115	0.004	52	90.1	1073.2	0.952	0.2	-73	-73	0.00024	2	8	130.5	10	50	3000	40	0.1	40	0.2	10000	1
E100110	candidateIDs_20	2	-73	100	33	2	8	2	4	3	16.6666666666667	-30	1	1	1	1	2	0	32	-70	10	4.5e-05	5.5e-05	0	0.035	-80	0	-115	0.00148	38.63	273.4	1022	0.775	0.2	-73	-73	0.00024	2	8	130.5	10	50	3000	40	0.1	40	0.2	10000	1
E100110	candidateIDs_20	2	-73	100	33	2	8	2	4	4	16.6666666666667	-30	1	1	1	1	2	0	32	-70	10	4.5e-05	5.5e-05	0	0.035	-80	0	-115	0.00105333333333333	39.88	65.8	2600	0.629	0.2	-73	-73	0.00024	2	8	130.5	10	50	3000	40	0.1	40	0.2	10000	1
G101310	candidateIDs_35	2	-73	100	33	2	8	2	4	1	16.6666666666667	-30	1	1	1	1	2	0	32	-70	10	4.5e-05	5.5e-05	0	0.035	-80	0	-115	0.00266666666666667	52	90.1	1073.2	0.952	0.2	-73	-73	0.00024	2	8	130.5	10	50	3000	40	0.1	40	0.2	10000	1
G101310	candidateIDs_35	2	-73	100	33	2	8	2	4	2	16.6666666666667	-30	1	1	1	1	2	0	32	-70	10	4.5e-05	5.5e-05	0	0.035	-80	0	-115	0.004	52	90.1	1073.2	0.952	0.2	-73	-73	0.00024	2	8	130.5	10	50	3000	40	0.1	40	0.2	10000	1
G101310	candidateIDs_35	2	-73	100	33	2	8	2	4	3	16.6666666666667	-30	1	1	1	1	2	0	32	-70	10	4.5e-05	5.5e-05	0	0.035	-80	0	-115	0.00148	38.63	273.4	1022	0.775	0.2	-73	-73	0.00024	2	8	130.5	10	50	3000	40	0.1	40	0.2	10000	1
G101310	candidateIDs_35	2	-73	100	33	2	8	2	4	4	16.6666666666667	-30	1	1	1	1	2	0	32	-70	10	4.5e-05	5.5e-05	0	0.035	-80	0	-115	0.00105333333333333	39.88	65.8	2600	0.629	0.2	-73	-73	0.00024	2	8	130.5	10	50	3000	40	0.1	40	0.2	10000	1
I101210	candidateIDs_29	2	-73	100	33	2	8	2	4	1	16.6666666666667	-30	1	1	1	1	2	0	32	-70	10	4.5e-05	5.5e-05	0	0.035	-80	0	-115	0.00266666666666667	52	90.1	1073.2	0.952	0.2	-73	-73	0.00024	2	8	130.5	10	50	3000	40	0.1	40	0.2	10000	1
I101210	candidateIDs_29	2	-73	100	33	2	8	2	4	2	16.6666666666667	-30	1	1	1	1	2	0	32	-70	10	4.5e-05	5.5e-05	0	0.035	-80	0	-115	0.004	52	90.1	1073.2	0.952	0.2	-73	-73	0.00024	2	8	130.5	10	50	3000	40	0.1	40	0.2	10000	1
I101210	candidateIDs_29	2	-73	100	33	2	8	2	4	3	16.6666666666667	-30	1	1	1	1	2	0	32	-70	10	4.5e-05	5.5e-05	0	0.035	-80	0	-115	0.00148	38.63	273.4	1022	0.775	0.2	-73	-73	0.00024	2	8	130.5	10	50	3000	40	0.1	40	0.2	10000	1
I101210	candidateIDs_29	2	-73	100	33	2	8	2	4	4	16.6666666666667	-30	1	1	1	1	2	0	32	-70	10	4.5e-05	5.5e-05	0	0.035	-80	0	-115	0.00105333333333333	39.88	65.8	2600	0.629	0.2	-73	-73	0.00024	2	8	130.5	10	50	3000	40	0.1	40	0.2	10000	1
C101210	candidateIDs_2	2	-73	100	33	2	8	2	4	1	16.6666666666667	-30	1	1	1	1	2	0	32	-70	10	4.5e-05	5.5e-05	0	0.035	-80	0	-115	0.00266666666666667	52	90.1	1073.2	0.952	0.2	-73	-73	0.00024	2	8	130.5	10	50	3000	40	0.1	40	0.2	10000	1
C101210	candidateIDs_2	2	-73	100	33	2	8	2	4	2	16.6666666666667	-30	1	1	1	1	2	0	32	-70	10	4.5e-05	5.5e-05	0	0.035	-80	0	-115	0.004	52	90.1	1073.2	0.952	0.2	-73	-73	0.00024	2	8	130.5	10	50	3000	40	0.1	40	0.2	10000	1
C101210	candidateIDs_2	2	-73	100	33	2	8	2	4	3	16.6666666666667	-30	1	1	1	1	2	0	32	-70	10	4.5e-05	5.5e-05	0	0.035	-80	0	-115	0.00148	38.63	273.4	1022	0.775	0.2	-73	-73	0.00024	2	8	130.5	10	50	3000	40	0.1	40	0.2	10000	1
C101210	candidateIDs_2	2	-73	100	33	2	8	2	4	4	16.6666666666667	-30	1	1	1	1	2	0	32	-70	10	4.5e-05	5.5e-05	0	0.035	-80	0	-115	0.00105333333333333	39.88	65.8	2600	0.629	0.2	-73	-73	0.00024	2	8	130.5	10	50	3000	40	0.1	40	0.2	10000	1
B100110	candidateIDs_19	2	-73	100	33	2	8	2	4	1	16.6666666666667	-30	1	1	1	1	2	0	32	-70	10	4.5e-05	5.5e-05	0	0.035	-80	0	-115	0.00266666666666667	52	90.1	1073.2	0.952	0.2	-73	-73	0.00024	2	8	130.5	10	50	3000	40	0.1	40	0.2	10000	1
B100110	candidateIDs_19	2	-73	100	33	2	8	2	4	2	16.6666666666667	-30	1	1	1	1	2	0	32	-70	10	4.5e-05	5.5e-05	0	0.035	-80	0	-115	0.004	52	90.1	1073.2	0.952	0.2	-73	-73	0.00024	2	8	130.5	10	50	3000	40	0.1	40	0.2	10000	1
B100110	candidateIDs_19	2	-73	100	33	2	8	2	4	3	16.6666666666667	-30	1	1	1	1	2	0	32	-70	10	4.5e-05	5.5e-05	0	0.035	-80	0	-115	0.00148	38.63	273.4	1022	0.775	0.2	-73	-73	0.00024	2	8	130.5	10	50	3000	40	0.1	40	0.2	10000	1
B100110	candidateIDs_19	2	-73	100	33	2	8	2	4	4	16.6666666666667	-30	1	1	1	1	2	0	32	-70	10	4.5e-05	5.5e-05	0	0.035	-80	0	-115	0.00105333333333333	39.88	65.8	2600	0.629	0.2	-73	-73	0.00024	2	8	130.5	10	50	3000	40	0.1	40	0.2	10000	1
A092110	candidateIDs_7	2	-73	100	33	2	8	2	4	1	16.6666666666667	-30	1	1	1	1	2	0	32	-70	10	4.5e-05	5.5e-05	0	0.035	-80	0	-115	0.00266666666666667	52	90.1	1073.2	0.952	0.2	-73	-73	0.00024	2	8	130.5	10	50	3000	40	0.1	40	0.2	10000	1
A092110	candidateIDs_7	2	-73	100	33	2	8	2	4	2	16.6666666666667	-30	1	1	1	1	2	0	32	-70	10	4.5e-05	5.5e-05	0	0.035	-80	0	-115	0.004	52	90.1	1073.2	0.952	0.2	-73	-73	0.00024	2	8	130.5	10	50	3000	40	0.1	40	0.2	10000	1
A092110	candidateIDs_7	2	-73	100	33	2	8	2	4	3	16.6666666666667	-30	1	1	1	1	2	0	32	-70	10	4.5e-05	5.5e-05	0	0.035	-80	0	-115	0.00148	38.63	273.4	1022	0.775	0.2	-73	-73	0.00024	2	8	130.5	10	50	3000	40	0.1	40	0.2	10000	1
A092110	candidateIDs_7	2	-73	100	33	2	8	2	4	4	16.6666666666667	-30	1	1	1	1	2	0	32	-70	10	4.5e-05	5.5e-05	0	0.035	-80	0	-115	0.00105333333333333	39.88	65.8	2600	0.629	0.2	-73	-73	0.00024	2	8	130.5	10	50	3000	40	0.1	40	0.2	10000	1
E092910	candidateIDs_18	2	-73	100	33	2	8	2	4	1	16.6666666666667	-30	1	1	1	1	2	0	32	-70	10	4.5e-05	5.5e-05	0	0.035	-80	0	-115	0.00266666666666667	52	90.1	1073.2	0.952	0.2	-73	-73	0.00024	2	8	130.5	10	50	3000	40	0.1	40	0.2	10000	1
E092910	candidateIDs_18	2	-73	100	33	2	8	2	4	2	16.6666666666667	-30	1	1	1	1	2	0	32	-70	10	4.5e-05	5.5e-05	0	0.035	-80	0	-115	0.004	52	90.1	1073.2	0.952	0.2	-73	-73	0.00024	2	8	130.5	10	50	3000	40	0.1	40	0.2	10000	1
E092910	candidateIDs_18	2	-73	100	33	2	8	2	4	3	16.6666666666667	-30	1	1	1	1	2	0	32	-70	10	4.5e-05	5.5e-05	0	0.035	-80	0	-115	0.00148	38.63	273.4	1022	0.775	0.2	-73	-73	0.00024	2	8	130.5	10	50	3000	40	0.1	40	0.2	10000	1
E092910	candidateIDs_18	2	-73	100	33	2	8	2	4	4	16.6666666666667	-30	1	1	1	1	2	0	32	-70	10	4.5e-05	5.5e-05	0	0.035	-80	0	-115	0.00105333333333333	39.88	65.8	2600	0.629	0.2	-73	-73	0.00024	2	8	130.5	10	50	3000	40	0.1	40	0.2	10000	1
E101310	candidateIDs_33	2	-73	100	33	2	8	2	4	1	16.6666666666667	-30	1	1	1	1	2	0	32	-70	10	4.5e-05	5.5e-05	0	0.035	-80	0	-115	0.00266666666666667	52	90.1	1073.2	0.952	0.2	-73	-73	0.00024	2	8	130.5	10	50	3000	40	0.1	40	0.2	10000	1
E101310	candidateIDs_33	2	-73	100	33	2	8	2	4	2	16.6666666666667	-30	1	1	1	1	2	0	32	-70	10	4.5e-05	5.5e-05	0	0.035	-80	0	-115	0.004	52	90.1	1073.2	0.952	0.2	-73	-73	0.00024	2	8	130.5	10	50	3000	40	0.1	40	0.2	10000	1
E101310	candidateIDs_33	2	-73	100	33	2	8	2	4	3	16.6666666666667	-30	1	1	1	1	2	0	32	-70	10	4.5e-05	5.5e-05	0	0.035	-80	0	-115	0.00148	38.63	273.4	1022	0.775	0.2	-73	-73	0.00024	2	8	130.5	10	50	3000	40	0.1	40	0.2	10000	1
E101310	candidateIDs_33	2	-73	100	33	2	8	2	4	4	16.6666666666667	-30	1	1	1	1	2	0	32	-70	10	4.5e-05	5.5e-05	0	0.035	-80	0	-115	0.00105333333333333	39.88	65.8	2600	0.629	0.2	-73	-73	0.00024	2	8	130.5	10	50	3000	40	0.1	40	0.2	10000	1
D100810	candidateIDs_23	2	-73	100	33	2	8	2	4	1	16.6666666666667	-30	1	1	1	1	2	0	32	-70	10	4.5e-05	5.5e-05	0	0.035	-80	0	-115	0.00266666666666667	52	90.1	1073.2	0.952	0.2	-73	-73	0.00024	2	8	130.5	10	50	3000	40	0.1	40	0.2	10000	1
D100810	candidateIDs_23	2	-73	100	33	2	8	2	4	2	16.6666666666667	-30	1	1	1	1	2	0	32	-70	10	4.5e-05	5.5e-05	0	0.035	-80	0	-115	0.004	52	90.1	1073.2	0.952	0.2	-73	-73	0.00024	2	8	130.5	10	50	3000	40	0.1	40	0.2	10000	1
D100810	candidateIDs_23	2	-73	100	33	2	8	2	4	3	16.6666666666667	-30	1	1	1	1	2	0	32	-70	10	4.5e-05	5.5e-05	0	0.035	-80	0	-115	0.00148	38.63	273.4	1022	0.775	0.2	-73	-73	0.00024	2	8	130.5	10	50	3000	40	0.1	40	0.2	10000	1
D100810	candidateIDs_23	2	-73	100	33	2	8	2	4	4	16.6666666666667	-30	1	1	1	1	2	0	32	-70	10	4.5e-05	5.5e-05	0	0.035	-80	0	-115	0.00105333333333333	39.88	65.8	2600	0.629	0.2	-73	-73	0.00024	2	8	130.5	10	50	3000	40	0.1	40	0.2	10000	1
E101210	candidateIDs_27	2	-73	100	33	2	8	2	4	1	16.6666666666667	-30	1	1	1	1	2	0	32	-70	10	4.5e-05	5.5e-05	0	0.035	-80	0	-115	0.00266666666666667	52	90.1	1073.2	0.952	0.2	-73	-73	0.00024	2	8	130.5	10	50	3000	40	0.1	40	0.2	10000	1
E101210	candidateIDs_27	2	-73	100	33	2	8	2	4	2	16.6666666666667	-30	1	1	1	1	2	0	32	-70	10	4.5e-05	5.5e-05	0	0.035	-80	0	-115	0.004	52	90.1	1073.2	0.952	0.2	-73	-73	0.00024	2	8	130.5	10	50	3000	40	0.1	40	0.2	10000	1
E101210	candidateIDs_27	2	-73	100	33	2	8	2	4	3	16.6666666666667	-30	1	1	1	1	2	0	32	-70	10	4.5e-05	5.5e-05	0	0.035	-80	0	-115	0.00148	38.63	273.4	1022	0.775	0.2	-73	-73	0.00024	2	8	130.5	10	50	3000	40	0.1	40	0.2	10000	1
E101210	candidateIDs_27	2	-73	100	33	2	8	2	4	4	16.6666666666667	-30	1	1	1	1	2	0	32	-70	10	4.5e-05	5.5e-05	0	0.035	-80	0	-115	0.00105333333333333	39.88	65.8	2600	0.629	0.2	-73	-73	0.00024	2	8	130.5	10	50	3000	40	0.1	40	0.2	10000	1
C092810	candidateIDs_13	2	-73	100	33	2	8	2	4	1	16.6666666666667	-30	1	1	1	1	2	0	32	-70	10	4.5e-05	5.5e-05	0	0.035	-80	0	-115	0.00266666666666667	52	90.1	1073.2	0.952	0.2	-73	-73	0.00024	2	8	130.5	10	50	3000	40	0.1	40	0.2	10000	1
C092810	candidateIDs_13	2	-73	100	33	2	8	2	4	2	16.6666666666667	-30	1	1	1	1	2	0	32	-70	10	4.5e-05	5.5e-05	0	0.035	-80	0	-115	0.004	52	90.1	1073.2	0.952	0.2	-73	-73	0.00024	2	8	130.5	10	50	3000	40	0.1	40	0.2	10000	1
C092810	candidateIDs_13	2	-73	100	33	2	8	2	4	3	16.6666666666667	-30	1	1	1	1	2	0	32	-70	10	4.5e-05	5.5e-05	0	0.035	-80	0	-115	0.00148	38.63	273.4	1022	0.775	0.2	-73	-73	0.00024	2	8	130.5	10	50	3000	40	0.1	40	0.2	10000	1
C092810	candidateIDs_13	2	-73	100	33	2	8	2	4	4	16.6666666666667	-30	1	1	1	1	2	0	32	-70	10	4.5e-05	5.5e-05	0	0.035	-80	0	-115	0.00105333333333333	39.88	65.8	2600	0.629	0.2	-73	-73	0.00024	2	8	130.5	10	50	3000	40	0.1	40	0.2	10000	1
M101210	candidateIDs_30	2	-73	100	33	2	8	2	4	1	16.6666666666667	-30	1	1	1	1	2	0	32	-70	10	4.5e-05	5.5e-05	0	0.035	-80	0	-115	0.00266666666666667	52	90.1	1073.2	0.952	0.2	-73	-73	0.00024	2	8	130.5	10	50	3000	40	0.1	40	0.2	10000	1
M101210	candidateIDs_30	2	-73	100	33	2	8	2	4	2	16.6666666666667	-30	1	1	1	1	2	0	32	-70	10	4.5e-05	5.5e-05	0	0.035	-80	0	-115	0.004	52	90.1	1073.2	0.952	0.2	-73	-73	0.00024	2	8	130.5	10	50	3000	40	0.1	40	0.2	10000	1
M101210	candidateIDs_30	2	-73	100	33	2	8	2	4	3	16.6666666666667	-30	1	1	1	1	2	0	32	-70	10	4.5e-05	5.5e-05	0	0.035	-80	0	-115	0.00148	38.63	273.4	1022	0.775	0.2	-73	-73	0.00024	2	8	130.5	10	50	3000	40	0.1	40	0.2	10000	1
M101210	candidateIDs_30	2	-73	100	33	2	8	2	4	4	16.6666666666667	-30	1	1	1	1	2	0	32	-70	10	4.5e-05	5.5e-05	0	0.035	-80	0	-115	0.00105333333333333	39.88	65.8	2600	0.629	0.2	-73	-73	0.00024	2	8	130.5	10	50	3000	40	0.1	40	0.2	10000	1
A101210	candidateIDs_24	2	-73	100	33	2	8	2	4	1	16.6666666666667	-30	1	1	1	1	2	0	32	-70	10	4.5e-05	5.5e-05	0	0.035	-80	0	-115	0.00266666666666667	52	90.1	1073.2	0.952	0.2	-73	-73	0.00024	2	8	130.5	10	50	3000	40	0.1	40	0.2	10000	1
A101210	candidateIDs_24	2	-73	100	33	2	8	2	4	2	16.6666666666667	-30	1	1	1	1	2	0	32	-70	10	4.5e-05	5.5e-05	0	0.035	-80	0	-115	0.004	52	90.1	1073.2	0.952	0.2	-73	-73	0.00024	2	8	130.5	10	50	3000	40	0.1	40	0.2	10000	1
A101210	candidateIDs_24	2	-73	100	33	2	8	2	4	3	16.6666666666667	-30	1	1	1	1	2	0	32	-70	10	4.5e-05	5.5e-05	0	0.035	-80	0	-115	0.00148	38.63	273.4	1022	0.775	0.2	-73	-73	0.00024	2	8	130.5	10	50	3000	40	0.1	40	0.2	10000	1
A101210	candidateIDs_24	2	-73	100	33	2	8	2	4	4	16.6666666666667	-30	1	1	1	1	2	0	32	-70	10	4.5e-05	5.5e-05	0	0.035	-80	0	-115	0.00105333333333333	39.88	65.8	2600	0.629	0.2	-73	-73	0.00024	2	8	130.5	10	50	3000	40	0.1	40	0.2	10000	1
E092710	candidateIDs_11	2	-73	100	33	2	8	2	4	1	16.6666666666667	-30	1	1	1	1	2	0	32	-70	10	4.5e-05	5.5e-05	0	0.035	-80	0	-115	0.00266666666666667	52	90.1	1073.2	0.952	0.2	-73	-73	0.00024	2	8	130.5	10	50	3000	40	0.1	40	0.2	10000	1
E092710	candidateIDs_11	2	-73	100	33	2	8	2	4	2	16.6666666666667	-30	1	1	1	1	2	0	32	-70	10	4.5e-05	5.5e-05	0	0.035	-80	0	-115	0.004	52	90.1	1073.2	0.952	0.2	-73	-73	0.00024	2	8	130.5	10	50	3000	40	0.1	40	0.2	10000	1
E092710	candidateIDs_11	2	-73	100	33	2	8	2	4	3	16.6666666666667	-30	1	1	1	1	2	0	32	-70	10	4.5e-05	5.5e-05	0	0.035	-80	0	-115	0.00148	38.63	273.4	1022	0.775	0.2	-73	-73	0.00024	2	8	130.5	10	50	3000	40	0.1	40	0.2	10000	1
E092710	candidateIDs_11	2	-73	100	33	2	8	2	4	4	16.6666666666667	-30	1	1	1	1	2	0	32	-70	10	4.5e-05	5.5e-05	0	0.035	-80	0	-115	0.00105333333333333	39.88	65.8	2600	0.629	0.2	-73	-73	0.00024	2	8	130.5	10	50	3000	40	0.1	40	0.2	10000	1
B101310	candidateIDs_31	2	-73	100	33	2	8	2	4	1	16.6666666666667	-30	1	1	1	1	2	0	32	-70	10	4.5e-05	5.5e-05	0	0.035	-80	0	-115	0.00266666666666667	52	90.1	1073.2	0.952	0.2	-73	-73	0.00024	2	8	130.5	10	50	3000	40	0.1	40	0.2	10000	1
B101310	candidateIDs_31	2	-73	100	33	2	8	2	4	2	16.6666666666667	-30	1	1	1	1	2	0	32	-70	10	4.5e-05	5.5e-05	0	0.035	-80	0	-115	0.004	52	90.1	1073.2	0.952	0.2	-73	-73	0.00024	2	8	130.5	10	50	3000	40	0.1	40	0.2	10000	1
B101310	candidateIDs_31	2	-73	100	33	2	8	2	4	3	16.6666666666667	-30	1	1	1	1	2	0	32	-70	10	4.5e-05	5.5e-05	0	0.035	-80	0	-115	0.00148	38.63	273.4	1022	0.775	0.2	-73	-73	0.00024	2	8	130.5	10	50	3000	40	0.1	40	0.2	10000	1
B101310	candidateIDs_31	2	-73	100	33	2	8	2	4	4	16.6666666666667	-30	1	1	1	1	2	0	32	-70	10	4.5e-05	5.5e-05	0	0.035	-80	0	-115	0.00105333333333333	39.88	65.8	2600	0.629	0.2	-73	-73	0.00024	2	8	130.5	10	50	3000	40	0.1	40	0.2	10000	1
C092910	candidateIDs_16	2	-73	100	33	2	8	2	4	1	16.6666666666667	-30	1	1	1	1	2	0	32	-70	10	4.5e-05	5.5e-05	0	0.035	-80	0	-115	0.00266666666666667	52	90.1	1073.2	0.952	0.2	-73	-73	0.00024	2	8	130.5	10	50	3000	40	0.1	40	0.2	10000	1
C092910	candidateIDs_16	2	-73	100	33	2	8	2	4	2	16.6666666666667	-30	1	1	1	1	2	0	32	-70	10	4.5e-05	5.5e-05	0	0.035	-80	0	-115	0.004	52	90.1	1073.2	0.952	0.2	-73	-73	0.00024	2	8	130.5	10	50	3000	40	0.1	40	0.2	10000	1
C092910	candidateIDs_16	2	-73	100	33	2	8	2	4	3	16.6666666666667	-30	1	1	1	1	2	0	32	-70	10	4.5e-05	5.5e-05	0	0.035	-80	0	-115	0.00148	38.63	273.4	1022	0.775	0.2	-73	-73	0.00024	2	8	130.5	10	50	3000	40	0.1	40	0.2	10000	1
C092910	candidateIDs_16	2	-73	100	33	2	8	2	4	4	16.6666666666667	-30	1	1	1	1	2	0	32	-70	10	4.5e-05	5.5e-05	0	0.035	-80	0	-115	0.00105333333333333	39.88	65.8	2600	0.629	0.2	-73	-73	0.00024	2	8	130.5	10	50	3000	40	0.1	40	0.2	10000	1
A092810	candidateIDs_12	2	-73	100	33	2	8	2	4	1	16.6666666666667	-30	1	1	1	1	2	0	32	-70	10	4.5e-05	5.5e-05	0	0.035	-80	0	-115	0.00266666666666667	52	90.1	1073.2	0.952	0.2	-73	-73	0.00024	2	8	130.5	10	50	3000	40	0.1	40	0.2	10000	1
A092810	candidateIDs_12	2	-73	100	33	2	8	2	4	2	16.6666666666667	-30	1	1	1	1	2	0	32	-70	10	4.5e-05	5.5e-05	0	0.035	-80	0	-115	0.004	52	90.1	1073.2	0.952	0.2	-73	-73	0.00024	2	8	130.5	10	50	3000	40	0.1	40	0.2	10000	1
A092810	candidateIDs_12	2	-73	100	33	2	8	2	4	3	16.6666666666667	-30	1	1	1	1	2	0	32	-70	10	4.5e-05	5.5e-05	0	0.035	-80	0	-115	0.00148	38.63	273.4	1022	0.775	0.2	-73	-73	0.00024	2	8	130.5	10	50	3000	40	0.1	40	0.2	10000	1
A092810	candidateIDs_12	2	-73	100	33	2	8	2	4	4	16.6666666666667	-30	1	1	1	1	2	0	32	-70	10	4.5e-05	5.5e-05	0	0.035	-80	0	-115	0.00105333333333333	39.88	65.8	2600	0.629	0.2	-73	-73	0.00024	2	8	130.5	10	50	3000	40	0.1	40	0.2	10000	1
D091810	candidateIDs_4	2	-73	100	33	2	8	2	4	1	16.6666666666667	-30	1	1	1	1	2	0	32	-70	10	4.5e-05	5.5e-05	0	0.035	-80	0	-115	0.00266666666666667	52	90.1	1073.2	0.952	0.2	-73	-73	0.00024	2	8	130.5	10	50	3000	40	0.1	40	0.2	10000	1
D091810	candidateIDs_4	2	-73	100	33	2	8	2	4	2	16.6666666666667	-30	1	1	1	1	2	0	32	-70	10	4.5e-05	5.5e-05	0	0.035	-80	0	-115	0.004	52	90.1	1073.2	0.952	0.2	-73	-73	0.00024	2	8	130.5	10	50	3000	40	0.1	40	0.2	10000	1
D091810	candidateIDs_4	2	-73	100	33	2	8	2	4	3	16.6666666666667	-30	1	1	1	1	2	0	32	-70	10	4.5e-05	5.5e-05	0	0.035	-80	0	-115	0.00148	38.63	273.4	1022	0.775	0.2	-73	-73	0.00024	2	8	130.5	10	50	3000	40	0.1	40	0.2	10000	1
D091810	candidateIDs_4	2	-73	100	33	2	8	2	4	4	16.6666666666667	-30	1	1	1	1	2	0	32	-70	10	4.5e-05	5.5e-05	0	0.035	-80	0	-115	0.00105333333333333	39.88	65.8	2600	0.629	0.2	-73	-73	0.00024	2	8	130.5	10	50	3000	40	0.1	40	0.2	10000	1
F091810	candidateIDs_6	2	-73	100	33	2	8	2	4	1	16.6666666666667	-30	1	1	1	1	2	0	32	-70	10	4.5e-05	5.5e-05	0	0.035	-80	0	-115	0.00266666666666667	52	90.1	1073.2	0.952	0.2	-73	-73	0.00024	2	8	130.5	10	50	3000	40	0.1	40	0.2	10000	1
F091810	candidateIDs_6	2	-73	100	33	2	8	2	4	2	16.6666666666667	-30	1	1	1	1	2	0	32	-70	10	4.5e-05	5.5e-05	0	0.035	-80	0	-115	0.004	52	90.1	1073.2	0.952	0.2	-73	-73	0.00024	2	8	130.5	10	50	3000	40	0.1	40	0.2	10000	1
F091810	candidateIDs_6	2	-73	100	33	2	8	2	4	3	16.6666666666667	-30	1	1	1	1	2	0	32	-70	10	4.5e-05	5.5e-05	0	0.035	-80	0	-115	0.00148	38.63	273.4	1022	0.775	0.2	-73	-73	0.00024	2	8	130.5	10	50	3000	40	0.1	40	0.2	10000	1
F091810	candidateIDs_6	2	-73	100	33	2	8	2	4	4	16.6666666666667	-30	1	1	1	1	2	0	32	-70	10	4.5e-05	5.5e-05	0	0.035	-80	0	-115	0.00105333333333333	39.88	65.8	2600	0.629	0.2	-73	-73	0.00024	2	8	130.5	10	50	3000	40	0.1	40	0.2	10000	1
K092810	candidateIDs_14	20	-71	100	33	2	8	2	4	1	16.6666666666667	-30	1	1	1	1	2	0	32	-70	10	4.5e-05	5.5e-05	0	0.035	-80	0	-115	0.00266666666666667	52	90.1	1073.2	0.952	0.2	-71	-71	0.00024	2	8	130.5	10	50	3000	40	0.1	40	0.2	10000	1
K092810	candidateIDs_14	20	-71	100	33	2	8	2	4	2	16.6666666666667	-30	1	1	1	1	2	0	32	-70	10	4.5e-05	5.5e-05	0	0.035	-80	0	-115	0.004	52	90.1	1073.2	0.952	0.2	-71	-71	0.00024	2	8	130.5	10	50	3000	40	0.1	40	0.2	10000	1
K092810	candidateIDs_14	20	-71	100	33	2	8	2	4	3	16.6666666666667	-30	1	1	1	1	2	0	32	-70	10	4.5e-05	5.5e-05	0	0.035	-80	0	-115	0.00148	38.63	273.4	1022	0.775	0.2	-71	-71	0.00024	2	8	130.5	10	50	3000	40	0.1	40	0.2	10000	1
K092810	candidateIDs_14	20	-71	100	33	2	8	2	4	4	16.6666666666667	-30	1	1	1	1	2	0	32	-70	10	4.5e-05	5.5e-05	0	0.035	-80	0	-115	0.00105333333333333	39.88	65.8	2600	0.629	0.2	-71	-71	0.00024	2	8	130.5	10	50	3000	40	0.1	40	0.2	10000	1
H101310	candidateIDs_36	20	-71	100	33	2	8	2	4	1	16.6666666666667	-30	1	1	1	1	2	0	32	-70	10	4.5e-05	5.5e-05	0	0.035	-80	0	-115	0.00266666666666667	52	90.1	1073.2	0.952	0.2	-71	-71	0.00024	2	8	130.5	10	50	3000	40	0.1	40	0.2	10000	1
H101310	candidateIDs_36	20	-71	100	33	2	8	2	4	2	16.6666666666667	-30	1	1	1	1	2	0	32	-70	10	4.5e-05	5.5e-05	0	0.035	-80	0	-115	0.004	52	90.1	1073.2	0.952	0.2	-71	-71	0.00024	2	8	130.5	10	50	3000	40	0.1	40	0.2	10000	1
H101310	candidateIDs_36	20	-71	100	33	2	8	2	4	3	16.6666666666667	-30	1	1	1	1	2	0	32	-70	10	4.5e-05	5.5e-05	0	0.035	-80	0	-115	0.00148	38.63	273.4	1022	0.775	0.2	-71	-71	0.00024	2	8	130.5	10	50	3000	40	0.1	40	0.2	10000	1
H101310	candidateIDs_36	20	-71	100	33	2	8	2	4	4	16.6666666666667	-30	1	1	1	1	2	0	32	-70	10	4.5e-05	5.5e-05	0	0.035	-80	0	-115	0.00105333333333333	39.88	65.8	2600	0.629	0.2	-71	-71	0.00024	2	8	130.5	10	50	3000	40	0.1	40	0.2	10000	1
E091810	candidateIDs_5	20	-71	100	33	2	8	2	4	1	16.6666666666667	-30	1	1	1	1	2	0	32	-70	10	4.5e-05	5.5e-05	0	0.035	-80	0	-115	0.00266666666666667	52	90.1	1073.2	0.952	0.2	-71	-71	0.00024	2	8	130.5	10	50	3000	40	0.1	40	0.2	10000	1
E091810	candidateIDs_5	20	-71	100	33	2	8	2	4	2	16.6666666666667	-30	1	1	1	1	2	0	32	-70	10	4.5e-05	5.5e-05	0	0.035	-80	0	-115	0.004	52	90.1	1073.2	0.952	0.2	-71	-71	0.00024	2	8	130.5	10	50	3000	40	0.1	40	0.2	10000	1
E091810	candidateIDs_5	20	-71	100	33	2	8	2	4	3	16.6666666666667	-30	1	1	1	1	2	0	32	-70	10	4.5e-05	5.5e-05	0	0.035	-80	0	-115	0.00148	38.63	273.4	1022	0.775	0.2	-71	-71	0.00024	2	8	130.5	10	50	3000	40	0.1	40	0.2	10000	1
E091810	candidateIDs_5	20	-71	100	33	2	8	2	4	4	16.6666666666667	-30	1	1	1	1	2	0	32	-70	10	4.5e-05	5.5e-05	0	0.035	-80	0	-115	0.00105333333333333	39.88	65.8	2600	0.629	0.2	-71	-71	0.00024	2	8	130.5	10	50	3000	40	0.1	40	0.2	10000	1
D101310	candidateIDs_32	20	-71	100	33	2	8	2	4	1	16.6666666666667	-30	1	1	1	1	2	0	32	-70	10	4.5e-05	5.5e-05	0	0.035	-80	0	-115	0.00266666666666667	52	90.1	1073.2	0.952	0.2	-71	-71	0.00024	2	8	130.5	10	50	3000	40	0.1	40	0.2	10000	1
D101310	candidateIDs_32	20	-71	100	33	2	8	2	4	2	16.6666666666667	-30	1	1	1	1	2	0	32	-70	10	4.5e-05	5.5e-05	0	0.035	-80	0	-115	0.004	52	90.1	1073.2	0.952	0.2	-71	-71	0.00024	2	8	130.5	10	50	3000	40	0.1	40	0.2	10000	1
D101310	candidateIDs_32	20	-71	100	33	2	8	2	4	3	16.6666666666667	-30	1	1	1	1	2	0	32	-70	10	4.5e-05	5.5e-05	0	0.035	-80	0	-115	0.00148	38.63	273.4	1022	0.775	0.2	-71	-71	0.00024	2	8	130.5	10	50	3000	40	0.1	40	0.2	10000	1
D101310	candidateIDs_32	20	-71	100	33	2	8	2	4	4	16.6666666666667	-30	1	1	1	1	2	0	32	-70	10	4.5e-05	5.5e-05	0	0.035	-80	0	-115	0.00105333333333333	39.88	65.8	2600	0.629	0.2	-71	-71	0.00024	2	8	130.5	10	50	3000	40	0.1	40	0.2	10000	1
F101310	candidateIDs_34	20	-71	100	33	2	8	2	4	1	16.6666666666667	-30	1	1	1	1	2	0	32	-70	10	4.5e-05	5.5e-05	0	0.035	-80	0	-115	0.00266666666666667	52	90.1	1073.2	0.952	0.2	-71	-71	0.00024	2	8	130.5	10	50	3000	40	0.1	40	0.2	10000	1
F101310	candidateIDs_34	20	-71	100	33	2	8	2	4	2	16.6666666666667	-30	1	1	1	1	2	0	32	-70	10	4.5e-05	5.5e-05	0	0.035	-80	0	-115	0.004	52	90.1	1073.2	0.952	0.2	-71	-71	0.00024	2	8	130.5	10	50	3000	40	0.1	40	0.2	10000	1
F101310	candidateIDs_34	20	-71	100	33	2	8	2	4	3	16.6666666666667	-30	1	1	1	1	2	0	32	-70	10	4.5e-05	5.5e-05	0	0.035	-80	0	-115	0.00148	38.63	273.4	1022	0.775	0.2	-71	-71	0.00024	2	8	130.5	10	50	3000	40	0.1	40	0.2	10000	1
F101310	candidateIDs_34	20	-71	100	33	2	8	2	4	4	16.6666666666667	-30	1	1	1	1	2	0	32	-70	10	4.5e-05	5.5e-05	0	0.035	-80	0	-115	0.00105333333333333	39.88	65.8	2600	0.629	0.2	-71	-71	0.00024	2	8	130.5	10	50	3000	40	0.1	40	0.2	10000	1
E100110	candidateIDs_20	20	-71	100	33	2	8	2	4	1	16.6666666666667	-30	1	1	1	1	2	0	32	-70	10	4.5e-05	5.5e-05	0	0.035	-80	0	-115	0.00266666666666667	52	90.1	1073.2	0.952	0.2	-71	-71	0.00024	2	8	130.5	10	50	3000	40	0.1	40	0.2	10000	1
E100110	candidateIDs_20	20	-71	100	33	2	8	2	4	2	16.6666666666667	-30	1	1	1	1	2	0	32	-70	10	4.5e-05	5.5e-05	0	0.035	-80	0	-115	0.004	52	90.1	1073.2	0.952	0.2	-71	-71	0.00024	2	8	130.5	10	50	3000	40	0.1	40	0.2	10000	1
E100110	candidateIDs_20	20	-71	100	33	2	8	2	4	3	16.6666666666667	-30	1	1	1	1	2	0	32	-70	10	4.5e-05	5.5e-05	0	0.035	-80	0	-115	0.00148	38.63	273.4	1022	0.775	0.2	-71	-71	0.00024	2	8	130.5	10	50	3000	40	0.1	40	0.2	10000	1
E100110	candidateIDs_20	20	-71	100	33	2	8	2	4	4	16.6666666666667	-30	1	1	1	1	2	0	32	-70	10	4.5e-05	5.5e-05	0	0.035	-80	0	-115	0.00105333333333333	39.88	65.8	2600	0.629	0.2	-71	-71	0.00024	2	8	130.5	10	50	3000	40	0.1	40	0.2	10000	1
G101310	candidateIDs_35	20	-71	100	33	2	8	2	4	1	16.6666666666667	-30	1	1	1	1	2	0	32	-70	10	4.5e-05	5.5e-05	0	0.035	-80	0	-115	0.00266666666666667	52	90.1	1073.2	0.952	0.2	-71	-71	0.00024	2	8	130.5	10	50	3000	40	0.1	40	0.2	10000	1
G101310	candidateIDs_35	20	-71	100	33	2	8	2	4	2	16.6666666666667	-30	1	1	1	1	2	0	32	-70	10	4.5e-05	5.5e-05	0	0.035	-80	0	-115	0.004	52	90.1	1073.2	0.952	0.2	-71	-71	0.00024	2	8	130.5	10	50	3000	40	0.1	40	0.2	10000	1
G101310	candidateIDs_35	20	-71	100	33	2	8	2	4	3	16.6666666666667	-30	1	1	1	1	2	0	32	-70	10	4.5e-05	5.5e-05	0	0.035	-80	0	-115	0.00148	38.63	273.4	1022	0.775	0.2	-71	-71	0.00024	2	8	130.5	10	50	3000	40	0.1	40	0.2	10000	1
G101310	candidateIDs_35	20	-71	100	33	2	8	2	4	4	16.6666666666667	-30	1	1	1	1	2	0	32	-70	10	4.5e-05	5.5e-05	0	0.035	-80	0	-115	0.00105333333333333	39.88	65.8	2600	0.629	0.2	-71	-71	0.00024	2	8	130.5	10	50	3000	40	0.1	40	0.2	10000	1
I101210	candidateIDs_29	20	-71	100	33	2	8	2	4	1	16.6666666666667	-30	1	1	1	1	2	0	32	-70	10	4.5e-05	5.5e-05	0	0.035	-80	0	-115	0.00266666666666667	52	90.1	1073.2	0.952	0.2	-71	-71	0.00024	2	8	130.5	10	50	3000	40	0.1	40	0.2	10000	1
I101210	candidateIDs_29	20	-71	100	33	2	8	2	4	2	16.6666666666667	-30	1	1	1	1	2	0	32	-70	10	4.5e-05	5.5e-05	0	0.035	-80	0	-115	0.004	52	90.1	1073.2	0.952	0.2	-71	-71	0.00024	2	8	130.5	10	50	3000	40	0.1	40	0.2	10000	1
I101210	candidateIDs_29	20	-71	100	33	2	8	2	4	3	16.6666666666667	-30	1	1	1	1	2	0	32	-70	10	4.5e-05	5.5e-05	0	0.035	-80	0	-115	0.00148	38.63	273.4	1022	0.775	0.2	-71	-71	0.00024	2	8	130.5	10	50	3000	40	0.1	40	0.2	10000	1
I101210	candidateIDs_29	20	-71	100	33	2	8	2	4	4	16.6666666666667	-30	1	1	1	1	2	0	32	-70	10	4.5e-05	5.5e-05	0	0.035	-80	0	-115	0.00105333333333333	39.88	65.8	2600	0.629	0.2	-71	-71	0.00024	2	8	130.5	10	50	3000	40	0.1	40	0.2	10000	1
E100110	candidateIDs_2	20	-71	100	33	2	8	2	4	1	16.6666666666667	-30	1	1	1	1	2	0	32	-70	10	4.5e-05	5.5e-05	0	0.035	-80	0	-115	0.00266666666666667	52	90.1	1073.2	0.952	0.2	-71	-71	0.00024	2	8	130.5	10	50	3000	40	0.1	40	0.2	10000	1
E100110	candidateIDs_2	20	-71	100	33	2	8	2	4	2	16.6666666666667	-30	1	1	1	1	2	0	32	-70	10	4.5e-05	5.5e-05	0	0.035	-80	0	-115	0.004	52	90.1	1073.2	0.952	0.2	-71	-71	0.00024	2	8	130.5	10	50	3000	40	0.1	40	0.2	10000	1
E100110	candidateIDs_2	20	-71	100	33	2	8	2	4	3	16.6666666666667	-30	1	1	1	1	2	0	32	-70	10	4.5e-05	5.5e-05	0	0.035	-80	0	-115	0.00148	38.63	273.4	1022	0.775	0.2	-71	-71	0.00024	2	8	130.5	10	50	3000	40	0.1	40	0.2	10000	1
E100110	candidateIDs_2	20	-71	100	33	2	8	2	4	4	16.6666666666667	-30	1	1	1	1	2	0	32	-70	10	4.5e-05	5.5e-05	0	0.035	-80	0	-115	0.00105333333333333	39.88	65.8	2600	0.629	0.2	-71	-71	0.00024	2	8	130.5	10	50	3000	40	0.1	40	0.2	10000	1
B100110	candidateIDs_19	20	-71	100	33	2	8	2	4	1	16.6666666666667	-30	1	1	1	1	2	0	32	-70	10	4.5e-05	5.5e-05	0	0.035	-80	0	-115	0.00266666666666667	52	90.1	1073.2	0.952	0.2	-71	-71	0.00024	2	8	130.5	10	50	3000	40	0.1	40	0.2	10000	1
B100110	candidateIDs_19	20	-71	100	33	2	8	2	4	2	16.6666666666667	-30	1	1	1	1	2	0	32	-70	10	4.5e-05	5.5e-05	0	0.035	-80	0	-115	0.004	52	90.1	1073.2	0.952	0.2	-71	-71	0.00024	2	8	130.5	10	50	3000	40	0.1	40	0.2	10000	1
B100110	candidateIDs_19	20	-71	100	33	2	8	2	4	3	16.6666666666667	-30	1	1	1	1	2	0	32	-70	10	4.5e-05	5.5e-05	0	0.035	-80	0	-115	0.00148	38.63	273.4	1022	0.775	0.2	-71	-71	0.00024	2	8	130.5	10	50	3000	40	0.1	40	0.2	10000	1
B100110	candidateIDs_19	20	-71	100	33	2	8	2	4	4	16.6666666666667	-30	1	1	1	1	2	0	32	-70	10	4.5e-05	5.5e-05	0	0.035	-80	0	-115	0.00105333333333333	39.88	65.8	2600	0.629	0.2	-71	-71	0.00024	2	8	130.5	10	50	3000	40	0.1	40	0.2	10000	1
A092110	candidateIDs_7	20	-71	100	33	2	8	2	4	1	16.6666666666667	-30	1	1	1	1	2	0	32	-70	10	4.5e-05	5.5e-05	0	0.035	-80	0	-115	0.00266666666666667	52	90.1	1073.2	0.952	0.2	-71	-71	0.00024	2	8	130.5	10	50	3000	40	0.1	40	0.2	10000	1
A092110	candidateIDs_7	20	-71	100	33	2	8	2	4	2	16.6666666666667	-30	1	1	1	1	2	0	32	-70	10	4.5e-05	5.5e-05	0	0.035	-80	0	-115	0.004	52	90.1	1073.2	0.952	0.2	-71	-71	0.00024	2	8	130.5	10	50	3000	40	0.1	40	0.2	10000	1
A092110	candidateIDs_7	20	-71	100	33	2	8	2	4	3	16.6666666666667	-30	1	1	1	1	2	0	32	-70	10	4.5e-05	5.5e-05	0	0.035	-80	0	-115	0.00148	38.63	273.4	1022	0.775	0.2	-71	-71	0.00024	2	8	130.5	10	50	3000	40	0.1	40	0.2	10000	1
A092110	candidateIDs_7	20	-71	100	33	2	8	2	4	4	16.6666666666667	-30	1	1	1	1	2	0	32	-70	10	4.5e-05	5.5e-05	0	0.035	-80	0	-115	0.00105333333333333	39.88	65.8	2600	0.629	0.2	-71	-71	0.00024	2	8	130.5	10	50	3000	40	0.1	40	0.2	10000	1
E092910	candidateIDs_18	20	-71	100	33	2	8	2	4	1	16.6666666666667	-30	1	1	1	1	2	0	32	-70	10	4.5e-05	5.5e-05	0	0.035	-80	0	-115	0.00266666666666667	52	90.1	1073.2	0.952	0.2	-71	-71	0.00024	2	8	130.5	10	50	3000	40	0.1	40	0.2	10000	1
E092910	candidateIDs_18	20	-71	100	33	2	8	2	4	2	16.6666666666667	-30	1	1	1	1	2	0	32	-70	10	4.5e-05	5.5e-05	0	0.035	-80	0	-115	0.004	52	90.1	1073.2	0.952	0.2	-71	-71	0.00024	2	8	130.5	10	50	3000	40	0.1	40	0.2	10000	1
E092910	candidateIDs_18	20	-71	100	33	2	8	2	4	3	16.6666666666667	-30	1	1	1	1	2	0	32	-70	10	4.5e-05	5.5e-05	0	0.035	-80	0	-115	0.00148	38.63	273.4	1022	0.775	0.2	-71	-71	0.00024	2	8	130.5	10	50	3000	40	0.1	40	0.2	10000	1
E092910	candidateIDs_18	20	-71	100	33	2	8	2	4	4	16.6666666666667	-30	1	1	1	1	2	0	32	-70	10	4.5e-05	5.5e-05	0	0.035	-80	0	-115	0.00105333333333333	39.88	65.8	2600	0.629	0.2	-71	-71	0.00024	2	8	130.5	10	50	3000	40	0.1	40	0.2	10000	1
E101310	candidateIDs_33	20	-71	100	33	2	8	2	4	1	16.6666666666667	-30	1	1	1	1	2	0	32	-70	10	4.5e-05	5.5e-05	0	0.035	-80	0	-115	0.00266666666666667	52	90.1	1073.2	0.952	0.2	-71	-71	0.00024	2	8	130.5	10	50	3000	40	0.1	40	0.2	10000	1
E101310	candidateIDs_33	20	-71	100	33	2	8	2	4	2	16.6666666666667	-30	1	1	1	1	2	0	32	-70	10	4.5e-05	5.5e-05	0	0.035	-80	0	-115	0.004	52	90.1	1073.2	0.952	0.2	-71	-71	0.00024	2	8	130.5	10	50	3000	40	0.1	40	0.2	10000	1
E101310	candidateIDs_33	20	-71	100	33	2	8	2	4	3	16.6666666666667	-30	1	1	1	1	2	0	32	-70	10	4.5e-05	5.5e-05	0	0.035	-80	0	-115	0.00148	38.63	273.4	1022	0.775	0.2	-71	-71	0.00024	2	8	130.5	10	50	3000	40	0.1	40	0.2	10000	1
E101310	candidateIDs_33	20	-71	100	33	2	8	2	4	4	16.6666666666667	-30	1	1	1	1	2	0	32	-70	10	4.5e-05	5.5e-05	0	0.035	-80	0	-115	0.00105333333333333	39.88	65.8	2600	0.629	0.2	-71	-71	0.00024	2	8	130.5	10	50	3000	40	0.1	40	0.2	10000	1
D100810	candidateIDs_23	20	-71	100	33	2	8	2	4	1	16.6666666666667	-30	1	1	1	1	2	0	32	-70	10	4.5e-05	5.5e-05	0	0.035	-80	0	-115	0.00266666666666667	52	90.1	1073.2	0.952	0.2	-71	-71	0.00024	2	8	130.5	10	50	3000	40	0.1	40	0.2	10000	1
D100810	candidateIDs_23	20	-71	100	33	2	8	2	4	2	16.6666666666667	-30	1	1	1	1	2	0	32	-70	10	4.5e-05	5.5e-05	0	0.035	-80	0	-115	0.004	52	90.1	1073.2	0.952	0.2	-71	-71	0.00024	2	8	130.5	10	50	3000	40	0.1	40	0.2	10000	1
D100810	candidateIDs_23	20	-71	100	33	2	8	2	4	3	16.6666666666667	-30	1	1	1	1	2	0	32	-70	10	4.5e-05	5.5e-05	0	0.035	-80	0	-115	0.00148	38.63	273.4	1022	0.775	0.2	-71	-71	0.00024	2	8	130.5	10	50	3000	40	0.1	40	0.2	10000	1
D100810	candidateIDs_23	20	-71	100	33	2	8	2	4	4	16.6666666666667	-30	1	1	1	1	2	0	32	-70	10	4.5e-05	5.5e-05	0	0.035	-80	0	-115	0.00105333333333333	39.88	65.8	2600	0.629	0.2	-71	-71	0.00024	2	8	130.5	10	50	3000	40	0.1	40	0.2	10000	1
E101210	candidateIDs_27	20	-71	100	33	2	8	2	4	1	16.6666666666667	-30	1	1	1	1	2	0	32	-70	10	4.5e-05	5.5e-05	0	0.035	-80	0	-115	0.00266666666666667	52	90.1	1073.2	0.952	0.2	-71	-71	0.00024	2	8	130.5	10	50	3000	40	0.1	40	0.2	10000	1
E101210	candidateIDs_27	20	-71	100	33	2	8	2	4	2	16.6666666666667	-30	1	1	1	1	2	0	32	-70	10	4.5e-05	5.5e-05	0	0.035	-80	0	-115	0.004	52	90.1	1073.2	0.952	0.2	-71	-71	0.00024	2	8	130.5	10	50	3000	40	0.1	40	0.2	10000	1
E101210	candidateIDs_27	20	-71	100	33	2	8	2	4	3	16.6666666666667	-30	1	1	1	1	2	0	32	-70	10	4.5e-05	5.5e-05	0	0.035	-80	0	-115	0.00148	38.63	273.4	1022	0.775	0.2	-71	-71	0.00024	2	8	130.5	10	50	3000	40	0.1	40	0.2	10000	1
E101210	candidateIDs_27	20	-71	100	33	2	8	2	4	4	16.6666666666667	-30	1	1	1	1	2	0	32	-70	10	4.5e-05	5.5e-05	0	0.035	-80	0	-115	0.00105333333333333	39.88	65.8	2600	0.629	0.2	-71	-71	0.00024	2	8	130.5	10	50	3000	40	0.1	40	0.2	10000	1
C092810	candidateIDs_13	20	-71	100	33	2	8	2	4	1	16.6666666666667	-30	1	1	1	1	2	0	32	-70	10	4.5e-05	5.5e-05	0	0.035	-80	0	-115	0.00266666666666667	52	90.1	1073.2	0.952	0.2	-71	-71	0.00024	2	8	130.5	10	50	3000	40	0.1	40	0.2	10000	1
C092810	candidateIDs_13	20	-71	100	33	2	8	2	4	2	16.6666666666667	-30	1	1	1	1	2	0	32	-70	10	4.5e-05	5.5e-05	0	0.035	-80	0	-115	0.004	52	90.1	1073.2	0.952	0.2	-71	-71	0.00024	2	8	130.5	10	50	3000	40	0.1	40	0.2	10000	1
C092810	candidateIDs_13	20	-71	100	33	2	8	2	4	3	16.6666666666667	-30	1	1	1	1	2	0	32	-70	10	4.5e-05	5.5e-05	0	0.035	-80	0	-115	0.00148	38.63	273.4	1022	0.775	0.2	-71	-71	0.00024	2	8	130.5	10	50	3000	40	0.1	40	0.2	10000	1
C092810	candidateIDs_13	20	-71	100	33	2	8	2	4	4	16.6666666666667	-30	1	1	1	1	2	0	32	-70	10	4.5e-05	5.5e-05	0	0.035	-80	0	-115	0.00105333333333333	39.88	65.8	2600	0.629	0.2	-71	-71	0.00024	2	8	130.5	10	50	3000	40	0.1	40	0.2	10000	1
M101210	candidateIDs_30	20	-71	100	33	2	8	2	4	1	16.6666666666667	-30	1	1	1	1	2	0	32	-70	10	4.5e-05	5.5e-05	0	0.035	-80	0	-115	0.00266666666666667	52	90.1	1073.2	0.952	0.2	-71	-71	0.00024	2	8	130.5	10	50	3000	40	0.1	40	0.2	10000	1
M101210	candidateIDs_30	20	-71	100	33	2	8	2	4	2	16.6666666666667	-30	1	1	1	1	2	0	32	-70	10	4.5e-05	5.5e-05	0	0.035	-80	0	-115	0.004	52	90.1	1073.2	0.952	0.2	-71	-71	0.00024	2	8	130.5	10	50	3000	40	0.1	40	0.2	10000	1
M101210	candidateIDs_30	20	-71	100	33	2	8	2	4	3	16.6666666666667	-30	1	1	1	1	2	0	32	-70	10	4.5e-05	5.5e-05	0	0.035	-80	0	-115	0.00148	38.63	273.4	1022	0.775	0.2	-71	-71	0.00024	2	8	130.5	10	50	3000	40	0.1	40	0.2	10000	1
M101210	candidateIDs_30	20	-71	100	33	2	8	2	4	4	16.6666666666667	-30	1	1	1	1	2	0	32	-70	10	4.5e-05	5.5e-05	0	0.035	-80	0	-115	0.00105333333333333	39.88	65.8	2600	0.629	0.2	-71	-71	0.00024	2	8	130.5	10	50	3000	40	0.1	40	0.2	10000	1
A101210	candidateIDs_24	20	-71	100	33	2	8	2	4	1	16.6666666666667	-30	1	1	1	1	2	0	32	-70	10	4.5e-05	5.5e-05	0	0.035	-80	0	-115	0.00266666666666667	52	90.1	1073.2	0.952	0.2	-71	-71	0.00024	2	8	130.5	10	50	3000	40	0.1	40	0.2	10000	1
A101210	candidateIDs_24	20	-71	100	33	2	8	2	4	2	16.6666666666667	-30	1	1	1	1	2	0	32	-70	10	4.5e-05	5.5e-05	0	0.035	-80	0	-115	0.004	52	90.1	1073.2	0.952	0.2	-71	-71	0.00024	2	8	130.5	10	50	3000	40	0.1	40	0.2	10000	1
A101210	candidateIDs_24	20	-71	100	33	2	8	2	4	3	16.6666666666667	-30	1	1	1	1	2	0	32	-70	10	4.5e-05	5.5e-05	0	0.035	-80	0	-115	0.00148	38.63	273.4	1022	0.775	0.2	-71	-71	0.00024	2	8	130.5	10	50	3000	40	0.1	40	0.2	10000	1
A101210	candidateIDs_24	20	-71	100	33	2	8	2	4	4	16.6666666666667	-30	1	1	1	1	2	0	32	-70	10	4.5e-05	5.5e-05	0	0.035	-80	0	-115	0.00105333333333333	39.88	65.8	2600	0.629	0.2	-71	-71	0.00024	2	8	130.5	10	50	3000	40	0.1	40	0.2	10000	1
E092710	candidateIDs_11	20	-71	100	33	2	8	2	4	1	16.6666666666667	-30	1	1	1	1	2	0	32	-70	10	4.5e-05	5.5e-05	0	0.035	-80	0	-115	0.00266666666666667	52	90.1	1073.2	0.952	0.2	-71	-71	0.00024	2	8	130.5	10	50	3000	40	0.1	40	0.2	10000	1
E092710	candidateIDs_11	20	-71	100	33	2	8	2	4	2	16.6666666666667	-30	1	1	1	1	2	0	32	-70	10	4.5e-05	5.5e-05	0	0.035	-80	0	-115	0.004	52	90.1	1073.2	0.952	0.2	-71	-71	0.00024	2	8	130.5	10	50	3000	40	0.1	40	0.2	10000	1
E092710	candidateIDs_11	20	-71	100	33	2	8	2	4	3	16.6666666666667	-30	1	1	1	1	2	0	32	-70	10	4.5e-05	5.5e-05	0	0.035	-80	0	-115	0.00148	38.63	273.4	1022	0.775	0.2	-71	-71	0.00024	2	8	130.5	10	50	3000	40	0.1	40	0.2	10000	1
E092710	candidateIDs_11	20	-71	100	33	2	8	2	4	4	16.6666666666667	-30	1	1	1	1	2	0	32	-70	10	4.5e-05	5.5e-05	0	0.035	-80	0	-115	0.00105333333333333	39.88	65.8	2600	0.629	0.2	-71	-71	0.00024	2	8	130.5	10	50	3000	40	0.1	40	0.2	10000	1
B101310	candidateIDs_31	20	-71	100	33	2	8	2	4	1	16.6666666666667	-30	1	1	1	1	2	0	32	-70	10	4.5e-05	5.5e-05	0	0.035	-80	0	-115	0.00266666666666667	52	90.1	1073.2	0.952	0.2	-71	-71	0.00024	2	8	130.5	10	50	3000	40	0.1	40	0.2	10000	1
B101310	candidateIDs_31	20	-71	100	33	2	8	2	4	2	16.6666666666667	-30	1	1	1	1	2	0	32	-70	10	4.5e-05	5.5e-05	0	0.035	-80	0	-115	0.004	52	90.1	1073.2	0.952	0.2	-71	-71	0.00024	2	8	130.5	10	50	3000	40	0.1	40	0.2	10000	1
B101310	candidateIDs_31	20	-71	100	33	2	8	2	4	3	16.6666666666667	-30	1	1	1	1	2	0	32	-70	10	4.5e-05	5.5e-05	0	0.035	-80	0	-115	0.00148	38.63	273.4	1022	0.775	0.2	-71	-71	0.00024	2	8	130.5	10	50	3000	40	0.1	40	0.2	10000	1
B101310	candidateIDs_31	20	-71	100	33	2	8	2	4	4	16.6666666666667	-30	1	1	1	1	2	0	32	-70	10	4.5e-05	5.5e-05	0	0.035	-80	0	-115	0.00105333333333333	39.88	65.8	2600	0.629	0.2	-71	-71	0.00024	2	8	130.5	10	50	3000	40	0.1	40	0.2	10000	1
C092910	candidateIDs_16	20	-71	100	33	2	8	2	4	1	16.6666666666667	-30	1	1	1	1	2	0	32	-70	10	4.5e-05	5.5e-05	0	0.035	-80	0	-115	0.00266666666666667	52	90.1	1073.2	0.952	0.2	-71	-71	0.00024	2	8	130.5	10	50	3000	40	0.1	40	0.2	10000	1
C092910	candidateIDs_16	20	-71	100	33	2	8	2	4	2	16.6666666666667	-30	1	1	1	1	2	0	32	-70	10	4.5e-05	5.5e-05	0	0.035	-80	0	-115	0.004	52	90.1	1073.2	0.952	0.2	-71	-71	0.00024	2	8	130.5	10	50	3000	40	0.1	40	0.2	10000	1
C092910	candidateIDs_16	20	-71	100	33	2	8	2	4	3	16.6666666666667	-30	1	1	1	1	2	0	32	-70	10	4.5e-05	5.5e-05	0	0.035	-80	0	-115	0.00148	38.63	273.4	1022	0.775	0.2	-71	-71	0.00024	2	8	130.5	10	50	3000	40	0.1	40	0.2	10000	1
C092910	candidateIDs_16	20	-71	100	33	2	8	2	4	4	16.6666666666667	-30	1	1	1	1	2	0	32	-70	10	4.5e-05	5.5e-05	0	0.035	-80	0	-115	0.00105333333333333	39.88	65.8	2600	0.629	0.2	-71	-71	0.00024	2	8	130.5	10	50	3000	40	0.1	40	0.2	10000	1
A092810	candidateIDs_12	20	-71	100	33	2	8	2	4	1	16.6666666666667	-30	1	1	1	1	2	0	32	-70	10	4.5e-05	5.5e-05	0	0.035	-80	0	-115	0.00266666666666667	52	90.1	1073.2	0.952	0.2	-71	-71	0.00024	2	8	130.5	10	50	3000	40	0.1	40	0.2	10000	1
A092810	candidateIDs_12	20	-71	100	33	2	8	2	4	2	16.6666666666667	-30	1	1	1	1	2	0	32	-70	10	4.5e-05	5.5e-05	0	0.035	-80	0	-115	0.004	52	90.1	1073.2	0.952	0.2	-71	-71	0.00024	2	8	130.5	10	50	3000	40	0.1	40	0.2	10000	1
A092810	candidateIDs_12	20	-71	100	33	2	8	2	4	3	16.6666666666667	-30	1	1	1	1	2	0	32	-70	10	4.5e-05	5.5e-05	0	0.035	-80	0	-115	0.00148	38.63	273.4	1022	0.775	0.2	-71	-71	0.00024	2	8	130.5	10	50	3000	40	0.1	40	0.2	10000	1
A092810	candidateIDs_12	20	-71	100	33	2	8	2	4	4	16.6666666666667	-30	1	1	1	1	2	0	32	-70	10	4.5e-05	5.5e-05	0	0.035	-80	0	-115	0.00105333333333333	39.88	65.8	2600	0.629	0.2	-71	-71	0.00024	2	8	130.5	10	50	3000	40	0.1	40	0.2	10000	1
D091810	candidateIDs_4	20	-71	100	33	2	8	2	4	1	16.6666666666667	-30	1	1	1	1	2	0	32	-70	10	4.5e-05	5.5e-05	0	0.035	-80	0	-115	0.00266666666666667	52	90.1	1073.2	0.952	0.2	-71	-71	0.00024	2	8	130.5	10	50	3000	40	0.1	40	0.2	10000	1
D091810	candidateIDs_4	20	-71	100	33	2	8	2	4	2	16.6666666666667	-30	1	1	1	1	2	0	32	-70	10	4.5e-05	5.5e-05	0	0.035	-80	0	-115	0.004	52	90.1	1073.2	0.952	0.2	-71	-71	0.00024	2	8	130.5	10	50	3000	40	0.1	40	0.2	10000	1
D091810	candidateIDs_4	20	-71	100	33	2	8	2	4	3	16.6666666666667	-30	1	1	1	1	2	0	32	-70	10	4.5e-05	5.5e-05	0	0.035	-80	0	-115	0.00148	38.63	273.4	1022	0.775	0.2	-71	-71	0.00024	2	8	130.5	10	50	3000	40	0.1	40	0.2	10000	1
D091810	candidateIDs_4	20	-71	100	33	2	8	2	4	4	16.6666666666667	-30	1	1	1	1	2	0	32	-70	10	4.5e-05	5.5e-05	0	0.035	-80	0	-115	0.00105333333333333	39.88	65.8	2600	0.629	0.2	-71	-71	0.00024	2	8	130.5	10	50	3000	40	0.1	40	0.2	10000	1
F091810	candidateIDs_6	20	-71	100	33	2	8	2	4	1	16.6666666666667	-30	1	1	1	1	2	0	32	-70	10	4.5e-05	5.5e-05	0	0.035	-80	0	-115	0.00266666666666667	52	90.1	1073.2	0.952	0.2	-71	-71	0.00024	2	8	130.5	10	50	3000	40	0.1	40	0.2	10000	1
F091810	candidateIDs_6	20	-71	100	33	2	8	2	4	2	16.6666666666667	-30	1	1	1	1	2	0	32	-70	10	4.5e-05	5.5e-05	0	0.035	-80	0	-115	0.004	52	90.1	1073.2	0.952	0.2	-71	-71	0.00024	2	8	130.5	10	50	3000	40	0.1	40	0.2	10000	1
F091810	candidateIDs_6	20	-71	100	33	2	8	2	4	3	16.6666666666667	-30	1	1	1	1	2	0	32	-70	10	4.5e-05	5.5e-05	0	0.035	-80	0	-115	0.00148	38.63	273.4	1022	0.775	0.2	-71	-71	0.00024	2	8	130.5	10	50	3000	40	0.1	40	0.2	10000	1
F091810	candidateIDs_6	20	-71	100	33	2	8	2	4	4	16.6666666666667	-30	1	1	1	1	2	0	32	-70	10	4.5e-05	5.5e-05	0	0.035	-80	0	-115	0.00105333333333333	39.88	65.8	2600	0.629	0.2	-71	-71	0.00024	2	8	130.5	10	50	3000	40	0.1	40	0.2	10000	1
K092810	candidateIDs_14	21	-70	100	33	2	8	2	4	1	16.6666666666667	-30	1	1	1	1	2	0	32	-70	10	4.5e-05	5.5e-05	0	0.035	-80	0	-115	0.00266666666666667	52	90.1	1073.2	0.952	0.2	-70	-70	0.00024	2	8	130.5	10	50	3000	40	0.1	40	0.2	10000	1
K092810	candidateIDs_14	21	-70	100	33	2	8	2	4	2	16.6666666666667	-30	1	1	1	1	2	0	32	-70	10	4.5e-05	5.5e-05	0	0.035	-80	0	-115	0.004	52	90.1	1073.2	0.952	0.2	-70	-70	0.00024	2	8	130.5	10	50	3000	40	0.1	40	0.2	10000	1
K092810	candidateIDs_14	21	-70	100	33	2	8	2	4	3	16.6666666666667	-30	1	1	1	1	2	0	32	-70	10	4.5e-05	5.5e-05	0	0.035	-80	0	-115	0.00148	38.63	273.4	1022	0.775	0.2	-70	-70	0.00024	2	8	130.5	10	50	3000	40	0.1	40	0.2	10000	1
K092810	candidateIDs_14	21	-70	100	33	2	8	2	4	4	16.6666666666667	-30	1	1	1	1	2	0	32	-70	10	4.5e-05	5.5e-05	0	0.035	-80	0	-115	0.00105333333333333	39.88	65.8	2600	0.629	0.2	-70	-70	0.00024	2	8	130.5	10	50	3000	40	0.1	40	0.2	10000	1
H101310	candidateIDs_36	21	-70	100	33	2	8	2	4	1	16.6666666666667	-30	1	1	1	1	2	0	32	-70	10	4.5e-05	5.5e-05	0	0.035	-80	0	-115	0.00266666666666667	52	90.1	1073.2	0.952	0.2	-70	-70	0.00024	2	8	130.5	10	50	3000	40	0.1	40	0.2	10000	1
H101310	candidateIDs_36	21	-70	100	33	2	8	2	4	2	16.6666666666667	-30	1	1	1	1	2	0	32	-70	10	4.5e-05	5.5e-05	0	0.035	-80	0	-115	0.004	52	90.1	1073.2	0.952	0.2	-70	-70	0.00024	2	8	130.5	10	50	3000	40	0.1	40	0.2	10000	1
H101310	candidateIDs_36	21	-70	100	33	2	8	2	4	3	16.6666666666667	-30	1	1	1	1	2	0	32	-70	10	4.5e-05	5.5e-05	0	0.035	-80	0	-115	0.00148	38.63	273.4	1022	0.775	0.2	-70	-70	0.00024	2	8	130.5	10	50	3000	40	0.1	40	0.2	10000	1
H101310	candidateIDs_36	21	-70	100	33	2	8	2	4	4	16.6666666666667	-30	1	1	1	1	2	0	32	-70	10	4.5e-05	5.5e-05	0	0.035	-80	0	-115	0.00105333333333333	39.88	65.8	2600	0.629	0.2	-70	-70	0.00024	2	8	130.5	10	50	3000	40	0.1	40	0.2	10000	1
E091810	candidateIDs_5	21	-70	100	33	2	8	2	4	1	16.6666666666667	-30	1	1	1	1	2	0	32	-70	10	4.5e-05	5.5e-05	0	0.035	-80	0	-115	0.00266666666666667	52	90.1	1073.2	0.952	0.2	-70	-70	0.00024	2	8	130.5	10	50	3000	40	0.1	40	0.2	10000	1
E091810	candidateIDs_5	21	-70	100	33	2	8	2	4	2	16.6666666666667	-30	1	1	1	1	2	0	32	-70	10	4.5e-05	5.5e-05	0	0.035	-80	0	-115	0.004	52	90.1	1073.2	0.952	0.2	-70	-70	0.00024	2	8	130.5	10	50	3000	40	0.1	40	0.2	10000	1
E091810	candidateIDs_5	21	-70	100	33	2	8	2	4	3	16.6666666666667	-30	1	1	1	1	2	0	32	-70	10	4.5e-05	5.5e-05	0	0.035	-80	0	-115	0.00148	38.63	273.4	1022	0.775	0.2	-70	-70	0.00024	2	8	130.5	10	50	3000	40	0.1	40	0.2	10000	1
E091810	candidateIDs_5	21	-70	100	33	2	8	2	4	4	16.6666666666667	-30	1	1	1	1	2	0	32	-70	10	4.5e-05	5.5e-05	0	0.035	-80	0	-115	0.00105333333333333	39.88	65.8	2600	0.629	0.2	-70	-70	0.00024	2	8	130.5	10	50	3000	40	0.1	40	0.2	10000	1
D101310	candidateIDs_32	21	-70	100	33	2	8	2	4	1	16.6666666666667	-30	1	1	1	1	2	0	32	-70	10	4.5e-05	5.5e-05	0	0.035	-80	0	-115	0.00266666666666667	52	90.1	1073.2	0.952	0.2	-70	-70	0.00024	2	8	130.5	10	50	3000	40	0.1	40	0.2	10000	1
D101310	candidateIDs_32	21	-70	100	33	2	8	2	4	2	16.6666666666667	-30	1	1	1	1	2	0	32	-70	10	4.5e-05	5.5e-05	0	0.035	-80	0	-115	0.004	52	90.1	1073.2	0.952	0.2	-70	-70	0.00024	2	8	130.5	10	50	3000	40	0.1	40	0.2	10000	1
D101310	candidateIDs_32	21	-70	100	33	2	8	2	4	3	16.6666666666667	-30	1	1	1	1	2	0	32	-70	10	4.5e-05	5.5e-05	0	0.035	-80	0	-115	0.00148	38.63	273.4	1022	0.775	0.2	-70	-70	0.00024	2	8	130.5	10	50	3000	40	0.1	40	0.2	10000	1
D101310	candidateIDs_32	21	-70	100	33	2	8	2	4	4	16.6666666666667	-30	1	1	1	1	2	0	32	-70	10	4.5e-05	5.5e-05	0	0.035	-80	0	-115	0.00105333333333333	39.88	65.8	2600	0.629	0.2	-70	-70	0.00024	2	8	130.5	10	50	3000	40	0.1	40	0.2	10000	1
F101310	candidateIDs_34	21	-70	100	33	2	8	2	4	1	16.6666666666667	-30	1	1	1	1	2	0	32	-70	10	4.5e-05	5.5e-05	0	0.035	-80	0	-115	0.00266666666666667	52	90.1	1073.2	0.952	0.2	-70	-70	0.00024	2	8	130.5	10	50	3000	40	0.1	40	0.2	10000	1
F101310	candidateIDs_34	21	-70	100	33	2	8	2	4	2	16.6666666666667	-30	1	1	1	1	2	0	32	-70	10	4.5e-05	5.5e-05	0	0.035	-80	0	-115	0.004	52	90.1	1073.2	0.952	0.2	-70	-70	0.00024	2	8	130.5	10	50	3000	40	0.1	40	0.2	10000	1
F101310	candidateIDs_34	21	-70	100	33	2	8	2	4	3	16.6666666666667	-30	1	1	1	1	2	0	32	-70	10	4.5e-05	5.5e-05	0	0.035	-80	0	-115	0.00148	38.63	273.4	1022	0.775	0.2	-70	-70	0.00024	2	8	130.5	10	50	3000	40	0.1	40	0.2	10000	1
F101310	candidateIDs_34	21	-70	100	33	2	8	2	4	4	16.6666666666667	-30	1	1	1	1	2	0	32	-70	10	4.5e-05	5.5e-05	0	0.035	-80	0	-115	0.00105333333333333	39.88	65.8	2600	0.629	0.2	-70	-70	0.00024	2	8	130.5	10	50	3000	40	0.1	40	0.2	10000	1
E100110	candidateIDs_20	21	-70	100	33	2	8	2	4	1	16.6666666666667	-30	1	1	1	1	2	0	32	-70	10	4.5e-05	5.5e-05	0	0.035	-80	0	-115	0.00266666666666667	52	90.1	1073.2	0.952	0.2	-70	-70	0.00024	2	8	130.5	10	50	3000	40	0.1	40	0.2	10000	1
E100110	candidateIDs_20	21	-70	100	33	2	8	2	4	2	16.6666666666667	-30	1	1	1	1	2	0	32	-70	10	4.5e-05	5.5e-05	0	0.035	-80	0	-115	0.004	52	90.1	1073.2	0.952	0.2	-70	-70	0.00024	2	8	130.5	10	50	3000	40	0.1	40	0.2	10000	1
E100110	candidateIDs_20	21	-70	100	33	2	8	2	4	3	16.6666666666667	-30	1	1	1	1	2	0	32	-70	10	4.5e-05	5.5e-05	0	0.035	-80	0	-115	0.00148	38.63	273.4	1022	0.775	0.2	-70	-70	0.00024	2	8	130.5	10	50	3000	40	0.1	40	0.2	10000	1
E100110	candidateIDs_20	21	-70	100	33	2	8	2	4	4	16.6666666666667	-30	1	1	1	1	2	0	32	-70	10	4.5e-05	5.5e-05	0	0.035	-80	0	-115	0.00105333333333333	39.88	65.8	2600	0.629	0.2	-70	-70	0.00024	2	8	130.5	10	50	3000	40	0.1	40	0.2	10000	1
G101310	candidateIDs_35	21	-70	100	33	2	8	2	4	1	16.6666666666667	-30	1	1	1	1	2	0	32	-70	10	4.5e-05	5.5e-05	0	0.035	-80	0	-115	0.00266666666666667	52	90.1	1073.2	0.952	0.2	-70	-70	0.00024	2	8	130.5	10	50	3000	40	0.1	40	0.2	10000	1
G101310	candidateIDs_35	21	-70	100	33	2	8	2	4	2	16.6666666666667	-30	1	1	1	1	2	0	32	-70	10	4.5e-05	5.5e-05	0	0.035	-80	0	-115	0.004	52	90.1	1073.2	0.952	0.2	-70	-70	0.00024	2	8	130.5	10	50	3000	40	0.1	40	0.2	10000	1
G101310	candidateIDs_35	21	-70	100	33	2	8	2	4	3	16.6666666666667	-30	1	1	1	1	2	0	32	-70	10	4.5e-05	5.5e-05	0	0.035	-80	0	-115	0.00148	38.63	273.4	1022	0.775	0.2	-70	-70	0.00024	2	8	130.5	10	50	3000	40	0.1	40	0.2	10000	1
G101310	candidateIDs_35	21	-70	100	33	2	8	2	4	4	16.6666666666667	-30	1	1	1	1	2	0	32	-70	10	4.5e-05	5.5e-05	0	0.035	-80	0	-115	0.00105333333333333	39.88	65.8	2600	0.629	0.2	-70	-70	0.00024	2	8	130.5	10	50	3000	40	0.1	40	0.2	10000	1
I101210	candidateIDs_29	21	-70	100	33	2	8	2	4	1	16.6666666666667	-30	1	1	1	1	2	0	32	-70	10	4.5e-05	5.5e-05	0	0.035	-80	0	-115	0.00266666666666667	52	90.1	1073.2	0.952	0.2	-70	-70	0.00024	2	8	130.5	10	50	3000	40	0.1	40	0.2	10000	1
I101210	candidateIDs_29	21	-70	100	33	2	8	2	4	2	16.6666666666667	-30	1	1	1	1	2	0	32	-70	10	4.5e-05	5.5e-05	0	0.035	-80	0	-115	0.004	52	90.1	1073.2	0.952	0.2	-70	-70	0.00024	2	8	130.5	10	50	3000	40	0.1	40	0.2	10000	1
I101210	candidateIDs_29	21	-70	100	33	2	8	2	4	3	16.6666666666667	-30	1	1	1	1	2	0	32	-70	10	4.5e-05	5.5e-05	0	0.035	-80	0	-115	0.00148	38.63	273.4	1022	0.775	0.2	-70	-70	0.00024	2	8	130.5	10	50	3000	40	0.1	40	0.2	10000	1
I101210	candidateIDs_29	21	-70	100	33	2	8	2	4	4	16.6666666666667	-30	1	1	1	1	2	0	32	-70	10	4.5e-05	5.5e-05	0	0.035	-80	0	-115	0.00105333333333333	39.88	65.8	2600	0.629	0.2	-70	-70	0.00024	2	8	130.5	10	50	3000	40	0.1	40	0.2	10000	1
E100110	candidateIDs_2	21	-70	100	33	2	8	2	4	1	16.6666666666667	-30	1	1	1	1	2	0	32	-70	10	4.5e-05	5.5e-05	0	0.035	-80	0	-115	0.00266666666666667	52	90.1	1073.2	0.952	0.2	-70	-70	0.00024	2	8	130.5	10	50	3000	40	0.1	40	0.2	10000	1
E100110	candidateIDs_2	21	-70	100	33	2	8	2	4	2	16.6666666666667	-30	1	1	1	1	2	0	32	-70	10	4.5e-05	5.5e-05	0	0.035	-80	0	-115	0.004	52	90.1	1073.2	0.952	0.2	-70	-70	0.00024	2	8	130.5	10	50	3000	40	0.1	40	0.2	10000	1
E100110	candidateIDs_2	21	-70	100	33	2	8	2	4	3	16.6666666666667	-30	1	1	1	1	2	0	32	-70	10	4.5e-05	5.5e-05	0	0.035	-80	0	-115	0.00148	38.63	273.4	1022	0.775	0.2	-70	-70	0.00024	2	8	130.5	10	50	3000	40	0.1	40	0.2	10000	1
E100110	candidateIDs_2	21	-70	100	33	2	8	2	4	4	16.6666666666667	-30	1	1	1	1	2	0	32	-70	10	4.5e-05	5.5e-05	0	0.035	-80	0	-115	0.00105333333333333	39.88	65.8	2600	0.629	0.2	-70	-70	0.00024	2	8	130.5	10	50	3000	40	0.1	40	0.2	10000	1
B100110	candidateIDs_19	21	-70	100	33	2	8	2	4	1	16.6666666666667	-30	1	1	1	1	2	0	32	-70	10	4.5e-05	5.5e-05	0	0.035	-80	0	-115	0.00266666666666667	52	90.1	1073.2	0.952	0.2	-70	-70	0.00024	2	8	130.5	10	50	3000	40	0.1	40	0.2	10000	1
B100110	candidateIDs_19	21	-70	100	33	2	8	2	4	2	16.6666666666667	-30	1	1	1	1	2	0	32	-70	10	4.5e-05	5.5e-05	0	0.035	-80	0	-115	0.004	52	90.1	1073.2	0.952	0.2	-70	-70	0.00024	2	8	130.5	10	50	3000	40	0.1	40	0.2	10000	1
B100110	candidateIDs_19	21	-70	100	33	2	8	2	4	3	16.6666666666667	-30	1	1	1	1	2	0	32	-70	10	4.5e-05	5.5e-05	0	0.035	-80	0	-115	0.00148	38.63	273.4	1022	0.775	0.2	-70	-70	0.00024	2	8	130.5	10	50	3000	40	0.1	40	0.2	10000	1
B100110	candidateIDs_19	21	-70	100	33	2	8	2	4	4	16.6666666666667	-30	1	1	1	1	2	0	32	-70	10	4.5e-05	5.5e-05	0	0.035	-80	0	-115	0.00105333333333333	39.88	65.8	2600	0.629	0.2	-70	-70	0.00024	2	8	130.5	10	50	3000	40	0.1	40	0.2	10000	1
A092110	candidateIDs_7	21	-70	100	33	2	8	2	4	1	16.6666666666667	-30	1	1	1	1	2	0	32	-70	10	4.5e-05	5.5e-05	0	0.035	-80	0	-115	0.00266666666666667	52	90.1	1073.2	0.952	0.2	-70	-70	0.00024	2	8	130.5	10	50	3000	40	0.1	40	0.2	10000	1
A092110	candidateIDs_7	21	-70	100	33	2	8	2	4	2	16.6666666666667	-30	1	1	1	1	2	0	32	-70	10	4.5e-05	5.5e-05	0	0.035	-80	0	-115	0.004	52	90.1	1073.2	0.952	0.2	-70	-70	0.00024	2	8	130.5	10	50	3000	40	0.1	40	0.2	10000	1
A092110	candidateIDs_7	21	-70	100	33	2	8	2	4	3	16.6666666666667	-30	1	1	1	1	2	0	32	-70	10	4.5e-05	5.5e-05	0	0.035	-80	0	-115	0.00148	38.63	273.4	1022	0.775	0.2	-70	-70	0.00024	2	8	130.5	10	50	3000	40	0.1	40	0.2	10000	1
A092110	candidateIDs_7	21	-70	100	33	2	8	2	4	4	16.6666666666667	-30	1	1	1	1	2	0	32	-70	10	4.5e-05	5.5e-05	0	0.035	-80	0	-115	0.00105333333333333	39.88	65.8	2600	0.629	0.2	-70	-70	0.00024	2	8	130.5	10	50	3000	40	0.1	40	0.2	10000	1
E092910	candidateIDs_18	21	-70	100	33	2	8	2	4	1	16.6666666666667	-30	1	1	1	1	2	0	32	-70	10	4.5e-05	5.5e-05	0	0.035	-80	0	-115	0.00266666666666667	52	90.1	1073.2	0.952	0.2	-70	-70	0.00024	2	8	130.5	10	50	3000	40	0.1	40	0.2	10000	1
E092910	candidateIDs_18	21	-70	100	33	2	8	2	4	2	16.6666666666667	-30	1	1	1	1	2	0	32	-70	10	4.5e-05	5.5e-05	0	0.035	-80	0	-115	0.004	52	90.1	1073.2	0.952	0.2	-70	-70	0.00024	2	8	130.5	10	50	3000	40	0.1	40	0.2	10000	1
E092910	candidateIDs_18	21	-70	100	33	2	8	2	4	3	16.6666666666667	-30	1	1	1	1	2	0	32	-70	10	4.5e-05	5.5e-05	0	0.035	-80	0	-115	0.00148	38.63	273.4	1022	0.775	0.2	-70	-70	0.00024	2	8	130.5	10	50	3000	40	0.1	40	0.2	10000	1
E092910	candidateIDs_18	21	-70	100	33	2	8	2	4	4	16.6666666666667	-30	1	1	1	1	2	0	32	-70	10	4.5e-05	5.5e-05	0	0.035	-80	0	-115	0.00105333333333333	39.88	65.8	2600	0.629	0.2	-70	-70	0.00024	2	8	130.5	10	50	3000	40	0.1	40	0.2	10000	1
E101310	candidateIDs_33	21	-70	100	33	2	8	2	4	1	16.6666666666667	-30	1	1	1	1	2	0	32	-70	10	4.5e-05	5.5e-05	0	0.035	-80	0	-115	0.00266666666666667	52	90.1	1073.2	0.952	0.2	-70	-70	0.00024	2	8	130.5	10	50	3000	40	0.1	40	0.2	10000	1
E101310	candidateIDs_33	21	-70	100	33	2	8	2	4	2	16.6666666666667	-30	1	1	1	1	2	0	32	-70	10	4.5e-05	5.5e-05	0	0.035	-80	0	-115	0.004	52	90.1	1073.2	0.952	0.2	-70	-70	0.00024	2	8	130.5	10	50	3000	40	0.1	40	0.2	10000	1
E101310	candidateIDs_33	21	-70	100	33	2	8	2	4	3	16.6666666666667	-30	1	1	1	1	2	0	32	-70	10	4.5e-05	5.5e-05	0	0.035	-80	0	-115	0.00148	38.63	273.4	1022	0.775	0.2	-70	-70	0.00024	2	8	130.5	10	50	3000	40	0.1	40	0.2	10000	1
E101310	candidateIDs_33	21	-70	100	33	2	8	2	4	4	16.6666666666667	-30	1	1	1	1	2	0	32	-70	10	4.5e-05	5.5e-05	0	0.035	-80	0	-115	0.00105333333333333	39.88	65.8	2600	0.629	0.2	-70	-70	0.00024	2	8	130.5	10	50	3000	40	0.1	40	0.2	10000	1
D100810	candidateIDs_23	21	-70	100	33	2	8	2	4	1	16.6666666666667	-30	1	1	1	1	2	0	32	-70	10	4.5e-05	5.5e-05	0	0.035	-80	0	-115	0.00266666666666667	52	90.1	1073.2	0.952	0.2	-70	-70	0.00024	2	8	130.5	10	50	3000	40	0.1	40	0.2	10000	1
D100810	candidateIDs_23	21	-70	100	33	2	8	2	4	2	16.6666666666667	-30	1	1	1	1	2	0	32	-70	10	4.5e-05	5.5e-05	0	0.035	-80	0	-115	0.004	52	90.1	1073.2	0.952	0.2	-70	-70	0.00024	2	8	130.5	10	50	3000	40	0.1	40	0.2	10000	1
D100810	candidateIDs_23	21	-70	100	33	2	8	2	4	3	16.6666666666667	-30	1	1	1	1	2	0	32	-70	10	4.5e-05	5.5e-05	0	0.035	-80	0	-115	0.00148	38.63	273.4	1022	0.775	0.2	-70	-70	0.00024	2	8	130.5	10	50	3000	40	0.1	40	0.2	10000	1
D100810	candidateIDs_23	21	-70	100	33	2	8	2	4	4	16.6666666666667	-30	1	1	1	1	2	0	32	-70	10	4.5e-05	5.5e-05	0	0.035	-80	0	-115	0.00105333333333333	39.88	65.8	2600	0.629	0.2	-70	-70	0.00024	2	8	130.5	10	50	3000	40	0.1	40	0.2	10000	1
E101210	candidateIDs_27	21	-70	100	33	2	8	2	4	1	16.6666666666667	-30	1	1	1	1	2	0	32	-70	10	4.5e-05	5.5e-05	0	0.035	-80	0	-115	0.00266666666666667	52	90.1	1073.2	0.952	0.2	-70	-70	0.00024	2	8	130.5	10	50	3000	40	0.1	40	0.2	10000	1
E101210	candidateIDs_27	21	-70	100	33	2	8	2	4	2	16.6666666666667	-30	1	1	1	1	2	0	32	-70	10	4.5e-05	5.5e-05	0	0.035	-80	0	-115	0.004	52	90.1	1073.2	0.952	0.2	-70	-70	0.00024	2	8	130.5	10	50	3000	40	0.1	40	0.2	10000	1
E101210	candidateIDs_27	21	-70	100	33	2	8	2	4	3	16.6666666666667	-30	1	1	1	1	2	0	32	-70	10	4.5e-05	5.5e-05	0	0.035	-80	0	-115	0.00148	38.63	273.4	1022	0.775	0.2	-70	-70	0.00024	2	8	130.5	10	50	3000	40	0.1	40	0.2	10000	1
E101210	candidateIDs_27	21	-70	100	33	2	8	2	4	4	16.6666666666667	-30	1	1	1	1	2	0	32	-70	10	4.5e-05	5.5e-05	0	0.035	-80	0	-115	0.00105333333333333	39.88	65.8	2600	0.629	0.2	-70	-70	0.00024	2	8	130.5	10	50	3000	40	0.1	40	0.2	10000	1
C092810	candidateIDs_13	21	-70	100	33	2	8	2	4	1	16.6666666666667	-30	1	1	1	1	2	0	32	-70	10	4.5e-05	5.5e-05	0	0.035	-80	0	-115	0.00266666666666667	52	90.1	1073.2	0.952	0.2	-70	-70	0.00024	2	8	130.5	10	50	3000	40	0.1	40	0.2	10000	1
C092810	candidateIDs_13	21	-70	100	33	2	8	2	4	2	16.6666666666667	-30	1	1	1	1	2	0	32	-70	10	4.5e-05	5.5e-05	0	0.035	-80	0	-115	0.004	52	90.1	1073.2	0.952	0.2	-70	-70	0.00024	2	8	130.5	10	50	3000	40	0.1	40	0.2	10000	1
C092810	candidateIDs_13	21	-70	100	33	2	8	2	4	3	16.6666666666667	-30	1	1	1	1	2	0	32	-70	10	4.5e-05	5.5e-05	0	0.035	-80	0	-115	0.00148	38.63	273.4	1022	0.775	0.2	-70	-70	0.00024	2	8	130.5	10	50	3000	40	0.1	40	0.2	10000	1
C092810	candidateIDs_13	21	-70	100	33	2	8	2	4	4	16.6666666666667	-30	1	1	1	1	2	0	32	-70	10	4.5e-05	5.5e-05	0	0.035	-80	0	-115	0.00105333333333333	39.88	65.8	2600	0.629	0.2	-70	-70	0.00024	2	8	130.5	10	50	3000	40	0.1	40	0.2	10000	1
M101210	candidateIDs_30	21	-70	100	33	2	8	2	4	1	16.6666666666667	-30	1	1	1	1	2	0	32	-70	10	4.5e-05	5.5e-05	0	0.035	-80	0	-115	0.00266666666666667	52	90.1	1073.2	0.952	0.2	-70	-70	0.00024	2	8	130.5	10	50	3000	40	0.1	40	0.2	10000	1
M101210	candidateIDs_30	21	-70	100	33	2	8	2	4	2	16.6666666666667	-30	1	1	1	1	2	0	32	-70	10	4.5e-05	5.5e-05	0	0.035	-80	0	-115	0.004	52	90.1	1073.2	0.952	0.2	-70	-70	0.00024	2	8	130.5	10	50	3000	40	0.1	40	0.2	10000	1
M101210	candidateIDs_30	21	-70	100	33	2	8	2	4	3	16.6666666666667	-30	1	1	1	1	2	0	32	-70	10	4.5e-05	5.5e-05	0	0.035	-80	0	-115	0.00148	38.63	273.4	1022	0.775	0.2	-70	-70	0.00024	2	8	130.5	10	50	3000	40	0.1	40	0.2	10000	1
M101210	candidateIDs_30	21	-70	100	33	2	8	2	4	4	16.6666666666667	-30	1	1	1	1	2	0	32	-70	10	4.5e-05	5.5e-05	0	0.035	-80	0	-115	0.00105333333333333	39.88	65.8	2600	0.629	0.2	-70	-70	0.00024	2	8	130.5	10	50	3000	40	0.1	40	0.2	10000	1
A101210	candidateIDs_24	21	-70	100	33	2	8	2	4	1	16.6666666666667	-30	1	1	1	1	2	0	32	-70	10	4.5e-05	5.5e-05	0	0.035	-80	0	-115	0.00266666666666667	52	90.1	1073.2	0.952	0.2	-70	-70	0.00024	2	8	130.5	10	50	3000	40	0.1	40	0.2	10000	1
A101210	candidateIDs_24	21	-70	100	33	2	8	2	4	2	16.6666666666667	-30	1	1	1	1	2	0	32	-70	10	4.5e-05	5.5e-05	0	0.035	-80	0	-115	0.004	52	90.1	1073.2	0.952	0.2	-70	-70	0.00024	2	8	130.5	10	50	3000	40	0.1	40	0.2	10000	1
A101210	candidateIDs_24	21	-70	100	33	2	8	2	4	3	16.6666666666667	-30	1	1	1	1	2	0	32	-70	10	4.5e-05	5.5e-05	0	0.035	-80	0	-115	0.00148	38.63	273.4	1022	0.775	0.2	-70	-70	0.00024	2	8	130.5	10	50	3000	40	0.1	40	0.2	10000	1
A101210	candidateIDs_24	21	-70	100	33	2	8	2	4	4	16.6666666666667	-30	1	1	1	1	2	0	32	-70	10	4.5e-05	5.5e-05	0	0.035	-80	0	-115	0.00105333333333333	39.88	65.8	2600	0.629	0.2	-70	-70	0.00024	2	8	130.5	10	50	3000	40	0.1	40	0.2	10000	1
E092710	candidateIDs_11	21	-70	100	33	2	8	2	4	1	16.6666666666667	-30	1	1	1	1	2	0	32	-70	10	4.5e-05	5.5e-05	0	0.035	-80	0	-115	0.00266666666666667	52	90.1	1073.2	0.952	0.2	-70	-70	0.00024	2	8	130.5	10	50	3000	40	0.1	40	0.2	10000	1
E092710	candidateIDs_11	21	-70	100	33	2	8	2	4	2	16.6666666666667	-30	1	1	1	1	2	0	32	-70	10	4.5e-05	5.5e-05	0	0.035	-80	0	-115	0.004	52	90.1	1073.2	0.952	0.2	-70	-70	0.00024	2	8	130.5	10	50	3000	40	0.1	40	0.2	10000	1
E092710	candidateIDs_11	21	-70	100	33	2	8	2	4	3	16.6666666666667	-30	1	1	1	1	2	0	32	-70	10	4.5e-05	5.5e-05	0	0.035	-80	0	-115	0.00148	38.63	273.4	1022	0.775	0.2	-70	-70	0.00024	2	8	130.5	10	50	3000	40	0.1	40	0.2	10000	1
E092710	candidateIDs_11	21	-70	100	33	2	8	2	4	4	16.6666666666667	-30	1	1	1	1	2	0	32	-70	10	4.5e-05	5.5e-05	0	0.035	-80	0	-115	0.00105333333333333	39.88	65.8	2600	0.629	0.2	-70	-70	0.00024	2	8	130.5	10	50	3000	40	0.1	40	0.2	10000	1
B101310	candidateIDs_31	21	-70	100	33	2	8	2	4	1	16.6666666666667	-30	1	1	1	1	2	0	32	-70	10	4.5e-05	5.5e-05	0	0.035	-80	0	-115	0.00266666666666667	52	90.1	1073.2	0.952	0.2	-70	-70	0.00024	2	8	130.5	10	50	3000	40	0.1	40	0.2	10000	1
B101310	candidateIDs_31	21	-70	100	33	2	8	2	4	2	16.6666666666667	-30	1	1	1	1	2	0	32	-70	10	4.5e-05	5.5e-05	0	0.035	-80	0	-115	0.004	52	90.1	1073.2	0.952	0.2	-70	-70	0.00024	2	8	130.5	10	50	3000	40	0.1	40	0.2	10000	1
B101310	candidateIDs_31	21	-70	100	33	2	8	2	4	3	16.6666666666667	-30	1	1	1	1	2	0	32	-70	10	4.5e-05	5.5e-05	0	0.035	-80	0	-115	0.00148	38.63	273.4	1022	0.775	0.2	-70	-70	0.00024	2	8	130.5	10	50	3000	40	0.1	40	0.2	10000	1
B101310	candidateIDs_31	21	-70	100	33	2	8	2	4	4	16.6666666666667	-30	1	1	1	1	2	0	32	-70	10	4.5e-05	5.5e-05	0	0.035	-80	0	-115	0.00105333333333333	39.88	65.8	2600	0.629	0.2	-70	-70	0.00024	2	8	130.5	10	50	3000	40	0.1	40	0.2	10000	1
C092910	candidateIDs_16	21	-70	100	33	2	8	2	4	1	16.6666666666667	-30	1	1	1	1	2	0	32	-70	10	4.5e-05	5.5e-05	0	0.035	-80	0	-115	0.00266666666666667	52	90.1	1073.2	0.952	0.2	-70	-70	0.00024	2	8	130.5	10	50	3000	40	0.1	40	0.2	10000	1
C092910	candidateIDs_16	21	-70	100	33	2	8	2	4	2	16.6666666666667	-30	1	1	1	1	2	0	32	-70	10	4.5e-05	5.5e-05	0	0.035	-80	0	-115	0.004	52	90.1	1073.2	0.952	0.2	-70	-70	0.00024	2	8	130.5	10	50	3000	40	0.1	40	0.2	10000	1
C092910	candidateIDs_16	21	-70	100	33	2	8	2	4	3	16.6666666666667	-30	1	1	1	1	2	0	32	-70	10	4.5e-05	5.5e-05	0	0.035	-80	0	-115	0.00148	38.63	273.4	1022	0.775	0.2	-70	-70	0.00024	2	8	130.5	10	50	3000	40	0.1	40	0.2	10000	1
C092910	candidateIDs_16	21	-70	100	33	2	8	2	4	4	16.6666666666667	-30	1	1	1	1	2	0	32	-70	10	4.5e-05	5.5e-05	0	0.035	-80	0	-115	0.00105333333333333	39.88	65.8	2600	0.629	0.2	-70	-70	0.00024	2	8	130.5	10	50	3000	40	0.1	40	0.2	10000	1
A092810	candidateIDs_12	21	-70	100	33	2	8	2	4	1	16.6666666666667	-30	1	1	1	1	2	0	32	-70	10	4.5e-05	5.5e-05	0	0.035	-80	0	-115	0.00266666666666667	52	90.1	1073.2	0.952	0.2	-70	-70	0.00024	2	8	130.5	10	50	3000	40	0.1	40	0.2	10000	1
A092810	candidateIDs_12	21	-70	100	33	2	8	2	4	2	16.6666666666667	-30	1	1	1	1	2	0	32	-70	10	4.5e-05	5.5e-05	0	0.035	-80	0	-115	0.004	52	90.1	1073.2	0.952	0.2	-70	-70	0.00024	2	8	130.5	10	50	3000	40	0.1	40	0.2	10000	1
A092810	candidateIDs_12	21	-70	100	33	2	8	2	4	3	16.6666666666667	-30	1	1	1	1	2	0	32	-70	10	4.5e-05	5.5e-05	0	0.035	-80	0	-115	0.00148	38.63	273.4	1022	0.775	0.2	-70	-70	0.00024	2	8	130.5	10	50	3000	40	0.1	40	0.2	10000	1
A092810	candidateIDs_12	21	-70	100	33	2	8	2	4	4	16.6666666666667	-30	1	1	1	1	2	0	32	-70	10	4.5e-05	5.5e-05	0	0.035	-80	0	-115	0.00105333333333333	39.88	65.8	2600	0.629	0.2	-70	-70	0.00024	2	8	130.5	10	50	3000	40	0.1	40	0.2	10000	1
D091810	candidateIDs_4	21	-70	100	33	2	8	2	4	1	16.6666666666667	-30	1	1	1	1	2	0	32	-70	10	4.5e-05	5.5e-05	0	0.035	-80	0	-115	0.00266666666666667	52	90.1	1073.2	0.952	0.2	-70	-70	0.00024	2	8	130.5	10	50	3000	40	0.1	40	0.2	10000	1
D091810	candidateIDs_4	21	-70	100	33	2	8	2	4	2	16.6666666666667	-30	1	1	1	1	2	0	32	-70	10	4.5e-05	5.5e-05	0	0.035	-80	0	-115	0.004	52	90.1	1073.2	0.952	0.2	-70	-70	0.00024	2	8	130.5	10	50	3000	40	0.1	40	0.2	10000	1
D091810	candidateIDs_4	21	-70	100	33	2	8	2	4	3	16.6666666666667	-30	1	1	1	1	2	0	32	-70	10	4.5e-05	5.5e-05	0	0.035	-80	0	-115	0.00148	38.63	273.4	1022	0.775	0.2	-70	-70	0.00024	2	8	130.5	10	50	3000	40	0.1	40	0.2	10000	1
D091810	candidateIDs_4	21	-70	100	33	2	8	2	4	4	16.6666666666667	-30	1	1	1	1	2	0	32	-70	10	4.5e-05	5.5e-05	0	0.035	-80	0	-115	0.00105333333333333	39.88	65.8	2600	0.629	0.2	-70	-70	0.00024	2	8	130.5	10	50	3000	40	0.1	40	0.2	10000	1
F091810	candidateIDs_6	21	-70	100	33	2	8	2	4	1	16.6666666666667	-30	1	1	1	1	2	0	32	-70	10	4.5e-05	5.5e-05	0	0.035	-80	0	-115	0.00266666666666667	52	90.1	1073.2	0.952	0.2	-70	-70	0.00024	2	8	130.5	10	50	3000	40	0.1	40	0.2	10000	1
F091810	candidateIDs_6	21	-70	100	33	2	8	2	4	2	16.6666666666667	-30	1	1	1	1	2	0	32	-70	10	4.5e-05	5.5e-05	0	0.035	-80	0	-115	0.004	52	90.1	1073.2	0.952	0.2	-70	-70	0.00024	2	8	130.5	10	50	3000	40	0.1	40	0.2	10000	1
F091810	candidateIDs_6	21	-70	100	33	2	8	2	4	3	16.6666666666667	-30	1	1	1	1	2	0	32	-70	10	4.5e-05	5.5e-05	0	0.035	-80	0	-115	0.00148	38.63	273.4	1022	0.775	0.2	-70	-70	0.00024	2	8	130.5	10	50	3000	40	0.1	40	0.2	10000	1
F091810	candidateIDs_6	21	-70	100	33	2	8	2	4	4	16.6666666666667	-30	1	1	1	1	2	0	32	-70	10	4.5e-05	5.5e-05	0	0.035	-80	0	-115	0.00105333333333333	39.88	65.8	2600	0.629	0.2	-70	-70	0.00024	2	8	130.5	10	50	3000	40	0.1	40	0.2	10000	1
K092810	candidateIDs_14	22	-69	100	33	2	8	2	4	1	16.6666666666667	-30	1	1	1	1	2	0	32	-70	10	4.5e-05	5.5e-05	0	0.035	-80	0	-115	0.00266666666666667	52	90.1	1073.2	0.952	0.2	-69	-69	0.00024	2	8	130.5	10	50	3000	40	0.1	40	0.2	10000	1
K092810	candidateIDs_14	22	-69	100	33	2	8	2	4	2	16.6666666666667	-30	1	1	1	1	2	0	32	-70	10	4.5e-05	5.5e-05	0	0.035	-80	0	-115	0.004	52	90.1	1073.2	0.952	0.2	-69	-69	0.00024	2	8	130.5	10	50	3000	40	0.1	40	0.2	10000	1
K092810	candidateIDs_14	22	-69	100	33	2	8	2	4	3	16.6666666666667	-30	1	1	1	1	2	0	32	-70	10	4.5e-05	5.5e-05	0	0.035	-80	0	-115	0.00148	38.63	273.4	1022	0.775	0.2	-69	-69	0.00024	2	8	130.5	10	50	3000	40	0.1	40	0.2	10000	1
K092810	candidateIDs_14	22	-69	100	33	2	8	2	4	4	16.6666666666667	-30	1	1	1	1	2	0	32	-70	10	4.5e-05	5.5e-05	0	0.035	-80	0	-115	0.00105333333333333	39.88	65.8	2600	0.629	0.2	-69	-69	0.00024	2	8	130.5	10	50	3000	40	0.1	40	0.2	10000	1
H101310	candidateIDs_36	22	-69	100	33	2	8	2	4	1	16.6666666666667	-30	1	1	1	1	2	0	32	-70	10	4.5e-05	5.5e-05	0	0.035	-80	0	-115	0.00266666666666667	52	90.1	1073.2	0.952	0.2	-69	-69	0.00024	2	8	130.5	10	50	3000	40	0.1	40	0.2	10000	1
H101310	candidateIDs_36	22	-69	100	33	2	8	2	4	2	16.6666666666667	-30	1	1	1	1	2	0	32	-70	10	4.5e-05	5.5e-05	0	0.035	-80	0	-115	0.004	52	90.1	1073.2	0.952	0.2	-69	-69	0.00024	2	8	130.5	10	50	3000	40	0.1	40	0.2	10000	1
H101310	candidateIDs_36	22	-69	100	33	2	8	2	4	3	16.6666666666667	-30	1	1	1	1	2	0	32	-70	10	4.5e-05	5.5e-05	0	0.035	-80	0	-115	0.00148	38.63	273.4	1022	0.775	0.2	-69	-69	0.00024	2	8	130.5	10	50	3000	40	0.1	40	0.2	10000	1
H101310	candidateIDs_36	22	-69	100	33	2	8	2	4	4	16.6666666666667	-30	1	1	1	1	2	0	32	-70	10	4.5e-05	5.5e-05	0	0.035	-80	0	-115	0.00105333333333333	39.88	65.8	2600	0.629	0.2	-69	-69	0.00024	2	8	130.5	10	50	3000	40	0.1	40	0.2	10000	1
E091810	candidateIDs_5	22	-69	100	33	2	8	2	4	1	16.6666666666667	-30	1	1	1	1	2	0	32	-70	10	4.5e-05	5.5e-05	0	0.035	-80	0	-115	0.00266666666666667	52	90.1	1073.2	0.952	0.2	-69	-69	0.00024	2	8	130.5	10	50	3000	40	0.1	40	0.2	10000	1
E091810	candidateIDs_5	22	-69	100	33	2	8	2	4	2	16.6666666666667	-30	1	1	1	1	2	0	32	-70	10	4.5e-05	5.5e-05	0	0.035	-80	0	-115	0.004	52	90.1	1073.2	0.952	0.2	-69	-69	0.00024	2	8	130.5	10	50	3000	40	0.1	40	0.2	10000	1
E091810	candidateIDs_5	22	-69	100	33	2	8	2	4	3	16.6666666666667	-30	1	1	1	1	2	0	32	-70	10	4.5e-05	5.5e-05	0	0.035	-80	0	-115	0.00148	38.63	273.4	1022	0.775	0.2	-69	-69	0.00024	2	8	130.5	10	50	3000	40	0.1	40	0.2	10000	1
E091810	candidateIDs_5	22	-69	100	33	2	8	2	4	4	16.6666666666667	-30	1	1	1	1	2	0	32	-70	10	4.5e-05	5.5e-05	0	0.035	-80	0	-115	0.00105333333333333	39.88	65.8	2600	0.629	0.2	-69	-69	0.00024	2	8	130.5	10	50	3000	40	0.1	40	0.2	10000	1
D101310	candidateIDs_32	22	-69	100	33	2	8	2	4	1	16.6666666666667	-30	1	1	1	1	2	0	32	-70	10	4.5e-05	5.5e-05	0	0.035	-80	0	-115	0.00266666666666667	52	90.1	1073.2	0.952	0.2	-69	-69	0.00024	2	8	130.5	10	50	3000	40	0.1	40	0.2	10000	1
D101310	candidateIDs_32	22	-69	100	33	2	8	2	4	2	16.6666666666667	-30	1	1	1	1	2	0	32	-70	10	4.5e-05	5.5e-05	0	0.035	-80	0	-115	0.004	52	90.1	1073.2	0.952	0.2	-69	-69	0.00024	2	8	130.5	10	50	3000	40	0.1	40	0.2	10000	1
D101310	candidateIDs_32	22	-69	100	33	2	8	2	4	3	16.6666666666667	-30	1	1	1	1	2	0	32	-70	10	4.5e-05	5.5e-05	0	0.035	-80	0	-115	0.00148	38.63	273.4	1022	0.775	0.2	-69	-69	0.00024	2	8	130.5	10	50	3000	40	0.1	40	0.2	10000	1
D101310	candidateIDs_32	22	-69	100	33	2	8	2	4	4	16.6666666666667	-30	1	1	1	1	2	0	32	-70	10	4.5e-05	5.5e-05	0	0.035	-80	0	-115	0.00105333333333333	39.88	65.8	2600	0.629	0.2	-69	-69	0.00024	2	8	130.5	10	50	3000	40	0.1	40	0.2	10000	1
F101310	candidateIDs_34	22	-69	100	33	2	8	2	4	1	16.6666666666667	-30	1	1	1	1	2	0	32	-70	10	4.5e-05	5.5e-05	0	0.035	-80	0	-115	0.00266666666666667	52	90.1	1073.2	0.952	0.2	-69	-69	0.00024	2	8	130.5	10	50	3000	40	0.1	40	0.2	10000	1
F101310	candidateIDs_34	22	-69	100	33	2	8	2	4	2	16.6666666666667	-30	1	1	1	1	2	0	32	-70	10	4.5e-05	5.5e-05	0	0.035	-80	0	-115	0.004	52	90.1	1073.2	0.952	0.2	-69	-69	0.00024	2	8	130.5	10	50	3000	40	0.1	40	0.2	10000	1
F101310	candidateIDs_34	22	-69	100	33	2	8	2	4	3	16.6666666666667	-30	1	1	1	1	2	0	32	-70	10	4.5e-05	5.5e-05	0	0.035	-80	0	-115	0.00148	38.63	273.4	1022	0.775	0.2	-69	-69	0.00024	2	8	130.5	10	50	3000	40	0.1	40	0.2	10000	1
F101310	candidateIDs_34	22	-69	100	33	2	8	2	4	4	16.6666666666667	-30	1	1	1	1	2	0	32	-70	10	4.5e-05	5.5e-05	0	0.035	-80	0	-115	0.00105333333333333	39.88	65.8	2600	0.629	0.2	-69	-69	0.00024	2	8	130.5	10	50	3000	40	0.1	40	0.2	10000	1
E100110	candidateIDs_20	22	-69	100	33	2	8	2	4	1	16.6666666666667	-30	1	1	1	1	2	0	32	-70	10	4.5e-05	5.5e-05	0	0.035	-80	0	-115	0.00266666666666667	52	90.1	1073.2	0.952	0.2	-69	-69	0.00024	2	8	130.5	10	50	3000	40	0.1	40	0.2	10000	1
E100110	candidateIDs_20	22	-69	100	33	2	8	2	4	2	16.6666666666667	-30	1	1	1	1	2	0	32	-70	10	4.5e-05	5.5e-05	0	0.035	-80	0	-115	0.004	52	90.1	1073.2	0.952	0.2	-69	-69	0.00024	2	8	130.5	10	50	3000	40	0.1	40	0.2	10000	1
E100110	candidateIDs_20	22	-69	100	33	2	8	2	4	3	16.6666666666667	-30	1	1	1	1	2	0	32	-70	10	4.5e-05	5.5e-05	0	0.035	-80	0	-115	0.00148	38.63	273.4	1022	0.775	0.2	-69	-69	0.00024	2	8	130.5	10	50	3000	40	0.1	40	0.2	10000	1
E100110	candidateIDs_20	22	-69	100	33	2	8	2	4	4	16.6666666666667	-30	1	1	1	1	2	0	32	-70	10	4.5e-05	5.5e-05	0	0.035	-80	0	-115	0.00105333333333333	39.88	65.8	2600	0.629	0.2	-69	-69	0.00024	2	8	130.5	10	50	3000	40	0.1	40	0.2	10000	1
G101310	candidateIDs_35	22	-69	100	33	2	8	2	4	1	16.6666666666667	-30	1	1	1	1	2	0	32	-70	10	4.5e-05	5.5e-05	0	0.035	-80	0	-115	0.00266666666666667	52	90.1	1073.2	0.952	0.2	-69	-69	0.00024	2	8	130.5	10	50	3000	40	0.1	40	0.2	10000	1
G101310	candidateIDs_35	22	-69	100	33	2	8	2	4	2	16.6666666666667	-30	1	1	1	1	2	0	32	-70	10	4.5e-05	5.5e-05	0	0.035	-80	0	-115	0.004	52	90.1	1073.2	0.952	0.2	-69	-69	0.00024	2	8	130.5	10	50	3000	40	0.1	40	0.2	10000	1
G101310	candidateIDs_35	22	-69	100	33	2	8	2	4	3	16.6666666666667	-30	1	1	1	1	2	0	32	-70	10	4.5e-05	5.5e-05	0	0.035	-80	0	-115	0.00148	38.63	273.4	1022	0.775	0.2	-69	-69	0.00024	2	8	130.5	10	50	3000	40	0.1	40	0.2	10000	1
G101310	candidateIDs_35	22	-69	100	33	2	8	2	4	4	16.6666666666667	-30	1	1	1	1	2	0	32	-70	10	4.5e-05	5.5e-05	0	0.035	-80	0	-115	0.00105333333333333	39.88	65.8	2600	0.629	0.2	-69	-69	0.00024	2	8	130.5	10	50	3000	40	0.1	40	0.2	10000	1
I101210	candidateIDs_29	22	-69	100	33	2	8	2	4	1	16.6666666666667	-30	1	1	1	1	2	0	32	-70	10	4.5e-05	5.5e-05	0	0.035	-80	0	-115	0.00266666666666667	52	90.1	1073.2	0.952	0.2	-69	-69	0.00024	2	8	130.5	10	50	3000	40	0.1	40	0.2	10000	1
I101210	candidateIDs_29	22	-69	100	33	2	8	2	4	2	16.6666666666667	-30	1	1	1	1	2	0	32	-70	10	4.5e-05	5.5e-05	0	0.035	-80	0	-115	0.004	52	90.1	1073.2	0.952	0.2	-69	-69	0.00024	2	8	130.5	10	50	3000	40	0.1	40	0.2	10000	1
I101210	candidateIDs_29	22	-69	100	33	2	8	2	4	3	16.6666666666667	-30	1	1	1	1	2	0	32	-70	10	4.5e-05	5.5e-05	0	0.035	-80	0	-115	0.00148	38.63	273.4	1022	0.775	0.2	-69	-69	0.00024	2	8	130.5	10	50	3000	40	0.1	40	0.2	10000	1
I101210	candidateIDs_29	22	-69	100	33	2	8	2	4	4	16.6666666666667	-30	1	1	1	1	2	0	32	-70	10	4.5e-05	5.5e-05	0	0.035	-80	0	-115	0.00105333333333333	39.88	65.8	2600	0.629	0.2	-69	-69	0.00024	2	8	130.5	10	50	3000	40	0.1	40	0.2	10000	1
E100110	candidateIDs_2	22	-69	100	33	2	8	2	4	1	16.6666666666667	-30	1	1	1	1	2	0	32	-70	10	4.5e-05	5.5e-05	0	0.035	-80	0	-115	0.00266666666666667	52	90.1	1073.2	0.952	0.2	-69	-69	0.00024	2	8	130.5	10	50	3000	40	0.1	40	0.2	10000	1
E100110	candidateIDs_2	22	-69	100	33	2	8	2	4	2	16.6666666666667	-30	1	1	1	1	2	0	32	-70	10	4.5e-05	5.5e-05	0	0.035	-80	0	-115	0.004	52	90.1	1073.2	0.952	0.2	-69	-69	0.00024	2	8	130.5	10	50	3000	40	0.1	40	0.2	10000	1
E100110	candidateIDs_2	22	-69	100	33	2	8	2	4	3	16.6666666666667	-30	1	1	1	1	2	0	32	-70	10	4.5e-05	5.5e-05	0	0.035	-80	0	-115	0.00148	38.63	273.4	1022	0.775	0.2	-69	-69	0.00024	2	8	130.5	10	50	3000	40	0.1	40	0.2	10000	1
E100110	candidateIDs_2	22	-69	100	33	2	8	2	4	4	16.6666666666667	-30	1	1	1	1	2	0	32	-70	10	4.5e-05	5.5e-05	0	0.035	-80	0	-115	0.00105333333333333	39.88	65.8	2600	0.629	0.2	-69	-69	0.00024	2	8	130.5	10	50	3000	40	0.1	40	0.2	10000	1
B100110	candidateIDs_19	22	-69	100	33	2	8	2	4	1	16.6666666666667	-30	1	1	1	1	2	0	32	-70	10	4.5e-05	5.5e-05	0	0.035	-80	0	-115	0.00266666666666667	52	90.1	1073.2	0.952	0.2	-69	-69	0.00024	2	8	130.5	10	50	3000	40	0.1	40	0.2	10000	1
B100110	candidateIDs_19	22	-69	100	33	2	8	2	4	2	16.6666666666667	-30	1	1	1	1	2	0	32	-70	10	4.5e-05	5.5e-05	0	0.035	-80	0	-115	0.004	52	90.1	1073.2	0.952	0.2	-69	-69	0.00024	2	8	130.5	10	50	3000	40	0.1	40	0.2	10000	1
B100110	candidateIDs_19	22	-69	100	33	2	8	2	4	3	16.6666666666667	-30	1	1	1	1	2	0	32	-70	10	4.5e-05	5.5e-05	0	0.035	-80	0	-115	0.00148	38.63	273.4	1022	0.775	0.2	-69	-69	0.00024	2	8	130.5	10	50	3000	40	0.1	40	0.2	10000	1
B100110	candidateIDs_19	22	-69	100	33	2	8	2	4	4	16.6666666666667	-30	1	1	1	1	2	0	32	-70	10	4.5e-05	5.5e-05	0	0.035	-80	0	-115	0.00105333333333333	39.88	65.8	2600	0.629	0.2	-69	-69	0.00024	2	8	130.5	10	50	3000	40	0.1	40	0.2	10000	1
A092110	candidateIDs_7	22	-69	100	33	2	8	2	4	1	16.6666666666667	-30	1	1	1	1	2	0	32	-70	10	4.5e-05	5.5e-05	0	0.035	-80	0	-115	0.00266666666666667	52	90.1	1073.2	0.952	0.2	-69	-69	0.00024	2	8	130.5	10	50	3000	40	0.1	40	0.2	10000	1
A092110	candidateIDs_7	22	-69	100	33	2	8	2	4	2	16.6666666666667	-30	1	1	1	1	2	0	32	-70	10	4.5e-05	5.5e-05	0	0.035	-80	0	-115	0.004	52	90.1	1073.2	0.952	0.2	-69	-69	0.00024	2	8	130.5	10	50	3000	40	0.1	40	0.2	10000	1
A092110	candidateIDs_7	22	-69	100	33	2	8	2	4	3	16.6666666666667	-30	1	1	1	1	2	0	32	-70	10	4.5e-05	5.5e-05	0	0.035	-80	0	-115	0.00148	38.63	273.4	1022	0.775	0.2	-69	-69	0.00024	2	8	130.5	10	50	3000	40	0.1	40	0.2	10000	1
A092110	candidateIDs_7	22	-69	100	33	2	8	2	4	4	16.6666666666667	-30	1	1	1	1	2	0	32	-70	10	4.5e-05	5.5e-05	0	0.035	-80	0	-115	0.00105333333333333	39.88	65.8	2600	0.629	0.2	-69	-69	0.00024	2	8	130.5	10	50	3000	40	0.1	40	0.2	10000	1
E092910	candidateIDs_18	22	-69	100	33	2	8	2	4	1	16.6666666666667	-30	1	1	1	1	2	0	32	-70	10	4.5e-05	5.5e-05	0	0.035	-80	0	-115	0.00266666666666667	52	90.1	1073.2	0.952	0.2	-69	-69	0.00024	2	8	130.5	10	50	3000	40	0.1	40	0.2	10000	1
E092910	candidateIDs_18	22	-69	100	33	2	8	2	4	2	16.6666666666667	-30	1	1	1	1	2	0	32	-70	10	4.5e-05	5.5e-05	0	0.035	-80	0	-115	0.004	52	90.1	1073.2	0.952	0.2	-69	-69	0.00024	2	8	130.5	10	50	3000	40	0.1	40	0.2	10000	1
E092910	candidateIDs_18	22	-69	100	33	2	8	2	4	3	16.6666666666667	-30	1	1	1	1	2	0	32	-70	10	4.5e-05	5.5e-05	0	0.035	-80	0	-115	0.00148	38.63	273.4	1022	0.775	0.2	-69	-69	0.00024	2	8	130.5	10	50	3000	40	0.1	40	0.2	10000	1
E092910	candidateIDs_18	22	-69	100	33	2	8	2	4	4	16.6666666666667	-30	1	1	1	1	2	0	32	-70	10	4.5e-05	5.5e-05	0	0.035	-80	0	-115	0.00105333333333333	39.88	65.8	2600	0.629	0.2	-69	-69	0.00024	2	8	130.5	10	50	3000	40	0.1	40	0.2	10000	1
E101310	candidateIDs_33	22	-69	100	33	2	8	2	4	1	16.6666666666667	-30	1	1	1	1	2	0	32	-70	10	4.5e-05	5.5e-05	0	0.035	-80	0	-115	0.00266666666666667	52	90.1	1073.2	0.952	0.2	-69	-69	0.00024	2	8	130.5	10	50	3000	40	0.1	40	0.2	10000	1
E101310	candidateIDs_33	22	-69	100	33	2	8	2	4	2	16.6666666666667	-30	1	1	1	1	2	0	32	-70	10	4.5e-05	5.5e-05	0	0.035	-80	0	-115	0.004	52	90.1	1073.2	0.952	0.2	-69	-69	0.00024	2	8	130.5	10	50	3000	40	0.1	40	0.2	10000	1
E101310	candidateIDs_33	22	-69	100	33	2	8	2	4	3	16.6666666666667	-30	1	1	1	1	2	0	32	-70	10	4.5e-05	5.5e-05	0	0.035	-80	0	-115	0.00148	38.63	273.4	1022	0.775	0.2	-69	-69	0.00024	2	8	130.5	10	50	3000	40	0.1	40	0.2	10000	1
E101310	candidateIDs_33	22	-69	100	33	2	8	2	4	4	16.6666666666667	-30	1	1	1	1	2	0	32	-70	10	4.5e-05	5.5e-05	0	0.035	-80	0	-115	0.00105333333333333	39.88	65.8	2600	0.629	0.2	-69	-69	0.00024	2	8	130.5	10	50	3000	40	0.1	40	0.2	10000	1
D100810	candidateIDs_23	22	-69	100	33	2	8	2	4	1	16.6666666666667	-30	1	1	1	1	2	0	32	-70	10	4.5e-05	5.5e-05	0	0.035	-80	0	-115	0.00266666666666667	52	90.1	1073.2	0.952	0.2	-69	-69	0.00024	2	8	130.5	10	50	3000	40	0.1	40	0.2	10000	1
D100810	candidateIDs_23	22	-69	100	33	2	8	2	4	2	16.6666666666667	-30	1	1	1	1	2	0	32	-70	10	4.5e-05	5.5e-05	0	0.035	-80	0	-115	0.004	52	90.1	1073.2	0.952	0.2	-69	-69	0.00024	2	8	130.5	10	50	3000	40	0.1	40	0.2	10000	1
D100810	candidateIDs_23	22	-69	100	33	2	8	2	4	3	16.6666666666667	-30	1	1	1	1	2	0	32	-70	10	4.5e-05	5.5e-05	0	0.035	-80	0	-115	0.00148	38.63	273.4	1022	0.775	0.2	-69	-69	0.00024	2	8	130.5	10	50	3000	40	0.1	40	0.2	10000	1
D100810	candidateIDs_23	22	-69	100	33	2	8	2	4	4	16.6666666666667	-30	1	1	1	1	2	0	32	-70	10	4.5e-05	5.5e-05	0	0.035	-80	0	-115	0.00105333333333333	39.88	65.8	2600	0.629	0.2	-69	-69	0.00024	2	8	130.5	10	50	3000	40	0.1	40	0.2	10000	1
E101210	candidateIDs_27	22	-69	100	33	2	8	2	4	1	16.6666666666667	-30	1	1	1	1	2	0	32	-70	10	4.5e-05	5.5e-05	0	0.035	-80	0	-115	0.00266666666666667	52	90.1	1073.2	0.952	0.2	-69	-69	0.00024	2	8	130.5	10	50	3000	40	0.1	40	0.2	10000	1
E101210	candidateIDs_27	22	-69	100	33	2	8	2	4	2	16.6666666666667	-30	1	1	1	1	2	0	32	-70	10	4.5e-05	5.5e-05	0	0.035	-80	0	-115	0.004	52	90.1	1073.2	0.952	0.2	-69	-69	0.00024	2	8	130.5	10	50	3000	40	0.1	40	0.2	10000	1
E101210	candidateIDs_27	22	-69	100	33	2	8	2	4	3	16.6666666666667	-30	1	1	1	1	2	0	32	-70	10	4.5e-05	5.5e-05	0	0.035	-80	0	-115	0.00148	38.63	273.4	1022	0.775	0.2	-69	-69	0.00024	2	8	130.5	10	50	3000	40	0.1	40	0.2	10000	1
E101210	candidateIDs_27	22	-69	100	33	2	8	2	4	4	16.6666666666667	-30	1	1	1	1	2	0	32	-70	10	4.5e-05	5.5e-05	0	0.035	-80	0	-115	0.00105333333333333	39.88	65.8	2600	0.629	0.2	-69	-69	0.00024	2	8	130.5	10	50	3000	40	0.1	40	0.2	10000	1
C092810	candidateIDs_13	22	-69	100	33	2	8	2	4	1	16.6666666666667	-30	1	1	1	1	2	0	32	-70	10	4.5e-05	5.5e-05	0	0.035	-80	0	-115	0.00266666666666667	52	90.1	1073.2	0.952	0.2	-69	-69	0.00024	2	8	130.5	10	50	3000	40	0.1	40	0.2	10000	1
C092810	candidateIDs_13	22	-69	100	33	2	8	2	4	2	16.6666666666667	-30	1	1	1	1	2	0	32	-70	10	4.5e-05	5.5e-05	0	0.035	-80	0	-115	0.004	52	90.1	1073.2	0.952	0.2	-69	-69	0.00024	2	8	130.5	10	50	3000	40	0.1	40	0.2	10000	1
C092810	candidateIDs_13	22	-69	100	33	2	8	2	4	3	16.6666666666667	-30	1	1	1	1	2	0	32	-70	10	4.5e-05	5.5e-05	0	0.035	-80	0	-115	0.00148	38.63	273.4	1022	0.775	0.2	-69	-69	0.00024	2	8	130.5	10	50	3000	40	0.1	40	0.2	10000	1
C092810	candidateIDs_13	22	-69	100	33	2	8	2	4	4	16.6666666666667	-30	1	1	1	1	2	0	32	-70	10	4.5e-05	5.5e-05	0	0.035	-80	0	-115	0.00105333333333333	39.88	65.8	2600	0.629	0.2	-69	-69	0.00024	2	8	130.5	10	50	3000	40	0.1	40	0.2	10000	1
M101210	candidateIDs_30	22	-69	100	33	2	8	2	4	1	16.6666666666667	-30	1	1	1	1	2	0	32	-70	10	4.5e-05	5.5e-05	0	0.035	-80	0	-115	0.00266666666666667	52	90.1	1073.2	0.952	0.2	-69	-69	0.00024	2	8	130.5	10	50	3000	40	0.1	40	0.2	10000	1
M101210	candidateIDs_30	22	-69	100	33	2	8	2	4	2	16.6666666666667	-30	1	1	1	1	2	0	32	-70	10	4.5e-05	5.5e-05	0	0.035	-80	0	-115	0.004	52	90.1	1073.2	0.952	0.2	-69	-69	0.00024	2	8	130.5	10	50	3000	40	0.1	40	0.2	10000	1
M101210	candidateIDs_30	22	-69	100	33	2	8	2	4	3	16.6666666666667	-30	1	1	1	1	2	0	32	-70	10	4.5e-05	5.5e-05	0	0.035	-80	0	-115	0.00148	38.63	273.4	1022	0.775	0.2	-69	-69	0.00024	2	8	130.5	10	50	3000	40	0.1	40	0.2	10000	1
M101210	candidateIDs_30	22	-69	100	33	2	8	2	4	4	16.6666666666667	-30	1	1	1	1	2	0	32	-70	10	4.5e-05	5.5e-05	0	0.035	-80	0	-115	0.00105333333333333	39.88	65.8	2600	0.629	0.2	-69	-69	0.00024	2	8	130.5	10	50	3000	40	0.1	40	0.2	10000	1
A101210	candidateIDs_24	22	-69	100	33	2	8	2	4	1	16.6666666666667	-30	1	1	1	1	2	0	32	-70	10	4.5e-05	5.5e-05	0	0.035	-80	0	-115	0.00266666666666667	52	90.1	1073.2	0.952	0.2	-69	-69	0.00024	2	8	130.5	10	50	3000	40	0.1	40	0.2	10000	1
A101210	candidateIDs_24	22	-69	100	33	2	8	2	4	2	16.6666666666667	-30	1	1	1	1	2	0	32	-70	10	4.5e-05	5.5e-05	0	0.035	-80	0	-115	0.004	52	90.1	1073.2	0.952	0.2	-69	-69	0.00024	2	8	130.5	10	50	3000	40	0.1	40	0.2	10000	1
A101210	candidateIDs_24	22	-69	100	33	2	8	2	4	3	16.6666666666667	-30	1	1	1	1	2	0	32	-70	10	4.5e-05	5.5e-05	0	0.035	-80	0	-115	0.00148	38.63	273.4	1022	0.775	0.2	-69	-69	0.00024	2	8	130.5	10	50	3000	40	0.1	40	0.2	10000	1
A101210	candidateIDs_24	22	-69	100	33	2	8	2	4	4	16.6666666666667	-30	1	1	1	1	2	0	32	-70	10	4.5e-05	5.5e-05	0	0.035	-80	0	-115	0.00105333333333333	39.88	65.8	2600	0.629	0.2	-69	-69	0.00024	2	8	130.5	10	50	3000	40	0.1	40	0.2	10000	1
E092710	candidateIDs_11	22	-69	100	33	2	8	2	4	1	16.6666666666667	-30	1	1	1	1	2	0	32	-70	10	4.5e-05	5.5e-05	0	0.035	-80	0	-115	0.00266666666666667	52	90.1	1073.2	0.952	0.2	-69	-69	0.00024	2	8	130.5	10	50	3000	40	0.1	40	0.2	10000	1
E092710	candidateIDs_11	22	-69	100	33	2	8	2	4	2	16.6666666666667	-30	1	1	1	1	2	0	32	-70	10	4.5e-05	5.5e-05	0	0.035	-80	0	-115	0.004	52	90.1	1073.2	0.952	0.2	-69	-69	0.00024	2	8	130.5	10	50	3000	40	0.1	40	0.2	10000	1
E092710	candidateIDs_11	22	-69	100	33	2	8	2	4	3	16.6666666666667	-30	1	1	1	1	2	0	32	-70	10	4.5e-05	5.5e-05	0	0.035	-80	0	-115	0.00148	38.63	273.4	1022	0.775	0.2	-69	-69	0.00024	2	8	130.5	10	50	3000	40	0.1	40	0.2	10000	1
E092710	candidateIDs_11	22	-69	100	33	2	8	2	4	4	16.6666666666667	-30	1	1	1	1	2	0	32	-70	10	4.5e-05	5.5e-05	0	0.035	-80	0	-115	0.00105333333333333	39.88	65.8	2600	0.629	0.2	-69	-69	0.00024	2	8	130.5	10	50	3000	40	0.1	40	0.2	10000	1
B101310	candidateIDs_31	22	-69	100	33	2	8	2	4	1	16.6666666666667	-30	1	1	1	1	2	0	32	-70	10	4.5e-05	5.5e-05	0	0.035	-80	0	-115	0.00266666666666667	52	90.1	1073.2	0.952	0.2	-69	-69	0.00024	2	8	130.5	10	50	3000	40	0.1	40	0.2	10000	1
B101310	candidateIDs_31	22	-69	100	33	2	8	2	4	2	16.6666666666667	-30	1	1	1	1	2	0	32	-70	10	4.5e-05	5.5e-05	0	0.035	-80	0	-115	0.004	52	90.1	1073.2	0.952	0.2	-69	-69	0.00024	2	8	130.5	10	50	3000	40	0.1	40	0.2	10000	1
B101310	candidateIDs_31	22	-69	100	33	2	8	2	4	3	16.6666666666667	-30	1	1	1	1	2	0	32	-70	10	4.5e-05	5.5e-05	0	0.035	-80	0	-115	0.00148	38.63	273.4	1022	0.775	0.2	-69	-69	0.00024	2	8	130.5	10	50	3000	40	0.1	40	0.2	10000	1
B101310	candidateIDs_31	22	-69	100	33	2	8	2	4	4	16.6666666666667	-30	1	1	1	1	2	0	32	-70	10	4.5e-05	5.5e-05	0	0.035	-80	0	-115	0.00105333333333333	39.88	65.8	2600	0.629	0.2	-69	-69	0.00024	2	8	130.5	10	50	3000	40	0.1	40	0.2	10000	1
C092910	candidateIDs_16	22	-69	100	33	2	8	2	4	1	16.6666666666667	-30	1	1	1	1	2	0	32	-70	10	4.5e-05	5.5e-05	0	0.035	-80	0	-115	0.00266666666666667	52	90.1	1073.2	0.952	0.2	-69	-69	0.00024	2	8	130.5	10	50	3000	40	0.1	40	0.2	10000	1
C092910	candidateIDs_16	22	-69	100	33	2	8	2	4	2	16.6666666666667	-30	1	1	1	1	2	0	32	-70	10	4.5e-05	5.5e-05	0	0.035	-80	0	-115	0.004	52	90.1	1073.2	0.952	0.2	-69	-69	0.00024	2	8	130.5	10	50	3000	40	0.1	40	0.2	10000	1
C092910	candidateIDs_16	22	-69	100	33	2	8	2	4	3	16.6666666666667	-30	1	1	1	1	2	0	32	-70	10	4.5e-05	5.5e-05	0	0.035	-80	0	-115	0.00148	38.63	273.4	1022	0.775	0.2	-69	-69	0.00024	2	8	130.5	10	50	3000	40	0.1	40	0.2	10000	1
C092910	candidateIDs_16	22	-69	100	33	2	8	2	4	4	16.6666666666667	-30	1	1	1	1	2	0	32	-70	10	4.5e-05	5.5e-05	0	0.035	-80	0	-115	0.00105333333333333	39.88	65.8	2600	0.629	0.2	-69	-69	0.00024	2	8	130.5	10	50	3000	40	0.1	40	0.2	10000	1
A092810	candidateIDs_12	22	-69	100	33	2	8	2	4	1	16.6666666666667	-30	1	1	1	1	2	0	32	-70	10	4.5e-05	5.5e-05	0	0.035	-80	0	-115	0.00266666666666667	52	90.1	1073.2	0.952	0.2	-69	-69	0.00024	2	8	130.5	10	50	3000	40	0.1	40	0.2	10000	1
A092810	candidateIDs_12	22	-69	100	33	2	8	2	4	2	16.6666666666667	-30	1	1	1	1	2	0	32	-70	10	4.5e-05	5.5e-05	0	0.035	-80	0	-115	0.004	52	90.1	1073.2	0.952	0.2	-69	-69	0.00024	2	8	130.5	10	50	3000	40	0.1	40	0.2	10000	1
A092810	candidateIDs_12	22	-69	100	33	2	8	2	4	3	16.6666666666667	-30	1	1	1	1	2	0	32	-70	10	4.5e-05	5.5e-05	0	0.035	-80	0	-115	0.00148	38.63	273.4	1022	0.775	0.2	-69	-69	0.00024	2	8	130.5	10	50	3000	40	0.1	40	0.2	10000	1
A092810	candidateIDs_12	22	-69	100	33	2	8	2	4	4	16.6666666666667	-30	1	1	1	1	2	0	32	-70	10	4.5e-05	5.5e-05	0	0.035	-80	0	-115	0.00105333333333333	39.88	65.8	2600	0.629	0.2	-69	-69	0.00024	2	8	130.5	10	50	3000	40	0.1	40	0.2	10000	1
D091810	candidateIDs_4	22	-69	100	33	2	8	2	4	1	16.6666666666667	-30	1	1	1	1	2	0	32	-70	10	4.5e-05	5.5e-05	0	0.035	-80	0	-115	0.00266666666666667	52	90.1	1073.2	0.952	0.2	-69	-69	0.00024	2	8	130.5	10	50	3000	40	0.1	40	0.2	10000	1
D091810	candidateIDs_4	22	-69	100	33	2	8	2	4	2	16.6666666666667	-30	1	1	1	1	2	0	32	-70	10	4.5e-05	5.5e-05	0	0.035	-80	0	-115	0.004	52	90.1	1073.2	0.952	0.2	-69	-69	0.00024	2	8	130.5	10	50	3000	40	0.1	40	0.2	10000	1
D091810	candidateIDs_4	22	-69	100	33	2	8	2	4	3	16.6666666666667	-30	1	1	1	1	2	0	32	-70	10	4.5e-05	5.5e-05	0	0.035	-80	0	-115	0.00148	38.63	273.4	1022	0.775	0.2	-69	-69	0.00024	2	8	130.5	10	50	3000	40	0.1	40	0.2	10000	1
D091810	candidateIDs_4	22	-69	100	33	2	8	2	4	4	16.6666666666667	-30	1	1	1	1	2	0	32	-70	10	4.5e-05	5.5e-05	0	0.035	-80	0	-115	0.00105333333333333	39.88	65.8	2600	0.629	0.2	-69	-69	0.00024	2	8	130.5	10	50	3000	40	0.1	40	0.2	10000	1
F091810	candidateIDs_6	22	-69	100	33	2	8	2	4	1	16.6666666666667	-30	1	1	1	1	2	0	32	-70	10	4.5e-05	5.5e-05	0	0.035	-80	0	-115	0.00266666666666667	52	90.1	1073.2	0.952	0.2	-69	-69	0.00024	2	8	130.5	10	50	3000	40	0.1	40	0.2	10000	1
F091810	candidateIDs_6	22	-69	100	33	2	8	2	4	2	16.6666666666667	-30	1	1	1	1	2	0	32	-70	10	4.5e-05	5.5e-05	0	0.035	-80	0	-115	0.004	52	90.1	1073.2	0.952	0.2	-69	-69	0.00024	2	8	130.5	10	50	3000	40	0.1	40	0.2	10000	1
F091810	candidateIDs_6	22	-69	100	33	2	8	2	4	3	16.6666666666667	-30	1	1	1	1	2	0	32	-70	10	4.5e-05	5.5e-05	0	0.035	-80	0	-115	0.00148	38.63	273.4	1022	0.775	0.2	-69	-69	0.00024	2	8	130.5	10	50	3000	40	0.1	40	0.2	10000	1
F091810	candidateIDs_6	22	-69	100	33	2	8	2	4	4	16.6666666666667	-30	1	1	1	1	2	0	32	-70	10	4.5e-05	5.5e-05	0	0.035	-80	0	-115	0.00105333333333333	39.88	65.8	2600	0.629	0.2	-69	-69	0.00024	2	8	130.5	10	50	3000	40	0.1	40	0.2	10000	1
K092810	candidateIDs_14	23	-68	100	33	2	8	2	4	1	16.6666666666667	-30	1	1	1	1	2	0	32	-70	10	4.5e-05	5.5e-05	0	0.035	-80	0	-115	0.00266666666666667	52	90.1	1073.2	0.952	0.2	-68	-68	0.00024	2	8	130.5	10	50	3000	40	0.1	40	0.2	10000	1
K092810	candidateIDs_14	23	-68	100	33	2	8	2	4	2	16.6666666666667	-30	1	1	1	1	2	0	32	-70	10	4.5e-05	5.5e-05	0	0.035	-80	0	-115	0.004	52	90.1	1073.2	0.952	0.2	-68	-68	0.00024	2	8	130.5	10	50	3000	40	0.1	40	0.2	10000	1
K092810	candidateIDs_14	23	-68	100	33	2	8	2	4	3	16.6666666666667	-30	1	1	1	1	2	0	32	-70	10	4.5e-05	5.5e-05	0	0.035	-80	0	-115	0.00148	38.63	273.4	1022	0.775	0.2	-68	-68	0.00024	2	8	130.5	10	50	3000	40	0.1	40	0.2	10000	1
K092810	candidateIDs_14	23	-68	100	33	2	8	2	4	4	16.6666666666667	-30	1	1	1	1	2	0	32	-70	10	4.5e-05	5.5e-05	0	0.035	-80	0	-115	0.00105333333333333	39.88	65.8	2600	0.629	0.2	-68	-68	0.00024	2	8	130.5	10	50	3000	40	0.1	40	0.2	10000	1
H101310	candidateIDs_36	23	-68	100	33	2	8	2	4	1	16.6666666666667	-30	1	1	1	1	2	0	32	-70	10	4.5e-05	5.5e-05	0	0.035	-80	0	-115	0.00266666666666667	52	90.1	1073.2	0.952	0.2	-68	-68	0.00024	2	8	130.5	10	50	3000	40	0.1	40	0.2	10000	1
H101310	candidateIDs_36	23	-68	100	33	2	8	2	4	2	16.6666666666667	-30	1	1	1	1	2	0	32	-70	10	4.5e-05	5.5e-05	0	0.035	-80	0	-115	0.004	52	90.1	1073.2	0.952	0.2	-68	-68	0.00024	2	8	130.5	10	50	3000	40	0.1	40	0.2	10000	1
H101310	candidateIDs_36	23	-68	100	33	2	8	2	4	3	16.6666666666667	-30	1	1	1	1	2	0	32	-70	10	4.5e-05	5.5e-05	0	0.035	-80	0	-115	0.00148	38.63	273.4	1022	0.775	0.2	-68	-68	0.00024	2	8	130.5	10	50	3000	40	0.1	40	0.2	10000	1
H101310	candidateIDs_36	23	-68	100	33	2	8	2	4	4	16.6666666666667	-30	1	1	1	1	2	0	32	-70	10	4.5e-05	5.5e-05	0	0.035	-80	0	-115	0.00105333333333333	39.88	65.8	2600	0.629	0.2	-68	-68	0.00024	2	8	130.5	10	50	3000	40	0.1	40	0.2	10000	1
E091810	candidateIDs_5	23	-68	100	33	2	8	2	4	1	16.6666666666667	-30	1	1	1	1	2	0	32	-70	10	4.5e-05	5.5e-05	0	0.035	-80	0	-115	0.00266666666666667	52	90.1	1073.2	0.952	0.2	-68	-68	0.00024	2	8	130.5	10	50	3000	40	0.1	40	0.2	10000	1
E091810	candidateIDs_5	23	-68	100	33	2	8	2	4	2	16.6666666666667	-30	1	1	1	1	2	0	32	-70	10	4.5e-05	5.5e-05	0	0.035	-80	0	-115	0.004	52	90.1	1073.2	0.952	0.2	-68	-68	0.00024	2	8	130.5	10	50	3000	40	0.1	40	0.2	10000	1
E091810	candidateIDs_5	23	-68	100	33	2	8	2	4	3	16.6666666666667	-30	1	1	1	1	2	0	32	-70	10	4.5e-05	5.5e-05	0	0.035	-80	0	-115	0.00148	38.63	273.4	1022	0.775	0.2	-68	-68	0.00024	2	8	130.5	10	50	3000	40	0.1	40	0.2	10000	1
E091810	candidateIDs_5	23	-68	100	33	2	8	2	4	4	16.6666666666667	-30	1	1	1	1	2	0	32	-70	10	4.5e-05	5.5e-05	0	0.035	-80	0	-115	0.00105333333333333	39.88	65.8	2600	0.629	0.2	-68	-68	0.00024	2	8	130.5	10	50	3000	40	0.1	40	0.2	10000	1
D101310	candidateIDs_32	23	-68	100	33	2	8	2	4	1	16.6666666666667	-30	1	1	1	1	2	0	32	-70	10	4.5e-05	5.5e-05	0	0.035	-80	0	-115	0.00266666666666667	52	90.1	1073.2	0.952	0.2	-68	-68	0.00024	2	8	130.5	10	50	3000	40	0.1	40	0.2	10000	1
D101310	candidateIDs_32	23	-68	100	33	2	8	2	4	2	16.6666666666667	-30	1	1	1	1	2	0	32	-70	10	4.5e-05	5.5e-05	0	0.035	-80	0	-115	0.004	52	90.1	1073.2	0.952	0.2	-68	-68	0.00024	2	8	130.5	10	50	3000	40	0.1	40	0.2	10000	1
D101310	candidateIDs_32	23	-68	100	33	2	8	2	4	3	16.6666666666667	-30	1	1	1	1	2	0	32	-70	10	4.5e-05	5.5e-05	0	0.035	-80	0	-115	0.00148	38.63	273.4	1022	0.775	0.2	-68	-68	0.00024	2	8	130.5	10	50	3000	40	0.1	40	0.2	10000	1
D101310	candidateIDs_32	23	-68	100	33	2	8	2	4	4	16.6666666666667	-30	1	1	1	1	2	0	32	-70	10	4.5e-05	5.5e-05	0	0.035	-80	0	-115	0.00105333333333333	39.88	65.8	2600	0.629	0.2	-68	-68	0.00024	2	8	130.5	10	50	3000	40	0.1	40	0.2	10000	1
F101310	candidateIDs_34	23	-68	100	33	2	8	2	4	1	16.6666666666667	-30	1	1	1	1	2	0	32	-70	10	4.5e-05	5.5e-05	0	0.035	-80	0	-115	0.00266666666666667	52	90.1	1073.2	0.952	0.2	-68	-68	0.00024	2	8	130.5	10	50	3000	40	0.1	40	0.2	10000	1
F101310	candidateIDs_34	23	-68	100	33	2	8	2	4	2	16.6666666666667	-30	1	1	1	1	2	0	32	-70	10	4.5e-05	5.5e-05	0	0.035	-80	0	-115	0.004	52	90.1	1073.2	0.952	0.2	-68	-68	0.00024	2	8	130.5	10	50	3000	40	0.1	40	0.2	10000	1
F101310	candidateIDs_34	23	-68	100	33	2	8	2	4	3	16.6666666666667	-30	1	1	1	1	2	0	32	-70	10	4.5e-05	5.5e-05	0	0.035	-80	0	-115	0.00148	38.63	273.4	1022	0.775	0.2	-68	-68	0.00024	2	8	130.5	10	50	3000	40	0.1	40	0.2	10000	1
F101310	candidateIDs_34	23	-68	100	33	2	8	2	4	4	16.6666666666667	-30	1	1	1	1	2	0	32	-70	10	4.5e-05	5.5e-05	0	0.035	-80	0	-115	0.00105333333333333	39.88	65.8	2600	0.629	0.2	-68	-68	0.00024	2	8	130.5	10	50	3000	40	0.1	40	0.2	10000	1
E100110	candidateIDs_20	23	-68	100	33	2	8	2	4	1	16.6666666666667	-30	1	1	1	1	2	0	32	-70	10	4.5e-05	5.5e-05	0	0.035	-80	0	-115	0.00266666666666667	52	90.1	1073.2	0.952	0.2	-68	-68	0.00024	2	8	130.5	10	50	3000	40	0.1	40	0.2	10000	1
E100110	candidateIDs_20	23	-68	100	33	2	8	2	4	2	16.6666666666667	-30	1	1	1	1	2	0	32	-70	10	4.5e-05	5.5e-05	0	0.035	-80	0	-115	0.004	52	90.1	1073.2	0.952	0.2	-68	-68	0.00024	2	8	130.5	10	50	3000	40	0.1	40	0.2	10000	1
E100110	candidateIDs_20	23	-68	100	33	2	8	2	4	3	16.6666666666667	-30	1	1	1	1	2	0	32	-70	10	4.5e-05	5.5e-05	0	0.035	-80	0	-115	0.00148	38.63	273.4	1022	0.775	0.2	-68	-68	0.00024	2	8	130.5	10	50	3000	40	0.1	40	0.2	10000	1
E100110	candidateIDs_20	23	-68	100	33	2	8	2	4	4	16.6666666666667	-30	1	1	1	1	2	0	32	-70	10	4.5e-05	5.5e-05	0	0.035	-80	0	-115	0.00105333333333333	39.88	65.8	2600	0.629	0.2	-68	-68	0.00024	2	8	130.5	10	50	3000	40	0.1	40	0.2	10000	1
G101310	candidateIDs_35	23	-68	100	33	2	8	2	4	1	16.6666666666667	-30	1	1	1	1	2	0	32	-70	10	4.5e-05	5.5e-05	0	0.035	-80	0	-115	0.00266666666666667	52	90.1	1073.2	0.952	0.2	-68	-68	0.00024	2	8	130.5	10	50	3000	40	0.1	40	0.2	10000	1
G101310	candidateIDs_35	23	-68	100	33	2	8	2	4	2	16.6666666666667	-30	1	1	1	1	2	0	32	-70	10	4.5e-05	5.5e-05	0	0.035	-80	0	-115	0.004	52	90.1	1073.2	0.952	0.2	-68	-68	0.00024	2	8	130.5	10	50	3000	40	0.1	40	0.2	10000	1
G101310	candidateIDs_35	23	-68	100	33	2	8	2	4	3	16.6666666666667	-30	1	1	1	1	2	0	32	-70	10	4.5e-05	5.5e-05	0	0.035	-80	0	-115	0.00148	38.63	273.4	1022	0.775	0.2	-68	-68	0.00024	2	8	130.5	10	50	3000	40	0.1	40	0.2	10000	1
G101310	candidateIDs_35	23	-68	100	33	2	8	2	4	4	16.6666666666667	-30	1	1	1	1	2	0	32	-70	10	4.5e-05	5.5e-05	0	0.035	-80	0	-115	0.00105333333333333	39.88	65.8	2600	0.629	0.2	-68	-68	0.00024	2	8	130.5	10	50	3000	40	0.1	40	0.2	10000	1
I101210	candidateIDs_29	23	-68	100	33	2	8	2	4	1	16.6666666666667	-30	1	1	1	1	2	0	32	-70	10	4.5e-05	5.5e-05	0	0.035	-80	0	-115	0.00266666666666667	52	90.1	1073.2	0.952	0.2	-68	-68	0.00024	2	8	130.5	10	50	3000	40	0.1	40	0.2	10000	1
I101210	candidateIDs_29	23	-68	100	33	2	8	2	4	2	16.6666666666667	-30	1	1	1	1	2	0	32	-70	10	4.5e-05	5.5e-05	0	0.035	-80	0	-115	0.004	52	90.1	1073.2	0.952	0.2	-68	-68	0.00024	2	8	130.5	10	50	3000	40	0.1	40	0.2	10000	1
I101210	candidateIDs_29	23	-68	100	33	2	8	2	4	3	16.6666666666667	-30	1	1	1	1	2	0	32	-70	10	4.5e-05	5.5e-05	0	0.035	-80	0	-115	0.00148	38.63	273.4	1022	0.775	0.2	-68	-68	0.00024	2	8	130.5	10	50	3000	40	0.1	40	0.2	10000	1
I101210	candidateIDs_29	23	-68	100	33	2	8	2	4	4	16.6666666666667	-30	1	1	1	1	2	0	32	-70	10	4.5e-05	5.5e-05	0	0.035	-80	0	-115	0.00105333333333333	39.88	65.8	2600	0.629	0.2	-68	-68	0.00024	2	8	130.5	10	50	3000	40	0.1	40	0.2	10000	1
E100110	candidateIDs_2	23	-68	100	33	2	8	2	4	1	16.6666666666667	-30	1	1	1	1	2	0	32	-70	10	4.5e-05	5.5e-05	0	0.035	-80	0	-115	0.00266666666666667	52	90.1	1073.2	0.952	0.2	-68	-68	0.00024	2	8	130.5	10	50	3000	40	0.1	40	0.2	10000	1
E100110	candidateIDs_2	23	-68	100	33	2	8	2	4	2	16.6666666666667	-30	1	1	1	1	2	0	32	-70	10	4.5e-05	5.5e-05	0	0.035	-80	0	-115	0.004	52	90.1	1073.2	0.952	0.2	-68	-68	0.00024	2	8	130.5	10	50	3000	40	0.1	40	0.2	10000	1
E100110	candidateIDs_2	23	-68	100	33	2	8	2	4	3	16.6666666666667	-30	1	1	1	1	2	0	32	-70	10	4.5e-05	5.5e-05	0	0.035	-80	0	-115	0.00148	38.63	273.4	1022	0.775	0.2	-68	-68	0.00024	2	8	130.5	10	50	3000	40	0.1	40	0.2	10000	1
E100110	candidateIDs_2	23	-68	100	33	2	8	2	4	4	16.6666666666667	-30	1	1	1	1	2	0	32	-70	10	4.5e-05	5.5e-05	0	0.035	-80	0	-115	0.00105333333333333	39.88	65.8	2600	0.629	0.2	-68	-68	0.00024	2	8	130.5	10	50	3000	40	0.1	40	0.2	10000	1
B100110	candidateIDs_19	23	-68	100	33	2	8	2	4	1	16.6666666666667	-30	1	1	1	1	2	0	32	-70	10	4.5e-05	5.5e-05	0	0.035	-80	0	-115	0.00266666666666667	52	90.1	1073.2	0.952	0.2	-68	-68	0.00024	2	8	130.5	10	50	3000	40	0.1	40	0.2	10000	1
B100110	candidateIDs_19	23	-68	100	33	2	8	2	4	2	16.6666666666667	-30	1	1	1	1	2	0	32	-70	10	4.5e-05	5.5e-05	0	0.035	-80	0	-115	0.004	52	90.1	1073.2	0.952	0.2	-68	-68	0.00024	2	8	130.5	10	50	3000	40	0.1	40	0.2	10000	1
B100110	candidateIDs_19	23	-68	100	33	2	8	2	4	3	16.6666666666667	-30	1	1	1	1	2	0	32	-70	10	4.5e-05	5.5e-05	0	0.035	-80	0	-115	0.00148	38.63	273.4	1022	0.775	0.2	-68	-68	0.00024	2	8	130.5	10	50	3000	40	0.1	40	0.2	10000	1
B100110	candidateIDs_19	23	-68	100	33	2	8	2	4	4	16.6666666666667	-30	1	1	1	1	2	0	32	-70	10	4.5e-05	5.5e-05	0	0.035	-80	0	-115	0.00105333333333333	39.88	65.8	2600	0.629	0.2	-68	-68	0.00024	2	8	130.5	10	50	3000	40	0.1	40	0.2	10000	1
A092110	candidateIDs_7	23	-68	100	33	2	8	2	4	1	16.6666666666667	-30	1	1	1	1	2	0	32	-70	10	4.5e-05	5.5e-05	0	0.035	-80	0	-115	0.00266666666666667	52	90.1	1073.2	0.952	0.2	-68	-68	0.00024	2	8	130.5	10	50	3000	40	0.1	40	0.2	10000	1
A092110	candidateIDs_7	23	-68	100	33	2	8	2	4	2	16.6666666666667	-30	1	1	1	1	2	0	32	-70	10	4.5e-05	5.5e-05	0	0.035	-80	0	-115	0.004	52	90.1	1073.2	0.952	0.2	-68	-68	0.00024	2	8	130.5	10	50	3000	40	0.1	40	0.2	10000	1
A092110	candidateIDs_7	23	-68	100	33	2	8	2	4	3	16.6666666666667	-30	1	1	1	1	2	0	32	-70	10	4.5e-05	5.5e-05	0	0.035	-80	0	-115	0.00148	38.63	273.4	1022	0.775	0.2	-68	-68	0.00024	2	8	130.5	10	50	3000	40	0.1	40	0.2	10000	1
A092110	candidateIDs_7	23	-68	100	33	2	8	2	4	4	16.6666666666667	-30	1	1	1	1	2	0	32	-70	10	4.5e-05	5.5e-05	0	0.035	-80	0	-115	0.00105333333333333	39.88	65.8	2600	0.629	0.2	-68	-68	0.00024	2	8	130.5	10	50	3000	40	0.1	40	0.2	10000	1
E092910	candidateIDs_18	23	-68	100	33	2	8	2	4	1	16.6666666666667	-30	1	1	1	1	2	0	32	-70	10	4.5e-05	5.5e-05	0	0.035	-80	0	-115	0.00266666666666667	52	90.1	1073.2	0.952	0.2	-68	-68	0.00024	2	8	130.5	10	50	3000	40	0.1	40	0.2	10000	1
E092910	candidateIDs_18	23	-68	100	33	2	8	2	4	2	16.6666666666667	-30	1	1	1	1	2	0	32	-70	10	4.5e-05	5.5e-05	0	0.035	-80	0	-115	0.004	52	90.1	1073.2	0.952	0.2	-68	-68	0.00024	2	8	130.5	10	50	3000	40	0.1	40	0.2	10000	1
E092910	candidateIDs_18	23	-68	100	33	2	8	2	4	3	16.6666666666667	-30	1	1	1	1	2	0	32	-70	10	4.5e-05	5.5e-05	0	0.035	-80	0	-115	0.00148	38.63	273.4	1022	0.775	0.2	-68	-68	0.00024	2	8	130.5	10	50	3000	40	0.1	40	0.2	10000	1
E092910	candidateIDs_18	23	-68	100	33	2	8	2	4	4	16.6666666666667	-30	1	1	1	1	2	0	32	-70	10	4.5e-05	5.5e-05	0	0.035	-80	0	-115	0.00105333333333333	39.88	65.8	2600	0.629	0.2	-68	-68	0.00024	2	8	130.5	10	50	3000	40	0.1	40	0.2	10000	1
E101310	candidateIDs_33	23	-68	100	33	2	8	2	4	1	16.6666666666667	-30	1	1	1	1	2	0	32	-70	10	4.5e-05	5.5e-05	0	0.035	-80	0	-115	0.00266666666666667	52	90.1	1073.2	0.952	0.2	-68	-68	0.00024	2	8	130.5	10	50	3000	40	0.1	40	0.2	10000	1
E101310	candidateIDs_33	23	-68	100	33	2	8	2	4	2	16.6666666666667	-30	1	1	1	1	2	0	32	-70	10	4.5e-05	5.5e-05	0	0.035	-80	0	-115	0.004	52	90.1	1073.2	0.952	0.2	-68	-68	0.00024	2	8	130.5	10	50	3000	40	0.1	40	0.2	10000	1
E101310	candidateIDs_33	23	-68	100	33	2	8	2	4	3	16.6666666666667	-30	1	1	1	1	2	0	32	-70	10	4.5e-05	5.5e-05	0	0.035	-80	0	-115	0.00148	38.63	273.4	1022	0.775	0.2	-68	-68	0.00024	2	8	130.5	10	50	3000	40	0.1	40	0.2	10000	1
E101310	candidateIDs_33	23	-68	100	33	2	8	2	4	4	16.6666666666667	-30	1	1	1	1	2	0	32	-70	10	4.5e-05	5.5e-05	0	0.035	-80	0	-115	0.00105333333333333	39.88	65.8	2600	0.629	0.2	-68	-68	0.00024	2	8	130.5	10	50	3000	40	0.1	40	0.2	10000	1
D100810	candidateIDs_23	23	-68	100	33	2	8	2	4	1	16.6666666666667	-30	1	1	1	1	2	0	32	-70	10	4.5e-05	5.5e-05	0	0.035	-80	0	-115	0.00266666666666667	52	90.1	1073.2	0.952	0.2	-68	-68	0.00024	2	8	130.5	10	50	3000	40	0.1	40	0.2	10000	1
D100810	candidateIDs_23	23	-68	100	33	2	8	2	4	2	16.6666666666667	-30	1	1	1	1	2	0	32	-70	10	4.5e-05	5.5e-05	0	0.035	-80	0	-115	0.004	52	90.1	1073.2	0.952	0.2	-68	-68	0.00024	2	8	130.5	10	50	3000	40	0.1	40	0.2	10000	1
D100810	candidateIDs_23	23	-68	100	33	2	8	2	4	3	16.6666666666667	-30	1	1	1	1	2	0	32	-70	10	4.5e-05	5.5e-05	0	0.035	-80	0	-115	0.00148	38.63	273.4	1022	0.775	0.2	-68	-68	0.00024	2	8	130.5	10	50	3000	40	0.1	40	0.2	10000	1
D100810	candidateIDs_23	23	-68	100	33	2	8	2	4	4	16.6666666666667	-30	1	1	1	1	2	0	32	-70	10	4.5e-05	5.5e-05	0	0.035	-80	0	-115	0.00105333333333333	39.88	65.8	2600	0.629	0.2	-68	-68	0.00024	2	8	130.5	10	50	3000	40	0.1	40	0.2	10000	1
E101210	candidateIDs_27	23	-68	100	33	2	8	2	4	1	16.6666666666667	-30	1	1	1	1	2	0	32	-70	10	4.5e-05	5.5e-05	0	0.035	-80	0	-115	0.00266666666666667	52	90.1	1073.2	0.952	0.2	-68	-68	0.00024	2	8	130.5	10	50	3000	40	0.1	40	0.2	10000	1
E101210	candidateIDs_27	23	-68	100	33	2	8	2	4	2	16.6666666666667	-30	1	1	1	1	2	0	32	-70	10	4.5e-05	5.5e-05	0	0.035	-80	0	-115	0.004	52	90.1	1073.2	0.952	0.2	-68	-68	0.00024	2	8	130.5	10	50	3000	40	0.1	40	0.2	10000	1
E101210	candidateIDs_27	23	-68	100	33	2	8	2	4	3	16.6666666666667	-30	1	1	1	1	2	0	32	-70	10	4.5e-05	5.5e-05	0	0.035	-80	0	-115	0.00148	38.63	273.4	1022	0.775	0.2	-68	-68	0.00024	2	8	130.5	10	50	3000	40	0.1	40	0.2	10000	1
E101210	candidateIDs_27	23	-68	100	33	2	8	2	4	4	16.6666666666667	-30	1	1	1	1	2	0	32	-70	10	4.5e-05	5.5e-05	0	0.035	-80	0	-115	0.00105333333333333	39.88	65.8	2600	0.629	0.2	-68	-68	0.00024	2	8	130.5	10	50	3000	40	0.1	40	0.2	10000	1
C092810	candidateIDs_13	23	-68	100	33	2	8	2	4	1	16.6666666666667	-30	1	1	1	1	2	0	32	-70	10	4.5e-05	5.5e-05	0	0.035	-80	0	-115	0.00266666666666667	52	90.1	1073.2	0.952	0.2	-68	-68	0.00024	2	8	130.5	10	50	3000	40	0.1	40	0.2	10000	1
C092810	candidateIDs_13	23	-68	100	33	2	8	2	4	2	16.6666666666667	-30	1	1	1	1	2	0	32	-70	10	4.5e-05	5.5e-05	0	0.035	-80	0	-115	0.004	52	90.1	1073.2	0.952	0.2	-68	-68	0.00024	2	8	130.5	10	50	3000	40	0.1	40	0.2	10000	1
C092810	candidateIDs_13	23	-68	100	33	2	8	2	4	3	16.6666666666667	-30	1	1	1	1	2	0	32	-70	10	4.5e-05	5.5e-05	0	0.035	-80	0	-115	0.00148	38.63	273.4	1022	0.775	0.2	-68	-68	0.00024	2	8	130.5	10	50	3000	40	0.1	40	0.2	10000	1
C092810	candidateIDs_13	23	-68	100	33	2	8	2	4	4	16.6666666666667	-30	1	1	1	1	2	0	32	-70	10	4.5e-05	5.5e-05	0	0.035	-80	0	-115	0.00105333333333333	39.88	65.8	2600	0.629	0.2	-68	-68	0.00024	2	8	130.5	10	50	3000	40	0.1	40	0.2	10000	1
M101210	candidateIDs_30	23	-68	100	33	2	8	2	4	1	16.6666666666667	-30	1	1	1	1	2	0	32	-70	10	4.5e-05	5.5e-05	0	0.035	-80	0	-115	0.00266666666666667	52	90.1	1073.2	0.952	0.2	-68	-68	0.00024	2	8	130.5	10	50	3000	40	0.1	40	0.2	10000	1
M101210	candidateIDs_30	23	-68	100	33	2	8	2	4	2	16.6666666666667	-30	1	1	1	1	2	0	32	-70	10	4.5e-05	5.5e-05	0	0.035	-80	0	-115	0.004	52	90.1	1073.2	0.952	0.2	-68	-68	0.00024	2	8	130.5	10	50	3000	40	0.1	40	0.2	10000	1
M101210	candidateIDs_30	23	-68	100	33	2	8	2	4	3	16.6666666666667	-30	1	1	1	1	2	0	32	-70	10	4.5e-05	5.5e-05	0	0.035	-80	0	-115	0.00148	38.63	273.4	1022	0.775	0.2	-68	-68	0.00024	2	8	130.5	10	50	3000	40	0.1	40	0.2	10000	1
M101210	candidateIDs_30	23	-68	100	33	2	8	2	4	4	16.6666666666667	-30	1	1	1	1	2	0	32	-70	10	4.5e-05	5.5e-05	0	0.035	-80	0	-115	0.00105333333333333	39.88	65.8	2600	0.629	0.2	-68	-68	0.00024	2	8	130.5	10	50	3000	40	0.1	40	0.2	10000	1
A101210	candidateIDs_24	23	-68	100	33	2	8	2	4	1	16.6666666666667	-30	1	1	1	1	2	0	32	-70	10	4.5e-05	5.5e-05	0	0.035	-80	0	-115	0.00266666666666667	52	90.1	1073.2	0.952	0.2	-68	-68	0.00024	2	8	130.5	10	50	3000	40	0.1	40	0.2	10000	1
A101210	candidateIDs_24	23	-68	100	33	2	8	2	4	2	16.6666666666667	-30	1	1	1	1	2	0	32	-70	10	4.5e-05	5.5e-05	0	0.035	-80	0	-115	0.004	52	90.1	1073.2	0.952	0.2	-68	-68	0.00024	2	8	130.5	10	50	3000	40	0.1	40	0.2	10000	1
A101210	candidateIDs_24	23	-68	100	33	2	8	2	4	3	16.6666666666667	-30	1	1	1	1	2	0	32	-70	10	4.5e-05	5.5e-05	0	0.035	-80	0	-115	0.00148	38.63	273.4	1022	0.775	0.2	-68	-68	0.00024	2	8	130.5	10	50	3000	40	0.1	40	0.2	10000	1
A101210	candidateIDs_24	23	-68	100	33	2	8	2	4	4	16.6666666666667	-30	1	1	1	1	2	0	32	-70	10	4.5e-05	5.5e-05	0	0.035	-80	0	-115	0.00105333333333333	39.88	65.8	2600	0.629	0.2	-68	-68	0.00024	2	8	130.5	10	50	3000	40	0.1	40	0.2	10000	1
E092710	candidateIDs_11	23	-68	100	33	2	8	2	4	1	16.6666666666667	-30	1	1	1	1	2	0	32	-70	10	4.5e-05	5.5e-05	0	0.035	-80	0	-115	0.00266666666666667	52	90.1	1073.2	0.952	0.2	-68	-68	0.00024	2	8	130.5	10	50	3000	40	0.1	40	0.2	10000	1
E092710	candidateIDs_11	23	-68	100	33	2	8	2	4	2	16.6666666666667	-30	1	1	1	1	2	0	32	-70	10	4.5e-05	5.5e-05	0	0.035	-80	0	-115	0.004	52	90.1	1073.2	0.952	0.2	-68	-68	0.00024	2	8	130.5	10	50	3000	40	0.1	40	0.2	10000	1
E092710	candidateIDs_11	23	-68	100	33	2	8	2	4	3	16.6666666666667	-30	1	1	1	1	2	0	32	-70	10	4.5e-05	5.5e-05	0	0.035	-80	0	-115	0.00148	38.63	273.4	1022	0.775	0.2	-68	-68	0.00024	2	8	130.5	10	50	3000	40	0.1	40	0.2	10000	1
E092710	candidateIDs_11	23	-68	100	33	2	8	2	4	4	16.6666666666667	-30	1	1	1	1	2	0	32	-70	10	4.5e-05	5.5e-05	0	0.035	-80	0	-115	0.00105333333333333	39.88	65.8	2600	0.629	0.2	-68	-68	0.00024	2	8	130.5	10	50	3000	40	0.1	40	0.2	10000	1
B101310	candidateIDs_31	23	-68	100	33	2	8	2	4	1	16.6666666666667	-30	1	1	1	1	2	0	32	-70	10	4.5e-05	5.5e-05	0	0.035	-80	0	-115	0.00266666666666667	52	90.1	1073.2	0.952	0.2	-68	-68	0.00024	2	8	130.5	10	50	3000	40	0.1	40	0.2	10000	1
B101310	candidateIDs_31	23	-68	100	33	2	8	2	4	2	16.6666666666667	-30	1	1	1	1	2	0	32	-70	10	4.5e-05	5.5e-05	0	0.035	-80	0	-115	0.004	52	90.1	1073.2	0.952	0.2	-68	-68	0.00024	2	8	130.5	10	50	3000	40	0.1	40	0.2	10000	1
B101310	candidateIDs_31	23	-68	100	33	2	8	2	4	3	16.6666666666667	-30	1	1	1	1	2	0	32	-70	10	4.5e-05	5.5e-05	0	0.035	-80	0	-115	0.00148	38.63	273.4	1022	0.775	0.2	-68	-68	0.00024	2	8	130.5	10	50	3000	40	0.1	40	0.2	10000	1
B101310	candidateIDs_31	23	-68	100	33	2	8	2	4	4	16.6666666666667	-30	1	1	1	1	2	0	32	-70	10	4.5e-05	5.5e-05	0	0.035	-80	0	-115	0.00105333333333333	39.88	65.8	2600	0.629	0.2	-68	-68	0.00024	2	8	130.5	10	50	3000	40	0.1	40	0.2	10000	1
C092910	candidateIDs_16	23	-68	100	33	2	8	2	4	1	16.6666666666667	-30	1	1	1	1	2	0	32	-70	10	4.5e-05	5.5e-05	0	0.035	-80	0	-115	0.00266666666666667	52	90.1	1073.2	0.952	0.2	-68	-68	0.00024	2	8	130.5	10	50	3000	40	0.1	40	0.2	10000	1
C092910	candidateIDs_16	23	-68	100	33	2	8	2	4	2	16.6666666666667	-30	1	1	1	1	2	0	32	-70	10	4.5e-05	5.5e-05	0	0.035	-80	0	-115	0.004	52	90.1	1073.2	0.952	0.2	-68	-68	0.00024	2	8	130.5	10	50	3000	40	0.1	40	0.2	10000	1
C092910	candidateIDs_16	23	-68	100	33	2	8	2	4	3	16.6666666666667	-30	1	1	1	1	2	0	32	-70	10	4.5e-05	5.5e-05	0	0.035	-80	0	-115	0.00148	38.63	273.4	1022	0.775	0.2	-68	-68	0.00024	2	8	130.5	10	50	3000	40	0.1	40	0.2	10000	1
C092910	candidateIDs_16	23	-68	100	33	2	8	2	4	4	16.6666666666667	-30	1	1	1	1	2	0	32	-70	10	4.5e-05	5.5e-05	0	0.035	-80	0	-115	0.00105333333333333	39.88	65.8	2600	0.629	0.2	-68	-68	0.00024	2	8	130.5	10	50	3000	40	0.1	40	0.2	10000	1
A092810	candidateIDs_12	23	-68	100	33	2	8	2	4	1	16.6666666666667	-30	1	1	1	1	2	0	32	-70	10	4.5e-05	5.5e-05	0	0.035	-80	0	-115	0.00266666666666667	52	90.1	1073.2	0.952	0.2	-68	-68	0.00024	2	8	130.5	10	50	3000	40	0.1	40	0.2	10000	1
A092810	candidateIDs_12	23	-68	100	33	2	8	2	4	2	16.6666666666667	-30	1	1	1	1	2	0	32	-70	10	4.5e-05	5.5e-05	0	0.035	-80	0	-115	0.004	52	90.1	1073.2	0.952	0.2	-68	-68	0.00024	2	8	130.5	10	50	3000	40	0.1	40	0.2	10000	1
A092810	candidateIDs_12	23	-68	100	33	2	8	2	4	3	16.6666666666667	-30	1	1	1	1	2	0	32	-70	10	4.5e-05	5.5e-05	0	0.035	-80	0	-115	0.00148	38.63	273.4	1022	0.775	0.2	-68	-68	0.00024	2	8	130.5	10	50	3000	40	0.1	40	0.2	10000	1
A092810	candidateIDs_12	23	-68	100	33	2	8	2	4	4	16.6666666666667	-30	1	1	1	1	2	0	32	-70	10	4.5e-05	5.5e-05	0	0.035	-80	0	-115	0.00105333333333333	39.88	65.8	2600	0.629	0.2	-68	-68	0.00024	2	8	130.5	10	50	3000	40	0.1	40	0.2	10000	1
D091810	candidateIDs_4	23	-68	100	33	2	8	2	4	1	16.6666666666667	-30	1	1	1	1	2	0	32	-70	10	4.5e-05	5.5e-05	0	0.035	-80	0	-115	0.00266666666666667	52	90.1	1073.2	0.952	0.2	-68	-68	0.00024	2	8	130.5	10	50	3000	40	0.1	40	0.2	10000	1
D091810	candidateIDs_4	23	-68	100	33	2	8	2	4	2	16.6666666666667	-30	1	1	1	1	2	0	32	-70	10	4.5e-05	5.5e-05	0	0.035	-80	0	-115	0.004	52	90.1	1073.2	0.952	0.2	-68	-68	0.00024	2	8	130.5	10	50	3000	40	0.1	40	0.2	10000	1
D091810	candidateIDs_4	23	-68	100	33	2	8	2	4	3	16.6666666666667	-30	1	1	1	1	2	0	32	-70	10	4.5e-05	5.5e-05	0	0.035	-80	0	-115	0.00148	38.63	273.4	1022	0.775	0.2	-68	-68	0.00024	2	8	130.5	10	50	3000	40	0.1	40	0.2	10000	1
D091810	candidateIDs_4	23	-68	100	33	2	8	2	4	4	16.6666666666667	-30	1	1	1	1	2	0	32	-70	10	4.5e-05	5.5e-05	0	0.035	-80	0	-115	0.00105333333333333	39.88	65.8	2600	0.629	0.2	-68	-68	0.00024	2	8	130.5	10	50	3000	40	0.1	40	0.2	10000	1
F091810	candidateIDs_6	23	-68	100	33	2	8	2	4	1	16.6666666666667	-30	1	1	1	1	2	0	32	-70	10	4.5e-05	5.5e-05	0	0.035	-80	0	-115	0.00266666666666667	52	90.1	1073.2	0.952	0.2	-68	-68	0.00024	2	8	130.5	10	50	3000	40	0.1	40	0.2	10000	1
F091810	candidateIDs_6	23	-68	100	33	2	8	2	4	2	16.6666666666667	-30	1	1	1	1	2	0	32	-70	10	4.5e-05	5.5e-05	0	0.035	-80	0	-115	0.004	52	90.1	1073.2	0.952	0.2	-68	-68	0.00024	2	8	130.5	10	50	3000	40	0.1	40	0.2	10000	1
F091810	candidateIDs_6	23	-68	100	33	2	8	2	4	3	16.6666666666667	-30	1	1	1	1	2	0	32	-70	10	4.5e-05	5.5e-05	0	0.035	-80	0	-115	0.00148	38.63	273.4	1022	0.775	0.2	-68	-68	0.00024	2	8	130.5	10	50	3000	40	0.1	40	0.2	10000	1
F091810	candidateIDs_6	23	-68	100	33	2	8	2	4	4	16.6666666666667	-30	1	1	1	1	2	0	32	-70	10	4.5e-05	5.5e-05	0	0.035	-80	0	-115	0.00105333333333333	39.88	65.8	2600	0.629	0.2	-68	-68	0.00024	2	8	130.5	10	50	3000	40	0.1	40	0.2	10000	1
K092810	candidateIDs_14	24	-67	100	33	2	8	2	4	1	16.6666666666667	-30	1	1	1	1	2	0	32	-70	10	4.5e-05	5.5e-05	0	0.035	-80	0	-115	0.00266666666666667	52	90.1	1073.2	0.952	0.2	-67	-67	0.00024	2	8	130.5	10	50	3000	40	0.1	40	0.2	10000	1
K092810	candidateIDs_14	24	-67	100	33	2	8	2	4	2	16.6666666666667	-30	1	1	1	1	2	0	32	-70	10	4.5e-05	5.5e-05	0	0.035	-80	0	-115	0.004	52	90.1	1073.2	0.952	0.2	-67	-67	0.00024	2	8	130.5	10	50	3000	40	0.1	40	0.2	10000	1
K092810	candidateIDs_14	24	-67	100	33	2	8	2	4	3	16.6666666666667	-30	1	1	1	1	2	0	32	-70	10	4.5e-05	5.5e-05	0	0.035	-80	0	-115	0.00148	38.63	273.4	1022	0.775	0.2	-67	-67	0.00024	2	8	130.5	10	50	3000	40	0.1	40	0.2	10000	1
K092810	candidateIDs_14	24	-67	100	33	2	8	2	4	4	16.6666666666667	-30	1	1	1	1	2	0	32	-70	10	4.5e-05	5.5e-05	0	0.035	-80	0	-115	0.00105333333333333	39.88	65.8	2600	0.629	0.2	-67	-67	0.00024	2	8	130.5	10	50	3000	40	0.1	40	0.2	10000	1
H101310	candidateIDs_36	24	-67	100	33	2	8	2	4	1	16.6666666666667	-30	1	1	1	1	2	0	32	-70	10	4.5e-05	5.5e-05	0	0.035	-80	0	-115	0.00266666666666667	52	90.1	1073.2	0.952	0.2	-67	-67	0.00024	2	8	130.5	10	50	3000	40	0.1	40	0.2	10000	1
H101310	candidateIDs_36	24	-67	100	33	2	8	2	4	2	16.6666666666667	-30	1	1	1	1	2	0	32	-70	10	4.5e-05	5.5e-05	0	0.035	-80	0	-115	0.004	52	90.1	1073.2	0.952	0.2	-67	-67	0.00024	2	8	130.5	10	50	3000	40	0.1	40	0.2	10000	1
H101310	candidateIDs_36	24	-67	100	33	2	8	2	4	3	16.6666666666667	-30	1	1	1	1	2	0	32	-70	10	4.5e-05	5.5e-05	0	0.035	-80	0	-115	0.00148	38.63	273.4	1022	0.775	0.2	-67	-67	0.00024	2	8	130.5	10	50	3000	40	0.1	40	0.2	10000	1
H101310	candidateIDs_36	24	-67	100	33	2	8	2	4	4	16.6666666666667	-30	1	1	1	1	2	0	32	-70	10	4.5e-05	5.5e-05	0	0.035	-80	0	-115	0.00105333333333333	39.88	65.8	2600	0.629	0.2	-67	-67	0.00024	2	8	130.5	10	50	3000	40	0.1	40	0.2	10000	1
E091810	candidateIDs_5	24	-67	100	33	2	8	2	4	1	16.6666666666667	-30	1	1	1	1	2	0	32	-70	10	4.5e-05	5.5e-05	0	0.035	-80	0	-115	0.00266666666666667	52	90.1	1073.2	0.952	0.2	-67	-67	0.00024	2	8	130.5	10	50	3000	40	0.1	40	0.2	10000	1
E091810	candidateIDs_5	24	-67	100	33	2	8	2	4	2	16.6666666666667	-30	1	1	1	1	2	0	32	-70	10	4.5e-05	5.5e-05	0	0.035	-80	0	-115	0.004	52	90.1	1073.2	0.952	0.2	-67	-67	0.00024	2	8	130.5	10	50	3000	40	0.1	40	0.2	10000	1
E091810	candidateIDs_5	24	-67	100	33	2	8	2	4	3	16.6666666666667	-30	1	1	1	1	2	0	32	-70	10	4.5e-05	5.5e-05	0	0.035	-80	0	-115	0.00148	38.63	273.4	1022	0.775	0.2	-67	-67	0.00024	2	8	130.5	10	50	3000	40	0.1	40	0.2	10000	1
E091810	candidateIDs_5	24	-67	100	33	2	8	2	4	4	16.6666666666667	-30	1	1	1	1	2	0	32	-70	10	4.5e-05	5.5e-05	0	0.035	-80	0	-115	0.00105333333333333	39.88	65.8	2600	0.629	0.2	-67	-67	0.00024	2	8	130.5	10	50	3000	40	0.1	40	0.2	10000	1
D101310	candidateIDs_32	24	-67	100	33	2	8	2	4	1	16.6666666666667	-30	1	1	1	1	2	0	32	-70	10	4.5e-05	5.5e-05	0	0.035	-80	0	-115	0.00266666666666667	52	90.1	1073.2	0.952	0.2	-67	-67	0.00024	2	8	130.5	10	50	3000	40	0.1	40	0.2	10000	1
D101310	candidateIDs_32	24	-67	100	33	2	8	2	4	2	16.6666666666667	-30	1	1	1	1	2	0	32	-70	10	4.5e-05	5.5e-05	0	0.035	-80	0	-115	0.004	52	90.1	1073.2	0.952	0.2	-67	-67	0.00024	2	8	130.5	10	50	3000	40	0.1	40	0.2	10000	1
D101310	candidateIDs_32	24	-67	100	33	2	8	2	4	3	16.6666666666667	-30	1	1	1	1	2	0	32	-70	10	4.5e-05	5.5e-05	0	0.035	-80	0	-115	0.00148	38.63	273.4	1022	0.775	0.2	-67	-67	0.00024	2	8	130.5	10	50	3000	40	0.1	40	0.2	10000	1
D101310	candidateIDs_32	24	-67	100	33	2	8	2	4	4	16.6666666666667	-30	1	1	1	1	2	0	32	-70	10	4.5e-05	5.5e-05	0	0.035	-80	0	-115	0.00105333333333333	39.88	65.8	2600	0.629	0.2	-67	-67	0.00024	2	8	130.5	10	50	3000	40	0.1	40	0.2	10000	1
F101310	candidateIDs_34	24	-67	100	33	2	8	2	4	1	16.6666666666667	-30	1	1	1	1	2	0	32	-70	10	4.5e-05	5.5e-05	0	0.035	-80	0	-115	0.00266666666666667	52	90.1	1073.2	0.952	0.2	-67	-67	0.00024	2	8	130.5	10	50	3000	40	0.1	40	0.2	10000	1
F101310	candidateIDs_34	24	-67	100	33	2	8	2	4	2	16.6666666666667	-30	1	1	1	1	2	0	32	-70	10	4.5e-05	5.5e-05	0	0.035	-80	0	-115	0.004	52	90.1	1073.2	0.952	0.2	-67	-67	0.00024	2	8	130.5	10	50	3000	40	0.1	40	0.2	10000	1
F101310	candidateIDs_34	24	-67	100	33	2	8	2	4	3	16.6666666666667	-30	1	1	1	1	2	0	32	-70	10	4.5e-05	5.5e-05	0	0.035	-80	0	-115	0.00148	38.63	273.4	1022	0.775	0.2	-67	-67	0.00024	2	8	130.5	10	50	3000	40	0.1	40	0.2	10000	1
F101310	candidateIDs_34	24	-67	100	33	2	8	2	4	4	16.6666666666667	-30	1	1	1	1	2	0	32	-70	10	4.5e-05	5.5e-05	0	0.035	-80	0	-115	0.00105333333333333	39.88	65.8	2600	0.629	0.2	-67	-67	0.00024	2	8	130.5	10	50	3000	40	0.1	40	0.2	10000	1
E100110	candidateIDs_20	24	-67	100	33	2	8	2	4	1	16.6666666666667	-30	1	1	1	1	2	0	32	-70	10	4.5e-05	5.5e-05	0	0.035	-80	0	-115	0.00266666666666667	52	90.1	1073.2	0.952	0.2	-67	-67	0.00024	2	8	130.5	10	50	3000	40	0.1	40	0.2	10000	1
E100110	candidateIDs_20	24	-67	100	33	2	8	2	4	2	16.6666666666667	-30	1	1	1	1	2	0	32	-70	10	4.5e-05	5.5e-05	0	0.035	-80	0	-115	0.004	52	90.1	1073.2	0.952	0.2	-67	-67	0.00024	2	8	130.5	10	50	3000	40	0.1	40	0.2	10000	1
E100110	candidateIDs_20	24	-67	100	33	2	8	2	4	3	16.6666666666667	-30	1	1	1	1	2	0	32	-70	10	4.5e-05	5.5e-05	0	0.035	-80	0	-115	0.00148	38.63	273.4	1022	0.775	0.2	-67	-67	0.00024	2	8	130.5	10	50	3000	40	0.1	40	0.2	10000	1
E100110	candidateIDs_20	24	-67	100	33	2	8	2	4	4	16.6666666666667	-30	1	1	1	1	2	0	32	-70	10	4.5e-05	5.5e-05	0	0.035	-80	0	-115	0.00105333333333333	39.88	65.8	2600	0.629	0.2	-67	-67	0.00024	2	8	130.5	10	50	3000	40	0.1	40	0.2	10000	1
G101310	candidateIDs_35	24	-67	100	33	2	8	2	4	1	16.6666666666667	-30	1	1	1	1	2	0	32	-70	10	4.5e-05	5.5e-05	0	0.035	-80	0	-115	0.00266666666666667	52	90.1	1073.2	0.952	0.2	-67	-67	0.00024	2	8	130.5	10	50	3000	40	0.1	40	0.2	10000	1
G101310	candidateIDs_35	24	-67	100	33	2	8	2	4	2	16.6666666666667	-30	1	1	1	1	2	0	32	-70	10	4.5e-05	5.5e-05	0	0.035	-80	0	-115	0.004	52	90.1	1073.2	0.952	0.2	-67	-67	0.00024	2	8	130.5	10	50	3000	40	0.1	40	0.2	10000	1
G101310	candidateIDs_35	24	-67	100	33	2	8	2	4	3	16.6666666666667	-30	1	1	1	1	2	0	32	-70	10	4.5e-05	5.5e-05	0	0.035	-80	0	-115	0.00148	38.63	273.4	1022	0.775	0.2	-67	-67	0.00024	2	8	130.5	10	50	3000	40	0.1	40	0.2	10000	1
G101310	candidateIDs_35	24	-67	100	33	2	8	2	4	4	16.6666666666667	-30	1	1	1	1	2	0	32	-70	10	4.5e-05	5.5e-05	0	0.035	-80	0	-115	0.00105333333333333	39.88	65.8	2600	0.629	0.2	-67	-67	0.00024	2	8	130.5	10	50	3000	40	0.1	40	0.2	10000	1
I101210	candidateIDs_29	24	-67	100	33	2	8	2	4	1	16.6666666666667	-30	1	1	1	1	2	0	32	-70	10	4.5e-05	5.5e-05	0	0.035	-80	0	-115	0.00266666666666667	52	90.1	1073.2	0.952	0.2	-67	-67	0.00024	2	8	130.5	10	50	3000	40	0.1	40	0.2	10000	1
I101210	candidateIDs_29	24	-67	100	33	2	8	2	4	2	16.6666666666667	-30	1	1	1	1	2	0	32	-70	10	4.5e-05	5.5e-05	0	0.035	-80	0	-115	0.004	52	90.1	1073.2	0.952	0.2	-67	-67	0.00024	2	8	130.5	10	50	3000	40	0.1	40	0.2	10000	1
I101210	candidateIDs_29	24	-67	100	33	2	8	2	4	3	16.6666666666667	-30	1	1	1	1	2	0	32	-70	10	4.5e-05	5.5e-05	0	0.035	-80	0	-115	0.00148	38.63	273.4	1022	0.775	0.2	-67	-67	0.00024	2	8	130.5	10	50	3000	40	0.1	40	0.2	10000	1
I101210	candidateIDs_29	24	-67	100	33	2	8	2	4	4	16.6666666666667	-30	1	1	1	1	2	0	32	-70	10	4.5e-05	5.5e-05	0	0.035	-80	0	-115	0.00105333333333333	39.88	65.8	2600	0.629	0.2	-67	-67	0.00024	2	8	130.5	10	50	3000	40	0.1	40	0.2	10000	1
E100110	candidateIDs_2	24	-67	100	33	2	8	2	4	1	16.6666666666667	-30	1	1	1	1	2	0	32	-70	10	4.5e-05	5.5e-05	0	0.035	-80	0	-115	0.00266666666666667	52	90.1	1073.2	0.952	0.2	-67	-67	0.00024	2	8	130.5	10	50	3000	40	0.1	40	0.2	10000	1
E100110	candidateIDs_2	24	-67	100	33	2	8	2	4	2	16.6666666666667	-30	1	1	1	1	2	0	32	-70	10	4.5e-05	5.5e-05	0	0.035	-80	0	-115	0.004	52	90.1	1073.2	0.952	0.2	-67	-67	0.00024	2	8	130.5	10	50	3000	40	0.1	40	0.2	10000	1
E100110	candidateIDs_2	24	-67	100	33	2	8	2	4	3	16.6666666666667	-30	1	1	1	1	2	0	32	-70	10	4.5e-05	5.5e-05	0	0.035	-80	0	-115	0.00148	38.63	273.4	1022	0.775	0.2	-67	-67	0.00024	2	8	130.5	10	50	3000	40	0.1	40	0.2	10000	1
E100110	candidateIDs_2	24	-67	100	33	2	8	2	4	4	16.6666666666667	-30	1	1	1	1	2	0	32	-70	10	4.5e-05	5.5e-05	0	0.035	-80	0	-115	0.00105333333333333	39.88	65.8	2600	0.629	0.2	-67	-67	0.00024	2	8	130.5	10	50	3000	40	0.1	40	0.2	10000	1
B100110	candidateIDs_19	24	-67	100	33	2	8	2	4	1	16.6666666666667	-30	1	1	1	1	2	0	32	-70	10	4.5e-05	5.5e-05	0	0.035	-80	0	-115	0.00266666666666667	52	90.1	1073.2	0.952	0.2	-67	-67	0.00024	2	8	130.5	10	50	3000	40	0.1	40	0.2	10000	1
B100110	candidateIDs_19	24	-67	100	33	2	8	2	4	2	16.6666666666667	-30	1	1	1	1	2	0	32	-70	10	4.5e-05	5.5e-05	0	0.035	-80	0	-115	0.004	52	90.1	1073.2	0.952	0.2	-67	-67	0.00024	2	8	130.5	10	50	3000	40	0.1	40	0.2	10000	1
B100110	candidateIDs_19	24	-67	100	33	2	8	2	4	3	16.6666666666667	-30	1	1	1	1	2	0	32	-70	10	4.5e-05	5.5e-05	0	0.035	-80	0	-115	0.00148	38.63	273.4	1022	0.775	0.2	-67	-67	0.00024	2	8	130.5	10	50	3000	40	0.1	40	0.2	10000	1
B100110	candidateIDs_19	24	-67	100	33	2	8	2	4	4	16.6666666666667	-30	1	1	1	1	2	0	32	-70	10	4.5e-05	5.5e-05	0	0.035	-80	0	-115	0.00105333333333333	39.88	65.8	2600	0.629	0.2	-67	-67	0.00024	2	8	130.5	10	50	3000	40	0.1	40	0.2	10000	1
A092110	candidateIDs_7	24	-67	100	33	2	8	2	4	1	16.6666666666667	-30	1	1	1	1	2	0	32	-70	10	4.5e-05	5.5e-05	0	0.035	-80	0	-115	0.00266666666666667	52	90.1	1073.2	0.952	0.2	-67	-67	0.00024	2	8	130.5	10	50	3000	40	0.1	40	0.2	10000	1
A092110	candidateIDs_7	24	-67	100	33	2	8	2	4	2	16.6666666666667	-30	1	1	1	1	2	0	32	-70	10	4.5e-05	5.5e-05	0	0.035	-80	0	-115	0.004	52	90.1	1073.2	0.952	0.2	-67	-67	0.00024	2	8	130.5	10	50	3000	40	0.1	40	0.2	10000	1
A092110	candidateIDs_7	24	-67	100	33	2	8	2	4	3	16.6666666666667	-30	1	1	1	1	2	0	32	-70	10	4.5e-05	5.5e-05	0	0.035	-80	0	-115	0.00148	38.63	273.4	1022	0.775	0.2	-67	-67	0.00024	2	8	130.5	10	50	3000	40	0.1	40	0.2	10000	1
A092110	candidateIDs_7	24	-67	100	33	2	8	2	4	4	16.6666666666667	-30	1	1	1	1	2	0	32	-70	10	4.5e-05	5.5e-05	0	0.035	-80	0	-115	0.00105333333333333	39.88	65.8	2600	0.629	0.2	-67	-67	0.00024	2	8	130.5	10	50	3000	40	0.1	40	0.2	10000	1
E092910	candidateIDs_18	24	-67	100	33	2	8	2	4	1	16.6666666666667	-30	1	1	1	1	2	0	32	-70	10	4.5e-05	5.5e-05	0	0.035	-80	0	-115	0.00266666666666667	52	90.1	1073.2	0.952	0.2	-67	-67	0.00024	2	8	130.5	10	50	3000	40	0.1	40	0.2	10000	1
E092910	candidateIDs_18	24	-67	100	33	2	8	2	4	2	16.6666666666667	-30	1	1	1	1	2	0	32	-70	10	4.5e-05	5.5e-05	0	0.035	-80	0	-115	0.004	52	90.1	1073.2	0.952	0.2	-67	-67	0.00024	2	8	130.5	10	50	3000	40	0.1	40	0.2	10000	1
E092910	candidateIDs_18	24	-67	100	33	2	8	2	4	3	16.6666666666667	-30	1	1	1	1	2	0	32	-70	10	4.5e-05	5.5e-05	0	0.035	-80	0	-115	0.00148	38.63	273.4	1022	0.775	0.2	-67	-67	0.00024	2	8	130.5	10	50	3000	40	0.1	40	0.2	10000	1
E092910	candidateIDs_18	24	-67	100	33	2	8	2	4	4	16.6666666666667	-30	1	1	1	1	2	0	32	-70	10	4.5e-05	5.5e-05	0	0.035	-80	0	-115	0.00105333333333333	39.88	65.8	2600	0.629	0.2	-67	-67	0.00024	2	8	130.5	10	50	3000	40	0.1	40	0.2	10000	1
E101310	candidateIDs_33	24	-67	100	33	2	8	2	4	1	16.6666666666667	-30	1	1	1	1	2	0	32	-70	10	4.5e-05	5.5e-05	0	0.035	-80	0	-115	0.00266666666666667	52	90.1	1073.2	0.952	0.2	-67	-67	0.00024	2	8	130.5	10	50	3000	40	0.1	40	0.2	10000	1
E101310	candidateIDs_33	24	-67	100	33	2	8	2	4	2	16.6666666666667	-30	1	1	1	1	2	0	32	-70	10	4.5e-05	5.5e-05	0	0.035	-80	0	-115	0.004	52	90.1	1073.2	0.952	0.2	-67	-67	0.00024	2	8	130.5	10	50	3000	40	0.1	40	0.2	10000	1
E101310	candidateIDs_33	24	-67	100	33	2	8	2	4	3	16.6666666666667	-30	1	1	1	1	2	0	32	-70	10	4.5e-05	5.5e-05	0	0.035	-80	0	-115	0.00148	38.63	273.4	1022	0.775	0.2	-67	-67	0.00024	2	8	130.5	10	50	3000	40	0.1	40	0.2	10000	1
E101310	candidateIDs_33	24	-67	100	33	2	8	2	4	4	16.6666666666667	-30	1	1	1	1	2	0	32	-70	10	4.5e-05	5.5e-05	0	0.035	-80	0	-115	0.00105333333333333	39.88	65.8	2600	0.629	0.2	-67	-67	0.00024	2	8	130.5	10	50	3000	40	0.1	40	0.2	10000	1
D100810	candidateIDs_23	24	-67	100	33	2	8	2	4	1	16.6666666666667	-30	1	1	1	1	2	0	32	-70	10	4.5e-05	5.5e-05	0	0.035	-80	0	-115	0.00266666666666667	52	90.1	1073.2	0.952	0.2	-67	-67	0.00024	2	8	130.5	10	50	3000	40	0.1	40	0.2	10000	1
D100810	candidateIDs_23	24	-67	100	33	2	8	2	4	2	16.6666666666667	-30	1	1	1	1	2	0	32	-70	10	4.5e-05	5.5e-05	0	0.035	-80	0	-115	0.004	52	90.1	1073.2	0.952	0.2	-67	-67	0.00024	2	8	130.5	10	50	3000	40	0.1	40	0.2	10000	1
D100810	candidateIDs_23	24	-67	100	33	2	8	2	4	3	16.6666666666667	-30	1	1	1	1	2	0	32	-70	10	4.5e-05	5.5e-05	0	0.035	-80	0	-115	0.00148	38.63	273.4	1022	0.775	0.2	-67	-67	0.00024	2	8	130.5	10	50	3000	40	0.1	40	0.2	10000	1
D100810	candidateIDs_23	24	-67	100	33	2	8	2	4	4	16.6666666666667	-30	1	1	1	1	2	0	32	-70	10	4.5e-05	5.5e-05	0	0.035	-80	0	-115	0.00105333333333333	39.88	65.8	2600	0.629	0.2	-67	-67	0.00024	2	8	130.5	10	50	3000	40	0.1	40	0.2	10000	1
E101210	candidateIDs_27	24	-67	100	33	2	8	2	4	1	16.6666666666667	-30	1	1	1	1	2	0	32	-70	10	4.5e-05	5.5e-05	0	0.035	-80	0	-115	0.00266666666666667	52	90.1	1073.2	0.952	0.2	-67	-67	0.00024	2	8	130.5	10	50	3000	40	0.1	40	0.2	10000	1
E101210	candidateIDs_27	24	-67	100	33	2	8	2	4	2	16.6666666666667	-30	1	1	1	1	2	0	32	-70	10	4.5e-05	5.5e-05	0	0.035	-80	0	-115	0.004	52	90.1	1073.2	0.952	0.2	-67	-67	0.00024	2	8	130.5	10	50	3000	40	0.1	40	0.2	10000	1
E101210	candidateIDs_27	24	-67	100	33	2	8	2	4	3	16.6666666666667	-30	1	1	1	1	2	0	32	-70	10	4.5e-05	5.5e-05	0	0.035	-80	0	-115	0.00148	38.63	273.4	1022	0.775	0.2	-67	-67	0.00024	2	8	130.5	10	50	3000	40	0.1	40	0.2	10000	1
E101210	candidateIDs_27	24	-67	100	33	2	8	2	4	4	16.6666666666667	-30	1	1	1	1	2	0	32	-70	10	4.5e-05	5.5e-05	0	0.035	-80	0	-115	0.00105333333333333	39.88	65.8	2600	0.629	0.2	-67	-67	0.00024	2	8	130.5	10	50	3000	40	0.1	40	0.2	10000	1
C092810	candidateIDs_13	24	-67	100	33	2	8	2	4	1	16.6666666666667	-30	1	1	1	1	2	0	32	-70	10	4.5e-05	5.5e-05	0	0.035	-80	0	-115	0.00266666666666667	52	90.1	1073.2	0.952	0.2	-67	-67	0.00024	2	8	130.5	10	50	3000	40	0.1	40	0.2	10000	1
C092810	candidateIDs_13	24	-67	100	33	2	8	2	4	2	16.6666666666667	-30	1	1	1	1	2	0	32	-70	10	4.5e-05	5.5e-05	0	0.035	-80	0	-115	0.004	52	90.1	1073.2	0.952	0.2	-67	-67	0.00024	2	8	130.5	10	50	3000	40	0.1	40	0.2	10000	1
C092810	candidateIDs_13	24	-67	100	33	2	8	2	4	3	16.6666666666667	-30	1	1	1	1	2	0	32	-70	10	4.5e-05	5.5e-05	0	0.035	-80	0	-115	0.00148	38.63	273.4	1022	0.775	0.2	-67	-67	0.00024	2	8	130.5	10	50	3000	40	0.1	40	0.2	10000	1
C092810	candidateIDs_13	24	-67	100	33	2	8	2	4	4	16.6666666666667	-30	1	1	1	1	2	0	32	-70	10	4.5e-05	5.5e-05	0	0.035	-80	0	-115	0.00105333333333333	39.88	65.8	2600	0.629	0.2	-67	-67	0.00024	2	8	130.5	10	50	3000	40	0.1	40	0.2	10000	1
M101210	candidateIDs_30	24	-67	100	33	2	8	2	4	1	16.6666666666667	-30	1	1	1	1	2	0	32	-70	10	4.5e-05	5.5e-05	0	0.035	-80	0	-115	0.00266666666666667	52	90.1	1073.2	0.952	0.2	-67	-67	0.00024	2	8	130.5	10	50	3000	40	0.1	40	0.2	10000	1
M101210	candidateIDs_30	24	-67	100	33	2	8	2	4	2	16.6666666666667	-30	1	1	1	1	2	0	32	-70	10	4.5e-05	5.5e-05	0	0.035	-80	0	-115	0.004	52	90.1	1073.2	0.952	0.2	-67	-67	0.00024	2	8	130.5	10	50	3000	40	0.1	40	0.2	10000	1
M101210	candidateIDs_30	24	-67	100	33	2	8	2	4	3	16.6666666666667	-30	1	1	1	1	2	0	32	-70	10	4.5e-05	5.5e-05	0	0.035	-80	0	-115	0.00148	38.63	273.4	1022	0.775	0.2	-67	-67	0.00024	2	8	130.5	10	50	3000	40	0.1	40	0.2	10000	1
M101210	candidateIDs_30	24	-67	100	33	2	8	2	4	4	16.6666666666667	-30	1	1	1	1	2	0	32	-70	10	4.5e-05	5.5e-05	0	0.035	-80	0	-115	0.00105333333333333	39.88	65.8	2600	0.629	0.2	-67	-67	0.00024	2	8	130.5	10	50	3000	40	0.1	40	0.2	10000	1
A101210	candidateIDs_24	24	-67	100	33	2	8	2	4	1	16.6666666666667	-30	1	1	1	1	2	0	32	-70	10	4.5e-05	5.5e-05	0	0.035	-80	0	-115	0.00266666666666667	52	90.1	1073.2	0.952	0.2	-67	-67	0.00024	2	8	130.5	10	50	3000	40	0.1	40	0.2	10000	1
A101210	candidateIDs_24	24	-67	100	33	2	8	2	4	2	16.6666666666667	-30	1	1	1	1	2	0	32	-70	10	4.5e-05	5.5e-05	0	0.035	-80	0	-115	0.004	52	90.1	1073.2	0.952	0.2	-67	-67	0.00024	2	8	130.5	10	50	3000	40	0.1	40	0.2	10000	1
A101210	candidateIDs_24	24	-67	100	33	2	8	2	4	3	16.6666666666667	-30	1	1	1	1	2	0	32	-70	10	4.5e-05	5.5e-05	0	0.035	-80	0	-115	0.00148	38.63	273.4	1022	0.775	0.2	-67	-67	0.00024	2	8	130.5	10	50	3000	40	0.1	40	0.2	10000	1
A101210	candidateIDs_24	24	-67	100	33	2	8	2	4	4	16.6666666666667	-30	1	1	1	1	2	0	32	-70	10	4.5e-05	5.5e-05	0	0.035	-80	0	-115	0.00105333333333333	39.88	65.8	2600	0.629	0.2	-67	-67	0.00024	2	8	130.5	10	50	3000	40	0.1	40	0.2	10000	1
E092710	candidateIDs_11	24	-67	100	33	2	8	2	4	1	16.6666666666667	-30	1	1	1	1	2	0	32	-70	10	4.5e-05	5.5e-05	0	0.035	-80	0	-115	0.00266666666666667	52	90.1	1073.2	0.952	0.2	-67	-67	0.00024	2	8	130.5	10	50	3000	40	0.1	40	0.2	10000	1
E092710	candidateIDs_11	24	-67	100	33	2	8	2	4	2	16.6666666666667	-30	1	1	1	1	2	0	32	-70	10	4.5e-05	5.5e-05	0	0.035	-80	0	-115	0.004	52	90.1	1073.2	0.952	0.2	-67	-67	0.00024	2	8	130.5	10	50	3000	40	0.1	40	0.2	10000	1
E092710	candidateIDs_11	24	-67	100	33	2	8	2	4	3	16.6666666666667	-30	1	1	1	1	2	0	32	-70	10	4.5e-05	5.5e-05	0	0.035	-80	0	-115	0.00148	38.63	273.4	1022	0.775	0.2	-67	-67	0.00024	2	8	130.5	10	50	3000	40	0.1	40	0.2	10000	1
E092710	candidateIDs_11	24	-67	100	33	2	8	2	4	4	16.6666666666667	-30	1	1	1	1	2	0	32	-70	10	4.5e-05	5.5e-05	0	0.035	-80	0	-115	0.00105333333333333	39.88	65.8	2600	0.629	0.2	-67	-67	0.00024	2	8	130.5	10	50	3000	40	0.1	40	0.2	10000	1
B101310	candidateIDs_31	24	-67	100	33	2	8	2	4	1	16.6666666666667	-30	1	1	1	1	2	0	32	-70	10	4.5e-05	5.5e-05	0	0.035	-80	0	-115	0.00266666666666667	52	90.1	1073.2	0.952	0.2	-67	-67	0.00024	2	8	130.5	10	50	3000	40	0.1	40	0.2	10000	1
B101310	candidateIDs_31	24	-67	100	33	2	8	2	4	2	16.6666666666667	-30	1	1	1	1	2	0	32	-70	10	4.5e-05	5.5e-05	0	0.035	-80	0	-115	0.004	52	90.1	1073.2	0.952	0.2	-67	-67	0.00024	2	8	130.5	10	50	3000	40	0.1	40	0.2	10000	1
B101310	candidateIDs_31	24	-67	100	33	2	8	2	4	3	16.6666666666667	-30	1	1	1	1	2	0	32	-70	10	4.5e-05	5.5e-05	0	0.035	-80	0	-115	0.00148	38.63	273.4	1022	0.775	0.2	-67	-67	0.00024	2	8	130.5	10	50	3000	40	0.1	40	0.2	10000	1
B101310	candidateIDs_31	24	-67	100	33	2	8	2	4	4	16.6666666666667	-30	1	1	1	1	2	0	32	-70	10	4.5e-05	5.5e-05	0	0.035	-80	0	-115	0.00105333333333333	39.88	65.8	2600	0.629	0.2	-67	-67	0.00024	2	8	130.5	10	50	3000	40	0.1	40	0.2	10000	1
C092910	candidateIDs_16	24	-67	100	33	2	8	2	4	1	16.6666666666667	-30	1	1	1	1	2	0	32	-70	10	4.5e-05	5.5e-05	0	0.035	-80	0	-115	0.00266666666666667	52	90.1	1073.2	0.952	0.2	-67	-67	0.00024	2	8	130.5	10	50	3000	40	0.1	40	0.2	10000	1
C092910	candidateIDs_16	24	-67	100	33	2	8	2	4	2	16.6666666666667	-30	1	1	1	1	2	0	32	-70	10	4.5e-05	5.5e-05	0	0.035	-80	0	-115	0.004	52	90.1	1073.2	0.952	0.2	-67	-67	0.00024	2	8	130.5	10	50	3000	40	0.1	40	0.2	10000	1
C092910	candidateIDs_16	24	-67	100	33	2	8	2	4	3	16.6666666666667	-30	1	1	1	1	2	0	32	-70	10	4.5e-05	5.5e-05	0	0.035	-80	0	-115	0.00148	38.63	273.4	1022	0.775	0.2	-67	-67	0.00024	2	8	130.5	10	50	3000	40	0.1	40	0.2	10000	1
C092910	candidateIDs_16	24	-67	100	33	2	8	2	4	4	16.6666666666667	-30	1	1	1	1	2	0	32	-70	10	4.5e-05	5.5e-05	0	0.035	-80	0	-115	0.00105333333333333	39.88	65.8	2600	0.629	0.2	-67	-67	0.00024	2	8	130.5	10	50	3000	40	0.1	40	0.2	10000	1
A092810	candidateIDs_12	24	-67	100	33	2	8	2	4	1	16.6666666666667	-30	1	1	1	1	2	0	32	-70	10	4.5e-05	5.5e-05	0	0.035	-80	0	-115	0.00266666666666667	52	90.1	1073.2	0.952	0.2	-67	-67	0.00024	2	8	130.5	10	50	3000	40	0.1	40	0.2	10000	1
A092810	candidateIDs_12	24	-67	100	33	2	8	2	4	2	16.6666666666667	-30	1	1	1	1	2	0	32	-70	10	4.5e-05	5.5e-05	0	0.035	-80	0	-115	0.004	52	90.1	1073.2	0.952	0.2	-67	-67	0.00024	2	8	130.5	10	50	3000	40	0.1	40	0.2	10000	1
A092810	candidateIDs_12	24	-67	100	33	2	8	2	4	3	16.6666666666667	-30	1	1	1	1	2	0	32	-70	10	4.5e-05	5.5e-05	0	0.035	-80	0	-115	0.00148	38.63	273.4	1022	0.775	0.2	-67	-67	0.00024	2	8	130.5	10	50	3000	40	0.1	40	0.2	10000	1
A092810	candidateIDs_12	24	-67	100	33	2	8	2	4	4	16.6666666666667	-30	1	1	1	1	2	0	32	-70	10	4.5e-05	5.5e-05	0	0.035	-80	0	-115	0.00105333333333333	39.88	65.8	2600	0.629	0.2	-67	-67	0.00024	2	8	130.5	10	50	3000	40	0.1	40	0.2	10000	1
D091810	candidateIDs_4	24	-67	100	33	2	8	2	4	1	16.6666666666667	-30	1	1	1	1	2	0	32	-70	10	4.5e-05	5.5e-05	0	0.035	-80	0	-115	0.00266666666666667	52	90.1	1073.2	0.952	0.2	-67	-67	0.00024	2	8	130.5	10	50	3000	40	0.1	40	0.2	10000	1
D091810	candidateIDs_4	24	-67	100	33	2	8	2	4	2	16.6666666666667	-30	1	1	1	1	2	0	32	-70	10	4.5e-05	5.5e-05	0	0.035	-80	0	-115	0.004	52	90.1	1073.2	0.952	0.2	-67	-67	0.00024	2	8	130.5	10	50	3000	40	0.1	40	0.2	10000	1
D091810	candidateIDs_4	24	-67	100	33	2	8	2	4	3	16.6666666666667	-30	1	1	1	1	2	0	32	-70	10	4.5e-05	5.5e-05	0	0.035	-80	0	-115	0.00148	38.63	273.4	1022	0.775	0.2	-67	-67	0.00024	2	8	130.5	10	50	3000	40	0.1	40	0.2	10000	1
D091810	candidateIDs_4	24	-67	100	33	2	8	2	4	4	16.6666666666667	-30	1	1	1	1	2	0	32	-70	10	4.5e-05	5.5e-05	0	0.035	-80	0	-115	0.00105333333333333	39.88	65.8	2600	0.629	0.2	-67	-67	0.00024	2	8	130.5	10	50	3000	40	0.1	40	0.2	10000	1
F091810	candidateIDs_6	24	-67	100	33	2	8	2	4	1	16.6666666666667	-30	1	1	1	1	2	0	32	-70	10	4.5e-05	5.5e-05	0	0.035	-80	0	-115	0.00266666666666667	52	90.1	1073.2	0.952	0.2	-67	-67	0.00024	2	8	130.5	10	50	3000	40	0.1	40	0.2	10000	1
F091810	candidateIDs_6	24	-67	100	33	2	8	2	4	2	16.6666666666667	-30	1	1	1	1	2	0	32	-70	10	4.5e-05	5.5e-05	0	0.035	-80	0	-115	0.004	52	90.1	1073.2	0.952	0.2	-67	-67	0.00024	2	8	130.5	10	50	3000	40	0.1	40	0.2	10000	1
F091810	candidateIDs_6	24	-67	100	33	2	8	2	4	3	16.6666666666667	-30	1	1	1	1	2	0	32	-70	10	4.5e-05	5.5e-05	0	0.035	-80	0	-115	0.00148	38.63	273.4	1022	0.775	0.2	-67	-67	0.00024	2	8	130.5	10	50	3000	40	0.1	40	0.2	10000	1
F091810	candidateIDs_6	24	-67	100	33	2	8	2	4	4	16.6666666666667	-30	1	1	1	1	2	0	32	-70	10	4.5e-05	5.5e-05	0	0.035	-80	0	-115	0.00105333333333333	39.88	65.8	2600	0.629	0.2	-67	-67	0.00024	2	8	130.5	10	50	3000	40	0.1	40	0.2	10000	1
K092810	candidateIDs_14	25	-66	100	33	2	8	2	4	1	16.6666666666667	-30	1	1	1	1	2	0	32	-70	10	4.5e-05	5.5e-05	0	0.035	-80	0	-115	0.00266666666666667	52	90.1	1073.2	0.952	0.2	-66	-66	0.00024	2	8	130.5	10	50	3000	40	0.1	40	0.2	10000	1
K092810	candidateIDs_14	25	-66	100	33	2	8	2	4	2	16.6666666666667	-30	1	1	1	1	2	0	32	-70	10	4.5e-05	5.5e-05	0	0.035	-80	0	-115	0.004	52	90.1	1073.2	0.952	0.2	-66	-66	0.00024	2	8	130.5	10	50	3000	40	0.1	40	0.2	10000	1
K092810	candidateIDs_14	25	-66	100	33	2	8	2	4	3	16.6666666666667	-30	1	1	1	1	2	0	32	-70	10	4.5e-05	5.5e-05	0	0.035	-80	0	-115	0.00148	38.63	273.4	1022	0.775	0.2	-66	-66	0.00024	2	8	130.5	10	50	3000	40	0.1	40	0.2	10000	1
K092810	candidateIDs_14	25	-66	100	33	2	8	2	4	4	16.6666666666667	-30	1	1	1	1	2	0	32	-70	10	4.5e-05	5.5e-05	0	0.035	-80	0	-115	0.00105333333333333	39.88	65.8	2600	0.629	0.2	-66	-66	0.00024	2	8	130.5	10	50	3000	40	0.1	40	0.2	10000	1
H101310	candidateIDs_36	25	-66	100	33	2	8	2	4	1	16.6666666666667	-30	1	1	1	1	2	0	32	-70	10	4.5e-05	5.5e-05	0	0.035	-80	0	-115	0.00266666666666667	52	90.1	1073.2	0.952	0.2	-66	-66	0.00024	2	8	130.5	10	50	3000	40	0.1	40	0.2	10000	1
H101310	candidateIDs_36	25	-66	100	33	2	8	2	4	2	16.6666666666667	-30	1	1	1	1	2	0	32	-70	10	4.5e-05	5.5e-05	0	0.035	-80	0	-115	0.004	52	90.1	1073.2	0.952	0.2	-66	-66	0.00024	2	8	130.5	10	50	3000	40	0.1	40	0.2	10000	1
H101310	candidateIDs_36	25	-66	100	33	2	8	2	4	3	16.6666666666667	-30	1	1	1	1	2	0	32	-70	10	4.5e-05	5.5e-05	0	0.035	-80	0	-115	0.00148	38.63	273.4	1022	0.775	0.2	-66	-66	0.00024	2	8	130.5	10	50	3000	40	0.1	40	0.2	10000	1
H101310	candidateIDs_36	25	-66	100	33	2	8	2	4	4	16.6666666666667	-30	1	1	1	1	2	0	32	-70	10	4.5e-05	5.5e-05	0	0.035	-80	0	-115	0.00105333333333333	39.88	65.8	2600	0.629	0.2	-66	-66	0.00024	2	8	130.5	10	50	3000	40	0.1	40	0.2	10000	1
E091810	candidateIDs_5	25	-66	100	33	2	8	2	4	1	16.6666666666667	-30	1	1	1	1	2	0	32	-70	10	4.5e-05	5.5e-05	0	0.035	-80	0	-115	0.00266666666666667	52	90.1	1073.2	0.952	0.2	-66	-66	0.00024	2	8	130.5	10	50	3000	40	0.1	40	0.2	10000	1
E091810	candidateIDs_5	25	-66	100	33	2	8	2	4	2	16.6666666666667	-30	1	1	1	1	2	0	32	-70	10	4.5e-05	5.5e-05	0	0.035	-80	0	-115	0.004	52	90.1	1073.2	0.952	0.2	-66	-66	0.00024	2	8	130.5	10	50	3000	40	0.1	40	0.2	10000	1
E091810	candidateIDs_5	25	-66	100	33	2	8	2	4	3	16.6666666666667	-30	1	1	1	1	2	0	32	-70	10	4.5e-05	5.5e-05	0	0.035	-80	0	-115	0.00148	38.63	273.4	1022	0.775	0.2	-66	-66	0.00024	2	8	130.5	10	50	3000	40	0.1	40	0.2	10000	1
E091810	candidateIDs_5	25	-66	100	33	2	8	2	4	4	16.6666666666667	-30	1	1	1	1	2	0	32	-70	10	4.5e-05	5.5e-05	0	0.035	-80	0	-115	0.00105333333333333	39.88	65.8	2600	0.629	0.2	-66	-66	0.00024	2	8	130.5	10	50	3000	40	0.1	40	0.2	10000	1
D101310	candidateIDs_32	25	-66	100	33	2	8	2	4	1	16.6666666666667	-30	1	1	1	1	2	0	32	-70	10	4.5e-05	5.5e-05	0	0.035	-80	0	-115	0.00266666666666667	52	90.1	1073.2	0.952	0.2	-66	-66	0.00024	2	8	130.5	10	50	3000	40	0.1	40	0.2	10000	1
D101310	candidateIDs_32	25	-66	100	33	2	8	2	4	2	16.6666666666667	-30	1	1	1	1	2	0	32	-70	10	4.5e-05	5.5e-05	0	0.035	-80	0	-115	0.004	52	90.1	1073.2	0.952	0.2	-66	-66	0.00024	2	8	130.5	10	50	3000	40	0.1	40	0.2	10000	1
D101310	candidateIDs_32	25	-66	100	33	2	8	2	4	3	16.6666666666667	-30	1	1	1	1	2	0	32	-70	10	4.5e-05	5.5e-05	0	0.035	-80	0	-115	0.00148	38.63	273.4	1022	0.775	0.2	-66	-66	0.00024	2	8	130.5	10	50	3000	40	0.1	40	0.2	10000	1
D101310	candidateIDs_32	25	-66	100	33	2	8	2	4	4	16.6666666666667	-30	1	1	1	1	2	0	32	-70	10	4.5e-05	5.5e-05	0	0.035	-80	0	-115	0.00105333333333333	39.88	65.8	2600	0.629	0.2	-66	-66	0.00024	2	8	130.5	10	50	3000	40	0.1	40	0.2	10000	1
F101310	candidateIDs_34	25	-66	100	33	2	8	2	4	1	16.6666666666667	-30	1	1	1	1	2	0	32	-70	10	4.5e-05	5.5e-05	0	0.035	-80	0	-115	0.00266666666666667	52	90.1	1073.2	0.952	0.2	-66	-66	0.00024	2	8	130.5	10	50	3000	40	0.1	40	0.2	10000	1
F101310	candidateIDs_34	25	-66	100	33	2	8	2	4	2	16.6666666666667	-30	1	1	1	1	2	0	32	-70	10	4.5e-05	5.5e-05	0	0.035	-80	0	-115	0.004	52	90.1	1073.2	0.952	0.2	-66	-66	0.00024	2	8	130.5	10	50	3000	40	0.1	40	0.2	10000	1
F101310	candidateIDs_34	25	-66	100	33	2	8	2	4	3	16.6666666666667	-30	1	1	1	1	2	0	32	-70	10	4.5e-05	5.5e-05	0	0.035	-80	0	-115	0.00148	38.63	273.4	1022	0.775	0.2	-66	-66	0.00024	2	8	130.5	10	50	3000	40	0.1	40	0.2	10000	1
F101310	candidateIDs_34	25	-66	100	33	2	8	2	4	4	16.6666666666667	-30	1	1	1	1	2	0	32	-70	10	4.5e-05	5.5e-05	0	0.035	-80	0	-115	0.00105333333333333	39.88	65.8	2600	0.629	0.2	-66	-66	0.00024	2	8	130.5	10	50	3000	40	0.1	40	0.2	10000	1
E100110	candidateIDs_20	25	-66	100	33	2	8	2	4	1	16.6666666666667	-30	1	1	1	1	2	0	32	-70	10	4.5e-05	5.5e-05	0	0.035	-80	0	-115	0.00266666666666667	52	90.1	1073.2	0.952	0.2	-66	-66	0.00024	2	8	130.5	10	50	3000	40	0.1	40	0.2	10000	1
E100110	candidateIDs_20	25	-66	100	33	2	8	2	4	2	16.6666666666667	-30	1	1	1	1	2	0	32	-70	10	4.5e-05	5.5e-05	0	0.035	-80	0	-115	0.004	52	90.1	1073.2	0.952	0.2	-66	-66	0.00024	2	8	130.5	10	50	3000	40	0.1	40	0.2	10000	1
E100110	candidateIDs_20	25	-66	100	33	2	8	2	4	3	16.6666666666667	-30	1	1	1	1	2	0	32	-70	10	4.5e-05	5.5e-05	0	0.035	-80	0	-115	0.00148	38.63	273.4	1022	0.775	0.2	-66	-66	0.00024	2	8	130.5	10	50	3000	40	0.1	40	0.2	10000	1
E100110	candidateIDs_20	25	-66	100	33	2	8	2	4	4	16.6666666666667	-30	1	1	1	1	2	0	32	-70	10	4.5e-05	5.5e-05	0	0.035	-80	0	-115	0.00105333333333333	39.88	65.8	2600	0.629	0.2	-66	-66	0.00024	2	8	130.5	10	50	3000	40	0.1	40	0.2	10000	1
G101310	candidateIDs_35	25	-66	100	33	2	8	2	4	1	16.6666666666667	-30	1	1	1	1	2	0	32	-70	10	4.5e-05	5.5e-05	0	0.035	-80	0	-115	0.00266666666666667	52	90.1	1073.2	0.952	0.2	-66	-66	0.00024	2	8	130.5	10	50	3000	40	0.1	40	0.2	10000	1
G101310	candidateIDs_35	25	-66	100	33	2	8	2	4	2	16.6666666666667	-30	1	1	1	1	2	0	32	-70	10	4.5e-05	5.5e-05	0	0.035	-80	0	-115	0.004	52	90.1	1073.2	0.952	0.2	-66	-66	0.00024	2	8	130.5	10	50	3000	40	0.1	40	0.2	10000	1
G101310	candidateIDs_35	25	-66	100	33	2	8	2	4	3	16.6666666666667	-30	1	1	1	1	2	0	32	-70	10	4.5e-05	5.5e-05	0	0.035	-80	0	-115	0.00148	38.63	273.4	1022	0.775	0.2	-66	-66	0.00024	2	8	130.5	10	50	3000	40	0.1	40	0.2	10000	1
G101310	candidateIDs_35	25	-66	100	33	2	8	2	4	4	16.6666666666667	-30	1	1	1	1	2	0	32	-70	10	4.5e-05	5.5e-05	0	0.035	-80	0	-115	0.00105333333333333	39.88	65.8	2600	0.629	0.2	-66	-66	0.00024	2	8	130.5	10	50	3000	40	0.1	40	0.2	10000	1
I101210	candidateIDs_29	25	-66	100	33	2	8	2	4	1	16.6666666666667	-30	1	1	1	1	2	0	32	-70	10	4.5e-05	5.5e-05	0	0.035	-80	0	-115	0.00266666666666667	52	90.1	1073.2	0.952	0.2	-66	-66	0.00024	2	8	130.5	10	50	3000	40	0.1	40	0.2	10000	1
I101210	candidateIDs_29	25	-66	100	33	2	8	2	4	2	16.6666666666667	-30	1	1	1	1	2	0	32	-70	10	4.5e-05	5.5e-05	0	0.035	-80	0	-115	0.004	52	90.1	1073.2	0.952	0.2	-66	-66	0.00024	2	8	130.5	10	50	3000	40	0.1	40	0.2	10000	1
I101210	candidateIDs_29	25	-66	100	33	2	8	2	4	3	16.6666666666667	-30	1	1	1	1	2	0	32	-70	10	4.5e-05	5.5e-05	0	0.035	-80	0	-115	0.00148	38.63	273.4	1022	0.775	0.2	-66	-66	0.00024	2	8	130.5	10	50	3000	40	0.1	40	0.2	10000	1
I101210	candidateIDs_29	25	-66	100	33	2	8	2	4	4	16.6666666666667	-30	1	1	1	1	2	0	32	-70	10	4.5e-05	5.5e-05	0	0.035	-80	0	-115	0.00105333333333333	39.88	65.8	2600	0.629	0.2	-66	-66	0.00024	2	8	130.5	10	50	3000	40	0.1	40	0.2	10000	1
E100110	candidateIDs_2	25	-66	100	33	2	8	2	4	1	16.6666666666667	-30	1	1	1	1	2	0	32	-70	10	4.5e-05	5.5e-05	0	0.035	-80	0	-115	0.00266666666666667	52	90.1	1073.2	0.952	0.2	-66	-66	0.00024	2	8	130.5	10	50	3000	40	0.1	40	0.2	10000	1
E100110	candidateIDs_2	25	-66	100	33	2	8	2	4	2	16.6666666666667	-30	1	1	1	1	2	0	32	-70	10	4.5e-05	5.5e-05	0	0.035	-80	0	-115	0.004	52	90.1	1073.2	0.952	0.2	-66	-66	0.00024	2	8	130.5	10	50	3000	40	0.1	40	0.2	10000	1
E100110	candidateIDs_2	25	-66	100	33	2	8	2	4	3	16.6666666666667	-30	1	1	1	1	2	0	32	-70	10	4.5e-05	5.5e-05	0	0.035	-80	0	-115	0.00148	38.63	273.4	1022	0.775	0.2	-66	-66	0.00024	2	8	130.5	10	50	3000	40	0.1	40	0.2	10000	1
E100110	candidateIDs_2	25	-66	100	33	2	8	2	4	4	16.6666666666667	-30	1	1	1	1	2	0	32	-70	10	4.5e-05	5.5e-05	0	0.035	-80	0	-115	0.00105333333333333	39.88	65.8	2600	0.629	0.2	-66	-66	0.00024	2	8	130.5	10	50	3000	40	0.1	40	0.2	10000	1
B100110	candidateIDs_19	25	-66	100	33	2	8	2	4	1	16.6666666666667	-30	1	1	1	1	2	0	32	-70	10	4.5e-05	5.5e-05	0	0.035	-80	0	-115	0.00266666666666667	52	90.1	1073.2	0.952	0.2	-66	-66	0.00024	2	8	130.5	10	50	3000	40	0.1	40	0.2	10000	1
B100110	candidateIDs_19	25	-66	100	33	2	8	2	4	2	16.6666666666667	-30	1	1	1	1	2	0	32	-70	10	4.5e-05	5.5e-05	0	0.035	-80	0	-115	0.004	52	90.1	1073.2	0.952	0.2	-66	-66	0.00024	2	8	130.5	10	50	3000	40	0.1	40	0.2	10000	1
[truncated: 5,722 more rows]
[truncated: 111 more columns]
