# Supplementary material for: Nonlinearities between inhibition and T-type calcium channel activity bidirectionally regulate thalamic oscillations
Source: eLife. 2020 Sep 9;9:e59548. doi: 10.7554/eLife.59548 (PMC7529462; doi:10.7554/eLife.59548)
Supplement: Figure 9—source data 1. — List of candidate model thalamocortical neurons. Oscillation measures for each network simulation, for both TC-homogeneous and TC-heterogeneous networks. Averaged oscillation measures for each TC-homogeneous 200 cell network (Figure 9D). Averaged oscillation measures for each TC-heterogeneous 200 cell network (Figure 9E). [file elife-59548-fig9-data1.zip › 20200516_using_bestparams_20200203_manual_singleneuronfitting0-102_hetero_spikes_rank2-3,5-11,13-19,21-24,26-29_oscillation_params.csv]

cellName	candidateLabel	seedNumber	TCepas	nCells	celsius	nSpecial	RERErad	TCRErad	RETCrad	pCond	gIncr	spThr	synDel	synWeight	useHH	REnsegs	REcldnum	REconsyn	REtauKCC2	REepas	REdiam	REgpasLB	REgpasUB	REgabaGmax	REampaGmax	TCgabaaErev	TCgabaaGmax	TCgababErev	TCgababAmp	TCgababTrise	TCgababTfallFast	TCgababTfallSlow	TCgababW	TCgpasRange	TCepasLB	TCepasUB	cai0	cao0	cli0	clo0	actMode	actCellID	stimStart	stimDur	stimFreq	cpDur	cpAmp	cpPer	cpNum
hetero24seed0	candidateIDs_34,11,5,27,18,12,29,23,13,7,33,31,24,2,35,4,6,30,36,20,14,32,16,19	0	-75	100	33	2	8	2	4	1	16.6666666666667	-30	1	1	1	1	2	0	32	-70	10	4.5e-05	5.5e-05	0	0.035	-80	0	-115	0.00266666666666667	52	90.1	1073.2	0.952	0.2	-75	-75	0.00024	2	8	130.5	10	50	3000	40	0.1	40	0.2	10000	1
hetero24seed0	candidateIDs_34,11,5,27,18,12,29,23,13,7,33,31,24,2,35,4,6,30,36,20,14,32,16,19	0	-75	100	33	2	8	2	4	2	16.6666666666667	-30	1	1	1	1	2	0	32	-70	10	4.5e-05	5.5e-05	0	0.035	-80	0	-115	0.004	52	90.1	1073.2	0.952	0.2	-75	-75	0.00024	2	8	130.5	10	50	3000	40	0.1	40	0.2	10000	1
hetero24seed0	candidateIDs_34,11,5,27,18,12,29,23,13,7,33,31,24,2,35,4,6,30,36,20,14,32,16,19	0	-75	100	33	2	8	2	4	3	16.6666666666667	-30	1	1	1	1	2	0	32	-70	10	4.5e-05	5.5e-05	0	0.035	-80	0	-115	0.00148	38.63	273.4	1022	0.775	0.2	-75	-75	0.00024	2	8	130.5	10	50	3000	40	0.1	40	0.2	10000	1
hetero24seed0	candidateIDs_34,11,5,27,18,12,29,23,13,7,33,31,24,2,35,4,6,30,36,20,14,32,16,19	0	-75	100	33	2	8	2	4	4	16.6666666666667	-30	1	1	1	1	2	0	32	-70	10	4.5e-05	5.5e-05	0	0.035	-80	0	-115	0.00105333333333333	39.88	65.8	2600	0.629	0.2	-75	-75	0.00024	2	8	130.5	10	50	3000	40	0.1	40	0.2	10000	1
hetero24seed1	candidateIDs_5,24,11,31,7,12,32,20,6,35,13,14,2,29,18,16,30,27,19,36,4,33,23,34	0	-75	100	33	2	8	2	4	1	16.6666666666667	-30	1	1	1	1	2	0	32	-70	10	4.5e-05	5.5e-05	0	0.035	-80	0	-115	0.00266666666666667	52	90.1	1073.2	0.952	0.2	-75	-75	0.00024	2	8	130.5	10	50	3000	40	0.1	40	0.2	10000	1
hetero24seed1	candidateIDs_5,24,11,31,7,12,32,20,6,35,13,14,2,29,18,16,30,27,19,36,4,33,23,34	0	-75	100	33	2	8	2	4	2	16.6666666666667	-30	1	1	1	1	2	0	32	-70	10	4.5e-05	5.5e-05	0	0.035	-80	0	-115	0.004	52	90.1	1073.2	0.952	0.2	-75	-75	0.00024	2	8	130.5	10	50	3000	40	0.1	40	0.2	10000	1
hetero24seed1	candidateIDs_5,24,11,31,7,12,32,20,6,35,13,14,2,29,18,16,30,27,19,36,4,33,23,34	0	-75	100	33	2	8	2	4	3	16.6666666666667	-30	1	1	1	1	2	0	32	-70	10	4.5e-05	5.5e-05	0	0.035	-80	0	-115	0.00148	38.63	273.4	1022	0.775	0.2	-75	-75	0.00024	2	8	130.5	10	50	3000	40	0.1	40	0.2	10000	1
hetero24seed1	candidateIDs_5,24,11,31,7,12,32,20,6,35,13,14,2,29,18,16,30,27,19,36,4,33,23,34	0	-75	100	33	2	8	2	4	4	16.6666666666667	-30	1	1	1	1	2	0	32	-70	10	4.5e-05	5.5e-05	0	0.035	-80	0	-115	0.00105333333333333	39.88	65.8	2600	0.629	0.2	-75	-75	0.00024	2	8	130.5	10	50	3000	40	0.1	40	0.2	10000	1
hetero24seed2	candidateIDs_4,34,32,36,20,24,12,16,14,11,7,35,6,2,30,33,23,19,5,13,18,27,31,29	0	-75	100	33	2	8	2	4	1	16.6666666666667	-30	1	1	1	1	2	0	32	-70	10	4.5e-05	5.5e-05	0	0.035	-80	0	-115	0.00266666666666667	52	90.1	1073.2	0.952	0.2	-75	-75	0.00024	2	8	130.5	10	50	3000	40	0.1	40	0.2	10000	1
hetero24seed2	candidateIDs_4,34,32,36,20,24,12,16,14,11,7,35,6,2,30,33,23,19,5,13,18,27,31,29	0	-75	100	33	2	8	2	4	2	16.6666666666667	-30	1	1	1	1	2	0	32	-70	10	4.5e-05	5.5e-05	0	0.035	-80	0	-115	0.004	52	90.1	1073.2	0.952	0.2	-75	-75	0.00024	2	8	130.5	10	50	3000	40	0.1	40	0.2	10000	1
hetero24seed2	candidateIDs_4,34,32,36,20,24,12,16,14,11,7,35,6,2,30,33,23,19,5,13,18,27,31,29	0	-75	100	33	2	8	2	4	3	16.6666666666667	-30	1	1	1	1	2	0	32	-70	10	4.5e-05	5.5e-05	0	0.035	-80	0	-115	0.00148	38.63	273.4	1022	0.775	0.2	-75	-75	0.00024	2	8	130.5	10	50	3000	40	0.1	40	0.2	10000	1
hetero24seed2	candidateIDs_4,34,32,36,20,24,12,16,14,11,7,35,6,2,30,33,23,19,5,13,18,27,31,29	0	-75	100	33	2	8	2	4	4	16.6666666666667	-30	1	1	1	1	2	0	32	-70	10	4.5e-05	5.5e-05	0	0.035	-80	0	-115	0.00105333333333333	39.88	65.8	2600	0.629	0.2	-75	-75	0.00024	2	8	130.5	10	50	3000	40	0.1	40	0.2	10000	1
hetero24seed3	candidateIDs_29,18,14,12,36,13,31,23,33,5,32,35,16,19,6,2,30,27,20,24,34,4,7,11	0	-75	100	33	2	8	2	4	1	16.6666666666667	-30	1	1	1	1	2	0	32	-70	10	4.5e-05	5.5e-05	0	0.035	-80	0	-115	0.00266666666666667	52	90.1	1073.2	0.952	0.2	-75	-75	0.00024	2	8	130.5	10	50	3000	40	0.1	40	0.2	10000	1
hetero24seed3	candidateIDs_29,18,14,12,36,13,31,23,33,5,32,35,16,19,6,2,30,27,20,24,34,4,7,11	0	-75	100	33	2	8	2	4	2	16.6666666666667	-30	1	1	1	1	2	0	32	-70	10	4.5e-05	5.5e-05	0	0.035	-80	0	-115	0.004	52	90.1	1073.2	0.952	0.2	-75	-75	0.00024	2	8	130.5	10	50	3000	40	0.1	40	0.2	10000	1
hetero24seed3	candidateIDs_29,18,14,12,36,13,31,23,33,5,32,35,16,19,6,2,30,27,20,24,34,4,7,11	0	-75	100	33	2	8	2	4	3	16.6666666666667	-30	1	1	1	1	2	0	32	-70	10	4.5e-05	5.5e-05	0	0.035	-80	0	-115	0.00148	38.63	273.4	1022	0.775	0.2	-75	-75	0.00024	2	8	130.5	10	50	3000	40	0.1	40	0.2	10000	1
hetero24seed3	candidateIDs_29,18,14,12,36,13,31,23,33,5,32,35,16,19,6,2,30,27,20,24,34,4,7,11	0	-75	100	33	2	8	2	4	4	16.6666666666667	-30	1	1	1	1	2	0	32	-70	10	4.5e-05	5.5e-05	0	0.035	-80	0	-115	0.00105333333333333	39.88	65.8	2600	0.629	0.2	-75	-75	0.00024	2	8	130.5	10	50	3000	40	0.1	40	0.2	10000	1
hetero24seed4	candidateIDs_13,29,31,24,19,11,14,30,16,33,4,27,7,6,18,35,20,36,34,32,2,5,12,23	0	-75	100	33	2	8	2	4	1	16.6666666666667	-30	1	1	1	1	2	0	32	-70	10	4.5e-05	5.5e-05	0	0.035	-80	0	-115	0.00266666666666667	52	90.1	1073.2	0.952	0.2	-75	-75	0.00024	2	8	130.5	10	50	3000	40	0.1	40	0.2	10000	1
hetero24seed4	candidateIDs_13,29,31,24,19,11,14,30,16,33,4,27,7,6,18,35,20,36,34,32,2,5,12,23	0	-75	100	33	2	8	2	4	2	16.6666666666667	-30	1	1	1	1	2	0	32	-70	10	4.5e-05	5.5e-05	0	0.035	-80	0	-115	0.004	52	90.1	1073.2	0.952	0.2	-75	-75	0.00024	2	8	130.5	10	50	3000	40	0.1	40	0.2	10000	1
hetero24seed4	candidateIDs_13,29,31,24,19,11,14,30,16,33,4,27,7,6,18,35,20,36,34,32,2,5,12,23	0	-75	100	33	2	8	2	4	3	16.6666666666667	-30	1	1	1	1	2	0	32	-70	10	4.5e-05	5.5e-05	0	0.035	-80	0	-115	0.00148	38.63	273.4	1022	0.775	0.2	-75	-75	0.00024	2	8	130.5	10	50	3000	40	0.1	40	0.2	10000	1
hetero24seed4	candidateIDs_13,29,31,24,19,11,14,30,16,33,4,27,7,6,18,35,20,36,34,32,2,5,12,23	0	-75	100	33	2	8	2	4	4	16.6666666666667	-30	1	1	1	1	2	0	32	-70	10	4.5e-05	5.5e-05	0	0.035	-80	0	-115	0.00105333333333333	39.88	65.8	2600	0.629	0.2	-75	-75	0.00024	2	8	130.5	10	50	3000	40	0.1	40	0.2	10000	1
hetero24seed5	candidateIDs_18,23,16,5,2,36,34,27,35,30,14,29,20,7,13,32,33,11,31,19,12,4,24,6	0	-75	100	33	2	8	2	4	1	16.6666666666667	-30	1	1	1	1	2	0	32	-70	10	4.5e-05	5.5e-05	0	0.035	-80	0	-115	0.00266666666666667	52	90.1	1073.2	0.952	0.2	-75	-75	0.00024	2	8	130.5	10	50	3000	40	0.1	40	0.2	10000	1
hetero24seed5	candidateIDs_18,23,16,5,2,36,34,27,35,30,14,29,20,7,13,32,33,11,31,19,12,4,24,6	0	-75	100	33	2	8	2	4	2	16.6666666666667	-30	1	1	1	1	2	0	32	-70	10	4.5e-05	5.5e-05	0	0.035	-80	0	-115	0.004	52	90.1	1073.2	0.952	0.2	-75	-75	0.00024	2	8	130.5	10	50	3000	40	0.1	40	0.2	10000	1
hetero24seed5	candidateIDs_18,23,16,5,2,36,34,27,35,30,14,29,20,7,13,32,33,11,31,19,12,4,24,6	0	-75	100	33	2	8	2	4	3	16.6666666666667	-30	1	1	1	1	2	0	32	-70	10	4.5e-05	5.5e-05	0	0.035	-80	0	-115	0.00148	38.63	273.4	1022	0.775	0.2	-75	-75	0.00024	2	8	130.5	10	50	3000	40	0.1	40	0.2	10000	1
hetero24seed5	candidateIDs_18,23,16,5,2,36,34,27,35,30,14,29,20,7,13,32,33,11,31,19,12,4,24,6	0	-75	100	33	2	8	2	4	4	16.6666666666667	-30	1	1	1	1	2	0	32	-70	10	4.5e-05	5.5e-05	0	0.035	-80	0	-115	0.00105333333333333	39.88	65.8	2600	0.629	0.2	-75	-75	0.00024	2	8	130.5	10	50	3000	40	0.1	40	0.2	10000	1
hetero24seed6	candidateIDs_6,33,7,4,14,30,13,18,20,12,23,11,16,24,34,19,36,35,29,5,32,31,2,27	0	-75	100	33	2	8	2	4	1	16.6666666666667	-30	1	1	1	1	2	0	32	-70	10	4.5e-05	5.5e-05	0	0.035	-80	0	-115	0.00266666666666667	52	90.1	1073.2	0.952	0.2	-75	-75	0.00024	2	8	130.5	10	50	3000	40	0.1	40	0.2	10000	1
hetero24seed6	candidateIDs_6,33,7,4,14,30,13,18,20,12,23,11,16,24,34,19,36,35,29,5,32,31,2,27	0	-75	100	33	2	8	2	4	2	16.6666666666667	-30	1	1	1	1	2	0	32	-70	10	4.5e-05	5.5e-05	0	0.035	-80	0	-115	0.004	52	90.1	1073.2	0.952	0.2	-75	-75	0.00024	2	8	130.5	10	50	3000	40	0.1	40	0.2	10000	1
hetero24seed6	candidateIDs_6,33,7,4,14,30,13,18,20,12,23,11,16,24,34,19,36,35,29,5,32,31,2,27	0	-75	100	33	2	8	2	4	3	16.6666666666667	-30	1	1	1	1	2	0	32	-70	10	4.5e-05	5.5e-05	0	0.035	-80	0	-115	0.00148	38.63	273.4	1022	0.775	0.2	-75	-75	0.00024	2	8	130.5	10	50	3000	40	0.1	40	0.2	10000	1
hetero24seed6	candidateIDs_6,33,7,4,14,30,13,18,20,12,23,11,16,24,34,19,36,35,29,5,32,31,2,27	0	-75	100	33	2	8	2	4	4	16.6666666666667	-30	1	1	1	1	2	0	32	-70	10	4.5e-05	5.5e-05	0	0.035	-80	0	-115	0.00105333333333333	39.88	65.8	2600	0.629	0.2	-75	-75	0.00024	2	8	130.5	10	50	3000	40	0.1	40	0.2	10000	1
hetero24seed7	candidateIDs_32,23,13,2,29,35,14,24,20,5,30,16,12,11,36,33,18,6,4,19,27,31,34,7	0	-75	100	33	2	8	2	4	1	16.6666666666667	-30	1	1	1	1	2	0	32	-70	10	4.5e-05	5.5e-05	0	0.035	-80	0	-115	0.00266666666666667	52	90.1	1073.2	0.952	0.2	-75	-75	0.00024	2	8	130.5	10	50	3000	40	0.1	40	0.2	10000	1
hetero24seed7	candidateIDs_32,23,13,2,29,35,14,24,20,5,30,16,12,11,36,33,18,6,4,19,27,31,34,7	0	-75	100	33	2	8	2	4	2	16.6666666666667	-30	1	1	1	1	2	0	32	-70	10	4.5e-05	5.5e-05	0	0.035	-80	0	-115	0.004	52	90.1	1073.2	0.952	0.2	-75	-75	0.00024	2	8	130.5	10	50	3000	40	0.1	40	0.2	10000	1
hetero24seed7	candidateIDs_32,23,13,2,29,35,14,24,20,5,30,16,12,11,36,33,18,6,4,19,27,31,34,7	0	-75	100	33	2	8	2	4	3	16.6666666666667	-30	1	1	1	1	2	0	32	-70	10	4.5e-05	5.5e-05	0	0.035	-80	0	-115	0.00148	38.63	273.4	1022	0.775	0.2	-75	-75	0.00024	2	8	130.5	10	50	3000	40	0.1	40	0.2	10000	1
hetero24seed7	candidateIDs_32,23,13,2,29,35,14,24,20,5,30,16,12,11,36,33,18,6,4,19,27,31,34,7	0	-75	100	33	2	8	2	4	4	16.6666666666667	-30	1	1	1	1	2	0	32	-70	10	4.5e-05	5.5e-05	0	0.035	-80	0	-115	0.00105333333333333	39.88	65.8	2600	0.629	0.2	-75	-75	0.00024	2	8	130.5	10	50	3000	40	0.1	40	0.2	10000	1
hetero24seed8	candidateIDs_11,33,35,32,7,29,36,31,13,27,12,16,14,6,19,18,24,23,20,5,2,4,30,34	0	-75	100	33	2	8	2	4	1	16.6666666666667	-30	1	1	1	1	2	0	32	-70	10	4.5e-05	5.5e-05	0	0.035	-80	0	-115	0.00266666666666667	52	90.1	1073.2	0.952	0.2	-75	-75	0.00024	2	8	130.5	10	50	3000	40	0.1	40	0.2	10000	1
hetero24seed8	candidateIDs_11,33,35,32,7,29,36,31,13,27,12,16,14,6,19,18,24,23,20,5,2,4,30,34	0	-75	100	33	2	8	2	4	2	16.6666666666667	-30	1	1	1	1	2	0	32	-70	10	4.5e-05	5.5e-05	0	0.035	-80	0	-115	0.004	52	90.1	1073.2	0.952	0.2	-75	-75	0.00024	2	8	130.5	10	50	3000	40	0.1	40	0.2	10000	1
hetero24seed8	candidateIDs_11,33,35,32,7,29,36,31,13,27,12,16,14,6,19,18,24,23,20,5,2,4,30,34	0	-75	100	33	2	8	2	4	3	16.6666666666667	-30	1	1	1	1	2	0	32	-70	10	4.5e-05	5.5e-05	0	0.035	-80	0	-115	0.00148	38.63	273.4	1022	0.775	0.2	-75	-75	0.00024	2	8	130.5	10	50	3000	40	0.1	40	0.2	10000	1
hetero24seed8	candidateIDs_11,33,35,32,7,29,36,31,13,27,12,16,14,6,19,18,24,23,20,5,2,4,30,34	0	-75	100	33	2	8	2	4	4	16.6666666666667	-30	1	1	1	1	2	0	32	-70	10	4.5e-05	5.5e-05	0	0.035	-80	0	-115	0.00105333333333333	39.88	65.8	2600	0.629	0.2	-75	-75	0.00024	2	8	130.5	10	50	3000	40	0.1	40	0.2	10000	1
hetero24seed9	candidateIDs_2,23,14,6,7,18,11,13,16,33,12,36,5,4,31,27,30,34,24,32,35,19,29,20	0	-75	100	33	2	8	2	4	1	16.6666666666667	-30	1	1	1	1	2	0	32	-70	10	4.5e-05	5.5e-05	0	0.035	-80	0	-115	0.00266666666666667	52	90.1	1073.2	0.952	0.2	-75	-75	0.00024	2	8	130.5	10	50	3000	40	0.1	40	0.2	10000	1
hetero24seed9	candidateIDs_2,23,14,6,7,18,11,13,16,33,12,36,5,4,31,27,30,34,24,32,35,19,29,20	0	-75	100	33	2	8	2	4	2	16.6666666666667	-30	1	1	1	1	2	0	32	-70	10	4.5e-05	5.5e-05	0	0.035	-80	0	-115	0.004	52	90.1	1073.2	0.952	0.2	-75	-75	0.00024	2	8	130.5	10	50	3000	40	0.1	40	0.2	10000	1
hetero24seed9	candidateIDs_2,23,14,6,7,18,11,13,16,33,12,36,5,4,31,27,30,34,24,32,35,19,29,20	0	-75	100	33	2	8	2	4	3	16.6666666666667	-30	1	1	1	1	2	0	32	-70	10	4.5e-05	5.5e-05	0	0.035	-80	0	-115	0.00148	38.63	273.4	1022	0.775	0.2	-75	-75	0.00024	2	8	130.5	10	50	3000	40	0.1	40	0.2	10000	1
hetero24seed9	candidateIDs_2,23,14,6,7,18,11,13,16,33,12,36,5,4,31,27,30,34,24,32,35,19,29,20	0	-75	100	33	2	8	2	4	4	16.6666666666667	-30	1	1	1	1	2	0	32	-70	10	4.5e-05	5.5e-05	0	0.035	-80	0	-115	0.00105333333333333	39.88	65.8	2600	0.629	0.2	-75	-75	0.00024	2	8	130.5	10	50	3000	40	0.1	40	0.2	10000	1
hetero24seed10	candidateIDs_20,4,16,34,14,12,11,30,35,7,23,33,27,5,36,18,32,29,6,13,2,24,31,19	0	-75	100	33	2	8	2	4	1	16.6666666666667	-30	1	1	1	1	2	0	32	-70	10	4.5e-05	5.5e-05	0	0.035	-80	0	-115	0.00266666666666667	52	90.1	1073.2	0.952	0.2	-75	-75	0.00024	2	8	130.5	10	50	3000	40	0.1	40	0.2	10000	1
hetero24seed10	candidateIDs_20,4,16,34,14,12,11,30,35,7,23,33,27,5,36,18,32,29,6,13,2,24,31,19	0	-75	100	33	2	8	2	4	2	16.6666666666667	-30	1	1	1	1	2	0	32	-70	10	4.5e-05	5.5e-05	0	0.035	-80	0	-115	0.004	52	90.1	1073.2	0.952	0.2	-75	-75	0.00024	2	8	130.5	10	50	3000	40	0.1	40	0.2	10000	1
hetero24seed10	candidateIDs_20,4,16,34,14,12,11,30,35,7,23,33,27,5,36,18,32,29,6,13,2,24,31,19	0	-75	100	33	2	8	2	4	3	16.6666666666667	-30	1	1	1	1	2	0	32	-70	10	4.5e-05	5.5e-05	0	0.035	-80	0	-115	0.00148	38.63	273.4	1022	0.775	0.2	-75	-75	0.00024	2	8	130.5	10	50	3000	40	0.1	40	0.2	10000	1
hetero24seed10	candidateIDs_20,4,16,34,14,12,11,30,35,7,23,33,27,5,36,18,32,29,6,13,2,24,31,19	0	-75	100	33	2	8	2	4	4	16.6666666666667	-30	1	1	1	1	2	0	32	-70	10	4.5e-05	5.5e-05	0	0.035	-80	0	-115	0.00105333333333333	39.88	65.8	2600	0.629	0.2	-75	-75	0.00024	2	8	130.5	10	50	3000	40	0.1	40	0.2	10000	1
hetero24seed11	candidateIDs_12,4,29,19,30,32,24,2,31,36,35,7,5,11,13,27,6,18,33,34,16,23,20,14	0	-75	100	33	2	8	2	4	1	16.6666666666667	-30	1	1	1	1	2	0	32	-70	10	4.5e-05	5.5e-05	0	0.035	-80	0	-115	0.00266666666666667	52	90.1	1073.2	0.952	0.2	-75	-75	0.00024	2	8	130.5	10	50	3000	40	0.1	40	0.2	10000	1
hetero24seed11	candidateIDs_12,4,29,19,30,32,24,2,31,36,35,7,5,11,13,27,6,18,33,34,16,23,20,14	0	-75	100	33	2	8	2	4	2	16.6666666666667	-30	1	1	1	1	2	0	32	-70	10	4.5e-05	5.5e-05	0	0.035	-80	0	-115	0.004	52	90.1	1073.2	0.952	0.2	-75	-75	0.00024	2	8	130.5	10	50	3000	40	0.1	40	0.2	10000	1
hetero24seed11	candidateIDs_12,4,29,19,30,32,24,2,31,36,35,7,5,11,13,27,6,18,33,34,16,23,20,14	0	-75	100	33	2	8	2	4	3	16.6666666666667	-30	1	1	1	1	2	0	32	-70	10	4.5e-05	5.5e-05	0	0.035	-80	0	-115	0.00148	38.63	273.4	1022	0.775	0.2	-75	-75	0.00024	2	8	130.5	10	50	3000	40	0.1	40	0.2	10000	1
hetero24seed11	candidateIDs_12,4,29,19,30,32,24,2,31,36,35,7,5,11,13,27,6,18,33,34,16,23,20,14	0	-75	100	33	2	8	2	4	4	16.6666666666667	-30	1	1	1	1	2	0	32	-70	10	4.5e-05	5.5e-05	0	0.035	-80	0	-115	0.00105333333333333	39.88	65.8	2600	0.629	0.2	-75	-75	0.00024	2	8	130.5	10	50	3000	40	0.1	40	0.2	10000	1
hetero24seed12	candidateIDs_24,7,34,13,36,35,16,2,32,5,18,30,27,6,29,19,4,33,31,23,12,11,20,14	0	-75	100	33	2	8	2	4	1	16.6666666666667	-30	1	1	1	1	2	0	32	-70	10	4.5e-05	5.5e-05	0	0.035	-80	0	-115	0.00266666666666667	52	90.1	1073.2	0.952	0.2	-75	-75	0.00024	2	8	130.5	10	50	3000	40	0.1	40	0.2	10000	1
hetero24seed12	candidateIDs_24,7,34,13,36,35,16,2,32,5,18,30,27,6,29,19,4,33,31,23,12,11,20,14	0	-75	100	33	2	8	2	4	2	16.6666666666667	-30	1	1	1	1	2	0	32	-70	10	4.5e-05	5.5e-05	0	0.035	-80	0	-115	0.004	52	90.1	1073.2	0.952	0.2	-75	-75	0.00024	2	8	130.5	10	50	3000	40	0.1	40	0.2	10000	1
hetero24seed12	candidateIDs_24,7,34,13,36,35,16,2,32,5,18,30,27,6,29,19,4,33,31,23,12,11,20,14	0	-75	100	33	2	8	2	4	3	16.6666666666667	-30	1	1	1	1	2	0	32	-70	10	4.5e-05	5.5e-05	0	0.035	-80	0	-115	0.00148	38.63	273.4	1022	0.775	0.2	-75	-75	0.00024	2	8	130.5	10	50	3000	40	0.1	40	0.2	10000	1
hetero24seed12	candidateIDs_24,7,34,13,36,35,16,2,32,5,18,30,27,6,29,19,4,33,31,23,12,11,20,14	0	-75	100	33	2	8	2	4	4	16.6666666666667	-30	1	1	1	1	2	0	32	-70	10	4.5e-05	5.5e-05	0	0.035	-80	0	-115	0.00105333333333333	39.88	65.8	2600	0.629	0.2	-75	-75	0.00024	2	8	130.5	10	50	3000	40	0.1	40	0.2	10000	1
hetero24seed13	candidateIDs_31,18,20,34,4,29,19,35,30,32,24,11,12,14,27,16,13,2,5,23,36,33,6,7	0	-75	100	33	2	8	2	4	1	16.6666666666667	-30	1	1	1	1	2	0	32	-70	10	4.5e-05	5.5e-05	0	0.035	-80	0	-115	0.00266666666666667	52	90.1	1073.2	0.952	0.2	-75	-75	0.00024	2	8	130.5	10	50	3000	40	0.1	40	0.2	10000	1
hetero24seed13	candidateIDs_31,18,20,34,4,29,19,35,30,32,24,11,12,14,27,16,13,2,5,23,36,33,6,7	0	-75	100	33	2	8	2	4	2	16.6666666666667	-30	1	1	1	1	2	0	32	-70	10	4.5e-05	5.5e-05	0	0.035	-80	0	-115	0.004	52	90.1	1073.2	0.952	0.2	-75	-75	0.00024	2	8	130.5	10	50	3000	40	0.1	40	0.2	10000	1
hetero24seed13	candidateIDs_31,18,20,34,4,29,19,35,30,32,24,11,12,14,27,16,13,2,5,23,36,33,6,7	0	-75	100	33	2	8	2	4	3	16.6666666666667	-30	1	1	1	1	2	0	32	-70	10	4.5e-05	5.5e-05	0	0.035	-80	0	-115	0.00148	38.63	273.4	1022	0.775	0.2	-75	-75	0.00024	2	8	130.5	10	50	3000	40	0.1	40	0.2	10000	1
hetero24seed13	candidateIDs_31,18,20,34,4,29,19,35,30,32,24,11,12,14,27,16,13,2,5,23,36,33,6,7	0	-75	100	33	2	8	2	4	4	16.6666666666667	-30	1	1	1	1	2	0	32	-70	10	4.5e-05	5.5e-05	0	0.035	-80	0	-115	0.00105333333333333	39.88	65.8	2600	0.629	0.2	-75	-75	0.00024	2	8	130.5	10	50	3000	40	0.1	40	0.2	10000	1
hetero24seed14	candidateIDs_23,6,34,27,16,35,7,13,19,30,36,12,2,20,14,24,31,32,4,18,5,33,29,11	0	-75	100	33	2	8	2	4	1	16.6666666666667	-30	1	1	1	1	2	0	32	-70	10	4.5e-05	5.5e-05	0	0.035	-80	0	-115	0.00266666666666667	52	90.1	1073.2	0.952	0.2	-75	-75	0.00024	2	8	130.5	10	50	3000	40	0.1	40	0.2	10000	1
hetero24seed14	candidateIDs_23,6,34,27,16,35,7,13,19,30,36,12,2,20,14,24,31,32,4,18,5,33,29,11	0	-75	100	33	2	8	2	4	2	16.6666666666667	-30	1	1	1	1	2	0	32	-70	10	4.5e-05	5.5e-05	0	0.035	-80	0	-115	0.004	52	90.1	1073.2	0.952	0.2	-75	-75	0.00024	2	8	130.5	10	50	3000	40	0.1	40	0.2	10000	1
hetero24seed14	candidateIDs_23,6,34,27,16,35,7,13,19,30,36,12,2,20,14,24,31,32,4,18,5,33,29,11	0	-75	100	33	2	8	2	4	3	16.6666666666667	-30	1	1	1	1	2	0	32	-70	10	4.5e-05	5.5e-05	0	0.035	-80	0	-115	0.00148	38.63	273.4	1022	0.775	0.2	-75	-75	0.00024	2	8	130.5	10	50	3000	40	0.1	40	0.2	10000	1
hetero24seed14	candidateIDs_23,6,34,27,16,35,7,13,19,30,36,12,2,20,14,24,31,32,4,18,5,33,29,11	0	-75	100	33	2	8	2	4	4	16.6666666666667	-30	1	1	1	1	2	0	32	-70	10	4.5e-05	5.5e-05	0	0.035	-80	0	-115	0.00105333333333333	39.88	65.8	2600	0.629	0.2	-75	-75	0.00024	2	8	130.5	10	50	3000	40	0.1	40	0.2	10000	1
hetero24seed15	candidateIDs_31,30,5,14,29,4,32,27,16,19,7,13,12,6,34,36,11,20,35,24,2,23,18,33	0	-75	100	33	2	8	2	4	1	16.6666666666667	-30	1	1	1	1	2	0	32	-70	10	4.5e-05	5.5e-05	0	0.035	-80	0	-115	0.00266666666666667	52	90.1	1073.2	0.952	0.2	-75	-75	0.00024	2	8	130.5	10	50	3000	40	0.1	40	0.2	10000	1
hetero24seed15	candidateIDs_31,30,5,14,29,4,32,27,16,19,7,13,12,6,34,36,11,20,35,24,2,23,18,33	0	-75	100	33	2	8	2	4	2	16.6666666666667	-30	1	1	1	1	2	0	32	-70	10	4.5e-05	5.5e-05	0	0.035	-80	0	-115	0.004	52	90.1	1073.2	0.952	0.2	-75	-75	0.00024	2	8	130.5	10	50	3000	40	0.1	40	0.2	10000	1
hetero24seed15	candidateIDs_31,30,5,14,29,4,32,27,16,19,7,13,12,6,34,36,11,20,35,24,2,23,18,33	0	-75	100	33	2	8	2	4	3	16.6666666666667	-30	1	1	1	1	2	0	32	-70	10	4.5e-05	5.5e-05	0	0.035	-80	0	-115	0.00148	38.63	273.4	1022	0.775	0.2	-75	-75	0.00024	2	8	130.5	10	50	3000	40	0.1	40	0.2	10000	1
hetero24seed15	candidateIDs_31,30,5,14,29,4,32,27,16,19,7,13,12,6,34,36,11,20,35,24,2,23,18,33	0	-75	100	33	2	8	2	4	4	16.6666666666667	-30	1	1	1	1	2	0	32	-70	10	4.5e-05	5.5e-05	0	0.035	-80	0	-115	0.00105333333333333	39.88	65.8	2600	0.629	0.2	-75	-75	0.00024	2	8	130.5	10	50	3000	40	0.1	40	0.2	10000	1
hetero24seed16	candidateIDs_6,14,19,33,23,13,31,11,2,24,27,7,32,30,36,4,5,18,35,12,29,20,34,16	0	-75	100	33	2	8	2	4	1	16.6666666666667	-30	1	1	1	1	2	0	32	-70	10	4.5e-05	5.5e-05	0	0.035	-80	0	-115	0.00266666666666667	52	90.1	1073.2	0.952	0.2	-75	-75	0.00024	2	8	130.5	10	50	3000	40	0.1	40	0.2	10000	1
hetero24seed16	candidateIDs_6,14,19,33,23,13,31,11,2,24,27,7,32,30,36,4,5,18,35,12,29,20,34,16	0	-75	100	33	2	8	2	4	2	16.6666666666667	-30	1	1	1	1	2	0	32	-70	10	4.5e-05	5.5e-05	0	0.035	-80	0	-115	0.004	52	90.1	1073.2	0.952	0.2	-75	-75	0.00024	2	8	130.5	10	50	3000	40	0.1	40	0.2	10000	1
hetero24seed16	candidateIDs_6,14,19,33,23,13,31,11,2,24,27,7,32,30,36,4,5,18,35,12,29,20,34,16	0	-75	100	33	2	8	2	4	3	16.6666666666667	-30	1	1	1	1	2	0	32	-70	10	4.5e-05	5.5e-05	0	0.035	-80	0	-115	0.00148	38.63	273.4	1022	0.775	0.2	-75	-75	0.00024	2	8	130.5	10	50	3000	40	0.1	40	0.2	10000	1
hetero24seed16	candidateIDs_6,14,19,33,23,13,31,11,2,24,27,7,32,30,36,4,5,18,35,12,29,20,34,16	0	-75	100	33	2	8	2	4	4	16.6666666666667	-30	1	1	1	1	2	0	32	-70	10	4.5e-05	5.5e-05	0	0.035	-80	0	-115	0.00105333333333333	39.88	65.8	2600	0.629	0.2	-75	-75	0.00024	2	8	130.5	10	50	3000	40	0.1	40	0.2	10000	1
hetero24seed17	candidateIDs_14,24,19,6,5,32,2,33,16,35,31,4,29,34,13,30,12,27,11,7,36,20,23,18	0	-75	100	33	2	8	2	4	1	16.6666666666667	-30	1	1	1	1	2	0	32	-70	10	4.5e-05	5.5e-05	0	0.035	-80	0	-115	0.00266666666666667	52	90.1	1073.2	0.952	0.2	-75	-75	0.00024	2	8	130.5	10	50	3000	40	0.1	40	0.2	10000	1
hetero24seed17	candidateIDs_14,24,19,6,5,32,2,33,16,35,31,4,29,34,13,30,12,27,11,7,36,20,23,18	0	-75	100	33	2	8	2	4	2	16.6666666666667	-30	1	1	1	1	2	0	32	-70	10	4.5e-05	5.5e-05	0	0.035	-80	0	-115	0.004	52	90.1	1073.2	0.952	0.2	-75	-75	0.00024	2	8	130.5	10	50	3000	40	0.1	40	0.2	10000	1
hetero24seed17	candidateIDs_14,24,19,6,5,32,2,33,16,35,31,4,29,34,13,30,12,27,11,7,36,20,23,18	0	-75	100	33	2	8	2	4	3	16.6666666666667	-30	1	1	1	1	2	0	32	-70	10	4.5e-05	5.5e-05	0	0.035	-80	0	-115	0.00148	38.63	273.4	1022	0.775	0.2	-75	-75	0.00024	2	8	130.5	10	50	3000	40	0.1	40	0.2	10000	1
hetero24seed17	candidateIDs_14,24,19,6,5,32,2,33,16,35,31,4,29,34,13,30,12,27,11,7,36,20,23,18	0	-75	100	33	2	8	2	4	4	16.6666666666667	-30	1	1	1	1	2	0	32	-70	10	4.5e-05	5.5e-05	0	0.035	-80	0	-115	0.00105333333333333	39.88	65.8	2600	0.629	0.2	-75	-75	0.00024	2	8	130.5	10	50	3000	40	0.1	40	0.2	10000	1
hetero24seed18	candidateIDs_23,16,24,6,31,14,27,34,4,18,2,32,12,29,33,20,11,35,36,19,7,30,5,13	0	-75	100	33	2	8	2	4	1	16.6666666666667	-30	1	1	1	1	2	0	32	-70	10	4.5e-05	5.5e-05	0	0.035	-80	0	-115	0.00266666666666667	52	90.1	1073.2	0.952	0.2	-75	-75	0.00024	2	8	130.5	10	50	3000	40	0.1	40	0.2	10000	1
hetero24seed18	candidateIDs_23,16,24,6,31,14,27,34,4,18,2,32,12,29,33,20,11,35,36,19,7,30,5,13	0	-75	100	33	2	8	2	4	2	16.6666666666667	-30	1	1	1	1	2	0	32	-70	10	4.5e-05	5.5e-05	0	0.035	-80	0	-115	0.004	52	90.1	1073.2	0.952	0.2	-75	-75	0.00024	2	8	130.5	10	50	3000	40	0.1	40	0.2	10000	1
hetero24seed18	candidateIDs_23,16,24,6,31,14,27,34,4,18,2,32,12,29,33,20,11,35,36,19,7,30,5,13	0	-75	100	33	2	8	2	4	3	16.6666666666667	-30	1	1	1	1	2	0	32	-70	10	4.5e-05	5.5e-05	0	0.035	-80	0	-115	0.00148	38.63	273.4	1022	0.775	0.2	-75	-75	0.00024	2	8	130.5	10	50	3000	40	0.1	40	0.2	10000	1
hetero24seed18	candidateIDs_23,16,24,6,31,14,27,34,4,18,2,32,12,29,33,20,11,35,36,19,7,30,5,13	0	-75	100	33	2	8	2	4	4	16.6666666666667	-30	1	1	1	1	2	0	32	-70	10	4.5e-05	5.5e-05	0	0.035	-80	0	-115	0.00105333333333333	39.88	65.8	2600	0.629	0.2	-75	-75	0.00024	2	8	130.5	10	50	3000	40	0.1	40	0.2	10000	1
hetero24seed19	candidateIDs_11,2,24,6,29,18,23,5,7,33,31,27,30,20,19,36,16,12,32,4,35,13,34,14	0	-75	100	33	2	8	2	4	1	16.6666666666667	-30	1	1	1	1	2	0	32	-70	10	4.5e-05	5.5e-05	0	0.035	-80	0	-115	0.00266666666666667	52	90.1	1073.2	0.952	0.2	-75	-75	0.00024	2	8	130.5	10	50	3000	40	0.1	40	0.2	10000	1
hetero24seed19	candidateIDs_11,2,24,6,29,18,23,5,7,33,31,27,30,20,19,36,16,12,32,4,35,13,34,14	0	-75	100	33	2	8	2	4	2	16.6666666666667	-30	1	1	1	1	2	0	32	-70	10	4.5e-05	5.5e-05	0	0.035	-80	0	-115	0.004	52	90.1	1073.2	0.952	0.2	-75	-75	0.00024	2	8	130.5	10	50	3000	40	0.1	40	0.2	10000	1
hetero24seed19	candidateIDs_11,2,24,6,29,18,23,5,7,33,31,27,30,20,19,36,16,12,32,4,35,13,34,14	0	-75	100	33	2	8	2	4	3	16.6666666666667	-30	1	1	1	1	2	0	32	-70	10	4.5e-05	5.5e-05	0	0.035	-80	0	-115	0.00148	38.63	273.4	1022	0.775	0.2	-75	-75	0.00024	2	8	130.5	10	50	3000	40	0.1	40	0.2	10000	1
hetero24seed19	candidateIDs_11,2,24,6,29,18,23,5,7,33,31,27,30,20,19,36,16,12,32,4,35,13,34,14	0	-75	100	33	2	8	2	4	4	16.6666666666667	-30	1	1	1	1	2	0	32	-70	10	4.5e-05	5.5e-05	0	0.035	-80	0	-115	0.00105333333333333	39.88	65.8	2600	0.629	0.2	-75	-75	0.00024	2	8	130.5	10	50	3000	40	0.1	40	0.2	10000	1
hetero24seed20	candidateIDs_7,27,29,36,16,31,32,18,12,13,35,2,14,11,19,30,24,20,6,23,33,5,4,34	0	-75	100	33	2	8	2	4	1	16.6666666666667	-30	1	1	1	1	2	0	32	-70	10	4.5e-05	5.5e-05	0	0.035	-80	0	-115	0.00266666666666667	52	90.1	1073.2	0.952	0.2	-75	-75	0.00024	2	8	130.5	10	50	3000	40	0.1	40	0.2	10000	1
hetero24seed20	candidateIDs_7,27,29,36,16,31,32,18,12,13,35,2,14,11,19,30,24,20,6,23,33,5,4,34	0	-75	100	33	2	8	2	4	2	16.6666666666667	-30	1	1	1	1	2	0	32	-70	10	4.5e-05	5.5e-05	0	0.035	-80	0	-115	0.004	52	90.1	1073.2	0.952	0.2	-75	-75	0.00024	2	8	130.5	10	50	3000	40	0.1	40	0.2	10000	1
hetero24seed20	candidateIDs_7,27,29,36,16,31,32,18,12,13,35,2,14,11,19,30,24,20,6,23,33,5,4,34	0	-75	100	33	2	8	2	4	3	16.6666666666667	-30	1	1	1	1	2	0	32	-70	10	4.5e-05	5.5e-05	0	0.035	-80	0	-115	0.00148	38.63	273.4	1022	0.775	0.2	-75	-75	0.00024	2	8	130.5	10	50	3000	40	0.1	40	0.2	10000	1
hetero24seed20	candidateIDs_7,27,29,36,16,31,32,18,12,13,35,2,14,11,19,30,24,20,6,23,33,5,4,34	0	-75	100	33	2	8	2	4	4	16.6666666666667	-30	1	1	1	1	2	0	32	-70	10	4.5e-05	5.5e-05	0	0.035	-80	0	-115	0.00105333333333333	39.88	65.8	2600	0.629	0.2	-75	-75	0.00024	2	8	130.5	10	50	3000	40	0.1	40	0.2	10000	1
hetero24seed21	candidateIDs_6,2,11,18,20,23,7,35,4,12,14,32,33,24,16,13,34,5,29,31,36,27,19,30	0	-75	100	33	2	8	2	4	1	16.6666666666667	-30	1	1	1	1	2	0	32	-70	10	4.5e-05	5.5e-05	0	0.035	-80	0	-115	0.00266666666666667	52	90.1	1073.2	0.952	0.2	-75	-75	0.00024	2	8	130.5	10	50	3000	40	0.1	40	0.2	10000	1
hetero24seed21	candidateIDs_6,2,11,18,20,23,7,35,4,12,14,32,33,24,16,13,34,5,29,31,36,27,19,30	0	-75	100	33	2	8	2	4	2	16.6666666666667	-30	1	1	1	1	2	0	32	-70	10	4.5e-05	5.5e-05	0	0.035	-80	0	-115	0.004	52	90.1	1073.2	0.952	0.2	-75	-75	0.00024	2	8	130.5	10	50	3000	40	0.1	40	0.2	10000	1
hetero24seed21	candidateIDs_6,2,11,18,20,23,7,35,4,12,14,32,33,24,16,13,34,5,29,31,36,27,19,30	0	-75	100	33	2	8	2	4	3	16.6666666666667	-30	1	1	1	1	2	0	32	-70	10	4.5e-05	5.5e-05	0	0.035	-80	0	-115	0.00148	38.63	273.4	1022	0.775	0.2	-75	-75	0.00024	2	8	130.5	10	50	3000	40	0.1	40	0.2	10000	1
hetero24seed21	candidateIDs_6,2,11,18,20,23,7,35,4,12,14,32,33,24,16,13,34,5,29,31,36,27,19,30	0	-75	100	33	2	8	2	4	4	16.6666666666667	-30	1	1	1	1	2	0	32	-70	10	4.5e-05	5.5e-05	0	0.035	-80	0	-115	0.00105333333333333	39.88	65.8	2600	0.629	0.2	-75	-75	0.00024	2	8	130.5	10	50	3000	40	0.1	40	0.2	10000	1
hetero24seed22	candidateIDs_27,18,7,24,2,14,12,32,11,35,5,4,19,36,34,13,31,23,33,29,16,20,6,30	0	-75	100	33	2	8	2	4	1	16.6666666666667	-30	1	1	1	1	2	0	32	-70	10	4.5e-05	5.5e-05	0	0.035	-80	0	-115	0.00266666666666667	52	90.1	1073.2	0.952	0.2	-75	-75	0.00024	2	8	130.5	10	50	3000	40	0.1	40	0.2	10000	1
hetero24seed22	candidateIDs_27,18,7,24,2,14,12,32,11,35,5,4,19,36,34,13,31,23,33,29,16,20,6,30	0	-75	100	33	2	8	2	4	2	16.6666666666667	-30	1	1	1	1	2	0	32	-70	10	4.5e-05	5.5e-05	0	0.035	-80	0	-115	0.004	52	90.1	1073.2	0.952	0.2	-75	-75	0.00024	2	8	130.5	10	50	3000	40	0.1	40	0.2	10000	1
hetero24seed22	candidateIDs_27,18,7,24,2,14,12,32,11,35,5,4,19,36,34,13,31,23,33,29,16,20,6,30	0	-75	100	33	2	8	2	4	3	16.6666666666667	-30	1	1	1	1	2	0	32	-70	10	4.5e-05	5.5e-05	0	0.035	-80	0	-115	0.00148	38.63	273.4	1022	0.775	0.2	-75	-75	0.00024	2	8	130.5	10	50	3000	40	0.1	40	0.2	10000	1
hetero24seed22	candidateIDs_27,18,7,24,2,14,12,32,11,35,5,4,19,36,34,13,31,23,33,29,16,20,6,30	0	-75	100	33	2	8	2	4	4	16.6666666666667	-30	1	1	1	1	2	0	32	-70	10	4.5e-05	5.5e-05	0	0.035	-80	0	-115	0.00105333333333333	39.88	65.8	2600	0.629	0.2	-75	-75	0.00024	2	8	130.5	10	50	3000	40	0.1	40	0.2	10000	1
hetero24seed23	candidateIDs_36,18,30,35,12,7,6,32,31,23,13,16,2,24,14,34,11,5,33,29,19,20,4,27	0	-75	100	33	2	8	2	4	1	16.6666666666667	-30	1	1	1	1	2	0	32	-70	10	4.5e-05	5.5e-05	0	0.035	-80	0	-115	0.00266666666666667	52	90.1	1073.2	0.952	0.2	-75	-75	0.00024	2	8	130.5	10	50	3000	40	0.1	40	0.2	10000	1
hetero24seed23	candidateIDs_36,18,30,35,12,7,6,32,31,23,13,16,2,24,14,34,11,5,33,29,19,20,4,27	0	-75	100	33	2	8	2	4	2	16.6666666666667	-30	1	1	1	1	2	0	32	-70	10	4.5e-05	5.5e-05	0	0.035	-80	0	-115	0.004	52	90.1	1073.2	0.952	0.2	-75	-75	0.00024	2	8	130.5	10	50	3000	40	0.1	40	0.2	10000	1
hetero24seed23	candidateIDs_36,18,30,35,12,7,6,32,31,23,13,16,2,24,14,34,11,5,33,29,19,20,4,27	0	-75	100	33	2	8	2	4	3	16.6666666666667	-30	1	1	1	1	2	0	32	-70	10	4.5e-05	5.5e-05	0	0.035	-80	0	-115	0.00148	38.63	273.4	1022	0.775	0.2	-75	-75	0.00024	2	8	130.5	10	50	3000	40	0.1	40	0.2	10000	1
hetero24seed23	candidateIDs_36,18,30,35,12,7,6,32,31,23,13,16,2,24,14,34,11,5,33,29,19,20,4,27	0	-75	100	33	2	8	2	4	4	16.6666666666667	-30	1	1	1	1	2	0	32	-70	10	4.5e-05	5.5e-05	0	0.035	-80	0	-115	0.00105333333333333	39.88	65.8	2600	0.629	0.2	-75	-75	0.00024	2	8	130.5	10	50	3000	40	0.1	40	0.2	10000	1
hetero24seed0	candidateIDs_34,11,5,27,18,12,29,23,13,7,33,31,24,2,35,4,6,30,36,20,14,32,16,19	1	-74	100	33	2	8	2	4	1	16.6666666666667	-30	1	1	1	1	2	0	32	-70	10	4.5e-05	5.5e-05	0	0.035	-80	0	-115	0.00266666666666667	52	90.1	1073.2	0.952	0.2	-74	-74	0.00024	2	8	130.5	10	50	3000	40	0.1	40	0.2	10000	1
hetero24seed0	candidateIDs_34,11,5,27,18,12,29,23,13,7,33,31,24,2,35,4,6,30,36,20,14,32,16,19	1	-74	100	33	2	8	2	4	2	16.6666666666667	-30	1	1	1	1	2	0	32	-70	10	4.5e-05	5.5e-05	0	0.035	-80	0	-115	0.004	52	90.1	1073.2	0.952	0.2	-74	-74	0.00024	2	8	130.5	10	50	3000	40	0.1	40	0.2	10000	1
hetero24seed0	candidateIDs_34,11,5,27,18,12,29,23,13,7,33,31,24,2,35,4,6,30,36,20,14,32,16,19	1	-74	100	33	2	8	2	4	3	16.6666666666667	-30	1	1	1	1	2	0	32	-70	10	4.5e-05	5.5e-05	0	0.035	-80	0	-115	0.00148	38.63	273.4	1022	0.775	0.2	-74	-74	0.00024	2	8	130.5	10	50	3000	40	0.1	40	0.2	10000	1
hetero24seed0	candidateIDs_34,11,5,27,18,12,29,23,13,7,33,31,24,2,35,4,6,30,36,20,14,32,16,19	1	-74	100	33	2	8	2	4	4	16.6666666666667	-30	1	1	1	1	2	0	32	-70	10	4.5e-05	5.5e-05	0	0.035	-80	0	-115	0.00105333333333333	39.88	65.8	2600	0.629	0.2	-74	-74	0.00024	2	8	130.5	10	50	3000	40	0.1	40	0.2	10000	1
hetero24seed1	candidateIDs_5,24,11,31,7,12,32,20,6,35,13,14,2,29,18,16,30,27,19,36,4,33,23,34	1	-74	100	33	2	8	2	4	1	16.6666666666667	-30	1	1	1	1	2	0	32	-70	10	4.5e-05	5.5e-05	0	0.035	-80	0	-115	0.00266666666666667	52	90.1	1073.2	0.952	0.2	-74	-74	0.00024	2	8	130.5	10	50	3000	40	0.1	40	0.2	10000	1
hetero24seed1	candidateIDs_5,24,11,31,7,12,32,20,6,35,13,14,2,29,18,16,30,27,19,36,4,33,23,34	1	-74	100	33	2	8	2	4	2	16.6666666666667	-30	1	1	1	1	2	0	32	-70	10	4.5e-05	5.5e-05	0	0.035	-80	0	-115	0.004	52	90.1	1073.2	0.952	0.2	-74	-74	0.00024	2	8	130.5	10	50	3000	40	0.1	40	0.2	10000	1
hetero24seed1	candidateIDs_5,24,11,31,7,12,32,20,6,35,13,14,2,29,18,16,30,27,19,36,4,33,23,34	1	-74	100	33	2	8	2	4	3	16.6666666666667	-30	1	1	1	1	2	0	32	-70	10	4.5e-05	5.5e-05	0	0.035	-80	0	-115	0.00148	38.63	273.4	1022	0.775	0.2	-74	-74	0.00024	2	8	130.5	10	50	3000	40	0.1	40	0.2	10000	1
hetero24seed1	candidateIDs_5,24,11,31,7,12,32,20,6,35,13,14,2,29,18,16,30,27,19,36,4,33,23,34	1	-74	100	33	2	8	2	4	4	16.6666666666667	-30	1	1	1	1	2	0	32	-70	10	4.5e-05	5.5e-05	0	0.035	-80	0	-115	0.00105333333333333	39.88	65.8	2600	0.629	0.2	-74	-74	0.00024	2	8	130.5	10	50	3000	40	0.1	40	0.2	10000	1
hetero24seed2	candidateIDs_4,34,32,36,20,24,12,16,14,11,7,35,6,2,30,33,23,19,5,13,18,27,31,29	1	-74	100	33	2	8	2	4	1	16.6666666666667	-30	1	1	1	1	2	0	32	-70	10	4.5e-05	5.5e-05	0	0.035	-80	0	-115	0.00266666666666667	52	90.1	1073.2	0.952	0.2	-74	-74	0.00024	2	8	130.5	10	50	3000	40	0.1	40	0.2	10000	1
hetero24seed2	candidateIDs_4,34,32,36,20,24,12,16,14,11,7,35,6,2,30,33,23,19,5,13,18,27,31,29	1	-74	100	33	2	8	2	4	2	16.6666666666667	-30	1	1	1	1	2	0	32	-70	10	4.5e-05	5.5e-05	0	0.035	-80	0	-115	0.004	52	90.1	1073.2	0.952	0.2	-74	-74	0.00024	2	8	130.5	10	50	3000	40	0.1	40	0.2	10000	1
hetero24seed2	candidateIDs_4,34,32,36,20,24,12,16,14,11,7,35,6,2,30,33,23,19,5,13,18,27,31,29	1	-74	100	33	2	8	2	4	3	16.6666666666667	-30	1	1	1	1	2	0	32	-70	10	4.5e-05	5.5e-05	0	0.035	-80	0	-115	0.00148	38.63	273.4	1022	0.775	0.2	-74	-74	0.00024	2	8	130.5	10	50	3000	40	0.1	40	0.2	10000	1
hetero24seed2	candidateIDs_4,34,32,36,20,24,12,16,14,11,7,35,6,2,30,33,23,19,5,13,18,27,31,29	1	-74	100	33	2	8	2	4	4	16.6666666666667	-30	1	1	1	1	2	0	32	-70	10	4.5e-05	5.5e-05	0	0.035	-80	0	-115	0.00105333333333333	39.88	65.8	2600	0.629	0.2	-74	-74	0.00024	2	8	130.5	10	50	3000	40	0.1	40	0.2	10000	1
hetero24seed3	candidateIDs_29,18,14,12,36,13,31,23,33,5,32,35,16,19,6,2,30,27,20,24,34,4,7,11	1	-74	100	33	2	8	2	4	1	16.6666666666667	-30	1	1	1	1	2	0	32	-70	10	4.5e-05	5.5e-05	0	0.035	-80	0	-115	0.00266666666666667	52	90.1	1073.2	0.952	0.2	-74	-74	0.00024	2	8	130.5	10	50	3000	40	0.1	40	0.2	10000	1
hetero24seed3	candidateIDs_29,18,14,12,36,13,31,23,33,5,32,35,16,19,6,2,30,27,20,24,34,4,7,11	1	-74	100	33	2	8	2	4	2	16.6666666666667	-30	1	1	1	1	2	0	32	-70	10	4.5e-05	5.5e-05	0	0.035	-80	0	-115	0.004	52	90.1	1073.2	0.952	0.2	-74	-74	0.00024	2	8	130.5	10	50	3000	40	0.1	40	0.2	10000	1
hetero24seed3	candidateIDs_29,18,14,12,36,13,31,23,33,5,32,35,16,19,6,2,30,27,20,24,34,4,7,11	1	-74	100	33	2	8	2	4	3	16.6666666666667	-30	1	1	1	1	2	0	32	-70	10	4.5e-05	5.5e-05	0	0.035	-80	0	-115	0.00148	38.63	273.4	1022	0.775	0.2	-74	-74	0.00024	2	8	130.5	10	50	3000	40	0.1	40	0.2	10000	1
hetero24seed3	candidateIDs_29,18,14,12,36,13,31,23,33,5,32,35,16,19,6,2,30,27,20,24,34,4,7,11	1	-74	100	33	2	8	2	4	4	16.6666666666667	-30	1	1	1	1	2	0	32	-70	10	4.5e-05	5.5e-05	0	0.035	-80	0	-115	0.00105333333333333	39.88	65.8	2600	0.629	0.2	-74	-74	0.00024	2	8	130.5	10	50	3000	40	0.1	40	0.2	10000	1
hetero24seed4	candidateIDs_13,29,31,24,19,11,14,30,16,33,4,27,7,6,18,35,20,36,34,32,2,5,12,23	1	-74	100	33	2	8	2	4	1	16.6666666666667	-30	1	1	1	1	2	0	32	-70	10	4.5e-05	5.5e-05	0	0.035	-80	0	-115	0.00266666666666667	52	90.1	1073.2	0.952	0.2	-74	-74	0.00024	2	8	130.5	10	50	3000	40	0.1	40	0.2	10000	1
hetero24seed4	candidateIDs_13,29,31,24,19,11,14,30,16,33,4,27,7,6,18,35,20,36,34,32,2,5,12,23	1	-74	100	33	2	8	2	4	2	16.6666666666667	-30	1	1	1	1	2	0	32	-70	10	4.5e-05	5.5e-05	0	0.035	-80	0	-115	0.004	52	90.1	1073.2	0.952	0.2	-74	-74	0.00024	2	8	130.5	10	50	3000	40	0.1	40	0.2	10000	1
hetero24seed4	candidateIDs_13,29,31,24,19,11,14,30,16,33,4,27,7,6,18,35,20,36,34,32,2,5,12,23	1	-74	100	33	2	8	2	4	3	16.6666666666667	-30	1	1	1	1	2	0	32	-70	10	4.5e-05	5.5e-05	0	0.035	-80	0	-115	0.00148	38.63	273.4	1022	0.775	0.2	-74	-74	0.00024	2	8	130.5	10	50	3000	40	0.1	40	0.2	10000	1
hetero24seed4	candidateIDs_13,29,31,24,19,11,14,30,16,33,4,27,7,6,18,35,20,36,34,32,2,5,12,23	1	-74	100	33	2	8	2	4	4	16.6666666666667	-30	1	1	1	1	2	0	32	-70	10	4.5e-05	5.5e-05	0	0.035	-80	0	-115	0.00105333333333333	39.88	65.8	2600	0.629	0.2	-74	-74	0.00024	2	8	130.5	10	50	3000	40	0.1	40	0.2	10000	1
hetero24seed5	candidateIDs_18,23,16,5,2,36,34,27,35,30,14,29,20,7,13,32,33,11,31,19,12,4,24,6	1	-74	100	33	2	8	2	4	1	16.6666666666667	-30	1	1	1	1	2	0	32	-70	10	4.5e-05	5.5e-05	0	0.035	-80	0	-115	0.00266666666666667	52	90.1	1073.2	0.952	0.2	-74	-74	0.00024	2	8	130.5	10	50	3000	40	0.1	40	0.2	10000	1
hetero24seed5	candidateIDs_18,23,16,5,2,36,34,27,35,30,14,29,20,7,13,32,33,11,31,19,12,4,24,6	1	-74	100	33	2	8	2	4	2	16.6666666666667	-30	1	1	1	1	2	0	32	-70	10	4.5e-05	5.5e-05	0	0.035	-80	0	-115	0.004	52	90.1	1073.2	0.952	0.2	-74	-74	0.00024	2	8	130.5	10	50	3000	40	0.1	40	0.2	10000	1
hetero24seed5	candidateIDs_18,23,16,5,2,36,34,27,35,30,14,29,20,7,13,32,33,11,31,19,12,4,24,6	1	-74	100	33	2	8	2	4	3	16.6666666666667	-30	1	1	1	1	2	0	32	-70	10	4.5e-05	5.5e-05	0	0.035	-80	0	-115	0.00148	38.63	273.4	1022	0.775	0.2	-74	-74	0.00024	2	8	130.5	10	50	3000	40	0.1	40	0.2	10000	1
hetero24seed5	candidateIDs_18,23,16,5,2,36,34,27,35,30,14,29,20,7,13,32,33,11,31,19,12,4,24,6	1	-74	100	33	2	8	2	4	4	16.6666666666667	-30	1	1	1	1	2	0	32	-70	10	4.5e-05	5.5e-05	0	0.035	-80	0	-115	0.00105333333333333	39.88	65.8	2600	0.629	0.2	-74	-74	0.00024	2	8	130.5	10	50	3000	40	0.1	40	0.2	10000	1
hetero24seed6	candidateIDs_6,33,7,4,14,30,13,18,20,12,23,11,16,24,34,19,36,35,29,5,32,31,2,27	1	-74	100	33	2	8	2	4	1	16.6666666666667	-30	1	1	1	1	2	0	32	-70	10	4.5e-05	5.5e-05	0	0.035	-80	0	-115	0.00266666666666667	52	90.1	1073.2	0.952	0.2	-74	-74	0.00024	2	8	130.5	10	50	3000	40	0.1	40	0.2	10000	1
hetero24seed6	candidateIDs_6,33,7,4,14,30,13,18,20,12,23,11,16,24,34,19,36,35,29,5,32,31,2,27	1	-74	100	33	2	8	2	4	2	16.6666666666667	-30	1	1	1	1	2	0	32	-70	10	4.5e-05	5.5e-05	0	0.035	-80	0	-115	0.004	52	90.1	1073.2	0.952	0.2	-74	-74	0.00024	2	8	130.5	10	50	3000	40	0.1	40	0.2	10000	1
hetero24seed6	candidateIDs_6,33,7,4,14,30,13,18,20,12,23,11,16,24,34,19,36,35,29,5,32,31,2,27	1	-74	100	33	2	8	2	4	3	16.6666666666667	-30	1	1	1	1	2	0	32	-70	10	4.5e-05	5.5e-05	0	0.035	-80	0	-115	0.00148	38.63	273.4	1022	0.775	0.2	-74	-74	0.00024	2	8	130.5	10	50	3000	40	0.1	40	0.2	10000	1
hetero24seed6	candidateIDs_6,33,7,4,14,30,13,18,20,12,23,11,16,24,34,19,36,35,29,5,32,31,2,27	1	-74	100	33	2	8	2	4	4	16.6666666666667	-30	1	1	1	1	2	0	32	-70	10	4.5e-05	5.5e-05	0	0.035	-80	0	-115	0.00105333333333333	39.88	65.8	2600	0.629	0.2	-74	-74	0.00024	2	8	130.5	10	50	3000	40	0.1	40	0.2	10000	1
hetero24seed7	candidateIDs_32,23,13,2,29,35,14,24,20,5,30,16,12,11,36,33,18,6,4,19,27,31,34,7	1	-74	100	33	2	8	2	4	1	16.6666666666667	-30	1	1	1	1	2	0	32	-70	10	4.5e-05	5.5e-05	0	0.035	-80	0	-115	0.00266666666666667	52	90.1	1073.2	0.952	0.2	-74	-74	0.00024	2	8	130.5	10	50	3000	40	0.1	40	0.2	10000	1
hetero24seed7	candidateIDs_32,23,13,2,29,35,14,24,20,5,30,16,12,11,36,33,18,6,4,19,27,31,34,7	1	-74	100	33	2	8	2	4	2	16.6666666666667	-30	1	1	1	1	2	0	32	-70	10	4.5e-05	5.5e-05	0	0.035	-80	0	-115	0.004	52	90.1	1073.2	0.952	0.2	-74	-74	0.00024	2	8	130.5	10	50	3000	40	0.1	40	0.2	10000	1
hetero24seed7	candidateIDs_32,23,13,2,29,35,14,24,20,5,30,16,12,11,36,33,18,6,4,19,27,31,34,7	1	-74	100	33	2	8	2	4	3	16.6666666666667	-30	1	1	1	1	2	0	32	-70	10	4.5e-05	5.5e-05	0	0.035	-80	0	-115	0.00148	38.63	273.4	1022	0.775	0.2	-74	-74	0.00024	2	8	130.5	10	50	3000	40	0.1	40	0.2	10000	1
hetero24seed7	candidateIDs_32,23,13,2,29,35,14,24,20,5,30,16,12,11,36,33,18,6,4,19,27,31,34,7	1	-74	100	33	2	8	2	4	4	16.6666666666667	-30	1	1	1	1	2	0	32	-70	10	4.5e-05	5.5e-05	0	0.035	-80	0	-115	0.00105333333333333	39.88	65.8	2600	0.629	0.2	-74	-74	0.00024	2	8	130.5	10	50	3000	40	0.1	40	0.2	10000	1
hetero24seed8	candidateIDs_11,33,35,32,7,29,36,31,13,27,12,16,14,6,19,18,24,23,20,5,2,4,30,34	1	-74	100	33	2	8	2	4	1	16.6666666666667	-30	1	1	1	1	2	0	32	-70	10	4.5e-05	5.5e-05	0	0.035	-80	0	-115	0.00266666666666667	52	90.1	1073.2	0.952	0.2	-74	-74	0.00024	2	8	130.5	10	50	3000	40	0.1	40	0.2	10000	1
hetero24seed8	candidateIDs_11,33,35,32,7,29,36,31,13,27,12,16,14,6,19,18,24,23,20,5,2,4,30,34	1	-74	100	33	2	8	2	4	2	16.6666666666667	-30	1	1	1	1	2	0	32	-70	10	4.5e-05	5.5e-05	0	0.035	-80	0	-115	0.004	52	90.1	1073.2	0.952	0.2	-74	-74	0.00024	2	8	130.5	10	50	3000	40	0.1	40	0.2	10000	1
hetero24seed8	candidateIDs_11,33,35,32,7,29,36,31,13,27,12,16,14,6,19,18,24,23,20,5,2,4,30,34	1	-74	100	33	2	8	2	4	3	16.6666666666667	-30	1	1	1	1	2	0	32	-70	10	4.5e-05	5.5e-05	0	0.035	-80	0	-115	0.00148	38.63	273.4	1022	0.775	0.2	-74	-74	0.00024	2	8	130.5	10	50	3000	40	0.1	40	0.2	10000	1
hetero24seed8	candidateIDs_11,33,35,32,7,29,36,31,13,27,12,16,14,6,19,18,24,23,20,5,2,4,30,34	1	-74	100	33	2	8	2	4	4	16.6666666666667	-30	1	1	1	1	2	0	32	-70	10	4.5e-05	5.5e-05	0	0.035	-80	0	-115	0.00105333333333333	39.88	65.8	2600	0.629	0.2	-74	-74	0.00024	2	8	130.5	10	50	3000	40	0.1	40	0.2	10000	1
hetero24seed9	candidateIDs_2,23,14,6,7,18,11,13,16,33,12,36,5,4,31,27,30,34,24,32,35,19,29,20	1	-74	100	33	2	8	2	4	1	16.6666666666667	-30	1	1	1	1	2	0	32	-70	10	4.5e-05	5.5e-05	0	0.035	-80	0	-115	0.00266666666666667	52	90.1	1073.2	0.952	0.2	-74	-74	0.00024	2	8	130.5	10	50	3000	40	0.1	40	0.2	10000	1
hetero24seed9	candidateIDs_2,23,14,6,7,18,11,13,16,33,12,36,5,4,31,27,30,34,24,32,35,19,29,20	1	-74	100	33	2	8	2	4	2	16.6666666666667	-30	1	1	1	1	2	0	32	-70	10	4.5e-05	5.5e-05	0	0.035	-80	0	-115	0.004	52	90.1	1073.2	0.952	0.2	-74	-74	0.00024	2	8	130.5	10	50	3000	40	0.1	40	0.2	10000	1
hetero24seed9	candidateIDs_2,23,14,6,7,18,11,13,16,33,12,36,5,4,31,27,30,34,24,32,35,19,29,20	1	-74	100	33	2	8	2	4	3	16.6666666666667	-30	1	1	1	1	2	0	32	-70	10	4.5e-05	5.5e-05	0	0.035	-80	0	-115	0.00148	38.63	273.4	1022	0.775	0.2	-74	-74	0.00024	2	8	130.5	10	50	3000	40	0.1	40	0.2	10000	1
hetero24seed9	candidateIDs_2,23,14,6,7,18,11,13,16,33,12,36,5,4,31,27,30,34,24,32,35,19,29,20	1	-74	100	33	2	8	2	4	4	16.6666666666667	-30	1	1	1	1	2	0	32	-70	10	4.5e-05	5.5e-05	0	0.035	-80	0	-115	0.00105333333333333	39.88	65.8	2600	0.629	0.2	-74	-74	0.00024	2	8	130.5	10	50	3000	40	0.1	40	0.2	10000	1
hetero24seed10	candidateIDs_20,4,16,34,14,12,11,30,35,7,23,33,27,5,36,18,32,29,6,13,2,24,31,19	1	-74	100	33	2	8	2	4	1	16.6666666666667	-30	1	1	1	1	2	0	32	-70	10	4.5e-05	5.5e-05	0	0.035	-80	0	-115	0.00266666666666667	52	90.1	1073.2	0.952	0.2	-74	-74	0.00024	2	8	130.5	10	50	3000	40	0.1	40	0.2	10000	1
hetero24seed10	candidateIDs_20,4,16,34,14,12,11,30,35,7,23,33,27,5,36,18,32,29,6,13,2,24,31,19	1	-74	100	33	2	8	2	4	2	16.6666666666667	-30	1	1	1	1	2	0	32	-70	10	4.5e-05	5.5e-05	0	0.035	-80	0	-115	0.004	52	90.1	1073.2	0.952	0.2	-74	-74	0.00024	2	8	130.5	10	50	3000	40	0.1	40	0.2	10000	1
hetero24seed10	candidateIDs_20,4,16,34,14,12,11,30,35,7,23,33,27,5,36,18,32,29,6,13,2,24,31,19	1	-74	100	33	2	8	2	4	3	16.6666666666667	-30	1	1	1	1	2	0	32	-70	10	4.5e-05	5.5e-05	0	0.035	-80	0	-115	0.00148	38.63	273.4	1022	0.775	0.2	-74	-74	0.00024	2	8	130.5	10	50	3000	40	0.1	40	0.2	10000	1
hetero24seed10	candidateIDs_20,4,16,34,14,12,11,30,35,7,23,33,27,5,36,18,32,29,6,13,2,24,31,19	1	-74	100	33	2	8	2	4	4	16.6666666666667	-30	1	1	1	1	2	0	32	-70	10	4.5e-05	5.5e-05	0	0.035	-80	0	-115	0.00105333333333333	39.88	65.8	2600	0.629	0.2	-74	-74	0.00024	2	8	130.5	10	50	3000	40	0.1	40	0.2	10000	1
hetero24seed11	candidateIDs_12,4,29,19,30,32,24,2,31,36,35,7,5,11,13,27,6,18,33,34,16,23,20,14	1	-74	100	33	2	8	2	4	1	16.6666666666667	-30	1	1	1	1	2	0	32	-70	10	4.5e-05	5.5e-05	0	0.035	-80	0	-115	0.00266666666666667	52	90.1	1073.2	0.952	0.2	-74	-74	0.00024	2	8	130.5	10	50	3000	40	0.1	40	0.2	10000	1
hetero24seed11	candidateIDs_12,4,29,19,30,32,24,2,31,36,35,7,5,11,13,27,6,18,33,34,16,23,20,14	1	-74	100	33	2	8	2	4	2	16.6666666666667	-30	1	1	1	1	2	0	32	-70	10	4.5e-05	5.5e-05	0	0.035	-80	0	-115	0.004	52	90.1	1073.2	0.952	0.2	-74	-74	0.00024	2	8	130.5	10	50	3000	40	0.1	40	0.2	10000	1
hetero24seed11	candidateIDs_12,4,29,19,30,32,24,2,31,36,35,7,5,11,13,27,6,18,33,34,16,23,20,14	1	-74	100	33	2	8	2	4	3	16.6666666666667	-30	1	1	1	1	2	0	32	-70	10	4.5e-05	5.5e-05	0	0.035	-80	0	-115	0.00148	38.63	273.4	1022	0.775	0.2	-74	-74	0.00024	2	8	130.5	10	50	3000	40	0.1	40	0.2	10000	1
hetero24seed11	candidateIDs_12,4,29,19,30,32,24,2,31,36,35,7,5,11,13,27,6,18,33,34,16,23,20,14	1	-74	100	33	2	8	2	4	4	16.6666666666667	-30	1	1	1	1	2	0	32	-70	10	4.5e-05	5.5e-05	0	0.035	-80	0	-115	0.00105333333333333	39.88	65.8	2600	0.629	0.2	-74	-74	0.00024	2	8	130.5	10	50	3000	40	0.1	40	0.2	10000	1
hetero24seed12	candidateIDs_24,7,34,13,36,35,16,2,32,5,18,30,27,6,29,19,4,33,31,23,12,11,20,14	1	-74	100	33	2	8	2	4	1	16.6666666666667	-30	1	1	1	1	2	0	32	-70	10	4.5e-05	5.5e-05	0	0.035	-80	0	-115	0.00266666666666667	52	90.1	1073.2	0.952	0.2	-74	-74	0.00024	2	8	130.5	10	50	3000	40	0.1	40	0.2	10000	1
hetero24seed12	candidateIDs_24,7,34,13,36,35,16,2,32,5,18,30,27,6,29,19,4,33,31,23,12,11,20,14	1	-74	100	33	2	8	2	4	2	16.6666666666667	-30	1	1	1	1	2	0	32	-70	10	4.5e-05	5.5e-05	0	0.035	-80	0	-115	0.004	52	90.1	1073.2	0.952	0.2	-74	-74	0.00024	2	8	130.5	10	50	3000	40	0.1	40	0.2	10000	1
hetero24seed12	candidateIDs_24,7,34,13,36,35,16,2,32,5,18,30,27,6,29,19,4,33,31,23,12,11,20,14	1	-74	100	33	2	8	2	4	3	16.6666666666667	-30	1	1	1	1	2	0	32	-70	10	4.5e-05	5.5e-05	0	0.035	-80	0	-115	0.00148	38.63	273.4	1022	0.775	0.2	-74	-74	0.00024	2	8	130.5	10	50	3000	40	0.1	40	0.2	10000	1
hetero24seed12	candidateIDs_24,7,34,13,36,35,16,2,32,5,18,30,27,6,29,19,4,33,31,23,12,11,20,14	1	-74	100	33	2	8	2	4	4	16.6666666666667	-30	1	1	1	1	2	0	32	-70	10	4.5e-05	5.5e-05	0	0.035	-80	0	-115	0.00105333333333333	39.88	65.8	2600	0.629	0.2	-74	-74	0.00024	2	8	130.5	10	50	3000	40	0.1	40	0.2	10000	1
hetero24seed13	candidateIDs_31,18,20,34,4,29,19,35,30,32,24,11,12,14,27,16,13,2,5,23,36,33,6,7	1	-74	100	33	2	8	2	4	1	16.6666666666667	-30	1	1	1	1	2	0	32	-70	10	4.5e-05	5.5e-05	0	0.035	-80	0	-115	0.00266666666666667	52	90.1	1073.2	0.952	0.2	-74	-74	0.00024	2	8	130.5	10	50	3000	40	0.1	40	0.2	10000	1
hetero24seed13	candidateIDs_31,18,20,34,4,29,19,35,30,32,24,11,12,14,27,16,13,2,5,23,36,33,6,7	1	-74	100	33	2	8	2	4	2	16.6666666666667	-30	1	1	1	1	2	0	32	-70	10	4.5e-05	5.5e-05	0	0.035	-80	0	-115	0.004	52	90.1	1073.2	0.952	0.2	-74	-74	0.00024	2	8	130.5	10	50	3000	40	0.1	40	0.2	10000	1
hetero24seed13	candidateIDs_31,18,20,34,4,29,19,35,30,32,24,11,12,14,27,16,13,2,5,23,36,33,6,7	1	-74	100	33	2	8	2	4	3	16.6666666666667	-30	1	1	1	1	2	0	32	-70	10	4.5e-05	5.5e-05	0	0.035	-80	0	-115	0.00148	38.63	273.4	1022	0.775	0.2	-74	-74	0.00024	2	8	130.5	10	50	3000	40	0.1	40	0.2	10000	1
hetero24seed13	candidateIDs_31,18,20,34,4,29,19,35,30,32,24,11,12,14,27,16,13,2,5,23,36,33,6,7	1	-74	100	33	2	8	2	4	4	16.6666666666667	-30	1	1	1	1	2	0	32	-70	10	4.5e-05	5.5e-05	0	0.035	-80	0	-115	0.00105333333333333	39.88	65.8	2600	0.629	0.2	-74	-74	0.00024	2	8	130.5	10	50	3000	40	0.1	40	0.2	10000	1
hetero24seed14	candidateIDs_23,6,34,27,16,35,7,13,19,30,36,12,2,20,14,24,31,32,4,18,5,33,29,11	1	-74	100	33	2	8	2	4	1	16.6666666666667	-30	1	1	1	1	2	0	32	-70	10	4.5e-05	5.5e-05	0	0.035	-80	0	-115	0.00266666666666667	52	90.1	1073.2	0.952	0.2	-74	-74	0.00024	2	8	130.5	10	50	3000	40	0.1	40	0.2	10000	1
hetero24seed14	candidateIDs_23,6,34,27,16,35,7,13,19,30,36,12,2,20,14,24,31,32,4,18,5,33,29,11	1	-74	100	33	2	8	2	4	2	16.6666666666667	-30	1	1	1	1	2	0	32	-70	10	4.5e-05	5.5e-05	0	0.035	-80	0	-115	0.004	52	90.1	1073.2	0.952	0.2	-74	-74	0.00024	2	8	130.5	10	50	3000	40	0.1	40	0.2	10000	1
hetero24seed14	candidateIDs_23,6,34,27,16,35,7,13,19,30,36,12,2,20,14,24,31,32,4,18,5,33,29,11	1	-74	100	33	2	8	2	4	3	16.6666666666667	-30	1	1	1	1	2	0	32	-70	10	4.5e-05	5.5e-05	0	0.035	-80	0	-115	0.00148	38.63	273.4	1022	0.775	0.2	-74	-74	0.00024	2	8	130.5	10	50	3000	40	0.1	40	0.2	10000	1
hetero24seed14	candidateIDs_23,6,34,27,16,35,7,13,19,30,36,12,2,20,14,24,31,32,4,18,5,33,29,11	1	-74	100	33	2	8	2	4	4	16.6666666666667	-30	1	1	1	1	2	0	32	-70	10	4.5e-05	5.5e-05	0	0.035	-80	0	-115	0.00105333333333333	39.88	65.8	2600	0.629	0.2	-74	-74	0.00024	2	8	130.5	10	50	3000	40	0.1	40	0.2	10000	1
hetero24seed15	candidateIDs_31,30,5,14,29,4,32,27,16,19,7,13,12,6,34,36,11,20,35,24,2,23,18,33	1	-74	100	33	2	8	2	4	1	16.6666666666667	-30	1	1	1	1	2	0	32	-70	10	4.5e-05	5.5e-05	0	0.035	-80	0	-115	0.00266666666666667	52	90.1	1073.2	0.952	0.2	-74	-74	0.00024	2	8	130.5	10	50	3000	40	0.1	40	0.2	10000	1
hetero24seed15	candidateIDs_31,30,5,14,29,4,32,27,16,19,7,13,12,6,34,36,11,20,35,24,2,23,18,33	1	-74	100	33	2	8	2	4	2	16.6666666666667	-30	1	1	1	1	2	0	32	-70	10	4.5e-05	5.5e-05	0	0.035	-80	0	-115	0.004	52	90.1	1073.2	0.952	0.2	-74	-74	0.00024	2	8	130.5	10	50	3000	40	0.1	40	0.2	10000	1
hetero24seed15	candidateIDs_31,30,5,14,29,4,32,27,16,19,7,13,12,6,34,36,11,20,35,24,2,23,18,33	1	-74	100	33	2	8	2	4	3	16.6666666666667	-30	1	1	1	1	2	0	32	-70	10	4.5e-05	5.5e-05	0	0.035	-80	0	-115	0.00148	38.63	273.4	1022	0.775	0.2	-74	-74	0.00024	2	8	130.5	10	50	3000	40	0.1	40	0.2	10000	1
hetero24seed15	candidateIDs_31,30,5,14,29,4,32,27,16,19,7,13,12,6,34,36,11,20,35,24,2,23,18,33	1	-74	100	33	2	8	2	4	4	16.6666666666667	-30	1	1	1	1	2	0	32	-70	10	4.5e-05	5.5e-05	0	0.035	-80	0	-115	0.00105333333333333	39.88	65.8	2600	0.629	0.2	-74	-74	0.00024	2	8	130.5	10	50	3000	40	0.1	40	0.2	10000	1
hetero24seed16	candidateIDs_6,14,19,33,23,13,31,11,2,24,27,7,32,30,36,4,5,18,35,12,29,20,34,16	1	-74	100	33	2	8	2	4	1	16.6666666666667	-30	1	1	1	1	2	0	32	-70	10	4.5e-05	5.5e-05	0	0.035	-80	0	-115	0.00266666666666667	52	90.1	1073.2	0.952	0.2	-74	-74	0.00024	2	8	130.5	10	50	3000	40	0.1	40	0.2	10000	1
hetero24seed16	candidateIDs_6,14,19,33,23,13,31,11,2,24,27,7,32,30,36,4,5,18,35,12,29,20,34,16	1	-74	100	33	2	8	2	4	2	16.6666666666667	-30	1	1	1	1	2	0	32	-70	10	4.5e-05	5.5e-05	0	0.035	-80	0	-115	0.004	52	90.1	1073.2	0.952	0.2	-74	-74	0.00024	2	8	130.5	10	50	3000	40	0.1	40	0.2	10000	1
hetero24seed16	candidateIDs_6,14,19,33,23,13,31,11,2,24,27,7,32,30,36,4,5,18,35,12,29,20,34,16	1	-74	100	33	2	8	2	4	3	16.6666666666667	-30	1	1	1	1	2	0	32	-70	10	4.5e-05	5.5e-05	0	0.035	-80	0	-115	0.00148	38.63	273.4	1022	0.775	0.2	-74	-74	0.00024	2	8	130.5	10	50	3000	40	0.1	40	0.2	10000	1
hetero24seed16	candidateIDs_6,14,19,33,23,13,31,11,2,24,27,7,32,30,36,4,5,18,35,12,29,20,34,16	1	-74	100	33	2	8	2	4	4	16.6666666666667	-30	1	1	1	1	2	0	32	-70	10	4.5e-05	5.5e-05	0	0.035	-80	0	-115	0.00105333333333333	39.88	65.8	2600	0.629	0.2	-74	-74	0.00024	2	8	130.5	10	50	3000	40	0.1	40	0.2	10000	1
hetero24seed17	candidateIDs_14,24,19,6,5,32,2,33,16,35,31,4,29,34,13,30,12,27,11,7,36,20,23,18	1	-74	100	33	2	8	2	4	1	16.6666666666667	-30	1	1	1	1	2	0	32	-70	10	4.5e-05	5.5e-05	0	0.035	-80	0	-115	0.00266666666666667	52	90.1	1073.2	0.952	0.2	-74	-74	0.00024	2	8	130.5	10	50	3000	40	0.1	40	0.2	10000	1
hetero24seed17	candidateIDs_14,24,19,6,5,32,2,33,16,35,31,4,29,34,13,30,12,27,11,7,36,20,23,18	1	-74	100	33	2	8	2	4	2	16.6666666666667	-30	1	1	1	1	2	0	32	-70	10	4.5e-05	5.5e-05	0	0.035	-80	0	-115	0.004	52	90.1	1073.2	0.952	0.2	-74	-74	0.00024	2	8	130.5	10	50	3000	40	0.1	40	0.2	10000	1
hetero24seed17	candidateIDs_14,24,19,6,5,32,2,33,16,35,31,4,29,34,13,30,12,27,11,7,36,20,23,18	1	-74	100	33	2	8	2	4	3	16.6666666666667	-30	1	1	1	1	2	0	32	-70	10	4.5e-05	5.5e-05	0	0.035	-80	0	-115	0.00148	38.63	273.4	1022	0.775	0.2	-74	-74	0.00024	2	8	130.5	10	50	3000	40	0.1	40	0.2	10000	1
hetero24seed17	candidateIDs_14,24,19,6,5,32,2,33,16,35,31,4,29,34,13,30,12,27,11,7,36,20,23,18	1	-74	100	33	2	8	2	4	4	16.6666666666667	-30	1	1	1	1	2	0	32	-70	10	4.5e-05	5.5e-05	0	0.035	-80	0	-115	0.00105333333333333	39.88	65.8	2600	0.629	0.2	-74	-74	0.00024	2	8	130.5	10	50	3000	40	0.1	40	0.2	10000	1
hetero24seed18	candidateIDs_23,16,24,6,31,14,27,34,4,18,2,32,12,29,33,20,11,35,36,19,7,30,5,13	1	-74	100	33	2	8	2	4	1	16.6666666666667	-30	1	1	1	1	2	0	32	-70	10	4.5e-05	5.5e-05	0	0.035	-80	0	-115	0.00266666666666667	52	90.1	1073.2	0.952	0.2	-74	-74	0.00024	2	8	130.5	10	50	3000	40	0.1	40	0.2	10000	1
hetero24seed18	candidateIDs_23,16,24,6,31,14,27,34,4,18,2,32,12,29,33,20,11,35,36,19,7,30,5,13	1	-74	100	33	2	8	2	4	2	16.6666666666667	-30	1	1	1	1	2	0	32	-70	10	4.5e-05	5.5e-05	0	0.035	-80	0	-115	0.004	52	90.1	1073.2	0.952	0.2	-74	-74	0.00024	2	8	130.5	10	50	3000	40	0.1	40	0.2	10000	1
hetero24seed18	candidateIDs_23,16,24,6,31,14,27,34,4,18,2,32,12,29,33,20,11,35,36,19,7,30,5,13	1	-74	100	33	2	8	2	4	3	16.6666666666667	-30	1	1	1	1	2	0	32	-70	10	4.5e-05	5.5e-05	0	0.035	-80	0	-115	0.00148	38.63	273.4	1022	0.775	0.2	-74	-74	0.00024	2	8	130.5	10	50	3000	40	0.1	40	0.2	10000	1
hetero24seed18	candidateIDs_23,16,24,6,31,14,27,34,4,18,2,32,12,29,33,20,11,35,36,19,7,30,5,13	1	-74	100	33	2	8	2	4	4	16.6666666666667	-30	1	1	1	1	2	0	32	-70	10	4.5e-05	5.5e-05	0	0.035	-80	0	-115	0.00105333333333333	39.88	65.8	2600	0.629	0.2	-74	-74	0.00024	2	8	130.5	10	50	3000	40	0.1	40	0.2	10000	1
hetero24seed19	candidateIDs_11,2,24,6,29,18,23,5,7,33,31,27,30,20,19,36,16,12,32,4,35,13,34,14	1	-74	100	33	2	8	2	4	1	16.6666666666667	-30	1	1	1	1	2	0	32	-70	10	4.5e-05	5.5e-05	0	0.035	-80	0	-115	0.00266666666666667	52	90.1	1073.2	0.952	0.2	-74	-74	0.00024	2	8	130.5	10	50	3000	40	0.1	40	0.2	10000	1
hetero24seed19	candidateIDs_11,2,24,6,29,18,23,5,7,33,31,27,30,20,19,36,16,12,32,4,35,13,34,14	1	-74	100	33	2	8	2	4	2	16.6666666666667	-30	1	1	1	1	2	0	32	-70	10	4.5e-05	5.5e-05	0	0.035	-80	0	-115	0.004	52	90.1	1073.2	0.952	0.2	-74	-74	0.00024	2	8	130.5	10	50	3000	40	0.1	40	0.2	10000	1
hetero24seed19	candidateIDs_11,2,24,6,29,18,23,5,7,33,31,27,30,20,19,36,16,12,32,4,35,13,34,14	1	-74	100	33	2	8	2	4	3	16.6666666666667	-30	1	1	1	1	2	0	32	-70	10	4.5e-05	5.5e-05	0	0.035	-80	0	-115	0.00148	38.63	273.4	1022	0.775	0.2	-74	-74	0.00024	2	8	130.5	10	50	3000	40	0.1	40	0.2	10000	1
hetero24seed19	candidateIDs_11,2,24,6,29,18,23,5,7,33,31,27,30,20,19,36,16,12,32,4,35,13,34,14	1	-74	100	33	2	8	2	4	4	16.6666666666667	-30	1	1	1	1	2	0	32	-70	10	4.5e-05	5.5e-05	0	0.035	-80	0	-115	0.00105333333333333	39.88	65.8	2600	0.629	0.2	-74	-74	0.00024	2	8	130.5	10	50	3000	40	0.1	40	0.2	10000	1
hetero24seed20	candidateIDs_7,27,29,36,16,31,32,18,12,13,35,2,14,11,19,30,24,20,6,23,33,5,4,34	1	-74	100	33	2	8	2	4	1	16.6666666666667	-30	1	1	1	1	2	0	32	-70	10	4.5e-05	5.5e-05	0	0.035	-80	0	-115	0.00266666666666667	52	90.1	1073.2	0.952	0.2	-74	-74	0.00024	2	8	130.5	10	50	3000	40	0.1	40	0.2	10000	1
hetero24seed20	candidateIDs_7,27,29,36,16,31,32,18,12,13,35,2,14,11,19,30,24,20,6,23,33,5,4,34	1	-74	100	33	2	8	2	4	2	16.6666666666667	-30	1	1	1	1	2	0	32	-70	10	4.5e-05	5.5e-05	0	0.035	-80	0	-115	0.004	52	90.1	1073.2	0.952	0.2	-74	-74	0.00024	2	8	130.5	10	50	3000	40	0.1	40	0.2	10000	1
hetero24seed20	candidateIDs_7,27,29,36,16,31,32,18,12,13,35,2,14,11,19,30,24,20,6,23,33,5,4,34	1	-74	100	33	2	8	2	4	3	16.6666666666667	-30	1	1	1	1	2	0	32	-70	10	4.5e-05	5.5e-05	0	0.035	-80	0	-115	0.00148	38.63	273.4	1022	0.775	0.2	-74	-74	0.00024	2	8	130.5	10	50	3000	40	0.1	40	0.2	10000	1
hetero24seed20	candidateIDs_7,27,29,36,16,31,32,18,12,13,35,2,14,11,19,30,24,20,6,23,33,5,4,34	1	-74	100	33	2	8	2	4	4	16.6666666666667	-30	1	1	1	1	2	0	32	-70	10	4.5e-05	5.5e-05	0	0.035	-80	0	-115	0.00105333333333333	39.88	65.8	2600	0.629	0.2	-74	-74	0.00024	2	8	130.5	10	50	3000	40	0.1	40	0.2	10000	1
hetero24seed21	candidateIDs_6,2,11,18,20,23,7,35,4,12,14,32,33,24,16,13,34,5,29,31,36,27,19,30	1	-74	100	33	2	8	2	4	1	16.6666666666667	-30	1	1	1	1	2	0	32	-70	10	4.5e-05	5.5e-05	0	0.035	-80	0	-115	0.00266666666666667	52	90.1	1073.2	0.952	0.2	-74	-74	0.00024	2	8	130.5	10	50	3000	40	0.1	40	0.2	10000	1
hetero24seed21	candidateIDs_6,2,11,18,20,23,7,35,4,12,14,32,33,24,16,13,34,5,29,31,36,27,19,30	1	-74	100	33	2	8	2	4	2	16.6666666666667	-30	1	1	1	1	2	0	32	-70	10	4.5e-05	5.5e-05	0	0.035	-80	0	-115	0.004	52	90.1	1073.2	0.952	0.2	-74	-74	0.00024	2	8	130.5	10	50	3000	40	0.1	40	0.2	10000	1
hetero24seed21	candidateIDs_6,2,11,18,20,23,7,35,4,12,14,32,33,24,16,13,34,5,29,31,36,27,19,30	1	-74	100	33	2	8	2	4	3	16.6666666666667	-30	1	1	1	1	2	0	32	-70	10	4.5e-05	5.5e-05	0	0.035	-80	0	-115	0.00148	38.63	273.4	1022	0.775	0.2	-74	-74	0.00024	2	8	130.5	10	50	3000	40	0.1	40	0.2	10000	1
hetero24seed21	candidateIDs_6,2,11,18,20,23,7,35,4,12,14,32,33,24,16,13,34,5,29,31,36,27,19,30	1	-74	100	33	2	8	2	4	4	16.6666666666667	-30	1	1	1	1	2	0	32	-70	10	4.5e-05	5.5e-05	0	0.035	-80	0	-115	0.00105333333333333	39.88	65.8	2600	0.629	0.2	-74	-74	0.00024	2	8	130.5	10	50	3000	40	0.1	40	0.2	10000	1
hetero24seed22	candidateIDs_27,18,7,24,2,14,12,32,11,35,5,4,19,36,34,13,31,23,33,29,16,20,6,30	1	-74	100	33	2	8	2	4	1	16.6666666666667	-30	1	1	1	1	2	0	32	-70	10	4.5e-05	5.5e-05	0	0.035	-80	0	-115	0.00266666666666667	52	90.1	1073.2	0.952	0.2	-74	-74	0.00024	2	8	130.5	10	50	3000	40	0.1	40	0.2	10000	1
hetero24seed22	candidateIDs_27,18,7,24,2,14,12,32,11,35,5,4,19,36,34,13,31,23,33,29,16,20,6,30	1	-74	100	33	2	8	2	4	2	16.6666666666667	-30	1	1	1	1	2	0	32	-70	10	4.5e-05	5.5e-05	0	0.035	-80	0	-115	0.004	52	90.1	1073.2	0.952	0.2	-74	-74	0.00024	2	8	130.5	10	50	3000	40	0.1	40	0.2	10000	1
hetero24seed22	candidateIDs_27,18,7,24,2,14,12,32,11,35,5,4,19,36,34,13,31,23,33,29,16,20,6,30	1	-74	100	33	2	8	2	4	3	16.6666666666667	-30	1	1	1	1	2	0	32	-70	10	4.5e-05	5.5e-05	0	0.035	-80	0	-115	0.00148	38.63	273.4	1022	0.775	0.2	-74	-74	0.00024	2	8	130.5	10	50	3000	40	0.1	40	0.2	10000	1
hetero24seed22	candidateIDs_27,18,7,24,2,14,12,32,11,35,5,4,19,36,34,13,31,23,33,29,16,20,6,30	1	-74	100	33	2	8	2	4	4	16.6666666666667	-30	1	1	1	1	2	0	32	-70	10	4.5e-05	5.5e-05	0	0.035	-80	0	-115	0.00105333333333333	39.88	65.8	2600	0.629	0.2	-74	-74	0.00024	2	8	130.5	10	50	3000	40	0.1	40	0.2	10000	1
hetero24seed23	candidateIDs_36,18,30,35,12,7,6,32,31,23,13,16,2,24,14,34,11,5,33,29,19,20,4,27	1	-74	100	33	2	8	2	4	1	16.6666666666667	-30	1	1	1	1	2	0	32	-70	10	4.5e-05	5.5e-05	0	0.035	-80	0	-115	0.00266666666666667	52	90.1	1073.2	0.952	0.2	-74	-74	0.00024	2	8	130.5	10	50	3000	40	0.1	40	0.2	10000	1
hetero24seed23	candidateIDs_36,18,30,35,12,7,6,32,31,23,13,16,2,24,14,34,11,5,33,29,19,20,4,27	1	-74	100	33	2	8	2	4	2	16.6666666666667	-30	1	1	1	1	2	0	32	-70	10	4.5e-05	5.5e-05	0	0.035	-80	0	-115	0.004	52	90.1	1073.2	0.952	0.2	-74	-74	0.00024	2	8	130.5	10	50	3000	40	0.1	40	0.2	10000	1
hetero24seed23	candidateIDs_36,18,30,35,12,7,6,32,31,23,13,16,2,24,14,34,11,5,33,29,19,20,4,27	1	-74	100	33	2	8	2	4	3	16.6666666666667	-30	1	1	1	1	2	0	32	-70	10	4.5e-05	5.5e-05	0	0.035	-80	0	-115	0.00148	38.63	273.4	1022	0.775	0.2	-74	-74	0.00024	2	8	130.5	10	50	3000	40	0.1	40	0.2	10000	1
hetero24seed23	candidateIDs_36,18,30,35,12,7,6,32,31,23,13,16,2,24,14,34,11,5,33,29,19,20,4,27	1	-74	100	33	2	8	2	4	4	16.6666666666667	-30	1	1	1	1	2	0	32	-70	10	4.5e-05	5.5e-05	0	0.035	-80	0	-115	0.00105333333333333	39.88	65.8	2600	0.629	0.2	-74	-74	0.00024	2	8	130.5	10	50	3000	40	0.1	40	0.2	10000	1
hetero24seed0	candidateIDs_34,11,5,27,18,12,29,23,13,7,33,31,24,2,35,4,6,30,36,20,14,32,16,19	10	-65	100	33	2	8	2	4	1	16.6666666666667	-30	1	1	1	1	2	0	32	-70	10	4.5e-05	5.5e-05	0	0.035	-80	0	-115	0.00266666666666667	52	90.1	1073.2	0.952	0.2	-65	-65	0.00024	2	8	130.5	10	50	3000	40	0.1	40	0.2	10000	1
hetero24seed0	candidateIDs_34,11,5,27,18,12,29,23,13,7,33,31,24,2,35,4,6,30,36,20,14,32,16,19	10	-65	100	33	2	8	2	4	2	16.6666666666667	-30	1	1	1	1	2	0	32	-70	10	4.5e-05	5.5e-05	0	0.035	-80	0	-115	0.004	52	90.1	1073.2	0.952	0.2	-65	-65	0.00024	2	8	130.5	10	50	3000	40	0.1	40	0.2	10000	1
hetero24seed0	candidateIDs_34,11,5,27,18,12,29,23,13,7,33,31,24,2,35,4,6,30,36,20,14,32,16,19	10	-65	100	33	2	8	2	4	3	16.6666666666667	-30	1	1	1	1	2	0	32	-70	10	4.5e-05	5.5e-05	0	0.035	-80	0	-115	0.00148	38.63	273.4	1022	0.775	0.2	-65	-65	0.00024	2	8	130.5	10	50	3000	40	0.1	40	0.2	10000	1
hetero24seed0	candidateIDs_34,11,5,27,18,12,29,23,13,7,33,31,24,2,35,4,6,30,36,20,14,32,16,19	10	-65	100	33	2	8	2	4	4	16.6666666666667	-30	1	1	1	1	2	0	32	-70	10	4.5e-05	5.5e-05	0	0.035	-80	0	-115	0.00105333333333333	39.88	65.8	2600	0.629	0.2	-65	-65	0.00024	2	8	130.5	10	50	3000	40	0.1	40	0.2	10000	1
hetero24seed1	candidateIDs_5,24,11,31,7,12,32,20,6,35,13,14,2,29,18,16,30,27,19,36,4,33,23,34	10	-65	100	33	2	8	2	4	1	16.6666666666667	-30	1	1	1	1	2	0	32	-70	10	4.5e-05	5.5e-05	0	0.035	-80	0	-115	0.00266666666666667	52	90.1	1073.2	0.952	0.2	-65	-65	0.00024	2	8	130.5	10	50	3000	40	0.1	40	0.2	10000	1
hetero24seed1	candidateIDs_5,24,11,31,7,12,32,20,6,35,13,14,2,29,18,16,30,27,19,36,4,33,23,34	10	-65	100	33	2	8	2	4	2	16.6666666666667	-30	1	1	1	1	2	0	32	-70	10	4.5e-05	5.5e-05	0	0.035	-80	0	-115	0.004	52	90.1	1073.2	0.952	0.2	-65	-65	0.00024	2	8	130.5	10	50	3000	40	0.1	40	0.2	10000	1
hetero24seed1	candidateIDs_5,24,11,31,7,12,32,20,6,35,13,14,2,29,18,16,30,27,19,36,4,33,23,34	10	-65	100	33	2	8	2	4	3	16.6666666666667	-30	1	1	1	1	2	0	32	-70	10	4.5e-05	5.5e-05	0	0.035	-80	0	-115	0.00148	38.63	273.4	1022	0.775	0.2	-65	-65	0.00024	2	8	130.5	10	50	3000	40	0.1	40	0.2	10000	1
hetero24seed1	candidateIDs_5,24,11,31,7,12,32,20,6,35,13,14,2,29,18,16,30,27,19,36,4,33,23,34	10	-65	100	33	2	8	2	4	4	16.6666666666667	-30	1	1	1	1	2	0	32	-70	10	4.5e-05	5.5e-05	0	0.035	-80	0	-115	0.00105333333333333	39.88	65.8	2600	0.629	0.2	-65	-65	0.00024	2	8	130.5	10	50	3000	40	0.1	40	0.2	10000	1
hetero24seed2	candidateIDs_4,34,32,36,20,24,12,16,14,11,7,35,6,2,30,33,23,19,5,13,18,27,31,29	10	-65	100	33	2	8	2	4	1	16.6666666666667	-30	1	1	1	1	2	0	32	-70	10	4.5e-05	5.5e-05	0	0.035	-80	0	-115	0.00266666666666667	52	90.1	1073.2	0.952	0.2	-65	-65	0.00024	2	8	130.5	10	50	3000	40	0.1	40	0.2	10000	1
hetero24seed2	candidateIDs_4,34,32,36,20,24,12,16,14,11,7,35,6,2,30,33,23,19,5,13,18,27,31,29	10	-65	100	33	2	8	2	4	2	16.6666666666667	-30	1	1	1	1	2	0	32	-70	10	4.5e-05	5.5e-05	0	0.035	-80	0	-115	0.004	52	90.1	1073.2	0.952	0.2	-65	-65	0.00024	2	8	130.5	10	50	3000	40	0.1	40	0.2	10000	1
hetero24seed2	candidateIDs_4,34,32,36,20,24,12,16,14,11,7,35,6,2,30,33,23,19,5,13,18,27,31,29	10	-65	100	33	2	8	2	4	3	16.6666666666667	-30	1	1	1	1	2	0	32	-70	10	4.5e-05	5.5e-05	0	0.035	-80	0	-115	0.00148	38.63	273.4	1022	0.775	0.2	-65	-65	0.00024	2	8	130.5	10	50	3000	40	0.1	40	0.2	10000	1
hetero24seed2	candidateIDs_4,34,32,36,20,24,12,16,14,11,7,35,6,2,30,33,23,19,5,13,18,27,31,29	10	-65	100	33	2	8	2	4	4	16.6666666666667	-30	1	1	1	1	2	0	32	-70	10	4.5e-05	5.5e-05	0	0.035	-80	0	-115	0.00105333333333333	39.88	65.8	2600	0.629	0.2	-65	-65	0.00024	2	8	130.5	10	50	3000	40	0.1	40	0.2	10000	1
hetero24seed3	candidateIDs_29,18,14,12,36,13,31,23,33,5,32,35,16,19,6,2,30,27,20,24,34,4,7,11	10	-65	100	33	2	8	2	4	1	16.6666666666667	-30	1	1	1	1	2	0	32	-70	10	4.5e-05	5.5e-05	0	0.035	-80	0	-115	0.00266666666666667	52	90.1	1073.2	0.952	0.2	-65	-65	0.00024	2	8	130.5	10	50	3000	40	0.1	40	0.2	10000	1
hetero24seed3	candidateIDs_29,18,14,12,36,13,31,23,33,5,32,35,16,19,6,2,30,27,20,24,34,4,7,11	10	-65	100	33	2	8	2	4	2	16.6666666666667	-30	1	1	1	1	2	0	32	-70	10	4.5e-05	5.5e-05	0	0.035	-80	0	-115	0.004	52	90.1	1073.2	0.952	0.2	-65	-65	0.00024	2	8	130.5	10	50	3000	40	0.1	40	0.2	10000	1
hetero24seed3	candidateIDs_29,18,14,12,36,13,31,23,33,5,32,35,16,19,6,2,30,27,20,24,34,4,7,11	10	-65	100	33	2	8	2	4	3	16.6666666666667	-30	1	1	1	1	2	0	32	-70	10	4.5e-05	5.5e-05	0	0.035	-80	0	-115	0.00148	38.63	273.4	1022	0.775	0.2	-65	-65	0.00024	2	8	130.5	10	50	3000	40	0.1	40	0.2	10000	1
hetero24seed3	candidateIDs_29,18,14,12,36,13,31,23,33,5,32,35,16,19,6,2,30,27,20,24,34,4,7,11	10	-65	100	33	2	8	2	4	4	16.6666666666667	-30	1	1	1	1	2	0	32	-70	10	4.5e-05	5.5e-05	0	0.035	-80	0	-115	0.00105333333333333	39.88	65.8	2600	0.629	0.2	-65	-65	0.00024	2	8	130.5	10	50	3000	40	0.1	40	0.2	10000	1
hetero24seed4	candidateIDs_13,29,31,24,19,11,14,30,16,33,4,27,7,6,18,35,20,36,34,32,2,5,12,23	10	-65	100	33	2	8	2	4	1	16.6666666666667	-30	1	1	1	1	2	0	32	-70	10	4.5e-05	5.5e-05	0	0.035	-80	0	-115	0.00266666666666667	52	90.1	1073.2	0.952	0.2	-65	-65	0.00024	2	8	130.5	10	50	3000	40	0.1	40	0.2	10000	1
hetero24seed4	candidateIDs_13,29,31,24,19,11,14,30,16,33,4,27,7,6,18,35,20,36,34,32,2,5,12,23	10	-65	100	33	2	8	2	4	2	16.6666666666667	-30	1	1	1	1	2	0	32	-70	10	4.5e-05	5.5e-05	0	0.035	-80	0	-115	0.004	52	90.1	1073.2	0.952	0.2	-65	-65	0.00024	2	8	130.5	10	50	3000	40	0.1	40	0.2	10000	1
hetero24seed4	candidateIDs_13,29,31,24,19,11,14,30,16,33,4,27,7,6,18,35,20,36,34,32,2,5,12,23	10	-65	100	33	2	8	2	4	3	16.6666666666667	-30	1	1	1	1	2	0	32	-70	10	4.5e-05	5.5e-05	0	0.035	-80	0	-115	0.00148	38.63	273.4	1022	0.775	0.2	-65	-65	0.00024	2	8	130.5	10	50	3000	40	0.1	40	0.2	10000	1
hetero24seed4	candidateIDs_13,29,31,24,19,11,14,30,16,33,4,27,7,6,18,35,20,36,34,32,2,5,12,23	10	-65	100	33	2	8	2	4	4	16.6666666666667	-30	1	1	1	1	2	0	32	-70	10	4.5e-05	5.5e-05	0	0.035	-80	0	-115	0.00105333333333333	39.88	65.8	2600	0.629	0.2	-65	-65	0.00024	2	8	130.5	10	50	3000	40	0.1	40	0.2	10000	1
hetero24seed5	candidateIDs_18,23,16,5,2,36,34,27,35,30,14,29,20,7,13,32,33,11,31,19,12,4,24,6	10	-65	100	33	2	8	2	4	1	16.6666666666667	-30	1	1	1	1	2	0	32	-70	10	4.5e-05	5.5e-05	0	0.035	-80	0	-115	0.00266666666666667	52	90.1	1073.2	0.952	0.2	-65	-65	0.00024	2	8	130.5	10	50	3000	40	0.1	40	0.2	10000	1
hetero24seed5	candidateIDs_18,23,16,5,2,36,34,27,35,30,14,29,20,7,13,32,33,11,31,19,12,4,24,6	10	-65	100	33	2	8	2	4	2	16.6666666666667	-30	1	1	1	1	2	0	32	-70	10	4.5e-05	5.5e-05	0	0.035	-80	0	-115	0.004	52	90.1	1073.2	0.952	0.2	-65	-65	0.00024	2	8	130.5	10	50	3000	40	0.1	40	0.2	10000	1
hetero24seed5	candidateIDs_18,23,16,5,2,36,34,27,35,30,14,29,20,7,13,32,33,11,31,19,12,4,24,6	10	-65	100	33	2	8	2	4	3	16.6666666666667	-30	1	1	1	1	2	0	32	-70	10	4.5e-05	5.5e-05	0	0.035	-80	0	-115	0.00148	38.63	273.4	1022	0.775	0.2	-65	-65	0.00024	2	8	130.5	10	50	3000	40	0.1	40	0.2	10000	1
hetero24seed5	candidateIDs_18,23,16,5,2,36,34,27,35,30,14,29,20,7,13,32,33,11,31,19,12,4,24,6	10	-65	100	33	2	8	2	4	4	16.6666666666667	-30	1	1	1	1	2	0	32	-70	10	4.5e-05	5.5e-05	0	0.035	-80	0	-115	0.00105333333333333	39.88	65.8	2600	0.629	0.2	-65	-65	0.00024	2	8	130.5	10	50	3000	40	0.1	40	0.2	10000	1
hetero24seed6	candidateIDs_6,33,7,4,14,30,13,18,20,12,23,11,16,24,34,19,36,35,29,5,32,31,2,27	10	-65	100	33	2	8	2	4	1	16.6666666666667	-30	1	1	1	1	2	0	32	-70	10	4.5e-05	5.5e-05	0	0.035	-80	0	-115	0.00266666666666667	52	90.1	1073.2	0.952	0.2	-65	-65	0.00024	2	8	130.5	10	50	3000	40	0.1	40	0.2	10000	1
hetero24seed6	candidateIDs_6,33,7,4,14,30,13,18,20,12,23,11,16,24,34,19,36,35,29,5,32,31,2,27	10	-65	100	33	2	8	2	4	2	16.6666666666667	-30	1	1	1	1	2	0	32	-70	10	4.5e-05	5.5e-05	0	0.035	-80	0	-115	0.004	52	90.1	1073.2	0.952	0.2	-65	-65	0.00024	2	8	130.5	10	50	3000	40	0.1	40	0.2	10000	1
hetero24seed6	candidateIDs_6,33,7,4,14,30,13,18,20,12,23,11,16,24,34,19,36,35,29,5,32,31,2,27	10	-65	100	33	2	8	2	4	3	16.6666666666667	-30	1	1	1	1	2	0	32	-70	10	4.5e-05	5.5e-05	0	0.035	-80	0	-115	0.00148	38.63	273.4	1022	0.775	0.2	-65	-65	0.00024	2	8	130.5	10	50	3000	40	0.1	40	0.2	10000	1
hetero24seed6	candidateIDs_6,33,7,4,14,30,13,18,20,12,23,11,16,24,34,19,36,35,29,5,32,31,2,27	10	-65	100	33	2	8	2	4	4	16.6666666666667	-30	1	1	1	1	2	0	32	-70	10	4.5e-05	5.5e-05	0	0.035	-80	0	-115	0.00105333333333333	39.88	65.8	2600	0.629	0.2	-65	-65	0.00024	2	8	130.5	10	50	3000	40	0.1	40	0.2	10000	1
hetero24seed7	candidateIDs_32,23,13,2,29,35,14,24,20,5,30,16,12,11,36,33,18,6,4,19,27,31,34,7	10	-65	100	33	2	8	2	4	1	16.6666666666667	-30	1	1	1	1	2	0	32	-70	10	4.5e-05	5.5e-05	0	0.035	-80	0	-115	0.00266666666666667	52	90.1	1073.2	0.952	0.2	-65	-65	0.00024	2	8	130.5	10	50	3000	40	0.1	40	0.2	10000	1
hetero24seed7	candidateIDs_32,23,13,2,29,35,14,24,20,5,30,16,12,11,36,33,18,6,4,19,27,31,34,7	10	-65	100	33	2	8	2	4	2	16.6666666666667	-30	1	1	1	1	2	0	32	-70	10	4.5e-05	5.5e-05	0	0.035	-80	0	-115	0.004	52	90.1	1073.2	0.952	0.2	-65	-65	0.00024	2	8	130.5	10	50	3000	40	0.1	40	0.2	10000	1
hetero24seed7	candidateIDs_32,23,13,2,29,35,14,24,20,5,30,16,12,11,36,33,18,6,4,19,27,31,34,7	10	-65	100	33	2	8	2	4	3	16.6666666666667	-30	1	1	1	1	2	0	32	-70	10	4.5e-05	5.5e-05	0	0.035	-80	0	-115	0.00148	38.63	273.4	1022	0.775	0.2	-65	-65	0.00024	2	8	130.5	10	50	3000	40	0.1	40	0.2	10000	1
hetero24seed7	candidateIDs_32,23,13,2,29,35,14,24,20,5,30,16,12,11,36,33,18,6,4,19,27,31,34,7	10	-65	100	33	2	8	2	4	4	16.6666666666667	-30	1	1	1	1	2	0	32	-70	10	4.5e-05	5.5e-05	0	0.035	-80	0	-115	0.00105333333333333	39.88	65.8	2600	0.629	0.2	-65	-65	0.00024	2	8	130.5	10	50	3000	40	0.1	40	0.2	10000	1
hetero24seed8	candidateIDs_11,33,35,32,7,29,36,31,13,27,12,16,14,6,19,18,24,23,20,5,2,4,30,34	10	-65	100	33	2	8	2	4	1	16.6666666666667	-30	1	1	1	1	2	0	32	-70	10	4.5e-05	5.5e-05	0	0.035	-80	0	-115	0.00266666666666667	52	90.1	1073.2	0.952	0.2	-65	-65	0.00024	2	8	130.5	10	50	3000	40	0.1	40	0.2	10000	1
hetero24seed8	candidateIDs_11,33,35,32,7,29,36,31,13,27,12,16,14,6,19,18,24,23,20,5,2,4,30,34	10	-65	100	33	2	8	2	4	2	16.6666666666667	-30	1	1	1	1	2	0	32	-70	10	4.5e-05	5.5e-05	0	0.035	-80	0	-115	0.004	52	90.1	1073.2	0.952	0.2	-65	-65	0.00024	2	8	130.5	10	50	3000	40	0.1	40	0.2	10000	1
hetero24seed8	candidateIDs_11,33,35,32,7,29,36,31,13,27,12,16,14,6,19,18,24,23,20,5,2,4,30,34	10	-65	100	33	2	8	2	4	3	16.6666666666667	-30	1	1	1	1	2	0	32	-70	10	4.5e-05	5.5e-05	0	0.035	-80	0	-115	0.00148	38.63	273.4	1022	0.775	0.2	-65	-65	0.00024	2	8	130.5	10	50	3000	40	0.1	40	0.2	10000	1
hetero24seed8	candidateIDs_11,33,35,32,7,29,36,31,13,27,12,16,14,6,19,18,24,23,20,5,2,4,30,34	10	-65	100	33	2	8	2	4	4	16.6666666666667	-30	1	1	1	1	2	0	32	-70	10	4.5e-05	5.5e-05	0	0.035	-80	0	-115	0.00105333333333333	39.88	65.8	2600	0.629	0.2	-65	-65	0.00024	2	8	130.5	10	50	3000	40	0.1	40	0.2	10000	1
hetero24seed9	candidateIDs_2,23,14,6,7,18,11,13,16,33,12,36,5,4,31,27,30,34,24,32,35,19,29,20	10	-65	100	33	2	8	2	4	1	16.6666666666667	-30	1	1	1	1	2	0	32	-70	10	4.5e-05	5.5e-05	0	0.035	-80	0	-115	0.00266666666666667	52	90.1	1073.2	0.952	0.2	-65	-65	0.00024	2	8	130.5	10	50	3000	40	0.1	40	0.2	10000	1
hetero24seed9	candidateIDs_2,23,14,6,7,18,11,13,16,33,12,36,5,4,31,27,30,34,24,32,35,19,29,20	10	-65	100	33	2	8	2	4	2	16.6666666666667	-30	1	1	1	1	2	0	32	-70	10	4.5e-05	5.5e-05	0	0.035	-80	0	-115	0.004	52	90.1	1073.2	0.952	0.2	-65	-65	0.00024	2	8	130.5	10	50	3000	40	0.1	40	0.2	10000	1
hetero24seed9	candidateIDs_2,23,14,6,7,18,11,13,16,33,12,36,5,4,31,27,30,34,24,32,35,19,29,20	10	-65	100	33	2	8	2	4	3	16.6666666666667	-30	1	1	1	1	2	0	32	-70	10	4.5e-05	5.5e-05	0	0.035	-80	0	-115	0.00148	38.63	273.4	1022	0.775	0.2	-65	-65	0.00024	2	8	130.5	10	50	3000	40	0.1	40	0.2	10000	1
hetero24seed9	candidateIDs_2,23,14,6,7,18,11,13,16,33,12,36,5,4,31,27,30,34,24,32,35,19,29,20	10	-65	100	33	2	8	2	4	4	16.6666666666667	-30	1	1	1	1	2	0	32	-70	10	4.5e-05	5.5e-05	0	0.035	-80	0	-115	0.00105333333333333	39.88	65.8	2600	0.629	0.2	-65	-65	0.00024	2	8	130.5	10	50	3000	40	0.1	40	0.2	10000	1
hetero24seed10	candidateIDs_20,4,16,34,14,12,11,30,35,7,23,33,27,5,36,18,32,29,6,13,2,24,31,19	10	-65	100	33	2	8	2	4	1	16.6666666666667	-30	1	1	1	1	2	0	32	-70	10	4.5e-05	5.5e-05	0	0.035	-80	0	-115	0.00266666666666667	52	90.1	1073.2	0.952	0.2	-65	-65	0.00024	2	8	130.5	10	50	3000	40	0.1	40	0.2	10000	1
hetero24seed10	candidateIDs_20,4,16,34,14,12,11,30,35,7,23,33,27,5,36,18,32,29,6,13,2,24,31,19	10	-65	100	33	2	8	2	4	2	16.6666666666667	-30	1	1	1	1	2	0	32	-70	10	4.5e-05	5.5e-05	0	0.035	-80	0	-115	0.004	52	90.1	1073.2	0.952	0.2	-65	-65	0.00024	2	8	130.5	10	50	3000	40	0.1	40	0.2	10000	1
hetero24seed10	candidateIDs_20,4,16,34,14,12,11,30,35,7,23,33,27,5,36,18,32,29,6,13,2,24,31,19	10	-65	100	33	2	8	2	4	3	16.6666666666667	-30	1	1	1	1	2	0	32	-70	10	4.5e-05	5.5e-05	0	0.035	-80	0	-115	0.00148	38.63	273.4	1022	0.775	0.2	-65	-65	0.00024	2	8	130.5	10	50	3000	40	0.1	40	0.2	10000	1
hetero24seed10	candidateIDs_20,4,16,34,14,12,11,30,35,7,23,33,27,5,36,18,32,29,6,13,2,24,31,19	10	-65	100	33	2	8	2	4	4	16.6666666666667	-30	1	1	1	1	2	0	32	-70	10	4.5e-05	5.5e-05	0	0.035	-80	0	-115	0.00105333333333333	39.88	65.8	2600	0.629	0.2	-65	-65	0.00024	2	8	130.5	10	50	3000	40	0.1	40	0.2	10000	1
hetero24seed11	candidateIDs_12,4,29,19,30,32,24,2,31,36,35,7,5,11,13,27,6,18,33,34,16,23,20,14	10	-65	100	33	2	8	2	4	1	16.6666666666667	-30	1	1	1	1	2	0	32	-70	10	4.5e-05	5.5e-05	0	0.035	-80	0	-115	0.00266666666666667	52	90.1	1073.2	0.952	0.2	-65	-65	0.00024	2	8	130.5	10	50	3000	40	0.1	40	0.2	10000	1
hetero24seed11	candidateIDs_12,4,29,19,30,32,24,2,31,36,35,7,5,11,13,27,6,18,33,34,16,23,20,14	10	-65	100	33	2	8	2	4	2	16.6666666666667	-30	1	1	1	1	2	0	32	-70	10	4.5e-05	5.5e-05	0	0.035	-80	0	-115	0.004	52	90.1	1073.2	0.952	0.2	-65	-65	0.00024	2	8	130.5	10	50	3000	40	0.1	40	0.2	10000	1
hetero24seed11	candidateIDs_12,4,29,19,30,32,24,2,31,36,35,7,5,11,13,27,6,18,33,34,16,23,20,14	10	-65	100	33	2	8	2	4	3	16.6666666666667	-30	1	1	1	1	2	0	32	-70	10	4.5e-05	5.5e-05	0	0.035	-80	0	-115	0.00148	38.63	273.4	1022	0.775	0.2	-65	-65	0.00024	2	8	130.5	10	50	3000	40	0.1	40	0.2	10000	1
hetero24seed11	candidateIDs_12,4,29,19,30,32,24,2,31,36,35,7,5,11,13,27,6,18,33,34,16,23,20,14	10	-65	100	33	2	8	2	4	4	16.6666666666667	-30	1	1	1	1	2	0	32	-70	10	4.5e-05	5.5e-05	0	0.035	-80	0	-115	0.00105333333333333	39.88	65.8	2600	0.629	0.2	-65	-65	0.00024	2	8	130.5	10	50	3000	40	0.1	40	0.2	10000	1
hetero24seed12	candidateIDs_24,7,34,13,36,35,16,2,32,5,18,30,27,6,29,19,4,33,31,23,12,11,20,14	10	-65	100	33	2	8	2	4	1	16.6666666666667	-30	1	1	1	1	2	0	32	-70	10	4.5e-05	5.5e-05	0	0.035	-80	0	-115	0.00266666666666667	52	90.1	1073.2	0.952	0.2	-65	-65	0.00024	2	8	130.5	10	50	3000	40	0.1	40	0.2	10000	1
hetero24seed12	candidateIDs_24,7,34,13,36,35,16,2,32,5,18,30,27,6,29,19,4,33,31,23,12,11,20,14	10	-65	100	33	2	8	2	4	2	16.6666666666667	-30	1	1	1	1	2	0	32	-70	10	4.5e-05	5.5e-05	0	0.035	-80	0	-115	0.004	52	90.1	1073.2	0.952	0.2	-65	-65	0.00024	2	8	130.5	10	50	3000	40	0.1	40	0.2	10000	1
hetero24seed12	candidateIDs_24,7,34,13,36,35,16,2,32,5,18,30,27,6,29,19,4,33,31,23,12,11,20,14	10	-65	100	33	2	8	2	4	3	16.6666666666667	-30	1	1	1	1	2	0	32	-70	10	4.5e-05	5.5e-05	0	0.035	-80	0	-115	0.00148	38.63	273.4	1022	0.775	0.2	-65	-65	0.00024	2	8	130.5	10	50	3000	40	0.1	40	0.2	10000	1
hetero24seed12	candidateIDs_24,7,34,13,36,35,16,2,32,5,18,30,27,6,29,19,4,33,31,23,12,11,20,14	10	-65	100	33	2	8	2	4	4	16.6666666666667	-30	1	1	1	1	2	0	32	-70	10	4.5e-05	5.5e-05	0	0.035	-80	0	-115	0.00105333333333333	39.88	65.8	2600	0.629	0.2	-65	-65	0.00024	2	8	130.5	10	50	3000	40	0.1	40	0.2	10000	1
hetero24seed13	candidateIDs_31,18,20,34,4,29,19,35,30,32,24,11,12,14,27,16,13,2,5,23,36,33,6,7	10	-65	100	33	2	8	2	4	1	16.6666666666667	-30	1	1	1	1	2	0	32	-70	10	4.5e-05	5.5e-05	0	0.035	-80	0	-115	0.00266666666666667	52	90.1	1073.2	0.952	0.2	-65	-65	0.00024	2	8	130.5	10	50	3000	40	0.1	40	0.2	10000	1
hetero24seed13	candidateIDs_31,18,20,34,4,29,19,35,30,32,24,11,12,14,27,16,13,2,5,23,36,33,6,7	10	-65	100	33	2	8	2	4	2	16.6666666666667	-30	1	1	1	1	2	0	32	-70	10	4.5e-05	5.5e-05	0	0.035	-80	0	-115	0.004	52	90.1	1073.2	0.952	0.2	-65	-65	0.00024	2	8	130.5	10	50	3000	40	0.1	40	0.2	10000	1
hetero24seed13	candidateIDs_31,18,20,34,4,29,19,35,30,32,24,11,12,14,27,16,13,2,5,23,36,33,6,7	10	-65	100	33	2	8	2	4	3	16.6666666666667	-30	1	1	1	1	2	0	32	-70	10	4.5e-05	5.5e-05	0	0.035	-80	0	-115	0.00148	38.63	273.4	1022	0.775	0.2	-65	-65	0.00024	2	8	130.5	10	50	3000	40	0.1	40	0.2	10000	1
hetero24seed13	candidateIDs_31,18,20,34,4,29,19,35,30,32,24,11,12,14,27,16,13,2,5,23,36,33,6,7	10	-65	100	33	2	8	2	4	4	16.6666666666667	-30	1	1	1	1	2	0	32	-70	10	4.5e-05	5.5e-05	0	0.035	-80	0	-115	0.00105333333333333	39.88	65.8	2600	0.629	0.2	-65	-65	0.00024	2	8	130.5	10	50	3000	40	0.1	40	0.2	10000	1
hetero24seed14	candidateIDs_23,6,34,27,16,35,7,13,19,30,36,12,2,20,14,24,31,32,4,18,5,33,29,11	10	-65	100	33	2	8	2	4	1	16.6666666666667	-30	1	1	1	1	2	0	32	-70	10	4.5e-05	5.5e-05	0	0.035	-80	0	-115	0.00266666666666667	52	90.1	1073.2	0.952	0.2	-65	-65	0.00024	2	8	130.5	10	50	3000	40	0.1	40	0.2	10000	1
hetero24seed14	candidateIDs_23,6,34,27,16,35,7,13,19,30,36,12,2,20,14,24,31,32,4,18,5,33,29,11	10	-65	100	33	2	8	2	4	2	16.6666666666667	-30	1	1	1	1	2	0	32	-70	10	4.5e-05	5.5e-05	0	0.035	-80	0	-115	0.004	52	90.1	1073.2	0.952	0.2	-65	-65	0.00024	2	8	130.5	10	50	3000	40	0.1	40	0.2	10000	1
hetero24seed14	candidateIDs_23,6,34,27,16,35,7,13,19,30,36,12,2,20,14,24,31,32,4,18,5,33,29,11	10	-65	100	33	2	8	2	4	3	16.6666666666667	-30	1	1	1	1	2	0	32	-70	10	4.5e-05	5.5e-05	0	0.035	-80	0	-115	0.00148	38.63	273.4	1022	0.775	0.2	-65	-65	0.00024	2	8	130.5	10	50	3000	40	0.1	40	0.2	10000	1
hetero24seed14	candidateIDs_23,6,34,27,16,35,7,13,19,30,36,12,2,20,14,24,31,32,4,18,5,33,29,11	10	-65	100	33	2	8	2	4	4	16.6666666666667	-30	1	1	1	1	2	0	32	-70	10	4.5e-05	5.5e-05	0	0.035	-80	0	-115	0.00105333333333333	39.88	65.8	2600	0.629	0.2	-65	-65	0.00024	2	8	130.5	10	50	3000	40	0.1	40	0.2	10000	1
hetero24seed15	candidateIDs_31,30,5,14,29,4,32,27,16,19,7,13,12,6,34,36,11,20,35,24,2,23,18,33	10	-65	100	33	2	8	2	4	1	16.6666666666667	-30	1	1	1	1	2	0	32	-70	10	4.5e-05	5.5e-05	0	0.035	-80	0	-115	0.00266666666666667	52	90.1	1073.2	0.952	0.2	-65	-65	0.00024	2	8	130.5	10	50	3000	40	0.1	40	0.2	10000	1
hetero24seed15	candidateIDs_31,30,5,14,29,4,32,27,16,19,7,13,12,6,34,36,11,20,35,24,2,23,18,33	10	-65	100	33	2	8	2	4	2	16.6666666666667	-30	1	1	1	1	2	0	32	-70	10	4.5e-05	5.5e-05	0	0.035	-80	0	-115	0.004	52	90.1	1073.2	0.952	0.2	-65	-65	0.00024	2	8	130.5	10	50	3000	40	0.1	40	0.2	10000	1
hetero24seed15	candidateIDs_31,30,5,14,29,4,32,27,16,19,7,13,12,6,34,36,11,20,35,24,2,23,18,33	10	-65	100	33	2	8	2	4	3	16.6666666666667	-30	1	1	1	1	2	0	32	-70	10	4.5e-05	5.5e-05	0	0.035	-80	0	-115	0.00148	38.63	273.4	1022	0.775	0.2	-65	-65	0.00024	2	8	130.5	10	50	3000	40	0.1	40	0.2	10000	1
hetero24seed15	candidateIDs_31,30,5,14,29,4,32,27,16,19,7,13,12,6,34,36,11,20,35,24,2,23,18,33	10	-65	100	33	2	8	2	4	4	16.6666666666667	-30	1	1	1	1	2	0	32	-70	10	4.5e-05	5.5e-05	0	0.035	-80	0	-115	0.00105333333333333	39.88	65.8	2600	0.629	0.2	-65	-65	0.00024	2	8	130.5	10	50	3000	40	0.1	40	0.2	10000	1
hetero24seed16	candidateIDs_6,14,19,33,23,13,31,11,2,24,27,7,32,30,36,4,5,18,35,12,29,20,34,16	10	-65	100	33	2	8	2	4	1	16.6666666666667	-30	1	1	1	1	2	0	32	-70	10	4.5e-05	5.5e-05	0	0.035	-80	0	-115	0.00266666666666667	52	90.1	1073.2	0.952	0.2	-65	-65	0.00024	2	8	130.5	10	50	3000	40	0.1	40	0.2	10000	1
hetero24seed16	candidateIDs_6,14,19,33,23,13,31,11,2,24,27,7,32,30,36,4,5,18,35,12,29,20,34,16	10	-65	100	33	2	8	2	4	2	16.6666666666667	-30	1	1	1	1	2	0	32	-70	10	4.5e-05	5.5e-05	0	0.035	-80	0	-115	0.004	52	90.1	1073.2	0.952	0.2	-65	-65	0.00024	2	8	130.5	10	50	3000	40	0.1	40	0.2	10000	1
hetero24seed16	candidateIDs_6,14,19,33,23,13,31,11,2,24,27,7,32,30,36,4,5,18,35,12,29,20,34,16	10	-65	100	33	2	8	2	4	3	16.6666666666667	-30	1	1	1	1	2	0	32	-70	10	4.5e-05	5.5e-05	0	0.035	-80	0	-115	0.00148	38.63	273.4	1022	0.775	0.2	-65	-65	0.00024	2	8	130.5	10	50	3000	40	0.1	40	0.2	10000	1
hetero24seed16	candidateIDs_6,14,19,33,23,13,31,11,2,24,27,7,32,30,36,4,5,18,35,12,29,20,34,16	10	-65	100	33	2	8	2	4	4	16.6666666666667	-30	1	1	1	1	2	0	32	-70	10	4.5e-05	5.5e-05	0	0.035	-80	0	-115	0.00105333333333333	39.88	65.8	2600	0.629	0.2	-65	-65	0.00024	2	8	130.5	10	50	3000	40	0.1	40	0.2	10000	1
hetero24seed17	candidateIDs_14,24,19,6,5,32,2,33,16,35,31,4,29,34,13,30,12,27,11,7,36,20,23,18	10	-65	100	33	2	8	2	4	1	16.6666666666667	-30	1	1	1	1	2	0	32	-70	10	4.5e-05	5.5e-05	0	0.035	-80	0	-115	0.00266666666666667	52	90.1	1073.2	0.952	0.2	-65	-65	0.00024	2	8	130.5	10	50	3000	40	0.1	40	0.2	10000	1
hetero24seed17	candidateIDs_14,24,19,6,5,32,2,33,16,35,31,4,29,34,13,30,12,27,11,7,36,20,23,18	10	-65	100	33	2	8	2	4	2	16.6666666666667	-30	1	1	1	1	2	0	32	-70	10	4.5e-05	5.5e-05	0	0.035	-80	0	-115	0.004	52	90.1	1073.2	0.952	0.2	-65	-65	0.00024	2	8	130.5	10	50	3000	40	0.1	40	0.2	10000	1
hetero24seed17	candidateIDs_14,24,19,6,5,32,2,33,16,35,31,4,29,34,13,30,12,27,11,7,36,20,23,18	10	-65	100	33	2	8	2	4	3	16.6666666666667	-30	1	1	1	1	2	0	32	-70	10	4.5e-05	5.5e-05	0	0.035	-80	0	-115	0.00148	38.63	273.4	1022	0.775	0.2	-65	-65	0.00024	2	8	130.5	10	50	3000	40	0.1	40	0.2	10000	1
hetero24seed17	candidateIDs_14,24,19,6,5,32,2,33,16,35,31,4,29,34,13,30,12,27,11,7,36,20,23,18	10	-65	100	33	2	8	2	4	4	16.6666666666667	-30	1	1	1	1	2	0	32	-70	10	4.5e-05	5.5e-05	0	0.035	-80	0	-115	0.00105333333333333	39.88	65.8	2600	0.629	0.2	-65	-65	0.00024	2	8	130.5	10	50	3000	40	0.1	40	0.2	10000	1
hetero24seed18	candidateIDs_23,16,24,6,31,14,27,34,4,18,2,32,12,29,33,20,11,35,36,19,7,30,5,13	10	-65	100	33	2	8	2	4	1	16.6666666666667	-30	1	1	1	1	2	0	32	-70	10	4.5e-05	5.5e-05	0	0.035	-80	0	-115	0.00266666666666667	52	90.1	1073.2	0.952	0.2	-65	-65	0.00024	2	8	130.5	10	50	3000	40	0.1	40	0.2	10000	1
hetero24seed18	candidateIDs_23,16,24,6,31,14,27,34,4,18,2,32,12,29,33,20,11,35,36,19,7,30,5,13	10	-65	100	33	2	8	2	4	2	16.6666666666667	-30	1	1	1	1	2	0	32	-70	10	4.5e-05	5.5e-05	0	0.035	-80	0	-115	0.004	52	90.1	1073.2	0.952	0.2	-65	-65	0.00024	2	8	130.5	10	50	3000	40	0.1	40	0.2	10000	1
hetero24seed18	candidateIDs_23,16,24,6,31,14,27,34,4,18,2,32,12,29,33,20,11,35,36,19,7,30,5,13	10	-65	100	33	2	8	2	4	3	16.6666666666667	-30	1	1	1	1	2	0	32	-70	10	4.5e-05	5.5e-05	0	0.035	-80	0	-115	0.00148	38.63	273.4	1022	0.775	0.2	-65	-65	0.00024	2	8	130.5	10	50	3000	40	0.1	40	0.2	10000	1
hetero24seed18	candidateIDs_23,16,24,6,31,14,27,34,4,18,2,32,12,29,33,20,11,35,36,19,7,30,5,13	10	-65	100	33	2	8	2	4	4	16.6666666666667	-30	1	1	1	1	2	0	32	-70	10	4.5e-05	5.5e-05	0	0.035	-80	0	-115	0.00105333333333333	39.88	65.8	2600	0.629	0.2	-65	-65	0.00024	2	8	130.5	10	50	3000	40	0.1	40	0.2	10000	1
hetero24seed19	candidateIDs_11,2,24,6,29,18,23,5,7,33,31,27,30,20,19,36,16,12,32,4,35,13,34,14	10	-65	100	33	2	8	2	4	1	16.6666666666667	-30	1	1	1	1	2	0	32	-70	10	4.5e-05	5.5e-05	0	0.035	-80	0	-115	0.00266666666666667	52	90.1	1073.2	0.952	0.2	-65	-65	0.00024	2	8	130.5	10	50	3000	40	0.1	40	0.2	10000	1
hetero24seed19	candidateIDs_11,2,24,6,29,18,23,5,7,33,31,27,30,20,19,36,16,12,32,4,35,13,34,14	10	-65	100	33	2	8	2	4	2	16.6666666666667	-30	1	1	1	1	2	0	32	-70	10	4.5e-05	5.5e-05	0	0.035	-80	0	-115	0.004	52	90.1	1073.2	0.952	0.2	-65	-65	0.00024	2	8	130.5	10	50	3000	40	0.1	40	0.2	10000	1
hetero24seed19	candidateIDs_11,2,24,6,29,18,23,5,7,33,31,27,30,20,19,36,16,12,32,4,35,13,34,14	10	-65	100	33	2	8	2	4	3	16.6666666666667	-30	1	1	1	1	2	0	32	-70	10	4.5e-05	5.5e-05	0	0.035	-80	0	-115	0.00148	38.63	273.4	1022	0.775	0.2	-65	-65	0.00024	2	8	130.5	10	50	3000	40	0.1	40	0.2	10000	1
hetero24seed19	candidateIDs_11,2,24,6,29,18,23,5,7,33,31,27,30,20,19,36,16,12,32,4,35,13,34,14	10	-65	100	33	2	8	2	4	4	16.6666666666667	-30	1	1	1	1	2	0	32	-70	10	4.5e-05	5.5e-05	0	0.035	-80	0	-115	0.00105333333333333	39.88	65.8	2600	0.629	0.2	-65	-65	0.00024	2	8	130.5	10	50	3000	40	0.1	40	0.2	10000	1
hetero24seed20	candidateIDs_7,27,29,36,16,31,32,18,12,13,35,2,14,11,19,30,24,20,6,23,33,5,4,34	10	-65	100	33	2	8	2	4	1	16.6666666666667	-30	1	1	1	1	2	0	32	-70	10	4.5e-05	5.5e-05	0	0.035	-80	0	-115	0.00266666666666667	52	90.1	1073.2	0.952	0.2	-65	-65	0.00024	2	8	130.5	10	50	3000	40	0.1	40	0.2	10000	1
hetero24seed20	candidateIDs_7,27,29,36,16,31,32,18,12,13,35,2,14,11,19,30,24,20,6,23,33,5,4,34	10	-65	100	33	2	8	2	4	2	16.6666666666667	-30	1	1	1	1	2	0	32	-70	10	4.5e-05	5.5e-05	0	0.035	-80	0	-115	0.004	52	90.1	1073.2	0.952	0.2	-65	-65	0.00024	2	8	130.5	10	50	3000	40	0.1	40	0.2	10000	1
hetero24seed20	candidateIDs_7,27,29,36,16,31,32,18,12,13,35,2,14,11,19,30,24,20,6,23,33,5,4,34	10	-65	100	33	2	8	2	4	3	16.6666666666667	-30	1	1	1	1	2	0	32	-70	10	4.5e-05	5.5e-05	0	0.035	-80	0	-115	0.00148	38.63	273.4	1022	0.775	0.2	-65	-65	0.00024	2	8	130.5	10	50	3000	40	0.1	40	0.2	10000	1
hetero24seed20	candidateIDs_7,27,29,36,16,31,32,18,12,13,35,2,14,11,19,30,24,20,6,23,33,5,4,34	10	-65	100	33	2	8	2	4	4	16.6666666666667	-30	1	1	1	1	2	0	32	-70	10	4.5e-05	5.5e-05	0	0.035	-80	0	-115	0.00105333333333333	39.88	65.8	2600	0.629	0.2	-65	-65	0.00024	2	8	130.5	10	50	3000	40	0.1	40	0.2	10000	1
hetero24seed21	candidateIDs_6,2,11,18,20,23,7,35,4,12,14,32,33,24,16,13,34,5,29,31,36,27,19,30	10	-65	100	33	2	8	2	4	1	16.6666666666667	-30	1	1	1	1	2	0	32	-70	10	4.5e-05	5.5e-05	0	0.035	-80	0	-115	0.00266666666666667	52	90.1	1073.2	0.952	0.2	-65	-65	0.00024	2	8	130.5	10	50	3000	40	0.1	40	0.2	10000	1
hetero24seed21	candidateIDs_6,2,11,18,20,23,7,35,4,12,14,32,33,24,16,13,34,5,29,31,36,27,19,30	10	-65	100	33	2	8	2	4	2	16.6666666666667	-30	1	1	1	1	2	0	32	-70	10	4.5e-05	5.5e-05	0	0.035	-80	0	-115	0.004	52	90.1	1073.2	0.952	0.2	-65	-65	0.00024	2	8	130.5	10	50	3000	40	0.1	40	0.2	10000	1
hetero24seed21	candidateIDs_6,2,11,18,20,23,7,35,4,12,14,32,33,24,16,13,34,5,29,31,36,27,19,30	10	-65	100	33	2	8	2	4	3	16.6666666666667	-30	1	1	1	1	2	0	32	-70	10	4.5e-05	5.5e-05	0	0.035	-80	0	-115	0.00148	38.63	273.4	1022	0.775	0.2	-65	-65	0.00024	2	8	130.5	10	50	3000	40	0.1	40	0.2	10000	1
hetero24seed21	candidateIDs_6,2,11,18,20,23,7,35,4,12,14,32,33,24,16,13,34,5,29,31,36,27,19,30	10	-65	100	33	2	8	2	4	4	16.6666666666667	-30	1	1	1	1	2	0	32	-70	10	4.5e-05	5.5e-05	0	0.035	-80	0	-115	0.00105333333333333	39.88	65.8	2600	0.629	0.2	-65	-65	0.00024	2	8	130.5	10	50	3000	40	0.1	40	0.2	10000	1
hetero24seed22	candidateIDs_27,18,7,24,2,14,12,32,11,35,5,4,19,36,34,13,31,23,33,29,16,20,6,30	10	-65	100	33	2	8	2	4	1	16.6666666666667	-30	1	1	1	1	2	0	32	-70	10	4.5e-05	5.5e-05	0	0.035	-80	0	-115	0.00266666666666667	52	90.1	1073.2	0.952	0.2	-65	-65	0.00024	2	8	130.5	10	50	3000	40	0.1	40	0.2	10000	1
hetero24seed22	candidateIDs_27,18,7,24,2,14,12,32,11,35,5,4,19,36,34,13,31,23,33,29,16,20,6,30	10	-65	100	33	2	8	2	4	2	16.6666666666667	-30	1	1	1	1	2	0	32	-70	10	4.5e-05	5.5e-05	0	0.035	-80	0	-115	0.004	52	90.1	1073.2	0.952	0.2	-65	-65	0.00024	2	8	130.5	10	50	3000	40	0.1	40	0.2	10000	1
hetero24seed22	candidateIDs_27,18,7,24,2,14,12,32,11,35,5,4,19,36,34,13,31,23,33,29,16,20,6,30	10	-65	100	33	2	8	2	4	3	16.6666666666667	-30	1	1	1	1	2	0	32	-70	10	4.5e-05	5.5e-05	0	0.035	-80	0	-115	0.00148	38.63	273.4	1022	0.775	0.2	-65	-65	0.00024	2	8	130.5	10	50	3000	40	0.1	40	0.2	10000	1
hetero24seed22	candidateIDs_27,18,7,24,2,14,12,32,11,35,5,4,19,36,34,13,31,23,33,29,16,20,6,30	10	-65	100	33	2	8	2	4	4	16.6666666666667	-30	1	1	1	1	2	0	32	-70	10	4.5e-05	5.5e-05	0	0.035	-80	0	-115	0.00105333333333333	39.88	65.8	2600	0.629	0.2	-65	-65	0.00024	2	8	130.5	10	50	3000	40	0.1	40	0.2	10000	1
hetero24seed23	candidateIDs_36,18,30,35,12,7,6,32,31,23,13,16,2,24,14,34,11,5,33,29,19,20,4,27	10	-65	100	33	2	8	2	4	1	16.6666666666667	-30	1	1	1	1	2	0	32	-70	10	4.5e-05	5.5e-05	0	0.035	-80	0	-115	0.00266666666666667	52	90.1	1073.2	0.952	0.2	-65	-65	0.00024	2	8	130.5	10	50	3000	40	0.1	40	0.2	10000	1
hetero24seed23	candidateIDs_36,18,30,35,12,7,6,32,31,23,13,16,2,24,14,34,11,5,33,29,19,20,4,27	10	-65	100	33	2	8	2	4	2	16.6666666666667	-30	1	1	1	1	2	0	32	-70	10	4.5e-05	5.5e-05	0	0.035	-80	0	-115	0.004	52	90.1	1073.2	0.952	0.2	-65	-65	0.00024	2	8	130.5	10	50	3000	40	0.1	40	0.2	10000	1
hetero24seed23	candidateIDs_36,18,30,35,12,7,6,32,31,23,13,16,2,24,14,34,11,5,33,29,19,20,4,27	10	-65	100	33	2	8	2	4	3	16.6666666666667	-30	1	1	1	1	2	0	32	-70	10	4.5e-05	5.5e-05	0	0.035	-80	0	-115	0.00148	38.63	273.4	1022	0.775	0.2	-65	-65	0.00024	2	8	130.5	10	50	3000	40	0.1	40	0.2	10000	1
hetero24seed23	candidateIDs_36,18,30,35,12,7,6,32,31,23,13,16,2,24,14,34,11,5,33,29,19,20,4,27	10	-65	100	33	2	8	2	4	4	16.6666666666667	-30	1	1	1	1	2	0	32	-70	10	4.5e-05	5.5e-05	0	0.035	-80	0	-115	0.00105333333333333	39.88	65.8	2600	0.629	0.2	-65	-65	0.00024	2	8	130.5	10	50	3000	40	0.1	40	0.2	10000	1
hetero24seed0	candidateIDs_34,11,5,27,18,12,29,23,13,7,33,31,24,2,35,4,6,30,36,20,14,32,16,19	11	-64	100	33	2	8	2	4	1	16.6666666666667	-30	1	1	1	1	2	0	32	-70	10	4.5e-05	5.5e-05	0	0.035	-80	0	-115	0.00266666666666667	52	90.1	1073.2	0.952	0.2	-64	-64	0.00024	2	8	130.5	10	50	3000	40	0.1	40	0.2	10000	1
hetero24seed0	candidateIDs_34,11,5,27,18,12,29,23,13,7,33,31,24,2,35,4,6,30,36,20,14,32,16,19	11	-64	100	33	2	8	2	4	2	16.6666666666667	-30	1	1	1	1	2	0	32	-70	10	4.5e-05	5.5e-05	0	0.035	-80	0	-115	0.004	52	90.1	1073.2	0.952	0.2	-64	-64	0.00024	2	8	130.5	10	50	3000	40	0.1	40	0.2	10000	1
hetero24seed0	candidateIDs_34,11,5,27,18,12,29,23,13,7,33,31,24,2,35,4,6,30,36,20,14,32,16,19	11	-64	100	33	2	8	2	4	3	16.6666666666667	-30	1	1	1	1	2	0	32	-70	10	4.5e-05	5.5e-05	0	0.035	-80	0	-115	0.00148	38.63	273.4	1022	0.775	0.2	-64	-64	0.00024	2	8	130.5	10	50	3000	40	0.1	40	0.2	10000	1
hetero24seed0	candidateIDs_34,11,5,27,18,12,29,23,13,7,33,31,24,2,35,4,6,30,36,20,14,32,16,19	11	-64	100	33	2	8	2	4	4	16.6666666666667	-30	1	1	1	1	2	0	32	-70	10	4.5e-05	5.5e-05	0	0.035	-80	0	-115	0.00105333333333333	39.88	65.8	2600	0.629	0.2	-64	-64	0.00024	2	8	130.5	10	50	3000	40	0.1	40	0.2	10000	1
hetero24seed1	candidateIDs_5,24,11,31,7,12,32,20,6,35,13,14,2,29,18,16,30,27,19,36,4,33,23,34	11	-64	100	33	2	8	2	4	1	16.6666666666667	-30	1	1	1	1	2	0	32	-70	10	4.5e-05	5.5e-05	0	0.035	-80	0	-115	0.00266666666666667	52	90.1	1073.2	0.952	0.2	-64	-64	0.00024	2	8	130.5	10	50	3000	40	0.1	40	0.2	10000	1
hetero24seed1	candidateIDs_5,24,11,31,7,12,32,20,6,35,13,14,2,29,18,16,30,27,19,36,4,33,23,34	11	-64	100	33	2	8	2	4	2	16.6666666666667	-30	1	1	1	1	2	0	32	-70	10	4.5e-05	5.5e-05	0	0.035	-80	0	-115	0.004	52	90.1	1073.2	0.952	0.2	-64	-64	0.00024	2	8	130.5	10	50	3000	40	0.1	40	0.2	10000	1
hetero24seed1	candidateIDs_5,24,11,31,7,12,32,20,6,35,13,14,2,29,18,16,30,27,19,36,4,33,23,34	11	-64	100	33	2	8	2	4	3	16.6666666666667	-30	1	1	1	1	2	0	32	-70	10	4.5e-05	5.5e-05	0	0.035	-80	0	-115	0.00148	38.63	273.4	1022	0.775	0.2	-64	-64	0.00024	2	8	130.5	10	50	3000	40	0.1	40	0.2	10000	1
hetero24seed1	candidateIDs_5,24,11,31,7,12,32,20,6,35,13,14,2,29,18,16,30,27,19,36,4,33,23,34	11	-64	100	33	2	8	2	4	4	16.6666666666667	-30	1	1	1	1	2	0	32	-70	10	4.5e-05	5.5e-05	0	0.035	-80	0	-115	0.00105333333333333	39.88	65.8	2600	0.629	0.2	-64	-64	0.00024	2	8	130.5	10	50	3000	40	0.1	40	0.2	10000	1
hetero24seed2	candidateIDs_4,34,32,36,20,24,12,16,14,11,7,35,6,2,30,33,23,19,5,13,18,27,31,29	11	-64	100	33	2	8	2	4	1	16.6666666666667	-30	1	1	1	1	2	0	32	-70	10	4.5e-05	5.5e-05	0	0.035	-80	0	-115	0.00266666666666667	52	90.1	1073.2	0.952	0.2	-64	-64	0.00024	2	8	130.5	10	50	3000	40	0.1	40	0.2	10000	1
hetero24seed2	candidateIDs_4,34,32,36,20,24,12,16,14,11,7,35,6,2,30,33,23,19,5,13,18,27,31,29	11	-64	100	33	2	8	2	4	2	16.6666666666667	-30	1	1	1	1	2	0	32	-70	10	4.5e-05	5.5e-05	0	0.035	-80	0	-115	0.004	52	90.1	1073.2	0.952	0.2	-64	-64	0.00024	2	8	130.5	10	50	3000	40	0.1	40	0.2	10000	1
hetero24seed2	candidateIDs_4,34,32,36,20,24,12,16,14,11,7,35,6,2,30,33,23,19,5,13,18,27,31,29	11	-64	100	33	2	8	2	4	3	16.6666666666667	-30	1	1	1	1	2	0	32	-70	10	4.5e-05	5.5e-05	0	0.035	-80	0	-115	0.00148	38.63	273.4	1022	0.775	0.2	-64	-64	0.00024	2	8	130.5	10	50	3000	40	0.1	40	0.2	10000	1
hetero24seed2	candidateIDs_4,34,32,36,20,24,12,16,14,11,7,35,6,2,30,33,23,19,5,13,18,27,31,29	11	-64	100	33	2	8	2	4	4	16.6666666666667	-30	1	1	1	1	2	0	32	-70	10	4.5e-05	5.5e-05	0	0.035	-80	0	-115	0.00105333333333333	39.88	65.8	2600	0.629	0.2	-64	-64	0.00024	2	8	130.5	10	50	3000	40	0.1	40	0.2	10000	1
hetero24seed3	candidateIDs_29,18,14,12,36,13,31,23,33,5,32,35,16,19,6,2,30,27,20,24,34,4,7,11	11	-64	100	33	2	8	2	4	1	16.6666666666667	-30	1	1	1	1	2	0	32	-70	10	4.5e-05	5.5e-05	0	0.035	-80	0	-115	0.00266666666666667	52	90.1	1073.2	0.952	0.2	-64	-64	0.00024	2	8	130.5	10	50	3000	40	0.1	40	0.2	10000	1
hetero24seed3	candidateIDs_29,18,14,12,36,13,31,23,33,5,32,35,16,19,6,2,30,27,20,24,34,4,7,11	11	-64	100	33	2	8	2	4	2	16.6666666666667	-30	1	1	1	1	2	0	32	-70	10	4.5e-05	5.5e-05	0	0.035	-80	0	-115	0.004	52	90.1	1073.2	0.952	0.2	-64	-64	0.00024	2	8	130.5	10	50	3000	40	0.1	40	0.2	10000	1
hetero24seed3	candidateIDs_29,18,14,12,36,13,31,23,33,5,32,35,16,19,6,2,30,27,20,24,34,4,7,11	11	-64	100	33	2	8	2	4	3	16.6666666666667	-30	1	1	1	1	2	0	32	-70	10	4.5e-05	5.5e-05	0	0.035	-80	0	-115	0.00148	38.63	273.4	1022	0.775	0.2	-64	-64	0.00024	2	8	130.5	10	50	3000	40	0.1	40	0.2	10000	1
hetero24seed3	candidateIDs_29,18,14,12,36,13,31,23,33,5,32,35,16,19,6,2,30,27,20,24,34,4,7,11	11	-64	100	33	2	8	2	4	4	16.6666666666667	-30	1	1	1	1	2	0	32	-70	10	4.5e-05	5.5e-05	0	0.035	-80	0	-115	0.00105333333333333	39.88	65.8	2600	0.629	0.2	-64	-64	0.00024	2	8	130.5	10	50	3000	40	0.1	40	0.2	10000	1
hetero24seed4	candidateIDs_13,29,31,24,19,11,14,30,16,33,4,27,7,6,18,35,20,36,34,32,2,5,12,23	11	-64	100	33	2	8	2	4	1	16.6666666666667	-30	1	1	1	1	2	0	32	-70	10	4.5e-05	5.5e-05	0	0.035	-80	0	-115	0.00266666666666667	52	90.1	1073.2	0.952	0.2	-64	-64	0.00024	2	8	130.5	10	50	3000	40	0.1	40	0.2	10000	1
hetero24seed4	candidateIDs_13,29,31,24,19,11,14,30,16,33,4,27,7,6,18,35,20,36,34,32,2,5,12,23	11	-64	100	33	2	8	2	4	2	16.6666666666667	-30	1	1	1	1	2	0	32	-70	10	4.5e-05	5.5e-05	0	0.035	-80	0	-115	0.004	52	90.1	1073.2	0.952	0.2	-64	-64	0.00024	2	8	130.5	10	50	3000	40	0.1	40	0.2	10000	1
hetero24seed4	candidateIDs_13,29,31,24,19,11,14,30,16,33,4,27,7,6,18,35,20,36,34,32,2,5,12,23	11	-64	100	33	2	8	2	4	3	16.6666666666667	-30	1	1	1	1	2	0	32	-70	10	4.5e-05	5.5e-05	0	0.035	-80	0	-115	0.00148	38.63	273.4	1022	0.775	0.2	-64	-64	0.00024	2	8	130.5	10	50	3000	40	0.1	40	0.2	10000	1
hetero24seed4	candidateIDs_13,29,31,24,19,11,14,30,16,33,4,27,7,6,18,35,20,36,34,32,2,5,12,23	11	-64	100	33	2	8	2	4	4	16.6666666666667	-30	1	1	1	1	2	0	32	-70	10	4.5e-05	5.5e-05	0	0.035	-80	0	-115	0.00105333333333333	39.88	65.8	2600	0.629	0.2	-64	-64	0.00024	2	8	130.5	10	50	3000	40	0.1	40	0.2	10000	1
hetero24seed5	candidateIDs_18,23,16,5,2,36,34,27,35,30,14,29,20,7,13,32,33,11,31,19,12,4,24,6	11	-64	100	33	2	8	2	4	1	16.6666666666667	-30	1	1	1	1	2	0	32	-70	10	4.5e-05	5.5e-05	0	0.035	-80	0	-115	0.00266666666666667	52	90.1	1073.2	0.952	0.2	-64	-64	0.00024	2	8	130.5	10	50	3000	40	0.1	40	0.2	10000	1
hetero24seed5	candidateIDs_18,23,16,5,2,36,34,27,35,30,14,29,20,7,13,32,33,11,31,19,12,4,24,6	11	-64	100	33	2	8	2	4	2	16.6666666666667	-30	1	1	1	1	2	0	32	-70	10	4.5e-05	5.5e-05	0	0.035	-80	0	-115	0.004	52	90.1	1073.2	0.952	0.2	-64	-64	0.00024	2	8	130.5	10	50	3000	40	0.1	40	0.2	10000	1
hetero24seed5	candidateIDs_18,23,16,5,2,36,34,27,35,30,14,29,20,7,13,32,33,11,31,19,12,4,24,6	11	-64	100	33	2	8	2	4	3	16.6666666666667	-30	1	1	1	1	2	0	32	-70	10	4.5e-05	5.5e-05	0	0.035	-80	0	-115	0.00148	38.63	273.4	1022	0.775	0.2	-64	-64	0.00024	2	8	130.5	10	50	3000	40	0.1	40	0.2	10000	1
hetero24seed5	candidateIDs_18,23,16,5,2,36,34,27,35,30,14,29,20,7,13,32,33,11,31,19,12,4,24,6	11	-64	100	33	2	8	2	4	4	16.6666666666667	-30	1	1	1	1	2	0	32	-70	10	4.5e-05	5.5e-05	0	0.035	-80	0	-115	0.00105333333333333	39.88	65.8	2600	0.629	0.2	-64	-64	0.00024	2	8	130.5	10	50	3000	40	0.1	40	0.2	10000	1
hetero24seed6	candidateIDs_6,33,7,4,14,30,13,18,20,12,23,11,16,24,34,19,36,35,29,5,32,31,2,27	11	-64	100	33	2	8	2	4	1	16.6666666666667	-30	1	1	1	1	2	0	32	-70	10	4.5e-05	5.5e-05	0	0.035	-80	0	-115	0.00266666666666667	52	90.1	1073.2	0.952	0.2	-64	-64	0.00024	2	8	130.5	10	50	3000	40	0.1	40	0.2	10000	1
hetero24seed6	candidateIDs_6,33,7,4,14,30,13,18,20,12,23,11,16,24,34,19,36,35,29,5,32,31,2,27	11	-64	100	33	2	8	2	4	2	16.6666666666667	-30	1	1	1	1	2	0	32	-70	10	4.5e-05	5.5e-05	0	0.035	-80	0	-115	0.004	52	90.1	1073.2	0.952	0.2	-64	-64	0.00024	2	8	130.5	10	50	3000	40	0.1	40	0.2	10000	1
hetero24seed6	candidateIDs_6,33,7,4,14,30,13,18,20,12,23,11,16,24,34,19,36,35,29,5,32,31,2,27	11	-64	100	33	2	8	2	4	3	16.6666666666667	-30	1	1	1	1	2	0	32	-70	10	4.5e-05	5.5e-05	0	0.035	-80	0	-115	0.00148	38.63	273.4	1022	0.775	0.2	-64	-64	0.00024	2	8	130.5	10	50	3000	40	0.1	40	0.2	10000	1
hetero24seed6	candidateIDs_6,33,7,4,14,30,13,18,20,12,23,11,16,24,34,19,36,35,29,5,32,31,2,27	11	-64	100	33	2	8	2	4	4	16.6666666666667	-30	1	1	1	1	2	0	32	-70	10	4.5e-05	5.5e-05	0	0.035	-80	0	-115	0.00105333333333333	39.88	65.8	2600	0.629	0.2	-64	-64	0.00024	2	8	130.5	10	50	3000	40	0.1	40	0.2	10000	1
hetero24seed7	candidateIDs_32,23,13,2,29,35,14,24,20,5,30,16,12,11,36,33,18,6,4,19,27,31,34,7	11	-64	100	33	2	8	2	4	1	16.6666666666667	-30	1	1	1	1	2	0	32	-70	10	4.5e-05	5.5e-05	0	0.035	-80	0	-115	0.00266666666666667	52	90.1	1073.2	0.952	0.2	-64	-64	0.00024	2	8	130.5	10	50	3000	40	0.1	40	0.2	10000	1
hetero24seed7	candidateIDs_32,23,13,2,29,35,14,24,20,5,30,16,12,11,36,33,18,6,4,19,27,31,34,7	11	-64	100	33	2	8	2	4	2	16.6666666666667	-30	1	1	1	1	2	0	32	-70	10	4.5e-05	5.5e-05	0	0.035	-80	0	-115	0.004	52	90.1	1073.2	0.952	0.2	-64	-64	0.00024	2	8	130.5	10	50	3000	40	0.1	40	0.2	10000	1
hetero24seed7	candidateIDs_32,23,13,2,29,35,14,24,20,5,30,16,12,11,36,33,18,6,4,19,27,31,34,7	11	-64	100	33	2	8	2	4	3	16.6666666666667	-30	1	1	1	1	2	0	32	-70	10	4.5e-05	5.5e-05	0	0.035	-80	0	-115	0.00148	38.63	273.4	1022	0.775	0.2	-64	-64	0.00024	2	8	130.5	10	50	3000	40	0.1	40	0.2	10000	1
hetero24seed7	candidateIDs_32,23,13,2,29,35,14,24,20,5,30,16,12,11,36,33,18,6,4,19,27,31,34,7	11	-64	100	33	2	8	2	4	4	16.6666666666667	-30	1	1	1	1	2	0	32	-70	10	4.5e-05	5.5e-05	0	0.035	-80	0	-115	0.00105333333333333	39.88	65.8	2600	0.629	0.2	-64	-64	0.00024	2	8	130.5	10	50	3000	40	0.1	40	0.2	10000	1
hetero24seed8	candidateIDs_11,33,35,32,7,29,36,31,13,27,12,16,14,6,19,18,24,23,20,5,2,4,30,34	11	-64	100	33	2	8	2	4	1	16.6666666666667	-30	1	1	1	1	2	0	32	-70	10	4.5e-05	5.5e-05	0	0.035	-80	0	-115	0.00266666666666667	52	90.1	1073.2	0.952	0.2	-64	-64	0.00024	2	8	130.5	10	50	3000	40	0.1	40	0.2	10000	1
hetero24seed8	candidateIDs_11,33,35,32,7,29,36,31,13,27,12,16,14,6,19,18,24,23,20,5,2,4,30,34	11	-64	100	33	2	8	2	4	2	16.6666666666667	-30	1	1	1	1	2	0	32	-70	10	4.5e-05	5.5e-05	0	0.035	-80	0	-115	0.004	52	90.1	1073.2	0.952	0.2	-64	-64	0.00024	2	8	130.5	10	50	3000	40	0.1	40	0.2	10000	1
hetero24seed8	candidateIDs_11,33,35,32,7,29,36,31,13,27,12,16,14,6,19,18,24,23,20,5,2,4,30,34	11	-64	100	33	2	8	2	4	3	16.6666666666667	-30	1	1	1	1	2	0	32	-70	10	4.5e-05	5.5e-05	0	0.035	-80	0	-115	0.00148	38.63	273.4	1022	0.775	0.2	-64	-64	0.00024	2	8	130.5	10	50	3000	40	0.1	40	0.2	10000	1
hetero24seed8	candidateIDs_11,33,35,32,7,29,36,31,13,27,12,16,14,6,19,18,24,23,20,5,2,4,30,34	11	-64	100	33	2	8	2	4	4	16.6666666666667	-30	1	1	1	1	2	0	32	-70	10	4.5e-05	5.5e-05	0	0.035	-80	0	-115	0.00105333333333333	39.88	65.8	2600	0.629	0.2	-64	-64	0.00024	2	8	130.5	10	50	3000	40	0.1	40	0.2	10000	1
hetero24seed9	candidateIDs_2,23,14,6,7,18,11,13,16,33,12,36,5,4,31,27,30,34,24,32,35,19,29,20	11	-64	100	33	2	8	2	4	1	16.6666666666667	-30	1	1	1	1	2	0	32	-70	10	4.5e-05	5.5e-05	0	0.035	-80	0	-115	0.00266666666666667	52	90.1	1073.2	0.952	0.2	-64	-64	0.00024	2	8	130.5	10	50	3000	40	0.1	40	0.2	10000	1
hetero24seed9	candidateIDs_2,23,14,6,7,18,11,13,16,33,12,36,5,4,31,27,30,34,24,32,35,19,29,20	11	-64	100	33	2	8	2	4	2	16.6666666666667	-30	1	1	1	1	2	0	32	-70	10	4.5e-05	5.5e-05	0	0.035	-80	0	-115	0.004	52	90.1	1073.2	0.952	0.2	-64	-64	0.00024	2	8	130.5	10	50	3000	40	0.1	40	0.2	10000	1
hetero24seed9	candidateIDs_2,23,14,6,7,18,11,13,16,33,12,36,5,4,31,27,30,34,24,32,35,19,29,20	11	-64	100	33	2	8	2	4	3	16.6666666666667	-30	1	1	1	1	2	0	32	-70	10	4.5e-05	5.5e-05	0	0.035	-80	0	-115	0.00148	38.63	273.4	1022	0.775	0.2	-64	-64	0.00024	2	8	130.5	10	50	3000	40	0.1	40	0.2	10000	1
hetero24seed9	candidateIDs_2,23,14,6,7,18,11,13,16,33,12,36,5,4,31,27,30,34,24,32,35,19,29,20	11	-64	100	33	2	8	2	4	4	16.6666666666667	-30	1	1	1	1	2	0	32	-70	10	4.5e-05	5.5e-05	0	0.035	-80	0	-115	0.00105333333333333	39.88	65.8	2600	0.629	0.2	-64	-64	0.00024	2	8	130.5	10	50	3000	40	0.1	40	0.2	10000	1
hetero24seed10	candidateIDs_20,4,16,34,14,12,11,30,35,7,23,33,27,5,36,18,32,29,6,13,2,24,31,19	11	-64	100	33	2	8	2	4	1	16.6666666666667	-30	1	1	1	1	2	0	32	-70	10	4.5e-05	5.5e-05	0	0.035	-80	0	-115	0.00266666666666667	52	90.1	1073.2	0.952	0.2	-64	-64	0.00024	2	8	130.5	10	50	3000	40	0.1	40	0.2	10000	1
hetero24seed10	candidateIDs_20,4,16,34,14,12,11,30,35,7,23,33,27,5,36,18,32,29,6,13,2,24,31,19	11	-64	100	33	2	8	2	4	2	16.6666666666667	-30	1	1	1	1	2	0	32	-70	10	4.5e-05	5.5e-05	0	0.035	-80	0	-115	0.004	52	90.1	1073.2	0.952	0.2	-64	-64	0.00024	2	8	130.5	10	50	3000	40	0.1	40	0.2	10000	1
hetero24seed10	candidateIDs_20,4,16,34,14,12,11,30,35,7,23,33,27,5,36,18,32,29,6,13,2,24,31,19	11	-64	100	33	2	8	2	4	3	16.6666666666667	-30	1	1	1	1	2	0	32	-70	10	4.5e-05	5.5e-05	0	0.035	-80	0	-115	0.00148	38.63	273.4	1022	0.775	0.2	-64	-64	0.00024	2	8	130.5	10	50	3000	40	0.1	40	0.2	10000	1
hetero24seed10	candidateIDs_20,4,16,34,14,12,11,30,35,7,23,33,27,5,36,18,32,29,6,13,2,24,31,19	11	-64	100	33	2	8	2	4	4	16.6666666666667	-30	1	1	1	1	2	0	32	-70	10	4.5e-05	5.5e-05	0	0.035	-80	0	-115	0.00105333333333333	39.88	65.8	2600	0.629	0.2	-64	-64	0.00024	2	8	130.5	10	50	3000	40	0.1	40	0.2	10000	1
hetero24seed11	candidateIDs_12,4,29,19,30,32,24,2,31,36,35,7,5,11,13,27,6,18,33,34,16,23,20,14	11	-64	100	33	2	8	2	4	1	16.6666666666667	-30	1	1	1	1	2	0	32	-70	10	4.5e-05	5.5e-05	0	0.035	-80	0	-115	0.00266666666666667	52	90.1	1073.2	0.952	0.2	-64	-64	0.00024	2	8	130.5	10	50	3000	40	0.1	40	0.2	10000	1
hetero24seed11	candidateIDs_12,4,29,19,30,32,24,2,31,36,35,7,5,11,13,27,6,18,33,34,16,23,20,14	11	-64	100	33	2	8	2	4	2	16.6666666666667	-30	1	1	1	1	2	0	32	-70	10	4.5e-05	5.5e-05	0	0.035	-80	0	-115	0.004	52	90.1	1073.2	0.952	0.2	-64	-64	0.00024	2	8	130.5	10	50	3000	40	0.1	40	0.2	10000	1
hetero24seed11	candidateIDs_12,4,29,19,30,32,24,2,31,36,35,7,5,11,13,27,6,18,33,34,16,23,20,14	11	-64	100	33	2	8	2	4	3	16.6666666666667	-30	1	1	1	1	2	0	32	-70	10	4.5e-05	5.5e-05	0	0.035	-80	0	-115	0.00148	38.63	273.4	1022	0.775	0.2	-64	-64	0.00024	2	8	130.5	10	50	3000	40	0.1	40	0.2	10000	1
hetero24seed11	candidateIDs_12,4,29,19,30,32,24,2,31,36,35,7,5,11,13,27,6,18,33,34,16,23,20,14	11	-64	100	33	2	8	2	4	4	16.6666666666667	-30	1	1	1	1	2	0	32	-70	10	4.5e-05	5.5e-05	0	0.035	-80	0	-115	0.00105333333333333	39.88	65.8	2600	0.629	0.2	-64	-64	0.00024	2	8	130.5	10	50	3000	40	0.1	40	0.2	10000	1
hetero24seed12	candidateIDs_24,7,34,13,36,35,16,2,32,5,18,30,27,6,29,19,4,33,31,23,12,11,20,14	11	-64	100	33	2	8	2	4	1	16.6666666666667	-30	1	1	1	1	2	0	32	-70	10	4.5e-05	5.5e-05	0	0.035	-80	0	-115	0.00266666666666667	52	90.1	1073.2	0.952	0.2	-64	-64	0.00024	2	8	130.5	10	50	3000	40	0.1	40	0.2	10000	1
hetero24seed12	candidateIDs_24,7,34,13,36,35,16,2,32,5,18,30,27,6,29,19,4,33,31,23,12,11,20,14	11	-64	100	33	2	8	2	4	2	16.6666666666667	-30	1	1	1	1	2	0	32	-70	10	4.5e-05	5.5e-05	0	0.035	-80	0	-115	0.004	52	90.1	1073.2	0.952	0.2	-64	-64	0.00024	2	8	130.5	10	50	3000	40	0.1	40	0.2	10000	1
hetero24seed12	candidateIDs_24,7,34,13,36,35,16,2,32,5,18,30,27,6,29,19,4,33,31,23,12,11,20,14	11	-64	100	33	2	8	2	4	3	16.6666666666667	-30	1	1	1	1	2	0	32	-70	10	4.5e-05	5.5e-05	0	0.035	-80	0	-115	0.00148	38.63	273.4	1022	0.775	0.2	-64	-64	0.00024	2	8	130.5	10	50	3000	40	0.1	40	0.2	10000	1
hetero24seed12	candidateIDs_24,7,34,13,36,35,16,2,32,5,18,30,27,6,29,19,4,33,31,23,12,11,20,14	11	-64	100	33	2	8	2	4	4	16.6666666666667	-30	1	1	1	1	2	0	32	-70	10	4.5e-05	5.5e-05	0	0.035	-80	0	-115	0.00105333333333333	39.88	65.8	2600	0.629	0.2	-64	-64	0.00024	2	8	130.5	10	50	3000	40	0.1	40	0.2	10000	1
hetero24seed13	candidateIDs_31,18,20,34,4,29,19,35,30,32,24,11,12,14,27,16,13,2,5,23,36,33,6,7	11	-64	100	33	2	8	2	4	1	16.6666666666667	-30	1	1	1	1	2	0	32	-70	10	4.5e-05	5.5e-05	0	0.035	-80	0	-115	0.00266666666666667	52	90.1	1073.2	0.952	0.2	-64	-64	0.00024	2	8	130.5	10	50	3000	40	0.1	40	0.2	10000	1
hetero24seed13	candidateIDs_31,18,20,34,4,29,19,35,30,32,24,11,12,14,27,16,13,2,5,23,36,33,6,7	11	-64	100	33	2	8	2	4	2	16.6666666666667	-30	1	1	1	1	2	0	32	-70	10	4.5e-05	5.5e-05	0	0.035	-80	0	-115	0.004	52	90.1	1073.2	0.952	0.2	-64	-64	0.00024	2	8	130.5	10	50	3000	40	0.1	40	0.2	10000	1
hetero24seed13	candidateIDs_31,18,20,34,4,29,19,35,30,32,24,11,12,14,27,16,13,2,5,23,36,33,6,7	11	-64	100	33	2	8	2	4	3	16.6666666666667	-30	1	1	1	1	2	0	32	-70	10	4.5e-05	5.5e-05	0	0.035	-80	0	-115	0.00148	38.63	273.4	1022	0.775	0.2	-64	-64	0.00024	2	8	130.5	10	50	3000	40	0.1	40	0.2	10000	1
hetero24seed13	candidateIDs_31,18,20,34,4,29,19,35,30,32,24,11,12,14,27,16,13,2,5,23,36,33,6,7	11	-64	100	33	2	8	2	4	4	16.6666666666667	-30	1	1	1	1	2	0	32	-70	10	4.5e-05	5.5e-05	0	0.035	-80	0	-115	0.00105333333333333	39.88	65.8	2600	0.629	0.2	-64	-64	0.00024	2	8	130.5	10	50	3000	40	0.1	40	0.2	10000	1
hetero24seed14	candidateIDs_23,6,34,27,16,35,7,13,19,30,36,12,2,20,14,24,31,32,4,18,5,33,29,11	11	-64	100	33	2	8	2	4	1	16.6666666666667	-30	1	1	1	1	2	0	32	-70	10	4.5e-05	5.5e-05	0	0.035	-80	0	-115	0.00266666666666667	52	90.1	1073.2	0.952	0.2	-64	-64	0.00024	2	8	130.5	10	50	3000	40	0.1	40	0.2	10000	1
hetero24seed14	candidateIDs_23,6,34,27,16,35,7,13,19,30,36,12,2,20,14,24,31,32,4,18,5,33,29,11	11	-64	100	33	2	8	2	4	2	16.6666666666667	-30	1	1	1	1	2	0	32	-70	10	4.5e-05	5.5e-05	0	0.035	-80	0	-115	0.004	52	90.1	1073.2	0.952	0.2	-64	-64	0.00024	2	8	130.5	10	50	3000	40	0.1	40	0.2	10000	1
hetero24seed14	candidateIDs_23,6,34,27,16,35,7,13,19,30,36,12,2,20,14,24,31,32,4,18,5,33,29,11	11	-64	100	33	2	8	2	4	3	16.6666666666667	-30	1	1	1	1	2	0	32	-70	10	4.5e-05	5.5e-05	0	0.035	-80	0	-115	0.00148	38.63	273.4	1022	0.775	0.2	-64	-64	0.00024	2	8	130.5	10	50	3000	40	0.1	40	0.2	10000	1
hetero24seed14	candidateIDs_23,6,34,27,16,35,7,13,19,30,36,12,2,20,14,24,31,32,4,18,5,33,29,11	11	-64	100	33	2	8	2	4	4	16.6666666666667	-30	1	1	1	1	2	0	32	-70	10	4.5e-05	5.5e-05	0	0.035	-80	0	-115	0.00105333333333333	39.88	65.8	2600	0.629	0.2	-64	-64	0.00024	2	8	130.5	10	50	3000	40	0.1	40	0.2	10000	1
hetero24seed15	candidateIDs_31,30,5,14,29,4,32,27,16,19,7,13,12,6,34,36,11,20,35,24,2,23,18,33	11	-64	100	33	2	8	2	4	1	16.6666666666667	-30	1	1	1	1	2	0	32	-70	10	4.5e-05	5.5e-05	0	0.035	-80	0	-115	0.00266666666666667	52	90.1	1073.2	0.952	0.2	-64	-64	0.00024	2	8	130.5	10	50	3000	40	0.1	40	0.2	10000	1
hetero24seed15	candidateIDs_31,30,5,14,29,4,32,27,16,19,7,13,12,6,34,36,11,20,35,24,2,23,18,33	11	-64	100	33	2	8	2	4	2	16.6666666666667	-30	1	1	1	1	2	0	32	-70	10	4.5e-05	5.5e-05	0	0.035	-80	0	-115	0.004	52	90.1	1073.2	0.952	0.2	-64	-64	0.00024	2	8	130.5	10	50	3000	40	0.1	40	0.2	10000	1
hetero24seed15	candidateIDs_31,30,5,14,29,4,32,27,16,19,7,13,12,6,34,36,11,20,35,24,2,23,18,33	11	-64	100	33	2	8	2	4	3	16.6666666666667	-30	1	1	1	1	2	0	32	-70	10	4.5e-05	5.5e-05	0	0.035	-80	0	-115	0.00148	38.63	273.4	1022	0.775	0.2	-64	-64	0.00024	2	8	130.5	10	50	3000	40	0.1	40	0.2	10000	1
hetero24seed15	candidateIDs_31,30,5,14,29,4,32,27,16,19,7,13,12,6,34,36,11,20,35,24,2,23,18,33	11	-64	100	33	2	8	2	4	4	16.6666666666667	-30	1	1	1	1	2	0	32	-70	10	4.5e-05	5.5e-05	0	0.035	-80	0	-115	0.00105333333333333	39.88	65.8	2600	0.629	0.2	-64	-64	0.00024	2	8	130.5	10	50	3000	40	0.1	40	0.2	10000	1
hetero24seed16	candidateIDs_6,14,19,33,23,13,31,11,2,24,27,7,32,30,36,4,5,18,35,12,29,20,34,16	11	-64	100	33	2	8	2	4	1	16.6666666666667	-30	1	1	1	1	2	0	32	-70	10	4.5e-05	5.5e-05	0	0.035	-80	0	-115	0.00266666666666667	52	90.1	1073.2	0.952	0.2	-64	-64	0.00024	2	8	130.5	10	50	3000	40	0.1	40	0.2	10000	1
hetero24seed16	candidateIDs_6,14,19,33,23,13,31,11,2,24,27,7,32,30,36,4,5,18,35,12,29,20,34,16	11	-64	100	33	2	8	2	4	2	16.6666666666667	-30	1	1	1	1	2	0	32	-70	10	4.5e-05	5.5e-05	0	0.035	-80	0	-115	0.004	52	90.1	1073.2	0.952	0.2	-64	-64	0.00024	2	8	130.5	10	50	3000	40	0.1	40	0.2	10000	1
hetero24seed16	candidateIDs_6,14,19,33,23,13,31,11,2,24,27,7,32,30,36,4,5,18,35,12,29,20,34,16	11	-64	100	33	2	8	2	4	3	16.6666666666667	-30	1	1	1	1	2	0	32	-70	10	4.5e-05	5.5e-05	0	0.035	-80	0	-115	0.00148	38.63	273.4	1022	0.775	0.2	-64	-64	0.00024	2	8	130.5	10	50	3000	40	0.1	40	0.2	10000	1
hetero24seed16	candidateIDs_6,14,19,33,23,13,31,11,2,24,27,7,32,30,36,4,5,18,35,12,29,20,34,16	11	-64	100	33	2	8	2	4	4	16.6666666666667	-30	1	1	1	1	2	0	32	-70	10	4.5e-05	5.5e-05	0	0.035	-80	0	-115	0.00105333333333333	39.88	65.8	2600	0.629	0.2	-64	-64	0.00024	2	8	130.5	10	50	3000	40	0.1	40	0.2	10000	1
hetero24seed17	candidateIDs_14,24,19,6,5,32,2,33,16,35,31,4,29,34,13,30,12,27,11,7,36,20,23,18	11	-64	100	33	2	8	2	4	1	16.6666666666667	-30	1	1	1	1	2	0	32	-70	10	4.5e-05	5.5e-05	0	0.035	-80	0	-115	0.00266666666666667	52	90.1	1073.2	0.952	0.2	-64	-64	0.00024	2	8	130.5	10	50	3000	40	0.1	40	0.2	10000	1
hetero24seed17	candidateIDs_14,24,19,6,5,32,2,33,16,35,31,4,29,34,13,30,12,27,11,7,36,20,23,18	11	-64	100	33	2	8	2	4	2	16.6666666666667	-30	1	1	1	1	2	0	32	-70	10	4.5e-05	5.5e-05	0	0.035	-80	0	-115	0.004	52	90.1	1073.2	0.952	0.2	-64	-64	0.00024	2	8	130.5	10	50	3000	40	0.1	40	0.2	10000	1
hetero24seed17	candidateIDs_14,24,19,6,5,32,2,33,16,35,31,4,29,34,13,30,12,27,11,7,36,20,23,18	11	-64	100	33	2	8	2	4	3	16.6666666666667	-30	1	1	1	1	2	0	32	-70	10	4.5e-05	5.5e-05	0	0.035	-80	0	-115	0.00148	38.63	273.4	1022	0.775	0.2	-64	-64	0.00024	2	8	130.5	10	50	3000	40	0.1	40	0.2	10000	1
hetero24seed17	candidateIDs_14,24,19,6,5,32,2,33,16,35,31,4,29,34,13,30,12,27,11,7,36,20,23,18	11	-64	100	33	2	8	2	4	4	16.6666666666667	-30	1	1	1	1	2	0	32	-70	10	4.5e-05	5.5e-05	0	0.035	-80	0	-115	0.00105333333333333	39.88	65.8	2600	0.629	0.2	-64	-64	0.00024	2	8	130.5	10	50	3000	40	0.1	40	0.2	10000	1
hetero24seed18	candidateIDs_23,16,24,6,31,14,27,34,4,18,2,32,12,29,33,20,11,35,36,19,7,30,5,13	11	-64	100	33	2	8	2	4	1	16.6666666666667	-30	1	1	1	1	2	0	32	-70	10	4.5e-05	5.5e-05	0	0.035	-80	0	-115	0.00266666666666667	52	90.1	1073.2	0.952	0.2	-64	-64	0.00024	2	8	130.5	10	50	3000	40	0.1	40	0.2	10000	1
hetero24seed18	candidateIDs_23,16,24,6,31,14,27,34,4,18,2,32,12,29,33,20,11,35,36,19,7,30,5,13	11	-64	100	33	2	8	2	4	2	16.6666666666667	-30	1	1	1	1	2	0	32	-70	10	4.5e-05	5.5e-05	0	0.035	-80	0	-115	0.004	52	90.1	1073.2	0.952	0.2	-64	-64	0.00024	2	8	130.5	10	50	3000	40	0.1	40	0.2	10000	1
hetero24seed18	candidateIDs_23,16,24,6,31,14,27,34,4,18,2,32,12,29,33,20,11,35,36,19,7,30,5,13	11	-64	100	33	2	8	2	4	3	16.6666666666667	-30	1	1	1	1	2	0	32	-70	10	4.5e-05	5.5e-05	0	0.035	-80	0	-115	0.00148	38.63	273.4	1022	0.775	0.2	-64	-64	0.00024	2	8	130.5	10	50	3000	40	0.1	40	0.2	10000	1
hetero24seed18	candidateIDs_23,16,24,6,31,14,27,34,4,18,2,32,12,29,33,20,11,35,36,19,7,30,5,13	11	-64	100	33	2	8	2	4	4	16.6666666666667	-30	1	1	1	1	2	0	32	-70	10	4.5e-05	5.5e-05	0	0.035	-80	0	-115	0.00105333333333333	39.88	65.8	2600	0.629	0.2	-64	-64	0.00024	2	8	130.5	10	50	3000	40	0.1	40	0.2	10000	1
hetero24seed19	candidateIDs_11,2,24,6,29,18,23,5,7,33,31,27,30,20,19,36,16,12,32,4,35,13,34,14	11	-64	100	33	2	8	2	4	1	16.6666666666667	-30	1	1	1	1	2	0	32	-70	10	4.5e-05	5.5e-05	0	0.035	-80	0	-115	0.00266666666666667	52	90.1	1073.2	0.952	0.2	-64	-64	0.00024	2	8	130.5	10	50	3000	40	0.1	40	0.2	10000	1
hetero24seed19	candidateIDs_11,2,24,6,29,18,23,5,7,33,31,27,30,20,19,36,16,12,32,4,35,13,34,14	11	-64	100	33	2	8	2	4	2	16.6666666666667	-30	1	1	1	1	2	0	32	-70	10	4.5e-05	5.5e-05	0	0.035	-80	0	-115	0.004	52	90.1	1073.2	0.952	0.2	-64	-64	0.00024	2	8	130.5	10	50	3000	40	0.1	40	0.2	10000	1
hetero24seed19	candidateIDs_11,2,24,6,29,18,23,5,7,33,31,27,30,20,19,36,16,12,32,4,35,13,34,14	11	-64	100	33	2	8	2	4	3	16.6666666666667	-30	1	1	1	1	2	0	32	-70	10	4.5e-05	5.5e-05	0	0.035	-80	0	-115	0.00148	38.63	273.4	1022	0.775	0.2	-64	-64	0.00024	2	8	130.5	10	50	3000	40	0.1	40	0.2	10000	1
hetero24seed19	candidateIDs_11,2,24,6,29,18,23,5,7,33,31,27,30,20,19,36,16,12,32,4,35,13,34,14	11	-64	100	33	2	8	2	4	4	16.6666666666667	-30	1	1	1	1	2	0	32	-70	10	4.5e-05	5.5e-05	0	0.035	-80	0	-115	0.00105333333333333	39.88	65.8	2600	0.629	0.2	-64	-64	0.00024	2	8	130.5	10	50	3000	40	0.1	40	0.2	10000	1
hetero24seed20	candidateIDs_7,27,29,36,16,31,32,18,12,13,35,2,14,11,19,30,24,20,6,23,33,5,4,34	11	-64	100	33	2	8	2	4	1	16.6666666666667	-30	1	1	1	1	2	0	32	-70	10	4.5e-05	5.5e-05	0	0.035	-80	0	-115	0.00266666666666667	52	90.1	1073.2	0.952	0.2	-64	-64	0.00024	2	8	130.5	10	50	3000	40	0.1	40	0.2	10000	1
hetero24seed20	candidateIDs_7,27,29,36,16,31,32,18,12,13,35,2,14,11,19,30,24,20,6,23,33,5,4,34	11	-64	100	33	2	8	2	4	2	16.6666666666667	-30	1	1	1	1	2	0	32	-70	10	4.5e-05	5.5e-05	0	0.035	-80	0	-115	0.004	52	90.1	1073.2	0.952	0.2	-64	-64	0.00024	2	8	130.5	10	50	3000	40	0.1	40	0.2	10000	1
hetero24seed20	candidateIDs_7,27,29,36,16,31,32,18,12,13,35,2,14,11,19,30,24,20,6,23,33,5,4,34	11	-64	100	33	2	8	2	4	3	16.6666666666667	-30	1	1	1	1	2	0	32	-70	10	4.5e-05	5.5e-05	0	0.035	-80	0	-115	0.00148	38.63	273.4	1022	0.775	0.2	-64	-64	0.00024	2	8	130.5	10	50	3000	40	0.1	40	0.2	10000	1
hetero24seed20	candidateIDs_7,27,29,36,16,31,32,18,12,13,35,2,14,11,19,30,24,20,6,23,33,5,4,34	11	-64	100	33	2	8	2	4	4	16.6666666666667	-30	1	1	1	1	2	0	32	-70	10	4.5e-05	5.5e-05	0	0.035	-80	0	-115	0.00105333333333333	39.88	65.8	2600	0.629	0.2	-64	-64	0.00024	2	8	130.5	10	50	3000	40	0.1	40	0.2	10000	1
hetero24seed21	candidateIDs_6,2,11,18,20,23,7,35,4,12,14,32,33,24,16,13,34,5,29,31,36,27,19,30	11	-64	100	33	2	8	2	4	1	16.6666666666667	-30	1	1	1	1	2	0	32	-70	10	4.5e-05	5.5e-05	0	0.035	-80	0	-115	0.00266666666666667	52	90.1	1073.2	0.952	0.2	-64	-64	0.00024	2	8	130.5	10	50	3000	40	0.1	40	0.2	10000	1
hetero24seed21	candidateIDs_6,2,11,18,20,23,7,35,4,12,14,32,33,24,16,13,34,5,29,31,36,27,19,30	11	-64	100	33	2	8	2	4	2	16.6666666666667	-30	1	1	1	1	2	0	32	-70	10	4.5e-05	5.5e-05	0	0.035	-80	0	-115	0.004	52	90.1	1073.2	0.952	0.2	-64	-64	0.00024	2	8	130.5	10	50	3000	40	0.1	40	0.2	10000	1
hetero24seed21	candidateIDs_6,2,11,18,20,23,7,35,4,12,14,32,33,24,16,13,34,5,29,31,36,27,19,30	11	-64	100	33	2	8	2	4	3	16.6666666666667	-30	1	1	1	1	2	0	32	-70	10	4.5e-05	5.5e-05	0	0.035	-80	0	-115	0.00148	38.63	273.4	1022	0.775	0.2	-64	-64	0.00024	2	8	130.5	10	50	3000	40	0.1	40	0.2	10000	1
hetero24seed21	candidateIDs_6,2,11,18,20,23,7,35,4,12,14,32,33,24,16,13,34,5,29,31,36,27,19,30	11	-64	100	33	2	8	2	4	4	16.6666666666667	-30	1	1	1	1	2	0	32	-70	10	4.5e-05	5.5e-05	0	0.035	-80	0	-115	0.00105333333333333	39.88	65.8	2600	0.629	0.2	-64	-64	0.00024	2	8	130.5	10	50	3000	40	0.1	40	0.2	10000	1
hetero24seed22	candidateIDs_27,18,7,24,2,14,12,32,11,35,5,4,19,36,34,13,31,23,33,29,16,20,6,30	11	-64	100	33	2	8	2	4	1	16.6666666666667	-30	1	1	1	1	2	0	32	-70	10	4.5e-05	5.5e-05	0	0.035	-80	0	-115	0.00266666666666667	52	90.1	1073.2	0.952	0.2	-64	-64	0.00024	2	8	130.5	10	50	3000	40	0.1	40	0.2	10000	1
hetero24seed22	candidateIDs_27,18,7,24,2,14,12,32,11,35,5,4,19,36,34,13,31,23,33,29,16,20,6,30	11	-64	100	33	2	8	2	4	2	16.6666666666667	-30	1	1	1	1	2	0	32	-70	10	4.5e-05	5.5e-05	0	0.035	-80	0	-115	0.004	52	90.1	1073.2	0.952	0.2	-64	-64	0.00024	2	8	130.5	10	50	3000	40	0.1	40	0.2	10000	1
hetero24seed22	candidateIDs_27,18,7,24,2,14,12,32,11,35,5,4,19,36,34,13,31,23,33,29,16,20,6,30	11	-64	100	33	2	8	2	4	3	16.6666666666667	-30	1	1	1	1	2	0	32	-70	10	4.5e-05	5.5e-05	0	0.035	-80	0	-115	0.00148	38.63	273.4	1022	0.775	0.2	-64	-64	0.00024	2	8	130.5	10	50	3000	40	0.1	40	0.2	10000	1
hetero24seed22	candidateIDs_27,18,7,24,2,14,12,32,11,35,5,4,19,36,34,13,31,23,33,29,16,20,6,30	11	-64	100	33	2	8	2	4	4	16.6666666666667	-30	1	1	1	1	2	0	32	-70	10	4.5e-05	5.5e-05	0	0.035	-80	0	-115	0.00105333333333333	39.88	65.8	2600	0.629	0.2	-64	-64	0.00024	2	8	130.5	10	50	3000	40	0.1	40	0.2	10000	1
hetero24seed23	candidateIDs_36,18,30,35,12,7,6,32,31,23,13,16,2,24,14,34,11,5,33,29,19,20,4,27	11	-64	100	33	2	8	2	4	1	16.6666666666667	-30	1	1	1	1	2	0	32	-70	10	4.5e-05	5.5e-05	0	0.035	-80	0	-115	0.00266666666666667	52	90.1	1073.2	0.952	0.2	-64	-64	0.00024	2	8	130.5	10	50	3000	40	0.1	40	0.2	10000	1
hetero24seed23	candidateIDs_36,18,30,35,12,7,6,32,31,23,13,16,2,24,14,34,11,5,33,29,19,20,4,27	11	-64	100	33	2	8	2	4	2	16.6666666666667	-30	1	1	1	1	2	0	32	-70	10	4.5e-05	5.5e-05	0	0.035	-80	0	-115	0.004	52	90.1	1073.2	0.952	0.2	-64	-64	0.00024	2	8	130.5	10	50	3000	40	0.1	40	0.2	10000	1
hetero24seed23	candidateIDs_36,18,30,35,12,7,6,32,31,23,13,16,2,24,14,34,11,5,33,29,19,20,4,27	11	-64	100	33	2	8	2	4	3	16.6666666666667	-30	1	1	1	1	2	0	32	-70	10	4.5e-05	5.5e-05	0	0.035	-80	0	-115	0.00148	38.63	273.4	1022	0.775	0.2	-64	-64	0.00024	2	8	130.5	10	50	3000	40	0.1	40	0.2	10000	1
hetero24seed23	candidateIDs_36,18,30,35,12,7,6,32,31,23,13,16,2,24,14,34,11,5,33,29,19,20,4,27	11	-64	100	33	2	8	2	4	4	16.6666666666667	-30	1	1	1	1	2	0	32	-70	10	4.5e-05	5.5e-05	0	0.035	-80	0	-115	0.00105333333333333	39.88	65.8	2600	0.629	0.2	-64	-64	0.00024	2	8	130.5	10	50	3000	40	0.1	40	0.2	10000	1
hetero24seed0	candidateIDs_34,11,5,27,18,12,29,23,13,7,33,31,24,2,35,4,6,30,36,20,14,32,16,19	12	-63	100	33	2	8	2	4	1	16.6666666666667	-30	1	1	1	1	2	0	32	-70	10	4.5e-05	5.5e-05	0	0.035	-80	0	-115	0.00266666666666667	52	90.1	1073.2	0.952	0.2	-63	-63	0.00024	2	8	130.5	10	50	3000	40	0.1	40	0.2	10000	1
hetero24seed0	candidateIDs_34,11,5,27,18,12,29,23,13,7,33,31,24,2,35,4,6,30,36,20,14,32,16,19	12	-63	100	33	2	8	2	4	2	16.6666666666667	-30	1	1	1	1	2	0	32	-70	10	4.5e-05	5.5e-05	0	0.035	-80	0	-115	0.004	52	90.1	1073.2	0.952	0.2	-63	-63	0.00024	2	8	130.5	10	50	3000	40	0.1	40	0.2	10000	1
hetero24seed0	candidateIDs_34,11,5,27,18,12,29,23,13,7,33,31,24,2,35,4,6,30,36,20,14,32,16,19	12	-63	100	33	2	8	2	4	3	16.6666666666667	-30	1	1	1	1	2	0	32	-70	10	4.5e-05	5.5e-05	0	0.035	-80	0	-115	0.00148	38.63	273.4	1022	0.775	0.2	-63	-63	0.00024	2	8	130.5	10	50	3000	40	0.1	40	0.2	10000	1
hetero24seed0	candidateIDs_34,11,5,27,18,12,29,23,13,7,33,31,24,2,35,4,6,30,36,20,14,32,16,19	12	-63	100	33	2	8	2	4	4	16.6666666666667	-30	1	1	1	1	2	0	32	-70	10	4.5e-05	5.5e-05	0	0.035	-80	0	-115	0.00105333333333333	39.88	65.8	2600	0.629	0.2	-63	-63	0.00024	2	8	130.5	10	50	3000	40	0.1	40	0.2	10000	1
hetero24seed1	candidateIDs_5,24,11,31,7,12,32,20,6,35,13,14,2,29,18,16,30,27,19,36,4,33,23,34	12	-63	100	33	2	8	2	4	1	16.6666666666667	-30	1	1	1	1	2	0	32	-70	10	4.5e-05	5.5e-05	0	0.035	-80	0	-115	0.00266666666666667	52	90.1	1073.2	0.952	0.2	-63	-63	0.00024	2	8	130.5	10	50	3000	40	0.1	40	0.2	10000	1
hetero24seed1	candidateIDs_5,24,11,31,7,12,32,20,6,35,13,14,2,29,18,16,30,27,19,36,4,33,23,34	12	-63	100	33	2	8	2	4	2	16.6666666666667	-30	1	1	1	1	2	0	32	-70	10	4.5e-05	5.5e-05	0	0.035	-80	0	-115	0.004	52	90.1	1073.2	0.952	0.2	-63	-63	0.00024	2	8	130.5	10	50	3000	40	0.1	40	0.2	10000	1
hetero24seed1	candidateIDs_5,24,11,31,7,12,32,20,6,35,13,14,2,29,18,16,30,27,19,36,4,33,23,34	12	-63	100	33	2	8	2	4	3	16.6666666666667	-30	1	1	1	1	2	0	32	-70	10	4.5e-05	5.5e-05	0	0.035	-80	0	-115	0.00148	38.63	273.4	1022	0.775	0.2	-63	-63	0.00024	2	8	130.5	10	50	3000	40	0.1	40	0.2	10000	1
hetero24seed1	candidateIDs_5,24,11,31,7,12,32,20,6,35,13,14,2,29,18,16,30,27,19,36,4,33,23,34	12	-63	100	33	2	8	2	4	4	16.6666666666667	-30	1	1	1	1	2	0	32	-70	10	4.5e-05	5.5e-05	0	0.035	-80	0	-115	0.00105333333333333	39.88	65.8	2600	0.629	0.2	-63	-63	0.00024	2	8	130.5	10	50	3000	40	0.1	40	0.2	10000	1
hetero24seed2	candidateIDs_4,34,32,36,20,24,12,16,14,11,7,35,6,2,30,33,23,19,5,13,18,27,31,29	12	-63	100	33	2	8	2	4	1	16.6666666666667	-30	1	1	1	1	2	0	32	-70	10	4.5e-05	5.5e-05	0	0.035	-80	0	-115	0.00266666666666667	52	90.1	1073.2	0.952	0.2	-63	-63	0.00024	2	8	130.5	10	50	3000	40	0.1	40	0.2	10000	1
hetero24seed2	candidateIDs_4,34,32,36,20,24,12,16,14,11,7,35,6,2,30,33,23,19,5,13,18,27,31,29	12	-63	100	33	2	8	2	4	2	16.6666666666667	-30	1	1	1	1	2	0	32	-70	10	4.5e-05	5.5e-05	0	0.035	-80	0	-115	0.004	52	90.1	1073.2	0.952	0.2	-63	-63	0.00024	2	8	130.5	10	50	3000	40	0.1	40	0.2	10000	1
hetero24seed2	candidateIDs_4,34,32,36,20,24,12,16,14,11,7,35,6,2,30,33,23,19,5,13,18,27,31,29	12	-63	100	33	2	8	2	4	3	16.6666666666667	-30	1	1	1	1	2	0	32	-70	10	4.5e-05	5.5e-05	0	0.035	-80	0	-115	0.00148	38.63	273.4	1022	0.775	0.2	-63	-63	0.00024	2	8	130.5	10	50	3000	40	0.1	40	0.2	10000	1
hetero24seed2	candidateIDs_4,34,32,36,20,24,12,16,14,11,7,35,6,2,30,33,23,19,5,13,18,27,31,29	12	-63	100	33	2	8	2	4	4	16.6666666666667	-30	1	1	1	1	2	0	32	-70	10	4.5e-05	5.5e-05	0	0.035	-80	0	-115	0.00105333333333333	39.88	65.8	2600	0.629	0.2	-63	-63	0.00024	2	8	130.5	10	50	3000	40	0.1	40	0.2	10000	1
hetero24seed3	candidateIDs_29,18,14,12,36,13,31,23,33,5,32,35,16,19,6,2,30,27,20,24,34,4,7,11	12	-63	100	33	2	8	2	4	1	16.6666666666667	-30	1	1	1	1	2	0	32	-70	10	4.5e-05	5.5e-05	0	0.035	-80	0	-115	0.00266666666666667	52	90.1	1073.2	0.952	0.2	-63	-63	0.00024	2	8	130.5	10	50	3000	40	0.1	40	0.2	10000	1
hetero24seed3	candidateIDs_29,18,14,12,36,13,31,23,33,5,32,35,16,19,6,2,30,27,20,24,34,4,7,11	12	-63	100	33	2	8	2	4	2	16.6666666666667	-30	1	1	1	1	2	0	32	-70	10	4.5e-05	5.5e-05	0	0.035	-80	0	-115	0.004	52	90.1	1073.2	0.952	0.2	-63	-63	0.00024	2	8	130.5	10	50	3000	40	0.1	40	0.2	10000	1
hetero24seed3	candidateIDs_29,18,14,12,36,13,31,23,33,5,32,35,16,19,6,2,30,27,20,24,34,4,7,11	12	-63	100	33	2	8	2	4	3	16.6666666666667	-30	1	1	1	1	2	0	32	-70	10	4.5e-05	5.5e-05	0	0.035	-80	0	-115	0.00148	38.63	273.4	1022	0.775	0.2	-63	-63	0.00024	2	8	130.5	10	50	3000	40	0.1	40	0.2	10000	1
hetero24seed3	candidateIDs_29,18,14,12,36,13,31,23,33,5,32,35,16,19,6,2,30,27,20,24,34,4,7,11	12	-63	100	33	2	8	2	4	4	16.6666666666667	-30	1	1	1	1	2	0	32	-70	10	4.5e-05	5.5e-05	0	0.035	-80	0	-115	0.00105333333333333	39.88	65.8	2600	0.629	0.2	-63	-63	0.00024	2	8	130.5	10	50	3000	40	0.1	40	0.2	10000	1
hetero24seed4	candidateIDs_13,29,31,24,19,11,14,30,16,33,4,27,7,6,18,35,20,36,34,32,2,5,12,23	12	-63	100	33	2	8	2	4	1	16.6666666666667	-30	1	1	1	1	2	0	32	-70	10	4.5e-05	5.5e-05	0	0.035	-80	0	-115	0.00266666666666667	52	90.1	1073.2	0.952	0.2	-63	-63	0.00024	2	8	130.5	10	50	3000	40	0.1	40	0.2	10000	1
hetero24seed4	candidateIDs_13,29,31,24,19,11,14,30,16,33,4,27,7,6,18,35,20,36,34,32,2,5,12,23	12	-63	100	33	2	8	2	4	2	16.6666666666667	-30	1	1	1	1	2	0	32	-70	10	4.5e-05	5.5e-05	0	0.035	-80	0	-115	0.004	52	90.1	1073.2	0.952	0.2	-63	-63	0.00024	2	8	130.5	10	50	3000	40	0.1	40	0.2	10000	1
hetero24seed4	candidateIDs_13,29,31,24,19,11,14,30,16,33,4,27,7,6,18,35,20,36,34,32,2,5,12,23	12	-63	100	33	2	8	2	4	3	16.6666666666667	-30	1	1	1	1	2	0	32	-70	10	4.5e-05	5.5e-05	0	0.035	-80	0	-115	0.00148	38.63	273.4	1022	0.775	0.2	-63	-63	0.00024	2	8	130.5	10	50	3000	40	0.1	40	0.2	10000	1
hetero24seed4	candidateIDs_13,29,31,24,19,11,14,30,16,33,4,27,7,6,18,35,20,36,34,32,2,5,12,23	12	-63	100	33	2	8	2	4	4	16.6666666666667	-30	1	1	1	1	2	0	32	-70	10	4.5e-05	5.5e-05	0	0.035	-80	0	-115	0.00105333333333333	39.88	65.8	2600	0.629	0.2	-63	-63	0.00024	2	8	130.5	10	50	3000	40	0.1	40	0.2	10000	1
hetero24seed5	candidateIDs_18,23,16,5,2,36,34,27,35,30,14,29,20,7,13,32,33,11,31,19,12,4,24,6	12	-63	100	33	2	8	2	4	1	16.6666666666667	-30	1	1	1	1	2	0	32	-70	10	4.5e-05	5.5e-05	0	0.035	-80	0	-115	0.00266666666666667	52	90.1	1073.2	0.952	0.2	-63	-63	0.00024	2	8	130.5	10	50	3000	40	0.1	40	0.2	10000	1
hetero24seed5	candidateIDs_18,23,16,5,2,36,34,27,35,30,14,29,20,7,13,32,33,11,31,19,12,4,24,6	12	-63	100	33	2	8	2	4	2	16.6666666666667	-30	1	1	1	1	2	0	32	-70	10	4.5e-05	5.5e-05	0	0.035	-80	0	-115	0.004	52	90.1	1073.2	0.952	0.2	-63	-63	0.00024	2	8	130.5	10	50	3000	40	0.1	40	0.2	10000	1
hetero24seed5	candidateIDs_18,23,16,5,2,36,34,27,35,30,14,29,20,7,13,32,33,11,31,19,12,4,24,6	12	-63	100	33	2	8	2	4	3	16.6666666666667	-30	1	1	1	1	2	0	32	-70	10	4.5e-05	5.5e-05	0	0.035	-80	0	-115	0.00148	38.63	273.4	1022	0.775	0.2	-63	-63	0.00024	2	8	130.5	10	50	3000	40	0.1	40	0.2	10000	1
hetero24seed5	candidateIDs_18,23,16,5,2,36,34,27,35,30,14,29,20,7,13,32,33,11,31,19,12,4,24,6	12	-63	100	33	2	8	2	4	4	16.6666666666667	-30	1	1	1	1	2	0	32	-70	10	4.5e-05	5.5e-05	0	0.035	-80	0	-115	0.00105333333333333	39.88	65.8	2600	0.629	0.2	-63	-63	0.00024	2	8	130.5	10	50	3000	40	0.1	40	0.2	10000	1
hetero24seed6	candidateIDs_6,33,7,4,14,30,13,18,20,12,23,11,16,24,34,19,36,35,29,5,32,31,2,27	12	-63	100	33	2	8	2	4	1	16.6666666666667	-30	1	1	1	1	2	0	32	-70	10	4.5e-05	5.5e-05	0	0.035	-80	0	-115	0.00266666666666667	52	90.1	1073.2	0.952	0.2	-63	-63	0.00024	2	8	130.5	10	50	3000	40	0.1	40	0.2	10000	1
hetero24seed6	candidateIDs_6,33,7,4,14,30,13,18,20,12,23,11,16,24,34,19,36,35,29,5,32,31,2,27	12	-63	100	33	2	8	2	4	2	16.6666666666667	-30	1	1	1	1	2	0	32	-70	10	4.5e-05	5.5e-05	0	0.035	-80	0	-115	0.004	52	90.1	1073.2	0.952	0.2	-63	-63	0.00024	2	8	130.5	10	50	3000	40	0.1	40	0.2	10000	1
hetero24seed6	candidateIDs_6,33,7,4,14,30,13,18,20,12,23,11,16,24,34,19,36,35,29,5,32,31,2,27	12	-63	100	33	2	8	2	4	3	16.6666666666667	-30	1	1	1	1	2	0	32	-70	10	4.5e-05	5.5e-05	0	0.035	-80	0	-115	0.00148	38.63	273.4	1022	0.775	0.2	-63	-63	0.00024	2	8	130.5	10	50	3000	40	0.1	40	0.2	10000	1
hetero24seed6	candidateIDs_6,33,7,4,14,30,13,18,20,12,23,11,16,24,34,19,36,35,29,5,32,31,2,27	12	-63	100	33	2	8	2	4	4	16.6666666666667	-30	1	1	1	1	2	0	32	-70	10	4.5e-05	5.5e-05	0	0.035	-80	0	-115	0.00105333333333333	39.88	65.8	2600	0.629	0.2	-63	-63	0.00024	2	8	130.5	10	50	3000	40	0.1	40	0.2	10000	1
hetero24seed7	candidateIDs_32,23,13,2,29,35,14,24,20,5,30,16,12,11,36,33,18,6,4,19,27,31,34,7	12	-63	100	33	2	8	2	4	1	16.6666666666667	-30	1	1	1	1	2	0	32	-70	10	4.5e-05	5.5e-05	0	0.035	-80	0	-115	0.00266666666666667	52	90.1	1073.2	0.952	0.2	-63	-63	0.00024	2	8	130.5	10	50	3000	40	0.1	40	0.2	10000	1
hetero24seed7	candidateIDs_32,23,13,2,29,35,14,24,20,5,30,16,12,11,36,33,18,6,4,19,27,31,34,7	12	-63	100	33	2	8	2	4	2	16.6666666666667	-30	1	1	1	1	2	0	32	-70	10	4.5e-05	5.5e-05	0	0.035	-80	0	-115	0.004	52	90.1	1073.2	0.952	0.2	-63	-63	0.00024	2	8	130.5	10	50	3000	40	0.1	40	0.2	10000	1
hetero24seed7	candidateIDs_32,23,13,2,29,35,14,24,20,5,30,16,12,11,36,33,18,6,4,19,27,31,34,7	12	-63	100	33	2	8	2	4	3	16.6666666666667	-30	1	1	1	1	2	0	32	-70	10	4.5e-05	5.5e-05	0	0.035	-80	0	-115	0.00148	38.63	273.4	1022	0.775	0.2	-63	-63	0.00024	2	8	130.5	10	50	3000	40	0.1	40	0.2	10000	1
hetero24seed7	candidateIDs_32,23,13,2,29,35,14,24,20,5,30,16,12,11,36,33,18,6,4,19,27,31,34,7	12	-63	100	33	2	8	2	4	4	16.6666666666667	-30	1	1	1	1	2	0	32	-70	10	4.5e-05	5.5e-05	0	0.035	-80	0	-115	0.00105333333333333	39.88	65.8	2600	0.629	0.2	-63	-63	0.00024	2	8	130.5	10	50	3000	40	0.1	40	0.2	10000	1
hetero24seed8	candidateIDs_11,33,35,32,7,29,36,31,13,27,12,16,14,6,19,18,24,23,20,5,2,4,30,34	12	-63	100	33	2	8	2	4	1	16.6666666666667	-30	1	1	1	1	2	0	32	-70	10	4.5e-05	5.5e-05	0	0.035	-80	0	-115	0.00266666666666667	52	90.1	1073.2	0.952	0.2	-63	-63	0.00024	2	8	130.5	10	50	3000	40	0.1	40	0.2	10000	1
hetero24seed8	candidateIDs_11,33,35,32,7,29,36,31,13,27,12,16,14,6,19,18,24,23,20,5,2,4,30,34	12	-63	100	33	2	8	2	4	2	16.6666666666667	-30	1	1	1	1	2	0	32	-70	10	4.5e-05	5.5e-05	0	0.035	-80	0	-115	0.004	52	90.1	1073.2	0.952	0.2	-63	-63	0.00024	2	8	130.5	10	50	3000	40	0.1	40	0.2	10000	1
hetero24seed8	candidateIDs_11,33,35,32,7,29,36,31,13,27,12,16,14,6,19,18,24,23,20,5,2,4,30,34	12	-63	100	33	2	8	2	4	3	16.6666666666667	-30	1	1	1	1	2	0	32	-70	10	4.5e-05	5.5e-05	0	0.035	-80	0	-115	0.00148	38.63	273.4	1022	0.775	0.2	-63	-63	0.00024	2	8	130.5	10	50	3000	40	0.1	40	0.2	10000	1
hetero24seed8	candidateIDs_11,33,35,32,7,29,36,31,13,27,12,16,14,6,19,18,24,23,20,5,2,4,30,34	12	-63	100	33	2	8	2	4	4	16.6666666666667	-30	1	1	1	1	2	0	32	-70	10	4.5e-05	5.5e-05	0	0.035	-80	0	-115	0.00105333333333333	39.88	65.8	2600	0.629	0.2	-63	-63	0.00024	2	8	130.5	10	50	3000	40	0.1	40	0.2	10000	1
hetero24seed9	candidateIDs_2,23,14,6,7,18,11,13,16,33,12,36,5,4,31,27,30,34,24,32,35,19,29,20	12	-63	100	33	2	8	2	4	1	16.6666666666667	-30	1	1	1	1	2	0	32	-70	10	4.5e-05	5.5e-05	0	0.035	-80	0	-115	0.00266666666666667	52	90.1	1073.2	0.952	0.2	-63	-63	0.00024	2	8	130.5	10	50	3000	40	0.1	40	0.2	10000	1
hetero24seed9	candidateIDs_2,23,14,6,7,18,11,13,16,33,12,36,5,4,31,27,30,34,24,32,35,19,29,20	12	-63	100	33	2	8	2	4	2	16.6666666666667	-30	1	1	1	1	2	0	32	-70	10	4.5e-05	5.5e-05	0	0.035	-80	0	-115	0.004	52	90.1	1073.2	0.952	0.2	-63	-63	0.00024	2	8	130.5	10	50	3000	40	0.1	40	0.2	10000	1
hetero24seed9	candidateIDs_2,23,14,6,7,18,11,13,16,33,12,36,5,4,31,27,30,34,24,32,35,19,29,20	12	-63	100	33	2	8	2	4	3	16.6666666666667	-30	1	1	1	1	2	0	32	-70	10	4.5e-05	5.5e-05	0	0.035	-80	0	-115	0.00148	38.63	273.4	1022	0.775	0.2	-63	-63	0.00024	2	8	130.5	10	50	3000	40	0.1	40	0.2	10000	1
hetero24seed9	candidateIDs_2,23,14,6,7,18,11,13,16,33,12,36,5,4,31,27,30,34,24,32,35,19,29,20	12	-63	100	33	2	8	2	4	4	16.6666666666667	-30	1	1	1	1	2	0	32	-70	10	4.5e-05	5.5e-05	0	0.035	-80	0	-115	0.00105333333333333	39.88	65.8	2600	0.629	0.2	-63	-63	0.00024	2	8	130.5	10	50	3000	40	0.1	40	0.2	10000	1
hetero24seed10	candidateIDs_20,4,16,34,14,12,11,30,35,7,23,33,27,5,36,18,32,29,6,13,2,24,31,19	12	-63	100	33	2	8	2	4	1	16.6666666666667	-30	1	1	1	1	2	0	32	-70	10	4.5e-05	5.5e-05	0	0.035	-80	0	-115	0.00266666666666667	52	90.1	1073.2	0.952	0.2	-63	-63	0.00024	2	8	130.5	10	50	3000	40	0.1	40	0.2	10000	1
hetero24seed10	candidateIDs_20,4,16,34,14,12,11,30,35,7,23,33,27,5,36,18,32,29,6,13,2,24,31,19	12	-63	100	33	2	8	2	4	2	16.6666666666667	-30	1	1	1	1	2	0	32	-70	10	4.5e-05	5.5e-05	0	0.035	-80	0	-115	0.004	52	90.1	1073.2	0.952	0.2	-63	-63	0.00024	2	8	130.5	10	50	3000	40	0.1	40	0.2	10000	1
hetero24seed10	candidateIDs_20,4,16,34,14,12,11,30,35,7,23,33,27,5,36,18,32,29,6,13,2,24,31,19	12	-63	100	33	2	8	2	4	3	16.6666666666667	-30	1	1	1	1	2	0	32	-70	10	4.5e-05	5.5e-05	0	0.035	-80	0	-115	0.00148	38.63	273.4	1022	0.775	0.2	-63	-63	0.00024	2	8	130.5	10	50	3000	40	0.1	40	0.2	10000	1
hetero24seed10	candidateIDs_20,4,16,34,14,12,11,30,35,7,23,33,27,5,36,18,32,29,6,13,2,24,31,19	12	-63	100	33	2	8	2	4	4	16.6666666666667	-30	1	1	1	1	2	0	32	-70	10	4.5e-05	5.5e-05	0	0.035	-80	0	-115	0.00105333333333333	39.88	65.8	2600	0.629	0.2	-63	-63	0.00024	2	8	130.5	10	50	3000	40	0.1	40	0.2	10000	1
hetero24seed11	candidateIDs_12,4,29,19,30,32,24,2,31,36,35,7,5,11,13,27,6,18,33,34,16,23,20,14	12	-63	100	33	2	8	2	4	1	16.6666666666667	-30	1	1	1	1	2	0	32	-70	10	4.5e-05	5.5e-05	0	0.035	-80	0	-115	0.00266666666666667	52	90.1	1073.2	0.952	0.2	-63	-63	0.00024	2	8	130.5	10	50	3000	40	0.1	40	0.2	10000	1
hetero24seed11	candidateIDs_12,4,29,19,30,32,24,2,31,36,35,7,5,11,13,27,6,18,33,34,16,23,20,14	12	-63	100	33	2	8	2	4	2	16.6666666666667	-30	1	1	1	1	2	0	32	-70	10	4.5e-05	5.5e-05	0	0.035	-80	0	-115	0.004	52	90.1	1073.2	0.952	0.2	-63	-63	0.00024	2	8	130.5	10	50	3000	40	0.1	40	0.2	10000	1
hetero24seed11	candidateIDs_12,4,29,19,30,32,24,2,31,36,35,7,5,11,13,27,6,18,33,34,16,23,20,14	12	-63	100	33	2	8	2	4	3	16.6666666666667	-30	1	1	1	1	2	0	32	-70	10	4.5e-05	5.5e-05	0	0.035	-80	0	-115	0.00148	38.63	273.4	1022	0.775	0.2	-63	-63	0.00024	2	8	130.5	10	50	3000	40	0.1	40	0.2	10000	1
hetero24seed11	candidateIDs_12,4,29,19,30,32,24,2,31,36,35,7,5,11,13,27,6,18,33,34,16,23,20,14	12	-63	100	33	2	8	2	4	4	16.6666666666667	-30	1	1	1	1	2	0	32	-70	10	4.5e-05	5.5e-05	0	0.035	-80	0	-115	0.00105333333333333	39.88	65.8	2600	0.629	0.2	-63	-63	0.00024	2	8	130.5	10	50	3000	40	0.1	40	0.2	10000	1
hetero24seed12	candidateIDs_24,7,34,13,36,35,16,2,32,5,18,30,27,6,29,19,4,33,31,23,12,11,20,14	12	-63	100	33	2	8	2	4	1	16.6666666666667	-30	1	1	1	1	2	0	32	-70	10	4.5e-05	5.5e-05	0	0.035	-80	0	-115	0.00266666666666667	52	90.1	1073.2	0.952	0.2	-63	-63	0.00024	2	8	130.5	10	50	3000	40	0.1	40	0.2	10000	1
hetero24seed12	candidateIDs_24,7,34,13,36,35,16,2,32,5,18,30,27,6,29,19,4,33,31,23,12,11,20,14	12	-63	100	33	2	8	2	4	2	16.6666666666667	-30	1	1	1	1	2	0	32	-70	10	4.5e-05	5.5e-05	0	0.035	-80	0	-115	0.004	52	90.1	1073.2	0.952	0.2	-63	-63	0.00024	2	8	130.5	10	50	3000	40	0.1	40	0.2	10000	1
hetero24seed12	candidateIDs_24,7,34,13,36,35,16,2,32,5,18,30,27,6,29,19,4,33,31,23,12,11,20,14	12	-63	100	33	2	8	2	4	3	16.6666666666667	-30	1	1	1	1	2	0	32	-70	10	4.5e-05	5.5e-05	0	0.035	-80	0	-115	0.00148	38.63	273.4	1022	0.775	0.2	-63	-63	0.00024	2	8	130.5	10	50	3000	40	0.1	40	0.2	10000	1
hetero24seed12	candidateIDs_24,7,34,13,36,35,16,2,32,5,18,30,27,6,29,19,4,33,31,23,12,11,20,14	12	-63	100	33	2	8	2	4	4	16.6666666666667	-30	1	1	1	1	2	0	32	-70	10	4.5e-05	5.5e-05	0	0.035	-80	0	-115	0.00105333333333333	39.88	65.8	2600	0.629	0.2	-63	-63	0.00024	2	8	130.5	10	50	3000	40	0.1	40	0.2	10000	1
hetero24seed13	candidateIDs_31,18,20,34,4,29,19,35,30,32,24,11,12,14,27,16,13,2,5,23,36,33,6,7	12	-63	100	33	2	8	2	4	1	16.6666666666667	-30	1	1	1	1	2	0	32	-70	10	4.5e-05	5.5e-05	0	0.035	-80	0	-115	0.00266666666666667	52	90.1	1073.2	0.952	0.2	-63	-63	0.00024	2	8	130.5	10	50	3000	40	0.1	40	0.2	10000	1
hetero24seed13	candidateIDs_31,18,20,34,4,29,19,35,30,32,24,11,12,14,27,16,13,2,5,23,36,33,6,7	12	-63	100	33	2	8	2	4	2	16.6666666666667	-30	1	1	1	1	2	0	32	-70	10	4.5e-05	5.5e-05	0	0.035	-80	0	-115	0.004	52	90.1	1073.2	0.952	0.2	-63	-63	0.00024	2	8	130.5	10	50	3000	40	0.1	40	0.2	10000	1
hetero24seed13	candidateIDs_31,18,20,34,4,29,19,35,30,32,24,11,12,14,27,16,13,2,5,23,36,33,6,7	12	-63	100	33	2	8	2	4	3	16.6666666666667	-30	1	1	1	1	2	0	32	-70	10	4.5e-05	5.5e-05	0	0.035	-80	0	-115	0.00148	38.63	273.4	1022	0.775	0.2	-63	-63	0.00024	2	8	130.5	10	50	3000	40	0.1	40	0.2	10000	1
hetero24seed13	candidateIDs_31,18,20,34,4,29,19,35,30,32,24,11,12,14,27,16,13,2,5,23,36,33,6,7	12	-63	100	33	2	8	2	4	4	16.6666666666667	-30	1	1	1	1	2	0	32	-70	10	4.5e-05	5.5e-05	0	0.035	-80	0	-115	0.00105333333333333	39.88	65.8	2600	0.629	0.2	-63	-63	0.00024	2	8	130.5	10	50	3000	40	0.1	40	0.2	10000	1
hetero24seed14	candidateIDs_23,6,34,27,16,35,7,13,19,30,36,12,2,20,14,24,31,32,4,18,5,33,29,11	12	-63	100	33	2	8	2	4	1	16.6666666666667	-30	1	1	1	1	2	0	32	-70	10	4.5e-05	5.5e-05	0	0.035	-80	0	-115	0.00266666666666667	52	90.1	1073.2	0.952	0.2	-63	-63	0.00024	2	8	130.5	10	50	3000	40	0.1	40	0.2	10000	1
hetero24seed14	candidateIDs_23,6,34,27,16,35,7,13,19,30,36,12,2,20,14,24,31,32,4,18,5,33,29,11	12	-63	100	33	2	8	2	4	2	16.6666666666667	-30	1	1	1	1	2	0	32	-70	10	4.5e-05	5.5e-05	0	0.035	-80	0	-115	0.004	52	90.1	1073.2	0.952	0.2	-63	-63	0.00024	2	8	130.5	10	50	3000	40	0.1	40	0.2	10000	1
hetero24seed14	candidateIDs_23,6,34,27,16,35,7,13,19,30,36,12,2,20,14,24,31,32,4,18,5,33,29,11	12	-63	100	33	2	8	2	4	3	16.6666666666667	-30	1	1	1	1	2	0	32	-70	10	4.5e-05	5.5e-05	0	0.035	-80	0	-115	0.00148	38.63	273.4	1022	0.775	0.2	-63	-63	0.00024	2	8	130.5	10	50	3000	40	0.1	40	0.2	10000	1
hetero24seed14	candidateIDs_23,6,34,27,16,35,7,13,19,30,36,12,2,20,14,24,31,32,4,18,5,33,29,11	12	-63	100	33	2	8	2	4	4	16.6666666666667	-30	1	1	1	1	2	0	32	-70	10	4.5e-05	5.5e-05	0	0.035	-80	0	-115	0.00105333333333333	39.88	65.8	2600	0.629	0.2	-63	-63	0.00024	2	8	130.5	10	50	3000	40	0.1	40	0.2	10000	1
hetero24seed15	candidateIDs_31,30,5,14,29,4,32,27,16,19,7,13,12,6,34,36,11,20,35,24,2,23,18,33	12	-63	100	33	2	8	2	4	1	16.6666666666667	-30	1	1	1	1	2	0	32	-70	10	4.5e-05	5.5e-05	0	0.035	-80	0	-115	0.00266666666666667	52	90.1	1073.2	0.952	0.2	-63	-63	0.00024	2	8	130.5	10	50	3000	40	0.1	40	0.2	10000	1
hetero24seed15	candidateIDs_31,30,5,14,29,4,32,27,16,19,7,13,12,6,34,36,11,20,35,24,2,23,18,33	12	-63	100	33	2	8	2	4	2	16.6666666666667	-30	1	1	1	1	2	0	32	-70	10	4.5e-05	5.5e-05	0	0.035	-80	0	-115	0.004	52	90.1	1073.2	0.952	0.2	-63	-63	0.00024	2	8	130.5	10	50	3000	40	0.1	40	0.2	10000	1
hetero24seed15	candidateIDs_31,30,5,14,29,4,32,27,16,19,7,13,12,6,34,36,11,20,35,24,2,23,18,33	12	-63	100	33	2	8	2	4	3	16.6666666666667	-30	1	1	1	1	2	0	32	-70	10	4.5e-05	5.5e-05	0	0.035	-80	0	-115	0.00148	38.63	273.4	1022	0.775	0.2	-63	-63	0.00024	2	8	130.5	10	50	3000	40	0.1	40	0.2	10000	1
hetero24seed15	candidateIDs_31,30,5,14,29,4,32,27,16,19,7,13,12,6,34,36,11,20,35,24,2,23,18,33	12	-63	100	33	2	8	2	4	4	16.6666666666667	-30	1	1	1	1	2	0	32	-70	10	4.5e-05	5.5e-05	0	0.035	-80	0	-115	0.00105333333333333	39.88	65.8	2600	0.629	0.2	-63	-63	0.00024	2	8	130.5	10	50	3000	40	0.1	40	0.2	10000	1
hetero24seed16	candidateIDs_6,14,19,33,23,13,31,11,2,24,27,7,32,30,36,4,5,18,35,12,29,20,34,16	12	-63	100	33	2	8	2	4	1	16.6666666666667	-30	1	1	1	1	2	0	32	-70	10	4.5e-05	5.5e-05	0	0.035	-80	0	-115	0.00266666666666667	52	90.1	1073.2	0.952	0.2	-63	-63	0.00024	2	8	130.5	10	50	3000	40	0.1	40	0.2	10000	1
hetero24seed16	candidateIDs_6,14,19,33,23,13,31,11,2,24,27,7,32,30,36,4,5,18,35,12,29,20,34,16	12	-63	100	33	2	8	2	4	2	16.6666666666667	-30	1	1	1	1	2	0	32	-70	10	4.5e-05	5.5e-05	0	0.035	-80	0	-115	0.004	52	90.1	1073.2	0.952	0.2	-63	-63	0.00024	2	8	130.5	10	50	3000	40	0.1	40	0.2	10000	1
hetero24seed16	candidateIDs_6,14,19,33,23,13,31,11,2,24,27,7,32,30,36,4,5,18,35,12,29,20,34,16	12	-63	100	33	2	8	2	4	3	16.6666666666667	-30	1	1	1	1	2	0	32	-70	10	4.5e-05	5.5e-05	0	0.035	-80	0	-115	0.00148	38.63	273.4	1022	0.775	0.2	-63	-63	0.00024	2	8	130.5	10	50	3000	40	0.1	40	0.2	10000	1
hetero24seed16	candidateIDs_6,14,19,33,23,13,31,11,2,24,27,7,32,30,36,4,5,18,35,12,29,20,34,16	12	-63	100	33	2	8	2	4	4	16.6666666666667	-30	1	1	1	1	2	0	32	-70	10	4.5e-05	5.5e-05	0	0.035	-80	0	-115	0.00105333333333333	39.88	65.8	2600	0.629	0.2	-63	-63	0.00024	2	8	130.5	10	50	3000	40	0.1	40	0.2	10000	1
hetero24seed17	candidateIDs_14,24,19,6,5,32,2,33,16,35,31,4,29,34,13,30,12,27,11,7,36,20,23,18	12	-63	100	33	2	8	2	4	1	16.6666666666667	-30	1	1	1	1	2	0	32	-70	10	4.5e-05	5.5e-05	0	0.035	-80	0	-115	0.00266666666666667	52	90.1	1073.2	0.952	0.2	-63	-63	0.00024	2	8	130.5	10	50	3000	40	0.1	40	0.2	10000	1
hetero24seed17	candidateIDs_14,24,19,6,5,32,2,33,16,35,31,4,29,34,13,30,12,27,11,7,36,20,23,18	12	-63	100	33	2	8	2	4	2	16.6666666666667	-30	1	1	1	1	2	0	32	-70	10	4.5e-05	5.5e-05	0	0.035	-80	0	-115	0.004	52	90.1	1073.2	0.952	0.2	-63	-63	0.00024	2	8	130.5	10	50	3000	40	0.1	40	0.2	10000	1
hetero24seed17	candidateIDs_14,24,19,6,5,32,2,33,16,35,31,4,29,34,13,30,12,27,11,7,36,20,23,18	12	-63	100	33	2	8	2	4	3	16.6666666666667	-30	1	1	1	1	2	0	32	-70	10	4.5e-05	5.5e-05	0	0.035	-80	0	-115	0.00148	38.63	273.4	1022	0.775	0.2	-63	-63	0.00024	2	8	130.5	10	50	3000	40	0.1	40	0.2	10000	1
hetero24seed17	candidateIDs_14,24,19,6,5,32,2,33,16,35,31,4,29,34,13,30,12,27,11,7,36,20,23,18	12	-63	100	33	2	8	2	4	4	16.6666666666667	-30	1	1	1	1	2	0	32	-70	10	4.5e-05	5.5e-05	0	0.035	-80	0	-115	0.00105333333333333	39.88	65.8	2600	0.629	0.2	-63	-63	0.00024	2	8	130.5	10	50	3000	40	0.1	40	0.2	10000	1
hetero24seed18	candidateIDs_23,16,24,6,31,14,27,34,4,18,2,32,12,29,33,20,11,35,36,19,7,30,5,13	12	-63	100	33	2	8	2	4	1	16.6666666666667	-30	1	1	1	1	2	0	32	-70	10	4.5e-05	5.5e-05	0	0.035	-80	0	-115	0.00266666666666667	52	90.1	1073.2	0.952	0.2	-63	-63	0.00024	2	8	130.5	10	50	3000	40	0.1	40	0.2	10000	1
hetero24seed18	candidateIDs_23,16,24,6,31,14,27,34,4,18,2,32,12,29,33,20,11,35,36,19,7,30,5,13	12	-63	100	33	2	8	2	4	2	16.6666666666667	-30	1	1	1	1	2	0	32	-70	10	4.5e-05	5.5e-05	0	0.035	-80	0	-115	0.004	52	90.1	1073.2	0.952	0.2	-63	-63	0.00024	2	8	130.5	10	50	3000	40	0.1	40	0.2	10000	1
hetero24seed18	candidateIDs_23,16,24,6,31,14,27,34,4,18,2,32,12,29,33,20,11,35,36,19,7,30,5,13	12	-63	100	33	2	8	2	4	3	16.6666666666667	-30	1	1	1	1	2	0	32	-70	10	4.5e-05	5.5e-05	0	0.035	-80	0	-115	0.00148	38.63	273.4	1022	0.775	0.2	-63	-63	0.00024	2	8	130.5	10	50	3000	40	0.1	40	0.2	10000	1
hetero24seed18	candidateIDs_23,16,24,6,31,14,27,34,4,18,2,32,12,29,33,20,11,35,36,19,7,30,5,13	12	-63	100	33	2	8	2	4	4	16.6666666666667	-30	1	1	1	1	2	0	32	-70	10	4.5e-05	5.5e-05	0	0.035	-80	0	-115	0.00105333333333333	39.88	65.8	2600	0.629	0.2	-63	-63	0.00024	2	8	130.5	10	50	3000	40	0.1	40	0.2	10000	1
hetero24seed19	candidateIDs_11,2,24,6,29,18,23,5,7,33,31,27,30,20,19,36,16,12,32,4,35,13,34,14	12	-63	100	33	2	8	2	4	1	16.6666666666667	-30	1	1	1	1	2	0	32	-70	10	4.5e-05	5.5e-05	0	0.035	-80	0	-115	0.00266666666666667	52	90.1	1073.2	0.952	0.2	-63	-63	0.00024	2	8	130.5	10	50	3000	40	0.1	40	0.2	10000	1
hetero24seed19	candidateIDs_11,2,24,6,29,18,23,5,7,33,31,27,30,20,19,36,16,12,32,4,35,13,34,14	12	-63	100	33	2	8	2	4	2	16.6666666666667	-30	1	1	1	1	2	0	32	-70	10	4.5e-05	5.5e-05	0	0.035	-80	0	-115	0.004	52	90.1	1073.2	0.952	0.2	-63	-63	0.00024	2	8	130.5	10	50	3000	40	0.1	40	0.2	10000	1
hetero24seed19	candidateIDs_11,2,24,6,29,18,23,5,7,33,31,27,30,20,19,36,16,12,32,4,35,13,34,14	12	-63	100	33	2	8	2	4	3	16.6666666666667	-30	1	1	1	1	2	0	32	-70	10	4.5e-05	5.5e-05	0	0.035	-80	0	-115	0.00148	38.63	273.4	1022	0.775	0.2	-63	-63	0.00024	2	8	130.5	10	50	3000	40	0.1	40	0.2	10000	1
hetero24seed19	candidateIDs_11,2,24,6,29,18,23,5,7,33,31,27,30,20,19,36,16,12,32,4,35,13,34,14	12	-63	100	33	2	8	2	4	4	16.6666666666667	-30	1	1	1	1	2	0	32	-70	10	4.5e-05	5.5e-05	0	0.035	-80	0	-115	0.00105333333333333	39.88	65.8	2600	0.629	0.2	-63	-63	0.00024	2	8	130.5	10	50	3000	40	0.1	40	0.2	10000	1
hetero24seed20	candidateIDs_7,27,29,36,16,31,32,18,12,13,35,2,14,11,19,30,24,20,6,23,33,5,4,34	12	-63	100	33	2	8	2	4	1	16.6666666666667	-30	1	1	1	1	2	0	32	-70	10	4.5e-05	5.5e-05	0	0.035	-80	0	-115	0.00266666666666667	52	90.1	1073.2	0.952	0.2	-63	-63	0.00024	2	8	130.5	10	50	3000	40	0.1	40	0.2	10000	1
hetero24seed20	candidateIDs_7,27,29,36,16,31,32,18,12,13,35,2,14,11,19,30,24,20,6,23,33,5,4,34	12	-63	100	33	2	8	2	4	2	16.6666666666667	-30	1	1	1	1	2	0	32	-70	10	4.5e-05	5.5e-05	0	0.035	-80	0	-115	0.004	52	90.1	1073.2	0.952	0.2	-63	-63	0.00024	2	8	130.5	10	50	3000	40	0.1	40	0.2	10000	1
hetero24seed20	candidateIDs_7,27,29,36,16,31,32,18,12,13,35,2,14,11,19,30,24,20,6,23,33,5,4,34	12	-63	100	33	2	8	2	4	3	16.6666666666667	-30	1	1	1	1	2	0	32	-70	10	4.5e-05	5.5e-05	0	0.035	-80	0	-115	0.00148	38.63	273.4	1022	0.775	0.2	-63	-63	0.00024	2	8	130.5	10	50	3000	40	0.1	40	0.2	10000	1
hetero24seed20	candidateIDs_7,27,29,36,16,31,32,18,12,13,35,2,14,11,19,30,24,20,6,23,33,5,4,34	12	-63	100	33	2	8	2	4	4	16.6666666666667	-30	1	1	1	1	2	0	32	-70	10	4.5e-05	5.5e-05	0	0.035	-80	0	-115	0.00105333333333333	39.88	65.8	2600	0.629	0.2	-63	-63	0.00024	2	8	130.5	10	50	3000	40	0.1	40	0.2	10000	1
hetero24seed21	candidateIDs_6,2,11,18,20,23,7,35,4,12,14,32,33,24,16,13,34,5,29,31,36,27,19,30	12	-63	100	33	2	8	2	4	1	16.6666666666667	-30	1	1	1	1	2	0	32	-70	10	4.5e-05	5.5e-05	0	0.035	-80	0	-115	0.00266666666666667	52	90.1	1073.2	0.952	0.2	-63	-63	0.00024	2	8	130.5	10	50	3000	40	0.1	40	0.2	10000	1
hetero24seed21	candidateIDs_6,2,11,18,20,23,7,35,4,12,14,32,33,24,16,13,34,5,29,31,36,27,19,30	12	-63	100	33	2	8	2	4	2	16.6666666666667	-30	1	1	1	1	2	0	32	-70	10	4.5e-05	5.5e-05	0	0.035	-80	0	-115	0.004	52	90.1	1073.2	0.952	0.2	-63	-63	0.00024	2	8	130.5	10	50	3000	40	0.1	40	0.2	10000	1
hetero24seed21	candidateIDs_6,2,11,18,20,23,7,35,4,12,14,32,33,24,16,13,34,5,29,31,36,27,19,30	12	-63	100	33	2	8	2	4	3	16.6666666666667	-30	1	1	1	1	2	0	32	-70	10	4.5e-05	5.5e-05	0	0.035	-80	0	-115	0.00148	38.63	273.4	1022	0.775	0.2	-63	-63	0.00024	2	8	130.5	10	50	3000	40	0.1	40	0.2	10000	1
hetero24seed21	candidateIDs_6,2,11,18,20,23,7,35,4,12,14,32,33,24,16,13,34,5,29,31,36,27,19,30	12	-63	100	33	2	8	2	4	4	16.6666666666667	-30	1	1	1	1	2	0	32	-70	10	4.5e-05	5.5e-05	0	0.035	-80	0	-115	0.00105333333333333	39.88	65.8	2600	0.629	0.2	-63	-63	0.00024	2	8	130.5	10	50	3000	40	0.1	40	0.2	10000	1
hetero24seed22	candidateIDs_27,18,7,24,2,14,12,32,11,35,5,4,19,36,34,13,31,23,33,29,16,20,6,30	12	-63	100	33	2	8	2	4	1	16.6666666666667	-30	1	1	1	1	2	0	32	-70	10	4.5e-05	5.5e-05	0	0.035	-80	0	-115	0.00266666666666667	52	90.1	1073.2	0.952	0.2	-63	-63	0.00024	2	8	130.5	10	50	3000	40	0.1	40	0.2	10000	1
hetero24seed22	candidateIDs_27,18,7,24,2,14,12,32,11,35,5,4,19,36,34,13,31,23,33,29,16,20,6,30	12	-63	100	33	2	8	2	4	2	16.6666666666667	-30	1	1	1	1	2	0	32	-70	10	4.5e-05	5.5e-05	0	0.035	-80	0	-115	0.004	52	90.1	1073.2	0.952	0.2	-63	-63	0.00024	2	8	130.5	10	50	3000	40	0.1	40	0.2	10000	1
hetero24seed22	candidateIDs_27,18,7,24,2,14,12,32,11,35,5,4,19,36,34,13,31,23,33,29,16,20,6,30	12	-63	100	33	2	8	2	4	3	16.6666666666667	-30	1	1	1	1	2	0	32	-70	10	4.5e-05	5.5e-05	0	0.035	-80	0	-115	0.00148	38.63	273.4	1022	0.775	0.2	-63	-63	0.00024	2	8	130.5	10	50	3000	40	0.1	40	0.2	10000	1
hetero24seed22	candidateIDs_27,18,7,24,2,14,12,32,11,35,5,4,19,36,34,13,31,23,33,29,16,20,6,30	12	-63	100	33	2	8	2	4	4	16.6666666666667	-30	1	1	1	1	2	0	32	-70	10	4.5e-05	5.5e-05	0	0.035	-80	0	-115	0.00105333333333333	39.88	65.8	2600	0.629	0.2	-63	-63	0.00024	2	8	130.5	10	50	3000	40	0.1	40	0.2	10000	1
hetero24seed23	candidateIDs_36,18,30,35,12,7,6,32,31,23,13,16,2,24,14,34,11,5,33,29,19,20,4,27	12	-63	100	33	2	8	2	4	1	16.6666666666667	-30	1	1	1	1	2	0	32	-70	10	4.5e-05	5.5e-05	0	0.035	-80	0	-115	0.00266666666666667	52	90.1	1073.2	0.952	0.2	-63	-63	0.00024	2	8	130.5	10	50	3000	40	0.1	40	0.2	10000	1
hetero24seed23	candidateIDs_36,18,30,35,12,7,6,32,31,23,13,16,2,24,14,34,11,5,33,29,19,20,4,27	12	-63	100	33	2	8	2	4	2	16.6666666666667	-30	1	1	1	1	2	0	32	-70	10	4.5e-05	5.5e-05	0	0.035	-80	0	-115	0.004	52	90.1	1073.2	0.952	0.2	-63	-63	0.00024	2	8	130.5	10	50	3000	40	0.1	40	0.2	10000	1
hetero24seed23	candidateIDs_36,18,30,35,12,7,6,32,31,23,13,16,2,24,14,34,11,5,33,29,19,20,4,27	12	-63	100	33	2	8	2	4	3	16.6666666666667	-30	1	1	1	1	2	0	32	-70	10	4.5e-05	5.5e-05	0	0.035	-80	0	-115	0.00148	38.63	273.4	1022	0.775	0.2	-63	-63	0.00024	2	8	130.5	10	50	3000	40	0.1	40	0.2	10000	1
hetero24seed23	candidateIDs_36,18,30,35,12,7,6,32,31,23,13,16,2,24,14,34,11,5,33,29,19,20,4,27	12	-63	100	33	2	8	2	4	4	16.6666666666667	-30	1	1	1	1	2	0	32	-70	10	4.5e-05	5.5e-05	0	0.035	-80	0	-115	0.00105333333333333	39.88	65.8	2600	0.629	0.2	-63	-63	0.00024	2	8	130.5	10	50	3000	40	0.1	40	0.2	10000	1
hetero24seed0	candidateIDs_34,11,5,27,18,12,29,23,13,7,33,31,24,2,35,4,6,30,36,20,14,32,16,19	13	-62	100	33	2	8	2	4	1	16.6666666666667	-30	1	1	1	1	2	0	32	-70	10	4.5e-05	5.5e-05	0	0.035	-80	0	-115	0.00266666666666667	52	90.1	1073.2	0.952	0.2	-62	-62	0.00024	2	8	130.5	10	50	3000	40	0.1	40	0.2	10000	1
hetero24seed0	candidateIDs_34,11,5,27,18,12,29,23,13,7,33,31,24,2,35,4,6,30,36,20,14,32,16,19	13	-62	100	33	2	8	2	4	2	16.6666666666667	-30	1	1	1	1	2	0	32	-70	10	4.5e-05	5.5e-05	0	0.035	-80	0	-115	0.004	52	90.1	1073.2	0.952	0.2	-62	-62	0.00024	2	8	130.5	10	50	3000	40	0.1	40	0.2	10000	1
hetero24seed0	candidateIDs_34,11,5,27,18,12,29,23,13,7,33,31,24,2,35,4,6,30,36,20,14,32,16,19	13	-62	100	33	2	8	2	4	3	16.6666666666667	-30	1	1	1	1	2	0	32	-70	10	4.5e-05	5.5e-05	0	0.035	-80	0	-115	0.00148	38.63	273.4	1022	0.775	0.2	-62	-62	0.00024	2	8	130.5	10	50	3000	40	0.1	40	0.2	10000	1
hetero24seed0	candidateIDs_34,11,5,27,18,12,29,23,13,7,33,31,24,2,35,4,6,30,36,20,14,32,16,19	13	-62	100	33	2	8	2	4	4	16.6666666666667	-30	1	1	1	1	2	0	32	-70	10	4.5e-05	5.5e-05	0	0.035	-80	0	-115	0.00105333333333333	39.88	65.8	2600	0.629	0.2	-62	-62	0.00024	2	8	130.5	10	50	3000	40	0.1	40	0.2	10000	1
hetero24seed1	candidateIDs_5,24,11,31,7,12,32,20,6,35,13,14,2,29,18,16,30,27,19,36,4,33,23,34	13	-62	100	33	2	8	2	4	1	16.6666666666667	-30	1	1	1	1	2	0	32	-70	10	4.5e-05	5.5e-05	0	0.035	-80	0	-115	0.00266666666666667	52	90.1	1073.2	0.952	0.2	-62	-62	0.00024	2	8	130.5	10	50	3000	40	0.1	40	0.2	10000	1
hetero24seed1	candidateIDs_5,24,11,31,7,12,32,20,6,35,13,14,2,29,18,16,30,27,19,36,4,33,23,34	13	-62	100	33	2	8	2	4	2	16.6666666666667	-30	1	1	1	1	2	0	32	-70	10	4.5e-05	5.5e-05	0	0.035	-80	0	-115	0.004	52	90.1	1073.2	0.952	0.2	-62	-62	0.00024	2	8	130.5	10	50	3000	40	0.1	40	0.2	10000	1
hetero24seed1	candidateIDs_5,24,11,31,7,12,32,20,6,35,13,14,2,29,18,16,30,27,19,36,4,33,23,34	13	-62	100	33	2	8	2	4	3	16.6666666666667	-30	1	1	1	1	2	0	32	-70	10	4.5e-05	5.5e-05	0	0.035	-80	0	-115	0.00148	38.63	273.4	1022	0.775	0.2	-62	-62	0.00024	2	8	130.5	10	50	3000	40	0.1	40	0.2	10000	1
hetero24seed1	candidateIDs_5,24,11,31,7,12,32,20,6,35,13,14,2,29,18,16,30,27,19,36,4,33,23,34	13	-62	100	33	2	8	2	4	4	16.6666666666667	-30	1	1	1	1	2	0	32	-70	10	4.5e-05	5.5e-05	0	0.035	-80	0	-115	0.00105333333333333	39.88	65.8	2600	0.629	0.2	-62	-62	0.00024	2	8	130.5	10	50	3000	40	0.1	40	0.2	10000	1
hetero24seed2	candidateIDs_4,34,32,36,20,24,12,16,14,11,7,35,6,2,30,33,23,19,5,13,18,27,31,29	13	-62	100	33	2	8	2	4	1	16.6666666666667	-30	1	1	1	1	2	0	32	-70	10	4.5e-05	5.5e-05	0	0.035	-80	0	-115	0.00266666666666667	52	90.1	1073.2	0.952	0.2	-62	-62	0.00024	2	8	130.5	10	50	3000	40	0.1	40	0.2	10000	1
hetero24seed2	candidateIDs_4,34,32,36,20,24,12,16,14,11,7,35,6,2,30,33,23,19,5,13,18,27,31,29	13	-62	100	33	2	8	2	4	2	16.6666666666667	-30	1	1	1	1	2	0	32	-70	10	4.5e-05	5.5e-05	0	0.035	-80	0	-115	0.004	52	90.1	1073.2	0.952	0.2	-62	-62	0.00024	2	8	130.5	10	50	3000	40	0.1	40	0.2	10000	1
hetero24seed2	candidateIDs_4,34,32,36,20,24,12,16,14,11,7,35,6,2,30,33,23,19,5,13,18,27,31,29	13	-62	100	33	2	8	2	4	3	16.6666666666667	-30	1	1	1	1	2	0	32	-70	10	4.5e-05	5.5e-05	0	0.035	-80	0	-115	0.00148	38.63	273.4	1022	0.775	0.2	-62	-62	0.00024	2	8	130.5	10	50	3000	40	0.1	40	0.2	10000	1
hetero24seed2	candidateIDs_4,34,32,36,20,24,12,16,14,11,7,35,6,2,30,33,23,19,5,13,18,27,31,29	13	-62	100	33	2	8	2	4	4	16.6666666666667	-30	1	1	1	1	2	0	32	-70	10	4.5e-05	5.5e-05	0	0.035	-80	0	-115	0.00105333333333333	39.88	65.8	2600	0.629	0.2	-62	-62	0.00024	2	8	130.5	10	50	3000	40	0.1	40	0.2	10000	1
hetero24seed3	candidateIDs_29,18,14,12,36,13,31,23,33,5,32,35,16,19,6,2,30,27,20,24,34,4,7,11	13	-62	100	33	2	8	2	4	1	16.6666666666667	-30	1	1	1	1	2	0	32	-70	10	4.5e-05	5.5e-05	0	0.035	-80	0	-115	0.00266666666666667	52	90.1	1073.2	0.952	0.2	-62	-62	0.00024	2	8	130.5	10	50	3000	40	0.1	40	0.2	10000	1
hetero24seed3	candidateIDs_29,18,14,12,36,13,31,23,33,5,32,35,16,19,6,2,30,27,20,24,34,4,7,11	13	-62	100	33	2	8	2	4	2	16.6666666666667	-30	1	1	1	1	2	0	32	-70	10	4.5e-05	5.5e-05	0	0.035	-80	0	-115	0.004	52	90.1	1073.2	0.952	0.2	-62	-62	0.00024	2	8	130.5	10	50	3000	40	0.1	40	0.2	10000	1
hetero24seed3	candidateIDs_29,18,14,12,36,13,31,23,33,5,32,35,16,19,6,2,30,27,20,24,34,4,7,11	13	-62	100	33	2	8	2	4	3	16.6666666666667	-30	1	1	1	1	2	0	32	-70	10	4.5e-05	5.5e-05	0	0.035	-80	0	-115	0.00148	38.63	273.4	1022	0.775	0.2	-62	-62	0.00024	2	8	130.5	10	50	3000	40	0.1	40	0.2	10000	1
hetero24seed3	candidateIDs_29,18,14,12,36,13,31,23,33,5,32,35,16,19,6,2,30,27,20,24,34,4,7,11	13	-62	100	33	2	8	2	4	4	16.6666666666667	-30	1	1	1	1	2	0	32	-70	10	4.5e-05	5.5e-05	0	0.035	-80	0	-115	0.00105333333333333	39.88	65.8	2600	0.629	0.2	-62	-62	0.00024	2	8	130.5	10	50	3000	40	0.1	40	0.2	10000	1
hetero24seed4	candidateIDs_13,29,31,24,19,11,14,30,16,33,4,27,7,6,18,35,20,36,34,32,2,5,12,23	13	-62	100	33	2	8	2	4	1	16.6666666666667	-30	1	1	1	1	2	0	32	-70	10	4.5e-05	5.5e-05	0	0.035	-80	0	-115	0.00266666666666667	52	90.1	1073.2	0.952	0.2	-62	-62	0.00024	2	8	130.5	10	50	3000	40	0.1	40	0.2	10000	1
hetero24seed4	candidateIDs_13,29,31,24,19,11,14,30,16,33,4,27,7,6,18,35,20,36,34,32,2,5,12,23	13	-62	100	33	2	8	2	4	2	16.6666666666667	-30	1	1	1	1	2	0	32	-70	10	4.5e-05	5.5e-05	0	0.035	-80	0	-115	0.004	52	90.1	1073.2	0.952	0.2	-62	-62	0.00024	2	8	130.5	10	50	3000	40	0.1	40	0.2	10000	1
hetero24seed4	candidateIDs_13,29,31,24,19,11,14,30,16,33,4,27,7,6,18,35,20,36,34,32,2,5,12,23	13	-62	100	33	2	8	2	4	3	16.6666666666667	-30	1	1	1	1	2	0	32	-70	10	4.5e-05	5.5e-05	0	0.035	-80	0	-115	0.00148	38.63	273.4	1022	0.775	0.2	-62	-62	0.00024	2	8	130.5	10	50	3000	40	0.1	40	0.2	10000	1
hetero24seed4	candidateIDs_13,29,31,24,19,11,14,30,16,33,4,27,7,6,18,35,20,36,34,32,2,5,12,23	13	-62	100	33	2	8	2	4	4	16.6666666666667	-30	1	1	1	1	2	0	32	-70	10	4.5e-05	5.5e-05	0	0.035	-80	0	-115	0.00105333333333333	39.88	65.8	2600	0.629	0.2	-62	-62	0.00024	2	8	130.5	10	50	3000	40	0.1	40	0.2	10000	1
hetero24seed5	candidateIDs_18,23,16,5,2,36,34,27,35,30,14,29,20,7,13,32,33,11,31,19,12,4,24,6	13	-62	100	33	2	8	2	4	1	16.6666666666667	-30	1	1	1	1	2	0	32	-70	10	4.5e-05	5.5e-05	0	0.035	-80	0	-115	0.00266666666666667	52	90.1	1073.2	0.952	0.2	-62	-62	0.00024	2	8	130.5	10	50	3000	40	0.1	40	0.2	10000	1
hetero24seed5	candidateIDs_18,23,16,5,2,36,34,27,35,30,14,29,20,7,13,32,33,11,31,19,12,4,24,6	13	-62	100	33	2	8	2	4	2	16.6666666666667	-30	1	1	1	1	2	0	32	-70	10	4.5e-05	5.5e-05	0	0.035	-80	0	-115	0.004	52	90.1	1073.2	0.952	0.2	-62	-62	0.00024	2	8	130.5	10	50	3000	40	0.1	40	0.2	10000	1
hetero24seed5	candidateIDs_18,23,16,5,2,36,34,27,35,30,14,29,20,7,13,32,33,11,31,19,12,4,24,6	13	-62	100	33	2	8	2	4	3	16.6666666666667	-30	1	1	1	1	2	0	32	-70	10	4.5e-05	5.5e-05	0	0.035	-80	0	-115	0.00148	38.63	273.4	1022	0.775	0.2	-62	-62	0.00024	2	8	130.5	10	50	3000	40	0.1	40	0.2	10000	1
hetero24seed5	candidateIDs_18,23,16,5,2,36,34,27,35,30,14,29,20,7,13,32,33,11,31,19,12,4,24,6	13	-62	100	33	2	8	2	4	4	16.6666666666667	-30	1	1	1	1	2	0	32	-70	10	4.5e-05	5.5e-05	0	0.035	-80	0	-115	0.00105333333333333	39.88	65.8	2600	0.629	0.2	-62	-62	0.00024	2	8	130.5	10	50	3000	40	0.1	40	0.2	10000	1
hetero24seed6	candidateIDs_6,33,7,4,14,30,13,18,20,12,23,11,16,24,34,19,36,35,29,5,32,31,2,27	13	-62	100	33	2	8	2	4	1	16.6666666666667	-30	1	1	1	1	2	0	32	-70	10	4.5e-05	5.5e-05	0	0.035	-80	0	-115	0.00266666666666667	52	90.1	1073.2	0.952	0.2	-62	-62	0.00024	2	8	130.5	10	50	3000	40	0.1	40	0.2	10000	1
hetero24seed6	candidateIDs_6,33,7,4,14,30,13,18,20,12,23,11,16,24,34,19,36,35,29,5,32,31,2,27	13	-62	100	33	2	8	2	4	2	16.6666666666667	-30	1	1	1	1	2	0	32	-70	10	4.5e-05	5.5e-05	0	0.035	-80	0	-115	0.004	52	90.1	1073.2	0.952	0.2	-62	-62	0.00024	2	8	130.5	10	50	3000	40	0.1	40	0.2	10000	1
hetero24seed6	candidateIDs_6,33,7,4,14,30,13,18,20,12,23,11,16,24,34,19,36,35,29,5,32,31,2,27	13	-62	100	33	2	8	2	4	3	16.6666666666667	-30	1	1	1	1	2	0	32	-70	10	4.5e-05	5.5e-05	0	0.035	-80	0	-115	0.00148	38.63	273.4	1022	0.775	0.2	-62	-62	0.00024	2	8	130.5	10	50	3000	40	0.1	40	0.2	10000	1
hetero24seed6	candidateIDs_6,33,7,4,14,30,13,18,20,12,23,11,16,24,34,19,36,35,29,5,32,31,2,27	13	-62	100	33	2	8	2	4	4	16.6666666666667	-30	1	1	1	1	2	0	32	-70	10	4.5e-05	5.5e-05	0	0.035	-80	0	-115	0.00105333333333333	39.88	65.8	2600	0.629	0.2	-62	-62	0.00024	2	8	130.5	10	50	3000	40	0.1	40	0.2	10000	1
hetero24seed7	candidateIDs_32,23,13,2,29,35,14,24,20,5,30,16,12,11,36,33,18,6,4,19,27,31,34,7	13	-62	100	33	2	8	2	4	1	16.6666666666667	-30	1	1	1	1	2	0	32	-70	10	4.5e-05	5.5e-05	0	0.035	-80	0	-115	0.00266666666666667	52	90.1	1073.2	0.952	0.2	-62	-62	0.00024	2	8	130.5	10	50	3000	40	0.1	40	0.2	10000	1
hetero24seed7	candidateIDs_32,23,13,2,29,35,14,24,20,5,30,16,12,11,36,33,18,6,4,19,27,31,34,7	13	-62	100	33	2	8	2	4	2	16.6666666666667	-30	1	1	1	1	2	0	32	-70	10	4.5e-05	5.5e-05	0	0.035	-80	0	-115	0.004	52	90.1	1073.2	0.952	0.2	-62	-62	0.00024	2	8	130.5	10	50	3000	40	0.1	40	0.2	10000	1
hetero24seed7	candidateIDs_32,23,13,2,29,35,14,24,20,5,30,16,12,11,36,33,18,6,4,19,27,31,34,7	13	-62	100	33	2	8	2	4	3	16.6666666666667	-30	1	1	1	1	2	0	32	-70	10	4.5e-05	5.5e-05	0	0.035	-80	0	-115	0.00148	38.63	273.4	1022	0.775	0.2	-62	-62	0.00024	2	8	130.5	10	50	3000	40	0.1	40	0.2	10000	1
hetero24seed7	candidateIDs_32,23,13,2,29,35,14,24,20,5,30,16,12,11,36,33,18,6,4,19,27,31,34,7	13	-62	100	33	2	8	2	4	4	16.6666666666667	-30	1	1	1	1	2	0	32	-70	10	4.5e-05	5.5e-05	0	0.035	-80	0	-115	0.00105333333333333	39.88	65.8	2600	0.629	0.2	-62	-62	0.00024	2	8	130.5	10	50	3000	40	0.1	40	0.2	10000	1
hetero24seed8	candidateIDs_11,33,35,32,7,29,36,31,13,27,12,16,14,6,19,18,24,23,20,5,2,4,30,34	13	-62	100	33	2	8	2	4	1	16.6666666666667	-30	1	1	1	1	2	0	32	-70	10	4.5e-05	5.5e-05	0	0.035	-80	0	-115	0.00266666666666667	52	90.1	1073.2	0.952	0.2	-62	-62	0.00024	2	8	130.5	10	50	3000	40	0.1	40	0.2	10000	1
hetero24seed8	candidateIDs_11,33,35,32,7,29,36,31,13,27,12,16,14,6,19,18,24,23,20,5,2,4,30,34	13	-62	100	33	2	8	2	4	2	16.6666666666667	-30	1	1	1	1	2	0	32	-70	10	4.5e-05	5.5e-05	0	0.035	-80	0	-115	0.004	52	90.1	1073.2	0.952	0.2	-62	-62	0.00024	2	8	130.5	10	50	3000	40	0.1	40	0.2	10000	1
hetero24seed8	candidateIDs_11,33,35,32,7,29,36,31,13,27,12,16,14,6,19,18,24,23,20,5,2,4,30,34	13	-62	100	33	2	8	2	4	3	16.6666666666667	-30	1	1	1	1	2	0	32	-70	10	4.5e-05	5.5e-05	0	0.035	-80	0	-115	0.00148	38.63	273.4	1022	0.775	0.2	-62	-62	0.00024	2	8	130.5	10	50	3000	40	0.1	40	0.2	10000	1
hetero24seed8	candidateIDs_11,33,35,32,7,29,36,31,13,27,12,16,14,6,19,18,24,23,20,5,2,4,30,34	13	-62	100	33	2	8	2	4	4	16.6666666666667	-30	1	1	1	1	2	0	32	-70	10	4.5e-05	5.5e-05	0	0.035	-80	0	-115	0.00105333333333333	39.88	65.8	2600	0.629	0.2	-62	-62	0.00024	2	8	130.5	10	50	3000	40	0.1	40	0.2	10000	1
hetero24seed9	candidateIDs_2,23,14,6,7,18,11,13,16,33,12,36,5,4,31,27,30,34,24,32,35,19,29,20	13	-62	100	33	2	8	2	4	1	16.6666666666667	-30	1	1	1	1	2	0	32	-70	10	4.5e-05	5.5e-05	0	0.035	-80	0	-115	0.00266666666666667	52	90.1	1073.2	0.952	0.2	-62	-62	0.00024	2	8	130.5	10	50	3000	40	0.1	40	0.2	10000	1
hetero24seed9	candidateIDs_2,23,14,6,7,18,11,13,16,33,12,36,5,4,31,27,30,34,24,32,35,19,29,20	13	-62	100	33	2	8	2	4	2	16.6666666666667	-30	1	1	1	1	2	0	32	-70	10	4.5e-05	5.5e-05	0	0.035	-80	0	-115	0.004	52	90.1	1073.2	0.952	0.2	-62	-62	0.00024	2	8	130.5	10	50	3000	40	0.1	40	0.2	10000	1
hetero24seed9	candidateIDs_2,23,14,6,7,18,11,13,16,33,12,36,5,4,31,27,30,34,24,32,35,19,29,20	13	-62	100	33	2	8	2	4	3	16.6666666666667	-30	1	1	1	1	2	0	32	-70	10	4.5e-05	5.5e-05	0	0.035	-80	0	-115	0.00148	38.63	273.4	1022	0.775	0.2	-62	-62	0.00024	2	8	130.5	10	50	3000	40	0.1	40	0.2	10000	1
hetero24seed9	candidateIDs_2,23,14,6,7,18,11,13,16,33,12,36,5,4,31,27,30,34,24,32,35,19,29,20	13	-62	100	33	2	8	2	4	4	16.6666666666667	-30	1	1	1	1	2	0	32	-70	10	4.5e-05	5.5e-05	0	0.035	-80	0	-115	0.00105333333333333	39.88	65.8	2600	0.629	0.2	-62	-62	0.00024	2	8	130.5	10	50	3000	40	0.1	40	0.2	10000	1
hetero24seed10	candidateIDs_20,4,16,34,14,12,11,30,35,7,23,33,27,5,36,18,32,29,6,13,2,24,31,19	13	-62	100	33	2	8	2	4	1	16.6666666666667	-30	1	1	1	1	2	0	32	-70	10	4.5e-05	5.5e-05	0	0.035	-80	0	-115	0.00266666666666667	52	90.1	1073.2	0.952	0.2	-62	-62	0.00024	2	8	130.5	10	50	3000	40	0.1	40	0.2	10000	1
hetero24seed10	candidateIDs_20,4,16,34,14,12,11,30,35,7,23,33,27,5,36,18,32,29,6,13,2,24,31,19	13	-62	100	33	2	8	2	4	2	16.6666666666667	-30	1	1	1	1	2	0	32	-70	10	4.5e-05	5.5e-05	0	0.035	-80	0	-115	0.004	52	90.1	1073.2	0.952	0.2	-62	-62	0.00024	2	8	130.5	10	50	3000	40	0.1	40	0.2	10000	1
hetero24seed10	candidateIDs_20,4,16,34,14,12,11,30,35,7,23,33,27,5,36,18,32,29,6,13,2,24,31,19	13	-62	100	33	2	8	2	4	3	16.6666666666667	-30	1	1	1	1	2	0	32	-70	10	4.5e-05	5.5e-05	0	0.035	-80	0	-115	0.00148	38.63	273.4	1022	0.775	0.2	-62	-62	0.00024	2	8	130.5	10	50	3000	40	0.1	40	0.2	10000	1
hetero24seed10	candidateIDs_20,4,16,34,14,12,11,30,35,7,23,33,27,5,36,18,32,29,6,13,2,24,31,19	13	-62	100	33	2	8	2	4	4	16.6666666666667	-30	1	1	1	1	2	0	32	-70	10	4.5e-05	5.5e-05	0	0.035	-80	0	-115	0.00105333333333333	39.88	65.8	2600	0.629	0.2	-62	-62	0.00024	2	8	130.5	10	50	3000	40	0.1	40	0.2	10000	1
hetero24seed11	candidateIDs_12,4,29,19,30,32,24,2,31,36,35,7,5,11,13,27,6,18,33,34,16,23,20,14	13	-62	100	33	2	8	2	4	1	16.6666666666667	-30	1	1	1	1	2	0	32	-70	10	4.5e-05	5.5e-05	0	0.035	-80	0	-115	0.00266666666666667	52	90.1	1073.2	0.952	0.2	-62	-62	0.00024	2	8	130.5	10	50	3000	40	0.1	40	0.2	10000	1
hetero24seed11	candidateIDs_12,4,29,19,30,32,24,2,31,36,35,7,5,11,13,27,6,18,33,34,16,23,20,14	13	-62	100	33	2	8	2	4	2	16.6666666666667	-30	1	1	1	1	2	0	32	-70	10	4.5e-05	5.5e-05	0	0.035	-80	0	-115	0.004	52	90.1	1073.2	0.952	0.2	-62	-62	0.00024	2	8	130.5	10	50	3000	40	0.1	40	0.2	10000	1
hetero24seed11	candidateIDs_12,4,29,19,30,32,24,2,31,36,35,7,5,11,13,27,6,18,33,34,16,23,20,14	13	-62	100	33	2	8	2	4	3	16.6666666666667	-30	1	1	1	1	2	0	32	-70	10	4.5e-05	5.5e-05	0	0.035	-80	0	-115	0.00148	38.63	273.4	1022	0.775	0.2	-62	-62	0.00024	2	8	130.5	10	50	3000	40	0.1	40	0.2	10000	1
hetero24seed11	candidateIDs_12,4,29,19,30,32,24,2,31,36,35,7,5,11,13,27,6,18,33,34,16,23,20,14	13	-62	100	33	2	8	2	4	4	16.6666666666667	-30	1	1	1	1	2	0	32	-70	10	4.5e-05	5.5e-05	0	0.035	-80	0	-115	0.00105333333333333	39.88	65.8	2600	0.629	0.2	-62	-62	0.00024	2	8	130.5	10	50	3000	40	0.1	40	0.2	10000	1
hetero24seed12	candidateIDs_24,7,34,13,36,35,16,2,32,5,18,30,27,6,29,19,4,33,31,23,12,11,20,14	13	-62	100	33	2	8	2	4	1	16.6666666666667	-30	1	1	1	1	2	0	32	-70	10	4.5e-05	5.5e-05	0	0.035	-80	0	-115	0.00266666666666667	52	90.1	1073.2	0.952	0.2	-62	-62	0.00024	2	8	130.5	10	50	3000	40	0.1	40	0.2	10000	1
hetero24seed12	candidateIDs_24,7,34,13,36,35,16,2,32,5,18,30,27,6,29,19,4,33,31,23,12,11,20,14	13	-62	100	33	2	8	2	4	2	16.6666666666667	-30	1	1	1	1	2	0	32	-70	10	4.5e-05	5.5e-05	0	0.035	-80	0	-115	0.004	52	90.1	1073.2	0.952	0.2	-62	-62	0.00024	2	8	130.5	10	50	3000	40	0.1	40	0.2	10000	1
hetero24seed12	candidateIDs_24,7,34,13,36,35,16,2,32,5,18,30,27,6,29,19,4,33,31,23,12,11,20,14	13	-62	100	33	2	8	2	4	3	16.6666666666667	-30	1	1	1	1	2	0	32	-70	10	4.5e-05	5.5e-05	0	0.035	-80	0	-115	0.00148	38.63	273.4	1022	0.775	0.2	-62	-62	0.00024	2	8	130.5	10	50	3000	40	0.1	40	0.2	10000	1
hetero24seed12	candidateIDs_24,7,34,13,36,35,16,2,32,5,18,30,27,6,29,19,4,33,31,23,12,11,20,14	13	-62	100	33	2	8	2	4	4	16.6666666666667	-30	1	1	1	1	2	0	32	-70	10	4.5e-05	5.5e-05	0	0.035	-80	0	-115	0.00105333333333333	39.88	65.8	2600	0.629	0.2	-62	-62	0.00024	2	8	130.5	10	50	3000	40	0.1	40	0.2	10000	1
hetero24seed13	candidateIDs_31,18,20,34,4,29,19,35,30,32,24,11,12,14,27,16,13,2,5,23,36,33,6,7	13	-62	100	33	2	8	2	4	1	16.6666666666667	-30	1	1	1	1	2	0	32	-70	10	4.5e-05	5.5e-05	0	0.035	-80	0	-115	0.00266666666666667	52	90.1	1073.2	0.952	0.2	-62	-62	0.00024	2	8	130.5	10	50	3000	40	0.1	40	0.2	10000	1
hetero24seed13	candidateIDs_31,18,20,34,4,29,19,35,30,32,24,11,12,14,27,16,13,2,5,23,36,33,6,7	13	-62	100	33	2	8	2	4	2	16.6666666666667	-30	1	1	1	1	2	0	32	-70	10	4.5e-05	5.5e-05	0	0.035	-80	0	-115	0.004	52	90.1	1073.2	0.952	0.2	-62	-62	0.00024	2	8	130.5	10	50	3000	40	0.1	40	0.2	10000	1
hetero24seed13	candidateIDs_31,18,20,34,4,29,19,35,30,32,24,11,12,14,27,16,13,2,5,23,36,33,6,7	13	-62	100	33	2	8	2	4	3	16.6666666666667	-30	1	1	1	1	2	0	32	-70	10	4.5e-05	5.5e-05	0	0.035	-80	0	-115	0.00148	38.63	273.4	1022	0.775	0.2	-62	-62	0.00024	2	8	130.5	10	50	3000	40	0.1	40	0.2	10000	1
hetero24seed13	candidateIDs_31,18,20,34,4,29,19,35,30,32,24,11,12,14,27,16,13,2,5,23,36,33,6,7	13	-62	100	33	2	8	2	4	4	16.6666666666667	-30	1	1	1	1	2	0	32	-70	10	4.5e-05	5.5e-05	0	0.035	-80	0	-115	0.00105333333333333	39.88	65.8	2600	0.629	0.2	-62	-62	0.00024	2	8	130.5	10	50	3000	40	0.1	40	0.2	10000	1
hetero24seed14	candidateIDs_23,6,34,27,16,35,7,13,19,30,36,12,2,20,14,24,31,32,4,18,5,33,29,11	13	-62	100	33	2	8	2	4	1	16.6666666666667	-30	1	1	1	1	2	0	32	-70	10	4.5e-05	5.5e-05	0	0.035	-80	0	-115	0.00266666666666667	52	90.1	1073.2	0.952	0.2	-62	-62	0.00024	2	8	130.5	10	50	3000	40	0.1	40	0.2	10000	1
hetero24seed14	candidateIDs_23,6,34,27,16,35,7,13,19,30,36,12,2,20,14,24,31,32,4,18,5,33,29,11	13	-62	100	33	2	8	2	4	2	16.6666666666667	-30	1	1	1	1	2	0	32	-70	10	4.5e-05	5.5e-05	0	0.035	-80	0	-115	0.004	52	90.1	1073.2	0.952	0.2	-62	-62	0.00024	2	8	130.5	10	50	3000	40	0.1	40	0.2	10000	1
hetero24seed14	candidateIDs_23,6,34,27,16,35,7,13,19,30,36,12,2,20,14,24,31,32,4,18,5,33,29,11	13	-62	100	33	2	8	2	4	3	16.6666666666667	-30	1	1	1	1	2	0	32	-70	10	4.5e-05	5.5e-05	0	0.035	-80	0	-115	0.00148	38.63	273.4	1022	0.775	0.2	-62	-62	0.00024	2	8	130.5	10	50	3000	40	0.1	40	0.2	10000	1
hetero24seed14	candidateIDs_23,6,34,27,16,35,7,13,19,30,36,12,2,20,14,24,31,32,4,18,5,33,29,11	13	-62	100	33	2	8	2	4	4	16.6666666666667	-30	1	1	1	1	2	0	32	-70	10	4.5e-05	5.5e-05	0	0.035	-80	0	-115	0.00105333333333333	39.88	65.8	2600	0.629	0.2	-62	-62	0.00024	2	8	130.5	10	50	3000	40	0.1	40	0.2	10000	1
hetero24seed15	candidateIDs_31,30,5,14,29,4,32,27,16,19,7,13,12,6,34,36,11,20,35,24,2,23,18,33	13	-62	100	33	2	8	2	4	1	16.6666666666667	-30	1	1	1	1	2	0	32	-70	10	4.5e-05	5.5e-05	0	0.035	-80	0	-115	0.00266666666666667	52	90.1	1073.2	0.952	0.2	-62	-62	0.00024	2	8	130.5	10	50	3000	40	0.1	40	0.2	10000	1
hetero24seed15	candidateIDs_31,30,5,14,29,4,32,27,16,19,7,13,12,6,34,36,11,20,35,24,2,23,18,33	13	-62	100	33	2	8	2	4	2	16.6666666666667	-30	1	1	1	1	2	0	32	-70	10	4.5e-05	5.5e-05	0	0.035	-80	0	-115	0.004	52	90.1	1073.2	0.952	0.2	-62	-62	0.00024	2	8	130.5	10	50	3000	40	0.1	40	0.2	10000	1
hetero24seed15	candidateIDs_31,30,5,14,29,4,32,27,16,19,7,13,12,6,34,36,11,20,35,24,2,23,18,33	13	-62	100	33	2	8	2	4	3	16.6666666666667	-30	1	1	1	1	2	0	32	-70	10	4.5e-05	5.5e-05	0	0.035	-80	0	-115	0.00148	38.63	273.4	1022	0.775	0.2	-62	-62	0.00024	2	8	130.5	10	50	3000	40	0.1	40	0.2	10000	1
hetero24seed15	candidateIDs_31,30,5,14,29,4,32,27,16,19,7,13,12,6,34,36,11,20,35,24,2,23,18,33	13	-62	100	33	2	8	2	4	4	16.6666666666667	-30	1	1	1	1	2	0	32	-70	10	4.5e-05	5.5e-05	0	0.035	-80	0	-115	0.00105333333333333	39.88	65.8	2600	0.629	0.2	-62	-62	0.00024	2	8	130.5	10	50	3000	40	0.1	40	0.2	10000	1
hetero24seed16	candidateIDs_6,14,19,33,23,13,31,11,2,24,27,7,32,30,36,4,5,18,35,12,29,20,34,16	13	-62	100	33	2	8	2	4	1	16.6666666666667	-30	1	1	1	1	2	0	32	-70	10	4.5e-05	5.5e-05	0	0.035	-80	0	-115	0.00266666666666667	52	90.1	1073.2	0.952	0.2	-62	-62	0.00024	2	8	130.5	10	50	3000	40	0.1	40	0.2	10000	1
hetero24seed16	candidateIDs_6,14,19,33,23,13,31,11,2,24,27,7,32,30,36,4,5,18,35,12,29,20,34,16	13	-62	100	33	2	8	2	4	2	16.6666666666667	-30	1	1	1	1	2	0	32	-70	10	4.5e-05	5.5e-05	0	0.035	-80	0	-115	0.004	52	90.1	1073.2	0.952	0.2	-62	-62	0.00024	2	8	130.5	10	50	3000	40	0.1	40	0.2	10000	1
hetero24seed16	candidateIDs_6,14,19,33,23,13,31,11,2,24,27,7,32,30,36,4,5,18,35,12,29,20,34,16	13	-62	100	33	2	8	2	4	3	16.6666666666667	-30	1	1	1	1	2	0	32	-70	10	4.5e-05	5.5e-05	0	0.035	-80	0	-115	0.00148	38.63	273.4	1022	0.775	0.2	-62	-62	0.00024	2	8	130.5	10	50	3000	40	0.1	40	0.2	10000	1
hetero24seed16	candidateIDs_6,14,19,33,23,13,31,11,2,24,27,7,32,30,36,4,5,18,35,12,29,20,34,16	13	-62	100	33	2	8	2	4	4	16.6666666666667	-30	1	1	1	1	2	0	32	-70	10	4.5e-05	5.5e-05	0	0.035	-80	0	-115	0.00105333333333333	39.88	65.8	2600	0.629	0.2	-62	-62	0.00024	2	8	130.5	10	50	3000	40	0.1	40	0.2	10000	1
hetero24seed17	candidateIDs_14,24,19,6,5,32,2,33,16,35,31,4,29,34,13,30,12,27,11,7,36,20,23,18	13	-62	100	33	2	8	2	4	1	16.6666666666667	-30	1	1	1	1	2	0	32	-70	10	4.5e-05	5.5e-05	0	0.035	-80	0	-115	0.00266666666666667	52	90.1	1073.2	0.952	0.2	-62	-62	0.00024	2	8	130.5	10	50	3000	40	0.1	40	0.2	10000	1
hetero24seed17	candidateIDs_14,24,19,6,5,32,2,33,16,35,31,4,29,34,13,30,12,27,11,7,36,20,23,18	13	-62	100	33	2	8	2	4	2	16.6666666666667	-30	1	1	1	1	2	0	32	-70	10	4.5e-05	5.5e-05	0	0.035	-80	0	-115	0.004	52	90.1	1073.2	0.952	0.2	-62	-62	0.00024	2	8	130.5	10	50	3000	40	0.1	40	0.2	10000	1
hetero24seed17	candidateIDs_14,24,19,6,5,32,2,33,16,35,31,4,29,34,13,30,12,27,11,7,36,20,23,18	13	-62	100	33	2	8	2	4	3	16.6666666666667	-30	1	1	1	1	2	0	32	-70	10	4.5e-05	5.5e-05	0	0.035	-80	0	-115	0.00148	38.63	273.4	1022	0.775	0.2	-62	-62	0.00024	2	8	130.5	10	50	3000	40	0.1	40	0.2	10000	1
hetero24seed17	candidateIDs_14,24,19,6,5,32,2,33,16,35,31,4,29,34,13,30,12,27,11,7,36,20,23,18	13	-62	100	33	2	8	2	4	4	16.6666666666667	-30	1	1	1	1	2	0	32	-70	10	4.5e-05	5.5e-05	0	0.035	-80	0	-115	0.00105333333333333	39.88	65.8	2600	0.629	0.2	-62	-62	0.00024	2	8	130.5	10	50	3000	40	0.1	40	0.2	10000	1
hetero24seed18	candidateIDs_23,16,24,6,31,14,27,34,4,18,2,32,12,29,33,20,11,35,36,19,7,30,5,13	13	-62	100	33	2	8	2	4	1	16.6666666666667	-30	1	1	1	1	2	0	32	-70	10	4.5e-05	5.5e-05	0	0.035	-80	0	-115	0.00266666666666667	52	90.1	1073.2	0.952	0.2	-62	-62	0.00024	2	8	130.5	10	50	3000	40	0.1	40	0.2	10000	1
hetero24seed18	candidateIDs_23,16,24,6,31,14,27,34,4,18,2,32,12,29,33,20,11,35,36,19,7,30,5,13	13	-62	100	33	2	8	2	4	2	16.6666666666667	-30	1	1	1	1	2	0	32	-70	10	4.5e-05	5.5e-05	0	0.035	-80	0	-115	0.004	52	90.1	1073.2	0.952	0.2	-62	-62	0.00024	2	8	130.5	10	50	3000	40	0.1	40	0.2	10000	1
hetero24seed18	candidateIDs_23,16,24,6,31,14,27,34,4,18,2,32,12,29,33,20,11,35,36,19,7,30,5,13	13	-62	100	33	2	8	2	4	3	16.6666666666667	-30	1	1	1	1	2	0	32	-70	10	4.5e-05	5.5e-05	0	0.035	-80	0	-115	0.00148	38.63	273.4	1022	0.775	0.2	-62	-62	0.00024	2	8	130.5	10	50	3000	40	0.1	40	0.2	10000	1
hetero24seed18	candidateIDs_23,16,24,6,31,14,27,34,4,18,2,32,12,29,33,20,11,35,36,19,7,30,5,13	13	-62	100	33	2	8	2	4	4	16.6666666666667	-30	1	1	1	1	2	0	32	-70	10	4.5e-05	5.5e-05	0	0.035	-80	0	-115	0.00105333333333333	39.88	65.8	2600	0.629	0.2	-62	-62	0.00024	2	8	130.5	10	50	3000	40	0.1	40	0.2	10000	1
hetero24seed19	candidateIDs_11,2,24,6,29,18,23,5,7,33,31,27,30,20,19,36,16,12,32,4,35,13,34,14	13	-62	100	33	2	8	2	4	1	16.6666666666667	-30	1	1	1	1	2	0	32	-70	10	4.5e-05	5.5e-05	0	0.035	-80	0	-115	0.00266666666666667	52	90.1	1073.2	0.952	0.2	-62	-62	0.00024	2	8	130.5	10	50	3000	40	0.1	40	0.2	10000	1
hetero24seed19	candidateIDs_11,2,24,6,29,18,23,5,7,33,31,27,30,20,19,36,16,12,32,4,35,13,34,14	13	-62	100	33	2	8	2	4	2	16.6666666666667	-30	1	1	1	1	2	0	32	-70	10	4.5e-05	5.5e-05	0	0.035	-80	0	-115	0.004	52	90.1	1073.2	0.952	0.2	-62	-62	0.00024	2	8	130.5	10	50	3000	40	0.1	40	0.2	10000	1
hetero24seed19	candidateIDs_11,2,24,6,29,18,23,5,7,33,31,27,30,20,19,36,16,12,32,4,35,13,34,14	13	-62	100	33	2	8	2	4	3	16.6666666666667	-30	1	1	1	1	2	0	32	-70	10	4.5e-05	5.5e-05	0	0.035	-80	0	-115	0.00148	38.63	273.4	1022	0.775	0.2	-62	-62	0.00024	2	8	130.5	10	50	3000	40	0.1	40	0.2	10000	1
hetero24seed19	candidateIDs_11,2,24,6,29,18,23,5,7,33,31,27,30,20,19,36,16,12,32,4,35,13,34,14	13	-62	100	33	2	8	2	4	4	16.6666666666667	-30	1	1	1	1	2	0	32	-70	10	4.5e-05	5.5e-05	0	0.035	-80	0	-115	0.00105333333333333	39.88	65.8	2600	0.629	0.2	-62	-62	0.00024	2	8	130.5	10	50	3000	40	0.1	40	0.2	10000	1
hetero24seed20	candidateIDs_7,27,29,36,16,31,32,18,12,13,35,2,14,11,19,30,24,20,6,23,33,5,4,34	13	-62	100	33	2	8	2	4	1	16.6666666666667	-30	1	1	1	1	2	0	32	-70	10	4.5e-05	5.5e-05	0	0.035	-80	0	-115	0.00266666666666667	52	90.1	1073.2	0.952	0.2	-62	-62	0.00024	2	8	130.5	10	50	3000	40	0.1	40	0.2	10000	1
hetero24seed20	candidateIDs_7,27,29,36,16,31,32,18,12,13,35,2,14,11,19,30,24,20,6,23,33,5,4,34	13	-62	100	33	2	8	2	4	2	16.6666666666667	-30	1	1	1	1	2	0	32	-70	10	4.5e-05	5.5e-05	0	0.035	-80	0	-115	0.004	52	90.1	1073.2	0.952	0.2	-62	-62	0.00024	2	8	130.5	10	50	3000	40	0.1	40	0.2	10000	1
hetero24seed20	candidateIDs_7,27,29,36,16,31,32,18,12,13,35,2,14,11,19,30,24,20,6,23,33,5,4,34	13	-62	100	33	2	8	2	4	3	16.6666666666667	-30	1	1	1	1	2	0	32	-70	10	4.5e-05	5.5e-05	0	0.035	-80	0	-115	0.00148	38.63	273.4	1022	0.775	0.2	-62	-62	0.00024	2	8	130.5	10	50	3000	40	0.1	40	0.2	10000	1
hetero24seed20	candidateIDs_7,27,29,36,16,31,32,18,12,13,35,2,14,11,19,30,24,20,6,23,33,5,4,34	13	-62	100	33	2	8	2	4	4	16.6666666666667	-30	1	1	1	1	2	0	32	-70	10	4.5e-05	5.5e-05	0	0.035	-80	0	-115	0.00105333333333333	39.88	65.8	2600	0.629	0.2	-62	-62	0.00024	2	8	130.5	10	50	3000	40	0.1	40	0.2	10000	1
hetero24seed21	candidateIDs_6,2,11,18,20,23,7,35,4,12,14,32,33,24,16,13,34,5,29,31,36,27,19,30	13	-62	100	33	2	8	2	4	1	16.6666666666667	-30	1	1	1	1	2	0	32	-70	10	4.5e-05	5.5e-05	0	0.035	-80	0	-115	0.00266666666666667	52	90.1	1073.2	0.952	0.2	-62	-62	0.00024	2	8	130.5	10	50	3000	40	0.1	40	0.2	10000	1
hetero24seed21	candidateIDs_6,2,11,18,20,23,7,35,4,12,14,32,33,24,16,13,34,5,29,31,36,27,19,30	13	-62	100	33	2	8	2	4	2	16.6666666666667	-30	1	1	1	1	2	0	32	-70	10	4.5e-05	5.5e-05	0	0.035	-80	0	-115	0.004	52	90.1	1073.2	0.952	0.2	-62	-62	0.00024	2	8	130.5	10	50	3000	40	0.1	40	0.2	10000	1
hetero24seed21	candidateIDs_6,2,11,18,20,23,7,35,4,12,14,32,33,24,16,13,34,5,29,31,36,27,19,30	13	-62	100	33	2	8	2	4	3	16.6666666666667	-30	1	1	1	1	2	0	32	-70	10	4.5e-05	5.5e-05	0	0.035	-80	0	-115	0.00148	38.63	273.4	1022	0.775	0.2	-62	-62	0.00024	2	8	130.5	10	50	3000	40	0.1	40	0.2	10000	1
hetero24seed21	candidateIDs_6,2,11,18,20,23,7,35,4,12,14,32,33,24,16,13,34,5,29,31,36,27,19,30	13	-62	100	33	2	8	2	4	4	16.6666666666667	-30	1	1	1	1	2	0	32	-70	10	4.5e-05	5.5e-05	0	0.035	-80	0	-115	0.00105333333333333	39.88	65.8	2600	0.629	0.2	-62	-62	0.00024	2	8	130.5	10	50	3000	40	0.1	40	0.2	10000	1
hetero24seed22	candidateIDs_27,18,7,24,2,14,12,32,11,35,5,4,19,36,34,13,31,23,33,29,16,20,6,30	13	-62	100	33	2	8	2	4	1	16.6666666666667	-30	1	1	1	1	2	0	32	-70	10	4.5e-05	5.5e-05	0	0.035	-80	0	-115	0.00266666666666667	52	90.1	1073.2	0.952	0.2	-62	-62	0.00024	2	8	130.5	10	50	3000	40	0.1	40	0.2	10000	1
hetero24seed22	candidateIDs_27,18,7,24,2,14,12,32,11,35,5,4,19,36,34,13,31,23,33,29,16,20,6,30	13	-62	100	33	2	8	2	4	2	16.6666666666667	-30	1	1	1	1	2	0	32	-70	10	4.5e-05	5.5e-05	0	0.035	-80	0	-115	0.004	52	90.1	1073.2	0.952	0.2	-62	-62	0.00024	2	8	130.5	10	50	3000	40	0.1	40	0.2	10000	1
hetero24seed22	candidateIDs_27,18,7,24,2,14,12,32,11,35,5,4,19,36,34,13,31,23,33,29,16,20,6,30	13	-62	100	33	2	8	2	4	3	16.6666666666667	-30	1	1	1	1	2	0	32	-70	10	4.5e-05	5.5e-05	0	0.035	-80	0	-115	0.00148	38.63	273.4	1022	0.775	0.2	-62	-62	0.00024	2	8	130.5	10	50	3000	40	0.1	40	0.2	10000	1
hetero24seed22	candidateIDs_27,18,7,24,2,14,12,32,11,35,5,4,19,36,34,13,31,23,33,29,16,20,6,30	13	-62	100	33	2	8	2	4	4	16.6666666666667	-30	1	1	1	1	2	0	32	-70	10	4.5e-05	5.5e-05	0	0.035	-80	0	-115	0.00105333333333333	39.88	65.8	2600	0.629	0.2	-62	-62	0.00024	2	8	130.5	10	50	3000	40	0.1	40	0.2	10000	1
hetero24seed23	candidateIDs_36,18,30,35,12,7,6,32,31,23,13,16,2,24,14,34,11,5,33,29,19,20,4,27	13	-62	100	33	2	8	2	4	1	16.6666666666667	-30	1	1	1	1	2	0	32	-70	10	4.5e-05	5.5e-05	0	0.035	-80	0	-115	0.00266666666666667	52	90.1	1073.2	0.952	0.2	-62	-62	0.00024	2	8	130.5	10	50	3000	40	0.1	40	0.2	10000	1
hetero24seed23	candidateIDs_36,18,30,35,12,7,6,32,31,23,13,16,2,24,14,34,11,5,33,29,19,20,4,27	13	-62	100	33	2	8	2	4	2	16.6666666666667	-30	1	1	1	1	2	0	32	-70	10	4.5e-05	5.5e-05	0	0.035	-80	0	-115	0.004	52	90.1	1073.2	0.952	0.2	-62	-62	0.00024	2	8	130.5	10	50	3000	40	0.1	40	0.2	10000	1
hetero24seed23	candidateIDs_36,18,30,35,12,7,6,32,31,23,13,16,2,24,14,34,11,5,33,29,19,20,4,27	13	-62	100	33	2	8	2	4	3	16.6666666666667	-30	1	1	1	1	2	0	32	-70	10	4.5e-05	5.5e-05	0	0.035	-80	0	-115	0.00148	38.63	273.4	1022	0.775	0.2	-62	-62	0.00024	2	8	130.5	10	50	3000	40	0.1	40	0.2	10000	1
hetero24seed23	candidateIDs_36,18,30,35,12,7,6,32,31,23,13,16,2,24,14,34,11,5,33,29,19,20,4,27	13	-62	100	33	2	8	2	4	4	16.6666666666667	-30	1	1	1	1	2	0	32	-70	10	4.5e-05	5.5e-05	0	0.035	-80	0	-115	0.00105333333333333	39.88	65.8	2600	0.629	0.2	-62	-62	0.00024	2	8	130.5	10	50	3000	40	0.1	40	0.2	10000	1
hetero24seed0	candidateIDs_34,11,5,27,18,12,29,23,13,7,33,31,24,2,35,4,6,30,36,20,14,32,16,19	14	-61	100	33	2	8	2	4	1	16.6666666666667	-30	1	1	1	1	2	0	32	-70	10	4.5e-05	5.5e-05	0	0.035	-80	0	-115	0.00266666666666667	52	90.1	1073.2	0.952	0.2	-61	-61	0.00024	2	8	130.5	10	50	3000	40	0.1	40	0.2	10000	1
hetero24seed0	candidateIDs_34,11,5,27,18,12,29,23,13,7,33,31,24,2,35,4,6,30,36,20,14,32,16,19	14	-61	100	33	2	8	2	4	2	16.6666666666667	-30	1	1	1	1	2	0	32	-70	10	4.5e-05	5.5e-05	0	0.035	-80	0	-115	0.004	52	90.1	1073.2	0.952	0.2	-61	-61	0.00024	2	8	130.5	10	50	3000	40	0.1	40	0.2	10000	1
hetero24seed0	candidateIDs_34,11,5,27,18,12,29,23,13,7,33,31,24,2,35,4,6,30,36,20,14,32,16,19	14	-61	100	33	2	8	2	4	3	16.6666666666667	-30	1	1	1	1	2	0	32	-70	10	4.5e-05	5.5e-05	0	0.035	-80	0	-115	0.00148	38.63	273.4	1022	0.775	0.2	-61	-61	0.00024	2	8	130.5	10	50	3000	40	0.1	40	0.2	10000	1
hetero24seed0	candidateIDs_34,11,5,27,18,12,29,23,13,7,33,31,24,2,35,4,6,30,36,20,14,32,16,19	14	-61	100	33	2	8	2	4	4	16.6666666666667	-30	1	1	1	1	2	0	32	-70	10	4.5e-05	5.5e-05	0	0.035	-80	0	-115	0.00105333333333333	39.88	65.8	2600	0.629	0.2	-61	-61	0.00024	2	8	130.5	10	50	3000	40	0.1	40	0.2	10000	1
hetero24seed1	candidateIDs_5,24,11,31,7,12,32,20,6,35,13,14,2,29,18,16,30,27,19,36,4,33,23,34	14	-61	100	33	2	8	2	4	1	16.6666666666667	-30	1	1	1	1	2	0	32	-70	10	4.5e-05	5.5e-05	0	0.035	-80	0	-115	0.00266666666666667	52	90.1	1073.2	0.952	0.2	-61	-61	0.00024	2	8	130.5	10	50	3000	40	0.1	40	0.2	10000	1
hetero24seed1	candidateIDs_5,24,11,31,7,12,32,20,6,35,13,14,2,29,18,16,30,27,19,36,4,33,23,34	14	-61	100	33	2	8	2	4	2	16.6666666666667	-30	1	1	1	1	2	0	32	-70	10	4.5e-05	5.5e-05	0	0.035	-80	0	-115	0.004	52	90.1	1073.2	0.952	0.2	-61	-61	0.00024	2	8	130.5	10	50	3000	40	0.1	40	0.2	10000	1
hetero24seed1	candidateIDs_5,24,11,31,7,12,32,20,6,35,13,14,2,29,18,16,30,27,19,36,4,33,23,34	14	-61	100	33	2	8	2	4	3	16.6666666666667	-30	1	1	1	1	2	0	32	-70	10	4.5e-05	5.5e-05	0	0.035	-80	0	-115	0.00148	38.63	273.4	1022	0.775	0.2	-61	-61	0.00024	2	8	130.5	10	50	3000	40	0.1	40	0.2	10000	1
hetero24seed1	candidateIDs_5,24,11,31,7,12,32,20,6,35,13,14,2,29,18,16,30,27,19,36,4,33,23,34	14	-61	100	33	2	8	2	4	4	16.6666666666667	-30	1	1	1	1	2	0	32	-70	10	4.5e-05	5.5e-05	0	0.035	-80	0	-115	0.00105333333333333	39.88	65.8	2600	0.629	0.2	-61	-61	0.00024	2	8	130.5	10	50	3000	40	0.1	40	0.2	10000	1
hetero24seed2	candidateIDs_4,34,32,36,20,24,12,16,14,11,7,35,6,2,30,33,23,19,5,13,18,27,31,29	14	-61	100	33	2	8	2	4	1	16.6666666666667	-30	1	1	1	1	2	0	32	-70	10	4.5e-05	5.5e-05	0	0.035	-80	0	-115	0.00266666666666667	52	90.1	1073.2	0.952	0.2	-61	-61	0.00024	2	8	130.5	10	50	3000	40	0.1	40	0.2	10000	1
hetero24seed2	candidateIDs_4,34,32,36,20,24,12,16,14,11,7,35,6,2,30,33,23,19,5,13,18,27,31,29	14	-61	100	33	2	8	2	4	2	16.6666666666667	-30	1	1	1	1	2	0	32	-70	10	4.5e-05	5.5e-05	0	0.035	-80	0	-115	0.004	52	90.1	1073.2	0.952	0.2	-61	-61	0.00024	2	8	130.5	10	50	3000	40	0.1	40	0.2	10000	1
hetero24seed2	candidateIDs_4,34,32,36,20,24,12,16,14,11,7,35,6,2,30,33,23,19,5,13,18,27,31,29	14	-61	100	33	2	8	2	4	3	16.6666666666667	-30	1	1	1	1	2	0	32	-70	10	4.5e-05	5.5e-05	0	0.035	-80	0	-115	0.00148	38.63	273.4	1022	0.775	0.2	-61	-61	0.00024	2	8	130.5	10	50	3000	40	0.1	40	0.2	10000	1
hetero24seed2	candidateIDs_4,34,32,36,20,24,12,16,14,11,7,35,6,2,30,33,23,19,5,13,18,27,31,29	14	-61	100	33	2	8	2	4	4	16.6666666666667	-30	1	1	1	1	2	0	32	-70	10	4.5e-05	5.5e-05	0	0.035	-80	0	-115	0.00105333333333333	39.88	65.8	2600	0.629	0.2	-61	-61	0.00024	2	8	130.5	10	50	3000	40	0.1	40	0.2	10000	1
hetero24seed3	candidateIDs_29,18,14,12,36,13,31,23,33,5,32,35,16,19,6,2,30,27,20,24,34,4,7,11	14	-61	100	33	2	8	2	4	1	16.6666666666667	-30	1	1	1	1	2	0	32	-70	10	4.5e-05	5.5e-05	0	0.035	-80	0	-115	0.00266666666666667	52	90.1	1073.2	0.952	0.2	-61	-61	0.00024	2	8	130.5	10	50	3000	40	0.1	40	0.2	10000	1
hetero24seed3	candidateIDs_29,18,14,12,36,13,31,23,33,5,32,35,16,19,6,2,30,27,20,24,34,4,7,11	14	-61	100	33	2	8	2	4	2	16.6666666666667	-30	1	1	1	1	2	0	32	-70	10	4.5e-05	5.5e-05	0	0.035	-80	0	-115	0.004	52	90.1	1073.2	0.952	0.2	-61	-61	0.00024	2	8	130.5	10	50	3000	40	0.1	40	0.2	10000	1
hetero24seed3	candidateIDs_29,18,14,12,36,13,31,23,33,5,32,35,16,19,6,2,30,27,20,24,34,4,7,11	14	-61	100	33	2	8	2	4	3	16.6666666666667	-30	1	1	1	1	2	0	32	-70	10	4.5e-05	5.5e-05	0	0.035	-80	0	-115	0.00148	38.63	273.4	1022	0.775	0.2	-61	-61	0.00024	2	8	130.5	10	50	3000	40	0.1	40	0.2	10000	1
hetero24seed3	candidateIDs_29,18,14,12,36,13,31,23,33,5,32,35,16,19,6,2,30,27,20,24,34,4,7,11	14	-61	100	33	2	8	2	4	4	16.6666666666667	-30	1	1	1	1	2	0	32	-70	10	4.5e-05	5.5e-05	0	0.035	-80	0	-115	0.00105333333333333	39.88	65.8	2600	0.629	0.2	-61	-61	0.00024	2	8	130.5	10	50	3000	40	0.1	40	0.2	10000	1
hetero24seed4	candidateIDs_13,29,31,24,19,11,14,30,16,33,4,27,7,6,18,35,20,36,34,32,2,5,12,23	14	-61	100	33	2	8	2	4	1	16.6666666666667	-30	1	1	1	1	2	0	32	-70	10	4.5e-05	5.5e-05	0	0.035	-80	0	-115	0.00266666666666667	52	90.1	1073.2	0.952	0.2	-61	-61	0.00024	2	8	130.5	10	50	3000	40	0.1	40	0.2	10000	1
hetero24seed4	candidateIDs_13,29,31,24,19,11,14,30,16,33,4,27,7,6,18,35,20,36,34,32,2,5,12,23	14	-61	100	33	2	8	2	4	2	16.6666666666667	-30	1	1	1	1	2	0	32	-70	10	4.5e-05	5.5e-05	0	0.035	-80	0	-115	0.004	52	90.1	1073.2	0.952	0.2	-61	-61	0.00024	2	8	130.5	10	50	3000	40	0.1	40	0.2	10000	1
hetero24seed4	candidateIDs_13,29,31,24,19,11,14,30,16,33,4,27,7,6,18,35,20,36,34,32,2,5,12,23	14	-61	100	33	2	8	2	4	3	16.6666666666667	-30	1	1	1	1	2	0	32	-70	10	4.5e-05	5.5e-05	0	0.035	-80	0	-115	0.00148	38.63	273.4	1022	0.775	0.2	-61	-61	0.00024	2	8	130.5	10	50	3000	40	0.1	40	0.2	10000	1
hetero24seed4	candidateIDs_13,29,31,24,19,11,14,30,16,33,4,27,7,6,18,35,20,36,34,32,2,5,12,23	14	-61	100	33	2	8	2	4	4	16.6666666666667	-30	1	1	1	1	2	0	32	-70	10	4.5e-05	5.5e-05	0	0.035	-80	0	-115	0.00105333333333333	39.88	65.8	2600	0.629	0.2	-61	-61	0.00024	2	8	130.5	10	50	3000	40	0.1	40	0.2	10000	1
hetero24seed5	candidateIDs_18,23,16,5,2,36,34,27,35,30,14,29,20,7,13,32,33,11,31,19,12,4,24,6	14	-61	100	33	2	8	2	4	1	16.6666666666667	-30	1	1	1	1	2	0	32	-70	10	4.5e-05	5.5e-05	0	0.035	-80	0	-115	0.00266666666666667	52	90.1	1073.2	0.952	0.2	-61	-61	0.00024	2	8	130.5	10	50	3000	40	0.1	40	0.2	10000	1
hetero24seed5	candidateIDs_18,23,16,5,2,36,34,27,35,30,14,29,20,7,13,32,33,11,31,19,12,4,24,6	14	-61	100	33	2	8	2	4	2	16.6666666666667	-30	1	1	1	1	2	0	32	-70	10	4.5e-05	5.5e-05	0	0.035	-80	0	-115	0.004	52	90.1	1073.2	0.952	0.2	-61	-61	0.00024	2	8	130.5	10	50	3000	40	0.1	40	0.2	10000	1
hetero24seed5	candidateIDs_18,23,16,5,2,36,34,27,35,30,14,29,20,7,13,32,33,11,31,19,12,4,24,6	14	-61	100	33	2	8	2	4	3	16.6666666666667	-30	1	1	1	1	2	0	32	-70	10	4.5e-05	5.5e-05	0	0.035	-80	0	-115	0.00148	38.63	273.4	1022	0.775	0.2	-61	-61	0.00024	2	8	130.5	10	50	3000	40	0.1	40	0.2	10000	1
hetero24seed5	candidateIDs_18,23,16,5,2,36,34,27,35,30,14,29,20,7,13,32,33,11,31,19,12,4,24,6	14	-61	100	33	2	8	2	4	4	16.6666666666667	-30	1	1	1	1	2	0	32	-70	10	4.5e-05	5.5e-05	0	0.035	-80	0	-115	0.00105333333333333	39.88	65.8	2600	0.629	0.2	-61	-61	0.00024	2	8	130.5	10	50	3000	40	0.1	40	0.2	10000	1
hetero24seed6	candidateIDs_6,33,7,4,14,30,13,18,20,12,23,11,16,24,34,19,36,35,29,5,32,31,2,27	14	-61	100	33	2	8	2	4	1	16.6666666666667	-30	1	1	1	1	2	0	32	-70	10	4.5e-05	5.5e-05	0	0.035	-80	0	-115	0.00266666666666667	52	90.1	1073.2	0.952	0.2	-61	-61	0.00024	2	8	130.5	10	50	3000	40	0.1	40	0.2	10000	1
hetero24seed6	candidateIDs_6,33,7,4,14,30,13,18,20,12,23,11,16,24,34,19,36,35,29,5,32,31,2,27	14	-61	100	33	2	8	2	4	2	16.6666666666667	-30	1	1	1	1	2	0	32	-70	10	4.5e-05	5.5e-05	0	0.035	-80	0	-115	0.004	52	90.1	1073.2	0.952	0.2	-61	-61	0.00024	2	8	130.5	10	50	3000	40	0.1	40	0.2	10000	1
hetero24seed6	candidateIDs_6,33,7,4,14,30,13,18,20,12,23,11,16,24,34,19,36,35,29,5,32,31,2,27	14	-61	100	33	2	8	2	4	3	16.6666666666667	-30	1	1	1	1	2	0	32	-70	10	4.5e-05	5.5e-05	0	0.035	-80	0	-115	0.00148	38.63	273.4	1022	0.775	0.2	-61	-61	0.00024	2	8	130.5	10	50	3000	40	0.1	40	0.2	10000	1
hetero24seed6	candidateIDs_6,33,7,4,14,30,13,18,20,12,23,11,16,24,34,19,36,35,29,5,32,31,2,27	14	-61	100	33	2	8	2	4	4	16.6666666666667	-30	1	1	1	1	2	0	32	-70	10	4.5e-05	5.5e-05	0	0.035	-80	0	-115	0.00105333333333333	39.88	65.8	2600	0.629	0.2	-61	-61	0.00024	2	8	130.5	10	50	3000	40	0.1	40	0.2	10000	1
hetero24seed7	candidateIDs_32,23,13,2,29,35,14,24,20,5,30,16,12,11,36,33,18,6,4,19,27,31,34,7	14	-61	100	33	2	8	2	4	1	16.6666666666667	-30	1	1	1	1	2	0	32	-70	10	4.5e-05	5.5e-05	0	0.035	-80	0	-115	0.00266666666666667	52	90.1	1073.2	0.952	0.2	-61	-61	0.00024	2	8	130.5	10	50	3000	40	0.1	40	0.2	10000	1
hetero24seed7	candidateIDs_32,23,13,2,29,35,14,24,20,5,30,16,12,11,36,33,18,6,4,19,27,31,34,7	14	-61	100	33	2	8	2	4	2	16.6666666666667	-30	1	1	1	1	2	0	32	-70	10	4.5e-05	5.5e-05	0	0.035	-80	0	-115	0.004	52	90.1	1073.2	0.952	0.2	-61	-61	0.00024	2	8	130.5	10	50	3000	40	0.1	40	0.2	10000	1
hetero24seed7	candidateIDs_32,23,13,2,29,35,14,24,20,5,30,16,12,11,36,33,18,6,4,19,27,31,34,7	14	-61	100	33	2	8	2	4	3	16.6666666666667	-30	1	1	1	1	2	0	32	-70	10	4.5e-05	5.5e-05	0	0.035	-80	0	-115	0.00148	38.63	273.4	1022	0.775	0.2	-61	-61	0.00024	2	8	130.5	10	50	3000	40	0.1	40	0.2	10000	1
hetero24seed7	candidateIDs_32,23,13,2,29,35,14,24,20,5,30,16,12,11,36,33,18,6,4,19,27,31,34,7	14	-61	100	33	2	8	2	4	4	16.6666666666667	-30	1	1	1	1	2	0	32	-70	10	4.5e-05	5.5e-05	0	0.035	-80	0	-115	0.00105333333333333	39.88	65.8	2600	0.629	0.2	-61	-61	0.00024	2	8	130.5	10	50	3000	40	0.1	40	0.2	10000	1
hetero24seed8	candidateIDs_11,33,35,32,7,29,36,31,13,27,12,16,14,6,19,18,24,23,20,5,2,4,30,34	14	-61	100	33	2	8	2	4	1	16.6666666666667	-30	1	1	1	1	2	0	32	-70	10	4.5e-05	5.5e-05	0	0.035	-80	0	-115	0.00266666666666667	52	90.1	1073.2	0.952	0.2	-61	-61	0.00024	2	8	130.5	10	50	3000	40	0.1	40	0.2	10000	1
hetero24seed8	candidateIDs_11,33,35,32,7,29,36,31,13,27,12,16,14,6,19,18,24,23,20,5,2,4,30,34	14	-61	100	33	2	8	2	4	2	16.6666666666667	-30	1	1	1	1	2	0	32	-70	10	4.5e-05	5.5e-05	0	0.035	-80	0	-115	0.004	52	90.1	1073.2	0.952	0.2	-61	-61	0.00024	2	8	130.5	10	50	3000	40	0.1	40	0.2	10000	1
hetero24seed8	candidateIDs_11,33,35,32,7,29,36,31,13,27,12,16,14,6,19,18,24,23,20,5,2,4,30,34	14	-61	100	33	2	8	2	4	3	16.6666666666667	-30	1	1	1	1	2	0	32	-70	10	4.5e-05	5.5e-05	0	0.035	-80	0	-115	0.00148	38.63	273.4	1022	0.775	0.2	-61	-61	0.00024	2	8	130.5	10	50	3000	40	0.1	40	0.2	10000	1
hetero24seed8	candidateIDs_11,33,35,32,7,29,36,31,13,27,12,16,14,6,19,18,24,23,20,5,2,4,30,34	14	-61	100	33	2	8	2	4	4	16.6666666666667	-30	1	1	1	1	2	0	32	-70	10	4.5e-05	5.5e-05	0	0.035	-80	0	-115	0.00105333333333333	39.88	65.8	2600	0.629	0.2	-61	-61	0.00024	2	8	130.5	10	50	3000	40	0.1	40	0.2	10000	1
hetero24seed9	candidateIDs_2,23,14,6,7,18,11,13,16,33,12,36,5,4,31,27,30,34,24,32,35,19,29,20	14	-61	100	33	2	8	2	4	1	16.6666666666667	-30	1	1	1	1	2	0	32	-70	10	4.5e-05	5.5e-05	0	0.035	-80	0	-115	0.00266666666666667	52	90.1	1073.2	0.952	0.2	-61	-61	0.00024	2	8	130.5	10	50	3000	40	0.1	40	0.2	10000	1
hetero24seed9	candidateIDs_2,23,14,6,7,18,11,13,16,33,12,36,5,4,31,27,30,34,24,32,35,19,29,20	14	-61	100	33	2	8	2	4	2	16.6666666666667	-30	1	1	1	1	2	0	32	-70	10	4.5e-05	5.5e-05	0	0.035	-80	0	-115	0.004	52	90.1	1073.2	0.952	0.2	-61	-61	0.00024	2	8	130.5	10	50	3000	40	0.1	40	0.2	10000	1
hetero24seed9	candidateIDs_2,23,14,6,7,18,11,13,16,33,12,36,5,4,31,27,30,34,24,32,35,19,29,20	14	-61	100	33	2	8	2	4	3	16.6666666666667	-30	1	1	1	1	2	0	32	-70	10	4.5e-05	5.5e-05	0	0.035	-80	0	-115	0.00148	38.63	273.4	1022	0.775	0.2	-61	-61	0.00024	2	8	130.5	10	50	3000	40	0.1	40	0.2	10000	1
hetero24seed9	candidateIDs_2,23,14,6,7,18,11,13,16,33,12,36,5,4,31,27,30,34,24,32,35,19,29,20	14	-61	100	33	2	8	2	4	4	16.6666666666667	-30	1	1	1	1	2	0	32	-70	10	4.5e-05	5.5e-05	0	0.035	-80	0	-115	0.00105333333333333	39.88	65.8	2600	0.629	0.2	-61	-61	0.00024	2	8	130.5	10	50	3000	40	0.1	40	0.2	10000	1
hetero24seed10	candidateIDs_20,4,16,34,14,12,11,30,35,7,23,33,27,5,36,18,32,29,6,13,2,24,31,19	14	-61	100	33	2	8	2	4	1	16.6666666666667	-30	1	1	1	1	2	0	32	-70	10	4.5e-05	5.5e-05	0	0.035	-80	0	-115	0.00266666666666667	52	90.1	1073.2	0.952	0.2	-61	-61	0.00024	2	8	130.5	10	50	3000	40	0.1	40	0.2	10000	1
hetero24seed10	candidateIDs_20,4,16,34,14,12,11,30,35,7,23,33,27,5,36,18,32,29,6,13,2,24,31,19	14	-61	100	33	2	8	2	4	2	16.6666666666667	-30	1	1	1	1	2	0	32	-70	10	4.5e-05	5.5e-05	0	0.035	-80	0	-115	0.004	52	90.1	1073.2	0.952	0.2	-61	-61	0.00024	2	8	130.5	10	50	3000	40	0.1	40	0.2	10000	1
hetero24seed10	candidateIDs_20,4,16,34,14,12,11,30,35,7,23,33,27,5,36,18,32,29,6,13,2,24,31,19	14	-61	100	33	2	8	2	4	3	16.6666666666667	-30	1	1	1	1	2	0	32	-70	10	4.5e-05	5.5e-05	0	0.035	-80	0	-115	0.00148	38.63	273.4	1022	0.775	0.2	-61	-61	0.00024	2	8	130.5	10	50	3000	40	0.1	40	0.2	10000	1
hetero24seed10	candidateIDs_20,4,16,34,14,12,11,30,35,7,23,33,27,5,36,18,32,29,6,13,2,24,31,19	14	-61	100	33	2	8	2	4	4	16.6666666666667	-30	1	1	1	1	2	0	32	-70	10	4.5e-05	5.5e-05	0	0.035	-80	0	-115	0.00105333333333333	39.88	65.8	2600	0.629	0.2	-61	-61	0.00024	2	8	130.5	10	50	3000	40	0.1	40	0.2	10000	1
hetero24seed11	candidateIDs_12,4,29,19,30,32,24,2,31,36,35,7,5,11,13,27,6,18,33,34,16,23,20,14	14	-61	100	33	2	8	2	4	1	16.6666666666667	-30	1	1	1	1	2	0	32	-70	10	4.5e-05	5.5e-05	0	0.035	-80	0	-115	0.00266666666666667	52	90.1	1073.2	0.952	0.2	-61	-61	0.00024	2	8	130.5	10	50	3000	40	0.1	40	0.2	10000	1
hetero24seed11	candidateIDs_12,4,29,19,30,32,24,2,31,36,35,7,5,11,13,27,6,18,33,34,16,23,20,14	14	-61	100	33	2	8	2	4	2	16.6666666666667	-30	1	1	1	1	2	0	32	-70	10	4.5e-05	5.5e-05	0	0.035	-80	0	-115	0.004	52	90.1	1073.2	0.952	0.2	-61	-61	0.00024	2	8	130.5	10	50	3000	40	0.1	40	0.2	10000	1
hetero24seed11	candidateIDs_12,4,29,19,30,32,24,2,31,36,35,7,5,11,13,27,6,18,33,34,16,23,20,14	14	-61	100	33	2	8	2	4	3	16.6666666666667	-30	1	1	1	1	2	0	32	-70	10	4.5e-05	5.5e-05	0	0.035	-80	0	-115	0.00148	38.63	273.4	1022	0.775	0.2	-61	-61	0.00024	2	8	130.5	10	50	3000	40	0.1	40	0.2	10000	1
hetero24seed11	candidateIDs_12,4,29,19,30,32,24,2,31,36,35,7,5,11,13,27,6,18,33,34,16,23,20,14	14	-61	100	33	2	8	2	4	4	16.6666666666667	-30	1	1	1	1	2	0	32	-70	10	4.5e-05	5.5e-05	0	0.035	-80	0	-115	0.00105333333333333	39.88	65.8	2600	0.629	0.2	-61	-61	0.00024	2	8	130.5	10	50	3000	40	0.1	40	0.2	10000	1
hetero24seed12	candidateIDs_24,7,34,13,36,35,16,2,32,5,18,30,27,6,29,19,4,33,31,23,12,11,20,14	14	-61	100	33	2	8	2	4	1	16.6666666666667	-30	1	1	1	1	2	0	32	-70	10	4.5e-05	5.5e-05	0	0.035	-80	0	-115	0.00266666666666667	52	90.1	1073.2	0.952	0.2	-61	-61	0.00024	2	8	130.5	10	50	3000	40	0.1	40	0.2	10000	1
hetero24seed12	candidateIDs_24,7,34,13,36,35,16,2,32,5,18,30,27,6,29,19,4,33,31,23,12,11,20,14	14	-61	100	33	2	8	2	4	2	16.6666666666667	-30	1	1	1	1	2	0	32	-70	10	4.5e-05	5.5e-05	0	0.035	-80	0	-115	0.004	52	90.1	1073.2	0.952	0.2	-61	-61	0.00024	2	8	130.5	10	50	3000	40	0.1	40	0.2	10000	1
hetero24seed12	candidateIDs_24,7,34,13,36,35,16,2,32,5,18,30,27,6,29,19,4,33,31,23,12,11,20,14	14	-61	100	33	2	8	2	4	3	16.6666666666667	-30	1	1	1	1	2	0	32	-70	10	4.5e-05	5.5e-05	0	0.035	-80	0	-115	0.00148	38.63	273.4	1022	0.775	0.2	-61	-61	0.00024	2	8	130.5	10	50	3000	40	0.1	40	0.2	10000	1
hetero24seed12	candidateIDs_24,7,34,13,36,35,16,2,32,5,18,30,27,6,29,19,4,33,31,23,12,11,20,14	14	-61	100	33	2	8	2	4	4	16.6666666666667	-30	1	1	1	1	2	0	32	-70	10	4.5e-05	5.5e-05	0	0.035	-80	0	-115	0.00105333333333333	39.88	65.8	2600	0.629	0.2	-61	-61	0.00024	2	8	130.5	10	50	3000	40	0.1	40	0.2	10000	1
hetero24seed13	candidateIDs_31,18,20,34,4,29,19,35,30,32,24,11,12,14,27,16,13,2,5,23,36,33,6,7	14	-61	100	33	2	8	2	4	1	16.6666666666667	-30	1	1	1	1	2	0	32	-70	10	4.5e-05	5.5e-05	0	0.035	-80	0	-115	0.00266666666666667	52	90.1	1073.2	0.952	0.2	-61	-61	0.00024	2	8	130.5	10	50	3000	40	0.1	40	0.2	10000	1
hetero24seed13	candidateIDs_31,18,20,34,4,29,19,35,30,32,24,11,12,14,27,16,13,2,5,23,36,33,6,7	14	-61	100	33	2	8	2	4	2	16.6666666666667	-30	1	1	1	1	2	0	32	-70	10	4.5e-05	5.5e-05	0	0.035	-80	0	-115	0.004	52	90.1	1073.2	0.952	0.2	-61	-61	0.00024	2	8	130.5	10	50	3000	40	0.1	40	0.2	10000	1
hetero24seed13	candidateIDs_31,18,20,34,4,29,19,35,30,32,24,11,12,14,27,16,13,2,5,23,36,33,6,7	14	-61	100	33	2	8	2	4	3	16.6666666666667	-30	1	1	1	1	2	0	32	-70	10	4.5e-05	5.5e-05	0	0.035	-80	0	-115	0.00148	38.63	273.4	1022	0.775	0.2	-61	-61	0.00024	2	8	130.5	10	50	3000	40	0.1	40	0.2	10000	1
hetero24seed13	candidateIDs_31,18,20,34,4,29,19,35,30,32,24,11,12,14,27,16,13,2,5,23,36,33,6,7	14	-61	100	33	2	8	2	4	4	16.6666666666667	-30	1	1	1	1	2	0	32	-70	10	4.5e-05	5.5e-05	0	0.035	-80	0	-115	0.00105333333333333	39.88	65.8	2600	0.629	0.2	-61	-61	0.00024	2	8	130.5	10	50	3000	40	0.1	40	0.2	10000	1
hetero24seed14	candidateIDs_23,6,34,27,16,35,7,13,19,30,36,12,2,20,14,24,31,32,4,18,5,33,29,11	14	-61	100	33	2	8	2	4	1	16.6666666666667	-30	1	1	1	1	2	0	32	-70	10	4.5e-05	5.5e-05	0	0.035	-80	0	-115	0.00266666666666667	52	90.1	1073.2	0.952	0.2	-61	-61	0.00024	2	8	130.5	10	50	3000	40	0.1	40	0.2	10000	1
hetero24seed14	candidateIDs_23,6,34,27,16,35,7,13,19,30,36,12,2,20,14,24,31,32,4,18,5,33,29,11	14	-61	100	33	2	8	2	4	2	16.6666666666667	-30	1	1	1	1	2	0	32	-70	10	4.5e-05	5.5e-05	0	0.035	-80	0	-115	0.004	52	90.1	1073.2	0.952	0.2	-61	-61	0.00024	2	8	130.5	10	50	3000	40	0.1	40	0.2	10000	1
hetero24seed14	candidateIDs_23,6,34,27,16,35,7,13,19,30,36,12,2,20,14,24,31,32,4,18,5,33,29,11	14	-61	100	33	2	8	2	4	3	16.6666666666667	-30	1	1	1	1	2	0	32	-70	10	4.5e-05	5.5e-05	0	0.035	-80	0	-115	0.00148	38.63	273.4	1022	0.775	0.2	-61	-61	0.00024	2	8	130.5	10	50	3000	40	0.1	40	0.2	10000	1
hetero24seed14	candidateIDs_23,6,34,27,16,35,7,13,19,30,36,12,2,20,14,24,31,32,4,18,5,33,29,11	14	-61	100	33	2	8	2	4	4	16.6666666666667	-30	1	1	1	1	2	0	32	-70	10	4.5e-05	5.5e-05	0	0.035	-80	0	-115	0.00105333333333333	39.88	65.8	2600	0.629	0.2	-61	-61	0.00024	2	8	130.5	10	50	3000	40	0.1	40	0.2	10000	1
hetero24seed15	candidateIDs_31,30,5,14,29,4,32,27,16,19,7,13,12,6,34,36,11,20,35,24,2,23,18,33	14	-61	100	33	2	8	2	4	1	16.6666666666667	-30	1	1	1	1	2	0	32	-70	10	4.5e-05	5.5e-05	0	0.035	-80	0	-115	0.00266666666666667	52	90.1	1073.2	0.952	0.2	-61	-61	0.00024	2	8	130.5	10	50	3000	40	0.1	40	0.2	10000	1
hetero24seed15	candidateIDs_31,30,5,14,29,4,32,27,16,19,7,13,12,6,34,36,11,20,35,24,2,23,18,33	14	-61	100	33	2	8	2	4	2	16.6666666666667	-30	1	1	1	1	2	0	32	-70	10	4.5e-05	5.5e-05	0	0.035	-80	0	-115	0.004	52	90.1	1073.2	0.952	0.2	-61	-61	0.00024	2	8	130.5	10	50	3000	40	0.1	40	0.2	10000	1
hetero24seed15	candidateIDs_31,30,5,14,29,4,32,27,16,19,7,13,12,6,34,36,11,20,35,24,2,23,18,33	14	-61	100	33	2	8	2	4	3	16.6666666666667	-30	1	1	1	1	2	0	32	-70	10	4.5e-05	5.5e-05	0	0.035	-80	0	-115	0.00148	38.63	273.4	1022	0.775	0.2	-61	-61	0.00024	2	8	130.5	10	50	3000	40	0.1	40	0.2	10000	1
hetero24seed15	candidateIDs_31,30,5,14,29,4,32,27,16,19,7,13,12,6,34,36,11,20,35,24,2,23,18,33	14	-61	100	33	2	8	2	4	4	16.6666666666667	-30	1	1	1	1	2	0	32	-70	10	4.5e-05	5.5e-05	0	0.035	-80	0	-115	0.00105333333333333	39.88	65.8	2600	0.629	0.2	-61	-61	0.00024	2	8	130.5	10	50	3000	40	0.1	40	0.2	10000	1
hetero24seed16	candidateIDs_6,14,19,33,23,13,31,11,2,24,27,7,32,30,36,4,5,18,35,12,29,20,34,16	14	-61	100	33	2	8	2	4	1	16.6666666666667	-30	1	1	1	1	2	0	32	-70	10	4.5e-05	5.5e-05	0	0.035	-80	0	-115	0.00266666666666667	52	90.1	1073.2	0.952	0.2	-61	-61	0.00024	2	8	130.5	10	50	3000	40	0.1	40	0.2	10000	1
hetero24seed16	candidateIDs_6,14,19,33,23,13,31,11,2,24,27,7,32,30,36,4,5,18,35,12,29,20,34,16	14	-61	100	33	2	8	2	4	2	16.6666666666667	-30	1	1	1	1	2	0	32	-70	10	4.5e-05	5.5e-05	0	0.035	-80	0	-115	0.004	52	90.1	1073.2	0.952	0.2	-61	-61	0.00024	2	8	130.5	10	50	3000	40	0.1	40	0.2	10000	1
hetero24seed16	candidateIDs_6,14,19,33,23,13,31,11,2,24,27,7,32,30,36,4,5,18,35,12,29,20,34,16	14	-61	100	33	2	8	2	4	3	16.6666666666667	-30	1	1	1	1	2	0	32	-70	10	4.5e-05	5.5e-05	0	0.035	-80	0	-115	0.00148	38.63	273.4	1022	0.775	0.2	-61	-61	0.00024	2	8	130.5	10	50	3000	40	0.1	40	0.2	10000	1
hetero24seed16	candidateIDs_6,14,19,33,23,13,31,11,2,24,27,7,32,30,36,4,5,18,35,12,29,20,34,16	14	-61	100	33	2	8	2	4	4	16.6666666666667	-30	1	1	1	1	2	0	32	-70	10	4.5e-05	5.5e-05	0	0.035	-80	0	-115	0.00105333333333333	39.88	65.8	2600	0.629	0.2	-61	-61	0.00024	2	8	130.5	10	50	3000	40	0.1	40	0.2	10000	1
hetero24seed17	candidateIDs_14,24,19,6,5,32,2,33,16,35,31,4,29,34,13,30,12,27,11,7,36,20,23,18	14	-61	100	33	2	8	2	4	1	16.6666666666667	-30	1	1	1	1	2	0	32	-70	10	4.5e-05	5.5e-05	0	0.035	-80	0	-115	0.00266666666666667	52	90.1	1073.2	0.952	0.2	-61	-61	0.00024	2	8	130.5	10	50	3000	40	0.1	40	0.2	10000	1
hetero24seed17	candidateIDs_14,24,19,6,5,32,2,33,16,35,31,4,29,34,13,30,12,27,11,7,36,20,23,18	14	-61	100	33	2	8	2	4	2	16.6666666666667	-30	1	1	1	1	2	0	32	-70	10	4.5e-05	5.5e-05	0	0.035	-80	0	-115	0.004	52	90.1	1073.2	0.952	0.2	-61	-61	0.00024	2	8	130.5	10	50	3000	40	0.1	40	0.2	10000	1
hetero24seed17	candidateIDs_14,24,19,6,5,32,2,33,16,35,31,4,29,34,13,30,12,27,11,7,36,20,23,18	14	-61	100	33	2	8	2	4	3	16.6666666666667	-30	1	1	1	1	2	0	32	-70	10	4.5e-05	5.5e-05	0	0.035	-80	0	-115	0.00148	38.63	273.4	1022	0.775	0.2	-61	-61	0.00024	2	8	130.5	10	50	3000	40	0.1	40	0.2	10000	1
hetero24seed17	candidateIDs_14,24,19,6,5,32,2,33,16,35,31,4,29,34,13,30,12,27,11,7,36,20,23,18	14	-61	100	33	2	8	2	4	4	16.6666666666667	-30	1	1	1	1	2	0	32	-70	10	4.5e-05	5.5e-05	0	0.035	-80	0	-115	0.00105333333333333	39.88	65.8	2600	0.629	0.2	-61	-61	0.00024	2	8	130.5	10	50	3000	40	0.1	40	0.2	10000	1
hetero24seed18	candidateIDs_23,16,24,6,31,14,27,34,4,18,2,32,12,29,33,20,11,35,36,19,7,30,5,13	14	-61	100	33	2	8	2	4	1	16.6666666666667	-30	1	1	1	1	2	0	32	-70	10	4.5e-05	5.5e-05	0	0.035	-80	0	-115	0.00266666666666667	52	90.1	1073.2	0.952	0.2	-61	-61	0.00024	2	8	130.5	10	50	3000	40	0.1	40	0.2	10000	1
hetero24seed18	candidateIDs_23,16,24,6,31,14,27,34,4,18,2,32,12,29,33,20,11,35,36,19,7,30,5,13	14	-61	100	33	2	8	2	4	2	16.6666666666667	-30	1	1	1	1	2	0	32	-70	10	4.5e-05	5.5e-05	0	0.035	-80	0	-115	0.004	52	90.1	1073.2	0.952	0.2	-61	-61	0.00024	2	8	130.5	10	50	3000	40	0.1	40	0.2	10000	1
hetero24seed18	candidateIDs_23,16,24,6,31,14,27,34,4,18,2,32,12,29,33,20,11,35,36,19,7,30,5,13	14	-61	100	33	2	8	2	4	3	16.6666666666667	-30	1	1	1	1	2	0	32	-70	10	4.5e-05	5.5e-05	0	0.035	-80	0	-115	0.00148	38.63	273.4	1022	0.775	0.2	-61	-61	0.00024	2	8	130.5	10	50	3000	40	0.1	40	0.2	10000	1
hetero24seed18	candidateIDs_23,16,24,6,31,14,27,34,4,18,2,32,12,29,33,20,11,35,36,19,7,30,5,13	14	-61	100	33	2	8	2	4	4	16.6666666666667	-30	1	1	1	1	2	0	32	-70	10	4.5e-05	5.5e-05	0	0.035	-80	0	-115	0.00105333333333333	39.88	65.8	2600	0.629	0.2	-61	-61	0.00024	2	8	130.5	10	50	3000	40	0.1	40	0.2	10000	1
hetero24seed19	candidateIDs_11,2,24,6,29,18,23,5,7,33,31,27,30,20,19,36,16,12,32,4,35,13,34,14	14	-61	100	33	2	8	2	4	1	16.6666666666667	-30	1	1	1	1	2	0	32	-70	10	4.5e-05	5.5e-05	0	0.035	-80	0	-115	0.00266666666666667	52	90.1	1073.2	0.952	0.2	-61	-61	0.00024	2	8	130.5	10	50	3000	40	0.1	40	0.2	10000	1
hetero24seed19	candidateIDs_11,2,24,6,29,18,23,5,7,33,31,27,30,20,19,36,16,12,32,4,35,13,34,14	14	-61	100	33	2	8	2	4	2	16.6666666666667	-30	1	1	1	1	2	0	32	-70	10	4.5e-05	5.5e-05	0	0.035	-80	0	-115	0.004	52	90.1	1073.2	0.952	0.2	-61	-61	0.00024	2	8	130.5	10	50	3000	40	0.1	40	0.2	10000	1
hetero24seed19	candidateIDs_11,2,24,6,29,18,23,5,7,33,31,27,30,20,19,36,16,12,32,4,35,13,34,14	14	-61	100	33	2	8	2	4	3	16.6666666666667	-30	1	1	1	1	2	0	32	-70	10	4.5e-05	5.5e-05	0	0.035	-80	0	-115	0.00148	38.63	273.4	1022	0.775	0.2	-61	-61	0.00024	2	8	130.5	10	50	3000	40	0.1	40	0.2	10000	1
hetero24seed19	candidateIDs_11,2,24,6,29,18,23,5,7,33,31,27,30,20,19,36,16,12,32,4,35,13,34,14	14	-61	100	33	2	8	2	4	4	16.6666666666667	-30	1	1	1	1	2	0	32	-70	10	4.5e-05	5.5e-05	0	0.035	-80	0	-115	0.00105333333333333	39.88	65.8	2600	0.629	0.2	-61	-61	0.00024	2	8	130.5	10	50	3000	40	0.1	40	0.2	10000	1
hetero24seed20	candidateIDs_7,27,29,36,16,31,32,18,12,13,35,2,14,11,19,30,24,20,6,23,33,5,4,34	14	-61	100	33	2	8	2	4	1	16.6666666666667	-30	1	1	1	1	2	0	32	-70	10	4.5e-05	5.5e-05	0	0.035	-80	0	-115	0.00266666666666667	52	90.1	1073.2	0.952	0.2	-61	-61	0.00024	2	8	130.5	10	50	3000	40	0.1	40	0.2	10000	1
hetero24seed20	candidateIDs_7,27,29,36,16,31,32,18,12,13,35,2,14,11,19,30,24,20,6,23,33,5,4,34	14	-61	100	33	2	8	2	4	2	16.6666666666667	-30	1	1	1	1	2	0	32	-70	10	4.5e-05	5.5e-05	0	0.035	-80	0	-115	0.004	52	90.1	1073.2	0.952	0.2	-61	-61	0.00024	2	8	130.5	10	50	3000	40	0.1	40	0.2	10000	1
hetero24seed20	candidateIDs_7,27,29,36,16,31,32,18,12,13,35,2,14,11,19,30,24,20,6,23,33,5,4,34	14	-61	100	33	2	8	2	4	3	16.6666666666667	-30	1	1	1	1	2	0	32	-70	10	4.5e-05	5.5e-05	0	0.035	-80	0	-115	0.00148	38.63	273.4	1022	0.775	0.2	-61	-61	0.00024	2	8	130.5	10	50	3000	40	0.1	40	0.2	10000	1
hetero24seed20	candidateIDs_7,27,29,36,16,31,32,18,12,13,35,2,14,11,19,30,24,20,6,23,33,5,4,34	14	-61	100	33	2	8	2	4	4	16.6666666666667	-30	1	1	1	1	2	0	32	-70	10	4.5e-05	5.5e-05	0	0.035	-80	0	-115	0.00105333333333333	39.88	65.8	2600	0.629	0.2	-61	-61	0.00024	2	8	130.5	10	50	3000	40	0.1	40	0.2	10000	1
hetero24seed21	candidateIDs_6,2,11,18,20,23,7,35,4,12,14,32,33,24,16,13,34,5,29,31,36,27,19,30	14	-61	100	33	2	8	2	4	1	16.6666666666667	-30	1	1	1	1	2	0	32	-70	10	4.5e-05	5.5e-05	0	0.035	-80	0	-115	0.00266666666666667	52	90.1	1073.2	0.952	0.2	-61	-61	0.00024	2	8	130.5	10	50	3000	40	0.1	40	0.2	10000	1
hetero24seed21	candidateIDs_6,2,11,18,20,23,7,35,4,12,14,32,33,24,16,13,34,5,29,31,36,27,19,30	14	-61	100	33	2	8	2	4	2	16.6666666666667	-30	1	1	1	1	2	0	32	-70	10	4.5e-05	5.5e-05	0	0.035	-80	0	-115	0.004	52	90.1	1073.2	0.952	0.2	-61	-61	0.00024	2	8	130.5	10	50	3000	40	0.1	40	0.2	10000	1
hetero24seed21	candidateIDs_6,2,11,18,20,23,7,35,4,12,14,32,33,24,16,13,34,5,29,31,36,27,19,30	14	-61	100	33	2	8	2	4	3	16.6666666666667	-30	1	1	1	1	2	0	32	-70	10	4.5e-05	5.5e-05	0	0.035	-80	0	-115	0.00148	38.63	273.4	1022	0.775	0.2	-61	-61	0.00024	2	8	130.5	10	50	3000	40	0.1	40	0.2	10000	1
hetero24seed21	candidateIDs_6,2,11,18,20,23,7,35,4,12,14,32,33,24,16,13,34,5,29,31,36,27,19,30	14	-61	100	33	2	8	2	4	4	16.6666666666667	-30	1	1	1	1	2	0	32	-70	10	4.5e-05	5.5e-05	0	0.035	-80	0	-115	0.00105333333333333	39.88	65.8	2600	0.629	0.2	-61	-61	0.00024	2	8	130.5	10	50	3000	40	0.1	40	0.2	10000	1
hetero24seed22	candidateIDs_27,18,7,24,2,14,12,32,11,35,5,4,19,36,34,13,31,23,33,29,16,20,6,30	14	-61	100	33	2	8	2	4	1	16.6666666666667	-30	1	1	1	1	2	0	32	-70	10	4.5e-05	5.5e-05	0	0.035	-80	0	-115	0.00266666666666667	52	90.1	1073.2	0.952	0.2	-61	-61	0.00024	2	8	130.5	10	50	3000	40	0.1	40	0.2	10000	1
hetero24seed22	candidateIDs_27,18,7,24,2,14,12,32,11,35,5,4,19,36,34,13,31,23,33,29,16,20,6,30	14	-61	100	33	2	8	2	4	2	16.6666666666667	-30	1	1	1	1	2	0	32	-70	10	4.5e-05	5.5e-05	0	0.035	-80	0	-115	0.004	52	90.1	1073.2	0.952	0.2	-61	-61	0.00024	2	8	130.5	10	50	3000	40	0.1	40	0.2	10000	1
hetero24seed22	candidateIDs_27,18,7,24,2,14,12,32,11,35,5,4,19,36,34,13,31,23,33,29,16,20,6,30	14	-61	100	33	2	8	2	4	3	16.6666666666667	-30	1	1	1	1	2	0	32	-70	10	4.5e-05	5.5e-05	0	0.035	-80	0	-115	0.00148	38.63	273.4	1022	0.775	0.2	-61	-61	0.00024	2	8	130.5	10	50	3000	40	0.1	40	0.2	10000	1
hetero24seed22	candidateIDs_27,18,7,24,2,14,12,32,11,35,5,4,19,36,34,13,31,23,33,29,16,20,6,30	14	-61	100	33	2	8	2	4	4	16.6666666666667	-30	1	1	1	1	2	0	32	-70	10	4.5e-05	5.5e-05	0	0.035	-80	0	-115	0.00105333333333333	39.88	65.8	2600	0.629	0.2	-61	-61	0.00024	2	8	130.5	10	50	3000	40	0.1	40	0.2	10000	1
hetero24seed23	candidateIDs_36,18,30,35,12,7,6,32,31,23,13,16,2,24,14,34,11,5,33,29,19,20,4,27	14	-61	100	33	2	8	2	4	1	16.6666666666667	-30	1	1	1	1	2	0	32	-70	10	4.5e-05	5.5e-05	0	0.035	-80	0	-115	0.00266666666666667	52	90.1	1073.2	0.952	0.2	-61	-61	0.00024	2	8	130.5	10	50	3000	40	0.1	40	0.2	10000	1
hetero24seed23	candidateIDs_36,18,30,35,12,7,6,32,31,23,13,16,2,24,14,34,11,5,33,29,19,20,4,27	14	-61	100	33	2	8	2	4	2	16.6666666666667	-30	1	1	1	1	2	0	32	-70	10	4.5e-05	5.5e-05	0	0.035	-80	0	-115	0.004	52	90.1	1073.2	0.952	0.2	-61	-61	0.00024	2	8	130.5	10	50	3000	40	0.1	40	0.2	10000	1
hetero24seed23	candidateIDs_36,18,30,35,12,7,6,32,31,23,13,16,2,24,14,34,11,5,33,29,19,20,4,27	14	-61	100	33	2	8	2	4	3	16.6666666666667	-30	1	1	1	1	2	0	32	-70	10	4.5e-05	5.5e-05	0	0.035	-80	0	-115	0.00148	38.63	273.4	1022	0.775	0.2	-61	-61	0.00024	2	8	130.5	10	50	3000	40	0.1	40	0.2	10000	1
hetero24seed23	candidateIDs_36,18,30,35,12,7,6,32,31,23,13,16,2,24,14,34,11,5,33,29,19,20,4,27	14	-61	100	33	2	8	2	4	4	16.6666666666667	-30	1	1	1	1	2	0	32	-70	10	4.5e-05	5.5e-05	0	0.035	-80	0	-115	0.00105333333333333	39.88	65.8	2600	0.629	0.2	-61	-61	0.00024	2	8	130.5	10	50	3000	40	0.1	40	0.2	10000	1
hetero24seed0	candidateIDs_34,11,5,27,18,12,29,23,13,7,33,31,24,2,35,4,6,30,36,20,14,32,16,19	15	-60	100	33	2	8	2	4	1	16.6666666666667	-30	1	1	1	1	2	0	32	-70	10	4.5e-05	5.5e-05	0	0.035	-80	0	-115	0.00266666666666667	52	90.1	1073.2	0.952	0.2	-60	-60	0.00024	2	8	130.5	10	50	3000	40	0.1	40	0.2	10000	1
hetero24seed0	candidateIDs_34,11,5,27,18,12,29,23,13,7,33,31,24,2,35,4,6,30,36,20,14,32,16,19	15	-60	100	33	2	8	2	4	2	16.6666666666667	-30	1	1	1	1	2	0	32	-70	10	4.5e-05	5.5e-05	0	0.035	-80	0	-115	0.004	52	90.1	1073.2	0.952	0.2	-60	-60	0.00024	2	8	130.5	10	50	3000	40	0.1	40	0.2	10000	1
hetero24seed0	candidateIDs_34,11,5,27,18,12,29,23,13,7,33,31,24,2,35,4,6,30,36,20,14,32,16,19	15	-60	100	33	2	8	2	4	3	16.6666666666667	-30	1	1	1	1	2	0	32	-70	10	4.5e-05	5.5e-05	0	0.035	-80	0	-115	0.00148	38.63	273.4	1022	0.775	0.2	-60	-60	0.00024	2	8	130.5	10	50	3000	40	0.1	40	0.2	10000	1
hetero24seed0	candidateIDs_34,11,5,27,18,12,29,23,13,7,33,31,24,2,35,4,6,30,36,20,14,32,16,19	15	-60	100	33	2	8	2	4	4	16.6666666666667	-30	1	1	1	1	2	0	32	-70	10	4.5e-05	5.5e-05	0	0.035	-80	0	-115	0.00105333333333333	39.88	65.8	2600	0.629	0.2	-60	-60	0.00024	2	8	130.5	10	50	3000	40	0.1	40	0.2	10000	1
hetero24seed1	candidateIDs_5,24,11,31,7,12,32,20,6,35,13,14,2,29,18,16,30,27,19,36,4,33,23,34	15	-60	100	33	2	8	2	4	1	16.6666666666667	-30	1	1	1	1	2	0	32	-70	10	4.5e-05	5.5e-05	0	0.035	-80	0	-115	0.00266666666666667	52	90.1	1073.2	0.952	0.2	-60	-60	0.00024	2	8	130.5	10	50	3000	40	0.1	40	0.2	10000	1
hetero24seed1	candidateIDs_5,24,11,31,7,12,32,20,6,35,13,14,2,29,18,16,30,27,19,36,4,33,23,34	15	-60	100	33	2	8	2	4	2	16.6666666666667	-30	1	1	1	1	2	0	32	-70	10	4.5e-05	5.5e-05	0	0.035	-80	0	-115	0.004	52	90.1	1073.2	0.952	0.2	-60	-60	0.00024	2	8	130.5	10	50	3000	40	0.1	40	0.2	10000	1
hetero24seed1	candidateIDs_5,24,11,31,7,12,32,20,6,35,13,14,2,29,18,16,30,27,19,36,4,33,23,34	15	-60	100	33	2	8	2	4	3	16.6666666666667	-30	1	1	1	1	2	0	32	-70	10	4.5e-05	5.5e-05	0	0.035	-80	0	-115	0.00148	38.63	273.4	1022	0.775	0.2	-60	-60	0.00024	2	8	130.5	10	50	3000	40	0.1	40	0.2	10000	1
hetero24seed1	candidateIDs_5,24,11,31,7,12,32,20,6,35,13,14,2,29,18,16,30,27,19,36,4,33,23,34	15	-60	100	33	2	8	2	4	4	16.6666666666667	-30	1	1	1	1	2	0	32	-70	10	4.5e-05	5.5e-05	0	0.035	-80	0	-115	0.00105333333333333	39.88	65.8	2600	0.629	0.2	-60	-60	0.00024	2	8	130.5	10	50	3000	40	0.1	40	0.2	10000	1
hetero24seed2	candidateIDs_4,34,32,36,20,24,12,16,14,11,7,35,6,2,30,33,23,19,5,13,18,27,31,29	15	-60	100	33	2	8	2	4	1	16.6666666666667	-30	1	1	1	1	2	0	32	-70	10	4.5e-05	5.5e-05	0	0.035	-80	0	-115	0.00266666666666667	52	90.1	1073.2	0.952	0.2	-60	-60	0.00024	2	8	130.5	10	50	3000	40	0.1	40	0.2	10000	1
hetero24seed2	candidateIDs_4,34,32,36,20,24,12,16,14,11,7,35,6,2,30,33,23,19,5,13,18,27,31,29	15	-60	100	33	2	8	2	4	2	16.6666666666667	-30	1	1	1	1	2	0	32	-70	10	4.5e-05	5.5e-05	0	0.035	-80	0	-115	0.004	52	90.1	1073.2	0.952	0.2	-60	-60	0.00024	2	8	130.5	10	50	3000	40	0.1	40	0.2	10000	1
hetero24seed2	candidateIDs_4,34,32,36,20,24,12,16,14,11,7,35,6,2,30,33,23,19,5,13,18,27,31,29	15	-60	100	33	2	8	2	4	3	16.6666666666667	-30	1	1	1	1	2	0	32	-70	10	4.5e-05	5.5e-05	0	0.035	-80	0	-115	0.00148	38.63	273.4	1022	0.775	0.2	-60	-60	0.00024	2	8	130.5	10	50	3000	40	0.1	40	0.2	10000	1
hetero24seed2	candidateIDs_4,34,32,36,20,24,12,16,14,11,7,35,6,2,30,33,23,19,5,13,18,27,31,29	15	-60	100	33	2	8	2	4	4	16.6666666666667	-30	1	1	1	1	2	0	32	-70	10	4.5e-05	5.5e-05	0	0.035	-80	0	-115	0.00105333333333333	39.88	65.8	2600	0.629	0.2	-60	-60	0.00024	2	8	130.5	10	50	3000	40	0.1	40	0.2	10000	1
hetero24seed3	candidateIDs_29,18,14,12,36,13,31,23,33,5,32,35,16,19,6,2,30,27,20,24,34,4,7,11	15	-60	100	33	2	8	2	4	1	16.6666666666667	-30	1	1	1	1	2	0	32	-70	10	4.5e-05	5.5e-05	0	0.035	-80	0	-115	0.00266666666666667	52	90.1	1073.2	0.952	0.2	-60	-60	0.00024	2	8	130.5	10	50	3000	40	0.1	40	0.2	10000	1
hetero24seed3	candidateIDs_29,18,14,12,36,13,31,23,33,5,32,35,16,19,6,2,30,27,20,24,34,4,7,11	15	-60	100	33	2	8	2	4	2	16.6666666666667	-30	1	1	1	1	2	0	32	-70	10	4.5e-05	5.5e-05	0	0.035	-80	0	-115	0.004	52	90.1	1073.2	0.952	0.2	-60	-60	0.00024	2	8	130.5	10	50	3000	40	0.1	40	0.2	10000	1
hetero24seed3	candidateIDs_29,18,14,12,36,13,31,23,33,5,32,35,16,19,6,2,30,27,20,24,34,4,7,11	15	-60	100	33	2	8	2	4	3	16.6666666666667	-30	1	1	1	1	2	0	32	-70	10	4.5e-05	5.5e-05	0	0.035	-80	0	-115	0.00148	38.63	273.4	1022	0.775	0.2	-60	-60	0.00024	2	8	130.5	10	50	3000	40	0.1	40	0.2	10000	1
hetero24seed3	candidateIDs_29,18,14,12,36,13,31,23,33,5,32,35,16,19,6,2,30,27,20,24,34,4,7,11	15	-60	100	33	2	8	2	4	4	16.6666666666667	-30	1	1	1	1	2	0	32	-70	10	4.5e-05	5.5e-05	0	0.035	-80	0	-115	0.00105333333333333	39.88	65.8	2600	0.629	0.2	-60	-60	0.00024	2	8	130.5	10	50	3000	40	0.1	40	0.2	10000	1
hetero24seed4	candidateIDs_13,29,31,24,19,11,14,30,16,33,4,27,7,6,18,35,20,36,34,32,2,5,12,23	15	-60	100	33	2	8	2	4	1	16.6666666666667	-30	1	1	1	1	2	0	32	-70	10	4.5e-05	5.5e-05	0	0.035	-80	0	-115	0.00266666666666667	52	90.1	1073.2	0.952	0.2	-60	-60	0.00024	2	8	130.5	10	50	3000	40	0.1	40	0.2	10000	1
hetero24seed4	candidateIDs_13,29,31,24,19,11,14,30,16,33,4,27,7,6,18,35,20,36,34,32,2,5,12,23	15	-60	100	33	2	8	2	4	2	16.6666666666667	-30	1	1	1	1	2	0	32	-70	10	4.5e-05	5.5e-05	0	0.035	-80	0	-115	0.004	52	90.1	1073.2	0.952	0.2	-60	-60	0.00024	2	8	130.5	10	50	3000	40	0.1	40	0.2	10000	1
hetero24seed4	candidateIDs_13,29,31,24,19,11,14,30,16,33,4,27,7,6,18,35,20,36,34,32,2,5,12,23	15	-60	100	33	2	8	2	4	3	16.6666666666667	-30	1	1	1	1	2	0	32	-70	10	4.5e-05	5.5e-05	0	0.035	-80	0	-115	0.00148	38.63	273.4	1022	0.775	0.2	-60	-60	0.00024	2	8	130.5	10	50	3000	40	0.1	40	0.2	10000	1
hetero24seed4	candidateIDs_13,29,31,24,19,11,14,30,16,33,4,27,7,6,18,35,20,36,34,32,2,5,12,23	15	-60	100	33	2	8	2	4	4	16.6666666666667	-30	1	1	1	1	2	0	32	-70	10	4.5e-05	5.5e-05	0	0.035	-80	0	-115	0.00105333333333333	39.88	65.8	2600	0.629	0.2	-60	-60	0.00024	2	8	130.5	10	50	3000	40	0.1	40	0.2	10000	1
hetero24seed5	candidateIDs_18,23,16,5,2,36,34,27,35,30,14,29,20,7,13,32,33,11,31,19,12,4,24,6	15	-60	100	33	2	8	2	4	1	16.6666666666667	-30	1	1	1	1	2	0	32	-70	10	4.5e-05	5.5e-05	0	0.035	-80	0	-115	0.00266666666666667	52	90.1	1073.2	0.952	0.2	-60	-60	0.00024	2	8	130.5	10	50	3000	40	0.1	40	0.2	10000	1
hetero24seed5	candidateIDs_18,23,16,5,2,36,34,27,35,30,14,29,20,7,13,32,33,11,31,19,12,4,24,6	15	-60	100	33	2	8	2	4	2	16.6666666666667	-30	1	1	1	1	2	0	32	-70	10	4.5e-05	5.5e-05	0	0.035	-80	0	-115	0.004	52	90.1	1073.2	0.952	0.2	-60	-60	0.00024	2	8	130.5	10	50	3000	40	0.1	40	0.2	10000	1
hetero24seed5	candidateIDs_18,23,16,5,2,36,34,27,35,30,14,29,20,7,13,32,33,11,31,19,12,4,24,6	15	-60	100	33	2	8	2	4	3	16.6666666666667	-30	1	1	1	1	2	0	32	-70	10	4.5e-05	5.5e-05	0	0.035	-80	0	-115	0.00148	38.63	273.4	1022	0.775	0.2	-60	-60	0.00024	2	8	130.5	10	50	3000	40	0.1	40	0.2	10000	1
hetero24seed5	candidateIDs_18,23,16,5,2,36,34,27,35,30,14,29,20,7,13,32,33,11,31,19,12,4,24,6	15	-60	100	33	2	8	2	4	4	16.6666666666667	-30	1	1	1	1	2	0	32	-70	10	4.5e-05	5.5e-05	0	0.035	-80	0	-115	0.00105333333333333	39.88	65.8	2600	0.629	0.2	-60	-60	0.00024	2	8	130.5	10	50	3000	40	0.1	40	0.2	10000	1
hetero24seed6	candidateIDs_6,33,7,4,14,30,13,18,20,12,23,11,16,24,34,19,36,35,29,5,32,31,2,27	15	-60	100	33	2	8	2	4	1	16.6666666666667	-30	1	1	1	1	2	0	32	-70	10	4.5e-05	5.5e-05	0	0.035	-80	0	-115	0.00266666666666667	52	90.1	1073.2	0.952	0.2	-60	-60	0.00024	2	8	130.5	10	50	3000	40	0.1	40	0.2	10000	1
hetero24seed6	candidateIDs_6,33,7,4,14,30,13,18,20,12,23,11,16,24,34,19,36,35,29,5,32,31,2,27	15	-60	100	33	2	8	2	4	2	16.6666666666667	-30	1	1	1	1	2	0	32	-70	10	4.5e-05	5.5e-05	0	0.035	-80	0	-115	0.004	52	90.1	1073.2	0.952	0.2	-60	-60	0.00024	2	8	130.5	10	50	3000	40	0.1	40	0.2	10000	1
hetero24seed6	candidateIDs_6,33,7,4,14,30,13,18,20,12,23,11,16,24,34,19,36,35,29,5,32,31,2,27	15	-60	100	33	2	8	2	4	3	16.6666666666667	-30	1	1	1	1	2	0	32	-70	10	4.5e-05	5.5e-05	0	0.035	-80	0	-115	0.00148	38.63	273.4	1022	0.775	0.2	-60	-60	0.00024	2	8	130.5	10	50	3000	40	0.1	40	0.2	10000	1
hetero24seed6	candidateIDs_6,33,7,4,14,30,13,18,20,12,23,11,16,24,34,19,36,35,29,5,32,31,2,27	15	-60	100	33	2	8	2	4	4	16.6666666666667	-30	1	1	1	1	2	0	32	-70	10	4.5e-05	5.5e-05	0	0.035	-80	0	-115	0.00105333333333333	39.88	65.8	2600	0.629	0.2	-60	-60	0.00024	2	8	130.5	10	50	3000	40	0.1	40	0.2	10000	1
hetero24seed7	candidateIDs_32,23,13,2,29,35,14,24,20,5,30,16,12,11,36,33,18,6,4,19,27,31,34,7	15	-60	100	33	2	8	2	4	1	16.6666666666667	-30	1	1	1	1	2	0	32	-70	10	4.5e-05	5.5e-05	0	0.035	-80	0	-115	0.00266666666666667	52	90.1	1073.2	0.952	0.2	-60	-60	0.00024	2	8	130.5	10	50	3000	40	0.1	40	0.2	10000	1
hetero24seed7	candidateIDs_32,23,13,2,29,35,14,24,20,5,30,16,12,11,36,33,18,6,4,19,27,31,34,7	15	-60	100	33	2	8	2	4	2	16.6666666666667	-30	1	1	1	1	2	0	32	-70	10	4.5e-05	5.5e-05	0	0.035	-80	0	-115	0.004	52	90.1	1073.2	0.952	0.2	-60	-60	0.00024	2	8	130.5	10	50	3000	40	0.1	40	0.2	10000	1
hetero24seed7	candidateIDs_32,23,13,2,29,35,14,24,20,5,30,16,12,11,36,33,18,6,4,19,27,31,34,7	15	-60	100	33	2	8	2	4	3	16.6666666666667	-30	1	1	1	1	2	0	32	-70	10	4.5e-05	5.5e-05	0	0.035	-80	0	-115	0.00148	38.63	273.4	1022	0.775	0.2	-60	-60	0.00024	2	8	130.5	10	50	3000	40	0.1	40	0.2	10000	1
hetero24seed7	candidateIDs_32,23,13,2,29,35,14,24,20,5,30,16,12,11,36,33,18,6,4,19,27,31,34,7	15	-60	100	33	2	8	2	4	4	16.6666666666667	-30	1	1	1	1	2	0	32	-70	10	4.5e-05	5.5e-05	0	0.035	-80	0	-115	0.00105333333333333	39.88	65.8	2600	0.629	0.2	-60	-60	0.00024	2	8	130.5	10	50	3000	40	0.1	40	0.2	10000	1
hetero24seed8	candidateIDs_11,33,35,32,7,29,36,31,13,27,12,16,14,6,19,18,24,23,20,5,2,4,30,34	15	-60	100	33	2	8	2	4	1	16.6666666666667	-30	1	1	1	1	2	0	32	-70	10	4.5e-05	5.5e-05	0	0.035	-80	0	-115	0.00266666666666667	52	90.1	1073.2	0.952	0.2	-60	-60	0.00024	2	8	130.5	10	50	3000	40	0.1	40	0.2	10000	1
hetero24seed8	candidateIDs_11,33,35,32,7,29,36,31,13,27,12,16,14,6,19,18,24,23,20,5,2,4,30,34	15	-60	100	33	2	8	2	4	2	16.6666666666667	-30	1	1	1	1	2	0	32	-70	10	4.5e-05	5.5e-05	0	0.035	-80	0	-115	0.004	52	90.1	1073.2	0.952	0.2	-60	-60	0.00024	2	8	130.5	10	50	3000	40	0.1	40	0.2	10000	1
hetero24seed8	candidateIDs_11,33,35,32,7,29,36,31,13,27,12,16,14,6,19,18,24,23,20,5,2,4,30,34	15	-60	100	33	2	8	2	4	3	16.6666666666667	-30	1	1	1	1	2	0	32	-70	10	4.5e-05	5.5e-05	0	0.035	-80	0	-115	0.00148	38.63	273.4	1022	0.775	0.2	-60	-60	0.00024	2	8	130.5	10	50	3000	40	0.1	40	0.2	10000	1
hetero24seed8	candidateIDs_11,33,35,32,7,29,36,31,13,27,12,16,14,6,19,18,24,23,20,5,2,4,30,34	15	-60	100	33	2	8	2	4	4	16.6666666666667	-30	1	1	1	1	2	0	32	-70	10	4.5e-05	5.5e-05	0	0.035	-80	0	-115	0.00105333333333333	39.88	65.8	2600	0.629	0.2	-60	-60	0.00024	2	8	130.5	10	50	3000	40	0.1	40	0.2	10000	1
hetero24seed9	candidateIDs_2,23,14,6,7,18,11,13,16,33,12,36,5,4,31,27,30,34,24,32,35,19,29,20	15	-60	100	33	2	8	2	4	1	16.6666666666667	-30	1	1	1	1	2	0	32	-70	10	4.5e-05	5.5e-05	0	0.035	-80	0	-115	0.00266666666666667	52	90.1	1073.2	0.952	0.2	-60	-60	0.00024	2	8	130.5	10	50	3000	40	0.1	40	0.2	10000	1
hetero24seed9	candidateIDs_2,23,14,6,7,18,11,13,16,33,12,36,5,4,31,27,30,34,24,32,35,19,29,20	15	-60	100	33	2	8	2	4	2	16.6666666666667	-30	1	1	1	1	2	0	32	-70	10	4.5e-05	5.5e-05	0	0.035	-80	0	-115	0.004	52	90.1	1073.2	0.952	0.2	-60	-60	0.00024	2	8	130.5	10	50	3000	40	0.1	40	0.2	10000	1
hetero24seed9	candidateIDs_2,23,14,6,7,18,11,13,16,33,12,36,5,4,31,27,30,34,24,32,35,19,29,20	15	-60	100	33	2	8	2	4	3	16.6666666666667	-30	1	1	1	1	2	0	32	-70	10	4.5e-05	5.5e-05	0	0.035	-80	0	-115	0.00148	38.63	273.4	1022	0.775	0.2	-60	-60	0.00024	2	8	130.5	10	50	3000	40	0.1	40	0.2	10000	1
hetero24seed9	candidateIDs_2,23,14,6,7,18,11,13,16,33,12,36,5,4,31,27,30,34,24,32,35,19,29,20	15	-60	100	33	2	8	2	4	4	16.6666666666667	-30	1	1	1	1	2	0	32	-70	10	4.5e-05	5.5e-05	0	0.035	-80	0	-115	0.00105333333333333	39.88	65.8	2600	0.629	0.2	-60	-60	0.00024	2	8	130.5	10	50	3000	40	0.1	40	0.2	10000	1
hetero24seed10	candidateIDs_20,4,16,34,14,12,11,30,35,7,23,33,27,5,36,18,32,29,6,13,2,24,31,19	15	-60	100	33	2	8	2	4	1	16.6666666666667	-30	1	1	1	1	2	0	32	-70	10	4.5e-05	5.5e-05	0	0.035	-80	0	-115	0.00266666666666667	52	90.1	1073.2	0.952	0.2	-60	-60	0.00024	2	8	130.5	10	50	3000	40	0.1	40	0.2	10000	1
hetero24seed10	candidateIDs_20,4,16,34,14,12,11,30,35,7,23,33,27,5,36,18,32,29,6,13,2,24,31,19	15	-60	100	33	2	8	2	4	2	16.6666666666667	-30	1	1	1	1	2	0	32	-70	10	4.5e-05	5.5e-05	0	0.035	-80	0	-115	0.004	52	90.1	1073.2	0.952	0.2	-60	-60	0.00024	2	8	130.5	10	50	3000	40	0.1	40	0.2	10000	1
hetero24seed10	candidateIDs_20,4,16,34,14,12,11,30,35,7,23,33,27,5,36,18,32,29,6,13,2,24,31,19	15	-60	100	33	2	8	2	4	3	16.6666666666667	-30	1	1	1	1	2	0	32	-70	10	4.5e-05	5.5e-05	0	0.035	-80	0	-115	0.00148	38.63	273.4	1022	0.775	0.2	-60	-60	0.00024	2	8	130.5	10	50	3000	40	0.1	40	0.2	10000	1
hetero24seed10	candidateIDs_20,4,16,34,14,12,11,30,35,7,23,33,27,5,36,18,32,29,6,13,2,24,31,19	15	-60	100	33	2	8	2	4	4	16.6666666666667	-30	1	1	1	1	2	0	32	-70	10	4.5e-05	5.5e-05	0	0.035	-80	0	-115	0.00105333333333333	39.88	65.8	2600	0.629	0.2	-60	-60	0.00024	2	8	130.5	10	50	3000	40	0.1	40	0.2	10000	1
hetero24seed11	candidateIDs_12,4,29,19,30,32,24,2,31,36,35,7,5,11,13,27,6,18,33,34,16,23,20,14	15	-60	100	33	2	8	2	4	1	16.6666666666667	-30	1	1	1	1	2	0	32	-70	10	4.5e-05	5.5e-05	0	0.035	-80	0	-115	0.00266666666666667	52	90.1	1073.2	0.952	0.2	-60	-60	0.00024	2	8	130.5	10	50	3000	40	0.1	40	0.2	10000	1
hetero24seed11	candidateIDs_12,4,29,19,30,32,24,2,31,36,35,7,5,11,13,27,6,18,33,34,16,23,20,14	15	-60	100	33	2	8	2	4	2	16.6666666666667	-30	1	1	1	1	2	0	32	-70	10	4.5e-05	5.5e-05	0	0.035	-80	0	-115	0.004	52	90.1	1073.2	0.952	0.2	-60	-60	0.00024	2	8	130.5	10	50	3000	40	0.1	40	0.2	10000	1
hetero24seed11	candidateIDs_12,4,29,19,30,32,24,2,31,36,35,7,5,11,13,27,6,18,33,34,16,23,20,14	15	-60	100	33	2	8	2	4	3	16.6666666666667	-30	1	1	1	1	2	0	32	-70	10	4.5e-05	5.5e-05	0	0.035	-80	0	-115	0.00148	38.63	273.4	1022	0.775	0.2	-60	-60	0.00024	2	8	130.5	10	50	3000	40	0.1	40	0.2	10000	1
hetero24seed11	candidateIDs_12,4,29,19,30,32,24,2,31,36,35,7,5,11,13,27,6,18,33,34,16,23,20,14	15	-60	100	33	2	8	2	4	4	16.6666666666667	-30	1	1	1	1	2	0	32	-70	10	4.5e-05	5.5e-05	0	0.035	-80	0	-115	0.00105333333333333	39.88	65.8	2600	0.629	0.2	-60	-60	0.00024	2	8	130.5	10	50	3000	40	0.1	40	0.2	10000	1
hetero24seed12	candidateIDs_24,7,34,13,36,35,16,2,32,5,18,30,27,6,29,19,4,33,31,23,12,11,20,14	15	-60	100	33	2	8	2	4	1	16.6666666666667	-30	1	1	1	1	2	0	32	-70	10	4.5e-05	5.5e-05	0	0.035	-80	0	-115	0.00266666666666667	52	90.1	1073.2	0.952	0.2	-60	-60	0.00024	2	8	130.5	10	50	3000	40	0.1	40	0.2	10000	1
hetero24seed12	candidateIDs_24,7,34,13,36,35,16,2,32,5,18,30,27,6,29,19,4,33,31,23,12,11,20,14	15	-60	100	33	2	8	2	4	2	16.6666666666667	-30	1	1	1	1	2	0	32	-70	10	4.5e-05	5.5e-05	0	0.035	-80	0	-115	0.004	52	90.1	1073.2	0.952	0.2	-60	-60	0.00024	2	8	130.5	10	50	3000	40	0.1	40	0.2	10000	1
hetero24seed12	candidateIDs_24,7,34,13,36,35,16,2,32,5,18,30,27,6,29,19,4,33,31,23,12,11,20,14	15	-60	100	33	2	8	2	4	3	16.6666666666667	-30	1	1	1	1	2	0	32	-70	10	4.5e-05	5.5e-05	0	0.035	-80	0	-115	0.00148	38.63	273.4	1022	0.775	0.2	-60	-60	0.00024	2	8	130.5	10	50	3000	40	0.1	40	0.2	10000	1
hetero24seed12	candidateIDs_24,7,34,13,36,35,16,2,32,5,18,30,27,6,29,19,4,33,31,23,12,11,20,14	15	-60	100	33	2	8	2	4	4	16.6666666666667	-30	1	1	1	1	2	0	32	-70	10	4.5e-05	5.5e-05	0	0.035	-80	0	-115	0.00105333333333333	39.88	65.8	2600	0.629	0.2	-60	-60	0.00024	2	8	130.5	10	50	3000	40	0.1	40	0.2	10000	1
hetero24seed13	candidateIDs_31,18,20,34,4,29,19,35,30,32,24,11,12,14,27,16,13,2,5,23,36,33,6,7	15	-60	100	33	2	8	2	4	1	16.6666666666667	-30	1	1	1	1	2	0	32	-70	10	4.5e-05	5.5e-05	0	0.035	-80	0	-115	0.00266666666666667	52	90.1	1073.2	0.952	0.2	-60	-60	0.00024	2	8	130.5	10	50	3000	40	0.1	40	0.2	10000	1
hetero24seed13	candidateIDs_31,18,20,34,4,29,19,35,30,32,24,11,12,14,27,16,13,2,5,23,36,33,6,7	15	-60	100	33	2	8	2	4	2	16.6666666666667	-30	1	1	1	1	2	0	32	-70	10	4.5e-05	5.5e-05	0	0.035	-80	0	-115	0.004	52	90.1	1073.2	0.952	0.2	-60	-60	0.00024	2	8	130.5	10	50	3000	40	0.1	40	0.2	10000	1
hetero24seed13	candidateIDs_31,18,20,34,4,29,19,35,30,32,24,11,12,14,27,16,13,2,5,23,36,33,6,7	15	-60	100	33	2	8	2	4	3	16.6666666666667	-30	1	1	1	1	2	0	32	-70	10	4.5e-05	5.5e-05	0	0.035	-80	0	-115	0.00148	38.63	273.4	1022	0.775	0.2	-60	-60	0.00024	2	8	130.5	10	50	3000	40	0.1	40	0.2	10000	1
hetero24seed13	candidateIDs_31,18,20,34,4,29,19,35,30,32,24,11,12,14,27,16,13,2,5,23,36,33,6,7	15	-60	100	33	2	8	2	4	4	16.6666666666667	-30	1	1	1	1	2	0	32	-70	10	4.5e-05	5.5e-05	0	0.035	-80	0	-115	0.00105333333333333	39.88	65.8	2600	0.629	0.2	-60	-60	0.00024	2	8	130.5	10	50	3000	40	0.1	40	0.2	10000	1
hetero24seed14	candidateIDs_23,6,34,27,16,35,7,13,19,30,36,12,2,20,14,24,31,32,4,18,5,33,29,11	15	-60	100	33	2	8	2	4	1	16.6666666666667	-30	1	1	1	1	2	0	32	-70	10	4.5e-05	5.5e-05	0	0.035	-80	0	-115	0.00266666666666667	52	90.1	1073.2	0.952	0.2	-60	-60	0.00024	2	8	130.5	10	50	3000	40	0.1	40	0.2	10000	1
hetero24seed14	candidateIDs_23,6,34,27,16,35,7,13,19,30,36,12,2,20,14,24,31,32,4,18,5,33,29,11	15	-60	100	33	2	8	2	4	2	16.6666666666667	-30	1	1	1	1	2	0	32	-70	10	4.5e-05	5.5e-05	0	0.035	-80	0	-115	0.004	52	90.1	1073.2	0.952	0.2	-60	-60	0.00024	2	8	130.5	10	50	3000	40	0.1	40	0.2	10000	1
hetero24seed14	candidateIDs_23,6,34,27,16,35,7,13,19,30,36,12,2,20,14,24,31,32,4,18,5,33,29,11	15	-60	100	33	2	8	2	4	3	16.6666666666667	-30	1	1	1	1	2	0	32	-70	10	4.5e-05	5.5e-05	0	0.035	-80	0	-115	0.00148	38.63	273.4	1022	0.775	0.2	-60	-60	0.00024	2	8	130.5	10	50	3000	40	0.1	40	0.2	10000	1
hetero24seed14	candidateIDs_23,6,34,27,16,35,7,13,19,30,36,12,2,20,14,24,31,32,4,18,5,33,29,11	15	-60	100	33	2	8	2	4	4	16.6666666666667	-30	1	1	1	1	2	0	32	-70	10	4.5e-05	5.5e-05	0	0.035	-80	0	-115	0.00105333333333333	39.88	65.8	2600	0.629	0.2	-60	-60	0.00024	2	8	130.5	10	50	3000	40	0.1	40	0.2	10000	1
hetero24seed15	candidateIDs_31,30,5,14,29,4,32,27,16,19,7,13,12,6,34,36,11,20,35,24,2,23,18,33	15	-60	100	33	2	8	2	4	1	16.6666666666667	-30	1	1	1	1	2	0	32	-70	10	4.5e-05	5.5e-05	0	0.035	-80	0	-115	0.00266666666666667	52	90.1	1073.2	0.952	0.2	-60	-60	0.00024	2	8	130.5	10	50	3000	40	0.1	40	0.2	10000	1
hetero24seed15	candidateIDs_31,30,5,14,29,4,32,27,16,19,7,13,12,6,34,36,11,20,35,24,2,23,18,33	15	-60	100	33	2	8	2	4	2	16.6666666666667	-30	1	1	1	1	2	0	32	-70	10	4.5e-05	5.5e-05	0	0.035	-80	0	-115	0.004	52	90.1	1073.2	0.952	0.2	-60	-60	0.00024	2	8	130.5	10	50	3000	40	0.1	40	0.2	10000	1
hetero24seed15	candidateIDs_31,30,5,14,29,4,32,27,16,19,7,13,12,6,34,36,11,20,35,24,2,23,18,33	15	-60	100	33	2	8	2	4	3	16.6666666666667	-30	1	1	1	1	2	0	32	-70	10	4.5e-05	5.5e-05	0	0.035	-80	0	-115	0.00148	38.63	273.4	1022	0.775	0.2	-60	-60	0.00024	2	8	130.5	10	50	3000	40	0.1	40	0.2	10000	1
hetero24seed15	candidateIDs_31,30,5,14,29,4,32,27,16,19,7,13,12,6,34,36,11,20,35,24,2,23,18,33	15	-60	100	33	2	8	2	4	4	16.6666666666667	-30	1	1	1	1	2	0	32	-70	10	4.5e-05	5.5e-05	0	0.035	-80	0	-115	0.00105333333333333	39.88	65.8	2600	0.629	0.2	-60	-60	0.00024	2	8	130.5	10	50	3000	40	0.1	40	0.2	10000	1
hetero24seed16	candidateIDs_6,14,19,33,23,13,31,11,2,24,27,7,32,30,36,4,5,18,35,12,29,20,34,16	15	-60	100	33	2	8	2	4	1	16.6666666666667	-30	1	1	1	1	2	0	32	-70	10	4.5e-05	5.5e-05	0	0.035	-80	0	-115	0.00266666666666667	52	90.1	1073.2	0.952	0.2	-60	-60	0.00024	2	8	130.5	10	50	3000	40	0.1	40	0.2	10000	1
hetero24seed16	candidateIDs_6,14,19,33,23,13,31,11,2,24,27,7,32,30,36,4,5,18,35,12,29,20,34,16	15	-60	100	33	2	8	2	4	2	16.6666666666667	-30	1	1	1	1	2	0	32	-70	10	4.5e-05	5.5e-05	0	0.035	-80	0	-115	0.004	52	90.1	1073.2	0.952	0.2	-60	-60	0.00024	2	8	130.5	10	50	3000	40	0.1	40	0.2	10000	1
hetero24seed16	candidateIDs_6,14,19,33,23,13,31,11,2,24,27,7,32,30,36,4,5,18,35,12,29,20,34,16	15	-60	100	33	2	8	2	4	3	16.6666666666667	-30	1	1	1	1	2	0	32	-70	10	4.5e-05	5.5e-05	0	0.035	-80	0	-115	0.00148	38.63	273.4	1022	0.775	0.2	-60	-60	0.00024	2	8	130.5	10	50	3000	40	0.1	40	0.2	10000	1
hetero24seed16	candidateIDs_6,14,19,33,23,13,31,11,2,24,27,7,32,30,36,4,5,18,35,12,29,20,34,16	15	-60	100	33	2	8	2	4	4	16.6666666666667	-30	1	1	1	1	2	0	32	-70	10	4.5e-05	5.5e-05	0	0.035	-80	0	-115	0.00105333333333333	39.88	65.8	2600	0.629	0.2	-60	-60	0.00024	2	8	130.5	10	50	3000	40	0.1	40	0.2	10000	1
hetero24seed17	candidateIDs_14,24,19,6,5,32,2,33,16,35,31,4,29,34,13,30,12,27,11,7,36,20,23,18	15	-60	100	33	2	8	2	4	1	16.6666666666667	-30	1	1	1	1	2	0	32	-70	10	4.5e-05	5.5e-05	0	0.035	-80	0	-115	0.00266666666666667	52	90.1	1073.2	0.952	0.2	-60	-60	0.00024	2	8	130.5	10	50	3000	40	0.1	40	0.2	10000	1
hetero24seed17	candidateIDs_14,24,19,6,5,32,2,33,16,35,31,4,29,34,13,30,12,27,11,7,36,20,23,18	15	-60	100	33	2	8	2	4	2	16.6666666666667	-30	1	1	1	1	2	0	32	-70	10	4.5e-05	5.5e-05	0	0.035	-80	0	-115	0.004	52	90.1	1073.2	0.952	0.2	-60	-60	0.00024	2	8	130.5	10	50	3000	40	0.1	40	0.2	10000	1
hetero24seed17	candidateIDs_14,24,19,6,5,32,2,33,16,35,31,4,29,34,13,30,12,27,11,7,36,20,23,18	15	-60	100	33	2	8	2	4	3	16.6666666666667	-30	1	1	1	1	2	0	32	-70	10	4.5e-05	5.5e-05	0	0.035	-80	0	-115	0.00148	38.63	273.4	1022	0.775	0.2	-60	-60	0.00024	2	8	130.5	10	50	3000	40	0.1	40	0.2	10000	1
hetero24seed17	candidateIDs_14,24,19,6,5,32,2,33,16,35,31,4,29,34,13,30,12,27,11,7,36,20,23,18	15	-60	100	33	2	8	2	4	4	16.6666666666667	-30	1	1	1	1	2	0	32	-70	10	4.5e-05	5.5e-05	0	0.035	-80	0	-115	0.00105333333333333	39.88	65.8	2600	0.629	0.2	-60	-60	0.00024	2	8	130.5	10	50	3000	40	0.1	40	0.2	10000	1
hetero24seed18	candidateIDs_23,16,24,6,31,14,27,34,4,18,2,32,12,29,33,20,11,35,36,19,7,30,5,13	15	-60	100	33	2	8	2	4	1	16.6666666666667	-30	1	1	1	1	2	0	32	-70	10	4.5e-05	5.5e-05	0	0.035	-80	0	-115	0.00266666666666667	52	90.1	1073.2	0.952	0.2	-60	-60	0.00024	2	8	130.5	10	50	3000	40	0.1	40	0.2	10000	1
hetero24seed18	candidateIDs_23,16,24,6,31,14,27,34,4,18,2,32,12,29,33,20,11,35,36,19,7,30,5,13	15	-60	100	33	2	8	2	4	2	16.6666666666667	-30	1	1	1	1	2	0	32	-70	10	4.5e-05	5.5e-05	0	0.035	-80	0	-115	0.004	52	90.1	1073.2	0.952	0.2	-60	-60	0.00024	2	8	130.5	10	50	3000	40	0.1	40	0.2	10000	1
hetero24seed18	candidateIDs_23,16,24,6,31,14,27,34,4,18,2,32,12,29,33,20,11,35,36,19,7,30,5,13	15	-60	100	33	2	8	2	4	3	16.6666666666667	-30	1	1	1	1	2	0	32	-70	10	4.5e-05	5.5e-05	0	0.035	-80	0	-115	0.00148	38.63	273.4	1022	0.775	0.2	-60	-60	0.00024	2	8	130.5	10	50	3000	40	0.1	40	0.2	10000	1
hetero24seed18	candidateIDs_23,16,24,6,31,14,27,34,4,18,2,32,12,29,33,20,11,35,36,19,7,30,5,13	15	-60	100	33	2	8	2	4	4	16.6666666666667	-30	1	1	1	1	2	0	32	-70	10	4.5e-05	5.5e-05	0	0.035	-80	0	-115	0.00105333333333333	39.88	65.8	2600	0.629	0.2	-60	-60	0.00024	2	8	130.5	10	50	3000	40	0.1	40	0.2	10000	1
hetero24seed19	candidateIDs_11,2,24,6,29,18,23,5,7,33,31,27,30,20,19,36,16,12,32,4,35,13,34,14	15	-60	100	33	2	8	2	4	1	16.6666666666667	-30	1	1	1	1	2	0	32	-70	10	4.5e-05	5.5e-05	0	0.035	-80	0	-115	0.00266666666666667	52	90.1	1073.2	0.952	0.2	-60	-60	0.00024	2	8	130.5	10	50	3000	40	0.1	40	0.2	10000	1
hetero24seed19	candidateIDs_11,2,24,6,29,18,23,5,7,33,31,27,30,20,19,36,16,12,32,4,35,13,34,14	15	-60	100	33	2	8	2	4	2	16.6666666666667	-30	1	1	1	1	2	0	32	-70	10	4.5e-05	5.5e-05	0	0.035	-80	0	-115	0.004	52	90.1	1073.2	0.952	0.2	-60	-60	0.00024	2	8	130.5	10	50	3000	40	0.1	40	0.2	10000	1
hetero24seed19	candidateIDs_11,2,24,6,29,18,23,5,7,33,31,27,30,20,19,36,16,12,32,4,35,13,34,14	15	-60	100	33	2	8	2	4	3	16.6666666666667	-30	1	1	1	1	2	0	32	-70	10	4.5e-05	5.5e-05	0	0.035	-80	0	-115	0.00148	38.63	273.4	1022	0.775	0.2	-60	-60	0.00024	2	8	130.5	10	50	3000	40	0.1	40	0.2	10000	1
hetero24seed19	candidateIDs_11,2,24,6,29,18,23,5,7,33,31,27,30,20,19,36,16,12,32,4,35,13,34,14	15	-60	100	33	2	8	2	4	4	16.6666666666667	-30	1	1	1	1	2	0	32	-70	10	4.5e-05	5.5e-05	0	0.035	-80	0	-115	0.00105333333333333	39.88	65.8	2600	0.629	0.2	-60	-60	0.00024	2	8	130.5	10	50	3000	40	0.1	40	0.2	10000	1
hetero24seed20	candidateIDs_7,27,29,36,16,31,32,18,12,13,35,2,14,11,19,30,24,20,6,23,33,5,4,34	15	-60	100	33	2	8	2	4	1	16.6666666666667	-30	1	1	1	1	2	0	32	-70	10	4.5e-05	5.5e-05	0	0.035	-80	0	-115	0.00266666666666667	52	90.1	1073.2	0.952	0.2	-60	-60	0.00024	2	8	130.5	10	50	3000	40	0.1	40	0.2	10000	1
hetero24seed20	candidateIDs_7,27,29,36,16,31,32,18,12,13,35,2,14,11,19,30,24,20,6,23,33,5,4,34	15	-60	100	33	2	8	2	4	2	16.6666666666667	-30	1	1	1	1	2	0	32	-70	10	4.5e-05	5.5e-05	0	0.035	-80	0	-115	0.004	52	90.1	1073.2	0.952	0.2	-60	-60	0.00024	2	8	130.5	10	50	3000	40	0.1	40	0.2	10000	1
hetero24seed20	candidateIDs_7,27,29,36,16,31,32,18,12,13,35,2,14,11,19,30,24,20,6,23,33,5,4,34	15	-60	100	33	2	8	2	4	3	16.6666666666667	-30	1	1	1	1	2	0	32	-70	10	4.5e-05	5.5e-05	0	0.035	-80	0	-115	0.00148	38.63	273.4	1022	0.775	0.2	-60	-60	0.00024	2	8	130.5	10	50	3000	40	0.1	40	0.2	10000	1
hetero24seed20	candidateIDs_7,27,29,36,16,31,32,18,12,13,35,2,14,11,19,30,24,20,6,23,33,5,4,34	15	-60	100	33	2	8	2	4	4	16.6666666666667	-30	1	1	1	1	2	0	32	-70	10	4.5e-05	5.5e-05	0	0.035	-80	0	-115	0.00105333333333333	39.88	65.8	2600	0.629	0.2	-60	-60	0.00024	2	8	130.5	10	50	3000	40	0.1	40	0.2	10000	1
hetero24seed21	candidateIDs_6,2,11,18,20,23,7,35,4,12,14,32,33,24,16,13,34,5,29,31,36,27,19,30	15	-60	100	33	2	8	2	4	1	16.6666666666667	-30	1	1	1	1	2	0	32	-70	10	4.5e-05	5.5e-05	0	0.035	-80	0	-115	0.00266666666666667	52	90.1	1073.2	0.952	0.2	-60	-60	0.00024	2	8	130.5	10	50	3000	40	0.1	40	0.2	10000	1
hetero24seed21	candidateIDs_6,2,11,18,20,23,7,35,4,12,14,32,33,24,16,13,34,5,29,31,36,27,19,30	15	-60	100	33	2	8	2	4	2	16.6666666666667	-30	1	1	1	1	2	0	32	-70	10	4.5e-05	5.5e-05	0	0.035	-80	0	-115	0.004	52	90.1	1073.2	0.952	0.2	-60	-60	0.00024	2	8	130.5	10	50	3000	40	0.1	40	0.2	10000	1
hetero24seed21	candidateIDs_6,2,11,18,20,23,7,35,4,12,14,32,33,24,16,13,34,5,29,31,36,27,19,30	15	-60	100	33	2	8	2	4	3	16.6666666666667	-30	1	1	1	1	2	0	32	-70	10	4.5e-05	5.5e-05	0	0.035	-80	0	-115	0.00148	38.63	273.4	1022	0.775	0.2	-60	-60	0.00024	2	8	130.5	10	50	3000	40	0.1	40	0.2	10000	1
hetero24seed21	candidateIDs_6,2,11,18,20,23,7,35,4,12,14,32,33,24,16,13,34,5,29,31,36,27,19,30	15	-60	100	33	2	8	2	4	4	16.6666666666667	-30	1	1	1	1	2	0	32	-70	10	4.5e-05	5.5e-05	0	0.035	-80	0	-115	0.00105333333333333	39.88	65.8	2600	0.629	0.2	-60	-60	0.00024	2	8	130.5	10	50	3000	40	0.1	40	0.2	10000	1
hetero24seed22	candidateIDs_27,18,7,24,2,14,12,32,11,35,5,4,19,36,34,13,31,23,33,29,16,20,6,30	15	-60	100	33	2	8	2	4	1	16.6666666666667	-30	1	1	1	1	2	0	32	-70	10	4.5e-05	5.5e-05	0	0.035	-80	0	-115	0.00266666666666667	52	90.1	1073.2	0.952	0.2	-60	-60	0.00024	2	8	130.5	10	50	3000	40	0.1	40	0.2	10000	1
hetero24seed22	candidateIDs_27,18,7,24,2,14,12,32,11,35,5,4,19,36,34,13,31,23,33,29,16,20,6,30	15	-60	100	33	2	8	2	4	2	16.6666666666667	-30	1	1	1	1	2	0	32	-70	10	4.5e-05	5.5e-05	0	0.035	-80	0	-115	0.004	52	90.1	1073.2	0.952	0.2	-60	-60	0.00024	2	8	130.5	10	50	3000	40	0.1	40	0.2	10000	1
hetero24seed22	candidateIDs_27,18,7,24,2,14,12,32,11,35,5,4,19,36,34,13,31,23,33,29,16,20,6,30	15	-60	100	33	2	8	2	4	3	16.6666666666667	-30	1	1	1	1	2	0	32	-70	10	4.5e-05	5.5e-05	0	0.035	-80	0	-115	0.00148	38.63	273.4	1022	0.775	0.2	-60	-60	0.00024	2	8	130.5	10	50	3000	40	0.1	40	0.2	10000	1
hetero24seed22	candidateIDs_27,18,7,24,2,14,12,32,11,35,5,4,19,36,34,13,31,23,33,29,16,20,6,30	15	-60	100	33	2	8	2	4	4	16.6666666666667	-30	1	1	1	1	2	0	32	-70	10	4.5e-05	5.5e-05	0	0.035	-80	0	-115	0.00105333333333333	39.88	65.8	2600	0.629	0.2	-60	-60	0.00024	2	8	130.5	10	50	3000	40	0.1	40	0.2	10000	1
hetero24seed23	candidateIDs_36,18,30,35,12,7,6,32,31,23,13,16,2,24,14,34,11,5,33,29,19,20,4,27	15	-60	100	33	2	8	2	4	1	16.6666666666667	-30	1	1	1	1	2	0	32	-70	10	4.5e-05	5.5e-05	0	0.035	-80	0	-115	0.00266666666666667	52	90.1	1073.2	0.952	0.2	-60	-60	0.00024	2	8	130.5	10	50	3000	40	0.1	40	0.2	10000	1
hetero24seed23	candidateIDs_36,18,30,35,12,7,6,32,31,23,13,16,2,24,14,34,11,5,33,29,19,20,4,27	15	-60	100	33	2	8	2	4	2	16.6666666666667	-30	1	1	1	1	2	0	32	-70	10	4.5e-05	5.5e-05	0	0.035	-80	0	-115	0.004	52	90.1	1073.2	0.952	0.2	-60	-60	0.00024	2	8	130.5	10	50	3000	40	0.1	40	0.2	10000	1
hetero24seed23	candidateIDs_36,18,30,35,12,7,6,32,31,23,13,16,2,24,14,34,11,5,33,29,19,20,4,27	15	-60	100	33	2	8	2	4	3	16.6666666666667	-30	1	1	1	1	2	0	32	-70	10	4.5e-05	5.5e-05	0	0.035	-80	0	-115	0.00148	38.63	273.4	1022	0.775	0.2	-60	-60	0.00024	2	8	130.5	10	50	3000	40	0.1	40	0.2	10000	1
hetero24seed23	candidateIDs_36,18,30,35,12,7,6,32,31,23,13,16,2,24,14,34,11,5,33,29,19,20,4,27	15	-60	100	33	2	8	2	4	4	16.6666666666667	-30	1	1	1	1	2	0	32	-70	10	4.5e-05	5.5e-05	0	0.035	-80	0	-115	0.00105333333333333	39.88	65.8	2600	0.629	0.2	-60	-60	0.00024	2	8	130.5	10	50	3000	40	0.1	40	0.2	10000	1
hetero24seed0	candidateIDs_34,11,5,27,18,12,29,23,13,7,33,31,24,2,35,4,6,30,36,20,14,32,16,19	18	-73	100	33	2	8	2	4	1	16.6666666666667	-30	1	1	1	1	2	0	32	-70	10	4.5e-05	5.5e-05	0	0.035	-80	0	-115	0.00266666666666667	52	90.1	1073.2	0.952	0.2	-73	-73	0.00024	2	8	130.5	10	50	3000	40	0.1	40	0.2	10000	1
hetero24seed0	candidateIDs_34,11,5,27,18,12,29,23,13,7,33,31,24,2,35,4,6,30,36,20,14,32,16,19	18	-73	100	33	2	8	2	4	2	16.6666666666667	-30	1	1	1	1	2	0	32	-70	10	4.5e-05	5.5e-05	0	0.035	-80	0	-115	0.004	52	90.1	1073.2	0.952	0.2	-73	-73	0.00024	2	8	130.5	10	50	3000	40	0.1	40	0.2	10000	1
hetero24seed0	candidateIDs_34,11,5,27,18,12,29,23,13,7,33,31,24,2,35,4,6,30,36,20,14,32,16,19	18	-73	100	33	2	8	2	4	3	16.6666666666667	-30	1	1	1	1	2	0	32	-70	10	4.5e-05	5.5e-05	0	0.035	-80	0	-115	0.00148	38.63	273.4	1022	0.775	0.2	-73	-73	0.00024	2	8	130.5	10	50	3000	40	0.1	40	0.2	10000	1
hetero24seed0	candidateIDs_34,11,5,27,18,12,29,23,13,7,33,31,24,2,35,4,6,30,36,20,14,32,16,19	18	-73	100	33	2	8	2	4	4	16.6666666666667	-30	1	1	1	1	2	0	32	-70	10	4.5e-05	5.5e-05	0	0.035	-80	0	-115	0.00105333333333333	39.88	65.8	2600	0.629	0.2	-73	-73	0.00024	2	8	130.5	10	50	3000	40	0.1	40	0.2	10000	1
hetero24seed1	candidateIDs_5,24,11,31,7,12,32,20,6,35,13,14,2,29,18,16,30,27,19,36,4,33,23,34	18	-73	100	33	2	8	2	4	1	16.6666666666667	-30	1	1	1	1	2	0	32	-70	10	4.5e-05	5.5e-05	0	0.035	-80	0	-115	0.00266666666666667	52	90.1	1073.2	0.952	0.2	-73	-73	0.00024	2	8	130.5	10	50	3000	40	0.1	40	0.2	10000	1
hetero24seed1	candidateIDs_5,24,11,31,7,12,32,20,6,35,13,14,2,29,18,16,30,27,19,36,4,33,23,34	18	-73	100	33	2	8	2	4	2	16.6666666666667	-30	1	1	1	1	2	0	32	-70	10	4.5e-05	5.5e-05	0	0.035	-80	0	-115	0.004	52	90.1	1073.2	0.952	0.2	-73	-73	0.00024	2	8	130.5	10	50	3000	40	0.1	40	0.2	10000	1
hetero24seed1	candidateIDs_5,24,11,31,7,12,32,20,6,35,13,14,2,29,18,16,30,27,19,36,4,33,23,34	18	-73	100	33	2	8	2	4	3	16.6666666666667	-30	1	1	1	1	2	0	32	-70	10	4.5e-05	5.5e-05	0	0.035	-80	0	-115	0.00148	38.63	273.4	1022	0.775	0.2	-73	-73	0.00024	2	8	130.5	10	50	3000	40	0.1	40	0.2	10000	1
hetero24seed1	candidateIDs_5,24,11,31,7,12,32,20,6,35,13,14,2,29,18,16,30,27,19,36,4,33,23,34	18	-73	100	33	2	8	2	4	4	16.6666666666667	-30	1	1	1	1	2	0	32	-70	10	4.5e-05	5.5e-05	0	0.035	-80	0	-115	0.00105333333333333	39.88	65.8	2600	0.629	0.2	-73	-73	0.00024	2	8	130.5	10	50	3000	40	0.1	40	0.2	10000	1
hetero24seed2	candidateIDs_4,34,32,36,20,24,12,16,14,11,7,35,6,2,30,33,23,19,5,13,18,27,31,29	18	-73	100	33	2	8	2	4	1	16.6666666666667	-30	1	1	1	1	2	0	32	-70	10	4.5e-05	5.5e-05	0	0.035	-80	0	-115	0.00266666666666667	52	90.1	1073.2	0.952	0.2	-73	-73	0.00024	2	8	130.5	10	50	3000	40	0.1	40	0.2	10000	1
hetero24seed2	candidateIDs_4,34,32,36,20,24,12,16,14,11,7,35,6,2,30,33,23,19,5,13,18,27,31,29	18	-73	100	33	2	8	2	4	2	16.6666666666667	-30	1	1	1	1	2	0	32	-70	10	4.5e-05	5.5e-05	0	0.035	-80	0	-115	0.004	52	90.1	1073.2	0.952	0.2	-73	-73	0.00024	2	8	130.5	10	50	3000	40	0.1	40	0.2	10000	1
hetero24seed2	candidateIDs_4,34,32,36,20,24,12,16,14,11,7,35,6,2,30,33,23,19,5,13,18,27,31,29	18	-73	100	33	2	8	2	4	3	16.6666666666667	-30	1	1	1	1	2	0	32	-70	10	4.5e-05	5.5e-05	0	0.035	-80	0	-115	0.00148	38.63	273.4	1022	0.775	0.2	-73	-73	0.00024	2	8	130.5	10	50	3000	40	0.1	40	0.2	10000	1
hetero24seed2	candidateIDs_4,34,32,36,20,24,12,16,14,11,7,35,6,2,30,33,23,19,5,13,18,27,31,29	18	-73	100	33	2	8	2	4	4	16.6666666666667	-30	1	1	1	1	2	0	32	-70	10	4.5e-05	5.5e-05	0	0.035	-80	0	-115	0.00105333333333333	39.88	65.8	2600	0.629	0.2	-73	-73	0.00024	2	8	130.5	10	50	3000	40	0.1	40	0.2	10000	1
hetero24seed3	candidateIDs_29,18,14,12,36,13,31,23,33,5,32,35,16,19,6,2,30,27,20,24,34,4,7,11	18	-73	100	33	2	8	2	4	1	16.6666666666667	-30	1	1	1	1	2	0	32	-70	10	4.5e-05	5.5e-05	0	0.035	-80	0	-115	0.00266666666666667	52	90.1	1073.2	0.952	0.2	-73	-73	0.00024	2	8	130.5	10	50	3000	40	0.1	40	0.2	10000	1
hetero24seed3	candidateIDs_29,18,14,12,36,13,31,23,33,5,32,35,16,19,6,2,30,27,20,24,34,4,7,11	18	-73	100	33	2	8	2	4	2	16.6666666666667	-30	1	1	1	1	2	0	32	-70	10	4.5e-05	5.5e-05	0	0.035	-80	0	-115	0.004	52	90.1	1073.2	0.952	0.2	-73	-73	0.00024	2	8	130.5	10	50	3000	40	0.1	40	0.2	10000	1
hetero24seed3	candidateIDs_29,18,14,12,36,13,31,23,33,5,32,35,16,19,6,2,30,27,20,24,34,4,7,11	18	-73	100	33	2	8	2	4	3	16.6666666666667	-30	1	1	1	1	2	0	32	-70	10	4.5e-05	5.5e-05	0	0.035	-80	0	-115	0.00148	38.63	273.4	1022	0.775	0.2	-73	-73	0.00024	2	8	130.5	10	50	3000	40	0.1	40	0.2	10000	1
hetero24seed3	candidateIDs_29,18,14,12,36,13,31,23,33,5,32,35,16,19,6,2,30,27,20,24,34,4,7,11	18	-73	100	33	2	8	2	4	4	16.6666666666667	-30	1	1	1	1	2	0	32	-70	10	4.5e-05	5.5e-05	0	0.035	-80	0	-115	0.00105333333333333	39.88	65.8	2600	0.629	0.2	-73	-73	0.00024	2	8	130.5	10	50	3000	40	0.1	40	0.2	10000	1
hetero24seed4	candidateIDs_13,29,31,24,19,11,14,30,16,33,4,27,7,6,18,35,20,36,34,32,2,5,12,23	18	-73	100	33	2	8	2	4	1	16.6666666666667	-30	1	1	1	1	2	0	32	-70	10	4.5e-05	5.5e-05	0	0.035	-80	0	-115	0.00266666666666667	52	90.1	1073.2	0.952	0.2	-73	-73	0.00024	2	8	130.5	10	50	3000	40	0.1	40	0.2	10000	1
hetero24seed4	candidateIDs_13,29,31,24,19,11,14,30,16,33,4,27,7,6,18,35,20,36,34,32,2,5,12,23	18	-73	100	33	2	8	2	4	2	16.6666666666667	-30	1	1	1	1	2	0	32	-70	10	4.5e-05	5.5e-05	0	0.035	-80	0	-115	0.004	52	90.1	1073.2	0.952	0.2	-73	-73	0.00024	2	8	130.5	10	50	3000	40	0.1	40	0.2	10000	1
hetero24seed4	candidateIDs_13,29,31,24,19,11,14,30,16,33,4,27,7,6,18,35,20,36,34,32,2,5,12,23	18	-73	100	33	2	8	2	4	3	16.6666666666667	-30	1	1	1	1	2	0	32	-70	10	4.5e-05	5.5e-05	0	0.035	-80	0	-115	0.00148	38.63	273.4	1022	0.775	0.2	-73	-73	0.00024	2	8	130.5	10	50	3000	40	0.1	40	0.2	10000	1
hetero24seed4	candidateIDs_13,29,31,24,19,11,14,30,16,33,4,27,7,6,18,35,20,36,34,32,2,5,12,23	18	-73	100	33	2	8	2	4	4	16.6666666666667	-30	1	1	1	1	2	0	32	-70	10	4.5e-05	5.5e-05	0	0.035	-80	0	-115	0.00105333333333333	39.88	65.8	2600	0.629	0.2	-73	-73	0.00024	2	8	130.5	10	50	3000	40	0.1	40	0.2	10000	1
hetero24seed5	candidateIDs_18,23,16,5,2,36,34,27,35,30,14,29,20,7,13,32,33,11,31,19,12,4,24,6	18	-73	100	33	2	8	2	4	1	16.6666666666667	-30	1	1	1	1	2	0	32	-70	10	4.5e-05	5.5e-05	0	0.035	-80	0	-115	0.00266666666666667	52	90.1	1073.2	0.952	0.2	-73	-73	0.00024	2	8	130.5	10	50	3000	40	0.1	40	0.2	10000	1
hetero24seed5	candidateIDs_18,23,16,5,2,36,34,27,35,30,14,29,20,7,13,32,33,11,31,19,12,4,24,6	18	-73	100	33	2	8	2	4	2	16.6666666666667	-30	1	1	1	1	2	0	32	-70	10	4.5e-05	5.5e-05	0	0.035	-80	0	-115	0.004	52	90.1	1073.2	0.952	0.2	-73	-73	0.00024	2	8	130.5	10	50	3000	40	0.1	40	0.2	10000	1
hetero24seed5	candidateIDs_18,23,16,5,2,36,34,27,35,30,14,29,20,7,13,32,33,11,31,19,12,4,24,6	18	-73	100	33	2	8	2	4	3	16.6666666666667	-30	1	1	1	1	2	0	32	-70	10	4.5e-05	5.5e-05	0	0.035	-80	0	-115	0.00148	38.63	273.4	1022	0.775	0.2	-73	-73	0.00024	2	8	130.5	10	50	3000	40	0.1	40	0.2	10000	1
hetero24seed5	candidateIDs_18,23,16,5,2,36,34,27,35,30,14,29,20,7,13,32,33,11,31,19,12,4,24,6	18	-73	100	33	2	8	2	4	4	16.6666666666667	-30	1	1	1	1	2	0	32	-70	10	4.5e-05	5.5e-05	0	0.035	-80	0	-115	0.00105333333333333	39.88	65.8	2600	0.629	0.2	-73	-73	0.00024	2	8	130.5	10	50	3000	40	0.1	40	0.2	10000	1
hetero24seed6	candidateIDs_6,33,7,4,14,30,13,18,20,12,23,11,16,24,34,19,36,35,29,5,32,31,2,27	18	-73	100	33	2	8	2	4	1	16.6666666666667	-30	1	1	1	1	2	0	32	-70	10	4.5e-05	5.5e-05	0	0.035	-80	0	-115	0.00266666666666667	52	90.1	1073.2	0.952	0.2	-73	-73	0.00024	2	8	130.5	10	50	3000	40	0.1	40	0.2	10000	1
hetero24seed6	candidateIDs_6,33,7,4,14,30,13,18,20,12,23,11,16,24,34,19,36,35,29,5,32,31,2,27	18	-73	100	33	2	8	2	4	2	16.6666666666667	-30	1	1	1	1	2	0	32	-70	10	4.5e-05	5.5e-05	0	0.035	-80	0	-115	0.004	52	90.1	1073.2	0.952	0.2	-73	-73	0.00024	2	8	130.5	10	50	3000	40	0.1	40	0.2	10000	1
hetero24seed6	candidateIDs_6,33,7,4,14,30,13,18,20,12,23,11,16,24,34,19,36,35,29,5,32,31,2,27	18	-73	100	33	2	8	2	4	3	16.6666666666667	-30	1	1	1	1	2	0	32	-70	10	4.5e-05	5.5e-05	0	0.035	-80	0	-115	0.00148	38.63	273.4	1022	0.775	0.2	-73	-73	0.00024	2	8	130.5	10	50	3000	40	0.1	40	0.2	10000	1
hetero24seed6	candidateIDs_6,33,7,4,14,30,13,18,20,12,23,11,16,24,34,19,36,35,29,5,32,31,2,27	18	-73	100	33	2	8	2	4	4	16.6666666666667	-30	1	1	1	1	2	0	32	-70	10	4.5e-05	5.5e-05	0	0.035	-80	0	-115	0.00105333333333333	39.88	65.8	2600	0.629	0.2	-73	-73	0.00024	2	8	130.5	10	50	3000	40	0.1	40	0.2	10000	1
hetero24seed7	candidateIDs_32,23,13,2,29,35,14,24,20,5,30,16,12,11,36,33,18,6,4,19,27,31,34,7	18	-73	100	33	2	8	2	4	1	16.6666666666667	-30	1	1	1	1	2	0	32	-70	10	4.5e-05	5.5e-05	0	0.035	-80	0	-115	0.00266666666666667	52	90.1	1073.2	0.952	0.2	-73	-73	0.00024	2	8	130.5	10	50	3000	40	0.1	40	0.2	10000	1
hetero24seed7	candidateIDs_32,23,13,2,29,35,14,24,20,5,30,16,12,11,36,33,18,6,4,19,27,31,34,7	18	-73	100	33	2	8	2	4	2	16.6666666666667	-30	1	1	1	1	2	0	32	-70	10	4.5e-05	5.5e-05	0	0.035	-80	0	-115	0.004	52	90.1	1073.2	0.952	0.2	-73	-73	0.00024	2	8	130.5	10	50	3000	40	0.1	40	0.2	10000	1
hetero24seed7	candidateIDs_32,23,13,2,29,35,14,24,20,5,30,16,12,11,36,33,18,6,4,19,27,31,34,7	18	-73	100	33	2	8	2	4	3	16.6666666666667	-30	1	1	1	1	2	0	32	-70	10	4.5e-05	5.5e-05	0	0.035	-80	0	-115	0.00148	38.63	273.4	1022	0.775	0.2	-73	-73	0.00024	2	8	130.5	10	50	3000	40	0.1	40	0.2	10000	1
hetero24seed7	candidateIDs_32,23,13,2,29,35,14,24,20,5,30,16,12,11,36,33,18,6,4,19,27,31,34,7	18	-73	100	33	2	8	2	4	4	16.6666666666667	-30	1	1	1	1	2	0	32	-70	10	4.5e-05	5.5e-05	0	0.035	-80	0	-115	0.00105333333333333	39.88	65.8	2600	0.629	0.2	-73	-73	0.00024	2	8	130.5	10	50	3000	40	0.1	40	0.2	10000	1
hetero24seed8	candidateIDs_11,33,35,32,7,29,36,31,13,27,12,16,14,6,19,18,24,23,20,5,2,4,30,34	18	-73	100	33	2	8	2	4	1	16.6666666666667	-30	1	1	1	1	2	0	32	-70	10	4.5e-05	5.5e-05	0	0.035	-80	0	-115	0.00266666666666667	52	90.1	1073.2	0.952	0.2	-73	-73	0.00024	2	8	130.5	10	50	3000	40	0.1	40	0.2	10000	1
hetero24seed8	candidateIDs_11,33,35,32,7,29,36,31,13,27,12,16,14,6,19,18,24,23,20,5,2,4,30,34	18	-73	100	33	2	8	2	4	2	16.6666666666667	-30	1	1	1	1	2	0	32	-70	10	4.5e-05	5.5e-05	0	0.035	-80	0	-115	0.004	52	90.1	1073.2	0.952	0.2	-73	-73	0.00024	2	8	130.5	10	50	3000	40	0.1	40	0.2	10000	1
hetero24seed8	candidateIDs_11,33,35,32,7,29,36,31,13,27,12,16,14,6,19,18,24,23,20,5,2,4,30,34	18	-73	100	33	2	8	2	4	3	16.6666666666667	-30	1	1	1	1	2	0	32	-70	10	4.5e-05	5.5e-05	0	0.035	-80	0	-115	0.00148	38.63	273.4	1022	0.775	0.2	-73	-73	0.00024	2	8	130.5	10	50	3000	40	0.1	40	0.2	10000	1
hetero24seed8	candidateIDs_11,33,35,32,7,29,36,31,13,27,12,16,14,6,19,18,24,23,20,5,2,4,30,34	18	-73	100	33	2	8	2	4	4	16.6666666666667	-30	1	1	1	1	2	0	32	-70	10	4.5e-05	5.5e-05	0	0.035	-80	0	-115	0.00105333333333333	39.88	65.8	2600	0.629	0.2	-73	-73	0.00024	2	8	130.5	10	50	3000	40	0.1	40	0.2	10000	1
hetero24seed9	candidateIDs_2,23,14,6,7,18,11,13,16,33,12,36,5,4,31,27,30,34,24,32,35,19,29,20	18	-73	100	33	2	8	2	4	1	16.6666666666667	-30	1	1	1	1	2	0	32	-70	10	4.5e-05	5.5e-05	0	0.035	-80	0	-115	0.00266666666666667	52	90.1	1073.2	0.952	0.2	-73	-73	0.00024	2	8	130.5	10	50	3000	40	0.1	40	0.2	10000	1
hetero24seed9	candidateIDs_2,23,14,6,7,18,11,13,16,33,12,36,5,4,31,27,30,34,24,32,35,19,29,20	18	-73	100	33	2	8	2	4	2	16.6666666666667	-30	1	1	1	1	2	0	32	-70	10	4.5e-05	5.5e-05	0	0.035	-80	0	-115	0.004	52	90.1	1073.2	0.952	0.2	-73	-73	0.00024	2	8	130.5	10	50	3000	40	0.1	40	0.2	10000	1
hetero24seed9	candidateIDs_2,23,14,6,7,18,11,13,16,33,12,36,5,4,31,27,30,34,24,32,35,19,29,20	18	-73	100	33	2	8	2	4	3	16.6666666666667	-30	1	1	1	1	2	0	32	-70	10	4.5e-05	5.5e-05	0	0.035	-80	0	-115	0.00148	38.63	273.4	1022	0.775	0.2	-73	-73	0.00024	2	8	130.5	10	50	3000	40	0.1	40	0.2	10000	1
hetero24seed9	candidateIDs_2,23,14,6,7,18,11,13,16,33,12,36,5,4,31,27,30,34,24,32,35,19,29,20	18	-73	100	33	2	8	2	4	4	16.6666666666667	-30	1	1	1	1	2	0	32	-70	10	4.5e-05	5.5e-05	0	0.035	-80	0	-115	0.00105333333333333	39.88	65.8	2600	0.629	0.2	-73	-73	0.00024	2	8	130.5	10	50	3000	40	0.1	40	0.2	10000	1
hetero24seed10	candidateIDs_20,4,16,34,14,12,11,30,35,7,23,33,27,5,36,18,32,29,6,13,2,24,31,19	18	-73	100	33	2	8	2	4	1	16.6666666666667	-30	1	1	1	1	2	0	32	-70	10	4.5e-05	5.5e-05	0	0.035	-80	0	-115	0.00266666666666667	52	90.1	1073.2	0.952	0.2	-73	-73	0.00024	2	8	130.5	10	50	3000	40	0.1	40	0.2	10000	1
hetero24seed10	candidateIDs_20,4,16,34,14,12,11,30,35,7,23,33,27,5,36,18,32,29,6,13,2,24,31,19	18	-73	100	33	2	8	2	4	2	16.6666666666667	-30	1	1	1	1	2	0	32	-70	10	4.5e-05	5.5e-05	0	0.035	-80	0	-115	0.004	52	90.1	1073.2	0.952	0.2	-73	-73	0.00024	2	8	130.5	10	50	3000	40	0.1	40	0.2	10000	1
hetero24seed10	candidateIDs_20,4,16,34,14,12,11,30,35,7,23,33,27,5,36,18,32,29,6,13,2,24,31,19	18	-73	100	33	2	8	2	4	3	16.6666666666667	-30	1	1	1	1	2	0	32	-70	10	4.5e-05	5.5e-05	0	0.035	-80	0	-115	0.00148	38.63	273.4	1022	0.775	0.2	-73	-73	0.00024	2	8	130.5	10	50	3000	40	0.1	40	0.2	10000	1
hetero24seed10	candidateIDs_20,4,16,34,14,12,11,30,35,7,23,33,27,5,36,18,32,29,6,13,2,24,31,19	18	-73	100	33	2	8	2	4	4	16.6666666666667	-30	1	1	1	1	2	0	32	-70	10	4.5e-05	5.5e-05	0	0.035	-80	0	-115	0.00105333333333333	39.88	65.8	2600	0.629	0.2	-73	-73	0.00024	2	8	130.5	10	50	3000	40	0.1	40	0.2	10000	1
hetero24seed11	candidateIDs_12,4,29,19,30,32,24,2,31,36,35,7,5,11,13,27,6,18,33,34,16,23,20,14	18	-73	100	33	2	8	2	4	1	16.6666666666667	-30	1	1	1	1	2	0	32	-70	10	4.5e-05	5.5e-05	0	0.035	-80	0	-115	0.00266666666666667	52	90.1	1073.2	0.952	0.2	-73	-73	0.00024	2	8	130.5	10	50	3000	40	0.1	40	0.2	10000	1
hetero24seed11	candidateIDs_12,4,29,19,30,32,24,2,31,36,35,7,5,11,13,27,6,18,33,34,16,23,20,14	18	-73	100	33	2	8	2	4	2	16.6666666666667	-30	1	1	1	1	2	0	32	-70	10	4.5e-05	5.5e-05	0	0.035	-80	0	-115	0.004	52	90.1	1073.2	0.952	0.2	-73	-73	0.00024	2	8	130.5	10	50	3000	40	0.1	40	0.2	10000	1
hetero24seed11	candidateIDs_12,4,29,19,30,32,24,2,31,36,35,7,5,11,13,27,6,18,33,34,16,23,20,14	18	-73	100	33	2	8	2	4	3	16.6666666666667	-30	1	1	1	1	2	0	32	-70	10	4.5e-05	5.5e-05	0	0.035	-80	0	-115	0.00148	38.63	273.4	1022	0.775	0.2	-73	-73	0.00024	2	8	130.5	10	50	3000	40	0.1	40	0.2	10000	1
hetero24seed11	candidateIDs_12,4,29,19,30,32,24,2,31,36,35,7,5,11,13,27,6,18,33,34,16,23,20,14	18	-73	100	33	2	8	2	4	4	16.6666666666667	-30	1	1	1	1	2	0	32	-70	10	4.5e-05	5.5e-05	0	0.035	-80	0	-115	0.00105333333333333	39.88	65.8	2600	0.629	0.2	-73	-73	0.00024	2	8	130.5	10	50	3000	40	0.1	40	0.2	10000	1
hetero24seed12	candidateIDs_24,7,34,13,36,35,16,2,32,5,18,30,27,6,29,19,4,33,31,23,12,11,20,14	18	-73	100	33	2	8	2	4	1	16.6666666666667	-30	1	1	1	1	2	0	32	-70	10	4.5e-05	5.5e-05	0	0.035	-80	0	-115	0.00266666666666667	52	90.1	1073.2	0.952	0.2	-73	-73	0.00024	2	8	130.5	10	50	3000	40	0.1	40	0.2	10000	1
hetero24seed12	candidateIDs_24,7,34,13,36,35,16,2,32,5,18,30,27,6,29,19,4,33,31,23,12,11,20,14	18	-73	100	33	2	8	2	4	2	16.6666666666667	-30	1	1	1	1	2	0	32	-70	10	4.5e-05	5.5e-05	0	0.035	-80	0	-115	0.004	52	90.1	1073.2	0.952	0.2	-73	-73	0.00024	2	8	130.5	10	50	3000	40	0.1	40	0.2	10000	1
hetero24seed12	candidateIDs_24,7,34,13,36,35,16,2,32,5,18,30,27,6,29,19,4,33,31,23,12,11,20,14	18	-73	100	33	2	8	2	4	3	16.6666666666667	-30	1	1	1	1	2	0	32	-70	10	4.5e-05	5.5e-05	0	0.035	-80	0	-115	0.00148	38.63	273.4	1022	0.775	0.2	-73	-73	0.00024	2	8	130.5	10	50	3000	40	0.1	40	0.2	10000	1
hetero24seed12	candidateIDs_24,7,34,13,36,35,16,2,32,5,18,30,27,6,29,19,4,33,31,23,12,11,20,14	18	-73	100	33	2	8	2	4	4	16.6666666666667	-30	1	1	1	1	2	0	32	-70	10	4.5e-05	5.5e-05	0	0.035	-80	0	-115	0.00105333333333333	39.88	65.8	2600	0.629	0.2	-73	-73	0.00024	2	8	130.5	10	50	3000	40	0.1	40	0.2	10000	1
hetero24seed13	candidateIDs_31,18,20,34,4,29,19,35,30,32,24,11,12,14,27,16,13,2,5,23,36,33,6,7	18	-73	100	33	2	8	2	4	1	16.6666666666667	-30	1	1	1	1	2	0	32	-70	10	4.5e-05	5.5e-05	0	0.035	-80	0	-115	0.00266666666666667	52	90.1	1073.2	0.952	0.2	-73	-73	0.00024	2	8	130.5	10	50	3000	40	0.1	40	0.2	10000	1
hetero24seed13	candidateIDs_31,18,20,34,4,29,19,35,30,32,24,11,12,14,27,16,13,2,5,23,36,33,6,7	18	-73	100	33	2	8	2	4	2	16.6666666666667	-30	1	1	1	1	2	0	32	-70	10	4.5e-05	5.5e-05	0	0.035	-80	0	-115	0.004	52	90.1	1073.2	0.952	0.2	-73	-73	0.00024	2	8	130.5	10	50	3000	40	0.1	40	0.2	10000	1
hetero24seed13	candidateIDs_31,18,20,34,4,29,19,35,30,32,24,11,12,14,27,16,13,2,5,23,36,33,6,7	18	-73	100	33	2	8	2	4	3	16.6666666666667	-30	1	1	1	1	2	0	32	-70	10	4.5e-05	5.5e-05	0	0.035	-80	0	-115	0.00148	38.63	273.4	1022	0.775	0.2	-73	-73	0.00024	2	8	130.5	10	50	3000	40	0.1	40	0.2	10000	1
hetero24seed13	candidateIDs_31,18,20,34,4,29,19,35,30,32,24,11,12,14,27,16,13,2,5,23,36,33,6,7	18	-73	100	33	2	8	2	4	4	16.6666666666667	-30	1	1	1	1	2	0	32	-70	10	4.5e-05	5.5e-05	0	0.035	-80	0	-115	0.00105333333333333	39.88	65.8	2600	0.629	0.2	-73	-73	0.00024	2	8	130.5	10	50	3000	40	0.1	40	0.2	10000	1
hetero24seed14	candidateIDs_23,6,34,27,16,35,7,13,19,30,36,12,2,20,14,24,31,32,4,18,5,33,29,11	18	-73	100	33	2	8	2	4	1	16.6666666666667	-30	1	1	1	1	2	0	32	-70	10	4.5e-05	5.5e-05	0	0.035	-80	0	-115	0.00266666666666667	52	90.1	1073.2	0.952	0.2	-73	-73	0.00024	2	8	130.5	10	50	3000	40	0.1	40	0.2	10000	1
hetero24seed14	candidateIDs_23,6,34,27,16,35,7,13,19,30,36,12,2,20,14,24,31,32,4,18,5,33,29,11	18	-73	100	33	2	8	2	4	2	16.6666666666667	-30	1	1	1	1	2	0	32	-70	10	4.5e-05	5.5e-05	0	0.035	-80	0	-115	0.004	52	90.1	1073.2	0.952	0.2	-73	-73	0.00024	2	8	130.5	10	50	3000	40	0.1	40	0.2	10000	1
hetero24seed14	candidateIDs_23,6,34,27,16,35,7,13,19,30,36,12,2,20,14,24,31,32,4,18,5,33,29,11	18	-73	100	33	2	8	2	4	3	16.6666666666667	-30	1	1	1	1	2	0	32	-70	10	4.5e-05	5.5e-05	0	0.035	-80	0	-115	0.00148	38.63	273.4	1022	0.775	0.2	-73	-73	0.00024	2	8	130.5	10	50	3000	40	0.1	40	0.2	10000	1
hetero24seed14	candidateIDs_23,6,34,27,16,35,7,13,19,30,36,12,2,20,14,24,31,32,4,18,5,33,29,11	18	-73	100	33	2	8	2	4	4	16.6666666666667	-30	1	1	1	1	2	0	32	-70	10	4.5e-05	5.5e-05	0	0.035	-80	0	-115	0.00105333333333333	39.88	65.8	2600	0.629	0.2	-73	-73	0.00024	2	8	130.5	10	50	3000	40	0.1	40	0.2	10000	1
hetero24seed15	candidateIDs_31,30,5,14,29,4,32,27,16,19,7,13,12,6,34,36,11,20,35,24,2,23,18,33	18	-73	100	33	2	8	2	4	1	16.6666666666667	-30	1	1	1	1	2	0	32	-70	10	4.5e-05	5.5e-05	0	0.035	-80	0	-115	0.00266666666666667	52	90.1	1073.2	0.952	0.2	-73	-73	0.00024	2	8	130.5	10	50	3000	40	0.1	40	0.2	10000	1
hetero24seed15	candidateIDs_31,30,5,14,29,4,32,27,16,19,7,13,12,6,34,36,11,20,35,24,2,23,18,33	18	-73	100	33	2	8	2	4	2	16.6666666666667	-30	1	1	1	1	2	0	32	-70	10	4.5e-05	5.5e-05	0	0.035	-80	0	-115	0.004	52	90.1	1073.2	0.952	0.2	-73	-73	0.00024	2	8	130.5	10	50	3000	40	0.1	40	0.2	10000	1
hetero24seed15	candidateIDs_31,30,5,14,29,4,32,27,16,19,7,13,12,6,34,36,11,20,35,24,2,23,18,33	18	-73	100	33	2	8	2	4	3	16.6666666666667	-30	1	1	1	1	2	0	32	-70	10	4.5e-05	5.5e-05	0	0.035	-80	0	-115	0.00148	38.63	273.4	1022	0.775	0.2	-73	-73	0.00024	2	8	130.5	10	50	3000	40	0.1	40	0.2	10000	1
hetero24seed15	candidateIDs_31,30,5,14,29,4,32,27,16,19,7,13,12,6,34,36,11,20,35,24,2,23,18,33	18	-73	100	33	2	8	2	4	4	16.6666666666667	-30	1	1	1	1	2	0	32	-70	10	4.5e-05	5.5e-05	0	0.035	-80	0	-115	0.00105333333333333	39.88	65.8	2600	0.629	0.2	-73	-73	0.00024	2	8	130.5	10	50	3000	40	0.1	40	0.2	10000	1
hetero24seed16	candidateIDs_6,14,19,33,23,13,31,11,2,24,27,7,32,30,36,4,5,18,35,12,29,20,34,16	18	-73	100	33	2	8	2	4	1	16.6666666666667	-30	1	1	1	1	2	0	32	-70	10	4.5e-05	5.5e-05	0	0.035	-80	0	-115	0.00266666666666667	52	90.1	1073.2	0.952	0.2	-73	-73	0.00024	2	8	130.5	10	50	3000	40	0.1	40	0.2	10000	1
hetero24seed16	candidateIDs_6,14,19,33,23,13,31,11,2,24,27,7,32,30,36,4,5,18,35,12,29,20,34,16	18	-73	100	33	2	8	2	4	2	16.6666666666667	-30	1	1	1	1	2	0	32	-70	10	4.5e-05	5.5e-05	0	0.035	-80	0	-115	0.004	52	90.1	1073.2	0.952	0.2	-73	-73	0.00024	2	8	130.5	10	50	3000	40	0.1	40	0.2	10000	1
hetero24seed16	candidateIDs_6,14,19,33,23,13,31,11,2,24,27,7,32,30,36,4,5,18,35,12,29,20,34,16	18	-73	100	33	2	8	2	4	3	16.6666666666667	-30	1	1	1	1	2	0	32	-70	10	4.5e-05	5.5e-05	0	0.035	-80	0	-115	0.00148	38.63	273.4	1022	0.775	0.2	-73	-73	0.00024	2	8	130.5	10	50	3000	40	0.1	40	0.2	10000	1
hetero24seed16	candidateIDs_6,14,19,33,23,13,31,11,2,24,27,7,32,30,36,4,5,18,35,12,29,20,34,16	18	-73	100	33	2	8	2	4	4	16.6666666666667	-30	1	1	1	1	2	0	32	-70	10	4.5e-05	5.5e-05	0	0.035	-80	0	-115	0.00105333333333333	39.88	65.8	2600	0.629	0.2	-73	-73	0.00024	2	8	130.5	10	50	3000	40	0.1	40	0.2	10000	1
hetero24seed17	candidateIDs_14,24,19,6,5,32,2,33,16,35,31,4,29,34,13,30,12,27,11,7,36,20,23,18	18	-73	100	33	2	8	2	4	1	16.6666666666667	-30	1	1	1	1	2	0	32	-70	10	4.5e-05	5.5e-05	0	0.035	-80	0	-115	0.00266666666666667	52	90.1	1073.2	0.952	0.2	-73	-73	0.00024	2	8	130.5	10	50	3000	40	0.1	40	0.2	10000	1
hetero24seed17	candidateIDs_14,24,19,6,5,32,2,33,16,35,31,4,29,34,13,30,12,27,11,7,36,20,23,18	18	-73	100	33	2	8	2	4	2	16.6666666666667	-30	1	1	1	1	2	0	32	-70	10	4.5e-05	5.5e-05	0	0.035	-80	0	-115	0.004	52	90.1	1073.2	0.952	0.2	-73	-73	0.00024	2	8	130.5	10	50	3000	40	0.1	40	0.2	10000	1
hetero24seed17	candidateIDs_14,24,19,6,5,32,2,33,16,35,31,4,29,34,13,30,12,27,11,7,36,20,23,18	18	-73	100	33	2	8	2	4	3	16.6666666666667	-30	1	1	1	1	2	0	32	-70	10	4.5e-05	5.5e-05	0	0.035	-80	0	-115	0.00148	38.63	273.4	1022	0.775	0.2	-73	-73	0.00024	2	8	130.5	10	50	3000	40	0.1	40	0.2	10000	1
hetero24seed17	candidateIDs_14,24,19,6,5,32,2,33,16,35,31,4,29,34,13,30,12,27,11,7,36,20,23,18	18	-73	100	33	2	8	2	4	4	16.6666666666667	-30	1	1	1	1	2	0	32	-70	10	4.5e-05	5.5e-05	0	0.035	-80	0	-115	0.00105333333333333	39.88	65.8	2600	0.629	0.2	-73	-73	0.00024	2	8	130.5	10	50	3000	40	0.1	40	0.2	10000	1
hetero24seed18	candidateIDs_23,16,24,6,31,14,27,34,4,18,2,32,12,29,33,20,11,35,36,19,7,30,5,13	18	-73	100	33	2	8	2	4	1	16.6666666666667	-30	1	1	1	1	2	0	32	-70	10	4.5e-05	5.5e-05	0	0.035	-80	0	-115	0.00266666666666667	52	90.1	1073.2	0.952	0.2	-73	-73	0.00024	2	8	130.5	10	50	3000	40	0.1	40	0.2	10000	1
hetero24seed18	candidateIDs_23,16,24,6,31,14,27,34,4,18,2,32,12,29,33,20,11,35,36,19,7,30,5,13	18	-73	100	33	2	8	2	4	2	16.6666666666667	-30	1	1	1	1	2	0	32	-70	10	4.5e-05	5.5e-05	0	0.035	-80	0	-115	0.004	52	90.1	1073.2	0.952	0.2	-73	-73	0.00024	2	8	130.5	10	50	3000	40	0.1	40	0.2	10000	1
hetero24seed18	candidateIDs_23,16,24,6,31,14,27,34,4,18,2,32,12,29,33,20,11,35,36,19,7,30,5,13	18	-73	100	33	2	8	2	4	3	16.6666666666667	-30	1	1	1	1	2	0	32	-70	10	4.5e-05	5.5e-05	0	0.035	-80	0	-115	0.00148	38.63	273.4	1022	0.775	0.2	-73	-73	0.00024	2	8	130.5	10	50	3000	40	0.1	40	0.2	10000	1
hetero24seed18	candidateIDs_23,16,24,6,31,14,27,34,4,18,2,32,12,29,33,20,11,35,36,19,7,30,5,13	18	-73	100	33	2	8	2	4	4	16.6666666666667	-30	1	1	1	1	2	0	32	-70	10	4.5e-05	5.5e-05	0	0.035	-80	0	-115	0.00105333333333333	39.88	65.8	2600	0.629	0.2	-73	-73	0.00024	2	8	130.5	10	50	3000	40	0.1	40	0.2	10000	1
hetero24seed19	candidateIDs_11,2,24,6,29,18,23,5,7,33,31,27,30,20,19,36,16,12,32,4,35,13,34,14	18	-73	100	33	2	8	2	4	1	16.6666666666667	-30	1	1	1	1	2	0	32	-70	10	4.5e-05	5.5e-05	0	0.035	-80	0	-115	0.00266666666666667	52	90.1	1073.2	0.952	0.2	-73	-73	0.00024	2	8	130.5	10	50	3000	40	0.1	40	0.2	10000	1
hetero24seed19	candidateIDs_11,2,24,6,29,18,23,5,7,33,31,27,30,20,19,36,16,12,32,4,35,13,34,14	18	-73	100	33	2	8	2	4	2	16.6666666666667	-30	1	1	1	1	2	0	32	-70	10	4.5e-05	5.5e-05	0	0.035	-80	0	-115	0.004	52	90.1	1073.2	0.952	0.2	-73	-73	0.00024	2	8	130.5	10	50	3000	40	0.1	40	0.2	10000	1
hetero24seed19	candidateIDs_11,2,24,6,29,18,23,5,7,33,31,27,30,20,19,36,16,12,32,4,35,13,34,14	18	-73	100	33	2	8	2	4	3	16.6666666666667	-30	1	1	1	1	2	0	32	-70	10	4.5e-05	5.5e-05	0	0.035	-80	0	-115	0.00148	38.63	273.4	1022	0.775	0.2	-73	-73	0.00024	2	8	130.5	10	50	3000	40	0.1	40	0.2	10000	1
hetero24seed19	candidateIDs_11,2,24,6,29,18,23,5,7,33,31,27,30,20,19,36,16,12,32,4,35,13,34,14	18	-73	100	33	2	8	2	4	4	16.6666666666667	-30	1	1	1	1	2	0	32	-70	10	4.5e-05	5.5e-05	0	0.035	-80	0	-115	0.00105333333333333	39.88	65.8	2600	0.629	0.2	-73	-73	0.00024	2	8	130.5	10	50	3000	40	0.1	40	0.2	10000	1
hetero24seed20	candidateIDs_7,27,29,36,16,31,32,18,12,13,35,2,14,11,19,30,24,20,6,23,33,5,4,34	18	-73	100	33	2	8	2	4	1	16.6666666666667	-30	1	1	1	1	2	0	32	-70	10	4.5e-05	5.5e-05	0	0.035	-80	0	-115	0.00266666666666667	52	90.1	1073.2	0.952	0.2	-73	-73	0.00024	2	8	130.5	10	50	3000	40	0.1	40	0.2	10000	1
hetero24seed20	candidateIDs_7,27,29,36,16,31,32,18,12,13,35,2,14,11,19,30,24,20,6,23,33,5,4,34	18	-73	100	33	2	8	2	4	2	16.6666666666667	-30	1	1	1	1	2	0	32	-70	10	4.5e-05	5.5e-05	0	0.035	-80	0	-115	0.004	52	90.1	1073.2	0.952	0.2	-73	-73	0.00024	2	8	130.5	10	50	3000	40	0.1	40	0.2	10000	1
hetero24seed20	candidateIDs_7,27,29,36,16,31,32,18,12,13,35,2,14,11,19,30,24,20,6,23,33,5,4,34	18	-73	100	33	2	8	2	4	3	16.6666666666667	-30	1	1	1	1	2	0	32	-70	10	4.5e-05	5.5e-05	0	0.035	-80	0	-115	0.00148	38.63	273.4	1022	0.775	0.2	-73	-73	0.00024	2	8	130.5	10	50	3000	40	0.1	40	0.2	10000	1
hetero24seed20	candidateIDs_7,27,29,36,16,31,32,18,12,13,35,2,14,11,19,30,24,20,6,23,33,5,4,34	18	-73	100	33	2	8	2	4	4	16.6666666666667	-30	1	1	1	1	2	0	32	-70	10	4.5e-05	5.5e-05	0	0.035	-80	0	-115	0.00105333333333333	39.88	65.8	2600	0.629	0.2	-73	-73	0.00024	2	8	130.5	10	50	3000	40	0.1	40	0.2	10000	1
hetero24seed21	candidateIDs_6,2,11,18,20,23,7,35,4,12,14,32,33,24,16,13,34,5,29,31,36,27,19,30	18	-73	100	33	2	8	2	4	1	16.6666666666667	-30	1	1	1	1	2	0	32	-70	10	4.5e-05	5.5e-05	0	0.035	-80	0	-115	0.00266666666666667	52	90.1	1073.2	0.952	0.2	-73	-73	0.00024	2	8	130.5	10	50	3000	40	0.1	40	0.2	10000	1
hetero24seed21	candidateIDs_6,2,11,18,20,23,7,35,4,12,14,32,33,24,16,13,34,5,29,31,36,27,19,30	18	-73	100	33	2	8	2	4	2	16.6666666666667	-30	1	1	1	1	2	0	32	-70	10	4.5e-05	5.5e-05	0	0.035	-80	0	-115	0.004	52	90.1	1073.2	0.952	0.2	-73	-73	0.00024	2	8	130.5	10	50	3000	40	0.1	40	0.2	10000	1
hetero24seed21	candidateIDs_6,2,11,18,20,23,7,35,4,12,14,32,33,24,16,13,34,5,29,31,36,27,19,30	18	-73	100	33	2	8	2	4	3	16.6666666666667	-30	1	1	1	1	2	0	32	-70	10	4.5e-05	5.5e-05	0	0.035	-80	0	-115	0.00148	38.63	273.4	1022	0.775	0.2	-73	-73	0.00024	2	8	130.5	10	50	3000	40	0.1	40	0.2	10000	1
hetero24seed21	candidateIDs_6,2,11,18,20,23,7,35,4,12,14,32,33,24,16,13,34,5,29,31,36,27,19,30	18	-73	100	33	2	8	2	4	4	16.6666666666667	-30	1	1	1	1	2	0	32	-70	10	4.5e-05	5.5e-05	0	0.035	-80	0	-115	0.00105333333333333	39.88	65.8	2600	0.629	0.2	-73	-73	0.00024	2	8	130.5	10	50	3000	40	0.1	40	0.2	10000	1
hetero24seed22	candidateIDs_27,18,7,24,2,14,12,32,11,35,5,4,19,36,34,13,31,23,33,29,16,20,6,30	18	-73	100	33	2	8	2	4	1	16.6666666666667	-30	1	1	1	1	2	0	32	-70	10	4.5e-05	5.5e-05	0	0.035	-80	0	-115	0.00266666666666667	52	90.1	1073.2	0.952	0.2	-73	-73	0.00024	2	8	130.5	10	50	3000	40	0.1	40	0.2	10000	1
hetero24seed22	candidateIDs_27,18,7,24,2,14,12,32,11,35,5,4,19,36,34,13,31,23,33,29,16,20,6,30	18	-73	100	33	2	8	2	4	2	16.6666666666667	-30	1	1	1	1	2	0	32	-70	10	4.5e-05	5.5e-05	0	0.035	-80	0	-115	0.004	52	90.1	1073.2	0.952	0.2	-73	-73	0.00024	2	8	130.5	10	50	3000	40	0.1	40	0.2	10000	1
hetero24seed22	candidateIDs_27,18,7,24,2,14,12,32,11,35,5,4,19,36,34,13,31,23,33,29,16,20,6,30	18	-73	100	33	2	8	2	4	3	16.6666666666667	-30	1	1	1	1	2	0	32	-70	10	4.5e-05	5.5e-05	0	0.035	-80	0	-115	0.00148	38.63	273.4	1022	0.775	0.2	-73	-73	0.00024	2	8	130.5	10	50	3000	40	0.1	40	0.2	10000	1
hetero24seed22	candidateIDs_27,18,7,24,2,14,12,32,11,35,5,4,19,36,34,13,31,23,33,29,16,20,6,30	18	-73	100	33	2	8	2	4	4	16.6666666666667	-30	1	1	1	1	2	0	32	-70	10	4.5e-05	5.5e-05	0	0.035	-80	0	-115	0.00105333333333333	39.88	65.8	2600	0.629	0.2	-73	-73	0.00024	2	8	130.5	10	50	3000	40	0.1	40	0.2	10000	1
hetero24seed23	candidateIDs_36,18,30,35,12,7,6,32,31,23,13,16,2,24,14,34,11,5,33,29,19,20,4,27	18	-73	100	33	2	8	2	4	1	16.6666666666667	-30	1	1	1	1	2	0	32	-70	10	4.5e-05	5.5e-05	0	0.035	-80	0	-115	0.00266666666666667	52	90.1	1073.2	0.952	0.2	-73	-73	0.00024	2	8	130.5	10	50	3000	40	0.1	40	0.2	10000	1
hetero24seed23	candidateIDs_36,18,30,35,12,7,6,32,31,23,13,16,2,24,14,34,11,5,33,29,19,20,4,27	18	-73	100	33	2	8	2	4	2	16.6666666666667	-30	1	1	1	1	2	0	32	-70	10	4.5e-05	5.5e-05	0	0.035	-80	0	-115	0.004	52	90.1	1073.2	0.952	0.2	-73	-73	0.00024	2	8	130.5	10	50	3000	40	0.1	40	0.2	10000	1
hetero24seed23	candidateIDs_36,18,30,35,12,7,6,32,31,23,13,16,2,24,14,34,11,5,33,29,19,20,4,27	18	-73	100	33	2	8	2	4	3	16.6666666666667	-30	1	1	1	1	2	0	32	-70	10	4.5e-05	5.5e-05	0	0.035	-80	0	-115	0.00148	38.63	273.4	1022	0.775	0.2	-73	-73	0.00024	2	8	130.5	10	50	3000	40	0.1	40	0.2	10000	1
hetero24seed23	candidateIDs_36,18,30,35,12,7,6,32,31,23,13,16,2,24,14,34,11,5,33,29,19,20,4,27	18	-73	100	33	2	8	2	4	4	16.6666666666667	-30	1	1	1	1	2	0	32	-70	10	4.5e-05	5.5e-05	0	0.035	-80	0	-115	0.00105333333333333	39.88	65.8	2600	0.629	0.2	-73	-73	0.00024	2	8	130.5	10	50	3000	40	0.1	40	0.2	10000	1
hetero24seed0	candidateIDs_34,11,5,27,18,12,29,23,13,7,33,31,24,2,35,4,6,30,36,20,14,32,16,19	19	-72	100	33	2	8	2	4	1	16.6666666666667	-30	1	1	1	1	2	0	32	-70	10	4.5e-05	5.5e-05	0	0.035	-80	0	-115	0.00266666666666667	52	90.1	1073.2	0.952	0.2	-72	-72	0.00024	2	8	130.5	10	50	3000	40	0.1	40	0.2	10000	1
hetero24seed0	candidateIDs_34,11,5,27,18,12,29,23,13,7,33,31,24,2,35,4,6,30,36,20,14,32,16,19	19	-72	100	33	2	8	2	4	2	16.6666666666667	-30	1	1	1	1	2	0	32	-70	10	4.5e-05	5.5e-05	0	0.035	-80	0	-115	0.004	52	90.1	1073.2	0.952	0.2	-72	-72	0.00024	2	8	130.5	10	50	3000	40	0.1	40	0.2	10000	1
hetero24seed0	candidateIDs_34,11,5,27,18,12,29,23,13,7,33,31,24,2,35,4,6,30,36,20,14,32,16,19	19	-72	100	33	2	8	2	4	3	16.6666666666667	-30	1	1	1	1	2	0	32	-70	10	4.5e-05	5.5e-05	0	0.035	-80	0	-115	0.00148	38.63	273.4	1022	0.775	0.2	-72	-72	0.00024	2	8	130.5	10	50	3000	40	0.1	40	0.2	10000	1
hetero24seed0	candidateIDs_34,11,5,27,18,12,29,23,13,7,33,31,24,2,35,4,6,30,36,20,14,32,16,19	19	-72	100	33	2	8	2	4	4	16.6666666666667	-30	1	1	1	1	2	0	32	-70	10	4.5e-05	5.5e-05	0	0.035	-80	0	-115	0.00105333333333333	39.88	65.8	2600	0.629	0.2	-72	-72	0.00024	2	8	130.5	10	50	3000	40	0.1	40	0.2	10000	1
hetero24seed1	candidateIDs_5,24,11,31,7,12,32,20,6,35,13,14,2,29,18,16,30,27,19,36,4,33,23,34	19	-72	100	33	2	8	2	4	1	16.6666666666667	-30	1	1	1	1	2	0	32	-70	10	4.5e-05	5.5e-05	0	0.035	-80	0	-115	0.00266666666666667	52	90.1	1073.2	0.952	0.2	-72	-72	0.00024	2	8	130.5	10	50	3000	40	0.1	40	0.2	10000	1
hetero24seed1	candidateIDs_5,24,11,31,7,12,32,20,6,35,13,14,2,29,18,16,30,27,19,36,4,33,23,34	19	-72	100	33	2	8	2	4	2	16.6666666666667	-30	1	1	1	1	2	0	32	-70	10	4.5e-05	5.5e-05	0	0.035	-80	0	-115	0.004	52	90.1	1073.2	0.952	0.2	-72	-72	0.00024	2	8	130.5	10	50	3000	40	0.1	40	0.2	10000	1
hetero24seed1	candidateIDs_5,24,11,31,7,12,32,20,6,35,13,14,2,29,18,16,30,27,19,36,4,33,23,34	19	-72	100	33	2	8	2	4	3	16.6666666666667	-30	1	1	1	1	2	0	32	-70	10	4.5e-05	5.5e-05	0	0.035	-80	0	-115	0.00148	38.63	273.4	1022	0.775	0.2	-72	-72	0.00024	2	8	130.5	10	50	3000	40	0.1	40	0.2	10000	1
hetero24seed1	candidateIDs_5,24,11,31,7,12,32,20,6,35,13,14,2,29,18,16,30,27,19,36,4,33,23,34	19	-72	100	33	2	8	2	4	4	16.6666666666667	-30	1	1	1	1	2	0	32	-70	10	4.5e-05	5.5e-05	0	0.035	-80	0	-115	0.00105333333333333	39.88	65.8	2600	0.629	0.2	-72	-72	0.00024	2	8	130.5	10	50	3000	40	0.1	40	0.2	10000	1
hetero24seed2	candidateIDs_4,34,32,36,20,24,12,16,14,11,7,35,6,2,30,33,23,19,5,13,18,27,31,29	19	-72	100	33	2	8	2	4	1	16.6666666666667	-30	1	1	1	1	2	0	32	-70	10	4.5e-05	5.5e-05	0	0.035	-80	0	-115	0.00266666666666667	52	90.1	1073.2	0.952	0.2	-72	-72	0.00024	2	8	130.5	10	50	3000	40	0.1	40	0.2	10000	1
hetero24seed2	candidateIDs_4,34,32,36,20,24,12,16,14,11,7,35,6,2,30,33,23,19,5,13,18,27,31,29	19	-72	100	33	2	8	2	4	2	16.6666666666667	-30	1	1	1	1	2	0	32	-70	10	4.5e-05	5.5e-05	0	0.035	-80	0	-115	0.004	52	90.1	1073.2	0.952	0.2	-72	-72	0.00024	2	8	130.5	10	50	3000	40	0.1	40	0.2	10000	1
hetero24seed2	candidateIDs_4,34,32,36,20,24,12,16,14,11,7,35,6,2,30,33,23,19,5,13,18,27,31,29	19	-72	100	33	2	8	2	4	3	16.6666666666667	-30	1	1	1	1	2	0	32	-70	10	4.5e-05	5.5e-05	0	0.035	-80	0	-115	0.00148	38.63	273.4	1022	0.775	0.2	-72	-72	0.00024	2	8	130.5	10	50	3000	40	0.1	40	0.2	10000	1
hetero24seed2	candidateIDs_4,34,32,36,20,24,12,16,14,11,7,35,6,2,30,33,23,19,5,13,18,27,31,29	19	-72	100	33	2	8	2	4	4	16.6666666666667	-30	1	1	1	1	2	0	32	-70	10	4.5e-05	5.5e-05	0	0.035	-80	0	-115	0.00105333333333333	39.88	65.8	2600	0.629	0.2	-72	-72	0.00024	2	8	130.5	10	50	3000	40	0.1	40	0.2	10000	1
hetero24seed3	candidateIDs_29,18,14,12,36,13,31,23,33,5,32,35,16,19,6,2,30,27,20,24,34,4,7,11	19	-72	100	33	2	8	2	4	1	16.6666666666667	-30	1	1	1	1	2	0	32	-70	10	4.5e-05	5.5e-05	0	0.035	-80	0	-115	0.00266666666666667	52	90.1	1073.2	0.952	0.2	-72	-72	0.00024	2	8	130.5	10	50	3000	40	0.1	40	0.2	10000	1
hetero24seed3	candidateIDs_29,18,14,12,36,13,31,23,33,5,32,35,16,19,6,2,30,27,20,24,34,4,7,11	19	-72	100	33	2	8	2	4	2	16.6666666666667	-30	1	1	1	1	2	0	32	-70	10	4.5e-05	5.5e-05	0	0.035	-80	0	-115	0.004	52	90.1	1073.2	0.952	0.2	-72	-72	0.00024	2	8	130.5	10	50	3000	40	0.1	40	0.2	10000	1
hetero24seed3	candidateIDs_29,18,14,12,36,13,31,23,33,5,32,35,16,19,6,2,30,27,20,24,34,4,7,11	19	-72	100	33	2	8	2	4	3	16.6666666666667	-30	1	1	1	1	2	0	32	-70	10	4.5e-05	5.5e-05	0	0.035	-80	0	-115	0.00148	38.63	273.4	1022	0.775	0.2	-72	-72	0.00024	2	8	130.5	10	50	3000	40	0.1	40	0.2	10000	1
hetero24seed3	candidateIDs_29,18,14,12,36,13,31,23,33,5,32,35,16,19,6,2,30,27,20,24,34,4,7,11	19	-72	100	33	2	8	2	4	4	16.6666666666667	-30	1	1	1	1	2	0	32	-70	10	4.5e-05	5.5e-05	0	0.035	-80	0	-115	0.00105333333333333	39.88	65.8	2600	0.629	0.2	-72	-72	0.00024	2	8	130.5	10	50	3000	40	0.1	40	0.2	10000	1
hetero24seed4	candidateIDs_13,29,31,24,19,11,14,30,16,33,4,27,7,6,18,35,20,36,34,32,2,5,12,23	19	-72	100	33	2	8	2	4	1	16.6666666666667	-30	1	1	1	1	2	0	32	-70	10	4.5e-05	5.5e-05	0	0.035	-80	0	-115	0.00266666666666667	52	90.1	1073.2	0.952	0.2	-72	-72	0.00024	2	8	130.5	10	50	3000	40	0.1	40	0.2	10000	1
hetero24seed4	candidateIDs_13,29,31,24,19,11,14,30,16,33,4,27,7,6,18,35,20,36,34,32,2,5,12,23	19	-72	100	33	2	8	2	4	2	16.6666666666667	-30	1	1	1	1	2	0	32	-70	10	4.5e-05	5.5e-05	0	0.035	-80	0	-115	0.004	52	90.1	1073.2	0.952	0.2	-72	-72	0.00024	2	8	130.5	10	50	3000	40	0.1	40	0.2	10000	1
hetero24seed4	candidateIDs_13,29,31,24,19,11,14,30,16,33,4,27,7,6,18,35,20,36,34,32,2,5,12,23	19	-72	100	33	2	8	2	4	3	16.6666666666667	-30	1	1	1	1	2	0	32	-70	10	4.5e-05	5.5e-05	0	0.035	-80	0	-115	0.00148	38.63	273.4	1022	0.775	0.2	-72	-72	0.00024	2	8	130.5	10	50	3000	40	0.1	40	0.2	10000	1
hetero24seed4	candidateIDs_13,29,31,24,19,11,14,30,16,33,4,27,7,6,18,35,20,36,34,32,2,5,12,23	19	-72	100	33	2	8	2	4	4	16.6666666666667	-30	1	1	1	1	2	0	32	-70	10	4.5e-05	5.5e-05	0	0.035	-80	0	-115	0.00105333333333333	39.88	65.8	2600	0.629	0.2	-72	-72	0.00024	2	8	130.5	10	50	3000	40	0.1	40	0.2	10000	1
hetero24seed5	candidateIDs_18,23,16,5,2,36,34,27,35,30,14,29,20,7,13,32,33,11,31,19,12,4,24,6	19	-72	100	33	2	8	2	4	1	16.6666666666667	-30	1	1	1	1	2	0	32	-70	10	4.5e-05	5.5e-05	0	0.035	-80	0	-115	0.00266666666666667	52	90.1	1073.2	0.952	0.2	-72	-72	0.00024	2	8	130.5	10	50	3000	40	0.1	40	0.2	10000	1
hetero24seed5	candidateIDs_18,23,16,5,2,36,34,27,35,30,14,29,20,7,13,32,33,11,31,19,12,4,24,6	19	-72	100	33	2	8	2	4	2	16.6666666666667	-30	1	1	1	1	2	0	32	-70	10	4.5e-05	5.5e-05	0	0.035	-80	0	-115	0.004	52	90.1	1073.2	0.952	0.2	-72	-72	0.00024	2	8	130.5	10	50	3000	40	0.1	40	0.2	10000	1
hetero24seed5	candidateIDs_18,23,16,5,2,36,34,27,35,30,14,29,20,7,13,32,33,11,31,19,12,4,24,6	19	-72	100	33	2	8	2	4	3	16.6666666666667	-30	1	1	1	1	2	0	32	-70	10	4.5e-05	5.5e-05	0	0.035	-80	0	-115	0.00148	38.63	273.4	1022	0.775	0.2	-72	-72	0.00024	2	8	130.5	10	50	3000	40	0.1	40	0.2	10000	1
hetero24seed5	candidateIDs_18,23,16,5,2,36,34,27,35,30,14,29,20,7,13,32,33,11,31,19,12,4,24,6	19	-72	100	33	2	8	2	4	4	16.6666666666667	-30	1	1	1	1	2	0	32	-70	10	4.5e-05	5.5e-05	0	0.035	-80	0	-115	0.00105333333333333	39.88	65.8	2600	0.629	0.2	-72	-72	0.00024	2	8	130.5	10	50	3000	40	0.1	40	0.2	10000	1
hetero24seed6	candidateIDs_6,33,7,4,14,30,13,18,20,12,23,11,16,24,34,19,36,35,29,5,32,31,2,27	19	-72	100	33	2	8	2	4	1	16.6666666666667	-30	1	1	1	1	2	0	32	-70	10	4.5e-05	5.5e-05	0	0.035	-80	0	-115	0.00266666666666667	52	90.1	1073.2	0.952	0.2	-72	-72	0.00024	2	8	130.5	10	50	3000	40	0.1	40	0.2	10000	1
hetero24seed6	candidateIDs_6,33,7,4,14,30,13,18,20,12,23,11,16,24,34,19,36,35,29,5,32,31,2,27	19	-72	100	33	2	8	2	4	2	16.6666666666667	-30	1	1	1	1	2	0	32	-70	10	4.5e-05	5.5e-05	0	0.035	-80	0	-115	0.004	52	90.1	1073.2	0.952	0.2	-72	-72	0.00024	2	8	130.5	10	50	3000	40	0.1	40	0.2	10000	1
hetero24seed6	candidateIDs_6,33,7,4,14,30,13,18,20,12,23,11,16,24,34,19,36,35,29,5,32,31,2,27	19	-72	100	33	2	8	2	4	3	16.6666666666667	-30	1	1	1	1	2	0	32	-70	10	4.5e-05	5.5e-05	0	0.035	-80	0	-115	0.00148	38.63	273.4	1022	0.775	0.2	-72	-72	0.00024	2	8	130.5	10	50	3000	40	0.1	40	0.2	10000	1
hetero24seed6	candidateIDs_6,33,7,4,14,30,13,18,20,12,23,11,16,24,34,19,36,35,29,5,32,31,2,27	19	-72	100	33	2	8	2	4	4	16.6666666666667	-30	1	1	1	1	2	0	32	-70	10	4.5e-05	5.5e-05	0	0.035	-80	0	-115	0.00105333333333333	39.88	65.8	2600	0.629	0.2	-72	-72	0.00024	2	8	130.5	10	50	3000	40	0.1	40	0.2	10000	1
hetero24seed7	candidateIDs_32,23,13,2,29,35,14,24,20,5,30,16,12,11,36,33,18,6,4,19,27,31,34,7	19	-72	100	33	2	8	2	4	1	16.6666666666667	-30	1	1	1	1	2	0	32	-70	10	4.5e-05	5.5e-05	0	0.035	-80	0	-115	0.00266666666666667	52	90.1	1073.2	0.952	0.2	-72	-72	0.00024	2	8	130.5	10	50	3000	40	0.1	40	0.2	10000	1
hetero24seed7	candidateIDs_32,23,13,2,29,35,14,24,20,5,30,16,12,11,36,33,18,6,4,19,27,31,34,7	19	-72	100	33	2	8	2	4	2	16.6666666666667	-30	1	1	1	1	2	0	32	-70	10	4.5e-05	5.5e-05	0	0.035	-80	0	-115	0.004	52	90.1	1073.2	0.952	0.2	-72	-72	0.00024	2	8	130.5	10	50	3000	40	0.1	40	0.2	10000	1
hetero24seed7	candidateIDs_32,23,13,2,29,35,14,24,20,5,30,16,12,11,36,33,18,6,4,19,27,31,34,7	19	-72	100	33	2	8	2	4	3	16.6666666666667	-30	1	1	1	1	2	0	32	-70	10	4.5e-05	5.5e-05	0	0.035	-80	0	-115	0.00148	38.63	273.4	1022	0.775	0.2	-72	-72	0.00024	2	8	130.5	10	50	3000	40	0.1	40	0.2	10000	1
hetero24seed7	candidateIDs_32,23,13,2,29,35,14,24,20,5,30,16,12,11,36,33,18,6,4,19,27,31,34,7	19	-72	100	33	2	8	2	4	4	16.6666666666667	-30	1	1	1	1	2	0	32	-70	10	4.5e-05	5.5e-05	0	0.035	-80	0	-115	0.00105333333333333	39.88	65.8	2600	0.629	0.2	-72	-72	0.00024	2	8	130.5	10	50	3000	40	0.1	40	0.2	10000	1
hetero24seed8	candidateIDs_11,33,35,32,7,29,36,31,13,27,12,16,14,6,19,18,24,23,20,5,2,4,30,34	19	-72	100	33	2	8	2	4	1	16.6666666666667	-30	1	1	1	1	2	0	32	-70	10	4.5e-05	5.5e-05	0	0.035	-80	0	-115	0.00266666666666667	52	90.1	1073.2	0.952	0.2	-72	-72	0.00024	2	8	130.5	10	50	3000	40	0.1	40	0.2	10000	1
hetero24seed8	candidateIDs_11,33,35,32,7,29,36,31,13,27,12,16,14,6,19,18,24,23,20,5,2,4,30,34	19	-72	100	33	2	8	2	4	2	16.6666666666667	-30	1	1	1	1	2	0	32	-70	10	4.5e-05	5.5e-05	0	0.035	-80	0	-115	0.004	52	90.1	1073.2	0.952	0.2	-72	-72	0.00024	2	8	130.5	10	50	3000	40	0.1	40	0.2	10000	1
hetero24seed8	candidateIDs_11,33,35,32,7,29,36,31,13,27,12,16,14,6,19,18,24,23,20,5,2,4,30,34	19	-72	100	33	2	8	2	4	3	16.6666666666667	-30	1	1	1	1	2	0	32	-70	10	4.5e-05	5.5e-05	0	0.035	-80	0	-115	0.00148	38.63	273.4	1022	0.775	0.2	-72	-72	0.00024	2	8	130.5	10	50	3000	40	0.1	40	0.2	10000	1
hetero24seed8	candidateIDs_11,33,35,32,7,29,36,31,13,27,12,16,14,6,19,18,24,23,20,5,2,4,30,34	19	-72	100	33	2	8	2	4	4	16.6666666666667	-30	1	1	1	1	2	0	32	-70	10	4.5e-05	5.5e-05	0	0.035	-80	0	-115	0.00105333333333333	39.88	65.8	2600	0.629	0.2	-72	-72	0.00024	2	8	130.5	10	50	3000	40	0.1	40	0.2	10000	1
hetero24seed9	candidateIDs_2,23,14,6,7,18,11,13,16,33,12,36,5,4,31,27,30,34,24,32,35,19,29,20	19	-72	100	33	2	8	2	4	1	16.6666666666667	-30	1	1	1	1	2	0	32	-70	10	4.5e-05	5.5e-05	0	0.035	-80	0	-115	0.00266666666666667	52	90.1	1073.2	0.952	0.2	-72	-72	0.00024	2	8	130.5	10	50	3000	40	0.1	40	0.2	10000	1
hetero24seed9	candidateIDs_2,23,14,6,7,18,11,13,16,33,12,36,5,4,31,27,30,34,24,32,35,19,29,20	19	-72	100	33	2	8	2	4	2	16.6666666666667	-30	1	1	1	1	2	0	32	-70	10	4.5e-05	5.5e-05	0	0.035	-80	0	-115	0.004	52	90.1	1073.2	0.952	0.2	-72	-72	0.00024	2	8	130.5	10	50	3000	40	0.1	40	0.2	10000	1
hetero24seed9	candidateIDs_2,23,14,6,7,18,11,13,16,33,12,36,5,4,31,27,30,34,24,32,35,19,29,20	19	-72	100	33	2	8	2	4	3	16.6666666666667	-30	1	1	1	1	2	0	32	-70	10	4.5e-05	5.5e-05	0	0.035	-80	0	-115	0.00148	38.63	273.4	1022	0.775	0.2	-72	-72	0.00024	2	8	130.5	10	50	3000	40	0.1	40	0.2	10000	1
hetero24seed9	candidateIDs_2,23,14,6,7,18,11,13,16,33,12,36,5,4,31,27,30,34,24,32,35,19,29,20	19	-72	100	33	2	8	2	4	4	16.6666666666667	-30	1	1	1	1	2	0	32	-70	10	4.5e-05	5.5e-05	0	0.035	-80	0	-115	0.00105333333333333	39.88	65.8	2600	0.629	0.2	-72	-72	0.00024	2	8	130.5	10	50	3000	40	0.1	40	0.2	10000	1
hetero24seed10	candidateIDs_20,4,16,34,14,12,11,30,35,7,23,33,27,5,36,18,32,29,6,13,2,24,31,19	19	-72	100	33	2	8	2	4	1	16.6666666666667	-30	1	1	1	1	2	0	32	-70	10	4.5e-05	5.5e-05	0	0.035	-80	0	-115	0.00266666666666667	52	90.1	1073.2	0.952	0.2	-72	-72	0.00024	2	8	130.5	10	50	3000	40	0.1	40	0.2	10000	1
hetero24seed10	candidateIDs_20,4,16,34,14,12,11,30,35,7,23,33,27,5,36,18,32,29,6,13,2,24,31,19	19	-72	100	33	2	8	2	4	2	16.6666666666667	-30	1	1	1	1	2	0	32	-70	10	4.5e-05	5.5e-05	0	0.035	-80	0	-115	0.004	52	90.1	1073.2	0.952	0.2	-72	-72	0.00024	2	8	130.5	10	50	3000	40	0.1	40	0.2	10000	1
hetero24seed10	candidateIDs_20,4,16,34,14,12,11,30,35,7,23,33,27,5,36,18,32,29,6,13,2,24,31,19	19	-72	100	33	2	8	2	4	3	16.6666666666667	-30	1	1	1	1	2	0	32	-70	10	4.5e-05	5.5e-05	0	0.035	-80	0	-115	0.00148	38.63	273.4	1022	0.775	0.2	-72	-72	0.00024	2	8	130.5	10	50	3000	40	0.1	40	0.2	10000	1
hetero24seed10	candidateIDs_20,4,16,34,14,12,11,30,35,7,23,33,27,5,36,18,32,29,6,13,2,24,31,19	19	-72	100	33	2	8	2	4	4	16.6666666666667	-30	1	1	1	1	2	0	32	-70	10	4.5e-05	5.5e-05	0	0.035	-80	0	-115	0.00105333333333333	39.88	65.8	2600	0.629	0.2	-72	-72	0.00024	2	8	130.5	10	50	3000	40	0.1	40	0.2	10000	1
hetero24seed11	candidateIDs_12,4,29,19,30,32,24,2,31,36,35,7,5,11,13,27,6,18,33,34,16,23,20,14	19	-72	100	33	2	8	2	4	1	16.6666666666667	-30	1	1	1	1	2	0	32	-70	10	4.5e-05	5.5e-05	0	0.035	-80	0	-115	0.00266666666666667	52	90.1	1073.2	0.952	0.2	-72	-72	0.00024	2	8	130.5	10	50	3000	40	0.1	40	0.2	10000	1
hetero24seed11	candidateIDs_12,4,29,19,30,32,24,2,31,36,35,7,5,11,13,27,6,18,33,34,16,23,20,14	19	-72	100	33	2	8	2	4	2	16.6666666666667	-30	1	1	1	1	2	0	32	-70	10	4.5e-05	5.5e-05	0	0.035	-80	0	-115	0.004	52	90.1	1073.2	0.952	0.2	-72	-72	0.00024	2	8	130.5	10	50	3000	40	0.1	40	0.2	10000	1
hetero24seed11	candidateIDs_12,4,29,19,30,32,24,2,31,36,35,7,5,11,13,27,6,18,33,34,16,23,20,14	19	-72	100	33	2	8	2	4	3	16.6666666666667	-30	1	1	1	1	2	0	32	-70	10	4.5e-05	5.5e-05	0	0.035	-80	0	-115	0.00148	38.63	273.4	1022	0.775	0.2	-72	-72	0.00024	2	8	130.5	10	50	3000	40	0.1	40	0.2	10000	1
hetero24seed11	candidateIDs_12,4,29,19,30,32,24,2,31,36,35,7,5,11,13,27,6,18,33,34,16,23,20,14	19	-72	100	33	2	8	2	4	4	16.6666666666667	-30	1	1	1	1	2	0	32	-70	10	4.5e-05	5.5e-05	0	0.035	-80	0	-115	0.00105333333333333	39.88	65.8	2600	0.629	0.2	-72	-72	0.00024	2	8	130.5	10	50	3000	40	0.1	40	0.2	10000	1
hetero24seed12	candidateIDs_24,7,34,13,36,35,16,2,32,5,18,30,27,6,29,19,4,33,31,23,12,11,20,14	19	-72	100	33	2	8	2	4	1	16.6666666666667	-30	1	1	1	1	2	0	32	-70	10	4.5e-05	5.5e-05	0	0.035	-80	0	-115	0.00266666666666667	52	90.1	1073.2	0.952	0.2	-72	-72	0.00024	2	8	130.5	10	50	3000	40	0.1	40	0.2	10000	1
hetero24seed12	candidateIDs_24,7,34,13,36,35,16,2,32,5,18,30,27,6,29,19,4,33,31,23,12,11,20,14	19	-72	100	33	2	8	2	4	2	16.6666666666667	-30	1	1	1	1	2	0	32	-70	10	4.5e-05	5.5e-05	0	0.035	-80	0	-115	0.004	52	90.1	1073.2	0.952	0.2	-72	-72	0.00024	2	8	130.5	10	50	3000	40	0.1	40	0.2	10000	1
hetero24seed12	candidateIDs_24,7,34,13,36,35,16,2,32,5,18,30,27,6,29,19,4,33,31,23,12,11,20,14	19	-72	100	33	2	8	2	4	3	16.6666666666667	-30	1	1	1	1	2	0	32	-70	10	4.5e-05	5.5e-05	0	0.035	-80	0	-115	0.00148	38.63	273.4	1022	0.775	0.2	-72	-72	0.00024	2	8	130.5	10	50	3000	40	0.1	40	0.2	10000	1
hetero24seed12	candidateIDs_24,7,34,13,36,35,16,2,32,5,18,30,27,6,29,19,4,33,31,23,12,11,20,14	19	-72	100	33	2	8	2	4	4	16.6666666666667	-30	1	1	1	1	2	0	32	-70	10	4.5e-05	5.5e-05	0	0.035	-80	0	-115	0.00105333333333333	39.88	65.8	2600	0.629	0.2	-72	-72	0.00024	2	8	130.5	10	50	3000	40	0.1	40	0.2	10000	1
hetero24seed13	candidateIDs_31,18,20,34,4,29,19,35,30,32,24,11,12,14,27,16,13,2,5,23,36,33,6,7	19	-72	100	33	2	8	2	4	1	16.6666666666667	-30	1	1	1	1	2	0	32	-70	10	4.5e-05	5.5e-05	0	0.035	-80	0	-115	0.00266666666666667	52	90.1	1073.2	0.952	0.2	-72	-72	0.00024	2	8	130.5	10	50	3000	40	0.1	40	0.2	10000	1
hetero24seed13	candidateIDs_31,18,20,34,4,29,19,35,30,32,24,11,12,14,27,16,13,2,5,23,36,33,6,7	19	-72	100	33	2	8	2	4	2	16.6666666666667	-30	1	1	1	1	2	0	32	-70	10	4.5e-05	5.5e-05	0	0.035	-80	0	-115	0.004	52	90.1	1073.2	0.952	0.2	-72	-72	0.00024	2	8	130.5	10	50	3000	40	0.1	40	0.2	10000	1
hetero24seed13	candidateIDs_31,18,20,34,4,29,19,35,30,32,24,11,12,14,27,16,13,2,5,23,36,33,6,7	19	-72	100	33	2	8	2	4	3	16.6666666666667	-30	1	1	1	1	2	0	32	-70	10	4.5e-05	5.5e-05	0	0.035	-80	0	-115	0.00148	38.63	273.4	1022	0.775	0.2	-72	-72	0.00024	2	8	130.5	10	50	3000	40	0.1	40	0.2	10000	1
hetero24seed13	candidateIDs_31,18,20,34,4,29,19,35,30,32,24,11,12,14,27,16,13,2,5,23,36,33,6,7	19	-72	100	33	2	8	2	4	4	16.6666666666667	-30	1	1	1	1	2	0	32	-70	10	4.5e-05	5.5e-05	0	0.035	-80	0	-115	0.00105333333333333	39.88	65.8	2600	0.629	0.2	-72	-72	0.00024	2	8	130.5	10	50	3000	40	0.1	40	0.2	10000	1
hetero24seed14	candidateIDs_23,6,34,27,16,35,7,13,19,30,36,12,2,20,14,24,31,32,4,18,5,33,29,11	19	-72	100	33	2	8	2	4	1	16.6666666666667	-30	1	1	1	1	2	0	32	-70	10	4.5e-05	5.5e-05	0	0.035	-80	0	-115	0.00266666666666667	52	90.1	1073.2	0.952	0.2	-72	-72	0.00024	2	8	130.5	10	50	3000	40	0.1	40	0.2	10000	1
hetero24seed14	candidateIDs_23,6,34,27,16,35,7,13,19,30,36,12,2,20,14,24,31,32,4,18,5,33,29,11	19	-72	100	33	2	8	2	4	2	16.6666666666667	-30	1	1	1	1	2	0	32	-70	10	4.5e-05	5.5e-05	0	0.035	-80	0	-115	0.004	52	90.1	1073.2	0.952	0.2	-72	-72	0.00024	2	8	130.5	10	50	3000	40	0.1	40	0.2	10000	1
hetero24seed14	candidateIDs_23,6,34,27,16,35,7,13,19,30,36,12,2,20,14,24,31,32,4,18,5,33,29,11	19	-72	100	33	2	8	2	4	3	16.6666666666667	-30	1	1	1	1	2	0	32	-70	10	4.5e-05	5.5e-05	0	0.035	-80	0	-115	0.00148	38.63	273.4	1022	0.775	0.2	-72	-72	0.00024	2	8	130.5	10	50	3000	40	0.1	40	0.2	10000	1
hetero24seed14	candidateIDs_23,6,34,27,16,35,7,13,19,30,36,12,2,20,14,24,31,32,4,18,5,33,29,11	19	-72	100	33	2	8	2	4	4	16.6666666666667	-30	1	1	1	1	2	0	32	-70	10	4.5e-05	5.5e-05	0	0.035	-80	0	-115	0.00105333333333333	39.88	65.8	2600	0.629	0.2	-72	-72	0.00024	2	8	130.5	10	50	3000	40	0.1	40	0.2	10000	1
hetero24seed15	candidateIDs_31,30,5,14,29,4,32,27,16,19,7,13,12,6,34,36,11,20,35,24,2,23,18,33	19	-72	100	33	2	8	2	4	1	16.6666666666667	-30	1	1	1	1	2	0	32	-70	10	4.5e-05	5.5e-05	0	0.035	-80	0	-115	0.00266666666666667	52	90.1	1073.2	0.952	0.2	-72	-72	0.00024	2	8	130.5	10	50	3000	40	0.1	40	0.2	10000	1
hetero24seed15	candidateIDs_31,30,5,14,29,4,32,27,16,19,7,13,12,6,34,36,11,20,35,24,2,23,18,33	19	-72	100	33	2	8	2	4	2	16.6666666666667	-30	1	1	1	1	2	0	32	-70	10	4.5e-05	5.5e-05	0	0.035	-80	0	-115	0.004	52	90.1	1073.2	0.952	0.2	-72	-72	0.00024	2	8	130.5	10	50	3000	40	0.1	40	0.2	10000	1
hetero24seed15	candidateIDs_31,30,5,14,29,4,32,27,16,19,7,13,12,6,34,36,11,20,35,24,2,23,18,33	19	-72	100	33	2	8	2	4	3	16.6666666666667	-30	1	1	1	1	2	0	32	-70	10	4.5e-05	5.5e-05	0	0.035	-80	0	-115	0.00148	38.63	273.4	1022	0.775	0.2	-72	-72	0.00024	2	8	130.5	10	50	3000	40	0.1	40	0.2	10000	1
hetero24seed15	candidateIDs_31,30,5,14,29,4,32,27,16,19,7,13,12,6,34,36,11,20,35,24,2,23,18,33	19	-72	100	33	2	8	2	4	4	16.6666666666667	-30	1	1	1	1	2	0	32	-70	10	4.5e-05	5.5e-05	0	0.035	-80	0	-115	0.00105333333333333	39.88	65.8	2600	0.629	0.2	-72	-72	0.00024	2	8	130.5	10	50	3000	40	0.1	40	0.2	10000	1
hetero24seed16	candidateIDs_6,14,19,33,23,13,31,11,2,24,27,7,32,30,36,4,5,18,35,12,29,20,34,16	19	-72	100	33	2	8	2	4	1	16.6666666666667	-30	1	1	1	1	2	0	32	-70	10	4.5e-05	5.5e-05	0	0.035	-80	0	-115	0.00266666666666667	52	90.1	1073.2	0.952	0.2	-72	-72	0.00024	2	8	130.5	10	50	3000	40	0.1	40	0.2	10000	1
hetero24seed16	candidateIDs_6,14,19,33,23,13,31,11,2,24,27,7,32,30,36,4,5,18,35,12,29,20,34,16	19	-72	100	33	2	8	2	4	2	16.6666666666667	-30	1	1	1	1	2	0	32	-70	10	4.5e-05	5.5e-05	0	0.035	-80	0	-115	0.004	52	90.1	1073.2	0.952	0.2	-72	-72	0.00024	2	8	130.5	10	50	3000	40	0.1	40	0.2	10000	1
hetero24seed16	candidateIDs_6,14,19,33,23,13,31,11,2,24,27,7,32,30,36,4,5,18,35,12,29,20,34,16	19	-72	100	33	2	8	2	4	3	16.6666666666667	-30	1	1	1	1	2	0	32	-70	10	4.5e-05	5.5e-05	0	0.035	-80	0	-115	0.00148	38.63	273.4	1022	0.775	0.2	-72	-72	0.00024	2	8	130.5	10	50	3000	40	0.1	40	0.2	10000	1
hetero24seed16	candidateIDs_6,14,19,33,23,13,31,11,2,24,27,7,32,30,36,4,5,18,35,12,29,20,34,16	19	-72	100	33	2	8	2	4	4	16.6666666666667	-30	1	1	1	1	2	0	32	-70	10	4.5e-05	5.5e-05	0	0.035	-80	0	-115	0.00105333333333333	39.88	65.8	2600	0.629	0.2	-72	-72	0.00024	2	8	130.5	10	50	3000	40	0.1	40	0.2	10000	1
hetero24seed17	candidateIDs_14,24,19,6,5,32,2,33,16,35,31,4,29,34,13,30,12,27,11,7,36,20,23,18	19	-72	100	33	2	8	2	4	1	16.6666666666667	-30	1	1	1	1	2	0	32	-70	10	4.5e-05	5.5e-05	0	0.035	-80	0	-115	0.00266666666666667	52	90.1	1073.2	0.952	0.2	-72	-72	0.00024	2	8	130.5	10	50	3000	40	0.1	40	0.2	10000	1
hetero24seed17	candidateIDs_14,24,19,6,5,32,2,33,16,35,31,4,29,34,13,30,12,27,11,7,36,20,23,18	19	-72	100	33	2	8	2	4	2	16.6666666666667	-30	1	1	1	1	2	0	32	-70	10	4.5e-05	5.5e-05	0	0.035	-80	0	-115	0.004	52	90.1	1073.2	0.952	0.2	-72	-72	0.00024	2	8	130.5	10	50	3000	40	0.1	40	0.2	10000	1
hetero24seed17	candidateIDs_14,24,19,6,5,32,2,33,16,35,31,4,29,34,13,30,12,27,11,7,36,20,23,18	19	-72	100	33	2	8	2	4	3	16.6666666666667	-30	1	1	1	1	2	0	32	-70	10	4.5e-05	5.5e-05	0	0.035	-80	0	-115	0.00148	38.63	273.4	1022	0.775	0.2	-72	-72	0.00024	2	8	130.5	10	50	3000	40	0.1	40	0.2	10000	1
hetero24seed17	candidateIDs_14,24,19,6,5,32,2,33,16,35,31,4,29,34,13,30,12,27,11,7,36,20,23,18	19	-72	100	33	2	8	2	4	4	16.6666666666667	-30	1	1	1	1	2	0	32	-70	10	4.5e-05	5.5e-05	0	0.035	-80	0	-115	0.00105333333333333	39.88	65.8	2600	0.629	0.2	-72	-72	0.00024	2	8	130.5	10	50	3000	40	0.1	40	0.2	10000	1
hetero24seed18	candidateIDs_23,16,24,6,31,14,27,34,4,18,2,32,12,29,33,20,11,35,36,19,7,30,5,13	19	-72	100	33	2	8	2	4	1	16.6666666666667	-30	1	1	1	1	2	0	32	-70	10	4.5e-05	5.5e-05	0	0.035	-80	0	-115	0.00266666666666667	52	90.1	1073.2	0.952	0.2	-72	-72	0.00024	2	8	130.5	10	50	3000	40	0.1	40	0.2	10000	1
hetero24seed18	candidateIDs_23,16,24,6,31,14,27,34,4,18,2,32,12,29,33,20,11,35,36,19,7,30,5,13	19	-72	100	33	2	8	2	4	2	16.6666666666667	-30	1	1	1	1	2	0	32	-70	10	4.5e-05	5.5e-05	0	0.035	-80	0	-115	0.004	52	90.1	1073.2	0.952	0.2	-72	-72	0.00024	2	8	130.5	10	50	3000	40	0.1	40	0.2	10000	1
hetero24seed18	candidateIDs_23,16,24,6,31,14,27,34,4,18,2,32,12,29,33,20,11,35,36,19,7,30,5,13	19	-72	100	33	2	8	2	4	3	16.6666666666667	-30	1	1	1	1	2	0	32	-70	10	4.5e-05	5.5e-05	0	0.035	-80	0	-115	0.00148	38.63	273.4	1022	0.775	0.2	-72	-72	0.00024	2	8	130.5	10	50	3000	40	0.1	40	0.2	10000	1
hetero24seed18	candidateIDs_23,16,24,6,31,14,27,34,4,18,2,32,12,29,33,20,11,35,36,19,7,30,5,13	19	-72	100	33	2	8	2	4	4	16.6666666666667	-30	1	1	1	1	2	0	32	-70	10	4.5e-05	5.5e-05	0	0.035	-80	0	-115	0.00105333333333333	39.88	65.8	2600	0.629	0.2	-72	-72	0.00024	2	8	130.5	10	50	3000	40	0.1	40	0.2	10000	1
hetero24seed19	candidateIDs_11,2,24,6,29,18,23,5,7,33,31,27,30,20,19,36,16,12,32,4,35,13,34,14	19	-72	100	33	2	8	2	4	1	16.6666666666667	-30	1	1	1	1	2	0	32	-70	10	4.5e-05	5.5e-05	0	0.035	-80	0	-115	0.00266666666666667	52	90.1	1073.2	0.952	0.2	-72	-72	0.00024	2	8	130.5	10	50	3000	40	0.1	40	0.2	10000	1
hetero24seed19	candidateIDs_11,2,24,6,29,18,23,5,7,33,31,27,30,20,19,36,16,12,32,4,35,13,34,14	19	-72	100	33	2	8	2	4	2	16.6666666666667	-30	1	1	1	1	2	0	32	-70	10	4.5e-05	5.5e-05	0	0.035	-80	0	-115	0.004	52	90.1	1073.2	0.952	0.2	-72	-72	0.00024	2	8	130.5	10	50	3000	40	0.1	40	0.2	10000	1
hetero24seed19	candidateIDs_11,2,24,6,29,18,23,5,7,33,31,27,30,20,19,36,16,12,32,4,35,13,34,14	19	-72	100	33	2	8	2	4	3	16.6666666666667	-30	1	1	1	1	2	0	32	-70	10	4.5e-05	5.5e-05	0	0.035	-80	0	-115	0.00148	38.63	273.4	1022	0.775	0.2	-72	-72	0.00024	2	8	130.5	10	50	3000	40	0.1	40	0.2	10000	1
hetero24seed19	candidateIDs_11,2,24,6,29,18,23,5,7,33,31,27,30,20,19,36,16,12,32,4,35,13,34,14	19	-72	100	33	2	8	2	4	4	16.6666666666667	-30	1	1	1	1	2	0	32	-70	10	4.5e-05	5.5e-05	0	0.035	-80	0	-115	0.00105333333333333	39.88	65.8	2600	0.629	0.2	-72	-72	0.00024	2	8	130.5	10	50	3000	40	0.1	40	0.2	10000	1
hetero24seed20	candidateIDs_7,27,29,36,16,31,32,18,12,13,35,2,14,11,19,30,24,20,6,23,33,5,4,34	19	-72	100	33	2	8	2	4	1	16.6666666666667	-30	1	1	1	1	2	0	32	-70	10	4.5e-05	5.5e-05	0	0.035	-80	0	-115	0.00266666666666667	52	90.1	1073.2	0.952	0.2	-72	-72	0.00024	2	8	130.5	10	50	3000	40	0.1	40	0.2	10000	1
hetero24seed20	candidateIDs_7,27,29,36,16,31,32,18,12,13,35,2,14,11,19,30,24,20,6,23,33,5,4,34	19	-72	100	33	2	8	2	4	2	16.6666666666667	-30	1	1	1	1	2	0	32	-70	10	4.5e-05	5.5e-05	0	0.035	-80	0	-115	0.004	52	90.1	1073.2	0.952	0.2	-72	-72	0.00024	2	8	130.5	10	50	3000	40	0.1	40	0.2	10000	1
hetero24seed20	candidateIDs_7,27,29,36,16,31,32,18,12,13,35,2,14,11,19,30,24,20,6,23,33,5,4,34	19	-72	100	33	2	8	2	4	3	16.6666666666667	-30	1	1	1	1	2	0	32	-70	10	4.5e-05	5.5e-05	0	0.035	-80	0	-115	0.00148	38.63	273.4	1022	0.775	0.2	-72	-72	0.00024	2	8	130.5	10	50	3000	40	0.1	40	0.2	10000	1
hetero24seed20	candidateIDs_7,27,29,36,16,31,32,18,12,13,35,2,14,11,19,30,24,20,6,23,33,5,4,34	19	-72	100	33	2	8	2	4	4	16.6666666666667	-30	1	1	1	1	2	0	32	-70	10	4.5e-05	5.5e-05	0	0.035	-80	0	-115	0.00105333333333333	39.88	65.8	2600	0.629	0.2	-72	-72	0.00024	2	8	130.5	10	50	3000	40	0.1	40	0.2	10000	1
hetero24seed21	candidateIDs_6,2,11,18,20,23,7,35,4,12,14,32,33,24,16,13,34,5,29,31,36,27,19,30	19	-72	100	33	2	8	2	4	1	16.6666666666667	-30	1	1	1	1	2	0	32	-70	10	4.5e-05	5.5e-05	0	0.035	-80	0	-115	0.00266666666666667	52	90.1	1073.2	0.952	0.2	-72	-72	0.00024	2	8	130.5	10	50	3000	40	0.1	40	0.2	10000	1
hetero24seed21	candidateIDs_6,2,11,18,20,23,7,35,4,12,14,32,33,24,16,13,34,5,29,31,36,27,19,30	19	-72	100	33	2	8	2	4	2	16.6666666666667	-30	1	1	1	1	2	0	32	-70	10	4.5e-05	5.5e-05	0	0.035	-80	0	-115	0.004	52	90.1	1073.2	0.952	0.2	-72	-72	0.00024	2	8	130.5	10	50	3000	40	0.1	40	0.2	10000	1
hetero24seed21	candidateIDs_6,2,11,18,20,23,7,35,4,12,14,32,33,24,16,13,34,5,29,31,36,27,19,30	19	-72	100	33	2	8	2	4	3	16.6666666666667	-30	1	1	1	1	2	0	32	-70	10	4.5e-05	5.5e-05	0	0.035	-80	0	-115	0.00148	38.63	273.4	1022	0.775	0.2	-72	-72	0.00024	2	8	130.5	10	50	3000	40	0.1	40	0.2	10000	1
hetero24seed21	candidateIDs_6,2,11,18,20,23,7,35,4,12,14,32,33,24,16,13,34,5,29,31,36,27,19,30	19	-72	100	33	2	8	2	4	4	16.6666666666667	-30	1	1	1	1	2	0	32	-70	10	4.5e-05	5.5e-05	0	0.035	-80	0	-115	0.00105333333333333	39.88	65.8	2600	0.629	0.2	-72	-72	0.00024	2	8	130.5	10	50	3000	40	0.1	40	0.2	10000	1
hetero24seed22	candidateIDs_27,18,7,24,2,14,12,32,11,35,5,4,19,36,34,13,31,23,33,29,16,20,6,30	19	-72	100	33	2	8	2	4	1	16.6666666666667	-30	1	1	1	1	2	0	32	-70	10	4.5e-05	5.5e-05	0	0.035	-80	0	-115	0.00266666666666667	52	90.1	1073.2	0.952	0.2	-72	-72	0.00024	2	8	130.5	10	50	3000	40	0.1	40	0.2	10000	1
hetero24seed22	candidateIDs_27,18,7,24,2,14,12,32,11,35,5,4,19,36,34,13,31,23,33,29,16,20,6,30	19	-72	100	33	2	8	2	4	2	16.6666666666667	-30	1	1	1	1	2	0	32	-70	10	4.5e-05	5.5e-05	0	0.035	-80	0	-115	0.004	52	90.1	1073.2	0.952	0.2	-72	-72	0.00024	2	8	130.5	10	50	3000	40	0.1	40	0.2	10000	1
hetero24seed22	candidateIDs_27,18,7,24,2,14,12,32,11,35,5,4,19,36,34,13,31,23,33,29,16,20,6,30	19	-72	100	33	2	8	2	4	3	16.6666666666667	-30	1	1	1	1	2	0	32	-70	10	4.5e-05	5.5e-05	0	0.035	-80	0	-115	0.00148	38.63	273.4	1022	0.775	0.2	-72	-72	0.00024	2	8	130.5	10	50	3000	40	0.1	40	0.2	10000	1
hetero24seed22	candidateIDs_27,18,7,24,2,14,12,32,11,35,5,4,19,36,34,13,31,23,33,29,16,20,6,30	19	-72	100	33	2	8	2	4	4	16.6666666666667	-30	1	1	1	1	2	0	32	-70	10	4.5e-05	5.5e-05	0	0.035	-80	0	-115	0.00105333333333333	39.88	65.8	2600	0.629	0.2	-72	-72	0.00024	2	8	130.5	10	50	3000	40	0.1	40	0.2	10000	1
hetero24seed23	candidateIDs_36,18,30,35,12,7,6,32,31,23,13,16,2,24,14,34,11,5,33,29,19,20,4,27	19	-72	100	33	2	8	2	4	1	16.6666666666667	-30	1	1	1	1	2	0	32	-70	10	4.5e-05	5.5e-05	0	0.035	-80	0	-115	0.00266666666666667	52	90.1	1073.2	0.952	0.2	-72	-72	0.00024	2	8	130.5	10	50	3000	40	0.1	40	0.2	10000	1
hetero24seed23	candidateIDs_36,18,30,35,12,7,6,32,31,23,13,16,2,24,14,34,11,5,33,29,19,20,4,27	19	-72	100	33	2	8	2	4	2	16.6666666666667	-30	1	1	1	1	2	0	32	-70	10	4.5e-05	5.5e-05	0	0.035	-80	0	-115	0.004	52	90.1	1073.2	0.952	0.2	-72	-72	0.00024	2	8	130.5	10	50	3000	40	0.1	40	0.2	10000	1
hetero24seed23	candidateIDs_36,18,30,35,12,7,6,32,31,23,13,16,2,24,14,34,11,5,33,29,19,20,4,27	19	-72	100	33	2	8	2	4	3	16.6666666666667	-30	1	1	1	1	2	0	32	-70	10	4.5e-05	5.5e-05	0	0.035	-80	0	-115	0.00148	38.63	273.4	1022	0.775	0.2	-72	-72	0.00024	2	8	130.5	10	50	3000	40	0.1	40	0.2	10000	1
hetero24seed23	candidateIDs_36,18,30,35,12,7,6,32,31,23,13,16,2,24,14,34,11,5,33,29,19,20,4,27	19	-72	100	33	2	8	2	4	4	16.6666666666667	-30	1	1	1	1	2	0	32	-70	10	4.5e-05	5.5e-05	0	0.035	-80	0	-115	0.00105333333333333	39.88	65.8	2600	0.629	0.2	-72	-72	0.00024	2	8	130.5	10	50	3000	40	0.1	40	0.2	10000	1
hetero24seed0	candidateIDs_34,11,5,27,18,12,29,23,13,7,33,31,24,2,35,4,6,30,36,20,14,32,16,19	2	-73	100	33	2	8	2	4	1	16.6666666666667	-30	1	1	1	1	2	0	32	-70	10	4.5e-05	5.5e-05	0	0.035	-80	0	-115	0.00266666666666667	52	90.1	1073.2	0.952	0.2	-73	-73	0.00024	2	8	130.5	10	50	3000	40	0.1	40	0.2	10000	1
hetero24seed0	candidateIDs_34,11,5,27,18,12,29,23,13,7,33,31,24,2,35,4,6,30,36,20,14,32,16,19	2	-73	100	33	2	8	2	4	2	16.6666666666667	-30	1	1	1	1	2	0	32	-70	10	4.5e-05	5.5e-05	0	0.035	-80	0	-115	0.004	52	90.1	1073.2	0.952	0.2	-73	-73	0.00024	2	8	130.5	10	50	3000	40	0.1	40	0.2	10000	1
hetero24seed0	candidateIDs_34,11,5,27,18,12,29,23,13,7,33,31,24,2,35,4,6,30,36,20,14,32,16,19	2	-73	100	33	2	8	2	4	3	16.6666666666667	-30	1	1	1	1	2	0	32	-70	10	4.5e-05	5.5e-05	0	0.035	-80	0	-115	0.00148	38.63	273.4	1022	0.775	0.2	-73	-73	0.00024	2	8	130.5	10	50	3000	40	0.1	40	0.2	10000	1
hetero24seed0	candidateIDs_34,11,5,27,18,12,29,23,13,7,33,31,24,2,35,4,6,30,36,20,14,32,16,19	2	-73	100	33	2	8	2	4	4	16.6666666666667	-30	1	1	1	1	2	0	32	-70	10	4.5e-05	5.5e-05	0	0.035	-80	0	-115	0.00105333333333333	39.88	65.8	2600	0.629	0.2	-73	-73	0.00024	2	8	130.5	10	50	3000	40	0.1	40	0.2	10000	1
hetero24seed1	candidateIDs_5,24,11,31,7,12,32,20,6,35,13,14,2,29,18,16,30,27,19,36,4,33,23,34	2	-73	100	33	2	8	2	4	1	16.6666666666667	-30	1	1	1	1	2	0	32	-70	10	4.5e-05	5.5e-05	0	0.035	-80	0	-115	0.00266666666666667	52	90.1	1073.2	0.952	0.2	-73	-73	0.00024	2	8	130.5	10	50	3000	40	0.1	40	0.2	10000	1
hetero24seed1	candidateIDs_5,24,11,31,7,12,32,20,6,35,13,14,2,29,18,16,30,27,19,36,4,33,23,34	2	-73	100	33	2	8	2	4	2	16.6666666666667	-30	1	1	1	1	2	0	32	-70	10	4.5e-05	5.5e-05	0	0.035	-80	0	-115	0.004	52	90.1	1073.2	0.952	0.2	-73	-73	0.00024	2	8	130.5	10	50	3000	40	0.1	40	0.2	10000	1
hetero24seed1	candidateIDs_5,24,11,31,7,12,32,20,6,35,13,14,2,29,18,16,30,27,19,36,4,33,23,34	2	-73	100	33	2	8	2	4	3	16.6666666666667	-30	1	1	1	1	2	0	32	-70	10	4.5e-05	5.5e-05	0	0.035	-80	0	-115	0.00148	38.63	273.4	1022	0.775	0.2	-73	-73	0.00024	2	8	130.5	10	50	3000	40	0.1	40	0.2	10000	1
hetero24seed1	candidateIDs_5,24,11,31,7,12,32,20,6,35,13,14,2,29,18,16,30,27,19,36,4,33,23,34	2	-73	100	33	2	8	2	4	4	16.6666666666667	-30	1	1	1	1	2	0	32	-70	10	4.5e-05	5.5e-05	0	0.035	-80	0	-115	0.00105333333333333	39.88	65.8	2600	0.629	0.2	-73	-73	0.00024	2	8	130.5	10	50	3000	40	0.1	40	0.2	10000	1
hetero24seed2	candidateIDs_4,34,32,36,20,24,12,16,14,11,7,35,6,2,30,33,23,19,5,13,18,27,31,29	2	-73	100	33	2	8	2	4	1	16.6666666666667	-30	1	1	1	1	2	0	32	-70	10	4.5e-05	5.5e-05	0	0.035	-80	0	-115	0.00266666666666667	52	90.1	1073.2	0.952	0.2	-73	-73	0.00024	2	8	130.5	10	50	3000	40	0.1	40	0.2	10000	1
hetero24seed2	candidateIDs_4,34,32,36,20,24,12,16,14,11,7,35,6,2,30,33,23,19,5,13,18,27,31,29	2	-73	100	33	2	8	2	4	2	16.6666666666667	-30	1	1	1	1	2	0	32	-70	10	4.5e-05	5.5e-05	0	0.035	-80	0	-115	0.004	52	90.1	1073.2	0.952	0.2	-73	-73	0.00024	2	8	130.5	10	50	3000	40	0.1	40	0.2	10000	1
hetero24seed2	candidateIDs_4,34,32,36,20,24,12,16,14,11,7,35,6,2,30,33,23,19,5,13,18,27,31,29	2	-73	100	33	2	8	2	4	3	16.6666666666667	-30	1	1	1	1	2	0	32	-70	10	4.5e-05	5.5e-05	0	0.035	-80	0	-115	0.00148	38.63	273.4	1022	0.775	0.2	-73	-73	0.00024	2	8	130.5	10	50	3000	40	0.1	40	0.2	10000	1
hetero24seed2	candidateIDs_4,34,32,36,20,24,12,16,14,11,7,35,6,2,30,33,23,19,5,13,18,27,31,29	2	-73	100	33	2	8	2	4	4	16.6666666666667	-30	1	1	1	1	2	0	32	-70	10	4.5e-05	5.5e-05	0	0.035	-80	0	-115	0.00105333333333333	39.88	65.8	2600	0.629	0.2	-73	-73	0.00024	2	8	130.5	10	50	3000	40	0.1	40	0.2	10000	1
hetero24seed3	candidateIDs_29,18,14,12,36,13,31,23,33,5,32,35,16,19,6,2,30,27,20,24,34,4,7,11	2	-73	100	33	2	8	2	4	1	16.6666666666667	-30	1	1	1	1	2	0	32	-70	10	4.5e-05	5.5e-05	0	0.035	-80	0	-115	0.00266666666666667	52	90.1	1073.2	0.952	0.2	-73	-73	0.00024	2	8	130.5	10	50	3000	40	0.1	40	0.2	10000	1
hetero24seed3	candidateIDs_29,18,14,12,36,13,31,23,33,5,32,35,16,19,6,2,30,27,20,24,34,4,7,11	2	-73	100	33	2	8	2	4	2	16.6666666666667	-30	1	1	1	1	2	0	32	-70	10	4.5e-05	5.5e-05	0	0.035	-80	0	-115	0.004	52	90.1	1073.2	0.952	0.2	-73	-73	0.00024	2	8	130.5	10	50	3000	40	0.1	40	0.2	10000	1
hetero24seed3	candidateIDs_29,18,14,12,36,13,31,23,33,5,32,35,16,19,6,2,30,27,20,24,34,4,7,11	2	-73	100	33	2	8	2	4	3	16.6666666666667	-30	1	1	1	1	2	0	32	-70	10	4.5e-05	5.5e-05	0	0.035	-80	0	-115	0.00148	38.63	273.4	1022	0.775	0.2	-73	-73	0.00024	2	8	130.5	10	50	3000	40	0.1	40	0.2	10000	1
hetero24seed3	candidateIDs_29,18,14,12,36,13,31,23,33,5,32,35,16,19,6,2,30,27,20,24,34,4,7,11	2	-73	100	33	2	8	2	4	4	16.6666666666667	-30	1	1	1	1	2	0	32	-70	10	4.5e-05	5.5e-05	0	0.035	-80	0	-115	0.00105333333333333	39.88	65.8	2600	0.629	0.2	-73	-73	0.00024	2	8	130.5	10	50	3000	40	0.1	40	0.2	10000	1
hetero24seed4	candidateIDs_13,29,31,24,19,11,14,30,16,33,4,27,7,6,18,35,20,36,34,32,2,5,12,23	2	-73	100	33	2	8	2	4	1	16.6666666666667	-30	1	1	1	1	2	0	32	-70	10	4.5e-05	5.5e-05	0	0.035	-80	0	-115	0.00266666666666667	52	90.1	1073.2	0.952	0.2	-73	-73	0.00024	2	8	130.5	10	50	3000	40	0.1	40	0.2	10000	1
hetero24seed4	candidateIDs_13,29,31,24,19,11,14,30,16,33,4,27,7,6,18,35,20,36,34,32,2,5,12,23	2	-73	100	33	2	8	2	4	2	16.6666666666667	-30	1	1	1	1	2	0	32	-70	10	4.5e-05	5.5e-05	0	0.035	-80	0	-115	0.004	52	90.1	1073.2	0.952	0.2	-73	-73	0.00024	2	8	130.5	10	50	3000	40	0.1	40	0.2	10000	1
hetero24seed4	candidateIDs_13,29,31,24,19,11,14,30,16,33,4,27,7,6,18,35,20,36,34,32,2,5,12,23	2	-73	100	33	2	8	2	4	3	16.6666666666667	-30	1	1	1	1	2	0	32	-70	10	4.5e-05	5.5e-05	0	0.035	-80	0	-115	0.00148	38.63	273.4	1022	0.775	0.2	-73	-73	0.00024	2	8	130.5	10	50	3000	40	0.1	40	0.2	10000	1
hetero24seed4	candidateIDs_13,29,31,24,19,11,14,30,16,33,4,27,7,6,18,35,20,36,34,32,2,5,12,23	2	-73	100	33	2	8	2	4	4	16.6666666666667	-30	1	1	1	1	2	0	32	-70	10	4.5e-05	5.5e-05	0	0.035	-80	0	-115	0.00105333333333333	39.88	65.8	2600	0.629	0.2	-73	-73	0.00024	2	8	130.5	10	50	3000	40	0.1	40	0.2	10000	1
hetero24seed5	candidateIDs_18,23,16,5,2,36,34,27,35,30,14,29,20,7,13,32,33,11,31,19,12,4,24,6	2	-73	100	33	2	8	2	4	1	16.6666666666667	-30	1	1	1	1	2	0	32	-70	10	4.5e-05	5.5e-05	0	0.035	-80	0	-115	0.00266666666666667	52	90.1	1073.2	0.952	0.2	-73	-73	0.00024	2	8	130.5	10	50	3000	40	0.1	40	0.2	10000	1
hetero24seed5	candidateIDs_18,23,16,5,2,36,34,27,35,30,14,29,20,7,13,32,33,11,31,19,12,4,24,6	2	-73	100	33	2	8	2	4	2	16.6666666666667	-30	1	1	1	1	2	0	32	-70	10	4.5e-05	5.5e-05	0	0.035	-80	0	-115	0.004	52	90.1	1073.2	0.952	0.2	-73	-73	0.00024	2	8	130.5	10	50	3000	40	0.1	40	0.2	10000	1
hetero24seed5	candidateIDs_18,23,16,5,2,36,34,27,35,30,14,29,20,7,13,32,33,11,31,19,12,4,24,6	2	-73	100	33	2	8	2	4	3	16.6666666666667	-30	1	1	1	1	2	0	32	-70	10	4.5e-05	5.5e-05	0	0.035	-80	0	-115	0.00148	38.63	273.4	1022	0.775	0.2	-73	-73	0.00024	2	8	130.5	10	50	3000	40	0.1	40	0.2	10000	1
hetero24seed5	candidateIDs_18,23,16,5,2,36,34,27,35,30,14,29,20,7,13,32,33,11,31,19,12,4,24,6	2	-73	100	33	2	8	2	4	4	16.6666666666667	-30	1	1	1	1	2	0	32	-70	10	4.5e-05	5.5e-05	0	0.035	-80	0	-115	0.00105333333333333	39.88	65.8	2600	0.629	0.2	-73	-73	0.00024	2	8	130.5	10	50	3000	40	0.1	40	0.2	10000	1
hetero24seed6	candidateIDs_6,33,7,4,14,30,13,18,20,12,23,11,16,24,34,19,36,35,29,5,32,31,2,27	2	-73	100	33	2	8	2	4	1	16.6666666666667	-30	1	1	1	1	2	0	32	-70	10	4.5e-05	5.5e-05	0	0.035	-80	0	-115	0.00266666666666667	52	90.1	1073.2	0.952	0.2	-73	-73	0.00024	2	8	130.5	10	50	3000	40	0.1	40	0.2	10000	1
hetero24seed6	candidateIDs_6,33,7,4,14,30,13,18,20,12,23,11,16,24,34,19,36,35,29,5,32,31,2,27	2	-73	100	33	2	8	2	4	2	16.6666666666667	-30	1	1	1	1	2	0	32	-70	10	4.5e-05	5.5e-05	0	0.035	-80	0	-115	0.004	52	90.1	1073.2	0.952	0.2	-73	-73	0.00024	2	8	130.5	10	50	3000	40	0.1	40	0.2	10000	1
hetero24seed6	candidateIDs_6,33,7,4,14,30,13,18,20,12,23,11,16,24,34,19,36,35,29,5,32,31,2,27	2	-73	100	33	2	8	2	4	3	16.6666666666667	-30	1	1	1	1	2	0	32	-70	10	4.5e-05	5.5e-05	0	0.035	-80	0	-115	0.00148	38.63	273.4	1022	0.775	0.2	-73	-73	0.00024	2	8	130.5	10	50	3000	40	0.1	40	0.2	10000	1
hetero24seed6	candidateIDs_6,33,7,4,14,30,13,18,20,12,23,11,16,24,34,19,36,35,29,5,32,31,2,27	2	-73	100	33	2	8	2	4	4	16.6666666666667	-30	1	1	1	1	2	0	32	-70	10	4.5e-05	5.5e-05	0	0.035	-80	0	-115	0.00105333333333333	39.88	65.8	2600	0.629	0.2	-73	-73	0.00024	2	8	130.5	10	50	3000	40	0.1	40	0.2	10000	1
hetero24seed7	candidateIDs_32,23,13,2,29,35,14,24,20,5,30,16,12,11,36,33,18,6,4,19,27,31,34,7	2	-73	100	33	2	8	2	4	1	16.6666666666667	-30	1	1	1	1	2	0	32	-70	10	4.5e-05	5.5e-05	0	0.035	-80	0	-115	0.00266666666666667	52	90.1	1073.2	0.952	0.2	-73	-73	0.00024	2	8	130.5	10	50	3000	40	0.1	40	0.2	10000	1
hetero24seed7	candidateIDs_32,23,13,2,29,35,14,24,20,5,30,16,12,11,36,33,18,6,4,19,27,31,34,7	2	-73	100	33	2	8	2	4	2	16.6666666666667	-30	1	1	1	1	2	0	32	-70	10	4.5e-05	5.5e-05	0	0.035	-80	0	-115	0.004	52	90.1	1073.2	0.952	0.2	-73	-73	0.00024	2	8	130.5	10	50	3000	40	0.1	40	0.2	10000	1
hetero24seed7	candidateIDs_32,23,13,2,29,35,14,24,20,5,30,16,12,11,36,33,18,6,4,19,27,31,34,7	2	-73	100	33	2	8	2	4	3	16.6666666666667	-30	1	1	1	1	2	0	32	-70	10	4.5e-05	5.5e-05	0	0.035	-80	0	-115	0.00148	38.63	273.4	1022	0.775	0.2	-73	-73	0.00024	2	8	130.5	10	50	3000	40	0.1	40	0.2	10000	1
hetero24seed7	candidateIDs_32,23,13,2,29,35,14,24,20,5,30,16,12,11,36,33,18,6,4,19,27,31,34,7	2	-73	100	33	2	8	2	4	4	16.6666666666667	-30	1	1	1	1	2	0	32	-70	10	4.5e-05	5.5e-05	0	0.035	-80	0	-115	0.00105333333333333	39.88	65.8	2600	0.629	0.2	-73	-73	0.00024	2	8	130.5	10	50	3000	40	0.1	40	0.2	10000	1
hetero24seed8	candidateIDs_11,33,35,32,7,29,36,31,13,27,12,16,14,6,19,18,24,23,20,5,2,4,30,34	2	-73	100	33	2	8	2	4	1	16.6666666666667	-30	1	1	1	1	2	0	32	-70	10	4.5e-05	5.5e-05	0	0.035	-80	0	-115	0.00266666666666667	52	90.1	1073.2	0.952	0.2	-73	-73	0.00024	2	8	130.5	10	50	3000	40	0.1	40	0.2	10000	1
hetero24seed8	candidateIDs_11,33,35,32,7,29,36,31,13,27,12,16,14,6,19,18,24,23,20,5,2,4,30,34	2	-73	100	33	2	8	2	4	2	16.6666666666667	-30	1	1	1	1	2	0	32	-70	10	4.5e-05	5.5e-05	0	0.035	-80	0	-115	0.004	52	90.1	1073.2	0.952	0.2	-73	-73	0.00024	2	8	130.5	10	50	3000	40	0.1	40	0.2	10000	1
hetero24seed8	candidateIDs_11,33,35,32,7,29,36,31,13,27,12,16,14,6,19,18,24,23,20,5,2,4,30,34	2	-73	100	33	2	8	2	4	3	16.6666666666667	-30	1	1	1	1	2	0	32	-70	10	4.5e-05	5.5e-05	0	0.035	-80	0	-115	0.00148	38.63	273.4	1022	0.775	0.2	-73	-73	0.00024	2	8	130.5	10	50	3000	40	0.1	40	0.2	10000	1
hetero24seed8	candidateIDs_11,33,35,32,7,29,36,31,13,27,12,16,14,6,19,18,24,23,20,5,2,4,30,34	2	-73	100	33	2	8	2	4	4	16.6666666666667	-30	1	1	1	1	2	0	32	-70	10	4.5e-05	5.5e-05	0	0.035	-80	0	-115	0.00105333333333333	39.88	65.8	2600	0.629	0.2	-73	-73	0.00024	2	8	130.5	10	50	3000	40	0.1	40	0.2	10000	1
hetero24seed9	candidateIDs_2,23,14,6,7,18,11,13,16,33,12,36,5,4,31,27,30,34,24,32,35,19,29,20	2	-73	100	33	2	8	2	4	1	16.6666666666667	-30	1	1	1	1	2	0	32	-70	10	4.5e-05	5.5e-05	0	0.035	-80	0	-115	0.00266666666666667	52	90.1	1073.2	0.952	0.2	-73	-73	0.00024	2	8	130.5	10	50	3000	40	0.1	40	0.2	10000	1
hetero24seed9	candidateIDs_2,23,14,6,7,18,11,13,16,33,12,36,5,4,31,27,30,34,24,32,35,19,29,20	2	-73	100	33	2	8	2	4	2	16.6666666666667	-30	1	1	1	1	2	0	32	-70	10	4.5e-05	5.5e-05	0	0.035	-80	0	-115	0.004	52	90.1	1073.2	0.952	0.2	-73	-73	0.00024	2	8	130.5	10	50	3000	40	0.1	40	0.2	10000	1
hetero24seed9	candidateIDs_2,23,14,6,7,18,11,13,16,33,12,36,5,4,31,27,30,34,24,32,35,19,29,20	2	-73	100	33	2	8	2	4	3	16.6666666666667	-30	1	1	1	1	2	0	32	-70	10	4.5e-05	5.5e-05	0	0.035	-80	0	-115	0.00148	38.63	273.4	1022	0.775	0.2	-73	-73	0.00024	2	8	130.5	10	50	3000	40	0.1	40	0.2	10000	1
hetero24seed9	candidateIDs_2,23,14,6,7,18,11,13,16,33,12,36,5,4,31,27,30,34,24,32,35,19,29,20	2	-73	100	33	2	8	2	4	4	16.6666666666667	-30	1	1	1	1	2	0	32	-70	10	4.5e-05	5.5e-05	0	0.035	-80	0	-115	0.00105333333333333	39.88	65.8	2600	0.629	0.2	-73	-73	0.00024	2	8	130.5	10	50	3000	40	0.1	40	0.2	10000	1
hetero24seed10	candidateIDs_20,4,16,34,14,12,11,30,35,7,23,33,27,5,36,18,32,29,6,13,2,24,31,19	2	-73	100	33	2	8	2	4	1	16.6666666666667	-30	1	1	1	1	2	0	32	-70	10	4.5e-05	5.5e-05	0	0.035	-80	0	-115	0.00266666666666667	52	90.1	1073.2	0.952	0.2	-73	-73	0.00024	2	8	130.5	10	50	3000	40	0.1	40	0.2	10000	1
hetero24seed10	candidateIDs_20,4,16,34,14,12,11,30,35,7,23,33,27,5,36,18,32,29,6,13,2,24,31,19	2	-73	100	33	2	8	2	4	2	16.6666666666667	-30	1	1	1	1	2	0	32	-70	10	4.5e-05	5.5e-05	0	0.035	-80	0	-115	0.004	52	90.1	1073.2	0.952	0.2	-73	-73	0.00024	2	8	130.5	10	50	3000	40	0.1	40	0.2	10000	1
hetero24seed10	candidateIDs_20,4,16,34,14,12,11,30,35,7,23,33,27,5,36,18,32,29,6,13,2,24,31,19	2	-73	100	33	2	8	2	4	3	16.6666666666667	-30	1	1	1	1	2	0	32	-70	10	4.5e-05	5.5e-05	0	0.035	-80	0	-115	0.00148	38.63	273.4	1022	0.775	0.2	-73	-73	0.00024	2	8	130.5	10	50	3000	40	0.1	40	0.2	10000	1
hetero24seed10	candidateIDs_20,4,16,34,14,12,11,30,35,7,23,33,27,5,36,18,32,29,6,13,2,24,31,19	2	-73	100	33	2	8	2	4	4	16.6666666666667	-30	1	1	1	1	2	0	32	-70	10	4.5e-05	5.5e-05	0	0.035	-80	0	-115	0.00105333333333333	39.88	65.8	2600	0.629	0.2	-73	-73	0.00024	2	8	130.5	10	50	3000	40	0.1	40	0.2	10000	1
hetero24seed11	candidateIDs_12,4,29,19,30,32,24,2,31,36,35,7,5,11,13,27,6,18,33,34,16,23,20,14	2	-73	100	33	2	8	2	4	1	16.6666666666667	-30	1	1	1	1	2	0	32	-70	10	4.5e-05	5.5e-05	0	0.035	-80	0	-115	0.00266666666666667	52	90.1	1073.2	0.952	0.2	-73	-73	0.00024	2	8	130.5	10	50	3000	40	0.1	40	0.2	10000	1
hetero24seed11	candidateIDs_12,4,29,19,30,32,24,2,31,36,35,7,5,11,13,27,6,18,33,34,16,23,20,14	2	-73	100	33	2	8	2	4	2	16.6666666666667	-30	1	1	1	1	2	0	32	-70	10	4.5e-05	5.5e-05	0	0.035	-80	0	-115	0.004	52	90.1	1073.2	0.952	0.2	-73	-73	0.00024	2	8	130.5	10	50	3000	40	0.1	40	0.2	10000	1
hetero24seed11	candidateIDs_12,4,29,19,30,32,24,2,31,36,35,7,5,11,13,27,6,18,33,34,16,23,20,14	2	-73	100	33	2	8	2	4	3	16.6666666666667	-30	1	1	1	1	2	0	32	-70	10	4.5e-05	5.5e-05	0	0.035	-80	0	-115	0.00148	38.63	273.4	1022	0.775	0.2	-73	-73	0.00024	2	8	130.5	10	50	3000	40	0.1	40	0.2	10000	1
hetero24seed11	candidateIDs_12,4,29,19,30,32,24,2,31,36,35,7,5,11,13,27,6,18,33,34,16,23,20,14	2	-73	100	33	2	8	2	4	4	16.6666666666667	-30	1	1	1	1	2	0	32	-70	10	4.5e-05	5.5e-05	0	0.035	-80	0	-115	0.00105333333333333	39.88	65.8	2600	0.629	0.2	-73	-73	0.00024	2	8	130.5	10	50	3000	40	0.1	40	0.2	10000	1
hetero24seed12	candidateIDs_24,7,34,13,36,35,16,2,32,5,18,30,27,6,29,19,4,33,31,23,12,11,20,14	2	-73	100	33	2	8	2	4	1	16.6666666666667	-30	1	1	1	1	2	0	32	-70	10	4.5e-05	5.5e-05	0	0.035	-80	0	-115	0.00266666666666667	52	90.1	1073.2	0.952	0.2	-73	-73	0.00024	2	8	130.5	10	50	3000	40	0.1	40	0.2	10000	1
hetero24seed12	candidateIDs_24,7,34,13,36,35,16,2,32,5,18,30,27,6,29,19,4,33,31,23,12,11,20,14	2	-73	100	33	2	8	2	4	2	16.6666666666667	-30	1	1	1	1	2	0	32	-70	10	4.5e-05	5.5e-05	0	0.035	-80	0	-115	0.004	52	90.1	1073.2	0.952	0.2	-73	-73	0.00024	2	8	130.5	10	50	3000	40	0.1	40	0.2	10000	1
hetero24seed12	candidateIDs_24,7,34,13,36,35,16,2,32,5,18,30,27,6,29,19,4,33,31,23,12,11,20,14	2	-73	100	33	2	8	2	4	3	16.6666666666667	-30	1	1	1	1	2	0	32	-70	10	4.5e-05	5.5e-05	0	0.035	-80	0	-115	0.00148	38.63	273.4	1022	0.775	0.2	-73	-73	0.00024	2	8	130.5	10	50	3000	40	0.1	40	0.2	10000	1
hetero24seed12	candidateIDs_24,7,34,13,36,35,16,2,32,5,18,30,27,6,29,19,4,33,31,23,12,11,20,14	2	-73	100	33	2	8	2	4	4	16.6666666666667	-30	1	1	1	1	2	0	32	-70	10	4.5e-05	5.5e-05	0	0.035	-80	0	-115	0.00105333333333333	39.88	65.8	2600	0.629	0.2	-73	-73	0.00024	2	8	130.5	10	50	3000	40	0.1	40	0.2	10000	1
hetero24seed13	candidateIDs_31,18,20,34,4,29,19,35,30,32,24,11,12,14,27,16,13,2,5,23,36,33,6,7	2	-73	100	33	2	8	2	4	1	16.6666666666667	-30	1	1	1	1	2	0	32	-70	10	4.5e-05	5.5e-05	0	0.035	-80	0	-115	0.00266666666666667	52	90.1	1073.2	0.952	0.2	-73	-73	0.00024	2	8	130.5	10	50	3000	40	0.1	40	0.2	10000	1
hetero24seed13	candidateIDs_31,18,20,34,4,29,19,35,30,32,24,11,12,14,27,16,13,2,5,23,36,33,6,7	2	-73	100	33	2	8	2	4	2	16.6666666666667	-30	1	1	1	1	2	0	32	-70	10	4.5e-05	5.5e-05	0	0.035	-80	0	-115	0.004	52	90.1	1073.2	0.952	0.2	-73	-73	0.00024	2	8	130.5	10	50	3000	40	0.1	40	0.2	10000	1
hetero24seed13	candidateIDs_31,18,20,34,4,29,19,35,30,32,24,11,12,14,27,16,13,2,5,23,36,33,6,7	2	-73	100	33	2	8	2	4	3	16.6666666666667	-30	1	1	1	1	2	0	32	-70	10	4.5e-05	5.5e-05	0	0.035	-80	0	-115	0.00148	38.63	273.4	1022	0.775	0.2	-73	-73	0.00024	2	8	130.5	10	50	3000	40	0.1	40	0.2	10000	1
hetero24seed13	candidateIDs_31,18,20,34,4,29,19,35,30,32,24,11,12,14,27,16,13,2,5,23,36,33,6,7	2	-73	100	33	2	8	2	4	4	16.6666666666667	-30	1	1	1	1	2	0	32	-70	10	4.5e-05	5.5e-05	0	0.035	-80	0	-115	0.00105333333333333	39.88	65.8	2600	0.629	0.2	-73	-73	0.00024	2	8	130.5	10	50	3000	40	0.1	40	0.2	10000	1
hetero24seed14	candidateIDs_23,6,34,27,16,35,7,13,19,30,36,12,2,20,14,24,31,32,4,18,5,33,29,11	2	-73	100	33	2	8	2	4	1	16.6666666666667	-30	1	1	1	1	2	0	32	-70	10	4.5e-05	5.5e-05	0	0.035	-80	0	-115	0.00266666666666667	52	90.1	1073.2	0.952	0.2	-73	-73	0.00024	2	8	130.5	10	50	3000	40	0.1	40	0.2	10000	1
hetero24seed14	candidateIDs_23,6,34,27,16,35,7,13,19,30,36,12,2,20,14,24,31,32,4,18,5,33,29,11	2	-73	100	33	2	8	2	4	2	16.6666666666667	-30	1	1	1	1	2	0	32	-70	10	4.5e-05	5.5e-05	0	0.035	-80	0	-115	0.004	52	90.1	1073.2	0.952	0.2	-73	-73	0.00024	2	8	130.5	10	50	3000	40	0.1	40	0.2	10000	1
hetero24seed14	candidateIDs_23,6,34,27,16,35,7,13,19,30,36,12,2,20,14,24,31,32,4,18,5,33,29,11	2	-73	100	33	2	8	2	4	3	16.6666666666667	-30	1	1	1	1	2	0	32	-70	10	4.5e-05	5.5e-05	0	0.035	-80	0	-115	0.00148	38.63	273.4	1022	0.775	0.2	-73	-73	0.00024	2	8	130.5	10	50	3000	40	0.1	40	0.2	10000	1
hetero24seed14	candidateIDs_23,6,34,27,16,35,7,13,19,30,36,12,2,20,14,24,31,32,4,18,5,33,29,11	2	-73	100	33	2	8	2	4	4	16.6666666666667	-30	1	1	1	1	2	0	32	-70	10	4.5e-05	5.5e-05	0	0.035	-80	0	-115	0.00105333333333333	39.88	65.8	2600	0.629	0.2	-73	-73	0.00024	2	8	130.5	10	50	3000	40	0.1	40	0.2	10000	1
hetero24seed15	candidateIDs_31,30,5,14,29,4,32,27,16,19,7,13,12,6,34,36,11,20,35,24,2,23,18,33	2	-73	100	33	2	8	2	4	1	16.6666666666667	-30	1	1	1	1	2	0	32	-70	10	4.5e-05	5.5e-05	0	0.035	-80	0	-115	0.00266666666666667	52	90.1	1073.2	0.952	0.2	-73	-73	0.00024	2	8	130.5	10	50	3000	40	0.1	40	0.2	10000	1
hetero24seed15	candidateIDs_31,30,5,14,29,4,32,27,16,19,7,13,12,6,34,36,11,20,35,24,2,23,18,33	2	-73	100	33	2	8	2	4	2	16.6666666666667	-30	1	1	1	1	2	0	32	-70	10	4.5e-05	5.5e-05	0	0.035	-80	0	-115	0.004	52	90.1	1073.2	0.952	0.2	-73	-73	0.00024	2	8	130.5	10	50	3000	40	0.1	40	0.2	10000	1
hetero24seed15	candidateIDs_31,30,5,14,29,4,32,27,16,19,7,13,12,6,34,36,11,20,35,24,2,23,18,33	2	-73	100	33	2	8	2	4	3	16.6666666666667	-30	1	1	1	1	2	0	32	-70	10	4.5e-05	5.5e-05	0	0.035	-80	0	-115	0.00148	38.63	273.4	1022	0.775	0.2	-73	-73	0.00024	2	8	130.5	10	50	3000	40	0.1	40	0.2	10000	1
hetero24seed15	candidateIDs_31,30,5,14,29,4,32,27,16,19,7,13,12,6,34,36,11,20,35,24,2,23,18,33	2	-73	100	33	2	8	2	4	4	16.6666666666667	-30	1	1	1	1	2	0	32	-70	10	4.5e-05	5.5e-05	0	0.035	-80	0	-115	0.00105333333333333	39.88	65.8	2600	0.629	0.2	-73	-73	0.00024	2	8	130.5	10	50	3000	40	0.1	40	0.2	10000	1
hetero24seed16	candidateIDs_6,14,19,33,23,13,31,11,2,24,27,7,32,30,36,4,5,18,35,12,29,20,34,16	2	-73	100	33	2	8	2	4	1	16.6666666666667	-30	1	1	1	1	2	0	32	-70	10	4.5e-05	5.5e-05	0	0.035	-80	0	-115	0.00266666666666667	52	90.1	1073.2	0.952	0.2	-73	-73	0.00024	2	8	130.5	10	50	3000	40	0.1	40	0.2	10000	1
hetero24seed16	candidateIDs_6,14,19,33,23,13,31,11,2,24,27,7,32,30,36,4,5,18,35,12,29,20,34,16	2	-73	100	33	2	8	2	4	2	16.6666666666667	-30	1	1	1	1	2	0	32	-70	10	4.5e-05	5.5e-05	0	0.035	-80	0	-115	0.004	52	90.1	1073.2	0.952	0.2	-73	-73	0.00024	2	8	130.5	10	50	3000	40	0.1	40	0.2	10000	1
hetero24seed16	candidateIDs_6,14,19,33,23,13,31,11,2,24,27,7,32,30,36,4,5,18,35,12,29,20,34,16	2	-73	100	33	2	8	2	4	3	16.6666666666667	-30	1	1	1	1	2	0	32	-70	10	4.5e-05	5.5e-05	0	0.035	-80	0	-115	0.00148	38.63	273.4	1022	0.775	0.2	-73	-73	0.00024	2	8	130.5	10	50	3000	40	0.1	40	0.2	10000	1
hetero24seed16	candidateIDs_6,14,19,33,23,13,31,11,2,24,27,7,32,30,36,4,5,18,35,12,29,20,34,16	2	-73	100	33	2	8	2	4	4	16.6666666666667	-30	1	1	1	1	2	0	32	-70	10	4.5e-05	5.5e-05	0	0.035	-80	0	-115	0.00105333333333333	39.88	65.8	2600	0.629	0.2	-73	-73	0.00024	2	8	130.5	10	50	3000	40	0.1	40	0.2	10000	1
hetero24seed17	candidateIDs_14,24,19,6,5,32,2,33,16,35,31,4,29,34,13,30,12,27,11,7,36,20,23,18	2	-73	100	33	2	8	2	4	1	16.6666666666667	-30	1	1	1	1	2	0	32	-70	10	4.5e-05	5.5e-05	0	0.035	-80	0	-115	0.00266666666666667	52	90.1	1073.2	0.952	0.2	-73	-73	0.00024	2	8	130.5	10	50	3000	40	0.1	40	0.2	10000	1
hetero24seed17	candidateIDs_14,24,19,6,5,32,2,33,16,35,31,4,29,34,13,30,12,27,11,7,36,20,23,18	2	-73	100	33	2	8	2	4	2	16.6666666666667	-30	1	1	1	1	2	0	32	-70	10	4.5e-05	5.5e-05	0	0.035	-80	0	-115	0.004	52	90.1	1073.2	0.952	0.2	-73	-73	0.00024	2	8	130.5	10	50	3000	40	0.1	40	0.2	10000	1
hetero24seed17	candidateIDs_14,24,19,6,5,32,2,33,16,35,31,4,29,34,13,30,12,27,11,7,36,20,23,18	2	-73	100	33	2	8	2	4	3	16.6666666666667	-30	1	1	1	1	2	0	32	-70	10	4.5e-05	5.5e-05	0	0.035	-80	0	-115	0.00148	38.63	273.4	1022	0.775	0.2	-73	-73	0.00024	2	8	130.5	10	50	3000	40	0.1	40	0.2	10000	1
hetero24seed17	candidateIDs_14,24,19,6,5,32,2,33,16,35,31,4,29,34,13,30,12,27,11,7,36,20,23,18	2	-73	100	33	2	8	2	4	4	16.6666666666667	-30	1	1	1	1	2	0	32	-70	10	4.5e-05	5.5e-05	0	0.035	-80	0	-115	0.00105333333333333	39.88	65.8	2600	0.629	0.2	-73	-73	0.00024	2	8	130.5	10	50	3000	40	0.1	40	0.2	10000	1
hetero24seed18	candidateIDs_23,16,24,6,31,14,27,34,4,18,2,32,12,29,33,20,11,35,36,19,7,30,5,13	2	-73	100	33	2	8	2	4	1	16.6666666666667	-30	1	1	1	1	2	0	32	-70	10	4.5e-05	5.5e-05	0	0.035	-80	0	-115	0.00266666666666667	52	90.1	1073.2	0.952	0.2	-73	-73	0.00024	2	8	130.5	10	50	3000	40	0.1	40	0.2	10000	1
hetero24seed18	candidateIDs_23,16,24,6,31,14,27,34,4,18,2,32,12,29,33,20,11,35,36,19,7,30,5,13	2	-73	100	33	2	8	2	4	2	16.6666666666667	-30	1	1	1	1	2	0	32	-70	10	4.5e-05	5.5e-05	0	0.035	-80	0	-115	0.004	52	90.1	1073.2	0.952	0.2	-73	-73	0.00024	2	8	130.5	10	50	3000	40	0.1	40	0.2	10000	1
hetero24seed18	candidateIDs_23,16,24,6,31,14,27,34,4,18,2,32,12,29,33,20,11,35,36,19,7,30,5,13	2	-73	100	33	2	8	2	4	3	16.6666666666667	-30	1	1	1	1	2	0	32	-70	10	4.5e-05	5.5e-05	0	0.035	-80	0	-115	0.00148	38.63	273.4	1022	0.775	0.2	-73	-73	0.00024	2	8	130.5	10	50	3000	40	0.1	40	0.2	10000	1
hetero24seed18	candidateIDs_23,16,24,6,31,14,27,34,4,18,2,32,12,29,33,20,11,35,36,19,7,30,5,13	2	-73	100	33	2	8	2	4	4	16.6666666666667	-30	1	1	1	1	2	0	32	-70	10	4.5e-05	5.5e-05	0	0.035	-80	0	-115	0.00105333333333333	39.88	65.8	2600	0.629	0.2	-73	-73	0.00024	2	8	130.5	10	50	3000	40	0.1	40	0.2	10000	1
hetero24seed19	candidateIDs_11,2,24,6,29,18,23,5,7,33,31,27,30,20,19,36,16,12,32,4,35,13,34,14	2	-73	100	33	2	8	2	4	1	16.6666666666667	-30	1	1	1	1	2	0	32	-70	10	4.5e-05	5.5e-05	0	0.035	-80	0	-115	0.00266666666666667	52	90.1	1073.2	0.952	0.2	-73	-73	0.00024	2	8	130.5	10	50	3000	40	0.1	40	0.2	10000	1
hetero24seed19	candidateIDs_11,2,24,6,29,18,23,5,7,33,31,27,30,20,19,36,16,12,32,4,35,13,34,14	2	-73	100	33	2	8	2	4	2	16.6666666666667	-30	1	1	1	1	2	0	32	-70	10	4.5e-05	5.5e-05	0	0.035	-80	0	-115	0.004	52	90.1	1073.2	0.952	0.2	-73	-73	0.00024	2	8	130.5	10	50	3000	40	0.1	40	0.2	10000	1
hetero24seed19	candidateIDs_11,2,24,6,29,18,23,5,7,33,31,27,30,20,19,36,16,12,32,4,35,13,34,14	2	-73	100	33	2	8	2	4	3	16.6666666666667	-30	1	1	1	1	2	0	32	-70	10	4.5e-05	5.5e-05	0	0.035	-80	0	-115	0.00148	38.63	273.4	1022	0.775	0.2	-73	-73	0.00024	2	8	130.5	10	50	3000	40	0.1	40	0.2	10000	1
hetero24seed19	candidateIDs_11,2,24,6,29,18,23,5,7,33,31,27,30,20,19,36,16,12,32,4,35,13,34,14	2	-73	100	33	2	8	2	4	4	16.6666666666667	-30	1	1	1	1	2	0	32	-70	10	4.5e-05	5.5e-05	0	0.035	-80	0	-115	0.00105333333333333	39.88	65.8	2600	0.629	0.2	-73	-73	0.00024	2	8	130.5	10	50	3000	40	0.1	40	0.2	10000	1
hetero24seed20	candidateIDs_7,27,29,36,16,31,32,18,12,13,35,2,14,11,19,30,24,20,6,23,33,5,4,34	2	-73	100	33	2	8	2	4	1	16.6666666666667	-30	1	1	1	1	2	0	32	-70	10	4.5e-05	5.5e-05	0	0.035	-80	0	-115	0.00266666666666667	52	90.1	1073.2	0.952	0.2	-73	-73	0.00024	2	8	130.5	10	50	3000	40	0.1	40	0.2	10000	1
hetero24seed20	candidateIDs_7,27,29,36,16,31,32,18,12,13,35,2,14,11,19,30,24,20,6,23,33,5,4,34	2	-73	100	33	2	8	2	4	2	16.6666666666667	-30	1	1	1	1	2	0	32	-70	10	4.5e-05	5.5e-05	0	0.035	-80	0	-115	0.004	52	90.1	1073.2	0.952	0.2	-73	-73	0.00024	2	8	130.5	10	50	3000	40	0.1	40	0.2	10000	1
hetero24seed20	candidateIDs_7,27,29,36,16,31,32,18,12,13,35,2,14,11,19,30,24,20,6,23,33,5,4,34	2	-73	100	33	2	8	2	4	3	16.6666666666667	-30	1	1	1	1	2	0	32	-70	10	4.5e-05	5.5e-05	0	0.035	-80	0	-115	0.00148	38.63	273.4	1022	0.775	0.2	-73	-73	0.00024	2	8	130.5	10	50	3000	40	0.1	40	0.2	10000	1
hetero24seed20	candidateIDs_7,27,29,36,16,31,32,18,12,13,35,2,14,11,19,30,24,20,6,23,33,5,4,34	2	-73	100	33	2	8	2	4	4	16.6666666666667	-30	1	1	1	1	2	0	32	-70	10	4.5e-05	5.5e-05	0	0.035	-80	0	-115	0.00105333333333333	39.88	65.8	2600	0.629	0.2	-73	-73	0.00024	2	8	130.5	10	50	3000	40	0.1	40	0.2	10000	1
hetero24seed21	candidateIDs_6,2,11,18,20,23,7,35,4,12,14,32,33,24,16,13,34,5,29,31,36,27,19,30	2	-73	100	33	2	8	2	4	1	16.6666666666667	-30	1	1	1	1	2	0	32	-70	10	4.5e-05	5.5e-05	0	0.035	-80	0	-115	0.00266666666666667	52	90.1	1073.2	0.952	0.2	-73	-73	0.00024	2	8	130.5	10	50	3000	40	0.1	40	0.2	10000	1
hetero24seed21	candidateIDs_6,2,11,18,20,23,7,35,4,12,14,32,33,24,16,13,34,5,29,31,36,27,19,30	2	-73	100	33	2	8	2	4	2	16.6666666666667	-30	1	1	1	1	2	0	32	-70	10	4.5e-05	5.5e-05	0	0.035	-80	0	-115	0.004	52	90.1	1073.2	0.952	0.2	-73	-73	0.00024	2	8	130.5	10	50	3000	40	0.1	40	0.2	10000	1
hetero24seed21	candidateIDs_6,2,11,18,20,23,7,35,4,12,14,32,33,24,16,13,34,5,29,31,36,27,19,30	2	-73	100	33	2	8	2	4	3	16.6666666666667	-30	1	1	1	1	2	0	32	-70	10	4.5e-05	5.5e-05	0	0.035	-80	0	-115	0.00148	38.63	273.4	1022	0.775	0.2	-73	-73	0.00024	2	8	130.5	10	50	3000	40	0.1	40	0.2	10000	1
hetero24seed21	candidateIDs_6,2,11,18,20,23,7,35,4,12,14,32,33,24,16,13,34,5,29,31,36,27,19,30	2	-73	100	33	2	8	2	4	4	16.6666666666667	-30	1	1	1	1	2	0	32	-70	10	4.5e-05	5.5e-05	0	0.035	-80	0	-115	0.00105333333333333	39.88	65.8	2600	0.629	0.2	-73	-73	0.00024	2	8	130.5	10	50	3000	40	0.1	40	0.2	10000	1
hetero24seed22	candidateIDs_27,18,7,24,2,14,12,32,11,35,5,4,19,36,34,13,31,23,33,29,16,20,6,30	2	-73	100	33	2	8	2	4	1	16.6666666666667	-30	1	1	1	1	2	0	32	-70	10	4.5e-05	5.5e-05	0	0.035	-80	0	-115	0.00266666666666667	52	90.1	1073.2	0.952	0.2	-73	-73	0.00024	2	8	130.5	10	50	3000	40	0.1	40	0.2	10000	1
hetero24seed22	candidateIDs_27,18,7,24,2,14,12,32,11,35,5,4,19,36,34,13,31,23,33,29,16,20,6,30	2	-73	100	33	2	8	2	4	2	16.6666666666667	-30	1	1	1	1	2	0	32	-70	10	4.5e-05	5.5e-05	0	0.035	-80	0	-115	0.004	52	90.1	1073.2	0.952	0.2	-73	-73	0.00024	2	8	130.5	10	50	3000	40	0.1	40	0.2	10000	1
hetero24seed22	candidateIDs_27,18,7,24,2,14,12,32,11,35,5,4,19,36,34,13,31,23,33,29,16,20,6,30	2	-73	100	33	2	8	2	4	3	16.6666666666667	-30	1	1	1	1	2	0	32	-70	10	4.5e-05	5.5e-05	0	0.035	-80	0	-115	0.00148	38.63	273.4	1022	0.775	0.2	-73	-73	0.00024	2	8	130.5	10	50	3000	40	0.1	40	0.2	10000	1
hetero24seed22	candidateIDs_27,18,7,24,2,14,12,32,11,35,5,4,19,36,34,13,31,23,33,29,16,20,6,30	2	-73	100	33	2	8	2	4	4	16.6666666666667	-30	1	1	1	1	2	0	32	-70	10	4.5e-05	5.5e-05	0	0.035	-80	0	-115	0.00105333333333333	39.88	65.8	2600	0.629	0.2	-73	-73	0.00024	2	8	130.5	10	50	3000	40	0.1	40	0.2	10000	1
hetero24seed23	candidateIDs_36,18,30,35,12,7,6,32,31,23,13,16,2,24,14,34,11,5,33,29,19,20,4,27	2	-73	100	33	2	8	2	4	1	16.6666666666667	-30	1	1	1	1	2	0	32	-70	10	4.5e-05	5.5e-05	0	0.035	-80	0	-115	0.00266666666666667	52	90.1	1073.2	0.952	0.2	-73	-73	0.00024	2	8	130.5	10	50	3000	40	0.1	40	0.2	10000	1
hetero24seed23	candidateIDs_36,18,30,35,12,7,6,32,31,23,13,16,2,24,14,34,11,5,33,29,19,20,4,27	2	-73	100	33	2	8	2	4	2	16.6666666666667	-30	1	1	1	1	2	0	32	-70	10	4.5e-05	5.5e-05	0	0.035	-80	0	-115	0.004	52	90.1	1073.2	0.952	0.2	-73	-73	0.00024	2	8	130.5	10	50	3000	40	0.1	40	0.2	10000	1
hetero24seed23	candidateIDs_36,18,30,35,12,7,6,32,31,23,13,16,2,24,14,34,11,5,33,29,19,20,4,27	2	-73	100	33	2	8	2	4	3	16.6666666666667	-30	1	1	1	1	2	0	32	-70	10	4.5e-05	5.5e-05	0	0.035	-80	0	-115	0.00148	38.63	273.4	1022	0.775	0.2	-73	-73	0.00024	2	8	130.5	10	50	3000	40	0.1	40	0.2	10000	1
hetero24seed23	candidateIDs_36,18,30,35,12,7,6,32,31,23,13,16,2,24,14,34,11,5,33,29,19,20,4,27	2	-73	100	33	2	8	2	4	4	16.6666666666667	-30	1	1	1	1	2	0	32	-70	10	4.5e-05	5.5e-05	0	0.035	-80	0	-115	0.00105333333333333	39.88	65.8	2600	0.629	0.2	-73	-73	0.00024	2	8	130.5	10	50	3000	40	0.1	40	0.2	10000	1
hetero24seed0	candidateIDs_34,11,5,27,18,12,29,23,13,7,33,31,24,2,35,4,6,30,36,20,14,32,16,19	20	-71	100	33	2	8	2	4	1	16.6666666666667	-30	1	1	1	1	2	0	32	-70	10	4.5e-05	5.5e-05	0	0.035	-80	0	-115	0.00266666666666667	52	90.1	1073.2	0.952	0.2	-71	-71	0.00024	2	8	130.5	10	50	3000	40	0.1	40	0.2	10000	1
hetero24seed0	candidateIDs_34,11,5,27,18,12,29,23,13,7,33,31,24,2,35,4,6,30,36,20,14,32,16,19	20	-71	100	33	2	8	2	4	2	16.6666666666667	-30	1	1	1	1	2	0	32	-70	10	4.5e-05	5.5e-05	0	0.035	-80	0	-115	0.004	52	90.1	1073.2	0.952	0.2	-71	-71	0.00024	2	8	130.5	10	50	3000	40	0.1	40	0.2	10000	1
hetero24seed0	candidateIDs_34,11,5,27,18,12,29,23,13,7,33,31,24,2,35,4,6,30,36,20,14,32,16,19	20	-71	100	33	2	8	2	4	3	16.6666666666667	-30	1	1	1	1	2	0	32	-70	10	4.5e-05	5.5e-05	0	0.035	-80	0	-115	0.00148	38.63	273.4	1022	0.775	0.2	-71	-71	0.00024	2	8	130.5	10	50	3000	40	0.1	40	0.2	10000	1
hetero24seed0	candidateIDs_34,11,5,27,18,12,29,23,13,7,33,31,24,2,35,4,6,30,36,20,14,32,16,19	20	-71	100	33	2	8	2	4	4	16.6666666666667	-30	1	1	1	1	2	0	32	-70	10	4.5e-05	5.5e-05	0	0.035	-80	0	-115	0.00105333333333333	39.88	65.8	2600	0.629	0.2	-71	-71	0.00024	2	8	130.5	10	50	3000	40	0.1	40	0.2	10000	1
hetero24seed1	candidateIDs_5,24,11,31,7,12,32,20,6,35,13,14,2,29,18,16,30,27,19,36,4,33,23,34	20	-71	100	33	2	8	2	4	1	16.6666666666667	-30	1	1	1	1	2	0	32	-70	10	4.5e-05	5.5e-05	0	0.035	-80	0	-115	0.00266666666666667	52	90.1	1073.2	0.952	0.2	-71	-71	0.00024	2	8	130.5	10	50	3000	40	0.1	40	0.2	10000	1
hetero24seed1	candidateIDs_5,24,11,31,7,12,32,20,6,35,13,14,2,29,18,16,30,27,19,36,4,33,23,34	20	-71	100	33	2	8	2	4	2	16.6666666666667	-30	1	1	1	1	2	0	32	-70	10	4.5e-05	5.5e-05	0	0.035	-80	0	-115	0.004	52	90.1	1073.2	0.952	0.2	-71	-71	0.00024	2	8	130.5	10	50	3000	40	0.1	40	0.2	10000	1
hetero24seed1	candidateIDs_5,24,11,31,7,12,32,20,6,35,13,14,2,29,18,16,30,27,19,36,4,33,23,34	20	-71	100	33	2	8	2	4	3	16.6666666666667	-30	1	1	1	1	2	0	32	-70	10	4.5e-05	5.5e-05	0	0.035	-80	0	-115	0.00148	38.63	273.4	1022	0.775	0.2	-71	-71	0.00024	2	8	130.5	10	50	3000	40	0.1	40	0.2	10000	1
hetero24seed1	candidateIDs_5,24,11,31,7,12,32,20,6,35,13,14,2,29,18,16,30,27,19,36,4,33,23,34	20	-71	100	33	2	8	2	4	4	16.6666666666667	-30	1	1	1	1	2	0	32	-70	10	4.5e-05	5.5e-05	0	0.035	-80	0	-115	0.00105333333333333	39.88	65.8	2600	0.629	0.2	-71	-71	0.00024	2	8	130.5	10	50	3000	40	0.1	40	0.2	10000	1
hetero24seed2	candidateIDs_4,34,32,36,20,24,12,16,14,11,7,35,6,2,30,33,23,19,5,13,18,27,31,29	20	-71	100	33	2	8	2	4	1	16.6666666666667	-30	1	1	1	1	2	0	32	-70	10	4.5e-05	5.5e-05	0	0.035	-80	0	-115	0.00266666666666667	52	90.1	1073.2	0.952	0.2	-71	-71	0.00024	2	8	130.5	10	50	3000	40	0.1	40	0.2	10000	1
hetero24seed2	candidateIDs_4,34,32,36,20,24,12,16,14,11,7,35,6,2,30,33,23,19,5,13,18,27,31,29	20	-71	100	33	2	8	2	4	2	16.6666666666667	-30	1	1	1	1	2	0	32	-70	10	4.5e-05	5.5e-05	0	0.035	-80	0	-115	0.004	52	90.1	1073.2	0.952	0.2	-71	-71	0.00024	2	8	130.5	10	50	3000	40	0.1	40	0.2	10000	1
hetero24seed2	candidateIDs_4,34,32,36,20,24,12,16,14,11,7,35,6,2,30,33,23,19,5,13,18,27,31,29	20	-71	100	33	2	8	2	4	3	16.6666666666667	-30	1	1	1	1	2	0	32	-70	10	4.5e-05	5.5e-05	0	0.035	-80	0	-115	0.00148	38.63	273.4	1022	0.775	0.2	-71	-71	0.00024	2	8	130.5	10	50	3000	40	0.1	40	0.2	10000	1
hetero24seed2	candidateIDs_4,34,32,36,20,24,12,16,14,11,7,35,6,2,30,33,23,19,5,13,18,27,31,29	20	-71	100	33	2	8	2	4	4	16.6666666666667	-30	1	1	1	1	2	0	32	-70	10	4.5e-05	5.5e-05	0	0.035	-80	0	-115	0.00105333333333333	39.88	65.8	2600	0.629	0.2	-71	-71	0.00024	2	8	130.5	10	50	3000	40	0.1	40	0.2	10000	1
hetero24seed3	candidateIDs_29,18,14,12,36,13,31,23,33,5,32,35,16,19,6,2,30,27,20,24,34,4,7,11	20	-71	100	33	2	8	2	4	1	16.6666666666667	-30	1	1	1	1	2	0	32	-70	10	4.5e-05	5.5e-05	0	0.035	-80	0	-115	0.00266666666666667	52	90.1	1073.2	0.952	0.2	-71	-71	0.00024	2	8	130.5	10	50	3000	40	0.1	40	0.2	10000	1
hetero24seed3	candidateIDs_29,18,14,12,36,13,31,23,33,5,32,35,16,19,6,2,30,27,20,24,34,4,7,11	20	-71	100	33	2	8	2	4	2	16.6666666666667	-30	1	1	1	1	2	0	32	-70	10	4.5e-05	5.5e-05	0	0.035	-80	0	-115	0.004	52	90.1	1073.2	0.952	0.2	-71	-71	0.00024	2	8	130.5	10	50	3000	40	0.1	40	0.2	10000	1
hetero24seed3	candidateIDs_29,18,14,12,36,13,31,23,33,5,32,35,16,19,6,2,30,27,20,24,34,4,7,11	20	-71	100	33	2	8	2	4	3	16.6666666666667	-30	1	1	1	1	2	0	32	-70	10	4.5e-05	5.5e-05	0	0.035	-80	0	-115	0.00148	38.63	273.4	1022	0.775	0.2	-71	-71	0.00024	2	8	130.5	10	50	3000	40	0.1	40	0.2	10000	1
hetero24seed3	candidateIDs_29,18,14,12,36,13,31,23,33,5,32,35,16,19,6,2,30,27,20,24,34,4,7,11	20	-71	100	33	2	8	2	4	4	16.6666666666667	-30	1	1	1	1	2	0	32	-70	10	4.5e-05	5.5e-05	0	0.035	-80	0	-115	0.00105333333333333	39.88	65.8	2600	0.629	0.2	-71	-71	0.00024	2	8	130.5	10	50	3000	40	0.1	40	0.2	10000	1
hetero24seed4	candidateIDs_13,29,31,24,19,11,14,30,16,33,4,27,7,6,18,35,20,36,34,32,2,5,12,23	20	-71	100	33	2	8	2	4	1	16.6666666666667	-30	1	1	1	1	2	0	32	-70	10	4.5e-05	5.5e-05	0	0.035	-80	0	-115	0.00266666666666667	52	90.1	1073.2	0.952	0.2	-71	-71	0.00024	2	8	130.5	10	50	3000	40	0.1	40	0.2	10000	1
hetero24seed4	candidateIDs_13,29,31,24,19,11,14,30,16,33,4,27,7,6,18,35,20,36,34,32,2,5,12,23	20	-71	100	33	2	8	2	4	2	16.6666666666667	-30	1	1	1	1	2	0	32	-70	10	4.5e-05	5.5e-05	0	0.035	-80	0	-115	0.004	52	90.1	1073.2	0.952	0.2	-71	-71	0.00024	2	8	130.5	10	50	3000	40	0.1	40	0.2	10000	1
hetero24seed4	candidateIDs_13,29,31,24,19,11,14,30,16,33,4,27,7,6,18,35,20,36,34,32,2,5,12,23	20	-71	100	33	2	8	2	4	3	16.6666666666667	-30	1	1	1	1	2	0	32	-70	10	4.5e-05	5.5e-05	0	0.035	-80	0	-115	0.00148	38.63	273.4	1022	0.775	0.2	-71	-71	0.00024	2	8	130.5	10	50	3000	40	0.1	40	0.2	10000	1
hetero24seed4	candidateIDs_13,29,31,24,19,11,14,30,16,33,4,27,7,6,18,35,20,36,34,32,2,5,12,23	20	-71	100	33	2	8	2	4	4	16.6666666666667	-30	1	1	1	1	2	0	32	-70	10	4.5e-05	5.5e-05	0	0.035	-80	0	-115	0.00105333333333333	39.88	65.8	2600	0.629	0.2	-71	-71	0.00024	2	8	130.5	10	50	3000	40	0.1	40	0.2	10000	1
hetero24seed5	candidateIDs_18,23,16,5,2,36,34,27,35,30,14,29,20,7,13,32,33,11,31,19,12,4,24,6	20	-71	100	33	2	8	2	4	1	16.6666666666667	-30	1	1	1	1	2	0	32	-70	10	4.5e-05	5.5e-05	0	0.035	-80	0	-115	0.00266666666666667	52	90.1	1073.2	0.952	0.2	-71	-71	0.00024	2	8	130.5	10	50	3000	40	0.1	40	0.2	10000	1
hetero24seed5	candidateIDs_18,23,16,5,2,36,34,27,35,30,14,29,20,7,13,32,33,11,31,19,12,4,24,6	20	-71	100	33	2	8	2	4	2	16.6666666666667	-30	1	1	1	1	2	0	32	-70	10	4.5e-05	5.5e-05	0	0.035	-80	0	-115	0.004	52	90.1	1073.2	0.952	0.2	-71	-71	0.00024	2	8	130.5	10	50	3000	40	0.1	40	0.2	10000	1
hetero24seed5	candidateIDs_18,23,16,5,2,36,34,27,35,30,14,29,20,7,13,32,33,11,31,19,12,4,24,6	20	-71	100	33	2	8	2	4	3	16.6666666666667	-30	1	1	1	1	2	0	32	-70	10	4.5e-05	5.5e-05	0	0.035	-80	0	-115	0.00148	38.63	273.4	1022	0.775	0.2	-71	-71	0.00024	2	8	130.5	10	50	3000	40	0.1	40	0.2	10000	1
hetero24seed5	candidateIDs_18,23,16,5,2,36,34,27,35,30,14,29,20,7,13,32,33,11,31,19,12,4,24,6	20	-71	100	33	2	8	2	4	4	16.6666666666667	-30	1	1	1	1	2	0	32	-70	10	4.5e-05	5.5e-05	0	0.035	-80	0	-115	0.00105333333333333	39.88	65.8	2600	0.629	0.2	-71	-71	0.00024	2	8	130.5	10	50	3000	40	0.1	40	0.2	10000	1
hetero24seed6	candidateIDs_6,33,7,4,14,30,13,18,20,12,23,11,16,24,34,19,36,35,29,5,32,31,2,27	20	-71	100	33	2	8	2	4	1	16.6666666666667	-30	1	1	1	1	2	0	32	-70	10	4.5e-05	5.5e-05	0	0.035	-80	0	-115	0.00266666666666667	52	90.1	1073.2	0.952	0.2	-71	-71	0.00024	2	8	130.5	10	50	3000	40	0.1	40	0.2	10000	1
hetero24seed6	candidateIDs_6,33,7,4,14,30,13,18,20,12,23,11,16,24,34,19,36,35,29,5,32,31,2,27	20	-71	100	33	2	8	2	4	2	16.6666666666667	-30	1	1	1	1	2	0	32	-70	10	4.5e-05	5.5e-05	0	0.035	-80	0	-115	0.004	52	90.1	1073.2	0.952	0.2	-71	-71	0.00024	2	8	130.5	10	50	3000	40	0.1	40	0.2	10000	1
hetero24seed6	candidateIDs_6,33,7,4,14,30,13,18,20,12,23,11,16,24,34,19,36,35,29,5,32,31,2,27	20	-71	100	33	2	8	2	4	3	16.6666666666667	-30	1	1	1	1	2	0	32	-70	10	4.5e-05	5.5e-05	0	0.035	-80	0	-115	0.00148	38.63	273.4	1022	0.775	0.2	-71	-71	0.00024	2	8	130.5	10	50	3000	40	0.1	40	0.2	10000	1
hetero24seed6	candidateIDs_6,33,7,4,14,30,13,18,20,12,23,11,16,24,34,19,36,35,29,5,32,31,2,27	20	-71	100	33	2	8	2	4	4	16.6666666666667	-30	1	1	1	1	2	0	32	-70	10	4.5e-05	5.5e-05	0	0.035	-80	0	-115	0.00105333333333333	39.88	65.8	2600	0.629	0.2	-71	-71	0.00024	2	8	130.5	10	50	3000	40	0.1	40	0.2	10000	1
hetero24seed7	candidateIDs_32,23,13,2,29,35,14,24,20,5,30,16,12,11,36,33,18,6,4,19,27,31,34,7	20	-71	100	33	2	8	2	4	1	16.6666666666667	-30	1	1	1	1	2	0	32	-70	10	4.5e-05	5.5e-05	0	0.035	-80	0	-115	0.00266666666666667	52	90.1	1073.2	0.952	0.2	-71	-71	0.00024	2	8	130.5	10	50	3000	40	0.1	40	0.2	10000	1
hetero24seed7	candidateIDs_32,23,13,2,29,35,14,24,20,5,30,16,12,11,36,33,18,6,4,19,27,31,34,7	20	-71	100	33	2	8	2	4	2	16.6666666666667	-30	1	1	1	1	2	0	32	-70	10	4.5e-05	5.5e-05	0	0.035	-80	0	-115	0.004	52	90.1	1073.2	0.952	0.2	-71	-71	0.00024	2	8	130.5	10	50	3000	40	0.1	40	0.2	10000	1
hetero24seed7	candidateIDs_32,23,13,2,29,35,14,24,20,5,30,16,12,11,36,33,18,6,4,19,27,31,34,7	20	-71	100	33	2	8	2	4	3	16.6666666666667	-30	1	1	1	1	2	0	32	-70	10	4.5e-05	5.5e-05	0	0.035	-80	0	-115	0.00148	38.63	273.4	1022	0.775	0.2	-71	-71	0.00024	2	8	130.5	10	50	3000	40	0.1	40	0.2	10000	1
hetero24seed7	candidateIDs_32,23,13,2,29,35,14,24,20,5,30,16,12,11,36,33,18,6,4,19,27,31,34,7	20	-71	100	33	2	8	2	4	4	16.6666666666667	-30	1	1	1	1	2	0	32	-70	10	4.5e-05	5.5e-05	0	0.035	-80	0	-115	0.00105333333333333	39.88	65.8	2600	0.629	0.2	-71	-71	0.00024	2	8	130.5	10	50	3000	40	0.1	40	0.2	10000	1
hetero24seed8	candidateIDs_11,33,35,32,7,29,36,31,13,27,12,16,14,6,19,18,24,23,20,5,2,4,30,34	20	-71	100	33	2	8	2	4	1	16.6666666666667	-30	1	1	1	1	2	0	32	-70	10	4.5e-05	5.5e-05	0	0.035	-80	0	-115	0.00266666666666667	52	90.1	1073.2	0.952	0.2	-71	-71	0.00024	2	8	130.5	10	50	3000	40	0.1	40	0.2	10000	1
hetero24seed8	candidateIDs_11,33,35,32,7,29,36,31,13,27,12,16,14,6,19,18,24,23,20,5,2,4,30,34	20	-71	100	33	2	8	2	4	2	16.6666666666667	-30	1	1	1	1	2	0	32	-70	10	4.5e-05	5.5e-05	0	0.035	-80	0	-115	0.004	52	90.1	1073.2	0.952	0.2	-71	-71	0.00024	2	8	130.5	10	50	3000	40	0.1	40	0.2	10000	1
hetero24seed8	candidateIDs_11,33,35,32,7,29,36,31,13,27,12,16,14,6,19,18,24,23,20,5,2,4,30,34	20	-71	100	33	2	8	2	4	3	16.6666666666667	-30	1	1	1	1	2	0	32	-70	10	4.5e-05	5.5e-05	0	0.035	-80	0	-115	0.00148	38.63	273.4	1022	0.775	0.2	-71	-71	0.00024	2	8	130.5	10	50	3000	40	0.1	40	0.2	10000	1
hetero24seed8	candidateIDs_11,33,35,32,7,29,36,31,13,27,12,16,14,6,19,18,24,23,20,5,2,4,30,34	20	-71	100	33	2	8	2	4	4	16.6666666666667	-30	1	1	1	1	2	0	32	-70	10	4.5e-05	5.5e-05	0	0.035	-80	0	-115	0.00105333333333333	39.88	65.8	2600	0.629	0.2	-71	-71	0.00024	2	8	130.5	10	50	3000	40	0.1	40	0.2	10000	1
hetero24seed9	candidateIDs_2,23,14,6,7,18,11,13,16,33,12,36,5,4,31,27,30,34,24,32,35,19,29,20	20	-71	100	33	2	8	2	4	1	16.6666666666667	-30	1	1	1	1	2	0	32	-70	10	4.5e-05	5.5e-05	0	0.035	-80	0	-115	0.00266666666666667	52	90.1	1073.2	0.952	0.2	-71	-71	0.00024	2	8	130.5	10	50	3000	40	0.1	40	0.2	10000	1
hetero24seed9	candidateIDs_2,23,14,6,7,18,11,13,16,33,12,36,5,4,31,27,30,34,24,32,35,19,29,20	20	-71	100	33	2	8	2	4	2	16.6666666666667	-30	1	1	1	1	2	0	32	-70	10	4.5e-05	5.5e-05	0	0.035	-80	0	-115	0.004	52	90.1	1073.2	0.952	0.2	-71	-71	0.00024	2	8	130.5	10	50	3000	40	0.1	40	0.2	10000	1
hetero24seed9	candidateIDs_2,23,14,6,7,18,11,13,16,33,12,36,5,4,31,27,30,34,24,32,35,19,29,20	20	-71	100	33	2	8	2	4	3	16.6666666666667	-30	1	1	1	1	2	0	32	-70	10	4.5e-05	5.5e-05	0	0.035	-80	0	-115	0.00148	38.63	273.4	1022	0.775	0.2	-71	-71	0.00024	2	8	130.5	10	50	3000	40	0.1	40	0.2	10000	1
hetero24seed9	candidateIDs_2,23,14,6,7,18,11,13,16,33,12,36,5,4,31,27,30,34,24,32,35,19,29,20	20	-71	100	33	2	8	2	4	4	16.6666666666667	-30	1	1	1	1	2	0	32	-70	10	4.5e-05	5.5e-05	0	0.035	-80	0	-115	0.00105333333333333	39.88	65.8	2600	0.629	0.2	-71	-71	0.00024	2	8	130.5	10	50	3000	40	0.1	40	0.2	10000	1
hetero24seed10	candidateIDs_20,4,16,34,14,12,11,30,35,7,23,33,27,5,36,18,32,29,6,13,2,24,31,19	20	-71	100	33	2	8	2	4	1	16.6666666666667	-30	1	1	1	1	2	0	32	-70	10	4.5e-05	5.5e-05	0	0.035	-80	0	-115	0.00266666666666667	52	90.1	1073.2	0.952	0.2	-71	-71	0.00024	2	8	130.5	10	50	3000	40	0.1	40	0.2	10000	1
hetero24seed10	candidateIDs_20,4,16,34,14,12,11,30,35,7,23,33,27,5,36,18,32,29,6,13,2,24,31,19	20	-71	100	33	2	8	2	4	2	16.6666666666667	-30	1	1	1	1	2	0	32	-70	10	4.5e-05	5.5e-05	0	0.035	-80	0	-115	0.004	52	90.1	1073.2	0.952	0.2	-71	-71	0.00024	2	8	130.5	10	50	3000	40	0.1	40	0.2	10000	1
hetero24seed10	candidateIDs_20,4,16,34,14,12,11,30,35,7,23,33,27,5,36,18,32,29,6,13,2,24,31,19	20	-71	100	33	2	8	2	4	3	16.6666666666667	-30	1	1	1	1	2	0	32	-70	10	4.5e-05	5.5e-05	0	0.035	-80	0	-115	0.00148	38.63	273.4	1022	0.775	0.2	-71	-71	0.00024	2	8	130.5	10	50	3000	40	0.1	40	0.2	10000	1
hetero24seed10	candidateIDs_20,4,16,34,14,12,11,30,35,7,23,33,27,5,36,18,32,29,6,13,2,24,31,19	20	-71	100	33	2	8	2	4	4	16.6666666666667	-30	1	1	1	1	2	0	32	-70	10	4.5e-05	5.5e-05	0	0.035	-80	0	-115	0.00105333333333333	39.88	65.8	2600	0.629	0.2	-71	-71	0.00024	2	8	130.5	10	50	3000	40	0.1	40	0.2	10000	1
hetero24seed11	candidateIDs_12,4,29,19,30,32,24,2,31,36,35,7,5,11,13,27,6,18,33,34,16,23,20,14	20	-71	100	33	2	8	2	4	1	16.6666666666667	-30	1	1	1	1	2	0	32	-70	10	4.5e-05	5.5e-05	0	0.035	-80	0	-115	0.00266666666666667	52	90.1	1073.2	0.952	0.2	-71	-71	0.00024	2	8	130.5	10	50	3000	40	0.1	40	0.2	10000	1
hetero24seed11	candidateIDs_12,4,29,19,30,32,24,2,31,36,35,7,5,11,13,27,6,18,33,34,16,23,20,14	20	-71	100	33	2	8	2	4	2	16.6666666666667	-30	1	1	1	1	2	0	32	-70	10	4.5e-05	5.5e-05	0	0.035	-80	0	-115	0.004	52	90.1	1073.2	0.952	0.2	-71	-71	0.00024	2	8	130.5	10	50	3000	40	0.1	40	0.2	10000	1
hetero24seed11	candidateIDs_12,4,29,19,30,32,24,2,31,36,35,7,5,11,13,27,6,18,33,34,16,23,20,14	20	-71	100	33	2	8	2	4	3	16.6666666666667	-30	1	1	1	1	2	0	32	-70	10	4.5e-05	5.5e-05	0	0.035	-80	0	-115	0.00148	38.63	273.4	1022	0.775	0.2	-71	-71	0.00024	2	8	130.5	10	50	3000	40	0.1	40	0.2	10000	1
hetero24seed11	candidateIDs_12,4,29,19,30,32,24,2,31,36,35,7,5,11,13,27,6,18,33,34,16,23,20,14	20	-71	100	33	2	8	2	4	4	16.6666666666667	-30	1	1	1	1	2	0	32	-70	10	4.5e-05	5.5e-05	0	0.035	-80	0	-115	0.00105333333333333	39.88	65.8	2600	0.629	0.2	-71	-71	0.00024	2	8	130.5	10	50	3000	40	0.1	40	0.2	10000	1
hetero24seed12	candidateIDs_24,7,34,13,36,35,16,2,32,5,18,30,27,6,29,19,4,33,31,23,12,11,20,14	20	-71	100	33	2	8	2	4	1	16.6666666666667	-30	1	1	1	1	2	0	32	-70	10	4.5e-05	5.5e-05	0	0.035	-80	0	-115	0.00266666666666667	52	90.1	1073.2	0.952	0.2	-71	-71	0.00024	2	8	130.5	10	50	3000	40	0.1	40	0.2	10000	1
hetero24seed12	candidateIDs_24,7,34,13,36,35,16,2,32,5,18,30,27,6,29,19,4,33,31,23,12,11,20,14	20	-71	100	33	2	8	2	4	2	16.6666666666667	-30	1	1	1	1	2	0	32	-70	10	4.5e-05	5.5e-05	0	0.035	-80	0	-115	0.004	52	90.1	1073.2	0.952	0.2	-71	-71	0.00024	2	8	130.5	10	50	3000	40	0.1	40	0.2	10000	1
hetero24seed12	candidateIDs_24,7,34,13,36,35,16,2,32,5,18,30,27,6,29,19,4,33,31,23,12,11,20,14	20	-71	100	33	2	8	2	4	3	16.6666666666667	-30	1	1	1	1	2	0	32	-70	10	4.5e-05	5.5e-05	0	0.035	-80	0	-115	0.00148	38.63	273.4	1022	0.775	0.2	-71	-71	0.00024	2	8	130.5	10	50	3000	40	0.1	40	0.2	10000	1
hetero24seed12	candidateIDs_24,7,34,13,36,35,16,2,32,5,18,30,27,6,29,19,4,33,31,23,12,11,20,14	20	-71	100	33	2	8	2	4	4	16.6666666666667	-30	1	1	1	1	2	0	32	-70	10	4.5e-05	5.5e-05	0	0.035	-80	0	-115	0.00105333333333333	39.88	65.8	2600	0.629	0.2	-71	-71	0.00024	2	8	130.5	10	50	3000	40	0.1	40	0.2	10000	1
hetero24seed13	candidateIDs_31,18,20,34,4,29,19,35,30,32,24,11,12,14,27,16,13,2,5,23,36,33,6,7	20	-71	100	33	2	8	2	4	1	16.6666666666667	-30	1	1	1	1	2	0	32	-70	10	4.5e-05	5.5e-05	0	0.035	-80	0	-115	0.00266666666666667	52	90.1	1073.2	0.952	0.2	-71	-71	0.00024	2	8	130.5	10	50	3000	40	0.1	40	0.2	10000	1
hetero24seed13	candidateIDs_31,18,20,34,4,29,19,35,30,32,24,11,12,14,27,16,13,2,5,23,36,33,6,7	20	-71	100	33	2	8	2	4	2	16.6666666666667	-30	1	1	1	1	2	0	32	-70	10	4.5e-05	5.5e-05	0	0.035	-80	0	-115	0.004	52	90.1	1073.2	0.952	0.2	-71	-71	0.00024	2	8	130.5	10	50	3000	40	0.1	40	0.2	10000	1
hetero24seed13	candidateIDs_31,18,20,34,4,29,19,35,30,32,24,11,12,14,27,16,13,2,5,23,36,33,6,7	20	-71	100	33	2	8	2	4	3	16.6666666666667	-30	1	1	1	1	2	0	32	-70	10	4.5e-05	5.5e-05	0	0.035	-80	0	-115	0.00148	38.63	273.4	1022	0.775	0.2	-71	-71	0.00024	2	8	130.5	10	50	3000	40	0.1	40	0.2	10000	1
hetero24seed13	candidateIDs_31,18,20,34,4,29,19,35,30,32,24,11,12,14,27,16,13,2,5,23,36,33,6,7	20	-71	100	33	2	8	2	4	4	16.6666666666667	-30	1	1	1	1	2	0	32	-70	10	4.5e-05	5.5e-05	0	0.035	-80	0	-115	0.00105333333333333	39.88	65.8	2600	0.629	0.2	-71	-71	0.00024	2	8	130.5	10	50	3000	40	0.1	40	0.2	10000	1
hetero24seed14	candidateIDs_23,6,34,27,16,35,7,13,19,30,36,12,2,20,14,24,31,32,4,18,5,33,29,11	20	-71	100	33	2	8	2	4	1	16.6666666666667	-30	1	1	1	1	2	0	32	-70	10	4.5e-05	5.5e-05	0	0.035	-80	0	-115	0.00266666666666667	52	90.1	1073.2	0.952	0.2	-71	-71	0.00024	2	8	130.5	10	50	3000	40	0.1	40	0.2	10000	1
hetero24seed14	candidateIDs_23,6,34,27,16,35,7,13,19,30,36,12,2,20,14,24,31,32,4,18,5,33,29,11	20	-71	100	33	2	8	2	4	2	16.6666666666667	-30	1	1	1	1	2	0	32	-70	10	4.5e-05	5.5e-05	0	0.035	-80	0	-115	0.004	52	90.1	1073.2	0.952	0.2	-71	-71	0.00024	2	8	130.5	10	50	3000	40	0.1	40	0.2	10000	1
hetero24seed14	candidateIDs_23,6,34,27,16,35,7,13,19,30,36,12,2,20,14,24,31,32,4,18,5,33,29,11	20	-71	100	33	2	8	2	4	3	16.6666666666667	-30	1	1	1	1	2	0	32	-70	10	4.5e-05	5.5e-05	0	0.035	-80	0	-115	0.00148	38.63	273.4	1022	0.775	0.2	-71	-71	0.00024	2	8	130.5	10	50	3000	40	0.1	40	0.2	10000	1
hetero24seed14	candidateIDs_23,6,34,27,16,35,7,13,19,30,36,12,2,20,14,24,31,32,4,18,5,33,29,11	20	-71	100	33	2	8	2	4	4	16.6666666666667	-30	1	1	1	1	2	0	32	-70	10	4.5e-05	5.5e-05	0	0.035	-80	0	-115	0.00105333333333333	39.88	65.8	2600	0.629	0.2	-71	-71	0.00024	2	8	130.5	10	50	3000	40	0.1	40	0.2	10000	1
hetero24seed15	candidateIDs_31,30,5,14,29,4,32,27,16,19,7,13,12,6,34,36,11,20,35,24,2,23,18,33	20	-71	100	33	2	8	2	4	1	16.6666666666667	-30	1	1	1	1	2	0	32	-70	10	4.5e-05	5.5e-05	0	0.035	-80	0	-115	0.00266666666666667	52	90.1	1073.2	0.952	0.2	-71	-71	0.00024	2	8	130.5	10	50	3000	40	0.1	40	0.2	10000	1
hetero24seed15	candidateIDs_31,30,5,14,29,4,32,27,16,19,7,13,12,6,34,36,11,20,35,24,2,23,18,33	20	-71	100	33	2	8	2	4	2	16.6666666666667	-30	1	1	1	1	2	0	32	-70	10	4.5e-05	5.5e-05	0	0.035	-80	0	-115	0.004	52	90.1	1073.2	0.952	0.2	-71	-71	0.00024	2	8	130.5	10	50	3000	40	0.1	40	0.2	10000	1
hetero24seed15	candidateIDs_31,30,5,14,29,4,32,27,16,19,7,13,12,6,34,36,11,20,35,24,2,23,18,33	20	-71	100	33	2	8	2	4	3	16.6666666666667	-30	1	1	1	1	2	0	32	-70	10	4.5e-05	5.5e-05	0	0.035	-80	0	-115	0.00148	38.63	273.4	1022	0.775	0.2	-71	-71	0.00024	2	8	130.5	10	50	3000	40	0.1	40	0.2	10000	1
hetero24seed15	candidateIDs_31,30,5,14,29,4,32,27,16,19,7,13,12,6,34,36,11,20,35,24,2,23,18,33	20	-71	100	33	2	8	2	4	4	16.6666666666667	-30	1	1	1	1	2	0	32	-70	10	4.5e-05	5.5e-05	0	0.035	-80	0	-115	0.00105333333333333	39.88	65.8	2600	0.629	0.2	-71	-71	0.00024	2	8	130.5	10	50	3000	40	0.1	40	0.2	10000	1
hetero24seed16	candidateIDs_6,14,19,33,23,13,31,11,2,24,27,7,32,30,36,4,5,18,35,12,29,20,34,16	20	-71	100	33	2	8	2	4	1	16.6666666666667	-30	1	1	1	1	2	0	32	-70	10	4.5e-05	5.5e-05	0	0.035	-80	0	-115	0.00266666666666667	52	90.1	1073.2	0.952	0.2	-71	-71	0.00024	2	8	130.5	10	50	3000	40	0.1	40	0.2	10000	1
hetero24seed16	candidateIDs_6,14,19,33,23,13,31,11,2,24,27,7,32,30,36,4,5,18,35,12,29,20,34,16	20	-71	100	33	2	8	2	4	2	16.6666666666667	-30	1	1	1	1	2	0	32	-70	10	4.5e-05	5.5e-05	0	0.035	-80	0	-115	0.004	52	90.1	1073.2	0.952	0.2	-71	-71	0.00024	2	8	130.5	10	50	3000	40	0.1	40	0.2	10000	1
hetero24seed16	candidateIDs_6,14,19,33,23,13,31,11,2,24,27,7,32,30,36,4,5,18,35,12,29,20,34,16	20	-71	100	33	2	8	2	4	3	16.6666666666667	-30	1	1	1	1	2	0	32	-70	10	4.5e-05	5.5e-05	0	0.035	-80	0	-115	0.00148	38.63	273.4	1022	0.775	0.2	-71	-71	0.00024	2	8	130.5	10	50	3000	40	0.1	40	0.2	10000	1
hetero24seed16	candidateIDs_6,14,19,33,23,13,31,11,2,24,27,7,32,30,36,4,5,18,35,12,29,20,34,16	20	-71	100	33	2	8	2	4	4	16.6666666666667	-30	1	1	1	1	2	0	32	-70	10	4.5e-05	5.5e-05	0	0.035	-80	0	-115	0.00105333333333333	39.88	65.8	2600	0.629	0.2	-71	-71	0.00024	2	8	130.5	10	50	3000	40	0.1	40	0.2	10000	1
hetero24seed17	candidateIDs_14,24,19,6,5,32,2,33,16,35,31,4,29,34,13,30,12,27,11,7,36,20,23,18	20	-71	100	33	2	8	2	4	1	16.6666666666667	-30	1	1	1	1	2	0	32	-70	10	4.5e-05	5.5e-05	0	0.035	-80	0	-115	0.00266666666666667	52	90.1	1073.2	0.952	0.2	-71	-71	0.00024	2	8	130.5	10	50	3000	40	0.1	40	0.2	10000	1
hetero24seed17	candidateIDs_14,24,19,6,5,32,2,33,16,35,31,4,29,34,13,30,12,27,11,7,36,20,23,18	20	-71	100	33	2	8	2	4	2	16.6666666666667	-30	1	1	1	1	2	0	32	-70	10	4.5e-05	5.5e-05	0	0.035	-80	0	-115	0.004	52	90.1	1073.2	0.952	0.2	-71	-71	0.00024	2	8	130.5	10	50	3000	40	0.1	40	0.2	10000	1
hetero24seed17	candidateIDs_14,24,19,6,5,32,2,33,16,35,31,4,29,34,13,30,12,27,11,7,36,20,23,18	20	-71	100	33	2	8	2	4	3	16.6666666666667	-30	1	1	1	1	2	0	32	-70	10	4.5e-05	5.5e-05	0	0.035	-80	0	-115	0.00148	38.63	273.4	1022	0.775	0.2	-71	-71	0.00024	2	8	130.5	10	50	3000	40	0.1	40	0.2	10000	1
hetero24seed17	candidateIDs_14,24,19,6,5,32,2,33,16,35,31,4,29,34,13,30,12,27,11,7,36,20,23,18	20	-71	100	33	2	8	2	4	4	16.6666666666667	-30	1	1	1	1	2	0	32	-70	10	4.5e-05	5.5e-05	0	0.035	-80	0	-115	0.00105333333333333	39.88	65.8	2600	0.629	0.2	-71	-71	0.00024	2	8	130.5	10	50	3000	40	0.1	40	0.2	10000	1
hetero24seed18	candidateIDs_23,16,24,6,31,14,27,34,4,18,2,32,12,29,33,20,11,35,36,19,7,30,5,13	20	-71	100	33	2	8	2	4	1	16.6666666666667	-30	1	1	1	1	2	0	32	-70	10	4.5e-05	5.5e-05	0	0.035	-80	0	-115	0.00266666666666667	52	90.1	1073.2	0.952	0.2	-71	-71	0.00024	2	8	130.5	10	50	3000	40	0.1	40	0.2	10000	1
hetero24seed18	candidateIDs_23,16,24,6,31,14,27,34,4,18,2,32,12,29,33,20,11,35,36,19,7,30,5,13	20	-71	100	33	2	8	2	4	2	16.6666666666667	-30	1	1	1	1	2	0	32	-70	10	4.5e-05	5.5e-05	0	0.035	-80	0	-115	0.004	52	90.1	1073.2	0.952	0.2	-71	-71	0.00024	2	8	130.5	10	50	3000	40	0.1	40	0.2	10000	1
hetero24seed18	candidateIDs_23,16,24,6,31,14,27,34,4,18,2,32,12,29,33,20,11,35,36,19,7,30,5,13	20	-71	100	33	2	8	2	4	3	16.6666666666667	-30	1	1	1	1	2	0	32	-70	10	4.5e-05	5.5e-05	0	0.035	-80	0	-115	0.00148	38.63	273.4	1022	0.775	0.2	-71	-71	0.00024	2	8	130.5	10	50	3000	40	0.1	40	0.2	10000	1
hetero24seed18	candidateIDs_23,16,24,6,31,14,27,34,4,18,2,32,12,29,33,20,11,35,36,19,7,30,5,13	20	-71	100	33	2	8	2	4	4	16.6666666666667	-30	1	1	1	1	2	0	32	-70	10	4.5e-05	5.5e-05	0	0.035	-80	0	-115	0.00105333333333333	39.88	65.8	2600	0.629	0.2	-71	-71	0.00024	2	8	130.5	10	50	3000	40	0.1	40	0.2	10000	1
hetero24seed19	candidateIDs_11,2,24,6,29,18,23,5,7,33,31,27,30,20,19,36,16,12,32,4,35,13,34,14	20	-71	100	33	2	8	2	4	1	16.6666666666667	-30	1	1	1	1	2	0	32	-70	10	4.5e-05	5.5e-05	0	0.035	-80	0	-115	0.00266666666666667	52	90.1	1073.2	0.952	0.2	-71	-71	0.00024	2	8	130.5	10	50	3000	40	0.1	40	0.2	10000	1
hetero24seed19	candidateIDs_11,2,24,6,29,18,23,5,7,33,31,27,30,20,19,36,16,12,32,4,35,13,34,14	20	-71	100	33	2	8	2	4	2	16.6666666666667	-30	1	1	1	1	2	0	32	-70	10	4.5e-05	5.5e-05	0	0.035	-80	0	-115	0.004	52	90.1	1073.2	0.952	0.2	-71	-71	0.00024	2	8	130.5	10	50	3000	40	0.1	40	0.2	10000	1
hetero24seed19	candidateIDs_11,2,24,6,29,18,23,5,7,33,31,27,30,20,19,36,16,12,32,4,35,13,34,14	20	-71	100	33	2	8	2	4	3	16.6666666666667	-30	1	1	1	1	2	0	32	-70	10	4.5e-05	5.5e-05	0	0.035	-80	0	-115	0.00148	38.63	273.4	1022	0.775	0.2	-71	-71	0.00024	2	8	130.5	10	50	3000	40	0.1	40	0.2	10000	1
hetero24seed19	candidateIDs_11,2,24,6,29,18,23,5,7,33,31,27,30,20,19,36,16,12,32,4,35,13,34,14	20	-71	100	33	2	8	2	4	4	16.6666666666667	-30	1	1	1	1	2	0	32	-70	10	4.5e-05	5.5e-05	0	0.035	-80	0	-115	0.00105333333333333	39.88	65.8	2600	0.629	0.2	-71	-71	0.00024	2	8	130.5	10	50	3000	40	0.1	40	0.2	10000	1
hetero24seed20	candidateIDs_7,27,29,36,16,31,32,18,12,13,35,2,14,11,19,30,24,20,6,23,33,5,4,34	20	-71	100	33	2	8	2	4	1	16.6666666666667	-30	1	1	1	1	2	0	32	-70	10	4.5e-05	5.5e-05	0	0.035	-80	0	-115	0.00266666666666667	52	90.1	1073.2	0.952	0.2	-71	-71	0.00024	2	8	130.5	10	50	3000	40	0.1	40	0.2	10000	1
hetero24seed20	candidateIDs_7,27,29,36,16,31,32,18,12,13,35,2,14,11,19,30,24,20,6,23,33,5,4,34	20	-71	100	33	2	8	2	4	2	16.6666666666667	-30	1	1	1	1	2	0	32	-70	10	4.5e-05	5.5e-05	0	0.035	-80	0	-115	0.004	52	90.1	1073.2	0.952	0.2	-71	-71	0.00024	2	8	130.5	10	50	3000	40	0.1	40	0.2	10000	1
hetero24seed20	candidateIDs_7,27,29,36,16,31,32,18,12,13,35,2,14,11,19,30,24,20,6,23,33,5,4,34	20	-71	100	33	2	8	2	4	3	16.6666666666667	-30	1	1	1	1	2	0	32	-70	10	4.5e-05	5.5e-05	0	0.035	-80	0	-115	0.00148	38.63	273.4	1022	0.775	0.2	-71	-71	0.00024	2	8	130.5	10	50	3000	40	0.1	40	0.2	10000	1
hetero24seed20	candidateIDs_7,27,29,36,16,31,32,18,12,13,35,2,14,11,19,30,24,20,6,23,33,5,4,34	20	-71	100	33	2	8	2	4	4	16.6666666666667	-30	1	1	1	1	2	0	32	-70	10	4.5e-05	5.5e-05	0	0.035	-80	0	-115	0.00105333333333333	39.88	65.8	2600	0.629	0.2	-71	-71	0.00024	2	8	130.5	10	50	3000	40	0.1	40	0.2	10000	1
hetero24seed21	candidateIDs_6,2,11,18,20,23,7,35,4,12,14,32,33,24,16,13,34,5,29,31,36,27,19,30	20	-71	100	33	2	8	2	4	1	16.6666666666667	-30	1	1	1	1	2	0	32	-70	10	4.5e-05	5.5e-05	0	0.035	-80	0	-115	0.00266666666666667	52	90.1	1073.2	0.952	0.2	-71	-71	0.00024	2	8	130.5	10	50	3000	40	0.1	40	0.2	10000	1
hetero24seed21	candidateIDs_6,2,11,18,20,23,7,35,4,12,14,32,33,24,16,13,34,5,29,31,36,27,19,30	20	-71	100	33	2	8	2	4	2	16.6666666666667	-30	1	1	1	1	2	0	32	-70	10	4.5e-05	5.5e-05	0	0.035	-80	0	-115	0.004	52	90.1	1073.2	0.952	0.2	-71	-71	0.00024	2	8	130.5	10	50	3000	40	0.1	40	0.2	10000	1
hetero24seed21	candidateIDs_6,2,11,18,20,23,7,35,4,12,14,32,33,24,16,13,34,5,29,31,36,27,19,30	20	-71	100	33	2	8	2	4	3	16.6666666666667	-30	1	1	1	1	2	0	32	-70	10	4.5e-05	5.5e-05	0	0.035	-80	0	-115	0.00148	38.63	273.4	1022	0.775	0.2	-71	-71	0.00024	2	8	130.5	10	50	3000	40	0.1	40	0.2	10000	1
hetero24seed21	candidateIDs_6,2,11,18,20,23,7,35,4,12,14,32,33,24,16,13,34,5,29,31,36,27,19,30	20	-71	100	33	2	8	2	4	4	16.6666666666667	-30	1	1	1	1	2	0	32	-70	10	4.5e-05	5.5e-05	0	0.035	-80	0	-115	0.00105333333333333	39.88	65.8	2600	0.629	0.2	-71	-71	0.00024	2	8	130.5	10	50	3000	40	0.1	40	0.2	10000	1
hetero24seed22	candidateIDs_27,18,7,24,2,14,12,32,11,35,5,4,19,36,34,13,31,23,33,29,16,20,6,30	20	-71	100	33	2	8	2	4	1	16.6666666666667	-30	1	1	1	1	2	0	32	-70	10	4.5e-05	5.5e-05	0	0.035	-80	0	-115	0.00266666666666667	52	90.1	1073.2	0.952	0.2	-71	-71	0.00024	2	8	130.5	10	50	3000	40	0.1	40	0.2	10000	1
hetero24seed22	candidateIDs_27,18,7,24,2,14,12,32,11,35,5,4,19,36,34,13,31,23,33,29,16,20,6,30	20	-71	100	33	2	8	2	4	2	16.6666666666667	-30	1	1	1	1	2	0	32	-70	10	4.5e-05	5.5e-05	0	0.035	-80	0	-115	0.004	52	90.1	1073.2	0.952	0.2	-71	-71	0.00024	2	8	130.5	10	50	3000	40	0.1	40	0.2	10000	1
hetero24seed22	candidateIDs_27,18,7,24,2,14,12,32,11,35,5,4,19,36,34,13,31,23,33,29,16,20,6,30	20	-71	100	33	2	8	2	4	3	16.6666666666667	-30	1	1	1	1	2	0	32	-70	10	4.5e-05	5.5e-05	0	0.035	-80	0	-115	0.00148	38.63	273.4	1022	0.775	0.2	-71	-71	0.00024	2	8	130.5	10	50	3000	40	0.1	40	0.2	10000	1
hetero24seed22	candidateIDs_27,18,7,24,2,14,12,32,11,35,5,4,19,36,34,13,31,23,33,29,16,20,6,30	20	-71	100	33	2	8	2	4	4	16.6666666666667	-30	1	1	1	1	2	0	32	-70	10	4.5e-05	5.5e-05	0	0.035	-80	0	-115	0.00105333333333333	39.88	65.8	2600	0.629	0.2	-71	-71	0.00024	2	8	130.5	10	50	3000	40	0.1	40	0.2	10000	1
hetero24seed23	candidateIDs_36,18,30,35,12,7,6,32,31,23,13,16,2,24,14,34,11,5,33,29,19,20,4,27	20	-71	100	33	2	8	2	4	1	16.6666666666667	-30	1	1	1	1	2	0	32	-70	10	4.5e-05	5.5e-05	0	0.035	-80	0	-115	0.00266666666666667	52	90.1	1073.2	0.952	0.2	-71	-71	0.00024	2	8	130.5	10	50	3000	40	0.1	40	0.2	10000	1
hetero24seed23	candidateIDs_36,18,30,35,12,7,6,32,31,23,13,16,2,24,14,34,11,5,33,29,19,20,4,27	20	-71	100	33	2	8	2	4	2	16.6666666666667	-30	1	1	1	1	2	0	32	-70	10	4.5e-05	5.5e-05	0	0.035	-80	0	-115	0.004	52	90.1	1073.2	0.952	0.2	-71	-71	0.00024	2	8	130.5	10	50	3000	40	0.1	40	0.2	10000	1
hetero24seed23	candidateIDs_36,18,30,35,12,7,6,32,31,23,13,16,2,24,14,34,11,5,33,29,19,20,4,27	20	-71	100	33	2	8	2	4	3	16.6666666666667	-30	1	1	1	1	2	0	32	-70	10	4.5e-05	5.5e-05	0	0.035	-80	0	-115	0.00148	38.63	273.4	1022	0.775	0.2	-71	-71	0.00024	2	8	130.5	10	50	3000	40	0.1	40	0.2	10000	1
hetero24seed23	candidateIDs_36,18,30,35,12,7,6,32,31,23,13,16,2,24,14,34,11,5,33,29,19,20,4,27	20	-71	100	33	2	8	2	4	4	16.6666666666667	-30	1	1	1	1	2	0	32	-70	10	4.5e-05	5.5e-05	0	0.035	-80	0	-115	0.00105333333333333	39.88	65.8	2600	0.629	0.2	-71	-71	0.00024	2	8	130.5	10	50	3000	40	0.1	40	0.2	10000	1
hetero24seed22	candidateIDs_27,18,7,24,2,14,12,32,11,35,5,4,19,36,34,13,31,23,33,29,16,20,6,30	21	-70	100	33	2	8	2	4	1	16.6666666666667	-30	1	1	1	1	2	0	32	-70	10	4.5e-05	5.5e-05	0	0.035	-80	0	-115	0.00266666666666667	52	90.1	1073.2	0.952	0.2	-70	-70	0.00024	2	8	130.5	10	50	3000	40	0.1	40	0.2	10000	1
hetero24seed22	candidateIDs_27,18,7,24,2,14,12,32,11,35,5,4,19,36,34,13,31,23,33,29,16,20,6,30	21	-70	100	33	2	8	2	4	2	16.6666666666667	-30	1	1	1	1	2	0	32	-70	10	4.5e-05	5.5e-05	0	0.035	-80	0	-115	0.004	52	90.1	1073.2	0.952	0.2	-70	-70	0.00024	2	8	130.5	10	50	3000	40	0.1	40	0.2	10000	1
hetero24seed22	candidateIDs_27,18,7,24,2,14,12,32,11,35,5,4,19,36,34,13,31,23,33,29,16,20,6,30	21	-70	100	33	2	8	2	4	3	16.6666666666667	-30	1	1	1	1	2	0	32	-70	10	4.5e-05	5.5e-05	0	0.035	-80	0	-115	0.00148	38.63	273.4	1022	0.775	0.2	-70	-70	0.00024	2	8	130.5	10	50	3000	40	0.1	40	0.2	10000	1
hetero24seed22	candidateIDs_27,18,7,24,2,14,12,32,11,35,5,4,19,36,34,13,31,23,33,29,16,20,6,30	21	-70	100	33	2	8	2	4	4	16.6666666666667	-30	1	1	1	1	2	0	32	-70	10	4.5e-05	5.5e-05	0	0.035	-80	0	-115	0.00105333333333333	39.88	65.8	2600	0.629	0.2	-70	-70	0.00024	2	8	130.5	10	50	3000	40	0.1	40	0.2	10000	1
hetero24seed23	candidateIDs_36,18,30,35,12,7,6,32,31,23,13,16,2,24,14,34,11,5,33,29,19,20,4,27	21	-70	100	33	2	8	2	4	1	16.6666666666667	-30	1	1	1	1	2	0	32	-70	10	4.5e-05	5.5e-05	0	0.035	-80	0	-115	0.00266666666666667	52	90.1	1073.2	0.952	0.2	-70	-70	0.00024	2	8	130.5	10	50	3000	40	0.1	40	0.2	10000	1
hetero24seed23	candidateIDs_36,18,30,35,12,7,6,32,31,23,13,16,2,24,14,34,11,5,33,29,19,20,4,27	21	-70	100	33	2	8	2	4	2	16.6666666666667	-30	1	1	1	1	2	0	32	-70	10	4.5e-05	5.5e-05	0	0.035	-80	0	-115	0.004	52	90.1	1073.2	0.952	0.2	-70	-70	0.00024	2	8	130.5	10	50	3000	40	0.1	40	0.2	10000	1
hetero24seed23	candidateIDs_36,18,30,35,12,7,6,32,31,23,13,16,2,24,14,34,11,5,33,29,19,20,4,27	21	-70	100	33	2	8	2	4	3	16.6666666666667	-30	1	1	1	1	2	0	32	-70	10	4.5e-05	5.5e-05	0	0.035	-80	0	-115	0.00148	38.63	273.4	1022	0.775	0.2	-70	-70	0.00024	2	8	130.5	10	50	3000	40	0.1	40	0.2	10000	1
hetero24seed23	candidateIDs_36,18,30,35,12,7,6,32,31,23,13,16,2,24,14,34,11,5,33,29,19,20,4,27	21	-70	100	33	2	8	2	4	4	16.6666666666667	-30	1	1	1	1	2	0	32	-70	10	4.5e-05	5.5e-05	0	0.035	-80	0	-115	0.00105333333333333	39.88	65.8	2600	0.629	0.2	-70	-70	0.00024	2	8	130.5	10	50	3000	40	0.1	40	0.2	10000	1
hetero24seed0	candidateIDs_34,11,5,27,18,12,29,23,13,7,33,31,24,2,35,4,6,30,36,20,14,32,16,19	21	-70	100	33	2	8	2	4	1	16.6666666666667	-30	1	1	1	1	2	0	32	-70	10	4.5e-05	5.5e-05	0	0.035	-80	0	-115	0.00266666666666667	52	90.1	1073.2	0.952	0.2	-70	-70	0.00024	2	8	130.5	10	50	3000	40	0.1	40	0.2	10000	1
hetero24seed0	candidateIDs_34,11,5,27,18,12,29,23,13,7,33,31,24,2,35,4,6,30,36,20,14,32,16,19	21	-70	100	33	2	8	2	4	2	16.6666666666667	-30	1	1	1	1	2	0	32	-70	10	4.5e-05	5.5e-05	0	0.035	-80	0	-115	0.004	52	90.1	1073.2	0.952	0.2	-70	-70	0.00024	2	8	130.5	10	50	3000	40	0.1	40	0.2	10000	1
hetero24seed0	candidateIDs_34,11,5,27,18,12,29,23,13,7,33,31,24,2,35,4,6,30,36,20,14,32,16,19	21	-70	100	33	2	8	2	4	3	16.6666666666667	-30	1	1	1	1	2	0	32	-70	10	4.5e-05	5.5e-05	0	0.035	-80	0	-115	0.00148	38.63	273.4	1022	0.775	0.2	-70	-70	0.00024	2	8	130.5	10	50	3000	40	0.1	40	0.2	10000	1
hetero24seed0	candidateIDs_34,11,5,27,18,12,29,23,13,7,33,31,24,2,35,4,6,30,36,20,14,32,16,19	21	-70	100	33	2	8	2	4	4	16.6666666666667	-30	1	1	1	1	2	0	32	-70	10	4.5e-05	5.5e-05	0	0.035	-80	0	-115	0.00105333333333333	39.88	65.8	2600	0.629	0.2	-70	-70	0.00024	2	8	130.5	10	50	3000	40	0.1	40	0.2	10000	1
hetero24seed1	candidateIDs_5,24,11,31,7,12,32,20,6,35,13,14,2,29,18,16,30,27,19,36,4,33,23,34	21	-70	100	33	2	8	2	4	1	16.6666666666667	-30	1	1	1	1	2	0	32	-70	10	4.5e-05	5.5e-05	0	0.035	-80	0	-115	0.00266666666666667	52	90.1	1073.2	0.952	0.2	-70	-70	0.00024	2	8	130.5	10	50	3000	40	0.1	40	0.2	10000	1
hetero24seed1	candidateIDs_5,24,11,31,7,12,32,20,6,35,13,14,2,29,18,16,30,27,19,36,4,33,23,34	21	-70	100	33	2	8	2	4	2	16.6666666666667	-30	1	1	1	1	2	0	32	-70	10	4.5e-05	5.5e-05	0	0.035	-80	0	-115	0.004	52	90.1	1073.2	0.952	0.2	-70	-70	0.00024	2	8	130.5	10	50	3000	40	0.1	40	0.2	10000	1
hetero24seed1	candidateIDs_5,24,11,31,7,12,32,20,6,35,13,14,2,29,18,16,30,27,19,36,4,33,23,34	21	-70	100	33	2	8	2	4	3	16.6666666666667	-30	1	1	1	1	2	0	32	-70	10	4.5e-05	5.5e-05	0	0.035	-80	0	-115	0.00148	38.63	273.4	1022	0.775	0.2	-70	-70	0.00024	2	8	130.5	10	50	3000	40	0.1	40	0.2	10000	1
hetero24seed1	candidateIDs_5,24,11,31,7,12,32,20,6,35,13,14,2,29,18,16,30,27,19,36,4,33,23,34	21	-70	100	33	2	8	2	4	4	16.6666666666667	-30	1	1	1	1	2	0	32	-70	10	4.5e-05	5.5e-05	0	0.035	-80	0	-115	0.00105333333333333	39.88	65.8	2600	0.629	0.2	-70	-70	0.00024	2	8	130.5	10	50	3000	40	0.1	40	0.2	10000	1
hetero24seed2	candidateIDs_4,34,32,36,20,24,12,16,14,11,7,35,6,2,30,33,23,19,5,13,18,27,31,29	21	-70	100	33	2	8	2	4	1	16.6666666666667	-30	1	1	1	1	2	0	32	-70	10	4.5e-05	5.5e-05	0	0.035	-80	0	-115	0.00266666666666667	52	90.1	1073.2	0.952	0.2	-70	-70	0.00024	2	8	130.5	10	50	3000	40	0.1	40	0.2	10000	1
hetero24seed2	candidateIDs_4,34,32,36,20,24,12,16,14,11,7,35,6,2,30,33,23,19,5,13,18,27,31,29	21	-70	100	33	2	8	2	4	2	16.6666666666667	-30	1	1	1	1	2	0	32	-70	10	4.5e-05	5.5e-05	0	0.035	-80	0	-115	0.004	52	90.1	1073.2	0.952	0.2	-70	-70	0.00024	2	8	130.5	10	50	3000	40	0.1	40	0.2	10000	1
hetero24seed2	candidateIDs_4,34,32,36,20,24,12,16,14,11,7,35,6,2,30,33,23,19,5,13,18,27,31,29	21	-70	100	33	2	8	2	4	3	16.6666666666667	-30	1	1	1	1	2	0	32	-70	10	4.5e-05	5.5e-05	0	0.035	-80	0	-115	0.00148	38.63	273.4	1022	0.775	0.2	-70	-70	0.00024	2	8	130.5	10	50	3000	40	0.1	40	0.2	10000	1
hetero24seed2	candidateIDs_4,34,32,36,20,24,12,16,14,11,7,35,6,2,30,33,23,19,5,13,18,27,31,29	21	-70	100	33	2	8	2	4	4	16.6666666666667	-30	1	1	1	1	2	0	32	-70	10	4.5e-05	5.5e-05	0	0.035	-80	0	-115	0.00105333333333333	39.88	65.8	2600	0.629	0.2	-70	-70	0.00024	2	8	130.5	10	50	3000	40	0.1	40	0.2	10000	1
hetero24seed3	candidateIDs_29,18,14,12,36,13,31,23,33,5,32,35,16,19,6,2,30,27,20,24,34,4,7,11	21	-70	100	33	2	8	2	4	1	16.6666666666667	-30	1	1	1	1	2	0	32	-70	10	4.5e-05	5.5e-05	0	0.035	-80	0	-115	0.00266666666666667	52	90.1	1073.2	0.952	0.2	-70	-70	0.00024	2	8	130.5	10	50	3000	40	0.1	40	0.2	10000	1
hetero24seed3	candidateIDs_29,18,14,12,36,13,31,23,33,5,32,35,16,19,6,2,30,27,20,24,34,4,7,11	21	-70	100	33	2	8	2	4	2	16.6666666666667	-30	1	1	1	1	2	0	32	-70	10	4.5e-05	5.5e-05	0	0.035	-80	0	-115	0.004	52	90.1	1073.2	0.952	0.2	-70	-70	0.00024	2	8	130.5	10	50	3000	40	0.1	40	0.2	10000	1
hetero24seed3	candidateIDs_29,18,14,12,36,13,31,23,33,5,32,35,16,19,6,2,30,27,20,24,34,4,7,11	21	-70	100	33	2	8	2	4	3	16.6666666666667	-30	1	1	1	1	2	0	32	-70	10	4.5e-05	5.5e-05	0	0.035	-80	0	-115	0.00148	38.63	273.4	1022	0.775	0.2	-70	-70	0.00024	2	8	130.5	10	50	3000	40	0.1	40	0.2	10000	1
hetero24seed3	candidateIDs_29,18,14,12,36,13,31,23,33,5,32,35,16,19,6,2,30,27,20,24,34,4,7,11	21	-70	100	33	2	8	2	4	4	16.6666666666667	-30	1	1	1	1	2	0	32	-70	10	4.5e-05	5.5e-05	0	0.035	-80	0	-115	0.00105333333333333	39.88	65.8	2600	0.629	0.2	-70	-70	0.00024	2	8	130.5	10	50	3000	40	0.1	40	0.2	10000	1
hetero24seed4	candidateIDs_13,29,31,24,19,11,14,30,16,33,4,27,7,6,18,35,20,36,34,32,2,5,12,23	21	-70	100	33	2	8	2	4	1	16.6666666666667	-30	1	1	1	1	2	0	32	-70	10	4.5e-05	5.5e-05	0	0.035	-80	0	-115	0.00266666666666667	52	90.1	1073.2	0.952	0.2	-70	-70	0.00024	2	8	130.5	10	50	3000	40	0.1	40	0.2	10000	1
hetero24seed4	candidateIDs_13,29,31,24,19,11,14,30,16,33,4,27,7,6,18,35,20,36,34,32,2,5,12,23	21	-70	100	33	2	8	2	4	2	16.6666666666667	-30	1	1	1	1	2	0	32	-70	10	4.5e-05	5.5e-05	0	0.035	-80	0	-115	0.004	52	90.1	1073.2	0.952	0.2	-70	-70	0.00024	2	8	130.5	10	50	3000	40	0.1	40	0.2	10000	1
hetero24seed4	candidateIDs_13,29,31,24,19,11,14,30,16,33,4,27,7,6,18,35,20,36,34,32,2,5,12,23	21	-70	100	33	2	8	2	4	3	16.6666666666667	-30	1	1	1	1	2	0	32	-70	10	4.5e-05	5.5e-05	0	0.035	-80	0	-115	0.00148	38.63	273.4	1022	0.775	0.2	-70	-70	0.00024	2	8	130.5	10	50	3000	40	0.1	40	0.2	10000	1
hetero24seed4	candidateIDs_13,29,31,24,19,11,14,30,16,33,4,27,7,6,18,35,20,36,34,32,2,5,12,23	21	-70	100	33	2	8	2	4	4	16.6666666666667	-30	1	1	1	1	2	0	32	-70	10	4.5e-05	5.5e-05	0	0.035	-80	0	-115	0.00105333333333333	39.88	65.8	2600	0.629	0.2	-70	-70	0.00024	2	8	130.5	10	50	3000	40	0.1	40	0.2	10000	1
hetero24seed5	candidateIDs_18,23,16,5,2,36,34,27,35,30,14,29,20,7,13,32,33,11,31,19,12,4,24,6	21	-70	100	33	2	8	2	4	1	16.6666666666667	-30	1	1	1	1	2	0	32	-70	10	4.5e-05	5.5e-05	0	0.035	-80	0	-115	0.00266666666666667	52	90.1	1073.2	0.952	0.2	-70	-70	0.00024	2	8	130.5	10	50	3000	40	0.1	40	0.2	10000	1
hetero24seed5	candidateIDs_18,23,16,5,2,36,34,27,35,30,14,29,20,7,13,32,33,11,31,19,12,4,24,6	21	-70	100	33	2	8	2	4	2	16.6666666666667	-30	1	1	1	1	2	0	32	-70	10	4.5e-05	5.5e-05	0	0.035	-80	0	-115	0.004	52	90.1	1073.2	0.952	0.2	-70	-70	0.00024	2	8	130.5	10	50	3000	40	0.1	40	0.2	10000	1
hetero24seed5	candidateIDs_18,23,16,5,2,36,34,27,35,30,14,29,20,7,13,32,33,11,31,19,12,4,24,6	21	-70	100	33	2	8	2	4	3	16.6666666666667	-30	1	1	1	1	2	0	32	-70	10	4.5e-05	5.5e-05	0	0.035	-80	0	-115	0.00148	38.63	273.4	1022	0.775	0.2	-70	-70	0.00024	2	8	130.5	10	50	3000	40	0.1	40	0.2	10000	1
hetero24seed5	candidateIDs_18,23,16,5,2,36,34,27,35,30,14,29,20,7,13,32,33,11,31,19,12,4,24,6	21	-70	100	33	2	8	2	4	4	16.6666666666667	-30	1	1	1	1	2	0	32	-70	10	4.5e-05	5.5e-05	0	0.035	-80	0	-115	0.00105333333333333	39.88	65.8	2600	0.629	0.2	-70	-70	0.00024	2	8	130.5	10	50	3000	40	0.1	40	0.2	10000	1
hetero24seed6	candidateIDs_6,33,7,4,14,30,13,18,20,12,23,11,16,24,34,19,36,35,29,5,32,31,2,27	21	-70	100	33	2	8	2	4	1	16.6666666666667	-30	1	1	1	1	2	0	32	-70	10	4.5e-05	5.5e-05	0	0.035	-80	0	-115	0.00266666666666667	52	90.1	1073.2	0.952	0.2	-70	-70	0.00024	2	8	130.5	10	50	3000	40	0.1	40	0.2	10000	1
hetero24seed6	candidateIDs_6,33,7,4,14,30,13,18,20,12,23,11,16,24,34,19,36,35,29,5,32,31,2,27	21	-70	100	33	2	8	2	4	2	16.6666666666667	-30	1	1	1	1	2	0	32	-70	10	4.5e-05	5.5e-05	0	0.035	-80	0	-115	0.004	52	90.1	1073.2	0.952	0.2	-70	-70	0.00024	2	8	130.5	10	50	3000	40	0.1	40	0.2	10000	1
hetero24seed6	candidateIDs_6,33,7,4,14,30,13,18,20,12,23,11,16,24,34,19,36,35,29,5,32,31,2,27	21	-70	100	33	2	8	2	4	3	16.6666666666667	-30	1	1	1	1	2	0	32	-70	10	4.5e-05	5.5e-05	0	0.035	-80	0	-115	0.00148	38.63	273.4	1022	0.775	0.2	-70	-70	0.00024	2	8	130.5	10	50	3000	40	0.1	40	0.2	10000	1
hetero24seed6	candidateIDs_6,33,7,4,14,30,13,18,20,12,23,11,16,24,34,19,36,35,29,5,32,31,2,27	21	-70	100	33	2	8	2	4	4	16.6666666666667	-30	1	1	1	1	2	0	32	-70	10	4.5e-05	5.5e-05	0	0.035	-80	0	-115	0.00105333333333333	39.88	65.8	2600	0.629	0.2	-70	-70	0.00024	2	8	130.5	10	50	3000	40	0.1	40	0.2	10000	1
hetero24seed7	candidateIDs_32,23,13,2,29,35,14,24,20,5,30,16,12,11,36,33,18,6,4,19,27,31,34,7	21	-70	100	33	2	8	2	4	1	16.6666666666667	-30	1	1	1	1	2	0	32	-70	10	4.5e-05	5.5e-05	0	0.035	-80	0	-115	0.00266666666666667	52	90.1	1073.2	0.952	0.2	-70	-70	0.00024	2	8	130.5	10	50	3000	40	0.1	40	0.2	10000	1
hetero24seed7	candidateIDs_32,23,13,2,29,35,14,24,20,5,30,16,12,11,36,33,18,6,4,19,27,31,34,7	21	-70	100	33	2	8	2	4	2	16.6666666666667	-30	1	1	1	1	2	0	32	-70	10	4.5e-05	5.5e-05	0	0.035	-80	0	-115	0.004	52	90.1	1073.2	0.952	0.2	-70	-70	0.00024	2	8	130.5	10	50	3000	40	0.1	40	0.2	10000	1
hetero24seed7	candidateIDs_32,23,13,2,29,35,14,24,20,5,30,16,12,11,36,33,18,6,4,19,27,31,34,7	21	-70	100	33	2	8	2	4	3	16.6666666666667	-30	1	1	1	1	2	0	32	-70	10	4.5e-05	5.5e-05	0	0.035	-80	0	-115	0.00148	38.63	273.4	1022	0.775	0.2	-70	-70	0.00024	2	8	130.5	10	50	3000	40	0.1	40	0.2	10000	1
hetero24seed7	candidateIDs_32,23,13,2,29,35,14,24,20,5,30,16,12,11,36,33,18,6,4,19,27,31,34,7	21	-70	100	33	2	8	2	4	4	16.6666666666667	-30	1	1	1	1	2	0	32	-70	10	4.5e-05	5.5e-05	0	0.035	-80	0	-115	0.00105333333333333	39.88	65.8	2600	0.629	0.2	-70	-70	0.00024	2	8	130.5	10	50	3000	40	0.1	40	0.2	10000	1
hetero24seed8	candidateIDs_11,33,35,32,7,29,36,31,13,27,12,16,14,6,19,18,24,23,20,5,2,4,30,34	21	-70	100	33	2	8	2	4	1	16.6666666666667	-30	1	1	1	1	2	0	32	-70	10	4.5e-05	5.5e-05	0	0.035	-80	0	-115	0.00266666666666667	52	90.1	1073.2	0.952	0.2	-70	-70	0.00024	2	8	130.5	10	50	3000	40	0.1	40	0.2	10000	1
hetero24seed8	candidateIDs_11,33,35,32,7,29,36,31,13,27,12,16,14,6,19,18,24,23,20,5,2,4,30,34	21	-70	100	33	2	8	2	4	2	16.6666666666667	-30	1	1	1	1	2	0	32	-70	10	4.5e-05	5.5e-05	0	0.035	-80	0	-115	0.004	52	90.1	1073.2	0.952	0.2	-70	-70	0.00024	2	8	130.5	10	50	3000	40	0.1	40	0.2	10000	1
hetero24seed8	candidateIDs_11,33,35,32,7,29,36,31,13,27,12,16,14,6,19,18,24,23,20,5,2,4,30,34	21	-70	100	33	2	8	2	4	3	16.6666666666667	-30	1	1	1	1	2	0	32	-70	10	4.5e-05	5.5e-05	0	0.035	-80	0	-115	0.00148	38.63	273.4	1022	0.775	0.2	-70	-70	0.00024	2	8	130.5	10	50	3000	40	0.1	40	0.2	10000	1
hetero24seed8	candidateIDs_11,33,35,32,7,29,36,31,13,27,12,16,14,6,19,18,24,23,20,5,2,4,30,34	21	-70	100	33	2	8	2	4	4	16.6666666666667	-30	1	1	1	1	2	0	32	-70	10	4.5e-05	5.5e-05	0	0.035	-80	0	-115	0.00105333333333333	39.88	65.8	2600	0.629	0.2	-70	-70	0.00024	2	8	130.5	10	50	3000	40	0.1	40	0.2	10000	1
hetero24seed9	candidateIDs_2,23,14,6,7,18,11,13,16,33,12,36,5,4,31,27,30,34,24,32,35,19,29,20	21	-70	100	33	2	8	2	4	1	16.6666666666667	-30	1	1	1	1	2	0	32	-70	10	4.5e-05	5.5e-05	0	0.035	-80	0	-115	0.00266666666666667	52	90.1	1073.2	0.952	0.2	-70	-70	0.00024	2	8	130.5	10	50	3000	40	0.1	40	0.2	10000	1
hetero24seed9	candidateIDs_2,23,14,6,7,18,11,13,16,33,12,36,5,4,31,27,30,34,24,32,35,19,29,20	21	-70	100	33	2	8	2	4	2	16.6666666666667	-30	1	1	1	1	2	0	32	-70	10	4.5e-05	5.5e-05	0	0.035	-80	0	-115	0.004	52	90.1	1073.2	0.952	0.2	-70	-70	0.00024	2	8	130.5	10	50	3000	40	0.1	40	0.2	10000	1
hetero24seed9	candidateIDs_2,23,14,6,7,18,11,13,16,33,12,36,5,4,31,27,30,34,24,32,35,19,29,20	21	-70	100	33	2	8	2	4	3	16.6666666666667	-30	1	1	1	1	2	0	32	-70	10	4.5e-05	5.5e-05	0	0.035	-80	0	-115	0.00148	38.63	273.4	1022	0.775	0.2	-70	-70	0.00024	2	8	130.5	10	50	3000	40	0.1	40	0.2	10000	1
hetero24seed9	candidateIDs_2,23,14,6,7,18,11,13,16,33,12,36,5,4,31,27,30,34,24,32,35,19,29,20	21	-70	100	33	2	8	2	4	4	16.6666666666667	-30	1	1	1	1	2	0	32	-70	10	4.5e-05	5.5e-05	0	0.035	-80	0	-115	0.00105333333333333	39.88	65.8	2600	0.629	0.2	-70	-70	0.00024	2	8	130.5	10	50	3000	40	0.1	40	0.2	10000	1
hetero24seed10	candidateIDs_20,4,16,34,14,12,11,30,35,7,23,33,27,5,36,18,32,29,6,13,2,24,31,19	21	-70	100	33	2	8	2	4	1	16.6666666666667	-30	1	1	1	1	2	0	32	-70	10	4.5e-05	5.5e-05	0	0.035	-80	0	-115	0.00266666666666667	52	90.1	1073.2	0.952	0.2	-70	-70	0.00024	2	8	130.5	10	50	3000	40	0.1	40	0.2	10000	1
hetero24seed10	candidateIDs_20,4,16,34,14,12,11,30,35,7,23,33,27,5,36,18,32,29,6,13,2,24,31,19	21	-70	100	33	2	8	2	4	2	16.6666666666667	-30	1	1	1	1	2	0	32	-70	10	4.5e-05	5.5e-05	0	0.035	-80	0	-115	0.004	52	90.1	1073.2	0.952	0.2	-70	-70	0.00024	2	8	130.5	10	50	3000	40	0.1	40	0.2	10000	1
hetero24seed10	candidateIDs_20,4,16,34,14,12,11,30,35,7,23,33,27,5,36,18,32,29,6,13,2,24,31,19	21	-70	100	33	2	8	2	4	3	16.6666666666667	-30	1	1	1	1	2	0	32	-70	10	4.5e-05	5.5e-05	0	0.035	-80	0	-115	0.00148	38.63	273.4	1022	0.775	0.2	-70	-70	0.00024	2	8	130.5	10	50	3000	40	0.1	40	0.2	10000	1
hetero24seed10	candidateIDs_20,4,16,34,14,12,11,30,35,7,23,33,27,5,36,18,32,29,6,13,2,24,31,19	21	-70	100	33	2	8	2	4	4	16.6666666666667	-30	1	1	1	1	2	0	32	-70	10	4.5e-05	5.5e-05	0	0.035	-80	0	-115	0.00105333333333333	39.88	65.8	2600	0.629	0.2	-70	-70	0.00024	2	8	130.5	10	50	3000	40	0.1	40	0.2	10000	1
hetero24seed11	candidateIDs_12,4,29,19,30,32,24,2,31,36,35,7,5,11,13,27,6,18,33,34,16,23,20,14	21	-70	100	33	2	8	2	4	1	16.6666666666667	-30	1	1	1	1	2	0	32	-70	10	4.5e-05	5.5e-05	0	0.035	-80	0	-115	0.00266666666666667	52	90.1	1073.2	0.952	0.2	-70	-70	0.00024	2	8	130.5	10	50	3000	40	0.1	40	0.2	10000	1
hetero24seed11	candidateIDs_12,4,29,19,30,32,24,2,31,36,35,7,5,11,13,27,6,18,33,34,16,23,20,14	21	-70	100	33	2	8	2	4	2	16.6666666666667	-30	1	1	1	1	2	0	32	-70	10	4.5e-05	5.5e-05	0	0.035	-80	0	-115	0.004	52	90.1	1073.2	0.952	0.2	-70	-70	0.00024	2	8	130.5	10	50	3000	40	0.1	40	0.2	10000	1
hetero24seed11	candidateIDs_12,4,29,19,30,32,24,2,31,36,35,7,5,11,13,27,6,18,33,34,16,23,20,14	21	-70	100	33	2	8	2	4	3	16.6666666666667	-30	1	1	1	1	2	0	32	-70	10	4.5e-05	5.5e-05	0	0.035	-80	0	-115	0.00148	38.63	273.4	1022	0.775	0.2	-70	-70	0.00024	2	8	130.5	10	50	3000	40	0.1	40	0.2	10000	1
hetero24seed11	candidateIDs_12,4,29,19,30,32,24,2,31,36,35,7,5,11,13,27,6,18,33,34,16,23,20,14	21	-70	100	33	2	8	2	4	4	16.6666666666667	-30	1	1	1	1	2	0	32	-70	10	4.5e-05	5.5e-05	0	0.035	-80	0	-115	0.00105333333333333	39.88	65.8	2600	0.629	0.2	-70	-70	0.00024	2	8	130.5	10	50	3000	40	0.1	40	0.2	10000	1
hetero24seed12	candidateIDs_24,7,34,13,36,35,16,2,32,5,18,30,27,6,29,19,4,33,31,23,12,11,20,14	21	-70	100	33	2	8	2	4	1	16.6666666666667	-30	1	1	1	1	2	0	32	-70	10	4.5e-05	5.5e-05	0	0.035	-80	0	-115	0.00266666666666667	52	90.1	1073.2	0.952	0.2	-70	-70	0.00024	2	8	130.5	10	50	3000	40	0.1	40	0.2	10000	1
hetero24seed12	candidateIDs_24,7,34,13,36,35,16,2,32,5,18,30,27,6,29,19,4,33,31,23,12,11,20,14	21	-70	100	33	2	8	2	4	2	16.6666666666667	-30	1	1	1	1	2	0	32	-70	10	4.5e-05	5.5e-05	0	0.035	-80	0	-115	0.004	52	90.1	1073.2	0.952	0.2	-70	-70	0.00024	2	8	130.5	10	50	3000	40	0.1	40	0.2	10000	1
hetero24seed12	candidateIDs_24,7,34,13,36,35,16,2,32,5,18,30,27,6,29,19,4,33,31,23,12,11,20,14	21	-70	100	33	2	8	2	4	3	16.6666666666667	-30	1	1	1	1	2	0	32	-70	10	4.5e-05	5.5e-05	0	0.035	-80	0	-115	0.00148	38.63	273.4	1022	0.775	0.2	-70	-70	0.00024	2	8	130.5	10	50	3000	40	0.1	40	0.2	10000	1
hetero24seed12	candidateIDs_24,7,34,13,36,35,16,2,32,5,18,30,27,6,29,19,4,33,31,23,12,11,20,14	21	-70	100	33	2	8	2	4	4	16.6666666666667	-30	1	1	1	1	2	0	32	-70	10	4.5e-05	5.5e-05	0	0.035	-80	0	-115	0.00105333333333333	39.88	65.8	2600	0.629	0.2	-70	-70	0.00024	2	8	130.5	10	50	3000	40	0.1	40	0.2	10000	1
hetero24seed13	candidateIDs_31,18,20,34,4,29,19,35,30,32,24,11,12,14,27,16,13,2,5,23,36,33,6,7	21	-70	100	33	2	8	2	4	1	16.6666666666667	-30	1	1	1	1	2	0	32	-70	10	4.5e-05	5.5e-05	0	0.035	-80	0	-115	0.00266666666666667	52	90.1	1073.2	0.952	0.2	-70	-70	0.00024	2	8	130.5	10	50	3000	40	0.1	40	0.2	10000	1
hetero24seed13	candidateIDs_31,18,20,34,4,29,19,35,30,32,24,11,12,14,27,16,13,2,5,23,36,33,6,7	21	-70	100	33	2	8	2	4	2	16.6666666666667	-30	1	1	1	1	2	0	32	-70	10	4.5e-05	5.5e-05	0	0.035	-80	0	-115	0.004	52	90.1	1073.2	0.952	0.2	-70	-70	0.00024	2	8	130.5	10	50	3000	40	0.1	40	0.2	10000	1
hetero24seed13	candidateIDs_31,18,20,34,4,29,19,35,30,32,24,11,12,14,27,16,13,2,5,23,36,33,6,7	21	-70	100	33	2	8	2	4	3	16.6666666666667	-30	1	1	1	1	2	0	32	-70	10	4.5e-05	5.5e-05	0	0.035	-80	0	-115	0.00148	38.63	273.4	1022	0.775	0.2	-70	-70	0.00024	2	8	130.5	10	50	3000	40	0.1	40	0.2	10000	1
hetero24seed13	candidateIDs_31,18,20,34,4,29,19,35,30,32,24,11,12,14,27,16,13,2,5,23,36,33,6,7	21	-70	100	33	2	8	2	4	4	16.6666666666667	-30	1	1	1	1	2	0	32	-70	10	4.5e-05	5.5e-05	0	0.035	-80	0	-115	0.00105333333333333	39.88	65.8	2600	0.629	0.2	-70	-70	0.00024	2	8	130.5	10	50	3000	40	0.1	40	0.2	10000	1
hetero24seed14	candidateIDs_23,6,34,27,16,35,7,13,19,30,36,12,2,20,14,24,31,32,4,18,5,33,29,11	21	-70	100	33	2	8	2	4	1	16.6666666666667	-30	1	1	1	1	2	0	32	-70	10	4.5e-05	5.5e-05	0	0.035	-80	0	-115	0.00266666666666667	52	90.1	1073.2	0.952	0.2	-70	-70	0.00024	2	8	130.5	10	50	3000	40	0.1	40	0.2	10000	1
hetero24seed14	candidateIDs_23,6,34,27,16,35,7,13,19,30,36,12,2,20,14,24,31,32,4,18,5,33,29,11	21	-70	100	33	2	8	2	4	2	16.6666666666667	-30	1	1	1	1	2	0	32	-70	10	4.5e-05	5.5e-05	0	0.035	-80	0	-115	0.004	52	90.1	1073.2	0.952	0.2	-70	-70	0.00024	2	8	130.5	10	50	3000	40	0.1	40	0.2	10000	1
hetero24seed14	candidateIDs_23,6,34,27,16,35,7,13,19,30,36,12,2,20,14,24,31,32,4,18,5,33,29,11	21	-70	100	33	2	8	2	4	3	16.6666666666667	-30	1	1	1	1	2	0	32	-70	10	4.5e-05	5.5e-05	0	0.035	-80	0	-115	0.00148	38.63	273.4	1022	0.775	0.2	-70	-70	0.00024	2	8	130.5	10	50	3000	40	0.1	40	0.2	10000	1
hetero24seed14	candidateIDs_23,6,34,27,16,35,7,13,19,30,36,12,2,20,14,24,31,32,4,18,5,33,29,11	21	-70	100	33	2	8	2	4	4	16.6666666666667	-30	1	1	1	1	2	0	32	-70	10	4.5e-05	5.5e-05	0	0.035	-80	0	-115	0.00105333333333333	39.88	65.8	2600	0.629	0.2	-70	-70	0.00024	2	8	130.5	10	50	3000	40	0.1	40	0.2	10000	1
hetero24seed15	candidateIDs_31,30,5,14,29,4,32,27,16,19,7,13,12,6,34,36,11,20,35,24,2,23,18,33	21	-70	100	33	2	8	2	4	1	16.6666666666667	-30	1	1	1	1	2	0	32	-70	10	4.5e-05	5.5e-05	0	0.035	-80	0	-115	0.00266666666666667	52	90.1	1073.2	0.952	0.2	-70	-70	0.00024	2	8	130.5	10	50	3000	40	0.1	40	0.2	10000	1
hetero24seed15	candidateIDs_31,30,5,14,29,4,32,27,16,19,7,13,12,6,34,36,11,20,35,24,2,23,18,33	21	-70	100	33	2	8	2	4	2	16.6666666666667	-30	1	1	1	1	2	0	32	-70	10	4.5e-05	5.5e-05	0	0.035	-80	0	-115	0.004	52	90.1	1073.2	0.952	0.2	-70	-70	0.00024	2	8	130.5	10	50	3000	40	0.1	40	0.2	10000	1
hetero24seed15	candidateIDs_31,30,5,14,29,4,32,27,16,19,7,13,12,6,34,36,11,20,35,24,2,23,18,33	21	-70	100	33	2	8	2	4	3	16.6666666666667	-30	1	1	1	1	2	0	32	-70	10	4.5e-05	5.5e-05	0	0.035	-80	0	-115	0.00148	38.63	273.4	1022	0.775	0.2	-70	-70	0.00024	2	8	130.5	10	50	3000	40	0.1	40	0.2	10000	1
hetero24seed15	candidateIDs_31,30,5,14,29,4,32,27,16,19,7,13,12,6,34,36,11,20,35,24,2,23,18,33	21	-70	100	33	2	8	2	4	4	16.6666666666667	-30	1	1	1	1	2	0	32	-70	10	4.5e-05	5.5e-05	0	0.035	-80	0	-115	0.00105333333333333	39.88	65.8	2600	0.629	0.2	-70	-70	0.00024	2	8	130.5	10	50	3000	40	0.1	40	0.2	10000	1
hetero24seed16	candidateIDs_6,14,19,33,23,13,31,11,2,24,27,7,32,30,36,4,5,18,35,12,29,20,34,16	21	-70	100	33	2	8	2	4	1	16.6666666666667	-30	1	1	1	1	2	0	32	-70	10	4.5e-05	5.5e-05	0	0.035	-80	0	-115	0.00266666666666667	52	90.1	1073.2	0.952	0.2	-70	-70	0.00024	2	8	130.5	10	50	3000	40	0.1	40	0.2	10000	1
hetero24seed16	candidateIDs_6,14,19,33,23,13,31,11,2,24,27,7,32,30,36,4,5,18,35,12,29,20,34,16	21	-70	100	33	2	8	2	4	2	16.6666666666667	-30	1	1	1	1	2	0	32	-70	10	4.5e-05	5.5e-05	0	0.035	-80	0	-115	0.004	52	90.1	1073.2	0.952	0.2	-70	-70	0.00024	2	8	130.5	10	50	3000	40	0.1	40	0.2	10000	1
hetero24seed16	candidateIDs_6,14,19,33,23,13,31,11,2,24,27,7,32,30,36,4,5,18,35,12,29,20,34,16	21	-70	100	33	2	8	2	4	3	16.6666666666667	-30	1	1	1	1	2	0	32	-70	10	4.5e-05	5.5e-05	0	0.035	-80	0	-115	0.00148	38.63	273.4	1022	0.775	0.2	-70	-70	0.00024	2	8	130.5	10	50	3000	40	0.1	40	0.2	10000	1
hetero24seed16	candidateIDs_6,14,19,33,23,13,31,11,2,24,27,7,32,30,36,4,5,18,35,12,29,20,34,16	21	-70	100	33	2	8	2	4	4	16.6666666666667	-30	1	1	1	1	2	0	32	-70	10	4.5e-05	5.5e-05	0	0.035	-80	0	-115	0.00105333333333333	39.88	65.8	2600	0.629	0.2	-70	-70	0.00024	2	8	130.5	10	50	3000	40	0.1	40	0.2	10000	1
hetero24seed17	candidateIDs_14,24,19,6,5,32,2,33,16,35,31,4,29,34,13,30,12,27,11,7,36,20,23,18	21	-70	100	33	2	8	2	4	1	16.6666666666667	-30	1	1	1	1	2	0	32	-70	10	4.5e-05	5.5e-05	0	0.035	-80	0	-115	0.00266666666666667	52	90.1	1073.2	0.952	0.2	-70	-70	0.00024	2	8	130.5	10	50	3000	40	0.1	40	0.2	10000	1
hetero24seed17	candidateIDs_14,24,19,6,5,32,2,33,16,35,31,4,29,34,13,30,12,27,11,7,36,20,23,18	21	-70	100	33	2	8	2	4	2	16.6666666666667	-30	1	1	1	1	2	0	32	-70	10	4.5e-05	5.5e-05	0	0.035	-80	0	-115	0.004	52	90.1	1073.2	0.952	0.2	-70	-70	0.00024	2	8	130.5	10	50	3000	40	0.1	40	0.2	10000	1
hetero24seed17	candidateIDs_14,24,19,6,5,32,2,33,16,35,31,4,29,34,13,30,12,27,11,7,36,20,23,18	21	-70	100	33	2	8	2	4	3	16.6666666666667	-30	1	1	1	1	2	0	32	-70	10	4.5e-05	5.5e-05	0	0.035	-80	0	-115	0.00148	38.63	273.4	1022	0.775	0.2	-70	-70	0.00024	2	8	130.5	10	50	3000	40	0.1	40	0.2	10000	1
hetero24seed17	candidateIDs_14,24,19,6,5,32,2,33,16,35,31,4,29,34,13,30,12,27,11,7,36,20,23,18	21	-70	100	33	2	8	2	4	4	16.6666666666667	-30	1	1	1	1	2	0	32	-70	10	4.5e-05	5.5e-05	0	0.035	-80	0	-115	0.00105333333333333	39.88	65.8	2600	0.629	0.2	-70	-70	0.00024	2	8	130.5	10	50	3000	40	0.1	40	0.2	10000	1
hetero24seed18	candidateIDs_23,16,24,6,31,14,27,34,4,18,2,32,12,29,33,20,11,35,36,19,7,30,5,13	21	-70	100	33	2	8	2	4	1	16.6666666666667	-30	1	1	1	1	2	0	32	-70	10	4.5e-05	5.5e-05	0	0.035	-80	0	-115	0.00266666666666667	52	90.1	1073.2	0.952	0.2	-70	-70	0.00024	2	8	130.5	10	50	3000	40	0.1	40	0.2	10000	1
hetero24seed18	candidateIDs_23,16,24,6,31,14,27,34,4,18,2,32,12,29,33,20,11,35,36,19,7,30,5,13	21	-70	100	33	2	8	2	4	2	16.6666666666667	-30	1	1	1	1	2	0	32	-70	10	4.5e-05	5.5e-05	0	0.035	-80	0	-115	0.004	52	90.1	1073.2	0.952	0.2	-70	-70	0.00024	2	8	130.5	10	50	3000	40	0.1	40	0.2	10000	1
hetero24seed18	candidateIDs_23,16,24,6,31,14,27,34,4,18,2,32,12,29,33,20,11,35,36,19,7,30,5,13	21	-70	100	33	2	8	2	4	3	16.6666666666667	-30	1	1	1	1	2	0	32	-70	10	4.5e-05	5.5e-05	0	0.035	-80	0	-115	0.00148	38.63	273.4	1022	0.775	0.2	-70	-70	0.00024	2	8	130.5	10	50	3000	40	0.1	40	0.2	10000	1
hetero24seed18	candidateIDs_23,16,24,6,31,14,27,34,4,18,2,32,12,29,33,20,11,35,36,19,7,30,5,13	21	-70	100	33	2	8	2	4	4	16.6666666666667	-30	1	1	1	1	2	0	32	-70	10	4.5e-05	5.5e-05	0	0.035	-80	0	-115	0.00105333333333333	39.88	65.8	2600	0.629	0.2	-70	-70	0.00024	2	8	130.5	10	50	3000	40	0.1	40	0.2	10000	1
hetero24seed19	candidateIDs_11,2,24,6,29,18,23,5,7,33,31,27,30,20,19,36,16,12,32,4,35,13,34,14	21	-70	100	33	2	8	2	4	1	16.6666666666667	-30	1	1	1	1	2	0	32	-70	10	4.5e-05	5.5e-05	0	0.035	-80	0	-115	0.00266666666666667	52	90.1	1073.2	0.952	0.2	-70	-70	0.00024	2	8	130.5	10	50	3000	40	0.1	40	0.2	10000	1
hetero24seed19	candidateIDs_11,2,24,6,29,18,23,5,7,33,31,27,30,20,19,36,16,12,32,4,35,13,34,14	21	-70	100	33	2	8	2	4	2	16.6666666666667	-30	1	1	1	1	2	0	32	-70	10	4.5e-05	5.5e-05	0	0.035	-80	0	-115	0.004	52	90.1	1073.2	0.952	0.2	-70	-70	0.00024	2	8	130.5	10	50	3000	40	0.1	40	0.2	10000	1
hetero24seed19	candidateIDs_11,2,24,6,29,18,23,5,7,33,31,27,30,20,19,36,16,12,32,4,35,13,34,14	21	-70	100	33	2	8	2	4	3	16.6666666666667	-30	1	1	1	1	2	0	32	-70	10	4.5e-05	5.5e-05	0	0.035	-80	0	-115	0.00148	38.63	273.4	1022	0.775	0.2	-70	-70	0.00024	2	8	130.5	10	50	3000	40	0.1	40	0.2	10000	1
hetero24seed19	candidateIDs_11,2,24,6,29,18,23,5,7,33,31,27,30,20,19,36,16,12,32,4,35,13,34,14	21	-70	100	33	2	8	2	4	4	16.6666666666667	-30	1	1	1	1	2	0	32	-70	10	4.5e-05	5.5e-05	0	0.035	-80	0	-115	0.00105333333333333	39.88	65.8	2600	0.629	0.2	-70	-70	0.00024	2	8	130.5	10	50	3000	40	0.1	40	0.2	10000	1
hetero24seed20	candidateIDs_7,27,29,36,16,31,32,18,12,13,35,2,14,11,19,30,24,20,6,23,33,5,4,34	21	-70	100	33	2	8	2	4	1	16.6666666666667	-30	1	1	1	1	2	0	32	-70	10	4.5e-05	5.5e-05	0	0.035	-80	0	-115	0.00266666666666667	52	90.1	1073.2	0.952	0.2	-70	-70	0.00024	2	8	130.5	10	50	3000	40	0.1	40	0.2	10000	1
hetero24seed20	candidateIDs_7,27,29,36,16,31,32,18,12,13,35,2,14,11,19,30,24,20,6,23,33,5,4,34	21	-70	100	33	2	8	2	4	2	16.6666666666667	-30	1	1	1	1	2	0	32	-70	10	4.5e-05	5.5e-05	0	0.035	-80	0	-115	0.004	52	90.1	1073.2	0.952	0.2	-70	-70	0.00024	2	8	130.5	10	50	3000	40	0.1	40	0.2	10000	1
hetero24seed20	candidateIDs_7,27,29,36,16,31,32,18,12,13,35,2,14,11,19,30,24,20,6,23,33,5,4,34	21	-70	100	33	2	8	2	4	3	16.6666666666667	-30	1	1	1	1	2	0	32	-70	10	4.5e-05	5.5e-05	0	0.035	-80	0	-115	0.00148	38.63	273.4	1022	0.775	0.2	-70	-70	0.00024	2	8	130.5	10	50	3000	40	0.1	40	0.2	10000	1
hetero24seed20	candidateIDs_7,27,29,36,16,31,32,18,12,13,35,2,14,11,19,30,24,20,6,23,33,5,4,34	21	-70	100	33	2	8	2	4	4	16.6666666666667	-30	1	1	1	1	2	0	32	-70	10	4.5e-05	5.5e-05	0	0.035	-80	0	-115	0.00105333333333333	39.88	65.8	2600	0.629	0.2	-70	-70	0.00024	2	8	130.5	10	50	3000	40	0.1	40	0.2	10000	1
hetero24seed21	candidateIDs_6,2,11,18,20,23,7,35,4,12,14,32,33,24,16,13,34,5,29,31,36,27,19,30	21	-70	100	33	2	8	2	4	1	16.6666666666667	-30	1	1	1	1	2	0	32	-70	10	4.5e-05	5.5e-05	0	0.035	-80	0	-115	0.00266666666666667	52	90.1	1073.2	0.952	0.2	-70	-70	0.00024	2	8	130.5	10	50	3000	40	0.1	40	0.2	10000	1
hetero24seed21	candidateIDs_6,2,11,18,20,23,7,35,4,12,14,32,33,24,16,13,34,5,29,31,36,27,19,30	21	-70	100	33	2	8	2	4	2	16.6666666666667	-30	1	1	1	1	2	0	32	-70	10	4.5e-05	5.5e-05	0	0.035	-80	0	-115	0.004	52	90.1	1073.2	0.952	0.2	-70	-70	0.00024	2	8	130.5	10	50	3000	40	0.1	40	0.2	10000	1
hetero24seed21	candidateIDs_6,2,11,18,20,23,7,35,4,12,14,32,33,24,16,13,34,5,29,31,36,27,19,30	21	-70	100	33	2	8	2	4	3	16.6666666666667	-30	1	1	1	1	2	0	32	-70	10	4.5e-05	5.5e-05	0	0.035	-80	0	-115	0.00148	38.63	273.4	1022	0.775	0.2	-70	-70	0.00024	2	8	130.5	10	50	3000	40	0.1	40	0.2	10000	1
hetero24seed21	candidateIDs_6,2,11,18,20,23,7,35,4,12,14,32,33,24,16,13,34,5,29,31,36,27,19,30	21	-70	100	33	2	8	2	4	4	16.6666666666667	-30	1	1	1	1	2	0	32	-70	10	4.5e-05	5.5e-05	0	0.035	-80	0	-115	0.00105333333333333	39.88	65.8	2600	0.629	0.2	-70	-70	0.00024	2	8	130.5	10	50	3000	40	0.1	40	0.2	10000	1
hetero24seed22	candidateIDs_27,18,7,24,2,14,12,32,11,35,5,4,19,36,34,13,31,23,33,29,16,20,6,30	22	-69	100	33	2	8	2	4	1	16.6666666666667	-30	1	1	1	1	2	0	32	-70	10	4.5e-05	5.5e-05	0	0.035	-80	0	-115	0.00266666666666667	52	90.1	1073.2	0.952	0.2	-69	-69	0.00024	2	8	130.5	10	50	3000	40	0.1	40	0.2	10000	1
hetero24seed22	candidateIDs_27,18,7,24,2,14,12,32,11,35,5,4,19,36,34,13,31,23,33,29,16,20,6,30	22	-69	100	33	2	8	2	4	2	16.6666666666667	-30	1	1	1	1	2	0	32	-70	10	4.5e-05	5.5e-05	0	0.035	-80	0	-115	0.004	52	90.1	1073.2	0.952	0.2	-69	-69	0.00024	2	8	130.5	10	50	3000	40	0.1	40	0.2	10000	1
hetero24seed22	candidateIDs_27,18,7,24,2,14,12,32,11,35,5,4,19,36,34,13,31,23,33,29,16,20,6,30	22	-69	100	33	2	8	2	4	3	16.6666666666667	-30	1	1	1	1	2	0	32	-70	10	4.5e-05	5.5e-05	0	0.035	-80	0	-115	0.00148	38.63	273.4	1022	0.775	0.2	-69	-69	0.00024	2	8	130.5	10	50	3000	40	0.1	40	0.2	10000	1
hetero24seed22	candidateIDs_27,18,7,24,2,14,12,32,11,35,5,4,19,36,34,13,31,23,33,29,16,20,6,30	22	-69	100	33	2	8	2	4	4	16.6666666666667	-30	1	1	1	1	2	0	32	-70	10	4.5e-05	5.5e-05	0	0.035	-80	0	-115	0.00105333333333333	39.88	65.8	2600	0.629	0.2	-69	-69	0.00024	2	8	130.5	10	50	3000	40	0.1	40	0.2	10000	1
hetero24seed23	candidateIDs_36,18,30,35,12,7,6,32,31,23,13,16,2,24,14,34,11,5,33,29,19,20,4,27	22	-69	100	33	2	8	2	4	1	16.6666666666667	-30	1	1	1	1	2	0	32	-70	10	4.5e-05	5.5e-05	0	0.035	-80	0	-115	0.00266666666666667	52	90.1	1073.2	0.952	0.2	-69	-69	0.00024	2	8	130.5	10	50	3000	40	0.1	40	0.2	10000	1
hetero24seed23	candidateIDs_36,18,30,35,12,7,6,32,31,23,13,16,2,24,14,34,11,5,33,29,19,20,4,27	22	-69	100	33	2	8	2	4	2	16.6666666666667	-30	1	1	1	1	2	0	32	-70	10	4.5e-05	5.5e-05	0	0.035	-80	0	-115	0.004	52	90.1	1073.2	0.952	0.2	-69	-69	0.00024	2	8	130.5	10	50	3000	40	0.1	40	0.2	10000	1
hetero24seed23	candidateIDs_36,18,30,35,12,7,6,32,31,23,13,16,2,24,14,34,11,5,33,29,19,20,4,27	22	-69	100	33	2	8	2	4	3	16.6666666666667	-30	1	1	1	1	2	0	32	-70	10	4.5e-05	5.5e-05	0	0.035	-80	0	-115	0.00148	38.63	273.4	1022	0.775	0.2	-69	-69	0.00024	2	8	130.5	10	50	3000	40	0.1	40	0.2	10000	1
hetero24seed23	candidateIDs_36,18,30,35,12,7,6,32,31,23,13,16,2,24,14,34,11,5,33,29,19,20,4,27	22	-69	100	33	2	8	2	4	4	16.6666666666667	-30	1	1	1	1	2	0	32	-70	10	4.5e-05	5.5e-05	0	0.035	-80	0	-115	0.00105333333333333	39.88	65.8	2600	0.629	0.2	-69	-69	0.00024	2	8	130.5	10	50	3000	40	0.1	40	0.2	10000	1
hetero24seed0	candidateIDs_34,11,5,27,18,12,29,23,13,7,33,31,24,2,35,4,6,30,36,20,14,32,16,19	22	-69	100	33	2	8	2	4	1	16.6666666666667	-30	1	1	1	1	2	0	32	-70	10	4.5e-05	5.5e-05	0	0.035	-80	0	-115	0.00266666666666667	52	90.1	1073.2	0.952	0.2	-69	-69	0.00024	2	8	130.5	10	50	3000	40	0.1	40	0.2	10000	1
hetero24seed0	candidateIDs_34,11,5,27,18,12,29,23,13,7,33,31,24,2,35,4,6,30,36,20,14,32,16,19	22	-69	100	33	2	8	2	4	2	16.6666666666667	-30	1	1	1	1	2	0	32	-70	10	4.5e-05	5.5e-05	0	0.035	-80	0	-115	0.004	52	90.1	1073.2	0.952	0.2	-69	-69	0.00024	2	8	130.5	10	50	3000	40	0.1	40	0.2	10000	1
hetero24seed0	candidateIDs_34,11,5,27,18,12,29,23,13,7,33,31,24,2,35,4,6,30,36,20,14,32,16,19	22	-69	100	33	2	8	2	4	3	16.6666666666667	-30	1	1	1	1	2	0	32	-70	10	4.5e-05	5.5e-05	0	0.035	-80	0	-115	0.00148	38.63	273.4	1022	0.775	0.2	-69	-69	0.00024	2	8	130.5	10	50	3000	40	0.1	40	0.2	10000	1
hetero24seed0	candidateIDs_34,11,5,27,18,12,29,23,13,7,33,31,24,2,35,4,6,30,36,20,14,32,16,19	22	-69	100	33	2	8	2	4	4	16.6666666666667	-30	1	1	1	1	2	0	32	-70	10	4.5e-05	5.5e-05	0	0.035	-80	0	-115	0.00105333333333333	39.88	65.8	2600	0.629	0.2	-69	-69	0.00024	2	8	130.5	10	50	3000	40	0.1	40	0.2	10000	1
hetero24seed1	candidateIDs_5,24,11,31,7,12,32,20,6,35,13,14,2,29,18,16,30,27,19,36,4,33,23,34	22	-69	100	33	2	8	2	4	1	16.6666666666667	-30	1	1	1	1	2	0	32	-70	10	4.5e-05	5.5e-05	0	0.035	-80	0	-115	0.00266666666666667	52	90.1	1073.2	0.952	0.2	-69	-69	0.00024	2	8	130.5	10	50	3000	40	0.1	40	0.2	10000	1
hetero24seed1	candidateIDs_5,24,11,31,7,12,32,20,6,35,13,14,2,29,18,16,30,27,19,36,4,33,23,34	22	-69	100	33	2	8	2	4	2	16.6666666666667	-30	1	1	1	1	2	0	32	-70	10	4.5e-05	5.5e-05	0	0.035	-80	0	-115	0.004	52	90.1	1073.2	0.952	0.2	-69	-69	0.00024	2	8	130.5	10	50	3000	40	0.1	40	0.2	10000	1
hetero24seed1	candidateIDs_5,24,11,31,7,12,32,20,6,35,13,14,2,29,18,16,30,27,19,36,4,33,23,34	22	-69	100	33	2	8	2	4	3	16.6666666666667	-30	1	1	1	1	2	0	32	-70	10	4.5e-05	5.5e-05	0	0.035	-80	0	-115	0.00148	38.63	273.4	1022	0.775	0.2	-69	-69	0.00024	2	8	130.5	10	50	3000	40	0.1	40	0.2	10000	1
hetero24seed1	candidateIDs_5,24,11,31,7,12,32,20,6,35,13,14,2,29,18,16,30,27,19,36,4,33,23,34	22	-69	100	33	2	8	2	4	4	16.6666666666667	-30	1	1	1	1	2	0	32	-70	10	4.5e-05	5.5e-05	0	0.035	-80	0	-115	0.00105333333333333	39.88	65.8	2600	0.629	0.2	-69	-69	0.00024	2	8	130.5	10	50	3000	40	0.1	40	0.2	10000	1
hetero24seed2	candidateIDs_4,34,32,36,20,24,12,16,14,11,7,35,6,2,30,33,23,19,5,13,18,27,31,29	22	-69	100	33	2	8	2	4	1	16.6666666666667	-30	1	1	1	1	2	0	32	-70	10	4.5e-05	5.5e-05	0	0.035	-80	0	-115	0.00266666666666667	52	90.1	1073.2	0.952	0.2	-69	-69	0.00024	2	8	130.5	10	50	3000	40	0.1	40	0.2	10000	1
hetero24seed2	candidateIDs_4,34,32,36,20,24,12,16,14,11,7,35,6,2,30,33,23,19,5,13,18,27,31,29	22	-69	100	33	2	8	2	4	2	16.6666666666667	-30	1	1	1	1	2	0	32	-70	10	4.5e-05	5.5e-05	0	0.035	-80	0	-115	0.004	52	90.1	1073.2	0.952	0.2	-69	-69	0.00024	2	8	130.5	10	50	3000	40	0.1	40	0.2	10000	1
hetero24seed2	candidateIDs_4,34,32,36,20,24,12,16,14,11,7,35,6,2,30,33,23,19,5,13,18,27,31,29	22	-69	100	33	2	8	2	4	3	16.6666666666667	-30	1	1	1	1	2	0	32	-70	10	4.5e-05	5.5e-05	0	0.035	-80	0	-115	0.00148	38.63	273.4	1022	0.775	0.2	-69	-69	0.00024	2	8	130.5	10	50	3000	40	0.1	40	0.2	10000	1
hetero24seed2	candidateIDs_4,34,32,36,20,24,12,16,14,11,7,35,6,2,30,33,23,19,5,13,18,27,31,29	22	-69	100	33	2	8	2	4	4	16.6666666666667	-30	1	1	1	1	2	0	32	-70	10	4.5e-05	5.5e-05	0	0.035	-80	0	-115	0.00105333333333333	39.88	65.8	2600	0.629	0.2	-69	-69	0.00024	2	8	130.5	10	50	3000	40	0.1	40	0.2	10000	1
hetero24seed3	candidateIDs_29,18,14,12,36,13,31,23,33,5,32,35,16,19,6,2,30,27,20,24,34,4,7,11	22	-69	100	33	2	8	2	4	1	16.6666666666667	-30	1	1	1	1	2	0	32	-70	10	4.5e-05	5.5e-05	0	0.035	-80	0	-115	0.00266666666666667	52	90.1	1073.2	0.952	0.2	-69	-69	0.00024	2	8	130.5	10	50	3000	40	0.1	40	0.2	10000	1
hetero24seed3	candidateIDs_29,18,14,12,36,13,31,23,33,5,32,35,16,19,6,2,30,27,20,24,34,4,7,11	22	-69	100	33	2	8	2	4	2	16.6666666666667	-30	1	1	1	1	2	0	32	-70	10	4.5e-05	5.5e-05	0	0.035	-80	0	-115	0.004	52	90.1	1073.2	0.952	0.2	-69	-69	0.00024	2	8	130.5	10	50	3000	40	0.1	40	0.2	10000	1
hetero24seed3	candidateIDs_29,18,14,12,36,13,31,23,33,5,32,35,16,19,6,2,30,27,20,24,34,4,7,11	22	-69	100	33	2	8	2	4	3	16.6666666666667	-30	1	1	1	1	2	0	32	-70	10	4.5e-05	5.5e-05	0	0.035	-80	0	-115	0.00148	38.63	273.4	1022	0.775	0.2	-69	-69	0.00024	2	8	130.5	10	50	3000	40	0.1	40	0.2	10000	1
hetero24seed3	candidateIDs_29,18,14,12,36,13,31,23,33,5,32,35,16,19,6,2,30,27,20,24,34,4,7,11	22	-69	100	33	2	8	2	4	4	16.6666666666667	-30	1	1	1	1	2	0	32	-70	10	4.5e-05	5.5e-05	0	0.035	-80	0	-115	0.00105333333333333	39.88	65.8	2600	0.629	0.2	-69	-69	0.00024	2	8	130.5	10	50	3000	40	0.1	40	0.2	10000	1
hetero24seed4	candidateIDs_13,29,31,24,19,11,14,30,16,33,4,27,7,6,18,35,20,36,34,32,2,5,12,23	22	-69	100	33	2	8	2	4	1	16.6666666666667	-30	1	1	1	1	2	0	32	-70	10	4.5e-05	5.5e-05	0	0.035	-80	0	-115	0.00266666666666667	52	90.1	1073.2	0.952	0.2	-69	-69	0.00024	2	8	130.5	10	50	3000	40	0.1	40	0.2	10000	1
hetero24seed4	candidateIDs_13,29,31,24,19,11,14,30,16,33,4,27,7,6,18,35,20,36,34,32,2,5,12,23	22	-69	100	33	2	8	2	4	2	16.6666666666667	-30	1	1	1	1	2	0	32	-70	10	4.5e-05	5.5e-05	0	0.035	-80	0	-115	0.004	52	90.1	1073.2	0.952	0.2	-69	-69	0.00024	2	8	130.5	10	50	3000	40	0.1	40	0.2	10000	1
hetero24seed4	candidateIDs_13,29,31,24,19,11,14,30,16,33,4,27,7,6,18,35,20,36,34,32,2,5,12,23	22	-69	100	33	2	8	2	4	3	16.6666666666667	-30	1	1	1	1	2	0	32	-70	10	4.5e-05	5.5e-05	0	0.035	-80	0	-115	0.00148	38.63	273.4	1022	0.775	0.2	-69	-69	0.00024	2	8	130.5	10	50	3000	40	0.1	40	0.2	10000	1
hetero24seed4	candidateIDs_13,29,31,24,19,11,14,30,16,33,4,27,7,6,18,35,20,36,34,32,2,5,12,23	22	-69	100	33	2	8	2	4	4	16.6666666666667	-30	1	1	1	1	2	0	32	-70	10	4.5e-05	5.5e-05	0	0.035	-80	0	-115	0.00105333333333333	39.88	65.8	2600	0.629	0.2	-69	-69	0.00024	2	8	130.5	10	50	3000	40	0.1	40	0.2	10000	1
hetero24seed5	candidateIDs_18,23,16,5,2,36,34,27,35,30,14,29,20,7,13,32,33,11,31,19,12,4,24,6	22	-69	100	33	2	8	2	4	1	16.6666666666667	-30	1	1	1	1	2	0	32	-70	10	4.5e-05	5.5e-05	0	0.035	-80	0	-115	0.00266666666666667	52	90.1	1073.2	0.952	0.2	-69	-69	0.00024	2	8	130.5	10	50	3000	40	0.1	40	0.2	10000	1
hetero24seed5	candidateIDs_18,23,16,5,2,36,34,27,35,30,14,29,20,7,13,32,33,11,31,19,12,4,24,6	22	-69	100	33	2	8	2	4	2	16.6666666666667	-30	1	1	1	1	2	0	32	-70	10	4.5e-05	5.5e-05	0	0.035	-80	0	-115	0.004	52	90.1	1073.2	0.952	0.2	-69	-69	0.00024	2	8	130.5	10	50	3000	40	0.1	40	0.2	10000	1
hetero24seed5	candidateIDs_18,23,16,5,2,36,34,27,35,30,14,29,20,7,13,32,33,11,31,19,12,4,24,6	22	-69	100	33	2	8	2	4	3	16.6666666666667	-30	1	1	1	1	2	0	32	-70	10	4.5e-05	5.5e-05	0	0.035	-80	0	-115	0.00148	38.63	273.4	1022	0.775	0.2	-69	-69	0.00024	2	8	130.5	10	50	3000	40	0.1	40	0.2	10000	1
hetero24seed5	candidateIDs_18,23,16,5,2,36,34,27,35,30,14,29,20,7,13,32,33,11,31,19,12,4,24,6	22	-69	100	33	2	8	2	4	4	16.6666666666667	-30	1	1	1	1	2	0	32	-70	10	4.5e-05	5.5e-05	0	0.035	-80	0	-115	0.00105333333333333	39.88	65.8	2600	0.629	0.2	-69	-69	0.00024	2	8	130.5	10	50	3000	40	0.1	40	0.2	10000	1
hetero24seed6	candidateIDs_6,33,7,4,14,30,13,18,20,12,23,11,16,24,34,19,36,35,29,5,32,31,2,27	22	-69	100	33	2	8	2	4	1	16.6666666666667	-30	1	1	1	1	2	0	32	-70	10	4.5e-05	5.5e-05	0	0.035	-80	0	-115	0.00266666666666667	52	90.1	1073.2	0.952	0.2	-69	-69	0.00024	2	8	130.5	10	50	3000	40	0.1	40	0.2	10000	1
hetero24seed6	candidateIDs_6,33,7,4,14,30,13,18,20,12,23,11,16,24,34,19,36,35,29,5,32,31,2,27	22	-69	100	33	2	8	2	4	2	16.6666666666667	-30	1	1	1	1	2	0	32	-70	10	4.5e-05	5.5e-05	0	0.035	-80	0	-115	0.004	52	90.1	1073.2	0.952	0.2	-69	-69	0.00024	2	8	130.5	10	50	3000	40	0.1	40	0.2	10000	1
hetero24seed6	candidateIDs_6,33,7,4,14,30,13,18,20,12,23,11,16,24,34,19,36,35,29,5,32,31,2,27	22	-69	100	33	2	8	2	4	3	16.6666666666667	-30	1	1	1	1	2	0	32	-70	10	4.5e-05	5.5e-05	0	0.035	-80	0	-115	0.00148	38.63	273.4	1022	0.775	0.2	-69	-69	0.00024	2	8	130.5	10	50	3000	40	0.1	40	0.2	10000	1
hetero24seed6	candidateIDs_6,33,7,4,14,30,13,18,20,12,23,11,16,24,34,19,36,35,29,5,32,31,2,27	22	-69	100	33	2	8	2	4	4	16.6666666666667	-30	1	1	1	1	2	0	32	-70	10	4.5e-05	5.5e-05	0	0.035	-80	0	-115	0.00105333333333333	39.88	65.8	2600	0.629	0.2	-69	-69	0.00024	2	8	130.5	10	50	3000	40	0.1	40	0.2	10000	1
hetero24seed7	candidateIDs_32,23,13,2,29,35,14,24,20,5,30,16,12,11,36,33,18,6,4,19,27,31,34,7	22	-69	100	33	2	8	2	4	1	16.6666666666667	-30	1	1	1	1	2	0	32	-70	10	4.5e-05	5.5e-05	0	0.035	-80	0	-115	0.00266666666666667	52	90.1	1073.2	0.952	0.2	-69	-69	0.00024	2	8	130.5	10	50	3000	40	0.1	40	0.2	10000	1
hetero24seed7	candidateIDs_32,23,13,2,29,35,14,24,20,5,30,16,12,11,36,33,18,6,4,19,27,31,34,7	22	-69	100	33	2	8	2	4	2	16.6666666666667	-30	1	1	1	1	2	0	32	-70	10	4.5e-05	5.5e-05	0	0.035	-80	0	-115	0.004	52	90.1	1073.2	0.952	0.2	-69	-69	0.00024	2	8	130.5	10	50	3000	40	0.1	40	0.2	10000	1
hetero24seed7	candidateIDs_32,23,13,2,29,35,14,24,20,5,30,16,12,11,36,33,18,6,4,19,27,31,34,7	22	-69	100	33	2	8	2	4	3	16.6666666666667	-30	1	1	1	1	2	0	32	-70	10	4.5e-05	5.5e-05	0	0.035	-80	0	-115	0.00148	38.63	273.4	1022	0.775	0.2	-69	-69	0.00024	2	8	130.5	10	50	3000	40	0.1	40	0.2	10000	1
hetero24seed7	candidateIDs_32,23,13,2,29,35,14,24,20,5,30,16,12,11,36,33,18,6,4,19,27,31,34,7	22	-69	100	33	2	8	2	4	4	16.6666666666667	-30	1	1	1	1	2	0	32	-70	10	4.5e-05	5.5e-05	0	0.035	-80	0	-115	0.00105333333333333	39.88	65.8	2600	0.629	0.2	-69	-69	0.00024	2	8	130.5	10	50	3000	40	0.1	40	0.2	10000	1
hetero24seed8	candidateIDs_11,33,35,32,7,29,36,31,13,27,12,16,14,6,19,18,24,23,20,5,2,4,30,34	22	-69	100	33	2	8	2	4	1	16.6666666666667	-30	1	1	1	1	2	0	32	-70	10	4.5e-05	5.5e-05	0	0.035	-80	0	-115	0.00266666666666667	52	90.1	1073.2	0.952	0.2	-69	-69	0.00024	2	8	130.5	10	50	3000	40	0.1	40	0.2	10000	1
hetero24seed8	candidateIDs_11,33,35,32,7,29,36,31,13,27,12,16,14,6,19,18,24,23,20,5,2,4,30,34	22	-69	100	33	2	8	2	4	2	16.6666666666667	-30	1	1	1	1	2	0	32	-70	10	4.5e-05	5.5e-05	0	0.035	-80	0	-115	0.004	52	90.1	1073.2	0.952	0.2	-69	-69	0.00024	2	8	130.5	10	50	3000	40	0.1	40	0.2	10000	1
hetero24seed8	candidateIDs_11,33,35,32,7,29,36,31,13,27,12,16,14,6,19,18,24,23,20,5,2,4,30,34	22	-69	100	33	2	8	2	4	3	16.6666666666667	-30	1	1	1	1	2	0	32	-70	10	4.5e-05	5.5e-05	0	0.035	-80	0	-115	0.00148	38.63	273.4	1022	0.775	0.2	-69	-69	0.00024	2	8	130.5	10	50	3000	40	0.1	40	0.2	10000	1
hetero24seed8	candidateIDs_11,33,35,32,7,29,36,31,13,27,12,16,14,6,19,18,24,23,20,5,2,4,30,34	22	-69	100	33	2	8	2	4	4	16.6666666666667	-30	1	1	1	1	2	0	32	-70	10	4.5e-05	5.5e-05	0	0.035	-80	0	-115	0.00105333333333333	39.88	65.8	2600	0.629	0.2	-69	-69	0.00024	2	8	130.5	10	50	3000	40	0.1	40	0.2	10000	1
hetero24seed9	candidateIDs_2,23,14,6,7,18,11,13,16,33,12,36,5,4,31,27,30,34,24,32,35,19,29,20	22	-69	100	33	2	8	2	4	1	16.6666666666667	-30	1	1	1	1	2	0	32	-70	10	4.5e-05	5.5e-05	0	0.035	-80	0	-115	0.00266666666666667	52	90.1	1073.2	0.952	0.2	-69	-69	0.00024	2	8	130.5	10	50	3000	40	0.1	40	0.2	10000	1
hetero24seed9	candidateIDs_2,23,14,6,7,18,11,13,16,33,12,36,5,4,31,27,30,34,24,32,35,19,29,20	22	-69	100	33	2	8	2	4	2	16.6666666666667	-30	1	1	1	1	2	0	32	-70	10	4.5e-05	5.5e-05	0	0.035	-80	0	-115	0.004	52	90.1	1073.2	0.952	0.2	-69	-69	0.00024	2	8	130.5	10	50	3000	40	0.1	40	0.2	10000	1
hetero24seed9	candidateIDs_2,23,14,6,7,18,11,13,16,33,12,36,5,4,31,27,30,34,24,32,35,19,29,20	22	-69	100	33	2	8	2	4	3	16.6666666666667	-30	1	1	1	1	2	0	32	-70	10	4.5e-05	5.5e-05	0	0.035	-80	0	-115	0.00148	38.63	273.4	1022	0.775	0.2	-69	-69	0.00024	2	8	130.5	10	50	3000	40	0.1	40	0.2	10000	1
hetero24seed9	candidateIDs_2,23,14,6,7,18,11,13,16,33,12,36,5,4,31,27,30,34,24,32,35,19,29,20	22	-69	100	33	2	8	2	4	4	16.6666666666667	-30	1	1	1	1	2	0	32	-70	10	4.5e-05	5.5e-05	0	0.035	-80	0	-115	0.00105333333333333	39.88	65.8	2600	0.629	0.2	-69	-69	0.00024	2	8	130.5	10	50	3000	40	0.1	40	0.2	10000	1
hetero24seed10	candidateIDs_20,4,16,34,14,12,11,30,35,7,23,33,27,5,36,18,32,29,6,13,2,24,31,19	22	-69	100	33	2	8	2	4	1	16.6666666666667	-30	1	1	1	1	2	0	32	-70	10	4.5e-05	5.5e-05	0	0.035	-80	0	-115	0.00266666666666667	52	90.1	1073.2	0.952	0.2	-69	-69	0.00024	2	8	130.5	10	50	3000	40	0.1	40	0.2	10000	1
hetero24seed10	candidateIDs_20,4,16,34,14,12,11,30,35,7,23,33,27,5,36,18,32,29,6,13,2,24,31,19	22	-69	100	33	2	8	2	4	2	16.6666666666667	-30	1	1	1	1	2	0	32	-70	10	4.5e-05	5.5e-05	0	0.035	-80	0	-115	0.004	52	90.1	1073.2	0.952	0.2	-69	-69	0.00024	2	8	130.5	10	50	3000	40	0.1	40	0.2	10000	1
hetero24seed10	candidateIDs_20,4,16,34,14,12,11,30,35,7,23,33,27,5,36,18,32,29,6,13,2,24,31,19	22	-69	100	33	2	8	2	4	3	16.6666666666667	-30	1	1	1	1	2	0	32	-70	10	4.5e-05	5.5e-05	0	0.035	-80	0	-115	0.00148	38.63	273.4	1022	0.775	0.2	-69	-69	0.00024	2	8	130.5	10	50	3000	40	0.1	40	0.2	10000	1
hetero24seed10	candidateIDs_20,4,16,34,14,12,11,30,35,7,23,33,27,5,36,18,32,29,6,13,2,24,31,19	22	-69	100	33	2	8	2	4	4	16.6666666666667	-30	1	1	1	1	2	0	32	-70	10	4.5e-05	5.5e-05	0	0.035	-80	0	-115	0.00105333333333333	39.88	65.8	2600	0.629	0.2	-69	-69	0.00024	2	8	130.5	10	50	3000	40	0.1	40	0.2	10000	1
hetero24seed11	candidateIDs_12,4,29,19,30,32,24,2,31,36,35,7,5,11,13,27,6,18,33,34,16,23,20,14	22	-69	100	33	2	8	2	4	1	16.6666666666667	-30	1	1	1	1	2	0	32	-70	10	4.5e-05	5.5e-05	0	0.035	-80	0	-115	0.00266666666666667	52	90.1	1073.2	0.952	0.2	-69	-69	0.00024	2	8	130.5	10	50	3000	40	0.1	40	0.2	10000	1
hetero24seed11	candidateIDs_12,4,29,19,30,32,24,2,31,36,35,7,5,11,13,27,6,18,33,34,16,23,20,14	22	-69	100	33	2	8	2	4	2	16.6666666666667	-30	1	1	1	1	2	0	32	-70	10	4.5e-05	5.5e-05	0	0.035	-80	0	-115	0.004	52	90.1	1073.2	0.952	0.2	-69	-69	0.00024	2	8	130.5	10	50	3000	40	0.1	40	0.2	10000	1
hetero24seed11	candidateIDs_12,4,29,19,30,32,24,2,31,36,35,7,5,11,13,27,6,18,33,34,16,23,20,14	22	-69	100	33	2	8	2	4	3	16.6666666666667	-30	1	1	1	1	2	0	32	-70	10	4.5e-05	5.5e-05	0	0.035	-80	0	-115	0.00148	38.63	273.4	1022	0.775	0.2	-69	-69	0.00024	2	8	130.5	10	50	3000	40	0.1	40	0.2	10000	1
hetero24seed11	candidateIDs_12,4,29,19,30,32,24,2,31,36,35,7,5,11,13,27,6,18,33,34,16,23,20,14	22	-69	100	33	2	8	2	4	4	16.6666666666667	-30	1	1	1	1	2	0	32	-70	10	4.5e-05	5.5e-05	0	0.035	-80	0	-115	0.00105333333333333	39.88	65.8	2600	0.629	0.2	-69	-69	0.00024	2	8	130.5	10	50	3000	40	0.1	40	0.2	10000	1
hetero24seed12	candidateIDs_24,7,34,13,36,35,16,2,32,5,18,30,27,6,29,19,4,33,31,23,12,11,20,14	22	-69	100	33	2	8	2	4	1	16.6666666666667	-30	1	1	1	1	2	0	32	-70	10	4.5e-05	5.5e-05	0	0.035	-80	0	-115	0.00266666666666667	52	90.1	1073.2	0.952	0.2	-69	-69	0.00024	2	8	130.5	10	50	3000	40	0.1	40	0.2	10000	1
hetero24seed12	candidateIDs_24,7,34,13,36,35,16,2,32,5,18,30,27,6,29,19,4,33,31,23,12,11,20,14	22	-69	100	33	2	8	2	4	2	16.6666666666667	-30	1	1	1	1	2	0	32	-70	10	4.5e-05	5.5e-05	0	0.035	-80	0	-115	0.004	52	90.1	1073.2	0.952	0.2	-69	-69	0.00024	2	8	130.5	10	50	3000	40	0.1	40	0.2	10000	1
hetero24seed12	candidateIDs_24,7,34,13,36,35,16,2,32,5,18,30,27,6,29,19,4,33,31,23,12,11,20,14	22	-69	100	33	2	8	2	4	3	16.6666666666667	-30	1	1	1	1	2	0	32	-70	10	4.5e-05	5.5e-05	0	0.035	-80	0	-115	0.00148	38.63	273.4	1022	0.775	0.2	-69	-69	0.00024	2	8	130.5	10	50	3000	40	0.1	40	0.2	10000	1
hetero24seed12	candidateIDs_24,7,34,13,36,35,16,2,32,5,18,30,27,6,29,19,4,33,31,23,12,11,20,14	22	-69	100	33	2	8	2	4	4	16.6666666666667	-30	1	1	1	1	2	0	32	-70	10	4.5e-05	5.5e-05	0	0.035	-80	0	-115	0.00105333333333333	39.88	65.8	2600	0.629	0.2	-69	-69	0.00024	2	8	130.5	10	50	3000	40	0.1	40	0.2	10000	1
hetero24seed13	candidateIDs_31,18,20,34,4,29,19,35,30,32,24,11,12,14,27,16,13,2,5,23,36,33,6,7	22	-69	100	33	2	8	2	4	1	16.6666666666667	-30	1	1	1	1	2	0	32	-70	10	4.5e-05	5.5e-05	0	0.035	-80	0	-115	0.00266666666666667	52	90.1	1073.2	0.952	0.2	-69	-69	0.00024	2	8	130.5	10	50	3000	40	0.1	40	0.2	10000	1
hetero24seed13	candidateIDs_31,18,20,34,4,29,19,35,30,32,24,11,12,14,27,16,13,2,5,23,36,33,6,7	22	-69	100	33	2	8	2	4	2	16.6666666666667	-30	1	1	1	1	2	0	32	-70	10	4.5e-05	5.5e-05	0	0.035	-80	0	-115	0.004	52	90.1	1073.2	0.952	0.2	-69	-69	0.00024	2	8	130.5	10	50	3000	40	0.1	40	0.2	10000	1
hetero24seed13	candidateIDs_31,18,20,34,4,29,19,35,30,32,24,11,12,14,27,16,13,2,5,23,36,33,6,7	22	-69	100	33	2	8	2	4	3	16.6666666666667	-30	1	1	1	1	2	0	32	-70	10	4.5e-05	5.5e-05	0	0.035	-80	0	-115	0.00148	38.63	273.4	1022	0.775	0.2	-69	-69	0.00024	2	8	130.5	10	50	3000	40	0.1	40	0.2	10000	1
hetero24seed13	candidateIDs_31,18,20,34,4,29,19,35,30,32,24,11,12,14,27,16,13,2,5,23,36,33,6,7	22	-69	100	33	2	8	2	4	4	16.6666666666667	-30	1	1	1	1	2	0	32	-70	10	4.5e-05	5.5e-05	0	0.035	-80	0	-115	0.00105333333333333	39.88	65.8	2600	0.629	0.2	-69	-69	0.00024	2	8	130.5	10	50	3000	40	0.1	40	0.2	10000	1
hetero24seed14	candidateIDs_23,6,34,27,16,35,7,13,19,30,36,12,2,20,14,24,31,32,4,18,5,33,29,11	22	-69	100	33	2	8	2	4	1	16.6666666666667	-30	1	1	1	1	2	0	32	-70	10	4.5e-05	5.5e-05	0	0.035	-80	0	-115	0.00266666666666667	52	90.1	1073.2	0.952	0.2	-69	-69	0.00024	2	8	130.5	10	50	3000	40	0.1	40	0.2	10000	1
hetero24seed14	candidateIDs_23,6,34,27,16,35,7,13,19,30,36,12,2,20,14,24,31,32,4,18,5,33,29,11	22	-69	100	33	2	8	2	4	2	16.6666666666667	-30	1	1	1	1	2	0	32	-70	10	4.5e-05	5.5e-05	0	0.035	-80	0	-115	0.004	52	90.1	1073.2	0.952	0.2	-69	-69	0.00024	2	8	130.5	10	50	3000	40	0.1	40	0.2	10000	1
hetero24seed14	candidateIDs_23,6,34,27,16,35,7,13,19,30,36,12,2,20,14,24,31,32,4,18,5,33,29,11	22	-69	100	33	2	8	2	4	3	16.6666666666667	-30	1	1	1	1	2	0	32	-70	10	4.5e-05	5.5e-05	0	0.035	-80	0	-115	0.00148	38.63	273.4	1022	0.775	0.2	-69	-69	0.00024	2	8	130.5	10	50	3000	40	0.1	40	0.2	10000	1
hetero24seed14	candidateIDs_23,6,34,27,16,35,7,13,19,30,36,12,2,20,14,24,31,32,4,18,5,33,29,11	22	-69	100	33	2	8	2	4	4	16.6666666666667	-30	1	1	1	1	2	0	32	-70	10	4.5e-05	5.5e-05	0	0.035	-80	0	-115	0.00105333333333333	39.88	65.8	2600	0.629	0.2	-69	-69	0.00024	2	8	130.5	10	50	3000	40	0.1	40	0.2	10000	1
hetero24seed15	candidateIDs_31,30,5,14,29,4,32,27,16,19,7,13,12,6,34,36,11,20,35,24,2,23,18,33	22	-69	100	33	2	8	2	4	1	16.6666666666667	-30	1	1	1	1	2	0	32	-70	10	4.5e-05	5.5e-05	0	0.035	-80	0	-115	0.00266666666666667	52	90.1	1073.2	0.952	0.2	-69	-69	0.00024	2	8	130.5	10	50	3000	40	0.1	40	0.2	10000	1
hetero24seed15	candidateIDs_31,30,5,14,29,4,32,27,16,19,7,13,12,6,34,36,11,20,35,24,2,23,18,33	22	-69	100	33	2	8	2	4	2	16.6666666666667	-30	1	1	1	1	2	0	32	-70	10	4.5e-05	5.5e-05	0	0.035	-80	0	-115	0.004	52	90.1	1073.2	0.952	0.2	-69	-69	0.00024	2	8	130.5	10	50	3000	40	0.1	40	0.2	10000	1
hetero24seed15	candidateIDs_31,30,5,14,29,4,32,27,16,19,7,13,12,6,34,36,11,20,35,24,2,23,18,33	22	-69	100	33	2	8	2	4	3	16.6666666666667	-30	1	1	1	1	2	0	32	-70	10	4.5e-05	5.5e-05	0	0.035	-80	0	-115	0.00148	38.63	273.4	1022	0.775	0.2	-69	-69	0.00024	2	8	130.5	10	50	3000	40	0.1	40	0.2	10000	1
hetero24seed15	candidateIDs_31,30,5,14,29,4,32,27,16,19,7,13,12,6,34,36,11,20,35,24,2,23,18,33	22	-69	100	33	2	8	2	4	4	16.6666666666667	-30	1	1	1	1	2	0	32	-70	10	4.5e-05	5.5e-05	0	0.035	-80	0	-115	0.00105333333333333	39.88	65.8	2600	0.629	0.2	-69	-69	0.00024	2	8	130.5	10	50	3000	40	0.1	40	0.2	10000	1
hetero24seed16	candidateIDs_6,14,19,33,23,13,31,11,2,24,27,7,32,30,36,4,5,18,35,12,29,20,34,16	22	-69	100	33	2	8	2	4	1	16.6666666666667	-30	1	1	1	1	2	0	32	-70	10	4.5e-05	5.5e-05	0	0.035	-80	0	-115	0.00266666666666667	52	90.1	1073.2	0.952	0.2	-69	-69	0.00024	2	8	130.5	10	50	3000	40	0.1	40	0.2	10000	1
hetero24seed16	candidateIDs_6,14,19,33,23,13,31,11,2,24,27,7,32,30,36,4,5,18,35,12,29,20,34,16	22	-69	100	33	2	8	2	4	2	16.6666666666667	-30	1	1	1	1	2	0	32	-70	10	4.5e-05	5.5e-05	0	0.035	-80	0	-115	0.004	52	90.1	1073.2	0.952	0.2	-69	-69	0.00024	2	8	130.5	10	50	3000	40	0.1	40	0.2	10000	1
hetero24seed16	candidateIDs_6,14,19,33,23,13,31,11,2,24,27,7,32,30,36,4,5,18,35,12,29,20,34,16	22	-69	100	33	2	8	2	4	3	16.6666666666667	-30	1	1	1	1	2	0	32	-70	10	4.5e-05	5.5e-05	0	0.035	-80	0	-115	0.00148	38.63	273.4	1022	0.775	0.2	-69	-69	0.00024	2	8	130.5	10	50	3000	40	0.1	40	0.2	10000	1
hetero24seed16	candidateIDs_6,14,19,33,23,13,31,11,2,24,27,7,32,30,36,4,5,18,35,12,29,20,34,16	22	-69	100	33	2	8	2	4	4	16.6666666666667	-30	1	1	1	1	2	0	32	-70	10	4.5e-05	5.5e-05	0	0.035	-80	0	-115	0.00105333333333333	39.88	65.8	2600	0.629	0.2	-69	-69	0.00024	2	8	130.5	10	50	3000	40	0.1	40	0.2	10000	1
hetero24seed17	candidateIDs_14,24,19,6,5,32,2,33,16,35,31,4,29,34,13,30,12,27,11,7,36,20,23,18	22	-69	100	33	2	8	2	4	1	16.6666666666667	-30	1	1	1	1	2	0	32	-70	10	4.5e-05	5.5e-05	0	0.035	-80	0	-115	0.00266666666666667	52	90.1	1073.2	0.952	0.2	-69	-69	0.00024	2	8	130.5	10	50	3000	40	0.1	40	0.2	10000	1
hetero24seed17	candidateIDs_14,24,19,6,5,32,2,33,16,35,31,4,29,34,13,30,12,27,11,7,36,20,23,18	22	-69	100	33	2	8	2	4	2	16.6666666666667	-30	1	1	1	1	2	0	32	-70	10	4.5e-05	5.5e-05	0	0.035	-80	0	-115	0.004	52	90.1	1073.2	0.952	0.2	-69	-69	0.00024	2	8	130.5	10	50	3000	40	0.1	40	0.2	10000	1
hetero24seed17	candidateIDs_14,24,19,6,5,32,2,33,16,35,31,4,29,34,13,30,12,27,11,7,36,20,23,18	22	-69	100	33	2	8	2	4	3	16.6666666666667	-30	1	1	1	1	2	0	32	-70	10	4.5e-05	5.5e-05	0	0.035	-80	0	-115	0.00148	38.63	273.4	1022	0.775	0.2	-69	-69	0.00024	2	8	130.5	10	50	3000	40	0.1	40	0.2	10000	1
hetero24seed17	candidateIDs_14,24,19,6,5,32,2,33,16,35,31,4,29,34,13,30,12,27,11,7,36,20,23,18	22	-69	100	33	2	8	2	4	4	16.6666666666667	-30	1	1	1	1	2	0	32	-70	10	4.5e-05	5.5e-05	0	0.035	-80	0	-115	0.00105333333333333	39.88	65.8	2600	0.629	0.2	-69	-69	0.00024	2	8	130.5	10	50	3000	40	0.1	40	0.2	10000	1
hetero24seed18	candidateIDs_23,16,24,6,31,14,27,34,4,18,2,32,12,29,33,20,11,35,36,19,7,30,5,13	22	-69	100	33	2	8	2	4	1	16.6666666666667	-30	1	1	1	1	2	0	32	-70	10	4.5e-05	5.5e-05	0	0.035	-80	0	-115	0.00266666666666667	52	90.1	1073.2	0.952	0.2	-69	-69	0.00024	2	8	130.5	10	50	3000	40	0.1	40	0.2	10000	1
hetero24seed18	candidateIDs_23,16,24,6,31,14,27,34,4,18,2,32,12,29,33,20,11,35,36,19,7,30,5,13	22	-69	100	33	2	8	2	4	2	16.6666666666667	-30	1	1	1	1	2	0	32	-70	10	4.5e-05	5.5e-05	0	0.035	-80	0	-115	0.004	52	90.1	1073.2	0.952	0.2	-69	-69	0.00024	2	8	130.5	10	50	3000	40	0.1	40	0.2	10000	1
hetero24seed18	candidateIDs_23,16,24,6,31,14,27,34,4,18,2,32,12,29,33,20,11,35,36,19,7,30,5,13	22	-69	100	33	2	8	2	4	3	16.6666666666667	-30	1	1	1	1	2	0	32	-70	10	4.5e-05	5.5e-05	0	0.035	-80	0	-115	0.00148	38.63	273.4	1022	0.775	0.2	-69	-69	0.00024	2	8	130.5	10	50	3000	40	0.1	40	0.2	10000	1
hetero24seed18	candidateIDs_23,16,24,6,31,14,27,34,4,18,2,32,12,29,33,20,11,35,36,19,7,30,5,13	22	-69	100	33	2	8	2	4	4	16.6666666666667	-30	1	1	1	1	2	0	32	-70	10	4.5e-05	5.5e-05	0	0.035	-80	0	-115	0.00105333333333333	39.88	65.8	2600	0.629	0.2	-69	-69	0.00024	2	8	130.5	10	50	3000	40	0.1	40	0.2	10000	1
hetero24seed19	candidateIDs_11,2,24,6,29,18,23,5,7,33,31,27,30,20,19,36,16,12,32,4,35,13,34,14	22	-69	100	33	2	8	2	4	1	16.6666666666667	-30	1	1	1	1	2	0	32	-70	10	4.5e-05	5.5e-05	0	0.035	-80	0	-115	0.00266666666666667	52	90.1	1073.2	0.952	0.2	-69	-69	0.00024	2	8	130.5	10	50	3000	40	0.1	40	0.2	10000	1
hetero24seed19	candidateIDs_11,2,24,6,29,18,23,5,7,33,31,27,30,20,19,36,16,12,32,4,35,13,34,14	22	-69	100	33	2	8	2	4	2	16.6666666666667	-30	1	1	1	1	2	0	32	-70	10	4.5e-05	5.5e-05	0	0.035	-80	0	-115	0.004	52	90.1	1073.2	0.952	0.2	-69	-69	0.00024	2	8	130.5	10	50	3000	40	0.1	40	0.2	10000	1
hetero24seed19	candidateIDs_11,2,24,6,29,18,23,5,7,33,31,27,30,20,19,36,16,12,32,4,35,13,34,14	22	-69	100	33	2	8	2	4	3	16.6666666666667	-30	1	1	1	1	2	0	32	-70	10	4.5e-05	5.5e-05	0	0.035	-80	0	-115	0.00148	38.63	273.4	1022	0.775	0.2	-69	-69	0.00024	2	8	130.5	10	50	3000	40	0.1	40	0.2	10000	1
hetero24seed19	candidateIDs_11,2,24,6,29,18,23,5,7,33,31,27,30,20,19,36,16,12,32,4,35,13,34,14	22	-69	100	33	2	8	2	4	4	16.6666666666667	-30	1	1	1	1	2	0	32	-70	10	4.5e-05	5.5e-05	0	0.035	-80	0	-115	0.00105333333333333	39.88	65.8	2600	0.629	0.2	-69	-69	0.00024	2	8	130.5	10	50	3000	40	0.1	40	0.2	10000	1
hetero24seed20	candidateIDs_7,27,29,36,16,31,32,18,12,13,35,2,14,11,19,30,24,20,6,23,33,5,4,34	22	-69	100	33	2	8	2	4	1	16.6666666666667	-30	1	1	1	1	2	0	32	-70	10	4.5e-05	5.5e-05	0	0.035	-80	0	-115	0.00266666666666667	52	90.1	1073.2	0.952	0.2	-69	-69	0.00024	2	8	130.5	10	50	3000	40	0.1	40	0.2	10000	1
hetero24seed20	candidateIDs_7,27,29,36,16,31,32,18,12,13,35,2,14,11,19,30,24,20,6,23,33,5,4,34	22	-69	100	33	2	8	2	4	2	16.6666666666667	-30	1	1	1	1	2	0	32	-70	10	4.5e-05	5.5e-05	0	0.035	-80	0	-115	0.004	52	90.1	1073.2	0.952	0.2	-69	-69	0.00024	2	8	130.5	10	50	3000	40	0.1	40	0.2	10000	1
hetero24seed20	candidateIDs_7,27,29,36,16,31,32,18,12,13,35,2,14,11,19,30,24,20,6,23,33,5,4,34	22	-69	100	33	2	8	2	4	3	16.6666666666667	-30	1	1	1	1	2	0	32	-70	10	4.5e-05	5.5e-05	0	0.035	-80	0	-115	0.00148	38.63	273.4	1022	0.775	0.2	-69	-69	0.00024	2	8	130.5	10	50	3000	40	0.1	40	0.2	10000	1
hetero24seed20	candidateIDs_7,27,29,36,16,31,32,18,12,13,35,2,14,11,19,30,24,20,6,23,33,5,4,34	22	-69	100	33	2	8	2	4	4	16.6666666666667	-30	1	1	1	1	2	0	32	-70	10	4.5e-05	5.5e-05	0	0.035	-80	0	-115	0.00105333333333333	39.88	65.8	2600	0.629	0.2	-69	-69	0.00024	2	8	130.5	10	50	3000	40	0.1	40	0.2	10000	1
hetero24seed21	candidateIDs_6,2,11,18,20,23,7,35,4,12,14,32,33,24,16,13,34,5,29,31,36,27,19,30	22	-69	100	33	2	8	2	4	1	16.6666666666667	-30	1	1	1	1	2	0	32	-70	10	4.5e-05	5.5e-05	0	0.035	-80	0	-115	0.00266666666666667	52	90.1	1073.2	0.952	0.2	-69	-69	0.00024	2	8	130.5	10	50	3000	40	0.1	40	0.2	10000	1
hetero24seed21	candidateIDs_6,2,11,18,20,23,7,35,4,12,14,32,33,24,16,13,34,5,29,31,36,27,19,30	22	-69	100	33	2	8	2	4	2	16.6666666666667	-30	1	1	1	1	2	0	32	-70	10	4.5e-05	5.5e-05	0	0.035	-80	0	-115	0.004	52	90.1	1073.2	0.952	0.2	-69	-69	0.00024	2	8	130.5	10	50	3000	40	0.1	40	0.2	10000	1
[truncated: 5,566 more rows]
[truncated: 82 more columns]
