# Supplementary material for: Nonlinearities between inhibition and T-type calcium channel activity bidirectionally regulate thalamic oscillations
Source: eLife. 2020 Sep 9;9:e59548. doi: 10.7554/eLife.59548 (PMC7529462; doi:10.7554/eLife.59548)
Supplement: Figure 9—source data 1. — List of candidate model thalamocortical neurons. Oscillation measures for each network simulation, for both TC-homogeneous and TC-heterogeneous networks. Averaged oscillation measures for each TC-homogeneous 200 cell network (Figure 9D). Averaged oscillation measures for each TC-heterogeneous 200 cell network (Figure 9E). [file elife-59548-fig9-data1.zip › candidate_cells.csv]

Row	cellName	cellId	candidateId	rankNum	isWellFitted	noSpontEpasRange2Cell	responseStr2Cell	noSpontEpasRange200Cell	responseStr200Cell	forHetero	has-70	has-65	has-60	usedCurveFit	usedD101310	usedB101310	iterNumber	goodResponseVtraub63	forHeteroVtraub63	responseStrVtraub63	rankNum20200203	isWellFitted20200203	goodResponse20200204	forHetero20200204	responseStr20200204	isWellFitted20200208	goodResponse20200208	forHetero20200208	goodEpasRange200Cell20200312	responseStr20200208
C101210	C101210	35	25	1	1	from-72to-60	good_response	from-72to-60	good_response	0	0	0	1	0	1	0	95	1	1	good_up_to_gIncr33	1	1	0	0	spontaneous	1	0	0	NA	spontaneous
K092810	K092810	20	14	2	1	from-75to-60	little_response	from-75to-60	little_response	1	0	1	0	0	0	1	101	1	1	good_up_to_gIncr17	2	1	1	1	good_up_to_gIncr17	1	1	1	From -75 to -60	good_up_to_gIncr33
H101310	H101310	49	36	3	1	from-75to-60	good_response	from-75to-60	good_response	1	1	0	0	0	1	0	97	1	1	good_up_to_gIncr17	4	1	1	1	good_up_to_gIncr17	1	1	1	From -74 to -60	good_up_to_gIncr33
B100810	B100810	30	22	4	1	from-73to-60	good_response	from-73to-60	good_response	0	0	1	0	0	1	0	95	1	1	good_up_to_gIncr33	5	1	1	1	good_up_to_gIncr33	1	1	1	None	good_up_to_gIncr33
E091810	E091810	5	5	5	1	from-75to-60	no_response	from-75to-60	no_response	1	1	0	0	0	1	0	95	0	0	no_response	6	1	0	0	no_response	1	0	0	NA	no_response
D101310	D101310	45	32	6	1	from-75to-60	good_response	from-75to-60	good_response	1	1	1	1	1	0	0	99	1	1	good_up_to_gIncr33	7	1	1	1	good_up_to_gIncr33	1	1	1	From -75 to -60	good_up_to_gIncr33
F101310	F101310	47	34	7	1	from-75to-60	no_response	from-75to-60	no_response	1	1	0	1	0	1	0	99	0	0	not_good_for_pharm3	8	1	0	0	not_good_for_pharm3	1	0	0	NA	not_good_for_pharm3
E100110	E100110	28	20	8	1	from-74to-60	good_response	from-75to-60	good_response	1	1	1	0	0	1	0	95	1	1	good_up_to_gIncr17	9	1	1	1	good_up_to_gIncr33	1	1	1	From -75 to -60	good_up_to_gIncr33
G101310	G101310	48	35	9	1	from-75to-60	okay_response	from-75to-60	okay_response	1	0	0	1	1	0	0	99	1	1	good_up_to_gIncr17	10	1	1	1	good_up_to_gIncr17	1	1	1	From -75 to -61	good_up_to_gIncr17
I101210	I101210	40	29	10	1	from-75to-60	good_response	from-75to-60	little_response	1	0	1	0	0	0	1	102	1	1	good_up_to_gIncr33	12	1	1	1	good_up_to_gIncr33	1	1	1	From -75 to -60	good_up_to_gIncr33
E091710	E091710	2	2	11	1	from-75to-60	no_response	from-75to-60	no_response	1	1	0	0	0	1	0	97	0	0	not_good_for_pharm3	13	1	1	1	good_up_to_gIncr17	1	1	1	From -75 to -60	good_up_to_gIncr17
D101210	D101210	36	26	12	1	from-70to-60	good_response	from-70to-60	good_response	0	0	0	1	0	0	1	102	0	0	spontaneous	14	1	0	0	spontaneous	1	0	0	NA	spontaneous
B100110	B100110	27	19	13	1	from-75to-60	little_response	from-75to-60	little_response	1	0	1	1	0	1	0	95	0	0	no_response	15	1	0	0	no_response	1	0	0	NA	no_response
A092110	A092110	8	7	14	1	from-75to-60	good_response	from-74to-60	good_response	1	1	1	1	0	1	0	95	1	1	good_up_to_gIncr67	16	1	1	1	good_up_to_gIncr67	1	1	1	From -73 to -60	good_up_to_gIncr67
E092910	E092910	24	18	15	1	from-75to-60	no_response	from-75to-60	no_response	1	0	1	1	0	1	0	95	0	0	no_response	17	1	0	0	no_response	1	0	0	NA	no_response
E101310	E101310	46	33	16	1	from-75to-60	good_response	from-75to-60	good_response	1	1	0	0	0	1	0	95	0	0	no_response	18	1	0	0	no_response	1	0	0	NA	no_response
D100810	D100810	31	23	17	1	from-75to-60	little_response	from-75to-60	little_response	1	1	1	0	0	0	1	102	1	1	good_up_to_gIncr33	19	1	0	0	spontaneous	1	0	0	NA	spontaneous
E101210	E101210	37	27	18	1	from-75to-60	good_response	from-75to-60	good_response	1	1	0	0	0	0	1	102	1	1	good_up_to_gIncr67	20	1	1	1	good_up_to_gIncr67	1	1	1	From -75 to -60	good_up_to_gIncr67
C092810	C092810	18	13	19	1	from-74to-60	good_response	from-74to-60	good_response	1	0	1	0	0	1	0	99	1	1	good_up_to_gIncr33	21	1	1	1	good_up_to_gIncr33	1	1	1	From -74 to -61	good_up_to_gIncr33
F101210	F101210	38	28	20	1	from-67to-60	good_response	from-62to-60	good_response	0	0	1	0	1	0	0	97	0	0	spontaneous	22	1	0	0	spontaneous	1	0	0	NA	spontaneous
M101210	M101210	42	30	21	1	from-75to-60	good_response	from-75to-60	good_response	1	1	1	0	0	1	0	95	1	1	good_up_to_gIncr33	23	1	1	1	good_up_to_gIncr17	1	1	1	From -75 to -60	good_up_to_gIncr17
A101210	A101210	33	24	22	1	from-75to-60	no_response	from-75to-60	no_response	1	1	1	0	0	1	0	99	0	0	not_good_for_pharm3	24	1	0	0	good_up_to_gIncr8	1	0	0	NA	not_good_for_pharm3
E092710	E092710	15	11	23	1	from-75to-60	little_response	from-75to-60	little_response	1	0	0	1	0	1	0	99	1	1	good_up_to_gIncr17	25	1	1	1	good_up_to_gIncr17	1	1	1	From -70 to -60	good_up_to_gIncr17
B101310	B101310	44	31	24	1	from-75to-60	good_response	from-75to-60	good_response	1	1	0	0	1	0	0	102	1	0	good_up_to_gIncr67	26	0	1	0	good_up_to_gIncr67	0	1	0	NA	good_up_to_gIncr67
C092110	C092110	9	8	25	1	from-75to-60	okay_response	from-72to-60	okay_response	0	0	1	0	0	1	0	97	0	0	good_up_to_gIncr8	27	0	0	0	good_up_to_gIncr8	0	0	0	NA	good_up_to_gIncr8
C092910	C092910	22	16	26	1	from-75to-60	good_response	from-75to-60	good_response	1	0	1	0	0	0	1	101	1	0	good_up_to_gIncr33	28	0	1	0	good_up_to_gIncr33	0	1	0	NA	good_up_to_gIncr33
A092810	A092810	17	12	27	1	from-74to-60	good_response	from-74to-60	good_response	1	1	1	0	0	1	0	99	1	1	good_up_to_gIncr33	29	1	1	1	good_up_to_gIncr33	0	1	0	NA	good_up_to_gIncr33
D091810	D091810	4	4	28	1	from-75to-60	good_response	from-75to-60	good_response	1	1	1	1	0	1	0	97	1	0	good_up_to_gIncr33	30	0	1	0	good_up_to_gIncr17	0	1	0	NA	good_up_to_gIncr17
F091810	F091810	6	6	29	1	from-75to-60	good_response	from-74to-60	good_response	1	1	1	1	0	1	0	94	1	0	good_up_to_gIncr33	31	0	1	0	good_up_to_gIncr33	0	1	0	NA	good_up_to_gIncr33
C092710	C092710	13	10	30	1	none	spontaneous	none	spontaneous	0	1	1	1	0	1	0	95	0	0	spontaneous	32	0	0	0	spontaneous	0	0	0	NA	spontaneous
B091810	B091810	3	3	31	1	from-75to-60	good_response	from-72to-60	good_response	0	0	1	0	1	0	0	92	0	0	good_up_to_gIncr4	33	1	0	0	good_up_to_gIncr4	0	0	0	NA	good_up_to_gIncr4
A092910	A092910	21	15	32	0	NA	NA	NA	NA	0	1	1	1	0	1	0	95	0	0	little_response	35	0	0	0	little_response	0	0	0	NA	little_response
A100810	A100810	29	21	33	0	NA	NA	NA	NA	0	1	1	1	0	0	1	102	1	0	good_up_to_gIncr67	36	0	1	0	good_up_to_gIncr67	0	1	0	NA	good_up_to_gIncr67
D091710	D091710	1	1	NaN	0	NA	NA	NA	NA	0	1	1	1	1	0	0	99	0	0	no_response	34	0	0	0	no_response	0	0	0	NA	no_response
G091810	G091810	7	NaN	NaN	0	NA	NA	NA	NA	0	0	1	0	NaN	NaN	NaN	NaN	0	0	NA	NaN	0	0	0	NA	0	0	0	NA	NA
F092210	F092210	10	NaN	NaN	0	NA	NA	NA	NA	0	1	1	0	NaN	NaN	NaN	NaN	0	0	NA	NaN	0	0	0	NA	0	0	0	NA	NA
A092710	A092710	11	NaN	NaN	0	NA	NA	NA	NA	0	1	0	0	NaN	NaN	NaN	NaN	0	0	NA	NaN	0	0	0	NA	0	0	0	NA	NA
B092710	B092710	12	9	NaN	0	NA	NA	NA	NA	0	1	1	1	1	0	0	99	0	0	no_response	11	0	0	0	no_response	0	0	0	NA	no_response
D092710	D092710	14	NaN	NaN	0	NA	NA	NA	NA	0	0	1	1	NaN	NaN	NaN	NaN	0	0	NA	NaN	0	0	0	NA	0	0	0	NA	NA
F092710	F092710	16	NaN	NaN	0	NA	NA	NA	NA	0	1	1	1	NaN	NaN	NaN	NaN	0	0	NA	NaN	0	0	0	NA	0	0	0	NA	NA
E092810	E092810	19	NaN	NaN	0	NA	NA	NA	NA	0	0	1	0	NaN	NaN	NaN	NaN	0	0	NA	NaN	0	0	0	NA	0	0	0	NA	NA
D092910	D092910	23	17	NaN	0	NA	NA	NA	NA	0	1	1	1	1	0	0	97	0	0	no_response	3	0	0	0	no_response	0	0	0	NA	no_response
F092910	F092910	25	NaN	NaN	0	NA	NA	NA	NA	0	0	1	1	NaN	NaN	NaN	NaN	0	0	NA	NaN	0	0	0	NA	0	0	0	NA	NA
A100110	A100110	26	NaN	NaN	0	NA	NA	NA	NA	0	1	1	1	NaN	NaN	NaN	NaN	0	0	NA	NaN	0	0	0	NA	0	0	0	NA	NA
E100810	E100810	32	NaN	NaN	0	NA	NA	NA	NA	0	0	1	1	NaN	NaN	NaN	NaN	0	0	NA	NaN	0	0	0	NA	0	0	0	NA	NA
B101210	B101210	34	NaN	NaN	0	NA	NA	NA	NA	0	0	1	0	NaN	NaN	NaN	NaN	0	0	NA	NaN	0	0	0	NA	0	0	0	NA	NA
G101210	G101210	39	NaN	NaN	0	NA	NA	NA	NA	0	0	1	0	NaN	NaN	NaN	NaN	0	0	NA	NaN	0	0	0	NA	0	0	0	NA	NA
J101210	J101210	41	NaN	NaN	0	NA	NA	NA	NA	0	1	1	1	NaN	NaN	NaN	NaN	0	0	NA	NaN	0	0	0	NA	0	0	0	NA	NA
A101310	A101310	43	NaN	NaN	0	NA	NA	NA	NA	0	1	1	0	NaN	NaN	NaN	NaN	0	0	NA	NaN	0	0	0	NA	0	0	0	NA	NA
